# Supplementary material for: Multipolar electric and magnetic contributions to sum-frequency generation spectra reveal biaxial interfacial water structure
Source: Nat Commun. 2026 May 13;17:4333. doi: 10.1038/s41467-026-72345-4 (PMC13172427; doi:10.1038/s41467-026-72345-4)
Supplement: Supplementary file 3 — Source data [file 41467_2026_72345_MOESM3_ESM.zip › SourceData/Fig3(a).txt]

theta,phi, value
1.800000071525573730e+00 -1.782000122070312500e+02 8.410424590110778809e-01
5.399999618530273438e+00 -1.782000122070312500e+02 8.269486427307128906e-01
9.000000000000000000e+00 -1.782000122070312500e+02 8.571335077285766602e-01
1.260000038146972656e+01 -1.782000122070312500e+02 8.592909574508666992e-01
1.619999885559082031e+01 -1.782000122070312500e+02 8.865132331848144531e-01
1.979999923706054688e+01 -1.782000122070312500e+02 9.323947429656982422e-01
2.339999961853027344e+01 -1.782000122070312500e+02 9.696810245513916016e-01
2.700000000000000000e+01 -1.782000122070312500e+02 1.010220885276794434e+00
3.059999656677246094e+01 -1.782000122070312500e+02 1.060395598411560059e+00
3.419999694824218750e+01 -1.782000122070312500e+02 1.110313177108764648e+00
3.779999923706054688e+01 -1.782000122070312500e+02 1.170431971549987793e+00
4.139999771118164062e+01 -1.782000122070312500e+02 1.223335862159729004e+00
4.500000000000000000e+01 -1.782000122070312500e+02 1.294034957885742188e+00
4.859999847412109375e+01 -1.782000122070312500e+02 1.344266057014465332e+00
5.219999694824218750e+01 -1.782000122070312500e+02 1.397591948509216309e+00
5.579999923706054688e+01 -1.782000122070312500e+02 1.433331251144409180e+00
5.939999771118164062e+01 -1.782000122070312500e+02 1.473479747772216797e+00
6.299999618530273438e+01 -1.782000122070312500e+02 1.509259700775146484e+00
6.659999847412109375e+01 -1.782000122070312500e+02 1.534585595130920410e+00
7.019999694824218750e+01 -1.782000122070312500e+02 1.536285877227783203e+00
7.380000305175781250e+01 -1.782000122070312500e+02 1.542032361030578613e+00
7.739999389648437500e+01 -1.782000122070312500e+02 1.523112177848815918e+00
8.099999237060546875e+01 -1.782000122070312500e+02 1.486272096633911133e+00
8.459999847412109375e+01 -1.782000122070312500e+02 1.446824431419372559e+00
8.819999694824218750e+01 -1.782000122070312500e+02 1.395345449447631836e+00
9.180000305175781250e+01 -1.782000122070312500e+02 1.353593468666076660e+00
9.540000152587890625e+01 -1.782000122070312500e+02 1.290293335914611816e+00
9.900000000000000000e+01 -1.782000122070312500e+02 1.220586657524108887e+00
1.026000061035156250e+02 -1.782000122070312500e+02 1.150682091712951660e+00
1.061999969482421875e+02 -1.782000122070312500e+02 1.083829283714294434e+00
1.097999954223632812e+02 -1.782000122070312500e+02 1.026464700698852539e+00
1.133999938964843750e+02 -1.782000122070312500e+02 9.684838056564331055e-01
1.170000076293945312e+02 -1.782000122070312500e+02 9.162217974662780762e-01
1.205999984741210938e+02 -1.782000122070312500e+02 8.859077692031860352e-01
1.241999893188476562e+02 -1.782000122070312500e+02 8.524760007858276367e-01
1.277999954223632812e+02 -1.782000122070312500e+02 8.114224672317504883e-01
1.313999938964843750e+02 -1.782000122070312500e+02 7.931668758392333984e-01
1.350000000000000000e+02 -1.782000122070312500e+02 7.713619470596313477e-01
1.385999908447265625e+02 -1.782000122070312500e+02 7.682390809059143066e-01
1.421999969482421875e+02 -1.782000122070312500e+02 7.611436247825622559e-01
1.458000030517578125e+02 -1.782000122070312500e+02 7.680005431175231934e-01
1.494000091552734375e+02 -1.782000122070312500e+02 7.679025530815124512e-01
1.530000000000000000e+02 -1.782000122070312500e+02 7.751099467277526855e-01
1.565999908447265625e+02 -1.782000122070312500e+02 7.947341799736022949e-01
1.601999969482421875e+02 -1.782000122070312500e+02 8.023843765258789062e-01
1.638000030517578125e+02 -1.782000122070312500e+02 8.189922571182250977e-01
1.673999938964843750e+02 -1.782000122070312500e+02 8.267805576324462891e-01
1.710000000000000000e+02 -1.782000122070312500e+02 8.679913878440856934e-01
1.746000061035156250e+02 -1.782000122070312500e+02 8.488462567329406738e-01
1.782000122070312500e+02 -1.782000122070312500e+02 8.432539701461791992e-01
1.800000071525573730e+00 -1.746000061035156250e+02 7.887567281723022461e-01
5.399999618530273438e+00 -1.746000061035156250e+02 8.323323130607604980e-01
9.000000000000000000e+00 -1.746000061035156250e+02 8.534054160118103027e-01
1.260000038146972656e+01 -1.746000061035156250e+02 8.758658170700073242e-01
1.619999885559082031e+01 -1.746000061035156250e+02 8.843988776206970215e-01
1.979999923706054688e+01 -1.746000061035156250e+02 9.339170455932617188e-01
2.339999961853027344e+01 -1.746000061035156250e+02 9.755909442901611328e-01
2.700000000000000000e+01 -1.746000061035156250e+02 1.003552913665771484e+00
3.059999656677246094e+01 -1.746000061035156250e+02 1.060542106628417969e+00
3.419999694824218750e+01 -1.746000061035156250e+02 1.112089395523071289e+00
3.779999923706054688e+01 -1.746000061035156250e+02 1.163149595260620117e+00
4.139999771118164062e+01 -1.746000061035156250e+02 1.220946431159973145e+00
4.500000000000000000e+01 -1.746000061035156250e+02 1.271700501441955566e+00
4.859999847412109375e+01 -1.746000061035156250e+02 1.332584619522094727e+00
5.219999694824218750e+01 -1.746000061035156250e+02 1.373538017272949219e+00
5.579999923706054688e+01 -1.746000061035156250e+02 1.437964439392089844e+00
5.939999771118164062e+01 -1.746000061035156250e+02 1.467336535453796387e+00
6.299999618530273438e+01 -1.746000061035156250e+02 1.504611134529113770e+00
6.659999847412109375e+01 -1.746000061035156250e+02 1.507521748542785645e+00
7.019999694824218750e+01 -1.746000061035156250e+02 1.529181003570556641e+00
7.380000305175781250e+01 -1.746000061035156250e+02 1.527685284614562988e+00
7.739999389648437500e+01 -1.746000061035156250e+02 1.513878941535949707e+00
8.099999237060546875e+01 -1.746000061035156250e+02 1.484809398651123047e+00
8.459999847412109375e+01 -1.746000061035156250e+02 1.442430496215820312e+00
8.819999694824218750e+01 -1.746000061035156250e+02 1.411202669143676758e+00
9.180000305175781250e+01 -1.746000061035156250e+02 1.357615470886230469e+00
9.540000152587890625e+01 -1.746000061035156250e+02 1.287878990173339844e+00
9.900000000000000000e+01 -1.746000061035156250e+02 1.225446701049804688e+00
1.026000061035156250e+02 -1.746000061035156250e+02 1.164333105087280273e+00
1.061999969482421875e+02 -1.746000061035156250e+02 1.098049521446228027e+00
1.097999954223632812e+02 -1.746000061035156250e+02 1.035259842872619629e+00
1.133999938964843750e+02 -1.746000061035156250e+02 9.797818064689636230e-01
1.170000076293945312e+02 -1.746000061035156250e+02 9.275911450386047363e-01
1.205999984741210938e+02 -1.746000061035156250e+02 8.826203346252441406e-01
1.241999893188476562e+02 -1.746000061035156250e+02 8.474625945091247559e-01
1.277999954223632812e+02 -1.746000061035156250e+02 8.125761747360229492e-01
1.313999938964843750e+02 -1.746000061035156250e+02 8.019269704818725586e-01
1.350000000000000000e+02 -1.746000061035156250e+02 7.723194956779479980e-01
1.385999908447265625e+02 -1.746000061035156250e+02 7.714502215385437012e-01
1.421999969482421875e+02 -1.746000061035156250e+02 7.695674896240234375e-01
1.458000030517578125e+02 -1.746000061035156250e+02 7.786216139793395996e-01
1.494000091552734375e+02 -1.746000061035156250e+02 7.670069932937622070e-01
1.530000000000000000e+02 -1.746000061035156250e+02 7.799640893936157227e-01
1.565999908447265625e+02 -1.746000061035156250e+02 7.956190109252929688e-01
1.601999969482421875e+02 -1.746000061035156250e+02 7.945476770401000977e-01
1.638000030517578125e+02 -1.746000061035156250e+02 8.273725509643554688e-01
1.673999938964843750e+02 -1.746000061035156250e+02 8.278202414512634277e-01
1.710000000000000000e+02 -1.746000061035156250e+02 8.317710161209106445e-01
1.746000061035156250e+02 -1.746000061035156250e+02 8.691480159759521484e-01
1.782000122070312500e+02 -1.746000061035156250e+02 8.796994090080261230e-01
1.800000071525573730e+00 -1.710000000000000000e+02 8.217870593070983887e-01
5.399999618530273438e+00 -1.710000000000000000e+02 8.248322606086730957e-01
9.000000000000000000e+00 -1.710000000000000000e+02 8.378289937973022461e-01
1.260000038146972656e+01 -1.710000000000000000e+02 8.802426457405090332e-01
1.619999885559082031e+01 -1.710000000000000000e+02 8.846012353897094727e-01
1.979999923706054688e+01 -1.710000000000000000e+02 9.100272655487060547e-01
2.339999961853027344e+01 -1.710000000000000000e+02 9.522864222526550293e-01
2.700000000000000000e+01 -1.710000000000000000e+02 1.005947828292846680e+00
3.059999656677246094e+01 -1.710000000000000000e+02 1.040534138679504395e+00
3.419999694824218750e+01 -1.710000000000000000e+02 1.097443938255310059e+00
3.779999923706054688e+01 -1.710000000000000000e+02 1.149274110794067383e+00
4.139999771118164062e+01 -1.710000000000000000e+02 1.212237358093261719e+00
4.500000000000000000e+01 -1.710000000000000000e+02 1.268251657485961914e+00
4.859999847412109375e+01 -1.710000000000000000e+02 1.324536561965942383e+00
5.219999694824218750e+01 -1.710000000000000000e+02 1.367077708244323730e+00
5.579999923706054688e+01 -1.710000000000000000e+02 1.430289745330810547e+00
5.939999771118164062e+01 -1.710000000000000000e+02 1.449726700782775879e+00
6.299999618530273438e+01 -1.710000000000000000e+02 1.470301866531372070e+00
6.659999847412109375e+01 -1.710000000000000000e+02 1.489396095275878906e+00
7.019999694824218750e+01 -1.710000000000000000e+02 1.493063449859619141e+00
7.380000305175781250e+01 -1.710000000000000000e+02 1.505676746368408203e+00
7.739999389648437500e+01 -1.710000000000000000e+02 1.480640888214111328e+00
8.099999237060546875e+01 -1.710000000000000000e+02 1.467593073844909668e+00
8.459999847412109375e+01 -1.710000000000000000e+02 1.440499544143676758e+00
8.819999694824218750e+01 -1.710000000000000000e+02 1.387905836105346680e+00
9.180000305175781250e+01 -1.710000000000000000e+02 1.339184403419494629e+00
9.540000152587890625e+01 -1.710000000000000000e+02 1.293128848075866699e+00
9.900000000000000000e+01 -1.710000000000000000e+02 1.232430696487426758e+00
1.026000061035156250e+02 -1.710000000000000000e+02 1.171822428703308105e+00
1.061999969482421875e+02 -1.710000000000000000e+02 1.110634326934814453e+00
1.097999954223632812e+02 -1.710000000000000000e+02 1.043930649757385254e+00
1.133999938964843750e+02 -1.710000000000000000e+02 9.935110211372375488e-01
1.170000076293945312e+02 -1.710000000000000000e+02 9.322951436042785645e-01
1.205999984741210938e+02 -1.710000000000000000e+02 8.879023790359497070e-01
1.241999893188476562e+02 -1.710000000000000000e+02 8.456676602363586426e-01
1.277999954223632812e+02 -1.710000000000000000e+02 8.294656872749328613e-01
1.313999938964843750e+02 -1.710000000000000000e+02 8.044357895851135254e-01
1.350000000000000000e+02 -1.710000000000000000e+02 7.777267098426818848e-01
1.385999908447265625e+02 -1.710000000000000000e+02 7.792139649391174316e-01
1.421999969482421875e+02 -1.710000000000000000e+02 7.757846117019653320e-01
1.458000030517578125e+02 -1.710000000000000000e+02 7.746663093566894531e-01
1.494000091552734375e+02 -1.710000000000000000e+02 7.777392864227294922e-01
1.530000000000000000e+02 -1.710000000000000000e+02 7.938503623008728027e-01
1.565999908447265625e+02 -1.710000000000000000e+02 8.030068278312683105e-01
1.601999969482421875e+02 -1.710000000000000000e+02 8.021479845046997070e-01
1.638000030517578125e+02 -1.710000000000000000e+02 8.200883269309997559e-01
1.673999938964843750e+02 -1.710000000000000000e+02 8.301680684089660645e-01
1.710000000000000000e+02 -1.710000000000000000e+02 8.370873332023620605e-01
1.746000061035156250e+02 -1.710000000000000000e+02 8.525466918945312500e-01
1.782000122070312500e+02 -1.710000000000000000e+02 8.606757521629333496e-01
1.800000071525573730e+00 -1.673999938964843750e+02 8.406228423118591309e-01
5.399999618530273438e+00 -1.673999938964843750e+02 8.206688165664672852e-01
9.000000000000000000e+00 -1.673999938964843750e+02 8.508498072624206543e-01
1.260000038146972656e+01 -1.673999938964843750e+02 8.765828013420104980e-01
1.619999885559082031e+01 -1.673999938964843750e+02 8.923697471618652344e-01
1.979999923706054688e+01 -1.673999938964843750e+02 9.045512676239013672e-01
2.339999961853027344e+01 -1.673999938964843750e+02 9.484512805938720703e-01
2.700000000000000000e+01 -1.673999938964843750e+02 9.976704716682434082e-01
3.059999656677246094e+01 -1.673999938964843750e+02 1.032847881317138672e+00
3.419999694824218750e+01 -1.673999938964843750e+02 1.084635376930236816e+00
3.779999923706054688e+01 -1.673999938964843750e+02 1.137956976890563965e+00
4.139999771118164062e+01 -1.673999938964843750e+02 1.181664109230041504e+00
4.500000000000000000e+01 -1.673999938964843750e+02 1.230179667472839355e+00
4.859999847412109375e+01 -1.673999938964843750e+02 1.282126903533935547e+00
5.219999694824218750e+01 -1.673999938964843750e+02 1.336569786071777344e+00
5.579999923706054688e+01 -1.673999938964843750e+02 1.379813313484191895e+00
5.939999771118164062e+01 -1.673999938964843750e+02 1.410953521728515625e+00
6.299999618530273438e+01 -1.673999938964843750e+02 1.437827825546264648e+00
6.659999847412109375e+01 -1.673999938964843750e+02 1.462867140769958496e+00
7.019999694824218750e+01 -1.673999938964843750e+02 1.461647629737854004e+00
7.380000305175781250e+01 -1.673999938964843750e+02 1.463017940521240234e+00
7.739999389648437500e+01 -1.673999938964843750e+02 1.465985417366027832e+00
8.099999237060546875e+01 -1.673999938964843750e+02 1.438567280769348145e+00
8.459999847412109375e+01 -1.673999938964843750e+02 1.411016821861267090e+00
8.819999694824218750e+01 -1.673999938964843750e+02 1.370369076728820801e+00
9.180000305175781250e+01 -1.673999938964843750e+02 1.325475215911865234e+00
9.540000152587890625e+01 -1.673999938964843750e+02 1.286674141883850098e+00
9.900000000000000000e+01 -1.673999938964843750e+02 1.222831964492797852e+00
1.026000061035156250e+02 -1.673999938964843750e+02 1.166754364967346191e+00
1.061999969482421875e+02 -1.673999938964843750e+02 1.110739707946777344e+00
1.097999954223632812e+02 -1.673999938964843750e+02 1.044245839118957520e+00
1.133999938964843750e+02 -1.673999938964843750e+02 1.003034710884094238e+00
1.170000076293945312e+02 -1.673999938964843750e+02 9.516372084617614746e-01
1.205999984741210938e+02 -1.673999938964843750e+02 9.010572433471679688e-01
1.241999893188476562e+02 -1.673999938964843750e+02 8.761050701141357422e-01
1.277999954223632812e+02 -1.673999938964843750e+02 8.478187322616577148e-01
1.313999938964843750e+02 -1.673999938964843750e+02 8.146073818206787109e-01
1.350000000000000000e+02 -1.673999938964843750e+02 7.940340042114257812e-01
1.385999908447265625e+02 -1.673999938964843750e+02 7.874490618705749512e-01
1.421999969482421875e+02 -1.673999938964843750e+02 7.900978326797485352e-01
1.458000030517578125e+02 -1.673999938964843750e+02 7.778368592262268066e-01
1.494000091552734375e+02 -1.673999938964843750e+02 7.863094210624694824e-01
1.530000000000000000e+02 -1.673999938964843750e+02 7.918717861175537109e-01
1.565999908447265625e+02 -1.673999938964843750e+02 7.988476157188415527e-01
1.601999969482421875e+02 -1.673999938964843750e+02 8.061904311180114746e-01
1.638000030517578125e+02 -1.673999938964843750e+02 8.167594671249389648e-01
1.673999938964843750e+02 -1.673999938964843750e+02 8.375658392906188965e-01
1.710000000000000000e+02 -1.673999938964843750e+02 8.240391016006469727e-01
1.746000061035156250e+02 -1.673999938964843750e+02 8.454276919364929199e-01
1.782000122070312500e+02 -1.673999938964843750e+02 8.457925319671630859e-01
1.800000071525573730e+00 -1.638000030517578125e+02 8.288940191268920898e-01
5.399999618530273438e+00 -1.638000030517578125e+02 8.633711338043212891e-01
9.000000000000000000e+00 -1.638000030517578125e+02 8.511869311332702637e-01
1.260000038146972656e+01 -1.638000030517578125e+02 8.630848526954650879e-01
1.619999885559082031e+01 -1.638000030517578125e+02 8.820595741271972656e-01
1.979999923706054688e+01 -1.638000030517578125e+02 9.063724279403686523e-01
2.339999961853027344e+01 -1.638000030517578125e+02 9.382960796356201172e-01
2.700000000000000000e+01 -1.638000030517578125e+02 9.713947772979736328e-01
3.059999656677246094e+01 -1.638000030517578125e+02 1.022650361061096191e+00
3.419999694824218750e+01 -1.638000030517578125e+02 1.079104185104370117e+00
3.779999923706054688e+01 -1.638000030517578125e+02 1.116050124168395996e+00
4.139999771118164062e+01 -1.638000030517578125e+02 1.169885396957397461e+00
4.500000000000000000e+01 -1.638000030517578125e+02 1.199024677276611328e+00
4.859999847412109375e+01 -1.638000030517578125e+02 1.241491436958312988e+00
5.219999694824218750e+01 -1.638000030517578125e+02 1.288970828056335449e+00
5.579999923706054688e+01 -1.638000030517578125e+02 1.339288592338562012e+00
5.939999771118164062e+01 -1.638000030517578125e+02 1.373326420783996582e+00
6.299999618530273438e+01 -1.638000030517578125e+02 1.389899969100952148e+00
6.659999847412109375e+01 -1.638000030517578125e+02 1.407963275909423828e+00
7.019999694824218750e+01 -1.638000030517578125e+02 1.433370351791381836e+00
7.380000305175781250e+01 -1.638000030517578125e+02 1.431363463401794434e+00
7.739999389648437500e+01 -1.638000030517578125e+02 1.424787044525146484e+00
8.099999237060546875e+01 -1.638000030517578125e+02 1.408919453620910645e+00
8.459999847412109375e+01 -1.638000030517578125e+02 1.384382724761962891e+00
8.819999694824218750e+01 -1.638000030517578125e+02 1.356953978538513184e+00
9.180000305175781250e+01 -1.638000030517578125e+02 1.320238709449768066e+00
9.540000152587890625e+01 -1.638000030517578125e+02 1.269922137260437012e+00
9.900000000000000000e+01 -1.638000030517578125e+02 1.214871048927307129e+00
1.026000061035156250e+02 -1.638000030517578125e+02 1.165592789649963379e+00
1.061999969482421875e+02 -1.638000030517578125e+02 1.119328498840332031e+00
1.097999954223632812e+02 -1.638000030517578125e+02 1.058621525764465332e+00
1.133999938964843750e+02 -1.638000030517578125e+02 1.015676617622375488e+00
1.170000076293945312e+02 -1.638000030517578125e+02 9.612768888473510742e-01
1.205999984741210938e+02 -1.638000030517578125e+02 9.177904129028320312e-01
1.241999893188476562e+02 -1.638000030517578125e+02 8.926806449890136719e-01
1.277999954223632812e+02 -1.638000030517578125e+02 8.551265001296997070e-01
1.313999938964843750e+02 -1.638000030517578125e+02 8.314428925514221191e-01
1.350000000000000000e+02 -1.638000030517578125e+02 8.097043633460998535e-01
1.385999908447265625e+02 -1.638000030517578125e+02 8.023099899291992188e-01
1.421999969482421875e+02 -1.638000030517578125e+02 7.862775325775146484e-01
1.458000030517578125e+02 -1.638000030517578125e+02 8.016936182975769043e-01
1.494000091552734375e+02 -1.638000030517578125e+02 7.898617982864379883e-01
1.530000000000000000e+02 -1.638000030517578125e+02 7.968434095382690430e-01
1.565999908447265625e+02 -1.638000030517578125e+02 8.145918250083923340e-01
1.601999969482421875e+02 -1.638000030517578125e+02 8.142436146736145020e-01
1.638000030517578125e+02 -1.638000030517578125e+02 8.150279521942138672e-01
1.673999938964843750e+02 -1.638000030517578125e+02 8.201908469200134277e-01
1.710000000000000000e+02 -1.638000030517578125e+02 8.487770557403564453e-01
1.746000061035156250e+02 -1.638000030517578125e+02 8.256183266639709473e-01
1.782000122070312500e+02 -1.638000030517578125e+02 8.562331199645996094e-01
1.800000071525573730e+00 -1.601999969482421875e+02 8.403282761573791504e-01
5.399999618530273438e+00 -1.601999969482421875e+02 8.291043639183044434e-01
9.000000000000000000e+00 -1.601999969482421875e+02 8.229950070381164551e-01
1.260000038146972656e+01 -1.601999969482421875e+02 8.704802989959716797e-01
1.619999885559082031e+01 -1.601999969482421875e+02 8.730402588844299316e-01
1.979999923706054688e+01 -1.601999969482421875e+02 8.980898261070251465e-01
2.339999961853027344e+01 -1.601999969482421875e+02 9.282782077789306641e-01
2.700000000000000000e+01 -1.601999969482421875e+02 9.615078568458557129e-01
3.059999656677246094e+01 -1.601999969482421875e+02 1.006720423698425293e+00
3.419999694824218750e+01 -1.601999969482421875e+02 1.035014629364013672e+00
3.779999923706054688e+01 -1.601999969482421875e+02 1.083600997924804688e+00
4.139999771118164062e+01 -1.601999969482421875e+02 1.120184659957885742e+00
4.500000000000000000e+01 -1.601999969482421875e+02 1.178174018859863281e+00
4.859999847412109375e+01 -1.601999969482421875e+02 1.202065587043762207e+00
5.219999694824218750e+01 -1.601999969482421875e+02 1.236564874649047852e+00
5.579999923706054688e+01 -1.601999969482421875e+02 1.293631792068481445e+00
5.939999771118164062e+01 -1.601999969482421875e+02 1.314929246902465820e+00
6.299999618530273438e+01 -1.601999969482421875e+02 1.338178992271423340e+00
6.659999847412109375e+01 -1.601999969482421875e+02 1.370528817176818848e+00
7.019999694824218750e+01 -1.601999969482421875e+02 1.370068311691284180e+00
7.380000305175781250e+01 -1.601999969482421875e+02 1.381337881088256836e+00
7.739999389648437500e+01 -1.601999969482421875e+02 1.379869699478149414e+00
8.099999237060546875e+01 -1.601999969482421875e+02 1.374400854110717773e+00
8.459999847412109375e+01 -1.601999969482421875e+02 1.354003310203552246e+00
8.819999694824218750e+01 -1.601999969482421875e+02 1.333742260932922363e+00
9.180000305175781250e+01 -1.601999969482421875e+02 1.304628491401672363e+00
9.540000152587890625e+01 -1.601999969482421875e+02 1.261805295944213867e+00
9.900000000000000000e+01 -1.601999969482421875e+02 1.209157109260559082e+00
1.026000061035156250e+02 -1.601999969482421875e+02 1.167697787284851074e+00
1.061999969482421875e+02 -1.601999969482421875e+02 1.122008085250854492e+00
1.097999954223632812e+02 -1.601999969482421875e+02 1.071123600006103516e+00
1.133999938964843750e+02 -1.601999969482421875e+02 1.026191711425781250e+00
1.170000076293945312e+02 -1.601999969482421875e+02 9.885373711585998535e-01
1.205999984741210938e+02 -1.601999969482421875e+02 9.380256533622741699e-01
1.241999893188476562e+02 -1.601999969482421875e+02 9.181189537048339844e-01
1.277999954223632812e+02 -1.601999969482421875e+02 8.864119052886962891e-01
1.313999938964843750e+02 -1.601999969482421875e+02 8.532367944717407227e-01
1.350000000000000000e+02 -1.601999969482421875e+02 8.408910632133483887e-01
1.385999908447265625e+02 -1.601999969482421875e+02 8.180896639823913574e-01
1.421999969482421875e+02 -1.601999969482421875e+02 8.118453025817871094e-01
1.458000030517578125e+02 -1.601999969482421875e+02 8.113527894020080566e-01
1.494000091552734375e+02 -1.601999969482421875e+02 7.949659228324890137e-01
1.530000000000000000e+02 -1.601999969482421875e+02 8.139775991439819336e-01
1.565999908447265625e+02 -1.601999969482421875e+02 8.180832862854003906e-01
1.601999969482421875e+02 -1.601999969482421875e+02 8.181618452072143555e-01
1.638000030517578125e+02 -1.601999969482421875e+02 8.181204199790954590e-01
1.673999938964843750e+02 -1.601999969482421875e+02 8.404443264007568359e-01
1.710000000000000000e+02 -1.601999969482421875e+02 8.326885700225830078e-01
1.746000061035156250e+02 -1.601999969482421875e+02 8.700606822967529297e-01
1.782000122070312500e+02 -1.601999969482421875e+02 8.868899941444396973e-01
1.800000071525573730e+00 -1.565999908447265625e+02 8.095291852951049805e-01
5.399999618530273438e+00 -1.565999908447265625e+02 8.239827156066894531e-01
9.000000000000000000e+00 -1.565999908447265625e+02 8.304686546325683594e-01
1.260000038146972656e+01 -1.565999908447265625e+02 8.507599234580993652e-01
1.619999885559082031e+01 -1.565999908447265625e+02 8.701577782630920410e-01
1.979999923706054688e+01 -1.565999908447265625e+02 9.016206860542297363e-01
2.339999961853027344e+01 -1.565999908447265625e+02 9.125531911849975586e-01
2.700000000000000000e+01 -1.565999908447265625e+02 9.409413933753967285e-01
3.059999656677246094e+01 -1.565999908447265625e+02 9.797220826148986816e-01
3.419999694824218750e+01 -1.565999908447265625e+02 1.013245224952697754e+00
3.779999923706054688e+01 -1.565999908447265625e+02 1.060873508453369141e+00
4.139999771118164062e+01 -1.565999908447265625e+02 1.089408278465270996e+00
4.500000000000000000e+01 -1.565999908447265625e+02 1.126794219017028809e+00
4.859999847412109375e+01 -1.565999908447265625e+02 1.165767312049865723e+00
5.219999694824218750e+01 -1.565999908447265625e+02 1.197442650794982910e+00
5.579999923706054688e+01 -1.565999908447265625e+02 1.213924288749694824e+00
5.939999771118164062e+01 -1.565999908447265625e+02 1.263835906982421875e+00
6.299999618530273438e+01 -1.565999908447265625e+02 1.285885691642761230e+00
6.659999847412109375e+01 -1.565999908447265625e+02 1.308254122734069824e+00
7.019999694824218750e+01 -1.565999908447265625e+02 1.329134464263916016e+00
7.380000305175781250e+01 -1.565999908447265625e+02 1.337484121322631836e+00
7.739999389648437500e+01 -1.565999908447265625e+02 1.334604740142822266e+00
8.099999237060546875e+01 -1.565999908447265625e+02 1.325722932815551758e+00
8.459999847412109375e+01 -1.565999908447265625e+02 1.335045933723449707e+00
8.819999694824218750e+01 -1.565999908447265625e+02 1.313003897666931152e+00
9.180000305175781250e+01 -1.565999908447265625e+02 1.280330181121826172e+00
9.540000152587890625e+01 -1.565999908447265625e+02 1.246185183525085449e+00
9.900000000000000000e+01 -1.565999908447265625e+02 1.215558409690856934e+00
1.026000061035156250e+02 -1.565999908447265625e+02 1.165812492370605469e+00
1.061999969482421875e+02 -1.565999908447265625e+02 1.134594202041625977e+00
1.097999954223632812e+02 -1.565999908447265625e+02 1.092894434928894043e+00
1.133999938964843750e+02 -1.565999908447265625e+02 1.051841735839843750e+00
1.170000076293945312e+02 -1.565999908447265625e+02 9.978192448616027832e-01
1.205999984741210938e+02 -1.565999908447265625e+02 9.650981426239013672e-01
1.241999893188476562e+02 -1.565999908447265625e+02 9.351080656051635742e-01
1.277999954223632812e+02 -1.565999908447265625e+02 9.055664539337158203e-01
1.313999938964843750e+02 -1.565999908447265625e+02 8.873071074485778809e-01
1.350000000000000000e+02 -1.565999908447265625e+02 8.501528501510620117e-01
1.385999908447265625e+02 -1.565999908447265625e+02 8.386664390563964844e-01
1.421999969482421875e+02 -1.565999908447265625e+02 8.363229036331176758e-01
1.458000030517578125e+02 -1.565999908447265625e+02 8.346554636955261230e-01
1.494000091552734375e+02 -1.565999908447265625e+02 8.250958919525146484e-01
1.530000000000000000e+02 -1.565999908447265625e+02 8.184536695480346680e-01
1.565999908447265625e+02 -1.565999908447265625e+02 8.347727656364440918e-01
1.601999969482421875e+02 -1.565999908447265625e+02 8.243401050567626953e-01
1.638000030517578125e+02 -1.565999908447265625e+02 8.398527503013610840e-01
1.673999938964843750e+02 -1.565999908447265625e+02 8.450579643249511719e-01
1.710000000000000000e+02 -1.565999908447265625e+02 8.280933499336242676e-01
1.746000061035156250e+02 -1.565999908447265625e+02 8.661476373672485352e-01
1.782000122070312500e+02 -1.565999908447265625e+02 8.343845605850219727e-01
1.800000071525573730e+00 -1.530000000000000000e+02 7.941611409187316895e-01
5.399999618530273438e+00 -1.530000000000000000e+02 8.077864050865173340e-01
9.000000000000000000e+00 -1.530000000000000000e+02 8.355329036712646484e-01
1.260000038146972656e+01 -1.530000000000000000e+02 8.504673242568969727e-01
1.619999885559082031e+01 -1.530000000000000000e+02 8.533835411071777344e-01
1.979999923706054688e+01 -1.530000000000000000e+02 8.747405409812927246e-01
2.339999961853027344e+01 -1.530000000000000000e+02 9.018588066101074219e-01
2.700000000000000000e+01 -1.530000000000000000e+02 9.280946850776672363e-01
3.059999656677246094e+01 -1.530000000000000000e+02 9.493944048881530762e-01
3.419999694824218750e+01 -1.530000000000000000e+02 9.894470572471618652e-01
3.779999923706054688e+01 -1.530000000000000000e+02 1.036287546157836914e+00
4.139999771118164062e+01 -1.530000000000000000e+02 1.041704416275024414e+00
4.500000000000000000e+01 -1.530000000000000000e+02 1.083001017570495605e+00
4.859999847412109375e+01 -1.530000000000000000e+02 1.102943420410156250e+00
5.219999694824218750e+01 -1.530000000000000000e+02 1.142605185508728027e+00
5.579999923706054688e+01 -1.530000000000000000e+02 1.168240547180175781e+00
5.939999771118164062e+01 -1.530000000000000000e+02 1.196516633033752441e+00
6.299999618530273438e+01 -1.530000000000000000e+02 1.220981121063232422e+00
6.659999847412109375e+01 -1.530000000000000000e+02 1.246876835823059082e+00
7.019999694824218750e+01 -1.530000000000000000e+02 1.273637771606445312e+00
7.380000305175781250e+01 -1.530000000000000000e+02 1.287191748619079590e+00
7.739999389648437500e+01 -1.530000000000000000e+02 1.289719939231872559e+00
8.099999237060546875e+01 -1.530000000000000000e+02 1.291498303413391113e+00
8.459999847412109375e+01 -1.530000000000000000e+02 1.282196760177612305e+00
8.819999694824218750e+01 -1.530000000000000000e+02 1.282324433326721191e+00
9.180000305175781250e+01 -1.530000000000000000e+02 1.270430326461791992e+00
9.540000152587890625e+01 -1.530000000000000000e+02 1.234822511672973633e+00
9.900000000000000000e+01 -1.530000000000000000e+02 1.199120998382568359e+00
1.026000061035156250e+02 -1.530000000000000000e+02 1.171005368232727051e+00
1.061999969482421875e+02 -1.530000000000000000e+02 1.126394033432006836e+00
1.097999954223632812e+02 -1.530000000000000000e+02 1.102039098739624023e+00
1.133999938964843750e+02 -1.530000000000000000e+02 1.064562201499938965e+00
1.170000076293945312e+02 -1.530000000000000000e+02 1.028464198112487793e+00
1.205999984741210938e+02 -1.530000000000000000e+02 9.924429655075073242e-01
1.241999893188476562e+02 -1.530000000000000000e+02 9.612608551979064941e-01
1.277999954223632812e+02 -1.530000000000000000e+02 9.283541440963745117e-01
1.313999938964843750e+02 -1.530000000000000000e+02 9.010850191116333008e-01
1.350000000000000000e+02 -1.530000000000000000e+02 8.768993616104125977e-01
1.385999908447265625e+02 -1.530000000000000000e+02 8.657608628273010254e-01
1.421999969482421875e+02 -1.530000000000000000e+02 8.492897152900695801e-01
1.458000030517578125e+02 -1.530000000000000000e+02 8.403161764144897461e-01
1.494000091552734375e+02 -1.530000000000000000e+02 8.296152353286743164e-01
1.530000000000000000e+02 -1.530000000000000000e+02 8.434841632843017578e-01
1.565999908447265625e+02 -1.530000000000000000e+02 8.473260998725891113e-01
1.601999969482421875e+02 -1.530000000000000000e+02 8.433861136436462402e-01
1.638000030517578125e+02 -1.530000000000000000e+02 8.514938950538635254e-01
1.673999938964843750e+02 -1.530000000000000000e+02 8.317900896072387695e-01
1.710000000000000000e+02 -1.530000000000000000e+02 8.510216474533081055e-01
1.746000061035156250e+02 -1.530000000000000000e+02 8.376327157020568848e-01
1.782000122070312500e+02 -1.530000000000000000e+02 8.756414651870727539e-01
1.800000071525573730e+00 -1.494000091552734375e+02 8.362287282943725586e-01
5.399999618530273438e+00 -1.494000091552734375e+02 8.088676333427429199e-01
9.000000000000000000e+00 -1.494000091552734375e+02 8.291006088256835938e-01
1.260000038146972656e+01 -1.494000091552734375e+02 8.388468027114868164e-01
1.619999885559082031e+01 -1.494000091552734375e+02 8.520862460136413574e-01
1.979999923706054688e+01 -1.494000091552734375e+02 8.659962415695190430e-01
2.339999961853027344e+01 -1.494000091552734375e+02 8.800798058509826660e-01
2.700000000000000000e+01 -1.494000091552734375e+02 8.999403119087219238e-01
3.059999656677246094e+01 -1.494000091552734375e+02 9.267098903656005859e-01
3.419999694824218750e+01 -1.494000091552734375e+02 9.547721147537231445e-01
3.779999923706054688e+01 -1.494000091552734375e+02 9.688802361488342285e-01
4.139999771118164062e+01 -1.494000091552734375e+02 1.004833221435546875e+00
4.500000000000000000e+01 -1.494000091552734375e+02 1.026138901710510254e+00
4.859999847412109375e+01 -1.494000091552734375e+02 1.046663165092468262e+00
5.219999694824218750e+01 -1.494000091552734375e+02 1.083451271057128906e+00
5.579999923706054688e+01 -1.494000091552734375e+02 1.104334235191345215e+00
5.939999771118164062e+01 -1.494000091552734375e+02 1.130352377891540527e+00
6.299999618530273438e+01 -1.494000091552734375e+02 1.161723732948303223e+00
6.659999847412109375e+01 -1.494000091552734375e+02 1.180923819541931152e+00
7.019999694824218750e+01 -1.494000091552734375e+02 1.208436012268066406e+00
7.380000305175781250e+01 -1.494000091552734375e+02 1.218441009521484375e+00
7.739999389648437500e+01 -1.494000091552734375e+02 1.230127334594726562e+00
8.099999237060546875e+01 -1.494000091552734375e+02 1.242980003356933594e+00
8.459999847412109375e+01 -1.494000091552734375e+02 1.243178963661193848e+00
8.819999694824218750e+01 -1.494000091552734375e+02 1.240439057350158691e+00
9.180000305175781250e+01 -1.494000091552734375e+02 1.237199544906616211e+00
9.540000152587890625e+01 -1.494000091552734375e+02 1.218497514724731445e+00
9.900000000000000000e+01 -1.494000091552734375e+02 1.201136350631713867e+00
1.026000061035156250e+02 -1.494000091552734375e+02 1.164632320404052734e+00
1.061999969482421875e+02 -1.494000091552734375e+02 1.141596436500549316e+00
1.097999954223632812e+02 -1.494000091552734375e+02 1.117962956428527832e+00
1.133999938964843750e+02 -1.494000091552734375e+02 1.078786969184875488e+00
1.170000076293945312e+02 -1.494000091552734375e+02 1.043177485466003418e+00
1.205999984741210938e+02 -1.494000091552734375e+02 1.019148707389831543e+00
1.241999893188476562e+02 -1.494000091552734375e+02 9.876784086227416992e-01
1.277999954223632812e+02 -1.494000091552734375e+02 9.661803245544433594e-01
1.313999938964843750e+02 -1.494000091552734375e+02 9.417597651481628418e-01
1.350000000000000000e+02 -1.494000091552734375e+02 9.098138213157653809e-01
1.385999908447265625e+02 -1.494000091552734375e+02 8.930233120918273926e-01
1.421999969482421875e+02 -1.494000091552734375e+02 8.831278681755065918e-01
1.458000030517578125e+02 -1.494000091552734375e+02 8.679226040840148926e-01
1.494000091552734375e+02 -1.494000091552734375e+02 8.694832324981689453e-01
1.530000000000000000e+02 -1.494000091552734375e+02 8.607632517814636230e-01
1.565999908447265625e+02 -1.494000091552734375e+02 8.521613478660583496e-01
1.601999969482421875e+02 -1.494000091552734375e+02 8.526676893234252930e-01
1.638000030517578125e+02 -1.494000091552734375e+02 8.491303324699401855e-01
1.673999938964843750e+02 -1.494000091552734375e+02 8.379264473915100098e-01
1.710000000000000000e+02 -1.494000091552734375e+02 8.473421931266784668e-01
1.746000061035156250e+02 -1.494000091552734375e+02 8.313440084457397461e-01
1.782000122070312500e+02 -1.494000091552734375e+02 8.462889194488525391e-01
1.800000071525573730e+00 -1.458000030517578125e+02 8.583010435104370117e-01
5.399999618530273438e+00 -1.458000030517578125e+02 7.719044089317321777e-01
9.000000000000000000e+00 -1.458000030517578125e+02 8.383446931838989258e-01
1.260000038146972656e+01 -1.458000030517578125e+02 8.283956646919250488e-01
1.619999885559082031e+01 -1.458000030517578125e+02 8.524190187454223633e-01
1.979999923706054688e+01 -1.458000030517578125e+02 8.437405824661254883e-01
2.339999961853027344e+01 -1.458000030517578125e+02 8.653807640075683594e-01
2.700000000000000000e+01 -1.458000030517578125e+02 8.675100803375244141e-01
3.059999656677246094e+01 -1.458000030517578125e+02 8.906508088111877441e-01
3.419999694824218750e+01 -1.458000030517578125e+02 9.237068295478820801e-01
3.779999923706054688e+01 -1.458000030517578125e+02 9.336925148963928223e-01
4.139999771118164062e+01 -1.458000030517578125e+02 9.497539997100830078e-01
4.500000000000000000e+01 -1.458000030517578125e+02 9.754412770271301270e-01
4.859999847412109375e+01 -1.458000030517578125e+02 9.964945912361145020e-01
5.219999694824218750e+01 -1.458000030517578125e+02 1.016579270362854004e+00
5.579999923706054688e+01 -1.458000030517578125e+02 1.041394948959350586e+00
5.939999771118164062e+01 -1.458000030517578125e+02 1.058522701263427734e+00
6.299999618530273438e+01 -1.458000030517578125e+02 1.084635376930236816e+00
6.659999847412109375e+01 -1.458000030517578125e+02 1.123424410820007324e+00
7.019999694824218750e+01 -1.458000030517578125e+02 1.128798723220825195e+00
7.380000305175781250e+01 -1.458000030517578125e+02 1.157072901725769043e+00
7.739999389648437500e+01 -1.458000030517578125e+02 1.180391192436218262e+00
8.099999237060546875e+01 -1.458000030517578125e+02 1.192263007164001465e+00
8.459999847412109375e+01 -1.458000030517578125e+02 1.216393113136291504e+00
8.819999694824218750e+01 -1.458000030517578125e+02 1.203703999519348145e+00
9.180000305175781250e+01 -1.458000030517578125e+02 1.206947803497314453e+00
9.540000152587890625e+01 -1.458000030517578125e+02 1.206991672515869141e+00
9.900000000000000000e+01 -1.458000030517578125e+02 1.179924249649047852e+00
1.026000061035156250e+02 -1.458000030517578125e+02 1.163785576820373535e+00
1.061999969482421875e+02 -1.458000030517578125e+02 1.134203314781188965e+00
1.097999954223632812e+02 -1.458000030517578125e+02 1.126401543617248535e+00
1.133999938964843750e+02 -1.458000030517578125e+02 1.099006175994873047e+00
1.170000076293945312e+02 -1.458000030517578125e+02 1.073632597923278809e+00
1.205999984741210938e+02 -1.458000030517578125e+02 1.042756319046020508e+00
1.241999893188476562e+02 -1.458000030517578125e+02 1.007309913635253906e+00
1.277999954223632812e+02 -1.458000030517578125e+02 9.844136834144592285e-01
1.313999938964843750e+02 -1.458000030517578125e+02 9.676571488380432129e-01
1.350000000000000000e+02 -1.458000030517578125e+02 9.409306049346923828e-01
1.385999908447265625e+02 -1.458000030517578125e+02 9.248805642127990723e-01
1.421999969482421875e+02 -1.458000030517578125e+02 9.052529335021972656e-01
1.458000030517578125e+02 -1.458000030517578125e+02 8.922339081764221191e-01
1.494000091552734375e+02 -1.458000030517578125e+02 8.850125074386596680e-01
1.530000000000000000e+02 -1.458000030517578125e+02 8.753688931465148926e-01
1.565999908447265625e+02 -1.458000030517578125e+02 8.635702133178710938e-01
1.601999969482421875e+02 -1.458000030517578125e+02 8.692567944526672363e-01
1.638000030517578125e+02 -1.458000030517578125e+02 8.558945655822753906e-01
1.673999938964843750e+02 -1.458000030517578125e+02 8.559949994087219238e-01
1.710000000000000000e+02 -1.458000030517578125e+02 8.452081084251403809e-01
1.746000061035156250e+02 -1.458000030517578125e+02 8.238545060157775879e-01
1.782000122070312500e+02 -1.458000030517578125e+02 8.709005117416381836e-01
1.800000071525573730e+00 -1.421999969482421875e+02 8.200877308845520020e-01
5.399999618530273438e+00 -1.421999969482421875e+02 8.356925249099731445e-01
9.000000000000000000e+00 -1.421999969482421875e+02 8.278416991233825684e-01
1.260000038146972656e+01 -1.421999969482421875e+02 8.203281164169311523e-01
1.619999885559082031e+01 -1.421999969482421875e+02 8.372638225555419922e-01
1.979999923706054688e+01 -1.421999969482421875e+02 8.286968469619750977e-01
2.339999961853027344e+01 -1.421999969482421875e+02 8.427813053131103516e-01
2.700000000000000000e+01 -1.421999969482421875e+02 8.497041463851928711e-01
3.059999656677246094e+01 -1.421999969482421875e+02 8.635541796684265137e-01
3.419999694824218750e+01 -1.421999969482421875e+02 8.761637806892395020e-01
3.779999923706054688e+01 -1.421999969482421875e+02 8.963223695755004883e-01
4.139999771118164062e+01 -1.421999969482421875e+02 9.006398320198059082e-01
4.500000000000000000e+01 -1.421999969482421875e+02 9.208912253379821777e-01
4.859999847412109375e+01 -1.421999969482421875e+02 9.351069927215576172e-01
5.219999694824218750e+01 -1.421999969482421875e+02 9.534663558006286621e-01
5.579999923706054688e+01 -1.421999969482421875e+02 9.736149311065673828e-01
5.939999771118164062e+01 -1.421999969482421875e+02 1.006464600563049316e+00
6.299999618530273438e+01 -1.421999969482421875e+02 1.033977270126342773e+00
6.659999847412109375e+01 -1.421999969482421875e+02 1.056370615959167480e+00
7.019999694824218750e+01 -1.421999969482421875e+02 1.076548814773559570e+00
7.380000305175781250e+01 -1.421999969482421875e+02 1.093902230262756348e+00
7.739999389648437500e+01 -1.421999969482421875e+02 1.118114948272705078e+00
8.099999237060546875e+01 -1.421999969482421875e+02 1.153111696243286133e+00
8.459999847412109375e+01 -1.421999969482421875e+02 1.159944772720336914e+00
8.819999694824218750e+01 -1.421999969482421875e+02 1.157233476638793945e+00
9.180000305175781250e+01 -1.421999969482421875e+02 1.163885474205017090e+00
9.540000152587890625e+01 -1.421999969482421875e+02 1.173150062561035156e+00
9.900000000000000000e+01 -1.421999969482421875e+02 1.168183445930480957e+00
1.026000061035156250e+02 -1.421999969482421875e+02 1.161798238754272461e+00
1.061999969482421875e+02 -1.421999969482421875e+02 1.156826019287109375e+00
1.097999954223632812e+02 -1.421999969482421875e+02 1.131921887397766113e+00
1.133999938964843750e+02 -1.421999969482421875e+02 1.103241801261901855e+00
1.170000076293945312e+02 -1.421999969482421875e+02 1.106225013732910156e+00
1.205999984741210938e+02 -1.421999969482421875e+02 1.070104122161865234e+00
1.241999893188476562e+02 -1.421999969482421875e+02 1.057646036148071289e+00
1.277999954223632812e+02 -1.421999969482421875e+02 1.014969110488891602e+00
1.313999938964843750e+02 -1.421999969482421875e+02 9.996997117996215820e-01
1.350000000000000000e+02 -1.421999969482421875e+02 9.763029813766479492e-01
1.385999908447265625e+02 -1.421999969482421875e+02 9.614052176475524902e-01
1.421999969482421875e+02 -1.421999969482421875e+02 9.401952028274536133e-01
1.458000030517578125e+02 -1.421999969482421875e+02 9.123202562332153320e-01
1.494000091552734375e+02 -1.421999969482421875e+02 9.029549360275268555e-01
1.530000000000000000e+02 -1.421999969482421875e+02 8.973578810691833496e-01
1.565999908447265625e+02 -1.421999969482421875e+02 8.854769468307495117e-01
1.601999969482421875e+02 -1.421999969482421875e+02 8.663208484649658203e-01
1.638000030517578125e+02 -1.421999969482421875e+02 8.415383100509643555e-01
1.673999938964843750e+02 -1.421999969482421875e+02 8.644340038299560547e-01
1.710000000000000000e+02 -1.421999969482421875e+02 8.578999042510986328e-01
1.746000061035156250e+02 -1.421999969482421875e+02 8.447935581207275391e-01
1.782000122070312500e+02 -1.421999969482421875e+02 8.527631759643554688e-01
1.800000071525573730e+00 -1.385999908447265625e+02 8.079411387443542480e-01
5.399999618530273438e+00 -1.385999908447265625e+02 8.115886449813842773e-01
9.000000000000000000e+00 -1.385999908447265625e+02 8.199827075004577637e-01
1.260000038146972656e+01 -1.385999908447265625e+02 8.148993849754333496e-01
1.619999885559082031e+01 -1.385999908447265625e+02 8.265613317489624023e-01
1.979999923706054688e+01 -1.385999908447265625e+02 8.309961557388305664e-01
2.339999961853027344e+01 -1.385999908447265625e+02 8.311365246772766113e-01
2.700000000000000000e+01 -1.385999908447265625e+02 8.211297392845153809e-01
3.059999656677246094e+01 -1.385999908447265625e+02 8.313679099082946777e-01
3.419999694824218750e+01 -1.385999908447265625e+02 8.444830775260925293e-01
3.779999923706054688e+01 -1.385999908447265625e+02 8.466960191726684570e-01
4.139999771118164062e+01 -1.385999908447265625e+02 8.653448820114135742e-01
4.500000000000000000e+01 -1.385999908447265625e+02 8.583652377128601074e-01
4.859999847412109375e+01 -1.385999908447265625e+02 8.594052195549011230e-01
5.219999694824218750e+01 -1.385999908447265625e+02 8.835531473159790039e-01
5.579999923706054688e+01 -1.385999908447265625e+02 9.195654392242431641e-01
5.939999771118164062e+01 -1.385999908447265625e+02 9.269704818725585938e-01
6.299999618530273438e+01 -1.385999908447265625e+02 9.589607119560241699e-01
6.659999847412109375e+01 -1.385999908447265625e+02 9.790428876876831055e-01
7.019999694824218750e+01 -1.385999908447265625e+02 9.980111122131347656e-01
7.380000305175781250e+01 -1.385999908447265625e+02 1.032602667808532715e+00
7.739999389648437500e+01 -1.385999908447265625e+02 1.066498398780822754e+00
8.099999237060546875e+01 -1.385999908447265625e+02 1.086063981056213379e+00
8.459999847412109375e+01 -1.385999908447265625e+02 1.114653944969177246e+00
8.819999694824218750e+01 -1.385999908447265625e+02 1.124577522277832031e+00
9.180000305175781250e+01 -1.385999908447265625e+02 1.141995072364807129e+00
9.540000152587890625e+01 -1.385999908447265625e+02 1.157374620437622070e+00
9.900000000000000000e+01 -1.385999908447265625e+02 1.170935869216918945e+00
1.026000061035156250e+02 -1.385999908447265625e+02 1.166814446449279785e+00
1.061999969482421875e+02 -1.385999908447265625e+02 1.158890128135681152e+00
1.097999954223632812e+02 -1.385999908447265625e+02 1.158283233642578125e+00
1.133999938964843750e+02 -1.385999908447265625e+02 1.145793437957763672e+00
1.170000076293945312e+02 -1.385999908447265625e+02 1.122171521186828613e+00
1.205999984741210938e+02 -1.385999908447265625e+02 1.107440233230590820e+00
1.241999893188476562e+02 -1.385999908447265625e+02 1.076823711395263672e+00
1.277999954223632812e+02 -1.385999908447265625e+02 1.064309716224670410e+00
1.313999938964843750e+02 -1.385999908447265625e+02 1.024485588073730469e+00
1.350000000000000000e+02 -1.385999908447265625e+02 1.006636977195739746e+00
1.385999908447265625e+02 -1.385999908447265625e+02 9.859946966171264648e-01
1.421999969482421875e+02 -1.385999908447265625e+02 9.696080088615417480e-01
1.458000030517578125e+02 -1.385999908447265625e+02 9.501770138740539551e-01
1.494000091552734375e+02 -1.385999908447265625e+02 9.324561357498168945e-01
1.530000000000000000e+02 -1.385999908447265625e+02 9.155150055885314941e-01
1.565999908447265625e+02 -1.385999908447265625e+02 8.984581232070922852e-01
1.601999969482421875e+02 -1.385999908447265625e+02 8.804123401641845703e-01
1.638000030517578125e+02 -1.385999908447265625e+02 8.643627762794494629e-01
1.673999938964843750e+02 -1.385999908447265625e+02 8.656608462333679199e-01
1.710000000000000000e+02 -1.385999908447265625e+02 8.682280182838439941e-01
1.746000061035156250e+02 -1.385999908447265625e+02 8.448370695114135742e-01
1.782000122070312500e+02 -1.385999908447265625e+02 8.582680225372314453e-01
1.800000071525573730e+00 -1.350000000000000000e+02 7.815537452697753906e-01
5.399999618530273438e+00 -1.350000000000000000e+02 8.109491467475891113e-01
9.000000000000000000e+00 -1.350000000000000000e+02 8.043104410171508789e-01
1.260000038146972656e+01 -1.350000000000000000e+02 7.996125221252441406e-01
1.619999885559082031e+01 -1.350000000000000000e+02 8.283122777938842773e-01
1.979999923706054688e+01 -1.350000000000000000e+02 8.163325786590576172e-01
2.339999961853027344e+01 -1.350000000000000000e+02 8.041452765464782715e-01
2.700000000000000000e+01 -1.350000000000000000e+02 8.037962317466735840e-01
3.059999656677246094e+01 -1.350000000000000000e+02 7.949888110160827637e-01
3.419999694824218750e+01 -1.350000000000000000e+02 8.072736263275146484e-01
3.779999923706054688e+01 -1.350000000000000000e+02 7.891843318939208984e-01
4.139999771118164062e+01 -1.350000000000000000e+02 8.014118671417236328e-01
4.500000000000000000e+01 -1.350000000000000000e+02 8.159661889076232910e-01
4.859999847412109375e+01 -1.350000000000000000e+02 8.201112747192382812e-01
5.219999694824218750e+01 -1.350000000000000000e+02 8.329752087593078613e-01
5.579999923706054688e+01 -1.350000000000000000e+02 8.449165225028991699e-01
5.939999771118164062e+01 -1.350000000000000000e+02 8.593159317970275879e-01
6.299999618530273438e+01 -1.350000000000000000e+02 8.928436040878295898e-01
6.659999847412109375e+01 -1.350000000000000000e+02 9.156183004379272461e-01
7.019999694824218750e+01 -1.350000000000000000e+02 9.370152354240417480e-01
7.380000305175781250e+01 -1.350000000000000000e+02 9.689745903015136719e-01
7.739999389648437500e+01 -1.350000000000000000e+02 1.001112818717956543e+00
8.099999237060546875e+01 -1.350000000000000000e+02 1.033623933792114258e+00
8.459999847412109375e+01 -1.350000000000000000e+02 1.058330416679382324e+00
8.819999694824218750e+01 -1.350000000000000000e+02 1.093783736228942871e+00
9.180000305175781250e+01 -1.350000000000000000e+02 1.127867579460144043e+00
9.540000152587890625e+01 -1.350000000000000000e+02 1.141107797622680664e+00
9.900000000000000000e+01 -1.350000000000000000e+02 1.154754638671875000e+00
1.026000061035156250e+02 -1.350000000000000000e+02 1.163554668426513672e+00
1.061999969482421875e+02 -1.350000000000000000e+02 1.170948624610900879e+00
1.097999954223632812e+02 -1.350000000000000000e+02 1.169723033905029297e+00
1.133999938964843750e+02 -1.350000000000000000e+02 1.164128303527832031e+00
1.170000076293945312e+02 -1.350000000000000000e+02 1.148031711578369141e+00
1.205999984741210938e+02 -1.350000000000000000e+02 1.134096741676330566e+00
1.241999893188476562e+02 -1.350000000000000000e+02 1.107022166252136230e+00
1.277999954223632812e+02 -1.350000000000000000e+02 1.094907999038696289e+00
1.313999938964843750e+02 -1.350000000000000000e+02 1.069352984428405762e+00
1.350000000000000000e+02 -1.350000000000000000e+02 1.055711746215820312e+00
1.385999908447265625e+02 -1.350000000000000000e+02 1.022378683090209961e+00
1.421999969482421875e+02 -1.350000000000000000e+02 1.003322720527648926e+00
1.458000030517578125e+02 -1.350000000000000000e+02 9.750954508781433105e-01
1.494000091552734375e+02 -1.350000000000000000e+02 9.454391598701477051e-01
1.530000000000000000e+02 -1.350000000000000000e+02 9.291870594024658203e-01
1.565999908447265625e+02 -1.350000000000000000e+02 9.149019122123718262e-01
1.601999969482421875e+02 -1.350000000000000000e+02 8.854610323905944824e-01
1.638000030517578125e+02 -1.350000000000000000e+02 8.561881184577941895e-01
1.673999938964843750e+02 -1.350000000000000000e+02 8.557081818580627441e-01
1.710000000000000000e+02 -1.350000000000000000e+02 8.562287092208862305e-01
1.746000061035156250e+02 -1.350000000000000000e+02 8.585587143898010254e-01
1.782000122070312500e+02 -1.350000000000000000e+02 8.523876667022705078e-01
1.800000071525573730e+00 -1.313999938964843750e+02 8.589297533035278320e-01
5.399999618530273438e+00 -1.313999938964843750e+02 8.044031858444213867e-01
9.000000000000000000e+00 -1.313999938964843750e+02 8.160729408264160156e-01
1.260000038146972656e+01 -1.313999938964843750e+02 8.019880056381225586e-01
1.619999885559082031e+01 -1.313999938964843750e+02 8.011709451675415039e-01
1.979999923706054688e+01 -1.313999938964843750e+02 7.980138659477233887e-01
2.339999961853027344e+01 -1.313999938964843750e+02 7.835122942924499512e-01
2.700000000000000000e+01 -1.313999938964843750e+02 7.812862396240234375e-01
3.059999656677246094e+01 -1.313999938964843750e+02 7.724962234497070312e-01
3.419999694824218750e+01 -1.313999938964843750e+02 7.625629305839538574e-01
3.779999923706054688e+01 -1.313999938964843750e+02 7.685964107513427734e-01
4.139999771118164062e+01 -1.313999938964843750e+02 7.558643221855163574e-01
4.500000000000000000e+01 -1.313999938964843750e+02 7.578331828117370605e-01
4.859999847412109375e+01 -1.313999938964843750e+02 7.728240489959716797e-01
5.219999694824218750e+01 -1.313999938964843750e+02 7.732162475585937500e-01
5.579999923706054688e+01 -1.313999938964843750e+02 7.834401130676269531e-01
5.939999771118164062e+01 -1.313999938964843750e+02 8.079161643981933594e-01
6.299999618530273438e+01 -1.313999938964843750e+02 8.212159872055053711e-01
6.659999847412109375e+01 -1.313999938964843750e+02 8.522044420242309570e-01
7.019999694824218750e+01 -1.313999938964843750e+02 8.924541473388671875e-01
7.380000305175781250e+01 -1.313999938964843750e+02 9.206287264823913574e-01
7.739999389648437500e+01 -1.313999938964843750e+02 9.535826444625854492e-01
8.099999237060546875e+01 -1.313999938964843750e+02 9.831353425979614258e-01
8.459999847412109375e+01 -1.313999938964843750e+02 1.024751663208007812e+00
8.819999694824218750e+01 -1.313999938964843750e+02 1.051475286483764648e+00
9.180000305175781250e+01 -1.313999938964843750e+02 1.086115598678588867e+00
9.540000152587890625e+01 -1.313999938964843750e+02 1.115445375442504883e+00
9.900000000000000000e+01 -1.313999938964843750e+02 1.139348506927490234e+00
1.026000061035156250e+02 -1.313999938964843750e+02 1.160206437110900879e+00
1.061999969482421875e+02 -1.313999938964843750e+02 1.182162761688232422e+00
1.097999954223632812e+02 -1.313999938964843750e+02 1.187174201011657715e+00
1.133999938964843750e+02 -1.313999938964843750e+02 1.185801267623901367e+00
1.170000076293945312e+02 -1.313999938964843750e+02 1.170842409133911133e+00
1.205999984741210938e+02 -1.313999938964843750e+02 1.161567091941833496e+00
1.241999893188476562e+02 -1.313999938964843750e+02 1.139294505119323730e+00
1.277999954223632812e+02 -1.313999938964843750e+02 1.129951477050781250e+00
1.313999938964843750e+02 -1.313999938964843750e+02 1.099627017974853516e+00
1.350000000000000000e+02 -1.313999938964843750e+02 1.072447061538696289e+00
1.385999908447265625e+02 -1.313999938964843750e+02 1.053795218467712402e+00
1.421999969482421875e+02 -1.313999938964843750e+02 1.017573952674865723e+00
1.458000030517578125e+02 -1.313999938964843750e+02 9.971455335617065430e-01
1.494000091552734375e+02 -1.313999938964843750e+02 9.735772013664245605e-01
1.530000000000000000e+02 -1.313999938964843750e+02 9.493509531021118164e-01
1.565999908447265625e+02 -1.313999938964843750e+02 9.332467913627624512e-01
1.601999969482421875e+02 -1.313999938964843750e+02 9.116146564483642578e-01
1.638000030517578125e+02 -1.313999938964843750e+02 8.787252902984619141e-01
1.673999938964843750e+02 -1.313999938964843750e+02 8.767882585525512695e-01
1.710000000000000000e+02 -1.313999938964843750e+02 8.613463640213012695e-01
1.746000061035156250e+02 -1.313999938964843750e+02 8.635677695274353027e-01
1.782000122070312500e+02 -1.313999938964843750e+02 8.521710634231567383e-01
1.800000071525573730e+00 -1.277999954223632812e+02 8.195108175277709961e-01
5.399999618530273438e+00 -1.277999954223632812e+02 8.184350728988647461e-01
9.000000000000000000e+00 -1.277999954223632812e+02 8.274707198143005371e-01
1.260000038146972656e+01 -1.277999954223632812e+02 8.137778043746948242e-01
1.619999885559082031e+01 -1.277999954223632812e+02 8.071120381355285645e-01
1.979999923706054688e+01 -1.277999954223632812e+02 7.735917568206787109e-01
2.339999961853027344e+01 -1.277999954223632812e+02 7.648397088050842285e-01
2.700000000000000000e+01 -1.277999954223632812e+02 7.602370977401733398e-01
3.059999656677246094e+01 -1.277999954223632812e+02 7.491911649703979492e-01
3.419999694824218750e+01 -1.277999954223632812e+02 7.299388647079467773e-01
3.779999923706054688e+01 -1.277999954223632812e+02 7.238171100616455078e-01
4.139999771118164062e+01 -1.277999954223632812e+02 7.141306400299072266e-01
4.500000000000000000e+01 -1.277999954223632812e+02 7.157988548278808594e-01
4.859999847412109375e+01 -1.277999954223632812e+02 7.147822380065917969e-01
5.219999694824218750e+01 -1.277999954223632812e+02 7.145231366157531738e-01
5.579999923706054688e+01 -1.277999954223632812e+02 7.242448925971984863e-01
5.939999771118164062e+01 -1.277999954223632812e+02 7.426957488059997559e-01
6.299999618530273438e+01 -1.277999954223632812e+02 7.714616656303405762e-01
6.659999847412109375e+01 -1.277999954223632812e+02 7.932834029197692871e-01
7.019999694824218750e+01 -1.277999954223632812e+02 8.251940011978149414e-01
7.380000305175781250e+01 -1.277999954223632812e+02 8.592337369918823242e-01
7.739999389648437500e+01 -1.277999954223632812e+02 8.955017328262329102e-01
8.099999237060546875e+01 -1.277999954223632812e+02 9.356207847595214844e-01
8.459999847412109375e+01 -1.277999954223632812e+02 9.776749610900878906e-01
8.819999694824218750e+01 -1.277999954223632812e+02 1.014677047729492188e+00
9.180000305175781250e+01 -1.277999954223632812e+02 1.060534954071044922e+00
9.540000152587890625e+01 -1.277999954223632812e+02 1.094636321067810059e+00
9.900000000000000000e+01 -1.277999954223632812e+02 1.126399874687194824e+00
1.026000061035156250e+02 -1.277999954223632812e+02 1.146230101585388184e+00
1.061999969482421875e+02 -1.277999954223632812e+02 1.177742123603820801e+00
1.097999954223632812e+02 -1.277999954223632812e+02 1.184046268463134766e+00
1.133999938964843750e+02 -1.277999954223632812e+02 1.204687595367431641e+00
1.170000076293945312e+02 -1.277999954223632812e+02 1.202202200889587402e+00
1.205999984741210938e+02 -1.277999954223632812e+02 1.191480875015258789e+00
1.241999893188476562e+02 -1.277999954223632812e+02 1.181224703788757324e+00
1.277999954223632812e+02 -1.277999954223632812e+02 1.168873906135559082e+00
1.313999938964843750e+02 -1.277999954223632812e+02 1.139123558998107910e+00
1.350000000000000000e+02 -1.277999954223632812e+02 1.107498407363891602e+00
1.385999908447265625e+02 -1.277999954223632812e+02 1.090170621871948242e+00
1.421999969482421875e+02 -1.277999954223632812e+02 1.049286127090454102e+00
1.458000030517578125e+02 -1.277999954223632812e+02 1.031676411628723145e+00
1.494000091552734375e+02 -1.277999954223632812e+02 1.004769444465637207e+00
1.530000000000000000e+02 -1.277999954223632812e+02 9.720450043678283691e-01
1.565999908447265625e+02 -1.277999954223632812e+02 9.367690086364746094e-01
1.601999969482421875e+02 -1.277999954223632812e+02 9.022108912467956543e-01
1.638000030517578125e+02 -1.277999954223632812e+02 8.992804884910583496e-01
1.673999938964843750e+02 -1.277999954223632812e+02 8.866987824440002441e-01
1.710000000000000000e+02 -1.277999954223632812e+02 8.481095433235168457e-01
1.746000061035156250e+02 -1.277999954223632812e+02 8.675100803375244141e-01
1.782000122070312500e+02 -1.277999954223632812e+02 8.428497910499572754e-01
1.800000071525573730e+00 -1.241999893188476562e+02 8.398916721343994141e-01
5.399999618530273438e+00 -1.241999893188476562e+02 8.239337205886840820e-01
9.000000000000000000e+00 -1.241999893188476562e+02 8.468574881553649902e-01
1.260000038146972656e+01 -1.241999893188476562e+02 7.966761589050292969e-01
1.619999885559082031e+01 -1.241999893188476562e+02 8.022864460945129395e-01
1.979999923706054688e+01 -1.241999893188476562e+02 7.646265625953674316e-01
2.339999961853027344e+01 -1.241999893188476562e+02 7.438049316406250000e-01
2.700000000000000000e+01 -1.241999893188476562e+02 7.354472875595092773e-01
3.059999656677246094e+01 -1.241999893188476562e+02 7.103564739227294922e-01
3.419999694824218750e+01 -1.241999893188476562e+02 7.078740596771240234e-01
3.779999923706054688e+01 -1.241999893188476562e+02 6.796547174453735352e-01
4.139999771118164062e+01 -1.241999893188476562e+02 6.803566813468933105e-01
4.500000000000000000e+01 -1.241999893188476562e+02 6.688949465751647949e-01
4.859999847412109375e+01 -1.241999893188476562e+02 6.623469591140747070e-01
5.219999694824218750e+01 -1.241999893188476562e+02 6.688807606697082520e-01
5.579999923706054688e+01 -1.241999893188476562e+02 6.794304847717285156e-01
5.939999771118164062e+01 -1.241999893188476562e+02 6.870659589767456055e-01
6.299999618530273438e+01 -1.241999893188476562e+02 7.162400484085083008e-01
6.659999847412109375e+01 -1.241999893188476562e+02 7.381716966629028320e-01
7.019999694824218750e+01 -1.241999893188476562e+02 7.638474702835083008e-01
7.380000305175781250e+01 -1.241999893188476562e+02 8.095057606697082520e-01
7.739999389648437500e+01 -1.241999893188476562e+02 8.457592129707336426e-01
8.099999237060546875e+01 -1.241999893188476562e+02 8.840691447257995605e-01
8.459999847412109375e+01 -1.241999893188476562e+02 9.294524788856506348e-01
8.819999694824218750e+01 -1.241999893188476562e+02 9.803959727287292480e-01
9.180000305175781250e+01 -1.241999893188476562e+02 1.033010959625244141e+00
9.540000152587890625e+01 -1.241999893188476562e+02 1.069720149040222168e+00
9.900000000000000000e+01 -1.241999893188476562e+02 1.102471470832824707e+00
1.026000061035156250e+02 -1.241999893188476562e+02 1.151694774627685547e+00
1.061999969482421875e+02 -1.241999893188476562e+02 1.179394960403442383e+00
1.097999954223632812e+02 -1.241999893188476562e+02 1.200932502746582031e+00
1.133999938964843750e+02 -1.241999893188476562e+02 1.211851835250854492e+00
1.170000076293945312e+02 -1.241999893188476562e+02 1.222027778625488281e+00
1.205999984741210938e+02 -1.241999893188476562e+02 1.210529685020446777e+00
1.241999893188476562e+02 -1.241999893188476562e+02 1.201534032821655273e+00
1.277999954223632812e+02 -1.241999893188476562e+02 1.196176409721374512e+00
1.313999938964843750e+02 -1.241999893188476562e+02 1.162026166915893555e+00
1.350000000000000000e+02 -1.241999893188476562e+02 1.146843791007995605e+00
1.385999908447265625e+02 -1.241999893188476562e+02 1.126769185066223145e+00
1.421999969482421875e+02 -1.241999893188476562e+02 1.084392070770263672e+00
1.458000030517578125e+02 -1.241999893188476562e+02 1.043994545936584473e+00
1.494000091552734375e+02 -1.241999893188476562e+02 1.023439288139343262e+00
1.530000000000000000e+02 -1.241999893188476562e+02 9.924179315567016602e-01
1.565999908447265625e+02 -1.241999893188476562e+02 9.572259783744812012e-01
1.601999969482421875e+02 -1.241999893188476562e+02 9.106897711753845215e-01
1.638000030517578125e+02 -1.241999893188476562e+02 9.015489816665649414e-01
1.673999938964843750e+02 -1.241999893188476562e+02 8.763816952705383301e-01
1.710000000000000000e+02 -1.241999893188476562e+02 8.724683523178100586e-01
1.746000061035156250e+02 -1.241999893188476562e+02 8.509156703948974609e-01
1.782000122070312500e+02 -1.241999893188476562e+02 8.626983165740966797e-01
1.800000071525573730e+00 -1.205999984741210938e+02 8.347822427749633789e-01
5.399999618530273438e+00 -1.205999984741210938e+02 8.364638686180114746e-01
9.000000000000000000e+00 -1.205999984741210938e+02 7.959065437316894531e-01
1.260000038146972656e+01 -1.205999984741210938e+02 7.936931252479553223e-01
1.619999885559082031e+01 -1.205999984741210938e+02 7.784182429313659668e-01
1.979999923706054688e+01 -1.205999984741210938e+02 7.481710910797119141e-01
2.339999961853027344e+01 -1.205999984741210938e+02 7.239813208580017090e-01
2.700000000000000000e+01 -1.205999984741210938e+02 7.144008874893188477e-01
3.059999656677246094e+01 -1.205999984741210938e+02 6.891002655029296875e-01
3.419999694824218750e+01 -1.205999984741210938e+02 6.686398386955261230e-01
3.779999923706054688e+01 -1.205999984741210938e+02 6.497574448585510254e-01
4.139999771118164062e+01 -1.205999984741210938e+02 6.341043114662170410e-01
4.500000000000000000e+01 -1.205999984741210938e+02 6.254832744598388672e-01
4.859999847412109375e+01 -1.205999984741210938e+02 6.181511282920837402e-01
5.219999694824218750e+01 -1.205999984741210938e+02 6.183649301528930664e-01
5.579999923706054688e+01 -1.205999984741210938e+02 6.329578161239624023e-01
5.939999771118164062e+01 -1.205999984741210938e+02 6.488924622535705566e-01
6.299999618530273438e+01 -1.205999984741210938e+02 6.686680912971496582e-01
6.659999847412109375e+01 -1.205999984741210938e+02 6.898469924926757812e-01
7.019999694824218750e+01 -1.205999984741210938e+02 7.147690057754516602e-01
7.380000305175781250e+01 -1.205999984741210938e+02 7.585520744323730469e-01
7.739999389648437500e+01 -1.205999984741210938e+02 7.902448773384094238e-01
8.099999237060546875e+01 -1.205999984741210938e+02 8.470911383628845215e-01
8.459999847412109375e+01 -1.205999984741210938e+02 9.000734090805053711e-01
8.819999694824218750e+01 -1.205999984741210938e+02 9.411062002182006836e-01
9.180000305175781250e+01 -1.205999984741210938e+02 9.956341385841369629e-01
9.540000152587890625e+01 -1.205999984741210938e+02 1.056423664093017578e+00
9.900000000000000000e+01 -1.205999984741210938e+02 1.095686197280883789e+00
1.026000061035156250e+02 -1.205999984741210938e+02 1.142777681350708008e+00
1.061999969482421875e+02 -1.205999984741210938e+02 1.182170510292053223e+00
1.097999954223632812e+02 -1.205999984741210938e+02 1.209214210510253906e+00
1.133999938964843750e+02 -1.205999984741210938e+02 1.222212433815002441e+00
1.170000076293945312e+02 -1.205999984741210938e+02 1.233992338180541992e+00
1.205999984741210938e+02 -1.205999984741210938e+02 1.253786444664001465e+00
1.241999893188476562e+02 -1.205999984741210938e+02 1.247738838195800781e+00
1.277999954223632812e+02 -1.205999984741210938e+02 1.214814305305480957e+00
1.313999938964843750e+02 -1.205999984741210938e+02 1.207877874374389648e+00
1.350000000000000000e+02 -1.205999984741210938e+02 1.181780695915222168e+00
1.385999908447265625e+02 -1.205999984741210938e+02 1.131102204322814941e+00
1.421999969482421875e+02 -1.205999984741210938e+02 1.104337573051452637e+00
1.458000030517578125e+02 -1.205999984741210938e+02 1.065519094467163086e+00
1.494000091552734375e+02 -1.205999984741210938e+02 1.043226480484008789e+00
1.530000000000000000e+02 -1.205999984741210938e+02 9.951308369636535645e-01
1.565999908447265625e+02 -1.205999984741210938e+02 9.622803926467895508e-01
1.601999969482421875e+02 -1.205999984741210938e+02 9.447388648986816406e-01
1.638000030517578125e+02 -1.205999984741210938e+02 9.019254446029663086e-01
1.673999938964843750e+02 -1.205999984741210938e+02 8.905234336853027344e-01
1.710000000000000000e+02 -1.205999984741210938e+02 8.448730707168579102e-01
1.746000061035156250e+02 -1.205999984741210938e+02 8.342887759208679199e-01
1.782000122070312500e+02 -1.205999984741210938e+02 8.130901455879211426e-01
1.800000071525573730e+00 -1.170000076293945312e+02 8.568736314773559570e-01
5.399999618530273438e+00 -1.170000076293945312e+02 8.206819891929626465e-01
9.000000000000000000e+00 -1.170000076293945312e+02 8.305464386940002441e-01
1.260000038146972656e+01 -1.170000076293945312e+02 7.888216972351074219e-01
1.619999885559082031e+01 -1.170000076293945312e+02 7.674250602722167969e-01
1.979999923706054688e+01 -1.170000076293945312e+02 7.355802655220031738e-01
2.339999961853027344e+01 -1.170000076293945312e+02 7.111815810203552246e-01
2.700000000000000000e+01 -1.170000076293945312e+02 6.913242936134338379e-01
3.059999656677246094e+01 -1.170000076293945312e+02 6.638078689575195312e-01
3.419999694824218750e+01 -1.170000076293945312e+02 6.418968439102172852e-01
3.779999923706054688e+01 -1.170000076293945312e+02 6.059637069702148438e-01
4.139999771118164062e+01 -1.170000076293945312e+02 6.048245429992675781e-01
4.500000000000000000e+01 -1.170000076293945312e+02 5.817030072212219238e-01
4.859999847412109375e+01 -1.170000076293945312e+02 5.768374800682067871e-01
5.219999694824218750e+01 -1.170000076293945312e+02 5.680297017097473145e-01
5.579999923706054688e+01 -1.170000076293945312e+02 5.804127454757690430e-01
5.939999771118164062e+01 -1.170000076293945312e+02 5.983208417892456055e-01
6.299999618530273438e+01 -1.170000076293945312e+02 6.184438467025756836e-01
6.659999847412109375e+01 -1.170000076293945312e+02 6.393174529075622559e-01
7.019999694824218750e+01 -1.170000076293945312e+02 6.710975766181945801e-01
7.380000305175781250e+01 -1.170000076293945312e+02 7.175304293632507324e-01
7.739999389648437500e+01 -1.170000076293945312e+02 7.587561011314392090e-01
8.099999237060546875e+01 -1.170000076293945312e+02 8.105855584144592285e-01
8.459999847412109375e+01 -1.170000076293945312e+02 8.683918118476867676e-01
8.819999694824218750e+01 -1.170000076293945312e+02 9.143738746643066406e-01
9.180000305175781250e+01 -1.170000076293945312e+02 9.698452949523925781e-01
9.540000152587890625e+01 -1.170000076293945312e+02 1.031702637672424316e+00
9.900000000000000000e+01 -1.170000076293945312e+02 1.083499193191528320e+00
1.026000061035156250e+02 -1.170000076293945312e+02 1.134443044662475586e+00
1.061999969482421875e+02 -1.170000076293945312e+02 1.174641370773315430e+00
1.097999954223632812e+02 -1.170000076293945312e+02 1.226877093315124512e+00
1.133999938964843750e+02 -1.170000076293945312e+02 1.238349318504333496e+00
1.170000076293945312e+02 -1.170000076293945312e+02 1.259933829307556152e+00
1.205999984741210938e+02 -1.170000076293945312e+02 1.261471033096313477e+00
1.241999893188476562e+02 -1.170000076293945312e+02 1.262272238731384277e+00
1.277999954223632812e+02 -1.170000076293945312e+02 1.246293902397155762e+00
1.313999938964843750e+02 -1.170000076293945312e+02 1.232822895050048828e+00
1.350000000000000000e+02 -1.170000076293945312e+02 1.198011994361877441e+00
1.385999908447265625e+02 -1.170000076293945312e+02 1.169176340103149414e+00
1.421999969482421875e+02 -1.170000076293945312e+02 1.131916761398315430e+00
1.458000030517578125e+02 -1.170000076293945312e+02 1.098119020462036133e+00
1.494000091552734375e+02 -1.170000076293945312e+02 1.064932584762573242e+00
1.530000000000000000e+02 -1.170000076293945312e+02 1.017366528511047363e+00
1.565999908447265625e+02 -1.170000076293945312e+02 9.941720962524414062e-01
1.601999969482421875e+02 -1.170000076293945312e+02 9.512268304824829102e-01
1.638000030517578125e+02 -1.170000076293945312e+02 9.050379991531372070e-01
1.673999938964843750e+02 -1.170000076293945312e+02 8.919316530227661133e-01
1.710000000000000000e+02 -1.170000076293945312e+02 8.697549700736999512e-01
1.746000061035156250e+02 -1.170000076293945312e+02 8.498948216438293457e-01
1.782000122070312500e+02 -1.170000076293945312e+02 8.471086025238037109e-01
1.800000071525573730e+00 -1.133999938964843750e+02 8.177944421768188477e-01
5.399999618530273438e+00 -1.133999938964843750e+02 8.437712192535400391e-01
9.000000000000000000e+00 -1.133999938964843750e+02 8.101857900619506836e-01
1.260000038146972656e+01 -1.133999938964843750e+02 7.921490073204040527e-01
1.619999885559082031e+01 -1.133999938964843750e+02 7.657944560050964355e-01
1.979999923706054688e+01 -1.133999938964843750e+02 7.270801067352294922e-01
2.339999961853027344e+01 -1.133999938964843750e+02 6.997195482254028320e-01
2.700000000000000000e+01 -1.133999938964843750e+02 6.743485331535339355e-01
3.059999656677246094e+01 -1.133999938964843750e+02 6.319906711578369141e-01
3.419999694824218750e+01 -1.133999938964843750e+02 6.075513958930969238e-01
3.779999923706054688e+01 -1.133999938964843750e+02 5.923869013786315918e-01
4.139999771118164062e+01 -1.133999938964843750e+02 5.623003244400024414e-01
4.500000000000000000e+01 -1.133999938964843750e+02 5.540063381195068359e-01
4.859999847412109375e+01 -1.133999938964843750e+02 5.414080023765563965e-01
5.219999694824218750e+01 -1.133999938964843750e+02 5.440736413002014160e-01
5.579999923706054688e+01 -1.133999938964843750e+02 5.395077466964721680e-01
5.939999771118164062e+01 -1.133999938964843750e+02 5.511177182197570801e-01
6.299999618530273438e+01 -1.133999938964843750e+02 5.782192349433898926e-01
6.659999847412109375e+01 -1.133999938964843750e+02 5.943667292594909668e-01
7.019999694824218750e+01 -1.133999938964843750e+02 6.296139955520629883e-01
7.380000305175781250e+01 -1.133999938964843750e+02 6.801623702049255371e-01
7.739999389648437500e+01 -1.133999938964843750e+02 7.170137763023376465e-01
8.099999237060546875e+01 -1.133999938964843750e+02 7.647321224212646484e-01
8.459999847412109375e+01 -1.133999938964843750e+02 8.331828713417053223e-01
8.819999694824218750e+01 -1.133999938964843750e+02 8.897970318794250488e-01
9.180000305175781250e+01 -1.133999938964843750e+02 9.488430023193359375e-01
9.540000152587890625e+01 -1.133999938964843750e+02 1.013917922973632812e+00
9.900000000000000000e+01 -1.133999938964843750e+02 1.079418182373046875e+00
1.026000061035156250e+02 -1.133999938964843750e+02 1.141173243522644043e+00
1.061999969482421875e+02 -1.133999938964843750e+02 1.172663807868957520e+00
1.097999954223632812e+02 -1.133999938964843750e+02 1.221083402633666992e+00
1.133999938964843750e+02 -1.133999938964843750e+02 1.245667457580566406e+00
1.170000076293945312e+02 -1.133999938964843750e+02 1.258057951927185059e+00
1.205999984741210938e+02 -1.133999938964843750e+02 1.279214978218078613e+00
1.241999893188476562e+02 -1.133999938964843750e+02 1.272899389266967773e+00
1.277999954223632812e+02 -1.133999938964843750e+02 1.274701476097106934e+00
1.313999938964843750e+02 -1.133999938964843750e+02 1.248045444488525391e+00
1.350000000000000000e+02 -1.133999938964843750e+02 1.219718456268310547e+00
1.385999908447265625e+02 -1.133999938964843750e+02 1.200427532196044922e+00
1.421999969482421875e+02 -1.133999938964843750e+02 1.158074855804443359e+00
1.458000030517578125e+02 -1.133999938964843750e+02 1.121589899063110352e+00
1.494000091552734375e+02 -1.133999938964843750e+02 1.079058170318603516e+00
1.530000000000000000e+02 -1.133999938964843750e+02 1.036600351333618164e+00
1.565999908447265625e+02 -1.133999938964843750e+02 9.918375015258789062e-01
1.601999969482421875e+02 -1.133999938964843750e+02 9.600749611854553223e-01
1.638000030517578125e+02 -1.133999938964843750e+02 9.166877865791320801e-01
1.673999938964843750e+02 -1.133999938964843750e+02 8.868750333786010742e-01
1.710000000000000000e+02 -1.133999938964843750e+02 8.630395531654357910e-01
1.746000061035156250e+02 -1.133999938964843750e+02 8.677975535392761230e-01
1.782000122070312500e+02 -1.133999938964843750e+02 8.631337881088256836e-01
1.800000071525573730e+00 -1.097999954223632812e+02 8.715231418609619141e-01
5.399999618530273438e+00 -1.097999954223632812e+02 8.095584511756896973e-01
9.000000000000000000e+00 -1.097999954223632812e+02 8.121134042739868164e-01
1.260000038146972656e+01 -1.097999954223632812e+02 7.909477949142456055e-01
1.619999885559082031e+01 -1.097999954223632812e+02 7.388308048248291016e-01
1.979999923706054688e+01 -1.097999954223632812e+02 7.250532507896423340e-01
2.339999961853027344e+01 -1.097999954223632812e+02 6.899602413177490234e-01
2.700000000000000000e+01 -1.097999954223632812e+02 6.490616798400878906e-01
3.059999656677246094e+01 -1.097999954223632812e+02 6.176090836524963379e-01
3.419999694824218750e+01 -1.097999954223632812e+02 5.890409350395202637e-01
3.779999923706054688e+01 -1.097999954223632812e+02 5.543222427368164062e-01
4.139999771118164062e+01 -1.097999954223632812e+02 5.356983542442321777e-01
4.500000000000000000e+01 -1.097999954223632812e+02 5.141372084617614746e-01
4.859999847412109375e+01 -1.097999954223632812e+02 5.088474154472351074e-01
5.219999694824218750e+01 -1.097999954223632812e+02 5.082408785820007324e-01
5.579999923706054688e+01 -1.097999954223632812e+02 5.099396109580993652e-01
5.939999771118164062e+01 -1.097999954223632812e+02 5.185926556587219238e-01
6.299999618530273438e+01 -1.097999954223632812e+02 5.321984887123107910e-01
6.659999847412109375e+01 -1.097999954223632812e+02 5.621600151062011719e-01
7.019999694824218750e+01 -1.097999954223632812e+02 6.025817394256591797e-01
7.380000305175781250e+01 -1.097999954223632812e+02 6.324541568756103516e-01
7.739999389648437500e+01 -1.097999954223632812e+02 6.828387379646301270e-01
8.099999237060546875e+01 -1.097999954223632812e+02 7.391132712364196777e-01
8.459999847412109375e+01 -1.097999954223632812e+02 7.986241579055786133e-01
8.819999694824218750e+01 -1.097999954223632812e+02 8.636275529861450195e-01
9.180000305175781250e+01 -1.097999954223632812e+02 9.319308400154113770e-01
9.540000152587890625e+01 -1.097999954223632812e+02 9.864990115165710449e-01
9.900000000000000000e+01 -1.097999954223632812e+02 1.049573540687561035e+00
1.026000061035156250e+02 -1.097999954223632812e+02 1.122713923454284668e+00
1.061999969482421875e+02 -1.097999954223632812e+02 1.170311927795410156e+00
1.097999954223632812e+02 -1.097999954223632812e+02 1.219599008560180664e+00
1.133999938964843750e+02 -1.097999954223632812e+02 1.256370067596435547e+00
1.170000076293945312e+02 -1.097999954223632812e+02 1.286115288734436035e+00
1.205999984741210938e+02 -1.097999954223632812e+02 1.296344995498657227e+00
1.241999893188476562e+02 -1.097999954223632812e+02 1.307010531425476074e+00
1.277999954223632812e+02 -1.097999954223632812e+02 1.288554906845092773e+00
1.313999938964843750e+02 -1.097999954223632812e+02 1.278800964355468750e+00
1.350000000000000000e+02 -1.097999954223632812e+02 1.259101867675781250e+00
1.385999908447265625e+02 -1.097999954223632812e+02 1.214819550514221191e+00
1.421999969482421875e+02 -1.097999954223632812e+02 1.174059152603149414e+00
1.458000030517578125e+02 -1.097999954223632812e+02 1.135056138038635254e+00
1.494000091552734375e+02 -1.097999954223632812e+02 1.091343641281127930e+00
1.530000000000000000e+02 -1.097999954223632812e+02 1.037504315376281738e+00
1.565999908447265625e+02 -1.097999954223632812e+02 1.010719537734985352e+00
1.601999969482421875e+02 -1.097999954223632812e+02 9.724042415618896484e-01
1.638000030517578125e+02 -1.097999954223632812e+02 9.122002720832824707e-01
1.673999938964843750e+02 -1.097999954223632812e+02 9.037073850631713867e-01
1.710000000000000000e+02 -1.097999954223632812e+02 8.559641838073730469e-01
1.746000061035156250e+02 -1.097999954223632812e+02 8.598369359970092773e-01
1.782000122070312500e+02 -1.097999954223632812e+02 8.350649476051330566e-01
1.800000071525573730e+00 -1.061999969482421875e+02 8.410522937774658203e-01
5.399999618530273438e+00 -1.061999969482421875e+02 8.411199450492858887e-01
9.000000000000000000e+00 -1.061999969482421875e+02 8.041862845420837402e-01
1.260000038146972656e+01 -1.061999969482421875e+02 7.755405902862548828e-01
1.619999885559082031e+01 -1.061999969482421875e+02 7.535544633865356445e-01
1.979999923706054688e+01 -1.061999969482421875e+02 7.113783359527587891e-01
2.339999961853027344e+01 -1.061999969482421875e+02 6.751801967620849609e-01
2.700000000000000000e+01 -1.061999969482421875e+02 6.405209302902221680e-01
3.059999656677246094e+01 -1.061999969482421875e+02 6.004167795181274414e-01
3.419999694824218750e+01 -1.061999969482421875e+02 5.658541321754455566e-01
3.779999923706054688e+01 -1.061999969482421875e+02 5.343894362449645996e-01
4.139999771118164062e+01 -1.061999969482421875e+02 5.174661278724670410e-01
4.500000000000000000e+01 -1.061999969482421875e+02 4.932490289211273193e-01
4.859999847412109375e+01 -1.061999969482421875e+02 4.803186655044555664e-01
5.219999694824218750e+01 -1.061999969482421875e+02 4.713235497474670410e-01
5.579999923706054688e+01 -1.061999969482421875e+02 4.805570542812347412e-01
5.939999771118164062e+01 -1.061999969482421875e+02 4.869324564933776855e-01
6.299999618530273438e+01 -1.061999969482421875e+02 5.079264044761657715e-01
6.659999847412109375e+01 -1.061999969482421875e+02 5.359765291213989258e-01
7.019999694824218750e+01 -1.061999969482421875e+02 5.670785307884216309e-01
7.380000305175781250e+01 -1.061999969482421875e+02 6.104527115821838379e-01
7.739999389648437500e+01 -1.061999969482421875e+02 6.569857001304626465e-01
8.099999237060546875e+01 -1.061999969482421875e+02 7.157313823699951172e-01
8.459999847412109375e+01 -1.061999969482421875e+02 7.735283970832824707e-01
8.819999694824218750e+01 -1.061999969482421875e+02 8.333365321159362793e-01
9.180000305175781250e+01 -1.061999969482421875e+02 9.122450351715087891e-01
9.540000152587890625e+01 -1.061999969482421875e+02 9.775506258010864258e-01
9.900000000000000000e+01 -1.061999969482421875e+02 1.052632093429565430e+00
1.026000061035156250e+02 -1.061999969482421875e+02 1.118758320808410645e+00
1.061999969482421875e+02 -1.061999969482421875e+02 1.170001387596130371e+00
1.097999954223632812e+02 -1.061999969482421875e+02 1.219702839851379395e+00
1.133999938964843750e+02 -1.061999969482421875e+02 1.266976594924926758e+00
1.170000076293945312e+02 -1.061999969482421875e+02 1.286012530326843262e+00
1.205999984741210938e+02 -1.061999969482421875e+02 1.315428018569946289e+00
1.241999893188476562e+02 -1.061999969482421875e+02 1.306209921836853027e+00
1.277999954223632812e+02 -1.061999969482421875e+02 1.310596823692321777e+00
1.313999938964843750e+02 -1.061999969482421875e+02 1.299452424049377441e+00
1.350000000000000000e+02 -1.061999969482421875e+02 1.258597731590270996e+00
1.385999908447265625e+02 -1.061999969482421875e+02 1.229746460914611816e+00
1.421999969482421875e+02 -1.061999969482421875e+02 1.174844980239868164e+00
1.458000030517578125e+02 -1.061999969482421875e+02 1.145966768264770508e+00
1.494000091552734375e+02 -1.061999969482421875e+02 1.090846776962280273e+00
1.530000000000000000e+02 -1.061999969482421875e+02 1.052034258842468262e+00
1.565999908447265625e+02 -1.061999969482421875e+02 1.010506272315979004e+00
1.601999969482421875e+02 -1.061999969482421875e+02 9.742421507835388184e-01
1.638000030517578125e+02 -1.061999969482421875e+02 9.392338991165161133e-01
1.673999938964843750e+02 -1.061999969482421875e+02 8.999223709106445312e-01
1.710000000000000000e+02 -1.061999969482421875e+02 8.776524066925048828e-01
1.746000061035156250e+02 -1.061999969482421875e+02 8.526284694671630859e-01
1.782000122070312500e+02 -1.061999969482421875e+02 8.448039293289184570e-01
1.800000071525573730e+00 -1.026000061035156250e+02 8.151705265045166016e-01
5.399999618530273438e+00 -1.026000061035156250e+02 8.212561607360839844e-01
9.000000000000000000e+00 -1.026000061035156250e+02 8.089366555213928223e-01
1.260000038146972656e+01 -1.026000061035156250e+02 7.819826602935791016e-01
1.619999885559082031e+01 -1.026000061035156250e+02 7.422318458557128906e-01
1.979999923706054688e+01 -1.026000061035156250e+02 7.046192884445190430e-01
2.339999961853027344e+01 -1.026000061035156250e+02 6.680225133895874023e-01
2.700000000000000000e+01 -1.026000061035156250e+02 6.295209527015686035e-01
3.059999656677246094e+01 -1.026000061035156250e+02 5.926842689514160156e-01
3.419999694824218750e+01 -1.026000061035156250e+02 5.518994927406311035e-01
3.779999923706054688e+01 -1.026000061035156250e+02 5.138144493103027344e-01
4.139999771118164062e+01 -1.026000061035156250e+02 4.945411682128906250e-01
4.500000000000000000e+01 -1.026000061035156250e+02 4.724595248699188232e-01
4.859999847412109375e+01 -1.026000061035156250e+02 4.563009142875671387e-01
5.219999694824218750e+01 -1.026000061035156250e+02 4.601460099220275879e-01
5.579999923706054688e+01 -1.026000061035156250e+02 4.489221870899200439e-01
5.939999771118164062e+01 -1.026000061035156250e+02 4.628776609897613525e-01
6.299999618530273438e+01 -1.026000061035156250e+02 4.790077507495880127e-01
6.659999847412109375e+01 -1.026000061035156250e+02 5.116117596626281738e-01
7.019999694824218750e+01 -1.026000061035156250e+02 5.460387468338012695e-01
7.380000305175781250e+01 -1.026000061035156250e+02 5.895919799804687500e-01
7.739999389648437500e+01 -1.026000061035156250e+02 6.273655891418457031e-01
8.099999237060546875e+01 -1.026000061035156250e+02 6.848509907722473145e-01
8.459999847412109375e+01 -1.026000061035156250e+02 7.538089752197265625e-01
8.819999694824218750e+01 -1.026000061035156250e+02 8.149307966232299805e-01
9.180000305175781250e+01 -1.026000061035156250e+02 8.906349539756774902e-01
9.540000152587890625e+01 -1.026000061035156250e+02 9.654076695442199707e-01
9.900000000000000000e+01 -1.026000061035156250e+02 1.030368208885192871e+00
1.026000061035156250e+02 -1.026000061035156250e+02 1.114009380340576172e+00
1.061999969482421875e+02 -1.026000061035156250e+02 1.159524917602539062e+00
1.097999954223632812e+02 -1.026000061035156250e+02 1.202852725982666016e+00
1.133999938964843750e+02 -1.026000061035156250e+02 1.265814542770385742e+00
1.170000076293945312e+02 -1.026000061035156250e+02 1.302201867103576660e+00
1.205999984741210938e+02 -1.026000061035156250e+02 1.320911765098571777e+00
1.241999893188476562e+02 -1.026000061035156250e+02 1.321522474288940430e+00
1.277999954223632812e+02 -1.026000061035156250e+02 1.321307182312011719e+00
1.313999938964843750e+02 -1.026000061035156250e+02 1.313407540321350098e+00
1.350000000000000000e+02 -1.026000061035156250e+02 1.277047395706176758e+00
1.385999908447265625e+02 -1.026000061035156250e+02 1.252451181411743164e+00
1.421999969482421875e+02 -1.026000061035156250e+02 1.193298578262329102e+00
1.458000030517578125e+02 -1.026000061035156250e+02 1.153028607368469238e+00
1.494000091552734375e+02 -1.026000061035156250e+02 1.099463701248168945e+00
1.530000000000000000e+02 -1.026000061035156250e+02 1.078879356384277344e+00
1.565999908447265625e+02 -1.026000061035156250e+02 1.009305477142333984e+00
1.601999969482421875e+02 -1.026000061035156250e+02 9.734753966331481934e-01
1.638000030517578125e+02 -1.026000061035156250e+02 9.252828955650329590e-01
1.673999938964843750e+02 -1.026000061035156250e+02 8.945429325103759766e-01
1.710000000000000000e+02 -1.026000061035156250e+02 8.690114617347717285e-01
1.746000061035156250e+02 -1.026000061035156250e+02 8.575233221054077148e-01
1.782000122070312500e+02 -1.026000061035156250e+02 8.122901320457458496e-01
1.800000071525573730e+00 -9.900000000000000000e+01 8.599263429641723633e-01
5.399999618530273438e+00 -9.900000000000000000e+01 8.272237181663513184e-01
9.000000000000000000e+00 -9.900000000000000000e+01 7.854895591735839844e-01
1.260000038146972656e+01 -9.900000000000000000e+01 7.772041559219360352e-01
1.619999885559082031e+01 -9.900000000000000000e+01 7.381501197814941406e-01
1.979999923706054688e+01 -9.900000000000000000e+01 7.107897400856018066e-01
2.339999961853027344e+01 -9.900000000000000000e+01 6.537229418754577637e-01
2.700000000000000000e+01 -9.900000000000000000e+01 6.227361559867858887e-01
3.059999656677246094e+01 -9.900000000000000000e+01 5.769891738891601562e-01
3.419999694824218750e+01 -9.900000000000000000e+01 5.429922938346862793e-01
3.779999923706054688e+01 -9.900000000000000000e+01 5.065121650695800781e-01
4.139999771118164062e+01 -9.900000000000000000e+01 4.775843918323516846e-01
4.500000000000000000e+01 -9.900000000000000000e+01 4.531545937061309814e-01
4.859999847412109375e+01 -9.900000000000000000e+01 4.422014057636260986e-01
5.219999694824218750e+01 -9.900000000000000000e+01 4.329512715339660645e-01
5.579999923706054688e+01 -9.900000000000000000e+01 4.324546158313751221e-01
5.939999771118164062e+01 -9.900000000000000000e+01 4.475679397583007812e-01
6.299999618530273438e+01 -9.900000000000000000e+01 4.634003639221191406e-01
6.659999847412109375e+01 -9.900000000000000000e+01 4.838791489601135254e-01
7.019999694824218750e+01 -9.900000000000000000e+01 5.222266912460327148e-01
7.380000305175781250e+01 -9.900000000000000000e+01 5.673146247863769531e-01
7.739999389648437500e+01 -9.900000000000000000e+01 6.133669614791870117e-01
8.099999237060546875e+01 -9.900000000000000000e+01 6.751577854156494141e-01
8.459999847412109375e+01 -9.900000000000000000e+01 7.438871264457702637e-01
8.819999694824218750e+01 -9.900000000000000000e+01 8.146958351135253906e-01
9.180000305175781250e+01 -9.900000000000000000e+01 8.831925988197326660e-01
9.540000152587890625e+01 -9.900000000000000000e+01 9.578167200088500977e-01
9.900000000000000000e+01 -9.900000000000000000e+01 1.028681278228759766e+00
1.026000061035156250e+02 -9.900000000000000000e+01 1.098461508750915527e+00
1.061999969482421875e+02 -9.900000000000000000e+01 1.160728216171264648e+00
1.097999954223632812e+02 -9.900000000000000000e+01 1.210997223854064941e+00
1.133999938964843750e+02 -9.900000000000000000e+01 1.260932922363281250e+00
1.170000076293945312e+02 -9.900000000000000000e+01 1.320558667182922363e+00
1.205999984741210938e+02 -9.900000000000000000e+01 1.320302605628967285e+00
1.241999893188476562e+02 -9.900000000000000000e+01 1.347343206405639648e+00
1.277999954223632812e+02 -9.900000000000000000e+01 1.336494326591491699e+00
1.313999938964843750e+02 -9.900000000000000000e+01 1.334443330764770508e+00
1.350000000000000000e+02 -9.900000000000000000e+01 1.290390849113464355e+00
1.385999908447265625e+02 -9.900000000000000000e+01 1.265466928482055664e+00
1.421999969482421875e+02 -9.900000000000000000e+01 1.209080696105957031e+00
1.458000030517578125e+02 -9.900000000000000000e+01 1.166869163513183594e+00
1.494000091552734375e+02 -9.900000000000000000e+01 1.120168328285217285e+00
1.530000000000000000e+02 -9.900000000000000000e+01 1.072202801704406738e+00
1.565999908447265625e+02 -9.900000000000000000e+01 1.022789597511291504e+00
1.601999969482421875e+02 -9.900000000000000000e+01 9.700517058372497559e-01
1.638000030517578125e+02 -9.900000000000000000e+01 9.126832485198974609e-01
1.673999938964843750e+02 -9.900000000000000000e+01 8.963413834571838379e-01
1.710000000000000000e+02 -9.900000000000000000e+01 8.718044161796569824e-01
1.746000061035156250e+02 -9.900000000000000000e+01 8.480567336082458496e-01
1.782000122070312500e+02 -9.900000000000000000e+01 8.716316223144531250e-01
1.800000071525573730e+00 -9.540000152587890625e+01 8.087981939315795898e-01
5.399999618530273438e+00 -9.540000152587890625e+01 8.170787096023559570e-01
9.000000000000000000e+00 -9.540000152587890625e+01 7.797386050224304199e-01
1.260000038146972656e+01 -9.540000152587890625e+01 7.632275223731994629e-01
1.619999885559082031e+01 -9.540000152587890625e+01 7.441136240959167480e-01
1.979999923706054688e+01 -9.540000152587890625e+01 6.938657760620117188e-01
2.339999961853027344e+01 -9.540000152587890625e+01 6.516815423965454102e-01
2.700000000000000000e+01 -9.540000152587890625e+01 6.172456741333007812e-01
3.059999656677246094e+01 -9.540000152587890625e+01 5.647566914558410645e-01
3.419999694824218750e+01 -9.540000152587890625e+01 5.317416787147521973e-01
3.779999923706054688e+01 -9.540000152587890625e+01 4.909713268280029297e-01
4.139999771118164062e+01 -9.540000152587890625e+01 4.672479927539825439e-01
4.500000000000000000e+01 -9.540000152587890625e+01 4.490447938442230225e-01
4.859999847412109375e+01 -9.540000152587890625e+01 4.362322986125946045e-01
5.219999694824218750e+01 -9.540000152587890625e+01 4.305419921875000000e-01
5.579999923706054688e+01 -9.540000152587890625e+01 4.351727366447448730e-01
5.939999771118164062e+01 -9.540000152587890625e+01 4.345809817314147949e-01
6.299999618530273438e+01 -9.540000152587890625e+01 4.539522230625152588e-01
6.659999847412109375e+01 -9.540000152587890625e+01 4.656778872013092041e-01
7.019999694824218750e+01 -9.540000152587890625e+01 5.018340945243835449e-01
7.380000305175781250e+01 -9.540000152587890625e+01 5.452080368995666504e-01
7.739999389648437500e+01 -9.540000152587890625e+01 5.960965156555175781e-01
8.099999237060546875e+01 -9.540000152587890625e+01 6.629800796508789062e-01
8.459999847412109375e+01 -9.540000152587890625e+01 7.285502552986145020e-01
8.819999694824218750e+01 -9.540000152587890625e+01 7.979618310928344727e-01
9.180000305175781250e+01 -9.540000152587890625e+01 8.794489502906799316e-01
9.540000152587890625e+01 -9.540000152587890625e+01 9.483254551887512207e-01
9.900000000000000000e+01 -9.540000152587890625e+01 1.030372023582458496e+00
1.026000061035156250e+02 -9.540000152587890625e+01 1.086172461509704590e+00
1.061999969482421875e+02 -9.540000152587890625e+01 1.164977550506591797e+00
1.097999954223632812e+02 -9.540000152587890625e+01 1.227575540542602539e+00
1.133999938964843750e+02 -9.540000152587890625e+01 1.267948269844055176e+00
1.170000076293945312e+02 -9.540000152587890625e+01 1.319628596305847168e+00
1.205999984741210938e+02 -9.540000152587890625e+01 1.344902753829956055e+00
1.241999893188476562e+02 -9.540000152587890625e+01 1.351361870765686035e+00
1.277999954223632812e+02 -9.540000152587890625e+01 1.344201803207397461e+00
1.313999938964843750e+02 -9.540000152587890625e+01 1.322840094566345215e+00
1.350000000000000000e+02 -9.540000152587890625e+01 1.302192449569702148e+00
1.385999908447265625e+02 -9.540000152587890625e+01 1.270207524299621582e+00
1.421999969482421875e+02 -9.540000152587890625e+01 1.235311508178710938e+00
1.458000030517578125e+02 -9.540000152587890625e+01 1.167303562164306641e+00
1.494000091552734375e+02 -9.540000152587890625e+01 1.138840794563293457e+00
1.530000000000000000e+02 -9.540000152587890625e+01 1.078503012657165527e+00
1.565999908447265625e+02 -9.540000152587890625e+01 1.030230164527893066e+00
1.601999969482421875e+02 -9.540000152587890625e+01 9.649226665496826172e-01
1.638000030517578125e+02 -9.540000152587890625e+01 9.277626872062683105e-01
1.673999938964843750e+02 -9.540000152587890625e+01 9.244077801704406738e-01
1.710000000000000000e+02 -9.540000152587890625e+01 8.615574836730957031e-01
1.746000061035156250e+02 -9.540000152587890625e+01 8.854769468307495117e-01
1.782000122070312500e+02 -9.540000152587890625e+01 8.318877816200256348e-01
1.800000071525573730e+00 -9.180000305175781250e+01 8.380262255668640137e-01
5.399999618530273438e+00 -9.180000305175781250e+01 8.125761747360229492e-01
9.000000000000000000e+00 -9.180000305175781250e+01 7.788198590278625488e-01
1.260000038146972656e+01 -9.180000305175781250e+01 7.823938727378845215e-01
1.619999885559082031e+01 -9.180000305175781250e+01 7.335999011993408203e-01
1.979999923706054688e+01 -9.180000305175781250e+01 6.991958618164062500e-01
2.339999961853027344e+01 -9.180000305175781250e+01 6.681866049766540527e-01
2.700000000000000000e+01 -9.180000305175781250e+01 6.023757457733154297e-01
3.059999656677246094e+01 -9.180000305175781250e+01 5.636830329895019531e-01
3.419999694824218750e+01 -9.180000305175781250e+01 5.328177213668823242e-01
3.779999923706054688e+01 -9.180000305175781250e+01 4.942687153816223145e-01
4.139999771118164062e+01 -9.180000305175781250e+01 4.681540727615356445e-01
4.500000000000000000e+01 -9.180000305175781250e+01 4.494501352310180664e-01
4.859999847412109375e+01 -9.180000305175781250e+01 4.301406741142272949e-01
5.219999694824218750e+01 -9.180000305175781250e+01 4.231966137886047363e-01
5.579999923706054688e+01 -9.180000305175781250e+01 4.181193411350250244e-01
5.939999771118164062e+01 -9.180000305175781250e+01 4.287456572055816650e-01
6.299999618530273438e+01 -9.180000305175781250e+01 4.356342256069183350e-01
6.659999847412109375e+01 -9.180000305175781250e+01 4.556402564048767090e-01
7.019999694824218750e+01 -9.180000305175781250e+01 4.957159757614135742e-01
7.380000305175781250e+01 -9.180000305175781250e+01 5.391733646392822266e-01
7.739999389648437500e+01 -9.180000305175781250e+01 5.868677496910095215e-01
8.099999237060546875e+01 -9.180000305175781250e+01 6.480054259300231934e-01
8.459999847412109375e+01 -9.180000305175781250e+01 7.189521193504333496e-01
8.819999694824218750e+01 -9.180000305175781250e+01 7.960163354873657227e-01
9.180000305175781250e+01 -9.180000305175781250e+01 8.706130385398864746e-01
9.540000152587890625e+01 -9.180000305175781250e+01 9.469834566116333008e-01
9.900000000000000000e+01 -9.180000305175781250e+01 1.019527196884155273e+00
1.026000061035156250e+02 -9.180000305175781250e+01 1.095591783523559570e+00
1.061999969482421875e+02 -9.180000305175781250e+01 1.164206147193908691e+00
1.097999954223632812e+02 -9.180000305175781250e+01 1.226102590560913086e+00
1.133999938964843750e+02 -9.180000305175781250e+01 1.280374765396118164e+00
1.170000076293945312e+02 -9.180000305175781250e+01 1.315852284431457520e+00
1.205999984741210938e+02 -9.180000305175781250e+01 1.336107254028320312e+00
1.241999893188476562e+02 -9.180000305175781250e+01 1.342272758483886719e+00
1.277999954223632812e+02 -9.180000305175781250e+01 1.349679231643676758e+00
1.313999938964843750e+02 -9.180000305175781250e+01 1.337349414825439453e+00
1.350000000000000000e+02 -9.180000305175781250e+01 1.306461334228515625e+00
1.385999908447265625e+02 -9.180000305175781250e+01 1.284209847450256348e+00
1.421999969482421875e+02 -9.180000305175781250e+01 1.234484672546386719e+00
1.458000030517578125e+02 -9.180000305175781250e+01 1.178414106369018555e+00
1.494000091552734375e+02 -9.180000305175781250e+01 1.131305098533630371e+00
1.530000000000000000e+02 -9.180000305175781250e+01 1.079914331436157227e+00
1.565999908447265625e+02 -9.180000305175781250e+01 1.023907542228698730e+00
1.601999969482421875e+02 -9.180000305175781250e+01 9.636950492858886719e-01
1.638000030517578125e+02 -9.180000305175781250e+01 9.352090358734130859e-01
1.673999938964843750e+02 -9.180000305175781250e+01 8.928499221801757812e-01
1.710000000000000000e+02 -9.180000305175781250e+01 8.769084811210632324e-01
1.746000061035156250e+02 -9.180000305175781250e+01 8.558496832847595215e-01
1.782000122070312500e+02 -9.180000305175781250e+01 8.164254426956176758e-01
1.800000071525573730e+00 -8.819999694824218750e+01 8.542193770408630371e-01
5.399999618530273438e+00 -8.819999694824218750e+01 8.282077312469482422e-01
9.000000000000000000e+00 -8.819999694824218750e+01 7.896843552589416504e-01
1.260000038146972656e+01 -8.819999694824218750e+01 7.899569869041442871e-01
1.619999885559082031e+01 -8.819999694824218750e+01 7.462230920791625977e-01
1.979999923706054688e+01 -8.819999694824218750e+01 7.113188505172729492e-01
2.339999961853027344e+01 -8.819999694824218750e+01 6.652020812034606934e-01
2.700000000000000000e+01 -8.819999694824218750e+01 6.096806526184082031e-01
3.059999656677246094e+01 -8.819999694824218750e+01 5.724378824234008789e-01
3.419999694824218750e+01 -8.819999694824218750e+01 5.327313542366027832e-01
3.779999923706054688e+01 -8.819999694824218750e+01 4.911521673202514648e-01
4.139999771118164062e+01 -8.819999694824218750e+01 4.638723731040954590e-01
4.500000000000000000e+01 -8.819999694824218750e+01 4.473439455032348633e-01
4.859999847412109375e+01 -8.819999694824218750e+01 4.305392801761627197e-01
5.219999694824218750e+01 -8.819999694824218750e+01 4.271124005317687988e-01
5.579999923706054688e+01 -8.819999694824218750e+01 4.179014563560485840e-01
5.939999771118164062e+01 -8.819999694824218750e+01 4.290684461593627930e-01
6.299999618530273438e+01 -8.819999694824218750e+01 4.389155805110931396e-01
6.659999847412109375e+01 -8.819999694824218750e+01 4.643418788909912109e-01
7.019999694824218750e+01 -8.819999694824218750e+01 4.946176707744598389e-01
7.380000305175781250e+01 -8.819999694824218750e+01 5.367821455001831055e-01
7.739999389648437500e+01 -8.819999694824218750e+01 5.872167348861694336e-01
8.099999237060546875e+01 -8.819999694824218750e+01 6.499279737472534180e-01
8.459999847412109375e+01 -8.819999694824218750e+01 7.147725224494934082e-01
8.819999694824218750e+01 -8.819999694824218750e+01 7.920515537261962891e-01
9.180000305175781250e+01 -8.819999694824218750e+01 8.573427796363830566e-01
9.540000152587890625e+01 -8.819999694824218750e+01 9.356901049613952637e-01
9.900000000000000000e+01 -8.819999694824218750e+01 1.023130059242248535e+00
1.026000061035156250e+02 -8.819999694824218750e+01 1.088111639022827148e+00
1.061999969482421875e+02 -8.819999694824218750e+01 1.177518963813781738e+00
1.097999954223632812e+02 -8.819999694824218750e+01 1.223004937171936035e+00
1.133999938964843750e+02 -8.819999694824218750e+01 1.262411355972290039e+00
1.170000076293945312e+02 -8.819999694824218750e+01 1.315396308898925781e+00
1.205999984741210938e+02 -8.819999694824218750e+01 1.339732050895690918e+00
1.241999893188476562e+02 -8.819999694824218750e+01 1.345651268959045410e+00
1.277999954223632812e+02 -8.819999694824218750e+01 1.341416597366333008e+00
1.313999938964843750e+02 -8.819999694824218750e+01 1.343083620071411133e+00
1.350000000000000000e+02 -8.819999694824218750e+01 1.304865241050720215e+00
1.385999908447265625e+02 -8.819999694824218750e+01 1.265912532806396484e+00
1.421999969482421875e+02 -8.819999694824218750e+01 1.231526374816894531e+00
1.458000030517578125e+02 -8.819999694824218750e+01 1.196870088577270508e+00
1.494000091552734375e+02 -8.819999694824218750e+01 1.127143621444702148e+00
1.530000000000000000e+02 -8.819999694824218750e+01 1.086726307868957520e+00
1.565999908447265625e+02 -8.819999694824218750e+01 1.026966214179992676e+00
1.601999969482421875e+02 -8.819999694824218750e+01 9.693590998649597168e-01
1.638000030517578125e+02 -8.819999694824218750e+01 9.212765097618103027e-01
1.673999938964843750e+02 -8.819999694824218750e+01 8.895602822303771973e-01
1.710000000000000000e+02 -8.819999694824218750e+01 8.574610948562622070e-01
1.746000061035156250e+02 -8.819999694824218750e+01 8.756006956100463867e-01
1.782000122070312500e+02 -8.819999694824218750e+01 8.185040354728698730e-01
1.800000071525573730e+00 -8.459999847412109375e+01 8.060371279716491699e-01
5.399999618530273438e+00 -8.459999847412109375e+01 8.073663115501403809e-01
9.000000000000000000e+00 -8.459999847412109375e+01 7.975327372550964355e-01
1.260000038146972656e+01 -8.459999847412109375e+01 7.834022641181945801e-01
1.619999885559082031e+01 -8.459999847412109375e+01 7.384086847305297852e-01
1.979999923706054688e+01 -8.459999847412109375e+01 7.032098174095153809e-01
2.339999961853027344e+01 -8.459999847412109375e+01 6.681960821151733398e-01
2.700000000000000000e+01 -8.459999847412109375e+01 6.101080775260925293e-01
3.059999656677246094e+01 -8.459999847412109375e+01 5.725654959678649902e-01
3.419999694824218750e+01 -8.459999847412109375e+01 5.299978256225585938e-01
3.779999923706054688e+01 -8.459999847412109375e+01 5.000047087669372559e-01
4.139999771118164062e+01 -8.459999847412109375e+01 4.699114859104156494e-01
4.500000000000000000e+01 -8.459999847412109375e+01 4.504178762435913086e-01
4.859999847412109375e+01 -8.459999847412109375e+01 4.377102255821228027e-01
5.219999694824218750e+01 -8.459999847412109375e+01 4.324190616607666016e-01
5.579999923706054688e+01 -8.459999847412109375e+01 4.263548552989959717e-01
5.939999771118164062e+01 -8.459999847412109375e+01 4.350109398365020752e-01
6.299999618530273438e+01 -8.459999847412109375e+01 4.416449069976806641e-01
6.659999847412109375e+01 -8.459999847412109375e+01 4.746881723403930664e-01
7.019999694824218750e+01 -8.459999847412109375e+01 5.075829625129699707e-01
7.380000305175781250e+01 -8.459999847412109375e+01 5.447920560836791992e-01
7.739999389648437500e+01 -8.459999847412109375e+01 5.944493412971496582e-01
8.099999237060546875e+01 -8.459999847412109375e+01 6.517763733863830566e-01
8.459999847412109375e+01 -8.459999847412109375e+01 7.167286276817321777e-01
8.819999694824218750e+01 -8.459999847412109375e+01 7.858720421791076660e-01
9.180000305175781250e+01 -8.459999847412109375e+01 8.611372709274291992e-01
9.540000152587890625e+01 -8.459999847412109375e+01 9.421349763870239258e-01
9.900000000000000000e+01 -8.459999847412109375e+01 1.019773840904235840e+00
1.026000061035156250e+02 -8.459999847412109375e+01 1.087517142295837402e+00
1.061999969482421875e+02 -8.459999847412109375e+01 1.168547272682189941e+00
1.097999954223632812e+02 -8.459999847412109375e+01 1.221134662628173828e+00
1.133999938964843750e+02 -8.459999847412109375e+01 1.268316388130187988e+00
1.170000076293945312e+02 -8.459999847412109375e+01 1.301954746246337891e+00
1.205999984741210938e+02 -8.459999847412109375e+01 1.344813942909240723e+00
1.241999893188476562e+02 -8.459999847412109375e+01 1.354293465614318848e+00
1.277999954223632812e+02 -8.459999847412109375e+01 1.340685009956359863e+00
1.313999938964843750e+02 -8.459999847412109375e+01 1.320906758308410645e+00
1.350000000000000000e+02 -8.459999847412109375e+01 1.304045081138610840e+00
1.385999908447265625e+02 -8.459999847412109375e+01 1.272228837013244629e+00
1.421999969482421875e+02 -8.459999847412109375e+01 1.221047401428222656e+00
1.458000030517578125e+02 -8.459999847412109375e+01 1.175836563110351562e+00
1.494000091552734375e+02 -8.459999847412109375e+01 1.128033399581909180e+00
1.530000000000000000e+02 -8.459999847412109375e+01 1.070847392082214355e+00
1.565999908447265625e+02 -8.459999847412109375e+01 1.020791530609130859e+00
1.601999969482421875e+02 -8.459999847412109375e+01 9.869332313537597656e-01
1.638000030517578125e+02 -8.459999847412109375e+01 9.155356884002685547e-01
1.673999938964843750e+02 -8.459999847412109375e+01 8.974031805992126465e-01
1.710000000000000000e+02 -8.459999847412109375e+01 8.858047723770141602e-01
1.746000061035156250e+02 -8.459999847412109375e+01 8.441112637519836426e-01
1.782000122070312500e+02 -8.459999847412109375e+01 8.657102584838867188e-01
1.800000071525573730e+00 -8.099999237060546875e+01 7.900189757347106934e-01
5.399999618530273438e+00 -8.099999237060546875e+01 8.232579231262207031e-01
9.000000000000000000e+00 -8.099999237060546875e+01 7.938241362571716309e-01
1.260000038146972656e+01 -8.099999237060546875e+01 7.736693024635314941e-01
1.619999885559082031e+01 -8.099999237060546875e+01 7.508773803710937500e-01
1.979999923706054688e+01 -8.099999237060546875e+01 6.974287033081054688e-01
2.339999961853027344e+01 -8.099999237060546875e+01 6.700049042701721191e-01
2.700000000000000000e+01 -8.099999237060546875e+01 6.246114373207092285e-01
3.059999656677246094e+01 -8.099999237060546875e+01 5.883032679557800293e-01
3.419999694824218750e+01 -8.099999237060546875e+01 5.466713309288024902e-01
3.779999923706054688e+01 -8.099999237060546875e+01 5.120250582695007324e-01
4.139999771118164062e+01 -8.099999237060546875e+01 4.714393317699432373e-01
4.500000000000000000e+01 -8.099999237060546875e+01 4.631906449794769287e-01
4.859999847412109375e+01 -8.099999237060546875e+01 4.597643017768859863e-01
5.219999694824218750e+01 -8.099999237060546875e+01 4.466339051723480225e-01
5.579999923706054688e+01 -8.099999237060546875e+01 4.389878511428833008e-01
5.939999771118164062e+01 -8.099999237060546875e+01 4.502465724945068359e-01
6.299999618530273438e+01 -8.099999237060546875e+01 4.598737657070159912e-01
6.659999847412109375e+01 -8.099999237060546875e+01 4.825872480869293213e-01
7.019999694824218750e+01 -8.099999237060546875e+01 5.121724605560302734e-01
7.380000305175781250e+01 -8.099999237060546875e+01 5.586455464363098145e-01
7.739999389648437500e+01 -8.099999237060546875e+01 6.068371534347534180e-01
8.099999237060546875e+01 -8.099999237060546875e+01 6.699228882789611816e-01
8.459999847412109375e+01 -8.099999237060546875e+01 7.271800637245178223e-01
8.819999694824218750e+01 -8.099999237060546875e+01 7.905581593513488770e-01
9.180000305175781250e+01 -8.099999237060546875e+01 8.727307915687561035e-01
9.540000152587890625e+01 -8.099999237060546875e+01 9.503629207611083984e-01
9.900000000000000000e+01 -8.099999237060546875e+01 1.018491387367248535e+00
1.026000061035156250e+02 -8.099999237060546875e+01 1.085415005683898926e+00
1.061999969482421875e+02 -8.099999237060546875e+01 1.157377719879150391e+00
1.097999954223632812e+02 -8.099999237060546875e+01 1.218277096748352051e+00
1.133999938964843750e+02 -8.099999237060546875e+01 1.281918406486511230e+00
1.170000076293945312e+02 -8.099999237060546875e+01 1.302514076232910156e+00
1.205999984741210938e+02 -8.099999237060546875e+01 1.339147925376892090e+00
1.241999893188476562e+02 -8.099999237060546875e+01 1.329671978950500488e+00
1.277999954223632812e+02 -8.099999237060546875e+01 1.345119118690490723e+00
1.313999938964843750e+02 -8.099999237060546875e+01 1.322192668914794922e+00
1.350000000000000000e+02 -8.099999237060546875e+01 1.300357818603515625e+00
1.385999908447265625e+02 -8.099999237060546875e+01 1.267214536666870117e+00
1.421999969482421875e+02 -8.099999237060546875e+01 1.215809822082519531e+00
1.458000030517578125e+02 -8.099999237060546875e+01 1.175604939460754395e+00
1.494000091552734375e+02 -8.099999237060546875e+01 1.111368417739868164e+00
1.530000000000000000e+02 -8.099999237060546875e+01 1.074549555778503418e+00
1.565999908447265625e+02 -8.099999237060546875e+01 1.027612924575805664e+00
1.601999969482421875e+02 -8.099999237060546875e+01 9.650269746780395508e-01
1.638000030517578125e+02 -8.099999237060546875e+01 9.389613866806030273e-01
1.673999938964843750e+02 -8.099999237060546875e+01 8.927553892135620117e-01
1.710000000000000000e+02 -8.099999237060546875e+01 8.486486077308654785e-01
1.746000061035156250e+02 -8.099999237060546875e+01 8.543183803558349609e-01
1.782000122070312500e+02 -8.099999237060546875e+01 8.739258646965026855e-01
1.800000071525573730e+00 -7.739999389648437500e+01 8.102999329566955566e-01
5.399999618530273438e+00 -7.739999389648437500e+01 8.008104562759399414e-01
9.000000000000000000e+00 -7.739999389648437500e+01 8.108018040657043457e-01
1.260000038146972656e+01 -7.739999389648437500e+01 7.820327877998352051e-01
1.619999885559082031e+01 -7.739999389648437500e+01 7.427735328674316406e-01
1.979999923706054688e+01 -7.739999389648437500e+01 7.111291289329528809e-01
2.339999961853027344e+01 -7.739999389648437500e+01 6.798723936080932617e-01
2.700000000000000000e+01 -7.739999389648437500e+01 6.318228840827941895e-01
3.059999656677246094e+01 -7.739999389648437500e+01 5.915220975875854492e-01
3.419999694824218750e+01 -7.739999389648437500e+01 5.521823167800903320e-01
3.779999923706054688e+01 -7.739999389648437500e+01 5.280228257179260254e-01
4.139999771118164062e+01 -7.739999389648437500e+01 4.928784072399139404e-01
4.500000000000000000e+01 -7.739999389648437500e+01 4.745370149612426758e-01
4.859999847412109375e+01 -7.739999389648437500e+01 4.631128609180450439e-01
5.219999694824218750e+01 -7.739999389648437500e+01 4.614073932170867920e-01
5.579999923706054688e+01 -7.739999389648437500e+01 4.571181833744049072e-01
5.939999771118164062e+01 -7.739999389648437500e+01 4.638110399246215820e-01
6.299999618530273438e+01 -7.739999389648437500e+01 4.833723306655883789e-01
6.659999847412109375e+01 -7.739999389648437500e+01 5.023559331893920898e-01
7.019999694824218750e+01 -7.739999389648437500e+01 5.368694663047790527e-01
7.380000305175781250e+01 -7.739999389648437500e+01 5.758907198905944824e-01
7.739999389648437500e+01 -7.739999389648437500e+01 6.201927065849304199e-01
8.099999237060546875e+01 -7.739999389648437500e+01 6.750135421752929688e-01
8.459999847412109375e+01 -7.739999389648437500e+01 7.393184304237365723e-01
8.819999694824218750e+01 -7.739999389648437500e+01 8.105620741844177246e-01
9.180000305175781250e+01 -7.739999389648437500e+01 8.769425749778747559e-01
9.540000152587890625e+01 -7.739999389648437500e+01 9.583563804626464844e-01
9.900000000000000000e+01 -7.739999389648437500e+01 1.020150661468505859e+00
1.026000061035156250e+02 -7.739999389648437500e+01 1.098510384559631348e+00
1.061999969482421875e+02 -7.739999389648437500e+01 1.167431592941284180e+00
1.097999954223632812e+02 -7.739999389648437500e+01 1.219361305236816406e+00
1.133999938964843750e+02 -7.739999389648437500e+01 1.256034374237060547e+00
1.170000076293945312e+02 -7.739999389648437500e+01 1.307666778564453125e+00
1.205999984741210938e+02 -7.739999389648437500e+01 1.322292566299438477e+00
1.241999893188476562e+02 -7.739999389648437500e+01 1.318066120147705078e+00
1.277999954223632812e+02 -7.739999389648437500e+01 1.334938406944274902e+00
1.313999938964843750e+02 -7.739999389648437500e+01 1.315218806266784668e+00
1.350000000000000000e+02 -7.739999389648437500e+01 1.282471060752868652e+00
1.385999908447265625e+02 -7.739999389648437500e+01 1.257701039314270020e+00
1.421999969482421875e+02 -7.739999389648437500e+01 1.211974978446960449e+00
1.458000030517578125e+02 -7.739999389648437500e+01 1.145664811134338379e+00
1.494000091552734375e+02 -7.739999389648437500e+01 1.109532713890075684e+00
1.530000000000000000e+02 -7.739999389648437500e+01 1.055797219276428223e+00
1.565999908447265625e+02 -7.739999389648437500e+01 1.014128923416137695e+00
1.601999969482421875e+02 -7.739999389648437500e+01 9.654311537742614746e-01
1.638000030517578125e+02 -7.739999389648437500e+01 9.192430973052978516e-01
1.673999938964843750e+02 -7.739999389648437500e+01 8.827324509620666504e-01
1.710000000000000000e+02 -7.739999389648437500e+01 8.582397699356079102e-01
1.746000061035156250e+02 -7.739999389648437500e+01 8.433045148849487305e-01
1.782000122070312500e+02 -7.739999389648437500e+01 8.473017811775207520e-01
1.800000071525573730e+00 -7.380000305175781250e+01 8.170292377471923828e-01
5.399999618530273438e+00 -7.380000305175781250e+01 8.031917810440063477e-01
9.000000000000000000e+00 -7.380000305175781250e+01 7.855916023254394531e-01
1.260000038146972656e+01 -7.380000305175781250e+01 7.774974107742309570e-01
1.619999885559082031e+01 -7.380000305175781250e+01 7.542403936386108398e-01
1.979999923706054688e+01 -7.380000305175781250e+01 7.195998430252075195e-01
2.339999961853027344e+01 -7.380000305175781250e+01 6.856901049613952637e-01
2.700000000000000000e+01 -7.380000305175781250e+01 6.407099366188049316e-01
3.059999656677246094e+01 -7.380000305175781250e+01 5.966198444366455078e-01
3.419999694824218750e+01 -7.380000305175781250e+01 5.645334720611572266e-01
3.779999923706054688e+01 -7.380000305175781250e+01 5.405151247978210449e-01
4.139999771118164062e+01 -7.380000305175781250e+01 5.164844393730163574e-01
4.500000000000000000e+01 -7.380000305175781250e+01 4.999464154243469238e-01
4.859999847412109375e+01 -7.380000305175781250e+01 4.853668212890625000e-01
5.219999694824218750e+01 -7.380000305175781250e+01 4.809043705463409424e-01
5.579999923706054688e+01 -7.380000305175781250e+01 4.742626845836639404e-01
5.939999771118164062e+01 -7.380000305175781250e+01 4.891912639141082764e-01
6.299999618530273438e+01 -7.380000305175781250e+01 5.071808099746704102e-01
6.659999847412109375e+01 -7.380000305175781250e+01 5.317168831825256348e-01
7.019999694824218750e+01 -7.380000305175781250e+01 5.588571429252624512e-01
7.380000305175781250e+01 -7.380000305175781250e+01 5.965150594711303711e-01
7.739999389648437500e+01 -7.380000305175781250e+01 6.460806727409362793e-01
8.099999237060546875e+01 -7.380000305175781250e+01 6.964247226715087891e-01
8.459999847412109375e+01 -7.380000305175781250e+01 7.530853748321533203e-01
8.819999694824218750e+01 -7.380000305175781250e+01 8.234305381774902344e-01
9.180000305175781250e+01 -7.380000305175781250e+01 8.886933326721191406e-01
9.540000152587890625e+01 -7.380000305175781250e+01 9.479910731315612793e-01
9.900000000000000000e+01 -7.380000305175781250e+01 1.028025746345520020e+00
1.026000061035156250e+02 -7.380000305175781250e+01 1.092458128929138184e+00
1.061999969482421875e+02 -7.380000305175781250e+01 1.161083102226257324e+00
1.097999954223632812e+02 -7.380000305175781250e+01 1.211551785469055176e+00
1.133999938964843750e+02 -7.380000305175781250e+01 1.266105890274047852e+00
1.170000076293945312e+02 -7.380000305175781250e+01 1.291966915130615234e+00
1.205999984741210938e+02 -7.380000305175781250e+01 1.314632177352905273e+00
1.241999893188476562e+02 -7.380000305175781250e+01 1.319576501846313477e+00
1.277999954223632812e+02 -7.380000305175781250e+01 1.314001083374023438e+00
1.313999938964843750e+02 -7.380000305175781250e+01 1.313012242317199707e+00
1.350000000000000000e+02 -7.380000305175781250e+01 1.279345035552978516e+00
1.385999908447265625e+02 -7.380000305175781250e+01 1.236732244491577148e+00
1.421999969482421875e+02 -7.380000305175781250e+01 1.194275140762329102e+00
1.458000030517578125e+02 -7.380000305175781250e+01 1.151006340980529785e+00
1.494000091552734375e+02 -7.380000305175781250e+01 1.099470496177673340e+00
1.530000000000000000e+02 -7.380000305175781250e+01 1.053421139717102051e+00
1.565999908447265625e+02 -7.380000305175781250e+01 1.001537561416625977e+00
1.601999969482421875e+02 -7.380000305175781250e+01 9.527064561843872070e-01
1.638000030517578125e+02 -7.380000305175781250e+01 9.276129007339477539e-01
1.673999938964843750e+02 -7.380000305175781250e+01 8.826267719268798828e-01
1.710000000000000000e+02 -7.380000305175781250e+01 8.808405995368957520e-01
1.746000061035156250e+02 -7.380000305175781250e+01 8.625268936157226562e-01
1.782000122070312500e+02 -7.380000305175781250e+01 8.319043517112731934e-01
1.800000071525573730e+00 -7.019999694824218750e+01 8.032785654067993164e-01
5.399999618530273438e+00 -7.019999694824218750e+01 8.328079581260681152e-01
9.000000000000000000e+00 -7.019999694824218750e+01 7.978542447090148926e-01
1.260000038146972656e+01 -7.019999694824218750e+01 7.873733639717102051e-01
1.619999885559082031e+01 -7.019999694824218750e+01 7.664580345153808594e-01
1.979999923706054688e+01 -7.019999694824218750e+01 7.232908606529235840e-01
2.339999961853027344e+01 -7.019999694824218750e+01 6.888111829757690430e-01
2.700000000000000000e+01 -7.019999694824218750e+01 6.530050635337829590e-01
3.059999656677246094e+01 -7.019999694824218750e+01 6.195695400238037109e-01
3.419999694824218750e+01 -7.019999694824218750e+01 5.846120119094848633e-01
3.779999923706054688e+01 -7.019999694824218750e+01 5.476156473159790039e-01
4.139999771118164062e+01 -7.019999694824218750e+01 5.413632988929748535e-01
4.500000000000000000e+01 -7.019999694824218750e+01 5.169749855995178223e-01
4.859999847412109375e+01 -7.019999694824218750e+01 5.053239464759826660e-01
5.219999694824218750e+01 -7.019999694824218750e+01 5.023070573806762695e-01
5.579999923706054688e+01 -7.019999694824218750e+01 5.061423182487487793e-01
5.939999771118164062e+01 -7.019999694824218750e+01 5.134004950523376465e-01
6.299999618530273438e+01 -7.019999694824218750e+01 5.404109954833984375e-01
6.659999847412109375e+01 -7.019999694824218750e+01 5.580595135688781738e-01
7.019999694824218750e+01 -7.019999694824218750e+01 5.880337953567504883e-01
7.380000305175781250e+01 -7.019999694824218750e+01 6.274154186248779297e-01
7.739999389648437500e+01 -7.019999694824218750e+01 6.700342297554016113e-01
8.099999237060546875e+01 -7.019999694824218750e+01 7.262036204338073730e-01
8.459999847412109375e+01 -7.019999694824218750e+01 7.845998406410217285e-01
8.819999694824218750e+01 -7.019999694824218750e+01 8.475145697593688965e-01
9.180000305175781250e+01 -7.019999694824218750e+01 8.987584710121154785e-01
9.540000152587890625e+01 -7.019999694824218750e+01 9.573444128036499023e-01
9.900000000000000000e+01 -7.019999694824218750e+01 1.032675623893737793e+00
1.026000061035156250e+02 -7.019999694824218750e+01 1.088534355163574219e+00
1.061999969482421875e+02 -7.019999694824218750e+01 1.155690908432006836e+00
1.097999954223632812e+02 -7.019999694824218750e+01 1.205488324165344238e+00
1.133999938964843750e+02 -7.019999694824218750e+01 1.250944495201110840e+00
1.170000076293945312e+02 -7.019999694824218750e+01 1.282831668853759766e+00
1.205999984741210938e+02 -7.019999694824218750e+01 1.297763824462890625e+00
1.241999893188476562e+02 -7.019999694824218750e+01 1.305299043655395508e+00
1.277999954223632812e+02 -7.019999694824218750e+01 1.300079345703125000e+00
1.313999938964843750e+02 -7.019999694824218750e+01 1.286161899566650391e+00
1.350000000000000000e+02 -7.019999694824218750e+01 1.259803771972656250e+00
1.385999908447265625e+02 -7.019999694824218750e+01 1.208330273628234863e+00
1.421999969482421875e+02 -7.019999694824218750e+01 1.187849998474121094e+00
1.458000030517578125e+02 -7.019999694824218750e+01 1.131801962852478027e+00
1.494000091552734375e+02 -7.019999694824218750e+01 1.092007398605346680e+00
1.530000000000000000e+02 -7.019999694824218750e+01 1.030602812767028809e+00
1.565999908447265625e+02 -7.019999694824218750e+01 9.903138279914855957e-01
1.601999969482421875e+02 -7.019999694824218750e+01 9.560125470161437988e-01
1.638000030517578125e+02 -7.019999694824218750e+01 9.146628379821777344e-01
1.673999938964843750e+02 -7.019999694824218750e+01 8.984580039978027344e-01
1.710000000000000000e+02 -7.019999694824218750e+01 8.693094253540039062e-01
1.746000061035156250e+02 -7.019999694824218750e+01 8.714730739593505859e-01
1.782000122070312500e+02 -7.019999694824218750e+01 8.381403684616088867e-01
1.800000071525573730e+00 -6.659999847412109375e+01 8.040658831596374512e-01
5.399999618530273438e+00 -6.659999847412109375e+01 8.302580714225769043e-01
9.000000000000000000e+00 -6.659999847412109375e+01 8.112260103225708008e-01
1.260000038146972656e+01 -6.659999847412109375e+01 7.774845957756042480e-01
1.619999885559082031e+01 -6.659999847412109375e+01 7.457513213157653809e-01
1.979999923706054688e+01 -6.659999847412109375e+01 7.442798018455505371e-01
2.339999961853027344e+01 -6.659999847412109375e+01 7.183247804641723633e-01
2.700000000000000000e+01 -6.659999847412109375e+01 6.728858351707458496e-01
3.059999656677246094e+01 -6.659999847412109375e+01 6.376022696495056152e-01
3.419999694824218750e+01 -6.659999847412109375e+01 5.934917330741882324e-01
3.779999923706054688e+01 -6.659999847412109375e+01 5.800607204437255859e-01
4.139999771118164062e+01 -6.659999847412109375e+01 5.669748783111572266e-01
4.500000000000000000e+01 -6.659999847412109375e+01 5.582873225212097168e-01
4.859999847412109375e+01 -6.659999847412109375e+01 5.386258959770202637e-01
5.219999694824218750e+01 -6.659999847412109375e+01 5.462281703948974609e-01
5.579999923706054688e+01 -6.659999847412109375e+01 5.500186085700988770e-01
5.939999771118164062e+01 -6.659999847412109375e+01 5.518345832824707031e-01
6.299999618530273438e+01 -6.659999847412109375e+01 5.827355980873107910e-01
6.659999847412109375e+01 -6.659999847412109375e+01 5.950317978858947754e-01
7.019999694824218750e+01 -6.659999847412109375e+01 6.274045109748840332e-01
7.380000305175781250e+01 -6.659999847412109375e+01 6.729159355163574219e-01
7.739999389648437500e+01 -6.659999847412109375e+01 7.091165781021118164e-01
8.099999237060546875e+01 -6.659999847412109375e+01 7.526575326919555664e-01
8.459999847412109375e+01 -6.659999847412109375e+01 8.112861514091491699e-01
8.819999694824218750e+01 -6.659999847412109375e+01 8.715145587921142578e-01
9.180000305175781250e+01 -6.659999847412109375e+01 9.229535460472106934e-01
9.540000152587890625e+01 -6.659999847412109375e+01 9.806236028671264648e-01
9.900000000000000000e+01 -6.659999847412109375e+01 1.053495049476623535e+00
1.026000061035156250e+02 -6.659999847412109375e+01 1.098618268966674805e+00
1.061999969482421875e+02 -6.659999847412109375e+01 1.165250301361083984e+00
1.097999954223632812e+02 -6.659999847412109375e+01 1.206233501434326172e+00
1.133999938964843750e+02 -6.659999847412109375e+01 1.238628387451171875e+00
1.170000076293945312e+02 -6.659999847412109375e+01 1.260866999626159668e+00
1.205999984741210938e+02 -6.659999847412109375e+01 1.271047711372375488e+00
1.241999893188476562e+02 -6.659999847412109375e+01 1.286662817001342773e+00
1.277999954223632812e+02 -6.659999847412109375e+01 1.282415628433227539e+00
1.313999938964843750e+02 -6.659999847412109375e+01 1.275688409805297852e+00
1.350000000000000000e+02 -6.659999847412109375e+01 1.239821195602416992e+00
1.385999908447265625e+02 -6.659999847412109375e+01 1.200864672660827637e+00
1.421999969482421875e+02 -6.659999847412109375e+01 1.149378657341003418e+00
1.458000030517578125e+02 -6.659999847412109375e+01 1.108740568161010742e+00
1.494000091552734375e+02 -6.659999847412109375e+01 1.075214982032775879e+00
1.530000000000000000e+02 -6.659999847412109375e+01 1.027752757072448730e+00
1.565999908447265625e+02 -6.659999847412109375e+01 9.729302525520324707e-01
1.601999969482421875e+02 -6.659999847412109375e+01 9.381947517395019531e-01
1.638000030517578125e+02 -6.659999847412109375e+01 9.210912585258483887e-01
1.673999938964843750e+02 -6.659999847412109375e+01 8.811495304107666016e-01
1.710000000000000000e+02 -6.659999847412109375e+01 8.526643514633178711e-01
1.746000061035156250e+02 -6.659999847412109375e+01 8.295966386795043945e-01
1.782000122070312500e+02 -6.659999847412109375e+01 7.994683980941772461e-01
1.800000071525573730e+00 -6.299999618530273438e+01 8.215256929397583008e-01
5.399999618530273438e+00 -6.299999618530273438e+01 8.416418433189392090e-01
9.000000000000000000e+00 -6.299999618530273438e+01 8.025054335594177246e-01
1.260000038146972656e+01 -6.299999618530273438e+01 7.852725386619567871e-01
1.619999885559082031e+01 -6.299999618530273438e+01 7.687091827392578125e-01
1.979999923706054688e+01 -6.299999618530273438e+01 7.387865781784057617e-01
2.339999961853027344e+01 -6.299999618530273438e+01 7.228243947029113770e-01
2.700000000000000000e+01 -6.299999618530273438e+01 6.916954517364501953e-01
3.059999656677246094e+01 -6.299999618530273438e+01 6.605408787727355957e-01
3.419999694824218750e+01 -6.299999618530273438e+01 6.257665753364562988e-01
3.779999923706054688e+01 -6.299999618530273438e+01 6.089565157890319824e-01
4.139999771118164062e+01 -6.299999618530273438e+01 5.954866409301757812e-01
4.500000000000000000e+01 -6.299999618530273438e+01 5.841457843780517578e-01
4.859999847412109375e+01 -6.299999618530273438e+01 5.883952975273132324e-01
5.219999694824218750e+01 -6.299999618530273438e+01 5.801548957824707031e-01
5.579999923706054688e+01 -6.299999618530273438e+01 5.882487297058105469e-01
5.939999771118164062e+01 -6.299999618530273438e+01 6.046586632728576660e-01
6.299999618530273438e+01 -6.299999618530273438e+01 6.157985925674438477e-01
6.659999847412109375e+01 -6.299999618530273438e+01 6.403160095214843750e-01
7.019999694824218750e+01 -6.299999618530273438e+01 6.759406924247741699e-01
7.380000305175781250e+01 -6.299999618530273438e+01 7.007842063903808594e-01
7.739999389648437500e+01 -6.299999618530273438e+01 7.538374066352844238e-01
8.099999237060546875e+01 -6.299999618530273438e+01 7.892476320266723633e-01
8.459999847412109375e+01 -6.299999618530273438e+01 8.398118019104003906e-01
8.819999694824218750e+01 -6.299999618530273438e+01 8.956094980239868164e-01
9.180000305175781250e+01 -6.299999618530273438e+01 9.547523856163024902e-01
9.540000152587890625e+01 -6.299999618530273438e+01 1.008352160453796387e+00
9.900000000000000000e+01 -6.299999618530273438e+01 1.056533336639404297e+00
1.026000061035156250e+02 -6.299999618530273438e+01 1.113506793975830078e+00
1.061999969482421875e+02 -6.299999618530273438e+01 1.172287940979003906e+00
1.097999954223632812e+02 -6.299999618530273438e+01 1.195982098579406738e+00
1.133999938964843750e+02 -6.299999618530273438e+01 1.223850488662719727e+00
1.170000076293945312e+02 -6.299999618530273438e+01 1.253234744071960449e+00
1.205999984741210938e+02 -6.299999618530273438e+01 1.257286190986633301e+00
1.241999893188476562e+02 -6.299999618530273438e+01 1.262375473976135254e+00
1.277999954223632812e+02 -6.299999618530273438e+01 1.246434330940246582e+00
1.313999938964843750e+02 -6.299999618530273438e+01 1.235589861869812012e+00
1.350000000000000000e+02 -6.299999618530273438e+01 1.208320617675781250e+00
1.385999908447265625e+02 -6.299999618530273438e+01 1.186375737190246582e+00
1.421999969482421875e+02 -6.299999618530273438e+01 1.137794852256774902e+00
1.458000030517578125e+02 -6.299999618530273438e+01 1.097236275672912598e+00
1.494000091552734375e+02 -6.299999618530273438e+01 1.056972622871398926e+00
1.530000000000000000e+02 -6.299999618530273438e+01 1.015845894813537598e+00
1.565999908447265625e+02 -6.299999618530273438e+01 9.731805920600891113e-01
1.601999969482421875e+02 -6.299999618530273438e+01 9.486795663833618164e-01
1.638000030517578125e+02 -6.299999618530273438e+01 9.047129154205322266e-01
1.673999938964843750e+02 -6.299999618530273438e+01 8.765731453895568848e-01
1.710000000000000000e+02 -6.299999618530273438e+01 8.595455884933471680e-01
1.746000061035156250e+02 -6.299999618530273438e+01 8.480345606803894043e-01
1.782000122070312500e+02 -6.299999618530273438e+01 8.347507715225219727e-01
1.800000071525573730e+00 -5.939999771118164062e+01 8.305912613868713379e-01
5.399999618530273438e+00 -5.939999771118164062e+01 8.107343316078186035e-01
9.000000000000000000e+00 -5.939999771118164062e+01 8.090873360633850098e-01
1.260000038146972656e+01 -5.939999771118164062e+01 7.907920479774475098e-01
1.619999885559082031e+01 -5.939999771118164062e+01 7.852663993835449219e-01
1.979999923706054688e+01 -5.939999771118164062e+01 7.609865069389343262e-01
2.339999961853027344e+01 -5.939999771118164062e+01 7.247565984725952148e-01
2.700000000000000000e+01 -5.939999771118164062e+01 7.134945392608642578e-01
3.059999656677246094e+01 -5.939999771118164062e+01 6.943821310997009277e-01
3.419999694824218750e+01 -5.939999771118164062e+01 6.673562526702880859e-01
3.779999923706054688e+01 -5.939999771118164062e+01 6.481976509094238281e-01
4.139999771118164062e+01 -5.939999771118164062e+01 6.272258162498474121e-01
4.500000000000000000e+01 -5.939999771118164062e+01 6.180145740509033203e-01
4.859999847412109375e+01 -5.939999771118164062e+01 6.179326176643371582e-01
5.219999694824218750e+01 -5.939999771118164062e+01 6.191478967666625977e-01
5.579999923706054688e+01 -5.939999771118164062e+01 6.205772161483764648e-01
5.939999771118164062e+01 -5.939999771118164062e+01 6.416167020797729492e-01
6.299999618530273438e+01 -5.939999771118164062e+01 6.621645092964172363e-01
6.659999847412109375e+01 -5.939999771118164062e+01 6.870802044868469238e-01
7.019999694824218750e+01 -5.939999771118164062e+01 7.244746088981628418e-01
7.380000305175781250e+01 -5.939999771118164062e+01 7.506906390190124512e-01
7.739999389648437500e+01 -5.939999771118164062e+01 7.992715239524841309e-01
8.099999237060546875e+01 -5.939999771118164062e+01 8.409561514854431152e-01
8.459999847412109375e+01 -5.939999771118164062e+01 8.780400753021240234e-01
8.819999694824218750e+01 -5.939999771118164062e+01 9.297567009925842285e-01
9.180000305175781250e+01 -5.939999771118164062e+01 9.765555262565612793e-01
9.540000152587890625e+01 -5.939999771118164062e+01 1.035850405693054199e+00
9.900000000000000000e+01 -5.939999771118164062e+01 1.081981658935546875e+00
1.026000061035156250e+02 -5.939999771118164062e+01 1.123017430305480957e+00
1.061999969482421875e+02 -5.939999771118164062e+01 1.169662117958068848e+00
1.097999954223632812e+02 -5.939999771118164062e+01 1.190616726875305176e+00
1.133999938964843750e+02 -5.939999771118164062e+01 1.221228837966918945e+00
1.170000076293945312e+02 -5.939999771118164062e+01 1.226556777954101562e+00
1.205999984741210938e+02 -5.939999771118164062e+01 1.231524825096130371e+00
1.241999893188476562e+02 -5.939999771118164062e+01 1.237232804298400879e+00
1.277999954223632812e+02 -5.939999771118164062e+01 1.226151943206787109e+00
1.313999938964843750e+02 -5.939999771118164062e+01 1.211112976074218750e+00
1.350000000000000000e+02 -5.939999771118164062e+01 1.181455135345458984e+00
1.385999908447265625e+02 -5.939999771118164062e+01 1.155980944633483887e+00
1.421999969482421875e+02 -5.939999771118164062e+01 1.124861955642700195e+00
1.458000030517578125e+02 -5.939999771118164062e+01 1.081996083259582520e+00
1.494000091552734375e+02 -5.939999771118164062e+01 1.033840894699096680e+00
1.530000000000000000e+02 -5.939999771118164062e+01 9.913112521171569824e-01
1.565999908447265625e+02 -5.939999771118164062e+01 9.533864855766296387e-01
1.601999969482421875e+02 -5.939999771118164062e+01 9.392830133438110352e-01
1.638000030517578125e+02 -5.939999771118164062e+01 9.022715091705322266e-01
1.673999938964843750e+02 -5.939999771118164062e+01 8.560881614685058594e-01
1.710000000000000000e+02 -5.939999771118164062e+01 8.425192236900329590e-01
1.746000061035156250e+02 -5.939999771118164062e+01 8.353224396705627441e-01
1.782000122070312500e+02 -5.939999771118164062e+01 8.666138052940368652e-01
1.800000071525573730e+00 -5.579999923706054688e+01 8.289145827293395996e-01
5.399999618530273438e+00 -5.579999923706054688e+01 8.407217264175415039e-01
9.000000000000000000e+00 -5.579999923706054688e+01 8.168348670005798340e-01
1.260000038146972656e+01 -5.579999923706054688e+01 8.087413311004638672e-01
1.619999885559082031e+01 -5.579999923706054688e+01 7.951339483261108398e-01
1.979999923706054688e+01 -5.579999923706054688e+01 7.581837773323059082e-01
2.339999961853027344e+01 -5.579999923706054688e+01 7.399783134460449219e-01
2.700000000000000000e+01 -5.579999923706054688e+01 7.441247701644897461e-01
3.059999656677246094e+01 -5.579999923706054688e+01 7.188343405723571777e-01
3.419999694824218750e+01 -5.579999923706054688e+01 7.033205628395080566e-01
3.779999923706054688e+01 -5.579999923706054688e+01 6.903326511383056641e-01
4.139999771118164062e+01 -5.579999923706054688e+01 6.745096445083618164e-01
4.500000000000000000e+01 -5.579999923706054688e+01 6.655041575431823730e-01
4.859999847412109375e+01 -5.579999923706054688e+01 6.576922535896301270e-01
5.219999694824218750e+01 -5.579999923706054688e+01 6.574073433876037598e-01
5.579999923706054688e+01 -5.579999923706054688e+01 6.769431233406066895e-01
5.939999771118164062e+01 -5.579999923706054688e+01 6.968716382980346680e-01
6.299999618530273438e+01 -5.579999923706054688e+01 7.157325148582458496e-01
6.659999847412109375e+01 -5.579999923706054688e+01 7.336744070053100586e-01
7.019999694824218750e+01 -5.579999923706054688e+01 7.634574174880981445e-01
7.380000305175781250e+01 -5.579999923706054688e+01 7.954099774360656738e-01
7.739999389648437500e+01 -5.579999923706054688e+01 8.418359160423278809e-01
8.099999237060546875e+01 -5.579999923706054688e+01 8.803969025611877441e-01
8.459999847412109375e+01 -5.579999923706054688e+01 9.374508857727050781e-01
8.819999694824218750e+01 -5.579999923706054688e+01 9.646102786064147949e-01
9.180000305175781250e+01 -5.579999923706054688e+01 1.013128995895385742e+00
9.540000152587890625e+01 -5.579999923706054688e+01 1.054883718490600586e+00
9.900000000000000000e+01 -5.579999923706054688e+01 1.098332524299621582e+00
1.026000061035156250e+02 -5.579999923706054688e+01 1.127269387245178223e+00
1.061999969482421875e+02 -5.579999923706054688e+01 1.157804489135742188e+00
1.097999954223632812e+02 -5.579999923706054688e+01 1.188579559326171875e+00
1.133999938964843750e+02 -5.579999923706054688e+01 1.197938561439514160e+00
1.170000076293945312e+02 -5.579999923706054688e+01 1.211706042289733887e+00
1.205999984741210938e+02 -5.579999923706054688e+01 1.204953789710998535e+00
1.241999893188476562e+02 -5.579999923706054688e+01 1.206960678100585938e+00
1.277999954223632812e+02 -5.579999923706054688e+01 1.200162887573242188e+00
1.313999938964843750e+02 -5.579999923706054688e+01 1.176085948944091797e+00
1.350000000000000000e+02 -5.579999923706054688e+01 1.158271431922912598e+00
1.385999908447265625e+02 -5.579999923706054688e+01 1.128598093986511230e+00
1.421999969482421875e+02 -5.579999923706054688e+01 1.088298916816711426e+00
1.458000030517578125e+02 -5.579999923706054688e+01 1.046894192695617676e+00
1.494000091552734375e+02 -5.579999923706054688e+01 1.028105258941650391e+00
1.530000000000000000e+02 -5.579999923706054688e+01 9.836358428001403809e-01
1.565999908447265625e+02 -5.579999923706054688e+01 9.436497092247009277e-01
1.601999969482421875e+02 -5.579999923706054688e+01 9.168722629547119141e-01
1.638000030517578125e+02 -5.579999923706054688e+01 8.890970349311828613e-01
1.673999938964843750e+02 -5.579999923706054688e+01 8.708055019378662109e-01
1.710000000000000000e+02 -5.579999923706054688e+01 8.603176474571228027e-01
1.746000061035156250e+02 -5.579999923706054688e+01 8.393942117691040039e-01
1.782000122070312500e+02 -5.579999923706054688e+01 8.516809344291687012e-01
1.800000071525573730e+00 -5.219999694824218750e+01 8.389897346496582031e-01
5.399999618530273438e+00 -5.219999694824218750e+01 8.294702172279357910e-01
9.000000000000000000e+00 -5.219999694824218750e+01 8.197166919708251953e-01
1.260000038146972656e+01 -5.219999694824218750e+01 8.016871809959411621e-01
1.619999885559082031e+01 -5.219999694824218750e+01 7.939713001251220703e-01
1.979999923706054688e+01 -5.219999694824218750e+01 7.851703166961669922e-01
2.339999961853027344e+01 -5.219999694824218750e+01 7.692521214485168457e-01
2.700000000000000000e+01 -5.219999694824218750e+01 7.551138997077941895e-01
3.059999656677246094e+01 -5.219999694824218750e+01 7.401277422904968262e-01
3.419999694824218750e+01 -5.219999694824218750e+01 7.351730465888977051e-01
3.779999923706054688e+01 -5.219999694824218750e+01 7.188237905502319336e-01
4.139999771118164062e+01 -5.219999694824218750e+01 7.154747247695922852e-01
4.500000000000000000e+01 -5.219999694824218750e+01 7.095772624015808105e-01
4.859999847412109375e+01 -5.219999694824218750e+01 7.177109122276306152e-01
5.219999694824218750e+01 -5.219999694824218750e+01 7.185974121093750000e-01
5.579999923706054688e+01 -5.219999694824218750e+01 7.300893068313598633e-01
5.939999771118164062e+01 -5.219999694824218750e+01 7.379665970802307129e-01
6.299999618530273438e+01 -5.219999694824218750e+01 7.710284590721130371e-01
6.659999847412109375e+01 -5.219999694824218750e+01 7.895057797431945801e-01
7.019999694824218750e+01 -5.219999694824218750e+01 8.242595791816711426e-01
7.380000305175781250e+01 -5.219999694824218750e+01 8.498504161834716797e-01
7.739999389648437500e+01 -5.219999694824218750e+01 8.903170228004455566e-01
8.099999237060546875e+01 -5.219999694824218750e+01 9.238277077674865723e-01
8.459999847412109375e+01 -5.219999694824218750e+01 9.738324880599975586e-01
8.819999694824218750e+01 -5.219999694824218750e+01 1.007792949676513672e+00
9.180000305175781250e+01 -5.219999694824218750e+01 1.040011286735534668e+00
9.540000152587890625e+01 -5.219999694824218750e+01 1.080576777458190918e+00
9.900000000000000000e+01 -5.219999694824218750e+01 1.126044154167175293e+00
1.026000061035156250e+02 -5.219999694824218750e+01 1.151755690574645996e+00
1.061999969482421875e+02 -5.219999694824218750e+01 1.166663527488708496e+00
1.097999954223632812e+02 -5.219999694824218750e+01 1.182306408882141113e+00
1.133999938964843750e+02 -5.219999694824218750e+01 1.186187267303466797e+00
1.170000076293945312e+02 -5.219999694824218750e+01 1.198531627655029297e+00
1.205999984741210938e+02 -5.219999694824218750e+01 1.193587303161621094e+00
1.241999893188476562e+02 -5.219999694824218750e+01 1.178657412528991699e+00
1.277999954223632812e+02 -5.219999694824218750e+01 1.170246481895446777e+00
1.313999938964843750e+02 -5.219999694824218750e+01 1.148965477943420410e+00
1.350000000000000000e+02 -5.219999694824218750e+01 1.112011671066284180e+00
1.385999908447265625e+02 -5.219999694824218750e+01 1.094370007514953613e+00
1.421999969482421875e+02 -5.219999694824218750e+01 1.059241652488708496e+00
1.458000030517578125e+02 -5.219999694824218750e+01 1.021679043769836426e+00
1.494000091552734375e+02 -5.219999694824218750e+01 9.895781278610229492e-01
1.530000000000000000e+02 -5.219999694824218750e+01 9.581659436225891113e-01
1.565999908447265625e+02 -5.219999694824218750e+01 9.228613972663879395e-01
1.601999969482421875e+02 -5.219999694824218750e+01 9.133638143539428711e-01
1.638000030517578125e+02 -5.219999694824218750e+01 8.815349936485290527e-01
1.673999938964843750e+02 -5.219999694824218750e+01 8.597457408905029297e-01
1.710000000000000000e+02 -5.219999694824218750e+01 8.522548675537109375e-01
1.746000061035156250e+02 -5.219999694824218750e+01 8.380857110023498535e-01
1.782000122070312500e+02 -5.219999694824218750e+01 8.262967467308044434e-01
1.800000071525573730e+00 -4.859999847412109375e+01 8.432464003562927246e-01
5.399999618530273438e+00 -4.859999847412109375e+01 8.417670726776123047e-01
9.000000000000000000e+00 -4.859999847412109375e+01 8.196637630462646484e-01
1.260000038146972656e+01 -4.859999847412109375e+01 8.122681379318237305e-01
1.619999885559082031e+01 -4.859999847412109375e+01 7.933798432350158691e-01
1.979999923706054688e+01 -4.859999847412109375e+01 7.979918122291564941e-01
2.339999961853027344e+01 -4.859999847412109375e+01 7.872338294982910156e-01
2.700000000000000000e+01 -4.859999847412109375e+01 7.794210314750671387e-01
3.059999656677246094e+01 -4.859999847412109375e+01 7.671908140182495117e-01
3.419999694824218750e+01 -4.859999847412109375e+01 7.615941762924194336e-01
3.779999923706054688e+01 -4.859999847412109375e+01 7.555359005928039551e-01
4.139999771118164062e+01 -4.859999847412109375e+01 7.535372972488403320e-01
4.500000000000000000e+01 -4.859999847412109375e+01 7.649757266044616699e-01
4.859999847412109375e+01 -4.859999847412109375e+01 7.654787898063659668e-01
5.219999694824218750e+01 -4.859999847412109375e+01 7.768264412879943848e-01
5.579999923706054688e+01 -4.859999847412109375e+01 7.895805239677429199e-01
5.939999771118164062e+01 -4.859999847412109375e+01 8.114494681358337402e-01
6.299999618530273438e+01 -4.859999847412109375e+01 8.332093358039855957e-01
6.659999847412109375e+01 -4.859999847412109375e+01 8.542670011520385742e-01
7.019999694824218750e+01 -4.859999847412109375e+01 8.804702758789062500e-01
7.380000305175781250e+01 -4.859999847412109375e+01 9.064421057701110840e-01
7.739999389648437500e+01 -4.859999847412109375e+01 9.358864426612854004e-01
8.099999237060546875e+01 -4.859999847412109375e+01 9.866755008697509766e-01
8.459999847412109375e+01 -4.859999847412109375e+01 1.019396781921386719e+00
8.819999694824218750e+01 -4.859999847412109375e+01 1.051496148109436035e+00
9.180000305175781250e+01 -4.859999847412109375e+01 1.092227220535278320e+00
9.540000152587890625e+01 -4.859999847412109375e+01 1.109267592430114746e+00
9.900000000000000000e+01 -4.859999847412109375e+01 1.137467265129089355e+00
1.026000061035156250e+02 -4.859999847412109375e+01 1.152855634689331055e+00
1.061999969482421875e+02 -4.859999847412109375e+01 1.164566159248352051e+00
1.097999954223632812e+02 -4.859999847412109375e+01 1.167021870613098145e+00
1.133999938964843750e+02 -4.859999847412109375e+01 1.170984983444213867e+00
1.170000076293945312e+02 -4.859999847412109375e+01 1.165230631828308105e+00
1.205999984741210938e+02 -4.859999847412109375e+01 1.169209122657775879e+00
1.241999893188476562e+02 -4.859999847412109375e+01 1.150358915328979492e+00
1.277999954223632812e+02 -4.859999847412109375e+01 1.124359607696533203e+00
1.313999938964843750e+02 -4.859999847412109375e+01 1.107858300209045410e+00
1.350000000000000000e+02 -4.859999847412109375e+01 1.093852043151855469e+00
1.385999908447265625e+02 -4.859999847412109375e+01 1.055627226829528809e+00
1.421999969482421875e+02 -4.859999847412109375e+01 1.020652532577514648e+00
1.458000030517578125e+02 -4.859999847412109375e+01 9.981288909912109375e-01
1.494000091552734375e+02 -4.859999847412109375e+01 9.594072103500366211e-01
1.530000000000000000e+02 -4.859999847412109375e+01 9.340730905532836914e-01
1.565999908447265625e+02 -4.859999847412109375e+01 9.157377481460571289e-01
1.601999969482421875e+02 -4.859999847412109375e+01 9.001349806785583496e-01
1.638000030517578125e+02 -4.859999847412109375e+01 8.750616312026977539e-01
1.673999938964843750e+02 -4.859999847412109375e+01 8.649052381515502930e-01
1.710000000000000000e+02 -4.859999847412109375e+01 8.666509389877319336e-01
1.746000061035156250e+02 -4.859999847412109375e+01 8.571220040321350098e-01
1.782000122070312500e+02 -4.859999847412109375e+01 8.489968776702880859e-01
1.800000071525573730e+00 -4.500000000000000000e+01 8.067678213119506836e-01
5.399999618530273438e+00 -4.500000000000000000e+01 8.377863764762878418e-01
9.000000000000000000e+00 -4.500000000000000000e+01 8.461304903030395508e-01
1.260000038146972656e+01 -4.500000000000000000e+01 8.283774256706237793e-01
1.619999885559082031e+01 -4.500000000000000000e+01 8.092862367630004883e-01
1.979999923706054688e+01 -4.500000000000000000e+01 8.224189877510070801e-01
2.339999961853027344e+01 -4.500000000000000000e+01 8.099337816238403320e-01
2.700000000000000000e+01 -4.500000000000000000e+01 7.981292009353637695e-01
3.059999656677246094e+01 -4.500000000000000000e+01 8.012720346450805664e-01
3.419999694824218750e+01 -4.500000000000000000e+01 8.025595545768737793e-01
3.779999923706054688e+01 -4.500000000000000000e+01 7.981271147727966309e-01
4.139999771118164062e+01 -4.500000000000000000e+01 8.095633983612060547e-01
4.500000000000000000e+01 -4.500000000000000000e+01 8.045258522033691406e-01
4.859999847412109375e+01 -4.500000000000000000e+01 8.237948417663574219e-01
5.219999694824218750e+01 -4.500000000000000000e+01 8.391941785812377930e-01
5.579999923706054688e+01 -4.500000000000000000e+01 8.577494621276855469e-01
5.939999771118164062e+01 -4.500000000000000000e+01 8.653350472450256348e-01
6.299999618530273438e+01 -4.500000000000000000e+01 8.854312896728515625e-01
6.659999847412109375e+01 -4.500000000000000000e+01 9.195102453231811523e-01
7.019999694824218750e+01 -4.500000000000000000e+01 9.502689242362976074e-01
7.380000305175781250e+01 -4.500000000000000000e+01 9.701256155967712402e-01
7.739999389648437500e+01 -4.500000000000000000e+01 1.001562833786010742e+00
8.099999237060546875e+01 -4.500000000000000000e+01 1.032651066780090332e+00
8.459999847412109375e+01 -4.500000000000000000e+01 1.066267609596252441e+00
8.819999694824218750e+01 -4.500000000000000000e+01 1.099707126617431641e+00
9.180000305175781250e+01 -4.500000000000000000e+01 1.118754267692565918e+00
9.540000152587890625e+01 -4.500000000000000000e+01 1.132915973663330078e+00
9.900000000000000000e+01 -4.500000000000000000e+01 1.144201993942260742e+00
1.026000061035156250e+02 -4.500000000000000000e+01 1.148414492607116699e+00
1.061999969482421875e+02 -4.500000000000000000e+01 1.161487817764282227e+00
1.097999954223632812e+02 -4.500000000000000000e+01 1.169063329696655273e+00
1.133999938964843750e+02 -4.500000000000000000e+01 1.162637352943420410e+00
1.170000076293945312e+02 -4.500000000000000000e+01 1.159544229507446289e+00
1.205999984741210938e+02 -4.500000000000000000e+01 1.136264324188232422e+00
1.241999893188476562e+02 -4.500000000000000000e+01 1.128825426101684570e+00
1.277999954223632812e+02 -4.500000000000000000e+01 1.101840853691101074e+00
1.313999938964843750e+02 -4.500000000000000000e+01 1.072197794914245605e+00
1.350000000000000000e+02 -4.500000000000000000e+01 1.050028324127197266e+00
1.385999908447265625e+02 -4.500000000000000000e+01 1.028481125831604004e+00
1.421999969482421875e+02 -4.500000000000000000e+01 9.928953647613525391e-01
1.458000030517578125e+02 -4.500000000000000000e+01 9.575395584106445312e-01
1.494000091552734375e+02 -4.500000000000000000e+01 9.468174576759338379e-01
1.530000000000000000e+02 -4.500000000000000000e+01 9.184276461601257324e-01
1.565999908447265625e+02 -4.500000000000000000e+01 8.949179053306579590e-01
1.601999969482421875e+02 -4.500000000000000000e+01 8.744636178016662598e-01
1.638000030517578125e+02 -4.500000000000000000e+01 8.755142092704772949e-01
1.673999938964843750e+02 -4.500000000000000000e+01 8.582856059074401855e-01
1.710000000000000000e+02 -4.500000000000000000e+01 8.571041822433471680e-01
1.746000061035156250e+02 -4.500000000000000000e+01 8.418603539466857910e-01
1.782000122070312500e+02 -4.500000000000000000e+01 8.516257405281066895e-01
1.800000071525573730e+00 -4.139999771118164062e+01 8.258935809135437012e-01
5.399999618530273438e+00 -4.139999771118164062e+01 8.190638422966003418e-01
9.000000000000000000e+00 -4.139999771118164062e+01 8.190455436706542969e-01
1.260000038146972656e+01 -4.139999771118164062e+01 8.406084775924682617e-01
1.619999885559082031e+01 -4.139999771118164062e+01 8.204033970832824707e-01
1.979999923706054688e+01 -4.139999771118164062e+01 8.291437029838562012e-01
2.339999961853027344e+01 -4.139999771118164062e+01 8.295810818672180176e-01
2.700000000000000000e+01 -4.139999771118164062e+01 8.386073708534240723e-01
3.059999656677246094e+01 -4.139999771118164062e+01 8.486484289169311523e-01
3.419999694824218750e+01 -4.139999771118164062e+01 8.408205509185791016e-01
3.779999923706054688e+01 -4.139999771118164062e+01 8.472740650177001953e-01
4.139999771118164062e+01 -4.139999771118164062e+01 8.495360612869262695e-01
4.500000000000000000e+01 -4.139999771118164062e+01 8.682675957679748535e-01
4.859999847412109375e+01 -4.139999771118164062e+01 8.866851925849914551e-01
5.219999694824218750e+01 -4.139999771118164062e+01 8.994486927986145020e-01
5.579999923706054688e+01 -4.139999771118164062e+01 9.244750142097473145e-01
5.939999771118164062e+01 -4.139999771118164062e+01 9.439797997474670410e-01
6.299999618530273438e+01 -4.139999771118164062e+01 9.586316943168640137e-01
6.659999847412109375e+01 -4.139999771118164062e+01 9.905125498771667480e-01
7.019999694824218750e+01 -4.139999771118164062e+01 1.010785698890686035e+00
7.380000305175781250e+01 -4.139999771118164062e+01 1.031330823898315430e+00
7.739999389648437500e+01 -4.139999771118164062e+01 1.060260176658630371e+00
8.099999237060546875e+01 -4.139999771118164062e+01 1.088329792022705078e+00
8.459999847412109375e+01 -4.139999771118164062e+01 1.112704992294311523e+00
8.819999694824218750e+01 -4.139999771118164062e+01 1.133096456527709961e+00
9.180000305175781250e+01 -4.139999771118164062e+01 1.147633433341979980e+00
9.540000152587890625e+01 -4.139999771118164062e+01 1.152119398117065430e+00
9.900000000000000000e+01 -4.139999771118164062e+01 1.155361533164978027e+00
1.026000061035156250e+02 -4.139999771118164062e+01 1.165619015693664551e+00
1.061999969482421875e+02 -4.139999771118164062e+01 1.165768384933471680e+00
1.097999954223632812e+02 -4.139999771118164062e+01 1.153701782226562500e+00
1.133999938964843750e+02 -4.139999771118164062e+01 1.143215298652648926e+00
1.170000076293945312e+02 -4.139999771118164062e+01 1.130479335784912109e+00
1.205999984741210938e+02 -4.139999771118164062e+01 1.115158319473266602e+00
1.241999893188476562e+02 -4.139999771118164062e+01 1.091039776802062988e+00
1.277999954223632812e+02 -4.139999771118164062e+01 1.070953130722045898e+00
1.313999938964843750e+02 -4.139999771118164062e+01 1.038070082664489746e+00
1.350000000000000000e+02 -4.139999771118164062e+01 1.009849548339843750e+00
1.385999908447265625e+02 -4.139999771118164062e+01 9.901149272918701172e-01
1.421999969482421875e+02 -4.139999771118164062e+01 9.643621444702148438e-01
1.458000030517578125e+02 -4.139999771118164062e+01 9.415856599807739258e-01
1.494000091552734375e+02 -4.139999771118164062e+01 9.271825551986694336e-01
1.530000000000000000e+02 -4.139999771118164062e+01 8.983520865440368652e-01
1.565999908447265625e+02 -4.139999771118164062e+01 8.892283439636230469e-01
1.601999969482421875e+02 -4.139999771118164062e+01 8.821855187416076660e-01
1.638000030517578125e+02 -4.139999771118164062e+01 8.658612966537475586e-01
1.673999938964843750e+02 -4.139999771118164062e+01 8.561181426048278809e-01
1.710000000000000000e+02 -4.139999771118164062e+01 8.658189773559570312e-01
1.746000061035156250e+02 -4.139999771118164062e+01 8.580247759819030762e-01
1.782000122070312500e+02 -4.139999771118164062e+01 8.235348463058471680e-01
1.800000071525573730e+00 -3.779999923706054688e+01 8.249665498733520508e-01
5.399999618530273438e+00 -3.779999923706054688e+01 8.448091149330139160e-01
9.000000000000000000e+00 -3.779999923706054688e+01 8.244033455848693848e-01
1.260000038146972656e+01 -3.779999923706054688e+01 8.431360721588134766e-01
1.619999885559082031e+01 -3.779999923706054688e+01 8.442087173461914062e-01
1.979999923706054688e+01 -3.779999923706054688e+01 8.571363091468811035e-01
2.339999961853027344e+01 -3.779999923706054688e+01 8.550458550453186035e-01
2.700000000000000000e+01 -3.779999923706054688e+01 8.515350818634033203e-01
3.059999656677246094e+01 -3.779999923706054688e+01 8.801252841949462891e-01
3.419999694824218750e+01 -3.779999923706054688e+01 8.940774202346801758e-01
3.779999923706054688e+01 -3.779999923706054688e+01 8.879255652427673340e-01
4.139999771118164062e+01 -3.779999923706054688e+01 9.008070826530456543e-01
4.500000000000000000e+01 -3.779999923706054688e+01 9.217756390571594238e-01
4.859999847412109375e+01 -3.779999923706054688e+01 9.367576837539672852e-01
5.219999694824218750e+01 -3.779999923706054688e+01 9.660283327102661133e-01
5.579999923706054688e+01 -3.779999923706054688e+01 9.859320521354675293e-01
5.939999771118164062e+01 -3.779999923706054688e+01 1.004935145378112793e+00
6.299999618530273438e+01 -3.779999923706054688e+01 1.039178848266601562e+00
6.659999847412109375e+01 -3.779999923706054688e+01 1.048447251319885254e+00
7.019999694824218750e+01 -3.779999923706054688e+01 1.073834538459777832e+00
7.380000305175781250e+01 -3.779999923706054688e+01 1.096943259239196777e+00
7.739999389648437500e+01 -3.779999923706054688e+01 1.124148130416870117e+00
8.099999237060546875e+01 -3.779999923706054688e+01 1.140699386596679688e+00
8.459999847412109375e+01 -3.779999923706054688e+01 1.159817934036254883e+00
8.819999694824218750e+01 -3.779999923706054688e+01 1.171338796615600586e+00
9.180000305175781250e+01 -3.779999923706054688e+01 1.175640702247619629e+00
9.540000152587890625e+01 -3.779999923706054688e+01 1.188370585441589355e+00
9.900000000000000000e+01 -3.779999923706054688e+01 1.170931339263916016e+00
1.026000061035156250e+02 -3.779999923706054688e+01 1.169965863227844238e+00
1.061999969482421875e+02 -3.779999923706054688e+01 1.160201430320739746e+00
1.097999954223632812e+02 -3.779999923706054688e+01 1.149580955505371094e+00
1.133999938964843750e+02 -3.779999923706054688e+01 1.128255367279052734e+00
1.170000076293945312e+02 -3.779999923706054688e+01 1.111124038696289062e+00
1.205999984741210938e+02 -3.779999923706054688e+01 1.085765719413757324e+00
1.241999893188476562e+02 -3.779999923706054688e+01 1.059045314788818359e+00
1.277999954223632812e+02 -3.779999923706054688e+01 1.030646085739135742e+00
1.313999938964843750e+02 -3.779999923706054688e+01 1.008563399314880371e+00
1.350000000000000000e+02 -3.779999923706054688e+01 9.771435260772705078e-01
1.385999908447265625e+02 -3.779999923706054688e+01 9.545094370841979980e-01
1.421999969482421875e+02 -3.779999923706054688e+01 9.355056285858154297e-01
1.458000030517578125e+02 -3.779999923706054688e+01 9.168117642402648926e-01
1.494000091552734375e+02 -3.779999923706054688e+01 9.014525413513183594e-01
1.530000000000000000e+02 -3.779999923706054688e+01 8.781123161315917969e-01
1.565999908447265625e+02 -3.779999923706054688e+01 8.858307600021362305e-01
1.601999969482421875e+02 -3.779999923706054688e+01 8.537786006927490234e-01
1.638000030517578125e+02 -3.779999923706054688e+01 8.595094084739685059e-01
1.673999938964843750e+02 -3.779999923706054688e+01 8.528281450271606445e-01
1.710000000000000000e+02 -3.779999923706054688e+01 8.308833241462707520e-01
1.746000061035156250e+02 -3.779999923706054688e+01 8.551561832427978516e-01
1.782000122070312500e+02 -3.779999923706054688e+01 8.467909693717956543e-01
1.800000071525573730e+00 -3.419999694824218750e+01 8.187267780303955078e-01
5.399999618530273438e+00 -3.419999694824218750e+01 8.234944343566894531e-01
9.000000000000000000e+00 -3.419999694824218750e+01 8.523269295692443848e-01
1.260000038146972656e+01 -3.419999694824218750e+01 8.450834751129150391e-01
1.619999885559082031e+01 -3.419999694824218750e+01 8.587884306907653809e-01
1.979999923706054688e+01 -3.419999694824218750e+01 8.656718134880065918e-01
2.339999961853027344e+01 -3.419999694824218750e+01 8.664020895957946777e-01
2.700000000000000000e+01 -3.419999694824218750e+01 8.816439509391784668e-01
3.059999656677246094e+01 -3.419999694824218750e+01 9.095992445945739746e-01
3.419999694824218750e+01 -3.419999694824218750e+01 9.189474582672119141e-01
3.779999923706054688e+01 -3.419999694824218750e+01 9.305493831634521484e-01
4.139999771118164062e+01 -3.419999694824218750e+01 9.519797563552856445e-01
4.500000000000000000e+01 -3.419999694824218750e+01 9.753623008728027344e-01
4.859999847412109375e+01 -3.419999694824218750e+01 9.964548945426940918e-01
5.219999694824218750e+01 -3.419999694824218750e+01 1.029712677001953125e+00
5.579999923706054688e+01 -3.419999694824218750e+01 1.040396809577941895e+00
5.939999771118164062e+01 -3.419999694824218750e+01 1.074707984924316406e+00
6.299999618530273438e+01 -3.419999694824218750e+01 1.098180413246154785e+00
6.659999847412109375e+01 -3.419999694824218750e+01 1.122771382331848145e+00
7.019999694824218750e+01 -3.419999694824218750e+01 1.151431560516357422e+00
7.380000305175781250e+01 -3.419999694824218750e+01 1.161550164222717285e+00
7.739999389648437500e+01 -3.419999694824218750e+01 1.184084534645080566e+00
8.099999237060546875e+01 -3.419999694824218750e+01 1.190619587898254395e+00
8.459999847412109375e+01 -3.419999694824218750e+01 1.198736906051635742e+00
8.819999694824218750e+01 -3.419999694824218750e+01 1.216046810150146484e+00
9.180000305175781250e+01 -3.419999694824218750e+01 1.203529834747314453e+00
9.540000152587890625e+01 -3.419999694824218750e+01 1.201750397682189941e+00
9.900000000000000000e+01 -3.419999694824218750e+01 1.184682369232177734e+00
1.026000061035156250e+02 -3.419999694824218750e+01 1.170927643775939941e+00
1.061999969482421875e+02 -3.419999694824218750e+01 1.149962902069091797e+00
1.097999954223632812e+02 -3.419999694824218750e+01 1.135773181915283203e+00
1.133999938964843750e+02 -3.419999694824218750e+01 1.115365147590637207e+00
1.170000076293945312e+02 -3.419999694824218750e+01 1.090058326721191406e+00
1.205999984741210938e+02 -3.419999694824218750e+01 1.066969394683837891e+00
1.241999893188476562e+02 -3.419999694824218750e+01 1.027341008186340332e+00
1.277999954223632812e+02 -3.419999694824218750e+01 1.001205682754516602e+00
1.313999938964843750e+02 -3.419999694824218750e+01 9.781896471977233887e-01
1.350000000000000000e+02 -3.419999694824218750e+01 9.546660780906677246e-01
1.385999908447265625e+02 -3.419999694824218750e+01 9.218897819519042969e-01
1.421999969482421875e+02 -3.419999694824218750e+01 9.093419313430786133e-01
1.458000030517578125e+02 -3.419999694824218750e+01 8.881613016128540039e-01
1.494000091552734375e+02 -3.419999694824218750e+01 8.757720589637756348e-01
1.530000000000000000e+02 -3.419999694824218750e+01 8.676589131355285645e-01
1.565999908447265625e+02 -3.419999694824218750e+01 8.583904504776000977e-01
1.601999969482421875e+02 -3.419999694824218750e+01 8.526203632354736328e-01
1.638000030517578125e+02 -3.419999694824218750e+01 8.467271924018859863e-01
1.673999938964843750e+02 -3.419999694824218750e+01 8.436151146888732910e-01
1.710000000000000000e+02 -3.419999694824218750e+01 8.302663564682006836e-01
1.746000061035156250e+02 -3.419999694824218750e+01 8.385514616966247559e-01
1.782000122070312500e+02 -3.419999694824218750e+01 8.061192631721496582e-01
1.800000071525573730e+00 -3.059999656677246094e+01 8.638451695442199707e-01
5.399999618530273438e+00 -3.059999656677246094e+01 8.502105474472045898e-01
9.000000000000000000e+00 -3.059999656677246094e+01 8.392492532730102539e-01
1.260000038146972656e+01 -3.059999656677246094e+01 8.521481156349182129e-01
1.619999885559082031e+01 -3.059999656677246094e+01 8.618821501731872559e-01
1.979999923706054688e+01 -3.059999656677246094e+01 8.662348389625549316e-01
2.339999961853027344e+01 -3.059999656677246094e+01 8.883487582206726074e-01
2.700000000000000000e+01 -3.059999656677246094e+01 8.960388898849487305e-01
3.059999656677246094e+01 -3.059999656677246094e+01 9.316945672035217285e-01
3.419999694824218750e+01 -3.059999656677246094e+01 9.666264057159423828e-01
3.779999923706054688e+01 -3.059999656677246094e+01 9.792559742927551270e-01
4.139999771118164062e+01 -3.059999656677246094e+01 1.004545688629150391e+00
4.500000000000000000e+01 -3.059999656677246094e+01 1.039467453956604004e+00
4.859999847412109375e+01 -3.059999656677246094e+01 1.060442328453063965e+00
5.219999694824218750e+01 -3.059999656677246094e+01 1.094796657562255859e+00
5.579999923706054688e+01 -3.059999656677246094e+01 1.121551990509033203e+00
5.939999771118164062e+01 -3.059999656677246094e+01 1.142401337623596191e+00
6.299999618530273438e+01 -3.059999656677246094e+01 1.165423631668090820e+00
6.659999847412109375e+01 -3.059999656677246094e+01 1.192868828773498535e+00
7.019999694824218750e+01 -3.059999656677246094e+01 1.207113385200500488e+00
7.380000305175781250e+01 -3.059999656677246094e+01 1.223208904266357422e+00
7.739999389648437500e+01 -3.059999656677246094e+01 1.232168555259704590e+00
8.099999237060546875e+01 -3.059999656677246094e+01 1.237522244453430176e+00
8.459999847412109375e+01 -3.059999656677246094e+01 1.243830204010009766e+00
8.819999694824218750e+01 -3.059999656677246094e+01 1.256190419197082520e+00
9.180000305175781250e+01 -3.059999656677246094e+01 1.240803003311157227e+00
9.540000152587890625e+01 -3.059999656677246094e+01 1.219023346900939941e+00
9.900000000000000000e+01 -3.059999656677246094e+01 1.205782294273376465e+00
1.026000061035156250e+02 -3.059999656677246094e+01 1.177209258079528809e+00
1.061999969482421875e+02 -3.059999656677246094e+01 1.143778204917907715e+00
1.097999954223632812e+02 -3.059999656677246094e+01 1.120687127113342285e+00
1.133999938964843750e+02 -3.059999656677246094e+01 1.091099500656127930e+00
1.170000076293945312e+02 -3.059999656677246094e+01 1.058761239051818848e+00
1.205999984741210938e+02 -3.059999656677246094e+01 1.025703668594360352e+00
1.241999893188476562e+02 -3.059999656677246094e+01 9.868273735046386719e-01
1.277999954223632812e+02 -3.059999656677246094e+01 9.704186916351318359e-01
1.313999938964843750e+02 -3.059999656677246094e+01 9.405633807182312012e-01
1.350000000000000000e+02 -3.059999656677246094e+01 9.200432896614074707e-01
1.385999908447265625e+02 -3.059999656677246094e+01 8.987863659858703613e-01
1.421999969482421875e+02 -3.059999656677246094e+01 8.806121349334716797e-01
1.458000030517578125e+02 -3.059999656677246094e+01 8.656141757965087891e-01
1.494000091552734375e+02 -3.059999656677246094e+01 8.473412990570068359e-01
1.530000000000000000e+02 -3.059999656677246094e+01 8.576140403747558594e-01
1.565999908447265625e+02 -3.059999656677246094e+01 8.353917598724365234e-01
1.601999969482421875e+02 -3.059999656677246094e+01 8.379997014999389648e-01
1.638000030517578125e+02 -3.059999656677246094e+01 8.416811823844909668e-01
1.673999938964843750e+02 -3.059999656677246094e+01 8.516976237297058105e-01
1.710000000000000000e+02 -3.059999656677246094e+01 8.415734171867370605e-01
1.746000061035156250e+02 -3.059999656677246094e+01 8.316804170608520508e-01
1.782000122070312500e+02 -3.059999656677246094e+01 8.745943307876586914e-01
1.800000071525573730e+00 -2.700000000000000000e+01 8.221595883369445801e-01
5.399999618530273438e+00 -2.700000000000000000e+01 8.144193887710571289e-01
9.000000000000000000e+00 -2.700000000000000000e+01 8.454031944274902344e-01
1.260000038146972656e+01 -2.700000000000000000e+01 8.601373434066772461e-01
1.619999885559082031e+01 -2.700000000000000000e+01 8.640954494476318359e-01
1.979999923706054688e+01 -2.700000000000000000e+01 8.979577422142028809e-01
2.339999961853027344e+01 -2.700000000000000000e+01 9.150319099426269531e-01
2.700000000000000000e+01 -2.700000000000000000e+01 9.360823035240173340e-01
3.059999656677246094e+01 -2.700000000000000000e+01 9.706270098686218262e-01
3.419999694824218750e+01 -2.700000000000000000e+01 9.975950717926025391e-01
3.779999923706054688e+01 -2.700000000000000000e+01 1.007590413093566895e+00
4.139999771118164062e+01 -2.700000000000000000e+01 1.059819102287292480e+00
4.500000000000000000e+01 -2.700000000000000000e+01 1.084983944892883301e+00
4.859999847412109375e+01 -2.700000000000000000e+01 1.126538515090942383e+00
5.219999694824218750e+01 -2.700000000000000000e+01 1.143813729286193848e+00
5.579999923706054688e+01 -2.700000000000000000e+01 1.187639594078063965e+00
5.939999771118164062e+01 -2.700000000000000000e+01 1.205162763595581055e+00
6.299999618530273438e+01 -2.700000000000000000e+01 1.242801547050476074e+00
6.659999847412109375e+01 -2.700000000000000000e+01 1.260999083518981934e+00
7.019999694824218750e+01 -2.700000000000000000e+01 1.272655129432678223e+00
7.380000305175781250e+01 -2.700000000000000000e+01 1.288408160209655762e+00
7.739999389648437500e+01 -2.700000000000000000e+01 1.287797451019287109e+00
8.099999237060546875e+01 -2.700000000000000000e+01 1.290910720825195312e+00
8.459999847412109375e+01 -2.700000000000000000e+01 1.291615366935729980e+00
8.819999694824218750e+01 -2.700000000000000000e+01 1.273223400115966797e+00
9.180000305175781250e+01 -2.700000000000000000e+01 1.266337275505065918e+00
9.540000152587890625e+01 -2.700000000000000000e+01 1.241675257682800293e+00
9.900000000000000000e+01 -2.700000000000000000e+01 1.212299466133117676e+00
1.026000061035156250e+02 -2.700000000000000000e+01 1.179499149322509766e+00
1.061999969482421875e+02 -2.700000000000000000e+01 1.140151143074035645e+00
1.097999954223632812e+02 -2.700000000000000000e+01 1.111193299293518066e+00
1.133999938964843750e+02 -2.700000000000000000e+01 1.064621448516845703e+00
1.170000076293945312e+02 -2.700000000000000000e+01 1.033087372779846191e+00
1.205999984741210938e+02 -2.700000000000000000e+01 9.977874159812927246e-01
1.241999893188476562e+02 -2.700000000000000000e+01 9.589632153511047363e-01
1.277999954223632812e+02 -2.700000000000000000e+01 9.344934821128845215e-01
1.313999938964843750e+02 -2.700000000000000000e+01 9.148430824279785156e-01
1.350000000000000000e+02 -2.700000000000000000e+01 8.905475735664367676e-01
1.385999908447265625e+02 -2.700000000000000000e+01 8.699148297309875488e-01
1.421999969482421875e+02 -2.700000000000000000e+01 8.527030348777770996e-01
1.458000030517578125e+02 -2.700000000000000000e+01 8.563102483749389648e-01
1.494000091552734375e+02 -2.700000000000000000e+01 8.409584164619445801e-01
1.530000000000000000e+02 -2.700000000000000000e+01 8.320590853691101074e-01
1.565999908447265625e+02 -2.700000000000000000e+01 8.406133651733398438e-01
1.601999969482421875e+02 -2.700000000000000000e+01 8.351622223854064941e-01
1.638000030517578125e+02 -2.700000000000000000e+01 8.339537382125854492e-01
1.673999938964843750e+02 -2.700000000000000000e+01 8.235930204391479492e-01
1.710000000000000000e+02 -2.700000000000000000e+01 8.208526372909545898e-01
1.746000061035156250e+02 -2.700000000000000000e+01 8.247572779655456543e-01
1.782000122070312500e+02 -2.700000000000000000e+01 8.277813792228698730e-01
1.800000071525573730e+00 -2.339999961853027344e+01 8.393019437789916992e-01
5.399999618530273438e+00 -2.339999961853027344e+01 8.269696235656738281e-01
9.000000000000000000e+00 -2.339999961853027344e+01 8.503046631813049316e-01
1.260000038146972656e+01 -2.339999961853027344e+01 8.636335730552673340e-01
1.619999885559082031e+01 -2.339999961853027344e+01 8.823153972625732422e-01
1.979999923706054688e+01 -2.339999961853027344e+01 9.018518328666687012e-01
2.339999961853027344e+01 -2.339999961853027344e+01 9.199461340904235840e-01
2.700000000000000000e+01 -2.339999961853027344e+01 9.460073709487915039e-01
3.059999656677246094e+01 -2.339999961853027344e+01 9.960364103317260742e-01
3.419999694824218750e+01 -2.339999961853027344e+01 1.022264003753662109e+00
3.779999923706054688e+01 -2.339999961853027344e+01 1.060203671455383301e+00
4.139999771118164062e+01 -2.339999961853027344e+01 1.108045339584350586e+00
4.500000000000000000e+01 -2.339999961853027344e+01 1.140499234199523926e+00
4.859999847412109375e+01 -2.339999961853027344e+01 1.167356014251708984e+00
5.219999694824218750e+01 -2.339999961853027344e+01 1.197185158729553223e+00
5.579999923706054688e+01 -2.339999961853027344e+01 1.246203660964965820e+00
5.939999771118164062e+01 -2.339999961853027344e+01 1.265774369239807129e+00
6.299999618530273438e+01 -2.339999961853027344e+01 1.304353594779968262e+00
6.659999847412109375e+01 -2.339999961853027344e+01 1.327324509620666504e+00
7.019999694824218750e+01 -2.339999961853027344e+01 1.352283477783203125e+00
7.380000305175781250e+01 -2.339999961853027344e+01 1.350239515304565430e+00
7.739999389648437500e+01 -2.339999961853027344e+01 1.351814985275268555e+00
8.099999237060546875e+01 -2.339999961853027344e+01 1.346855044364929199e+00
8.459999847412109375e+01 -2.339999961853027344e+01 1.324413180351257324e+00
8.819999694824218750e+01 -2.339999961853027344e+01 1.304470777511596680e+00
9.180000305175781250e+01 -2.339999961853027344e+01 1.286250710487365723e+00
9.540000152587890625e+01 -2.339999961853027344e+01 1.245780587196350098e+00
9.900000000000000000e+01 -2.339999961853027344e+01 1.214877963066101074e+00
1.026000061035156250e+02 -2.339999961853027344e+01 1.178689718246459961e+00
1.061999969482421875e+02 -2.339999961853027344e+01 1.131582736968994141e+00
1.097999954223632812e+02 -2.339999961853027344e+01 1.087949156761169434e+00
1.133999938964843750e+02 -2.339999961853027344e+01 1.046021580696105957e+00
1.170000076293945312e+02 -2.339999961853027344e+01 1.009057521820068359e+00
1.205999984741210938e+02 -2.339999961853027344e+01 9.651827216148376465e-01
1.241999893188476562e+02 -2.339999961853027344e+01 9.293457269668579102e-01
1.277999954223632812e+02 -2.339999961853027344e+01 9.014697670936584473e-01
1.313999938964843750e+02 -2.339999961853027344e+01 8.751438856124877930e-01
1.350000000000000000e+02 -2.339999961853027344e+01 8.516494631767272949e-01
1.385999908447265625e+02 -2.339999961853027344e+01 8.487447500228881836e-01
1.421999969482421875e+02 -2.339999961853027344e+01 8.322071433067321777e-01
1.458000030517578125e+02 -2.339999961853027344e+01 8.346480131149291992e-01
1.494000091552734375e+02 -2.339999961853027344e+01 8.136363029479980469e-01
1.530000000000000000e+02 -2.339999961853027344e+01 8.129940032958984375e-01
1.565999908447265625e+02 -2.339999961853027344e+01 8.154678940773010254e-01
1.601999969482421875e+02 -2.339999961853027344e+01 8.354472517967224121e-01
1.638000030517578125e+02 -2.339999961853027344e+01 8.300866484642028809e-01
1.673999938964843750e+02 -2.339999961853027344e+01 8.381442427635192871e-01
1.710000000000000000e+02 -2.339999961853027344e+01 8.295566439628601074e-01
1.746000061035156250e+02 -2.339999961853027344e+01 8.439967036247253418e-01
1.782000122070312500e+02 -2.339999961853027344e+01 8.184044957160949707e-01
1.800000071525573730e+00 -1.979999923706054688e+01 8.320745229721069336e-01
5.399999618530273438e+00 -1.979999923706054688e+01 8.614076972007751465e-01
9.000000000000000000e+00 -1.979999923706054688e+01 8.681864142417907715e-01
1.260000038146972656e+01 -1.979999923706054688e+01 8.805898427963256836e-01
1.619999885559082031e+01 -1.979999923706054688e+01 8.676673769950866699e-01
1.979999923706054688e+01 -1.979999923706054688e+01 9.071429371833801270e-01
2.339999961853027344e+01 -1.979999923706054688e+01 9.437217712402343750e-01
2.700000000000000000e+01 -1.979999923706054688e+01 9.664237499237060547e-01
3.059999656677246094e+01 -1.979999923706054688e+01 1.009569168090820312e+00
3.419999694824218750e+01 -1.979999923706054688e+01 1.045487046241760254e+00
3.779999923706054688e+01 -1.979999923706054688e+01 1.094833493232727051e+00
4.139999771118164062e+01 -1.979999923706054688e+01 1.130116701126098633e+00
4.500000000000000000e+01 -1.979999923706054688e+01 1.182892918586730957e+00
4.859999847412109375e+01 -1.979999923706054688e+01 1.214470624923706055e+00
5.219999694824218750e+01 -1.979999923706054688e+01 1.263228535652160645e+00
5.579999923706054688e+01 -1.979999923706054688e+01 1.296863913536071777e+00
5.939999771118164062e+01 -1.979999923706054688e+01 1.331357717514038086e+00
6.299999618530273438e+01 -1.979999923706054688e+01 1.371556162834167480e+00
6.659999847412109375e+01 -1.979999923706054688e+01 1.381719112396240234e+00
7.019999694824218750e+01 -1.979999923706054688e+01 1.397846341133117676e+00
7.380000305175781250e+01 -1.979999923706054688e+01 1.411782503128051758e+00
7.739999389648437500e+01 -1.979999923706054688e+01 1.397241234779357910e+00
8.099999237060546875e+01 -1.979999923706054688e+01 1.371378183364868164e+00
8.459999847412109375e+01 -1.979999923706054688e+01 1.356654405593872070e+00
8.819999694824218750e+01 -1.979999923706054688e+01 1.338147044181823730e+00
9.180000305175781250e+01 -1.979999923706054688e+01 1.297580361366271973e+00
9.540000152587890625e+01 -1.979999923706054688e+01 1.268826484680175781e+00
9.900000000000000000e+01 -1.979999923706054688e+01 1.227668404579162598e+00
1.026000061035156250e+02 -1.979999923706054688e+01 1.175167560577392578e+00
1.061999969482421875e+02 -1.979999923706054688e+01 1.129162907600402832e+00
1.097999954223632812e+02 -1.979999923706054688e+01 1.081121087074279785e+00
1.133999938964843750e+02 -1.979999923706054688e+01 1.028745532035827637e+00
1.170000076293945312e+02 -1.979999923706054688e+01 9.887114763259887695e-01
1.205999984741210938e+02 -1.979999923706054688e+01 9.369083046913146973e-01
1.241999893188476562e+02 -1.979999923706054688e+01 9.021429419517517090e-01
1.277999954223632812e+02 -1.979999923706054688e+01 8.776061534881591797e-01
1.313999938964843750e+02 -1.979999923706054688e+01 8.531358242034912109e-01
1.350000000000000000e+02 -1.979999923706054688e+01 8.358123898506164551e-01
1.385999908447265625e+02 -1.979999923706054688e+01 8.266471624374389648e-01
1.421999969482421875e+02 -1.979999923706054688e+01 8.165766596794128418e-01
1.458000030517578125e+02 -1.979999923706054688e+01 8.044926524162292480e-01
1.494000091552734375e+02 -1.979999923706054688e+01 8.015420436859130859e-01
1.530000000000000000e+02 -1.979999923706054688e+01 8.131197690963745117e-01
1.565999908447265625e+02 -1.979999923706054688e+01 8.065063357353210449e-01
1.601999969482421875e+02 -1.979999923706054688e+01 8.246673941612243652e-01
1.638000030517578125e+02 -1.979999923706054688e+01 8.241252899169921875e-01
1.673999938964843750e+02 -1.979999923706054688e+01 8.439794182777404785e-01
1.710000000000000000e+02 -1.979999923706054688e+01 8.373242020606994629e-01
1.746000061035156250e+02 -1.979999923706054688e+01 8.534628152847290039e-01
1.782000122070312500e+02 -1.979999923706054688e+01 8.155375123023986816e-01
1.800000071525573730e+00 -1.619999885559082031e+01 8.453754782676696777e-01
5.399999618530273438e+00 -1.619999885559082031e+01 8.462018966674804688e-01
9.000000000000000000e+00 -1.619999885559082031e+01 8.704639673233032227e-01
1.260000038146972656e+01 -1.619999885559082031e+01 8.661180138587951660e-01
1.619999885559082031e+01 -1.619999885559082031e+01 8.872842788696289062e-01
1.979999923706054688e+01 -1.619999885559082031e+01 9.228683114051818848e-01
2.339999961853027344e+01 -1.619999885559082031e+01 9.475435018539428711e-01
2.700000000000000000e+01 -1.619999885559082031e+01 9.916534423828125000e-01
3.059999656677246094e+01 -1.619999885559082031e+01 1.030589461326599121e+00
3.419999694824218750e+01 -1.619999885559082031e+01 1.071915626525878906e+00
3.779999923706054688e+01 -1.619999885559082031e+01 1.117527365684509277e+00
4.139999771118164062e+01 -1.619999885559082031e+01 1.172613382339477539e+00
4.500000000000000000e+01 -1.619999885559082031e+01 1.204992175102233887e+00
4.859999847412109375e+01 -1.619999885559082031e+01 1.262304663658142090e+00
5.219999694824218750e+01 -1.619999885559082031e+01 1.298979282379150391e+00
5.579999923706054688e+01 -1.619999885559082031e+01 1.356086730957031250e+00
5.939999771118164062e+01 -1.619999885559082031e+01 1.383587598800659180e+00
6.299999618530273438e+01 -1.619999885559082031e+01 1.410659193992614746e+00
6.659999847412109375e+01 -1.619999885559082031e+01 1.424409270286560059e+00
7.019999694824218750e+01 -1.619999885559082031e+01 1.440349340438842773e+00
7.380000305175781250e+01 -1.619999885559082031e+01 1.455831050872802734e+00
7.739999389648437500e+01 -1.619999885559082031e+01 1.447964906692504883e+00
8.099999237060546875e+01 -1.619999885559082031e+01 1.418887734413146973e+00
8.459999847412109375e+01 -1.619999885559082031e+01 1.402105450630187988e+00
8.819999694824218750e+01 -1.619999885559082031e+01 1.361637949943542480e+00
9.180000305175781250e+01 -1.619999885559082031e+01 1.330228805541992188e+00
9.540000152587890625e+01 -1.619999885559082031e+01 1.278019666671752930e+00
9.900000000000000000e+01 -1.619999885559082031e+01 1.207643389701843262e+00
1.026000061035156250e+02 -1.619999885559082031e+01 1.170507907867431641e+00
1.061999969482421875e+02 -1.619999885559082031e+01 1.122382283210754395e+00
1.097999954223632812e+02 -1.619999885559082031e+01 1.061811089515686035e+00
1.133999938964843750e+02 -1.619999885559082031e+01 1.008482098579406738e+00
1.170000076293945312e+02 -1.619999885559082031e+01 9.649533033370971680e-01
1.205999984741210938e+02 -1.619999885559082031e+01 9.280390143394470215e-01
1.241999893188476562e+02 -1.619999885559082031e+01 8.840241432189941406e-01
1.277999954223632812e+02 -1.619999885559082031e+01 8.607855439186096191e-01
1.313999938964843750e+02 -1.619999885559082031e+01 8.197450041770935059e-01
1.350000000000000000e+02 -1.619999885559082031e+01 8.204334974288940430e-01
1.385999908447265625e+02 -1.619999885559082031e+01 8.001516461372375488e-01
1.421999969482421875e+02 -1.619999885559082031e+01 7.970557212829589844e-01
1.458000030517578125e+02 -1.619999885559082031e+01 7.928217649459838867e-01
1.494000091552734375e+02 -1.619999885559082031e+01 7.967105507850646973e-01
1.530000000000000000e+02 -1.619999885559082031e+01 7.955472469329833984e-01
1.565999908447265625e+02 -1.619999885559082031e+01 7.975710630416870117e-01
1.601999969482421875e+02 -1.619999885559082031e+01 8.144549131393432617e-01
1.638000030517578125e+02 -1.619999885559082031e+01 8.169916272163391113e-01
1.673999938964843750e+02 -1.619999885559082031e+01 7.999624013900756836e-01
1.710000000000000000e+02 -1.619999885559082031e+01 8.414305448532104492e-01
1.746000061035156250e+02 -1.619999885559082031e+01 8.500790596008300781e-01
1.782000122070312500e+02 -1.619999885559082031e+01 8.288120031356811523e-01
1.800000071525573730e+00 -1.260000038146972656e+01 8.220891952514648438e-01
5.399999618530273438e+00 -1.260000038146972656e+01 8.487014174461364746e-01
9.000000000000000000e+00 -1.260000038146972656e+01 8.686153888702392578e-01
1.260000038146972656e+01 -1.260000038146972656e+01 8.783722519874572754e-01
1.619999885559082031e+01 -1.260000038146972656e+01 8.996398448944091797e-01
1.979999923706054688e+01 -1.260000038146972656e+01 9.395526051521301270e-01
2.339999961853027344e+01 -1.260000038146972656e+01 9.671267867088317871e-01
2.700000000000000000e+01 -1.260000038146972656e+01 9.998022913932800293e-01
3.059999656677246094e+01 -1.260000038146972656e+01 1.055202841758728027e+00
3.419999694824218750e+01 -1.260000038146972656e+01 1.097017765045166016e+00
3.779999923706054688e+01 -1.260000038146972656e+01 1.135026931762695312e+00
4.139999771118164062e+01 -1.260000038146972656e+01 1.194087982177734375e+00
4.500000000000000000e+01 -1.260000038146972656e+01 1.250585317611694336e+00
4.859999847412109375e+01 -1.260000038146972656e+01 1.296243786811828613e+00
5.219999694824218750e+01 -1.260000038146972656e+01 1.337897300720214844e+00
5.579999923706054688e+01 -1.260000038146972656e+01 1.375053644180297852e+00
5.939999771118164062e+01 -1.260000038146972656e+01 1.417820930480957031e+00
6.299999618530273438e+01 -1.260000038146972656e+01 1.455368399620056152e+00
6.659999847412109375e+01 -1.260000038146972656e+01 1.465388536453247070e+00
7.019999694824218750e+01 -1.260000038146972656e+01 1.472096681594848633e+00
7.380000305175781250e+01 -1.260000038146972656e+01 1.477910041809082031e+00
7.739999389648437500e+01 -1.260000038146972656e+01 1.473861813545227051e+00
8.099999237060546875e+01 -1.260000038146972656e+01 1.455222249031066895e+00
8.459999847412109375e+01 -1.260000038146972656e+01 1.419395208358764648e+00
8.819999694824218750e+01 -1.260000038146972656e+01 1.361984133720397949e+00
9.180000305175781250e+01 -1.260000038146972656e+01 1.337315797805786133e+00
9.540000152587890625e+01 -1.260000038146972656e+01 1.284143090248107910e+00
9.900000000000000000e+01 -1.260000038146972656e+01 1.218729615211486816e+00
1.026000061035156250e+02 -1.260000038146972656e+01 1.159750223159790039e+00
1.061999969482421875e+02 -1.260000038146972656e+01 1.115878105163574219e+00
1.097999954223632812e+02 -1.260000038146972656e+01 1.060947060585021973e+00
1.133999938964843750e+02 -1.260000038146972656e+01 9.997974038124084473e-01
1.170000076293945312e+02 -1.260000038146972656e+01 9.438149333000183105e-01
1.205999984741210938e+02 -1.260000038146972656e+01 9.071580171585083008e-01
1.241999893188476562e+02 -1.260000038146972656e+01 8.760289549827575684e-01
1.277999954223632812e+02 -1.260000038146972656e+01 8.383236527442932129e-01
1.313999938964843750e+02 -1.260000038146972656e+01 8.178325891494750977e-01
1.350000000000000000e+02 -1.260000038146972656e+01 8.069440126419067383e-01
1.385999908447265625e+02 -1.260000038146972656e+01 7.893344163894653320e-01
1.421999969482421875e+02 -1.260000038146972656e+01 7.773072123527526855e-01
1.458000030517578125e+02 -1.260000038146972656e+01 7.722254991531372070e-01
1.494000091552734375e+02 -1.260000038146972656e+01 7.822760343551635742e-01
1.530000000000000000e+02 -1.260000038146972656e+01 7.909597158432006836e-01
1.565999908447265625e+02 -1.260000038146972656e+01 8.035876154899597168e-01
1.601999969482421875e+02 -1.260000038146972656e+01 8.134160041809082031e-01
1.638000030517578125e+02 -1.260000038146972656e+01 8.237866163253784180e-01
1.673999938964843750e+02 -1.260000038146972656e+01 8.411241769790649414e-01
1.710000000000000000e+02 -1.260000038146972656e+01 8.327925205230712891e-01
1.746000061035156250e+02 -1.260000038146972656e+01 8.311236500740051270e-01
1.782000122070312500e+02 -1.260000038146972656e+01 8.445234298706054688e-01
1.800000071525573730e+00 -9.000000000000000000e+00 8.427088856697082520e-01
5.399999618530273438e+00 -9.000000000000000000e+00 8.478071093559265137e-01
9.000000000000000000e+00 -9.000000000000000000e+00 8.460448980331420898e-01
1.260000038146972656e+01 -9.000000000000000000e+00 8.731451034545898438e-01
1.619999885559082031e+01 -9.000000000000000000e+00 9.006301760673522949e-01
1.979999923706054688e+01 -9.000000000000000000e+00 9.280104637145996094e-01
2.339999961853027344e+01 -9.000000000000000000e+00 9.727151989936828613e-01
2.700000000000000000e+01 -9.000000000000000000e+00 1.026313185691833496e+00
3.059999656677246094e+01 -9.000000000000000000e+00 1.056469082832336426e+00
3.419999694824218750e+01 -9.000000000000000000e+00 1.110341191291809082e+00
3.779999923706054688e+01 -9.000000000000000000e+00 1.173207402229309082e+00
4.139999771118164062e+01 -9.000000000000000000e+00 1.219102382659912109e+00
4.500000000000000000e+01 -9.000000000000000000e+00 1.279928445816040039e+00
4.859999847412109375e+01 -9.000000000000000000e+00 1.330418705940246582e+00
5.219999694824218750e+01 -9.000000000000000000e+00 1.375928163528442383e+00
5.579999923706054688e+01 -9.000000000000000000e+00 1.408048033714294434e+00
5.939999771118164062e+01 -9.000000000000000000e+00 1.449778795242309570e+00
6.299999618530273438e+01 -9.000000000000000000e+00 1.474770188331604004e+00
6.659999847412109375e+01 -9.000000000000000000e+00 1.493815779685974121e+00
7.019999694824218750e+01 -9.000000000000000000e+00 1.511154294013977051e+00
7.380000305175781250e+01 -9.000000000000000000e+00 1.501119136810302734e+00
7.739999389648437500e+01 -9.000000000000000000e+00 1.485637903213500977e+00
8.099999237060546875e+01 -9.000000000000000000e+00 1.469994425773620605e+00
8.459999847412109375e+01 -9.000000000000000000e+00 1.448515176773071289e+00
8.819999694824218750e+01 -9.000000000000000000e+00 1.391557693481445312e+00
9.180000305175781250e+01 -9.000000000000000000e+00 1.346079826354980469e+00
9.540000152587890625e+01 -9.000000000000000000e+00 1.285745620727539062e+00
9.900000000000000000e+01 -9.000000000000000000e+00 1.230885386466979980e+00
1.026000061035156250e+02 -9.000000000000000000e+00 1.168090343475341797e+00
1.061999969482421875e+02 -9.000000000000000000e+00 1.111266255378723145e+00
1.097999954223632812e+02 -9.000000000000000000e+00 1.048542857170104980e+00
1.133999938964843750e+02 -9.000000000000000000e+00 9.873284697532653809e-01
1.170000076293945312e+02 -9.000000000000000000e+00 9.361093640327453613e-01
1.205999984741210938e+02 -9.000000000000000000e+00 8.897358179092407227e-01
1.241999893188476562e+02 -9.000000000000000000e+00 8.540740013122558594e-01
1.277999954223632812e+02 -9.000000000000000000e+00 8.324618935585021973e-01
1.313999938964843750e+02 -9.000000000000000000e+00 8.041987419128417969e-01
1.350000000000000000e+02 -9.000000000000000000e+00 7.861977219581604004e-01
1.385999908447265625e+02 -9.000000000000000000e+00 7.697901725769042969e-01
1.421999969482421875e+02 -9.000000000000000000e+00 7.581157088279724121e-01
1.458000030517578125e+02 -9.000000000000000000e+00 7.672984600067138672e-01
1.494000091552734375e+02 -9.000000000000000000e+00 7.733479142189025879e-01
1.530000000000000000e+02 -9.000000000000000000e+00 7.828696370124816895e-01
1.565999908447265625e+02 -9.000000000000000000e+00 7.952253222465515137e-01
1.601999969482421875e+02 -9.000000000000000000e+00 8.112569451332092285e-01
1.638000030517578125e+02 -9.000000000000000000e+00 8.157691359519958496e-01
1.673999938964843750e+02 -9.000000000000000000e+00 8.209490180015563965e-01
1.710000000000000000e+02 -9.000000000000000000e+00 8.339589834213256836e-01
1.746000061035156250e+02 -9.000000000000000000e+00 8.366507887840270996e-01
1.782000122070312500e+02 -9.000000000000000000e+00 8.536549210548400879e-01
1.800000071525573730e+00 -5.399999618530273438e+00 8.427584767341613770e-01
5.399999618530273438e+00 -5.399999618530273438e+00 8.604727983474731445e-01
9.000000000000000000e+00 -5.399999618530273438e+00 8.532997369766235352e-01
1.260000038146972656e+01 -5.399999618530273438e+00 8.719570636749267578e-01
1.619999885559082031e+01 -5.399999618530273438e+00 8.986998796463012695e-01
1.979999923706054688e+01 -5.399999618530273438e+00 9.301078915596008301e-01
2.339999961853027344e+01 -5.399999618530273438e+00 9.781225323677062988e-01
2.700000000000000000e+01 -5.399999618530273438e+00 1.025291681289672852e+00
3.059999656677246094e+01 -5.399999618530273438e+00 1.078222870826721191e+00
3.419999694824218750e+01 -5.399999618530273438e+00 1.133642435073852539e+00
3.779999923706054688e+01 -5.399999618530273438e+00 1.175483226776123047e+00
4.139999771118164062e+01 -5.399999618530273438e+00 1.214902520179748535e+00
4.500000000000000000e+01 -5.399999618530273438e+00 1.282525181770324707e+00
4.859999847412109375e+01 -5.399999618530273438e+00 1.335685491561889648e+00
5.219999694824218750e+01 -5.399999618530273438e+00 1.390626192092895508e+00
5.579999923706054688e+01 -5.399999618530273438e+00 1.434404850006103516e+00
5.939999771118164062e+01 -5.399999618530273438e+00 1.476531028747558594e+00
6.299999618530273438e+01 -5.399999618530273438e+00 1.508527517318725586e+00
6.659999847412109375e+01 -5.399999618530273438e+00 1.530981779098510742e+00
7.019999694824218750e+01 -5.399999618530273438e+00 1.533324956893920898e+00
7.380000305175781250e+01 -5.399999618530273438e+00 1.529443979263305664e+00
7.739999389648437500e+01 -5.399999618530273438e+00 1.516897678375244141e+00
8.099999237060546875e+01 -5.399999618530273438e+00 1.487005233764648438e+00
8.459999847412109375e+01 -5.399999618530273438e+00 1.448139429092407227e+00
8.819999694824218750e+01 -5.399999618530273438e+00 1.401255846023559570e+00
9.180000305175781250e+01 -5.399999618530273438e+00 1.342942476272583008e+00
9.540000152587890625e+01 -5.399999618530273438e+00 1.284238815307617188e+00
9.900000000000000000e+01 -5.399999618530273438e+00 1.221400618553161621e+00
1.026000061035156250e+02 -5.399999618530273438e+00 1.162025451660156250e+00
1.061999969482421875e+02 -5.399999618530273438e+00 1.107051134109497070e+00
1.097999954223632812e+02 -5.399999618530273438e+00 1.044316053390502930e+00
1.133999938964843750e+02 -5.399999618530273438e+00 9.823087453842163086e-01
1.170000076293945312e+02 -5.399999618530273438e+00 9.260959029197692871e-01
1.205999984741210938e+02 -5.399999618530273438e+00 8.869513869285583496e-01
1.241999893188476562e+02 -5.399999618530273438e+00 8.529448509216308594e-01
1.277999954223632812e+02 -5.399999618530273438e+00 8.199676275253295898e-01
1.313999938964843750e+02 -5.399999618530273438e+00 7.962477207183837891e-01
1.350000000000000000e+02 -5.399999618530273438e+00 7.833951711654663086e-01
1.385999908447265625e+02 -5.399999618530273438e+00 7.754759192466735840e-01
1.421999969482421875e+02 -5.399999618530273438e+00 7.624557018280029297e-01
1.458000030517578125e+02 -5.399999618530273438e+00 7.663415074348449707e-01
1.494000091552734375e+02 -5.399999618530273438e+00 7.720713615417480469e-01
1.530000000000000000e+02 -5.399999618530273438e+00 7.747572660446166992e-01
1.565999908447265625e+02 -5.399999618530273438e+00 7.888854146003723145e-01
1.601999969482421875e+02 -5.399999618530273438e+00 7.953391075134277344e-01
1.638000030517578125e+02 -5.399999618530273438e+00 8.005239367485046387e-01
1.673999938964843750e+02 -5.399999618530273438e+00 8.283472657203674316e-01
1.710000000000000000e+02 -5.399999618530273438e+00 8.245850205421447754e-01
1.746000061035156250e+02 -5.399999618530273438e+00 8.580268621444702148e-01
1.782000122070312500e+02 -5.399999618530273438e+00 8.548244833946228027e-01
1.800000071525573730e+00 -1.800000071525573730e+00 8.240801095962524414e-01
5.399999618530273438e+00 -1.800000071525573730e+00 8.320338726043701172e-01
9.000000000000000000e+00 -1.800000071525573730e+00 8.578225970268249512e-01
1.260000038146972656e+01 -1.800000071525573730e+00 8.795495033264160156e-01
1.619999885559082031e+01 -1.800000071525573730e+00 8.946012854576110840e-01
1.979999923706054688e+01 -1.800000071525573730e+00 9.387132525444030762e-01
2.339999961853027344e+01 -1.800000071525573730e+00 9.779145121574401855e-01
2.700000000000000000e+01 -1.800000071525573730e+00 1.023424983024597168e+00
3.059999656677246094e+01 -1.800000071525573730e+00 1.074182748794555664e+00
3.419999694824218750e+01 -1.800000071525573730e+00 1.124334335327148438e+00
3.779999923706054688e+01 -1.800000071525573730e+00 1.185321688652038574e+00
4.139999771118164062e+01 -1.800000071525573730e+00 1.224851489067077637e+00
4.500000000000000000e+01 -1.800000071525573730e+00 1.286144375801086426e+00
4.859999847412109375e+01 -1.800000071525573730e+00 1.342050671577453613e+00
5.219999694824218750e+01 -1.800000071525573730e+00 1.415514588356018066e+00
5.579999923706054688e+01 -1.800000071525573730e+00 1.445611000061035156e+00
5.939999771118164062e+01 -1.800000071525573730e+00 1.483070611953735352e+00
6.299999618530273438e+01 -1.800000071525573730e+00 1.515424489974975586e+00
6.659999847412109375e+01 -1.800000071525573730e+00 1.537423133850097656e+00
7.019999694824218750e+01 -1.800000071525573730e+00 1.548802018165588379e+00
7.380000305175781250e+01 -1.800000071525573730e+00 1.542944073677062988e+00
7.739999389648437500e+01 -1.800000071525573730e+00 1.519534587860107422e+00
8.099999237060546875e+01 -1.800000071525573730e+00 1.492989063262939453e+00
8.459999847412109375e+01 -1.800000071525573730e+00 1.455383181571960449e+00
8.819999694824218750e+01 -1.800000071525573730e+00 1.405556201934814453e+00
9.180000305175781250e+01 -1.800000071525573730e+00 1.352577209472656250e+00
9.540000152587890625e+01 -1.800000071525573730e+00 1.279099702835083008e+00
9.900000000000000000e+01 -1.800000071525573730e+00 1.229923129081726074e+00
1.026000061035156250e+02 -1.800000071525573730e+00 1.163843870162963867e+00
1.061999969482421875e+02 -1.800000071525573730e+00 1.100088596343994141e+00
1.097999954223632812e+02 -1.800000071525573730e+00 1.035887241363525391e+00
1.133999938964843750e+02 -1.800000071525573730e+00 9.756020307540893555e-01
1.170000076293945312e+02 -1.800000071525573730e+00 9.244922995567321777e-01
1.205999984741210938e+02 -1.800000071525573730e+00 8.857145905494689941e-01
1.241999893188476562e+02 -1.800000071525573730e+00 8.498125672340393066e-01
1.277999954223632812e+02 -1.800000071525573730e+00 8.067225217819213867e-01
1.313999938964843750e+02 -1.800000071525573730e+00 7.884659767150878906e-01
1.350000000000000000e+02 -1.800000071525573730e+00 7.798928022384643555e-01
1.385999908447265625e+02 -1.800000071525573730e+00 7.672521471977233887e-01
1.421999969482421875e+02 -1.800000071525573730e+00 7.541807293891906738e-01
1.458000030517578125e+02 -1.800000071525573730e+00 7.531287074089050293e-01
1.494000091552734375e+02 -1.800000071525573730e+00 7.703005671501159668e-01
1.530000000000000000e+02 -1.800000071525573730e+00 7.784869074821472168e-01
1.565999908447265625e+02 -1.800000071525573730e+00 7.806683778762817383e-01
1.601999969482421875e+02 -1.800000071525573730e+00 7.933198809623718262e-01
1.638000030517578125e+02 -1.800000071525573730e+00 8.118351697921752930e-01
1.673999938964843750e+02 -1.800000071525573730e+00 8.258933424949645996e-01
1.710000000000000000e+02 -1.800000071525573730e+00 8.415619134902954102e-01
1.746000061035156250e+02 -1.800000071525573730e+00 8.384687304496765137e-01
1.782000122070312500e+02 -1.800000071525573730e+00 8.579267263412475586e-01
1.800000071525573730e+00 1.800000071525573730e+00 8.653649687767028809e-01
5.399999618530273438e+00 1.800000071525573730e+00 8.608345985412597656e-01
9.000000000000000000e+00 1.800000071525573730e+00 8.721331357955932617e-01
1.260000038146972656e+01 1.800000071525573730e+00 8.744427561759948730e-01
1.619999885559082031e+01 1.800000071525573730e+00 8.998332023620605469e-01
1.979999923706054688e+01 1.800000071525573730e+00 9.276169538497924805e-01
2.339999961853027344e+01 1.800000071525573730e+00 9.877227544784545898e-01
2.700000000000000000e+01 1.800000071525573730e+00 1.028491020202636719e+00
3.059999656677246094e+01 1.800000071525573730e+00 1.067854046821594238e+00
3.419999694824218750e+01 1.800000071525573730e+00 1.120555043220520020e+00
3.779999923706054688e+01 1.800000071525573730e+00 1.169390916824340820e+00
4.139999771118164062e+01 1.800000071525573730e+00 1.229655265808105469e+00
4.500000000000000000e+01 1.800000071525573730e+00 1.292466640472412109e+00
4.859999847412109375e+01 1.800000071525573730e+00 1.351215481758117676e+00
5.219999694824218750e+01 1.800000071525573730e+00 1.401463150978088379e+00
5.579999923706054688e+01 1.800000071525573730e+00 1.439573287963867188e+00
5.939999771118164062e+01 1.800000071525573730e+00 1.477157115936279297e+00
6.299999618530273438e+01 1.800000071525573730e+00 1.520547270774841309e+00
6.659999847412109375e+01 1.800000071525573730e+00 1.532676577568054199e+00
7.019999694824218750e+01 1.800000071525573730e+00 1.538429856300354004e+00
7.380000305175781250e+01 1.800000071525573730e+00 1.538383960723876953e+00
7.739999389648437500e+01 1.800000071525573730e+00 1.522535085678100586e+00
8.099999237060546875e+01 1.800000071525573730e+00 1.485596060752868652e+00
8.459999847412109375e+01 1.800000071525573730e+00 1.454360246658325195e+00
8.819999694824218750e+01 1.800000071525573730e+00 1.399723291397094727e+00
9.180000305175781250e+01 1.800000071525573730e+00 1.346216082572937012e+00
9.540000152587890625e+01 1.800000071525573730e+00 1.288287401199340820e+00
9.900000000000000000e+01 1.800000071525573730e+00 1.217411398887634277e+00
1.026000061035156250e+02 1.800000071525573730e+00 1.159557819366455078e+00
1.061999969482421875e+02 1.800000071525573730e+00 1.093274593353271484e+00
1.097999954223632812e+02 1.800000071525573730e+00 1.037133097648620605e+00
1.133999938964843750e+02 1.800000071525573730e+00 9.768028855323791504e-01
1.170000076293945312e+02 1.800000071525573730e+00 9.175663590431213379e-01
1.205999984741210938e+02 1.800000071525573730e+00 8.838533163070678711e-01
1.241999893188476562e+02 1.800000071525573730e+00 8.378303050994873047e-01
1.277999954223632812e+02 1.800000071525573730e+00 8.109762072563171387e-01
1.313999938964843750e+02 1.800000071525573730e+00 8.002551198005676270e-01
1.350000000000000000e+02 1.800000071525573730e+00 7.688755989074707031e-01
1.385999908447265625e+02 1.800000071525573730e+00 7.651768326759338379e-01
1.421999969482421875e+02 1.800000071525573730e+00 7.657940983772277832e-01
1.458000030517578125e+02 1.800000071525573730e+00 7.631428241729736328e-01
1.494000091552734375e+02 1.800000071525573730e+00 7.557098865509033203e-01
1.530000000000000000e+02 1.800000071525573730e+00 7.772852182388305664e-01
1.565999908447265625e+02 1.800000071525573730e+00 7.784286141395568848e-01
1.601999969482421875e+02 1.800000071525573730e+00 7.955111861228942871e-01
1.638000030517578125e+02 1.800000071525573730e+00 8.127797245979309082e-01
1.673999938964843750e+02 1.800000071525573730e+00 8.388942480087280273e-01
1.710000000000000000e+02 1.800000071525573730e+00 8.474751710891723633e-01
1.746000061035156250e+02 1.800000071525573730e+00 8.289012908935546875e-01
1.782000122070312500e+02 1.800000071525573730e+00 8.344110846519470215e-01
1.800000071525573730e+00 5.399999618530273438e+00 8.399046659469604492e-01
5.399999618530273438e+00 5.399999618530273438e+00 8.499472141265869141e-01
9.000000000000000000e+00 5.399999618530273438e+00 8.468846082687377930e-01
1.260000038146972656e+01 5.399999618530273438e+00 8.805530071258544922e-01
1.619999885559082031e+01 5.399999618530273438e+00 8.995695710182189941e-01
1.979999923706054688e+01 5.399999618530273438e+00 9.372051954269409180e-01
2.339999961853027344e+01 5.399999618530273438e+00 9.821935892105102539e-01
2.700000000000000000e+01 5.399999618530273438e+00 1.019271373748779297e+00
3.059999656677246094e+01 5.399999618530273438e+00 1.064493775367736816e+00
3.419999694824218750e+01 5.399999618530273438e+00 1.115586400032043457e+00
3.779999923706054688e+01 5.399999618530273438e+00 1.177472114562988281e+00
4.139999771118164062e+01 5.399999618530273438e+00 1.221609830856323242e+00
4.500000000000000000e+01 5.399999618530273438e+00 1.283321261405944824e+00
4.859999847412109375e+01 5.399999618530273438e+00 1.332295179367065430e+00
5.219999694824218750e+01 5.399999618530273438e+00 1.380927801132202148e+00
5.579999923706054688e+01 5.399999618530273438e+00 1.427082777023315430e+00
5.939999771118164062e+01 5.399999618530273438e+00 1.478337764739990234e+00
6.299999618530273438e+01 5.399999618530273438e+00 1.510425209999084473e+00
6.659999847412109375e+01 5.399999618530273438e+00 1.525688052177429199e+00
7.019999694824218750e+01 5.399999618530273438e+00 1.531933903694152832e+00
7.380000305175781250e+01 5.399999618530273438e+00 1.518476724624633789e+00
7.739999389648437500e+01 5.399999618530273438e+00 1.492994308471679688e+00
8.099999237060546875e+01 5.399999618530273438e+00 1.473860502243041992e+00
8.459999847412109375e+01 5.399999618530273438e+00 1.444352865219116211e+00
8.819999694824218750e+01 5.399999618530273438e+00 1.403207182884216309e+00
9.180000305175781250e+01 5.399999618530273438e+00 1.334542512893676758e+00
9.540000152587890625e+01 5.399999618530273438e+00 1.283134579658508301e+00
9.900000000000000000e+01 5.399999618530273438e+00 1.225313901901245117e+00
1.026000061035156250e+02 5.399999618530273438e+00 1.164372444152832031e+00
1.061999969482421875e+02 5.399999618530273438e+00 1.093298196792602539e+00
1.097999954223632812e+02 5.399999618530273438e+00 1.039324522018432617e+00
1.133999938964843750e+02 5.399999618530273438e+00 9.700845479965209961e-01
1.170000076293945312e+02 5.399999618530273438e+00 9.263614416122436523e-01
1.205999984741210938e+02 5.399999618530273438e+00 8.807138204574584961e-01
1.241999893188476562e+02 5.399999618530273438e+00 8.449478149414062500e-01
1.277999954223632812e+02 5.399999618530273438e+00 8.239246010780334473e-01
1.313999938964843750e+02 5.399999618530273438e+00 7.929337024688720703e-01
1.350000000000000000e+02 5.399999618530273438e+00 7.904596328735351562e-01
1.385999908447265625e+02 5.399999618530273438e+00 7.673221826553344727e-01
1.421999969482421875e+02 5.399999618530273438e+00 7.683484554290771484e-01
1.458000030517578125e+02 5.399999618530273438e+00 7.689954638481140137e-01
1.494000091552734375e+02 5.399999618530273438e+00 7.640984654426574707e-01
1.530000000000000000e+02 5.399999618530273438e+00 7.811749577522277832e-01
1.565999908447265625e+02 5.399999618530273438e+00 7.971832752227783203e-01
1.601999969482421875e+02 5.399999618530273438e+00 8.002237677574157715e-01
1.638000030517578125e+02 5.399999618530273438e+00 8.097653985023498535e-01
1.673999938964843750e+02 5.399999618530273438e+00 8.299463391304016113e-01
1.710000000000000000e+02 5.399999618530273438e+00 8.281713724136352539e-01
1.746000061035156250e+02 5.399999618530273438e+00 8.598744273185729980e-01
1.782000122070312500e+02 5.399999618530273438e+00 8.481319546699523926e-01
1.800000071525573730e+00 9.000000000000000000e+00 7.705500721931457520e-01
5.399999618530273438e+00 9.000000000000000000e+00 8.264313936233520508e-01
9.000000000000000000e+00 9.000000000000000000e+00 8.460205793380737305e-01
1.260000038146972656e+01 9.000000000000000000e+00 8.782575130462646484e-01
1.619999885559082031e+01 9.000000000000000000e+00 9.040128588676452637e-01
1.979999923706054688e+01 9.000000000000000000e+00 9.304883480072021484e-01
2.339999961853027344e+01 9.000000000000000000e+00 9.680837392807006836e-01
2.700000000000000000e+01 9.000000000000000000e+00 1.007039308547973633e+00
3.059999656677246094e+01 9.000000000000000000e+00 1.058601379394531250e+00
3.419999694824218750e+01 9.000000000000000000e+00 1.111456871032714844e+00
3.779999923706054688e+01 9.000000000000000000e+00 1.160134077072143555e+00
4.139999771118164062e+01 9.000000000000000000e+00 1.205489039421081543e+00
4.500000000000000000e+01 9.000000000000000000e+00 1.263391256332397461e+00
4.859999847412109375e+01 9.000000000000000000e+00 1.306699752807617188e+00
5.219999694824218750e+01 9.000000000000000000e+00 1.367088317871093750e+00
5.579999923706054688e+01 9.000000000000000000e+00 1.406417131423950195e+00
5.939999771118164062e+01 9.000000000000000000e+00 1.444271087646484375e+00
6.299999618530273438e+01 9.000000000000000000e+00 1.470952510833740234e+00
6.659999847412109375e+01 9.000000000000000000e+00 1.486698389053344727e+00
7.019999694824218750e+01 9.000000000000000000e+00 1.488704204559326172e+00
7.380000305175781250e+01 9.000000000000000000e+00 1.507558226585388184e+00
7.739999389648437500e+01 9.000000000000000000e+00 1.496427655220031738e+00
8.099999237060546875e+01 9.000000000000000000e+00 1.458482265472412109e+00
8.459999847412109375e+01 9.000000000000000000e+00 1.424971818923950195e+00
8.819999694824218750e+01 9.000000000000000000e+00 1.394356608390808105e+00
9.180000305175781250e+01 9.000000000000000000e+00 1.339400053024291992e+00
9.540000152587890625e+01 9.000000000000000000e+00 1.274346470832824707e+00
9.900000000000000000e+01 9.000000000000000000e+00 1.222611069679260254e+00
1.026000061035156250e+02 9.000000000000000000e+00 1.160505414009094238e+00
1.061999969482421875e+02 9.000000000000000000e+00 1.104845166206359863e+00
1.097999954223632812e+02 9.000000000000000000e+00 1.047162175178527832e+00
1.133999938964843750e+02 9.000000000000000000e+00 9.952849745750427246e-01
1.170000076293945312e+02 9.000000000000000000e+00 9.398891925811767578e-01
1.205999984741210938e+02 9.000000000000000000e+00 8.941491246223449707e-01
1.241999893188476562e+02 9.000000000000000000e+00 8.608818650245666504e-01
1.277999954223632812e+02 9.000000000000000000e+00 8.293531537055969238e-01
1.313999938964843750e+02 9.000000000000000000e+00 7.976967096328735352e-01
1.350000000000000000e+02 9.000000000000000000e+00 7.843166589736938477e-01
1.385999908447265625e+02 9.000000000000000000e+00 7.763501405715942383e-01
1.421999969482421875e+02 9.000000000000000000e+00 7.720212936401367188e-01
1.458000030517578125e+02 9.000000000000000000e+00 7.656990885734558105e-01
1.494000091552734375e+02 9.000000000000000000e+00 7.738233804702758789e-01
1.530000000000000000e+02 9.000000000000000000e+00 7.732514739036560059e-01
1.565999908447265625e+02 9.000000000000000000e+00 7.854202389717102051e-01
1.601999969482421875e+02 9.000000000000000000e+00 7.939454913139343262e-01
1.638000030517578125e+02 9.000000000000000000e+00 8.165316581726074219e-01
1.673999938964843750e+02 9.000000000000000000e+00 8.218622207641601562e-01
1.710000000000000000e+02 9.000000000000000000e+00 8.117653727531433105e-01
1.746000061035156250e+02 9.000000000000000000e+00 8.279362916946411133e-01
1.782000122070312500e+02 9.000000000000000000e+00 8.885174989700317383e-01
1.800000071525573730e+00 1.260000038146972656e+01 8.199450969696044922e-01
5.399999618530273438e+00 1.260000038146972656e+01 8.252542018890380859e-01
9.000000000000000000e+00 1.260000038146972656e+01 8.486303687095642090e-01
1.260000038146972656e+01 1.260000038146972656e+01 8.807250857353210449e-01
1.619999885559082031e+01 1.260000038146972656e+01 8.986903429031372070e-01
1.979999923706054688e+01 1.260000038146972656e+01 9.286236763000488281e-01
2.339999961853027344e+01 1.260000038146972656e+01 9.661899805068969727e-01
2.700000000000000000e+01 1.260000038146972656e+01 1.005906701087951660e+00
3.059999656677246094e+01 1.260000038146972656e+01 1.046951532363891602e+00
3.419999694824218750e+01 1.260000038146972656e+01 1.098510503768920898e+00
3.779999923706054688e+01 1.260000038146972656e+01 1.145503520965576172e+00
4.139999771118164062e+01 1.260000038146972656e+01 1.188700199127197266e+00
4.500000000000000000e+01 1.260000038146972656e+01 1.243812918663024902e+00
4.859999847412109375e+01 1.260000038146972656e+01 1.278610229492187500e+00
5.219999694824218750e+01 1.260000038146972656e+01 1.345805287361145020e+00
5.579999923706054688e+01 1.260000038146972656e+01 1.383992433547973633e+00
5.939999771118164062e+01 1.260000038146972656e+01 1.412669897079467773e+00
6.299999618530273438e+01 1.260000038146972656e+01 1.432083845138549805e+00
6.659999847412109375e+01 1.260000038146972656e+01 1.467029809951782227e+00
7.019999694824218750e+01 1.260000038146972656e+01 1.465219378471374512e+00
7.380000305175781250e+01 1.260000038146972656e+01 1.466761350631713867e+00
7.739999389648437500e+01 1.260000038146972656e+01 1.458211064338684082e+00
8.099999237060546875e+01 1.260000038146972656e+01 1.441560864448547363e+00
8.459999847412109375e+01 1.260000038146972656e+01 1.413986444473266602e+00
8.819999694824218750e+01 1.260000038146972656e+01 1.372367382049560547e+00
9.180000305175781250e+01 1.260000038146972656e+01 1.336977958679199219e+00
9.540000152587890625e+01 1.260000038146972656e+01 1.272161841392517090e+00
9.900000000000000000e+01 1.260000038146972656e+01 1.218647241592407227e+00
1.026000061035156250e+02 1.260000038146972656e+01 1.169352173805236816e+00
1.061999969482421875e+02 1.260000038146972656e+01 1.094674348831176758e+00
1.097999954223632812e+02 1.260000038146972656e+01 1.045148730278015137e+00
1.133999938964843750e+02 1.260000038146972656e+01 9.976893067359924316e-01
1.170000076293945312e+02 1.260000038146972656e+01 9.488525986671447754e-01
1.205999984741210938e+02 1.260000038146972656e+01 9.118187427520751953e-01
1.241999893188476562e+02 1.260000038146972656e+01 8.698778748512268066e-01
1.277999954223632812e+02 1.260000038146972656e+01 8.345819711685180664e-01
1.313999938964843750e+02 1.260000038146972656e+01 8.098028898239135742e-01
1.350000000000000000e+02 1.260000038146972656e+01 8.002595305442810059e-01
1.385999908447265625e+02 1.260000038146972656e+01 7.931562662124633789e-01
1.421999969482421875e+02 1.260000038146972656e+01 7.743802666664123535e-01
1.458000030517578125e+02 1.260000038146972656e+01 7.740439176559448242e-01
1.494000091552734375e+02 1.260000038146972656e+01 7.717629671096801758e-01
1.530000000000000000e+02 1.260000038146972656e+01 7.845775485038757324e-01
1.565999908447265625e+02 1.260000038146972656e+01 8.025898337364196777e-01
1.601999969482421875e+02 1.260000038146972656e+01 8.026054501533508301e-01
1.638000030517578125e+02 1.260000038146972656e+01 8.145633339881896973e-01
1.673999938964843750e+02 1.260000038146972656e+01 8.236201405525207520e-01
1.710000000000000000e+02 1.260000038146972656e+01 8.378663659095764160e-01
1.746000061035156250e+02 1.260000038146972656e+01 8.202363252639770508e-01
1.782000122070312500e+02 1.260000038146972656e+01 8.411684036254882812e-01
1.800000071525573730e+00 1.619999885559082031e+01 8.556960225105285645e-01
5.399999618530273438e+00 1.619999885559082031e+01 8.393117785453796387e-01
9.000000000000000000e+00 1.619999885559082031e+01 8.680470585823059082e-01
1.260000038146972656e+01 1.619999885559082031e+01 8.584704399108886719e-01
1.619999885559082031e+01 1.619999885559082031e+01 8.902926445007324219e-01
1.979999923706054688e+01 1.619999885559082031e+01 9.184087514877319336e-01
2.339999961853027344e+01 1.619999885559082031e+01 9.405657649040222168e-01
2.700000000000000000e+01 1.619999885559082031e+01 9.834370017051696777e-01
3.059999656677246094e+01 1.619999885559082031e+01 1.019957423210144043e+00
3.419999694824218750e+01 1.619999885559082031e+01 1.071270823478698730e+00
3.779999923706054688e+01 1.619999885559082031e+01 1.116936922073364258e+00
4.139999771118164062e+01 1.619999885559082031e+01 1.166147828102111816e+00
4.500000000000000000e+01 1.619999885559082031e+01 1.209092378616333008e+00
4.859999847412109375e+01 1.619999885559082031e+01 1.263960719108581543e+00
5.219999694824218750e+01 1.619999885559082031e+01 1.299420118331909180e+00
5.579999923706054688e+01 1.619999885559082031e+01 1.332057952880859375e+00
5.939999771118164062e+01 1.619999885559082031e+01 1.376782894134521484e+00
6.299999618530273438e+01 1.619999885559082031e+01 1.405974149703979492e+00
6.659999847412109375e+01 1.619999885559082031e+01 1.415898799896240234e+00
7.019999694824218750e+01 1.619999885559082031e+01 1.443589687347412109e+00
7.380000305175781250e+01 1.619999885559082031e+01 1.438083171844482422e+00
7.739999389648437500e+01 1.619999885559082031e+01 1.432391405105590820e+00
8.099999237060546875e+01 1.619999885559082031e+01 1.409239292144775391e+00
8.459999847412109375e+01 1.619999885559082031e+01 1.389859080314636230e+00
8.819999694824218750e+01 1.619999885559082031e+01 1.361598491668701172e+00
9.180000305175781250e+01 1.619999885559082031e+01 1.322239160537719727e+00
9.540000152587890625e+01 1.619999885559082031e+01 1.274978041648864746e+00
9.900000000000000000e+01 1.619999885559082031e+01 1.213086843490600586e+00
1.026000061035156250e+02 1.619999885559082031e+01 1.162448167800903320e+00
1.061999969482421875e+02 1.619999885559082031e+01 1.106150388717651367e+00
1.097999954223632812e+02 1.619999885559082031e+01 1.061720132827758789e+00
1.133999938964843750e+02 1.619999885559082031e+01 1.002960443496704102e+00
1.170000076293945312e+02 1.619999885559082031e+01 9.575409889221191406e-01
1.205999984741210938e+02 1.619999885559082031e+01 9.226449728012084961e-01
1.241999893188476562e+02 1.619999885559082031e+01 8.868678212165832520e-01
1.277999954223632812e+02 1.619999885559082031e+01 8.465149998664855957e-01
1.313999938964843750e+02 1.619999885559082031e+01 8.340805768966674805e-01
1.350000000000000000e+02 1.619999885559082031e+01 8.097263574600219727e-01
1.385999908447265625e+02 1.619999885559082031e+01 7.942078113555908203e-01
1.421999969482421875e+02 1.619999885559082031e+01 7.898784279823303223e-01
1.458000030517578125e+02 1.619999885559082031e+01 7.916303873062133789e-01
1.494000091552734375e+02 1.619999885559082031e+01 8.007239103317260742e-01
1.530000000000000000e+02 1.619999885559082031e+01 7.950960397720336914e-01
1.565999908447265625e+02 1.619999885559082031e+01 8.050370812416076660e-01
1.601999969482421875e+02 1.619999885559082031e+01 8.045775294303894043e-01
1.638000030517578125e+02 1.619999885559082031e+01 8.104650378227233887e-01
1.673999938964843750e+02 1.619999885559082031e+01 8.260301947593688965e-01
1.710000000000000000e+02 1.619999885559082031e+01 8.318695425987243652e-01
1.746000061035156250e+02 1.619999885559082031e+01 8.473829030990600586e-01
1.782000122070312500e+02 1.619999885559082031e+01 8.562989830970764160e-01
1.800000071525573730e+00 1.979999923706054688e+01 8.402181863784790039e-01
5.399999618530273438e+00 1.979999923706054688e+01 8.099526762962341309e-01
9.000000000000000000e+00 1.979999923706054688e+01 8.507329225540161133e-01
1.260000038146972656e+01 1.979999923706054688e+01 8.722203373908996582e-01
1.619999885559082031e+01 1.979999923706054688e+01 8.841211795806884766e-01
1.979999923706054688e+01 1.979999923706054688e+01 9.075564742088317871e-01
2.339999961853027344e+01 1.979999923706054688e+01 9.403487443923950195e-01
2.700000000000000000e+01 1.979999923706054688e+01 9.719213247299194336e-01
3.059999656677246094e+01 1.979999923706054688e+01 1.006103396415710449e+00
3.419999694824218750e+01 1.979999923706054688e+01 1.037886857986450195e+00
3.779999923706054688e+01 1.979999923706054688e+01 1.081538200378417969e+00
4.139999771118164062e+01 1.979999923706054688e+01 1.131937861442565918e+00
4.500000000000000000e+01 1.979999923706054688e+01 1.172941088676452637e+00
4.859999847412109375e+01 1.979999923706054688e+01 1.212481260299682617e+00
5.219999694824218750e+01 1.979999923706054688e+01 1.263914108276367188e+00
5.579999923706054688e+01 1.979999923706054688e+01 1.291206955909729004e+00
5.939999771118164062e+01 1.979999923706054688e+01 1.329913854598999023e+00
6.299999618530273438e+01 1.979999923706054688e+01 1.360863685607910156e+00
6.659999847412109375e+01 1.979999923706054688e+01 1.375053167343139648e+00
7.019999694824218750e+01 1.979999923706054688e+01 1.385257363319396973e+00
7.380000305175781250e+01 1.979999923706054688e+01 1.380505919456481934e+00
7.739999389648437500e+01 1.979999923706054688e+01 1.381848216056823730e+00
8.099999237060546875e+01 1.979999923706054688e+01 1.381413698196411133e+00
8.459999847412109375e+01 1.979999923706054688e+01 1.352500677108764648e+00
8.819999694824218750e+01 1.979999923706054688e+01 1.337436556816101074e+00
9.180000305175781250e+01 1.979999923706054688e+01 1.298828482627868652e+00
9.540000152587890625e+01 1.979999923706054688e+01 1.257111191749572754e+00
9.900000000000000000e+01 1.979999923706054688e+01 1.208046317100524902e+00
1.026000061035156250e+02 1.979999923706054688e+01 1.159978032112121582e+00
1.061999969482421875e+02 1.979999923706054688e+01 1.115480422973632812e+00
1.097999954223632812e+02 1.979999923706054688e+01 1.070863366127014160e+00
1.133999938964843750e+02 1.979999923706054688e+01 1.017057299613952637e+00
1.170000076293945312e+02 1.979999923706054688e+01 9.761741757392883301e-01
1.205999984741210938e+02 1.979999923706054688e+01 9.454885125160217285e-01
1.241999893188476562e+02 1.979999923706054688e+01 9.057832360267639160e-01
1.277999954223632812e+02 1.979999923706054688e+01 8.721302747726440430e-01
1.313999938964843750e+02 1.979999923706054688e+01 8.492321372032165527e-01
1.350000000000000000e+02 1.979999923706054688e+01 8.341214656829833984e-01
1.385999908447265625e+02 1.979999923706054688e+01 8.215289711952209473e-01
1.421999969482421875e+02 1.979999923706054688e+01 8.181039690971374512e-01
1.458000030517578125e+02 1.979999923706054688e+01 8.078177571296691895e-01
1.494000091552734375e+02 1.979999923706054688e+01 8.044840693473815918e-01
1.530000000000000000e+02 1.979999923706054688e+01 8.156344294548034668e-01
1.565999908447265625e+02 1.979999923706054688e+01 8.203273415565490723e-01
1.601999969482421875e+02 1.979999923706054688e+01 8.150684833526611328e-01
1.638000030517578125e+02 1.979999923706054688e+01 8.228257298469543457e-01
1.673999938964843750e+02 1.979999923706054688e+01 8.261880874633789062e-01
1.710000000000000000e+02 1.979999923706054688e+01 8.325116634368896484e-01
1.746000061035156250e+02 1.979999923706054688e+01 8.498314023017883301e-01
1.782000122070312500e+02 1.979999923706054688e+01 8.598726987838745117e-01
1.800000071525573730e+00 2.339999961853027344e+01 8.117516636848449707e-01
5.399999618530273438e+00 2.339999961853027344e+01 8.326908946037292480e-01
9.000000000000000000e+00 2.339999961853027344e+01 8.387294411659240723e-01
1.260000038146972656e+01 2.339999961853027344e+01 8.723126649856567383e-01
1.619999885559082031e+01 2.339999961853027344e+01 8.785080313682556152e-01
1.979999923706054688e+01 2.339999961853027344e+01 8.983823657035827637e-01
2.339999961853027344e+01 2.339999961853027344e+01 9.301198720932006836e-01
2.700000000000000000e+01 2.339999961853027344e+01 9.470357894897460938e-01
3.059999656677246094e+01 2.339999961853027344e+01 9.721176028251647949e-01
3.419999694824218750e+01 2.339999961853027344e+01 1.011972546577453613e+00
3.779999923706054688e+01 2.339999961853027344e+01 1.061916351318359375e+00
4.139999771118164062e+01 2.339999961853027344e+01 1.104637861251831055e+00
4.500000000000000000e+01 2.339999961853027344e+01 1.133838653564453125e+00
4.859999847412109375e+01 2.339999961853027344e+01 1.171293258666992188e+00
5.219999694824218750e+01 2.339999961853027344e+01 1.216575860977172852e+00
5.579999923706054688e+01 2.339999961853027344e+01 1.246394991874694824e+00
5.939999771118164062e+01 2.339999961853027344e+01 1.273164153099060059e+00
6.299999618530273438e+01 2.339999961853027344e+01 1.296024918556213379e+00
6.659999847412109375e+01 2.339999961853027344e+01 1.324936151504516602e+00
7.019999694824218750e+01 2.339999961853027344e+01 1.327318191528320312e+00
7.380000305175781250e+01 2.339999961853027344e+01 1.346523404121398926e+00
7.739999389648437500e+01 2.339999961853027344e+01 1.346913099288940430e+00
8.099999237060546875e+01 2.339999961853027344e+01 1.350864887237548828e+00
8.459999847412109375e+01 2.339999961853027344e+01 1.331980347633361816e+00
8.819999694824218750e+01 2.339999961853027344e+01 1.314119219779968262e+00
9.180000305175781250e+01 2.339999961853027344e+01 1.284834504127502441e+00
9.540000152587890625e+01 2.339999961853027344e+01 1.254093170166015625e+00
9.900000000000000000e+01 2.339999961853027344e+01 1.206871867179870605e+00
1.026000061035156250e+02 2.339999961853027344e+01 1.166543483734130859e+00
1.061999969482421875e+02 2.339999961853027344e+01 1.128871560096740723e+00
1.097999954223632812e+02 2.339999961853027344e+01 1.074708104133605957e+00
1.133999938964843750e+02 2.339999961853027344e+01 1.049283623695373535e+00
1.170000076293945312e+02 2.339999961853027344e+01 9.992635846138000488e-01
1.205999984741210938e+02 2.339999961853027344e+01 9.596513509750366211e-01
1.241999893188476562e+02 2.339999961853027344e+01 9.260853528976440430e-01
1.277999954223632812e+02 2.339999961853027344e+01 9.026483893394470215e-01
1.313999938964843750e+02 2.339999961853027344e+01 8.732112646102905273e-01
1.350000000000000000e+02 2.339999961853027344e+01 8.476253747940063477e-01
1.385999908447265625e+02 2.339999961853027344e+01 8.332620263099670410e-01
1.421999969482421875e+02 2.339999961853027344e+01 8.222228288650512695e-01
1.458000030517578125e+02 2.339999961853027344e+01 8.243725895881652832e-01
1.494000091552734375e+02 2.339999961853027344e+01 8.239605426788330078e-01
1.530000000000000000e+02 2.339999961853027344e+01 8.190199732780456543e-01
1.565999908447265625e+02 2.339999961853027344e+01 8.223300576210021973e-01
1.601999969482421875e+02 2.339999961853027344e+01 8.204334378242492676e-01
1.638000030517578125e+02 2.339999961853027344e+01 8.221845030784606934e-01
1.673999938964843750e+02 2.339999961853027344e+01 8.281229734420776367e-01
1.710000000000000000e+02 2.339999961853027344e+01 8.420662879943847656e-01
1.746000061035156250e+02 2.339999961853027344e+01 8.523705601692199707e-01
1.782000122070312500e+02 2.339999961853027344e+01 8.128781914710998535e-01
1.800000071525573730e+00 2.700000000000000000e+01 8.276411294937133789e-01
5.399999618530273438e+00 2.700000000000000000e+01 8.370121717453002930e-01
9.000000000000000000e+00 2.700000000000000000e+01 8.514398336410522461e-01
1.260000038146972656e+01 2.700000000000000000e+01 8.672958016395568848e-01
1.619999885559082031e+01 2.700000000000000000e+01 8.738696575164794922e-01
1.979999923706054688e+01 2.700000000000000000e+01 8.858349323272705078e-01
2.339999961853027344e+01 2.700000000000000000e+01 9.135825037956237793e-01
2.700000000000000000e+01 2.700000000000000000e+01 9.332484006881713867e-01
3.059999656677246094e+01 2.700000000000000000e+01 9.508410692214965820e-01
3.419999694824218750e+01 2.700000000000000000e+01 9.873666167259216309e-01
3.779999923706054688e+01 2.700000000000000000e+01 1.026565432548522949e+00
4.139999771118164062e+01 2.700000000000000000e+01 1.056793212890625000e+00
4.500000000000000000e+01 2.700000000000000000e+01 1.085477828979492188e+00
4.859999847412109375e+01 2.700000000000000000e+01 1.115196943283081055e+00
5.219999694824218750e+01 2.700000000000000000e+01 1.161800622940063477e+00
5.579999923706054688e+01 2.700000000000000000e+01 1.189580798149108887e+00
5.939999771118164062e+01 2.700000000000000000e+01 1.213564515113830566e+00
6.299999618530273438e+01 2.700000000000000000e+01 1.224646329879760742e+00
6.659999847412109375e+01 2.700000000000000000e+01 1.260024189949035645e+00
7.019999694824218750e+01 2.700000000000000000e+01 1.272515535354614258e+00
7.380000305175781250e+01 2.700000000000000000e+01 1.289568781852722168e+00
7.739999389648437500e+01 2.700000000000000000e+01 1.296566843986511230e+00
8.099999237060546875e+01 2.700000000000000000e+01 1.304160237312316895e+00
8.459999847412109375e+01 2.700000000000000000e+01 1.296149969100952148e+00
8.819999694824218750e+01 2.700000000000000000e+01 1.282235383987426758e+00
9.180000305175781250e+01 2.700000000000000000e+01 1.262345552444458008e+00
9.540000152587890625e+01 2.700000000000000000e+01 1.240725517272949219e+00
9.900000000000000000e+01 2.700000000000000000e+01 1.204891562461853027e+00
1.026000061035156250e+02 2.700000000000000000e+01 1.166057109832763672e+00
1.061999969482421875e+02 2.700000000000000000e+01 1.134811878204345703e+00
1.097999954223632812e+02 2.700000000000000000e+01 1.095753908157348633e+00
1.133999938964843750e+02 2.700000000000000000e+01 1.057632446289062500e+00
1.170000076293945312e+02 2.700000000000000000e+01 1.020903468132019043e+00
1.205999984741210938e+02 2.700000000000000000e+01 9.960445761680603027e-01
1.241999893188476562e+02 2.700000000000000000e+01 9.647825360298156738e-01
1.277999954223632812e+02 2.700000000000000000e+01 9.224280714988708496e-01
1.313999938964843750e+02 2.700000000000000000e+01 9.011652469635009766e-01
1.350000000000000000e+02 2.700000000000000000e+01 8.673401474952697754e-01
1.385999908447265625e+02 2.700000000000000000e+01 8.685690760612487793e-01
1.421999969482421875e+02 2.700000000000000000e+01 8.434779047966003418e-01
1.458000030517578125e+02 2.700000000000000000e+01 8.294646739959716797e-01
1.494000091552734375e+02 2.700000000000000000e+01 8.197090029716491699e-01
1.530000000000000000e+02 2.700000000000000000e+01 8.429128527641296387e-01
1.565999908447265625e+02 2.700000000000000000e+01 8.243502974510192871e-01
1.601999969482421875e+02 2.700000000000000000e+01 8.333303332328796387e-01
1.638000030517578125e+02 2.700000000000000000e+01 8.340594172477722168e-01
1.673999938964843750e+02 2.700000000000000000e+01 8.301978111267089844e-01
1.710000000000000000e+02 2.700000000000000000e+01 8.618345856666564941e-01
1.746000061035156250e+02 2.700000000000000000e+01 8.218939304351806641e-01
1.782000122070312500e+02 2.700000000000000000e+01 8.285954594612121582e-01
1.800000071525573730e+00 3.059999656677246094e+01 8.305141329765319824e-01
5.399999618530273438e+00 3.059999656677246094e+01 8.405874967575073242e-01
9.000000000000000000e+00 3.059999656677246094e+01 8.425781726837158203e-01
1.260000038146972656e+01 3.059999656677246094e+01 8.407483100891113281e-01
1.619999885559082031e+01 3.059999656677246094e+01 8.520901799201965332e-01
1.979999923706054688e+01 3.059999656677246094e+01 8.759799599647521973e-01
2.339999961853027344e+01 3.059999656677246094e+01 8.929916024208068848e-01
2.700000000000000000e+01 3.059999656677246094e+01 9.135345220565795898e-01
3.059999656677246094e+01 3.059999656677246094e+01 9.239678978919982910e-01
3.419999694824218750e+01 3.059999656677246094e+01 9.509809017181396484e-01
3.779999923706054688e+01 3.059999656677246094e+01 9.677328467369079590e-01
4.139999771118164062e+01 3.059999656677246094e+01 1.011445403099060059e+00
4.500000000000000000e+01 3.059999656677246094e+01 1.042776226997375488e+00
4.859999847412109375e+01 3.059999656677246094e+01 1.059741020202636719e+00
5.219999694824218750e+01 3.059999656677246094e+01 1.102423429489135742e+00
5.579999923706054688e+01 3.059999656677246094e+01 1.124144554138183594e+00
5.939999771118164062e+01 3.059999656677246094e+01 1.139359116554260254e+00
6.299999618530273438e+01 3.059999656677246094e+01 1.162620067596435547e+00
6.659999847412109375e+01 3.059999656677246094e+01 1.197275996208190918e+00
7.019999694824218750e+01 3.059999656677246094e+01 1.223480582237243652e+00
7.380000305175781250e+01 3.059999656677246094e+01 1.234336137771606445e+00
7.739999389648437500e+01 3.059999656677246094e+01 1.253773450851440430e+00
8.099999237060546875e+01 3.059999656677246094e+01 1.255473732948303223e+00
8.459999847412109375e+01 3.059999656677246094e+01 1.251719594001770020e+00
8.819999694824218750e+01 3.059999656677246094e+01 1.254013299942016602e+00
9.180000305175781250e+01 3.059999656677246094e+01 1.233617544174194336e+00
9.540000152587890625e+01 3.059999656677246094e+01 1.222010374069213867e+00
9.900000000000000000e+01 3.059999656677246094e+01 1.207901358604431152e+00
1.026000061035156250e+02 3.059999656677246094e+01 1.172732234001159668e+00
1.061999969482421875e+02 3.059999656677246094e+01 1.148467183113098145e+00
1.097999954223632812e+02 3.059999656677246094e+01 1.112551689147949219e+00
1.133999938964843750e+02 3.059999656677246094e+01 1.088970661163330078e+00
1.170000076293945312e+02 3.059999656677246094e+01 1.049151420593261719e+00
1.205999984741210938e+02 3.059999656677246094e+01 1.016080260276794434e+00
1.241999893188476562e+02 3.059999656677246094e+01 9.898481965065002441e-01
1.277999954223632812e+02 3.059999656677246094e+01 9.572858214378356934e-01
1.313999938964843750e+02 3.059999656677246094e+01 9.200289845466613770e-01
1.350000000000000000e+02 3.059999656677246094e+01 9.062438607215881348e-01
1.385999908447265625e+02 3.059999656677246094e+01 8.954068422317504883e-01
1.421999969482421875e+02 3.059999656677246094e+01 8.665424585342407227e-01
1.458000030517578125e+02 3.059999656677246094e+01 8.591109514236450195e-01
1.494000091552734375e+02 3.059999656677246094e+01 8.453296422958374023e-01
1.530000000000000000e+02 3.059999656677246094e+01 8.435472249984741211e-01
1.565999908447265625e+02 3.059999656677246094e+01 8.345670700073242188e-01
1.601999969482421875e+02 3.059999656677246094e+01 8.413318395614624023e-01
1.638000030517578125e+02 3.059999656677246094e+01 8.396260142326354980e-01
1.673999938964843750e+02 3.059999656677246094e+01 8.429845571517944336e-01
1.710000000000000000e+02 3.059999656677246094e+01 8.449658155441284180e-01
1.746000061035156250e+02 3.059999656677246094e+01 8.459690809249877930e-01
1.782000122070312500e+02 3.059999656677246094e+01 8.658130168914794922e-01
1.800000071525573730e+00 3.419999694824218750e+01 8.359358906745910645e-01
5.399999618530273438e+00 3.419999694824218750e+01 8.350858688354492188e-01
9.000000000000000000e+00 3.419999694824218750e+01 8.542192578315734863e-01
1.260000038146972656e+01 3.419999694824218750e+01 8.432132005691528320e-01
1.619999885559082031e+01 3.419999694824218750e+01 8.413127660751342773e-01
1.979999923706054688e+01 3.419999694824218750e+01 8.655520677566528320e-01
2.339999961853027344e+01 3.419999694824218750e+01 8.717402815818786621e-01
2.700000000000000000e+01 3.419999694824218750e+01 8.904896974563598633e-01
3.059999656677246094e+01 3.419999694824218750e+01 8.992654085159301758e-01
3.419999694824218750e+01 3.419999694824218750e+01 9.091222286224365234e-01
3.779999923706054688e+01 3.419999694824218750e+01 9.265831708908081055e-01
4.139999771118164062e+01 3.419999694824218750e+01 9.594169259071350098e-01
4.500000000000000000e+01 3.419999694824218750e+01 9.814033508300781250e-01
4.859999847412109375e+01 3.419999694824218750e+01 9.962029457092285156e-01
5.219999694824218750e+01 3.419999694824218750e+01 1.035193562507629395e+00
5.579999923706054688e+01 3.419999694824218750e+01 1.054374575614929199e+00
5.939999771118164062e+01 3.419999694824218750e+01 1.062902450561523438e+00
6.299999618530273438e+01 3.419999694824218750e+01 1.100814700126647949e+00
6.659999847412109375e+01 3.419999694824218750e+01 1.132254958152770996e+00
7.019999694824218750e+01 3.419999694824218750e+01 1.158724904060363770e+00
7.380000305175781250e+01 3.419999694824218750e+01 1.187943935394287109e+00
7.739999389648437500e+01 3.419999694824218750e+01 1.203602313995361328e+00
8.099999237060546875e+01 3.419999694824218750e+01 1.213542461395263672e+00
8.459999847412109375e+01 3.419999694824218750e+01 1.212749958038330078e+00
8.819999694824218750e+01 3.419999694824218750e+01 1.218693137168884277e+00
9.180000305175781250e+01 3.419999694824218750e+01 1.215825319290161133e+00
9.540000152587890625e+01 3.419999694824218750e+01 1.208000183105468750e+00
9.900000000000000000e+01 3.419999694824218750e+01 1.194272279739379883e+00
1.026000061035156250e+02 3.419999694824218750e+01 1.167856097221374512e+00
1.061999969482421875e+02 3.419999694824218750e+01 1.149721741676330566e+00
1.097999954223632812e+02 3.419999694824218750e+01 1.127237558364868164e+00
1.133999938964843750e+02 3.419999694824218750e+01 1.104714512825012207e+00
1.170000076293945312e+02 3.419999694824218750e+01 1.083221554756164551e+00
1.205999984741210938e+02 3.419999694824218750e+01 1.055650353431701660e+00
1.241999893188476562e+02 3.419999694824218750e+01 1.017670869827270508e+00
1.277999954223632812e+02 3.419999694824218750e+01 9.924485087394714355e-01
1.313999938964843750e+02 3.419999694824218750e+01 9.444086551666259766e-01
1.350000000000000000e+02 3.419999694824218750e+01 9.342886209487915039e-01
1.385999908447265625e+02 3.419999694824218750e+01 9.112727642059326172e-01
1.421999969482421875e+02 3.419999694824218750e+01 8.835796713829040527e-01
1.458000030517578125e+02 3.419999694824218750e+01 8.837828040122985840e-01
1.494000091552734375e+02 3.419999694824218750e+01 8.692255020141601562e-01
1.530000000000000000e+02 3.419999694824218750e+01 8.543403744697570801e-01
1.565999908447265625e+02 3.419999694824218750e+01 8.659936785697937012e-01
1.601999969482421875e+02 3.419999694824218750e+01 8.482754230499267578e-01
1.638000030517578125e+02 3.419999694824218750e+01 8.419054746627807617e-01
1.673999938964843750e+02 3.419999694824218750e+01 8.468660712242126465e-01
1.710000000000000000e+02 3.419999694824218750e+01 8.473754525184631348e-01
1.746000061035156250e+02 3.419999694824218750e+01 8.465728759765625000e-01
1.782000122070312500e+02 3.419999694824218750e+01 8.046253919601440430e-01
1.800000071525573730e+00 3.779999923706054688e+01 8.009635806083679199e-01
5.399999618530273438e+00 3.779999923706054688e+01 8.258028626441955566e-01
9.000000000000000000e+00 3.779999923706054688e+01 8.373702168464660645e-01
1.260000038146972656e+01 3.779999923706054688e+01 8.401957750320434570e-01
1.619999885559082031e+01 3.779999923706054688e+01 8.477861881256103516e-01
1.979999923706054688e+01 3.779999923706054688e+01 8.494105339050292969e-01
2.339999961853027344e+01 3.779999923706054688e+01 8.385833501815795898e-01
2.700000000000000000e+01 3.779999923706054688e+01 8.640894293785095215e-01
3.059999656677246094e+01 3.779999923706054688e+01 8.631389141082763672e-01
3.419999694824218750e+01 3.779999923706054688e+01 8.686011433601379395e-01
3.779999923706054688e+01 3.779999923706054688e+01 8.977415561676025391e-01
4.139999771118164062e+01 3.779999923706054688e+01 9.031465649604797363e-01
4.500000000000000000e+01 3.779999923706054688e+01 9.242723584175109863e-01
4.859999847412109375e+01 3.779999923706054688e+01 9.447582960128784180e-01
5.219999694824218750e+01 3.779999923706054688e+01 9.667552709579467773e-01
5.579999923706054688e+01 3.779999923706054688e+01 9.772993326187133789e-01
5.939999771118164062e+01 3.779999923706054688e+01 1.011175632476806641e+00
6.299999618530273438e+01 3.779999923706054688e+01 1.034178137779235840e+00
6.659999847412109375e+01 3.779999923706054688e+01 1.063218712806701660e+00
7.019999694824218750e+01 3.779999923706054688e+01 1.090356111526489258e+00
7.380000305175781250e+01 3.779999923706054688e+01 1.124682307243347168e+00
7.739999389648437500e+01 3.779999923706054688e+01 1.146282315254211426e+00
8.099999237060546875e+01 3.779999923706054688e+01 1.161923646926879883e+00
8.459999847412109375e+01 3.779999923706054688e+01 1.176038265228271484e+00
8.819999694824218750e+01 3.779999923706054688e+01 1.187991976737976074e+00
9.180000305175781250e+01 3.779999923706054688e+01 1.191856741905212402e+00
9.540000152587890625e+01 3.779999923706054688e+01 1.190669775009155273e+00
9.900000000000000000e+01 3.779999923706054688e+01 1.185502290725708008e+00
1.026000061035156250e+02 3.779999923706054688e+01 1.186675190925598145e+00
1.061999969482421875e+02 3.779999923706054688e+01 1.163932204246520996e+00
1.097999954223632812e+02 3.779999923706054688e+01 1.138368487358093262e+00
1.133999938964843750e+02 3.779999923706054688e+01 1.119402050971984863e+00
1.170000076293945312e+02 3.779999923706054688e+01 1.104854345321655273e+00
1.205999984741210938e+02 3.779999923706054688e+01 1.081998348236083984e+00
1.241999893188476562e+02 3.779999923706054688e+01 1.054658770561218262e+00
1.277999954223632812e+02 3.779999923706054688e+01 1.023193240165710449e+00
1.313999938964843750e+02 3.779999923706054688e+01 1.000446557998657227e+00
1.350000000000000000e+02 3.779999923706054688e+01 9.602469205856323242e-01
1.385999908447265625e+02 3.779999923706054688e+01 9.434072971343994141e-01
1.421999969482421875e+02 3.779999923706054688e+01 9.238339066505432129e-01
1.458000030517578125e+02 3.779999923706054688e+01 9.135126471519470215e-01
1.494000091552734375e+02 3.779999923706054688e+01 8.784124255180358887e-01
1.530000000000000000e+02 3.779999923706054688e+01 8.678470849990844727e-01
1.565999908447265625e+02 3.779999923706054688e+01 8.477779030799865723e-01
1.601999969482421875e+02 3.779999923706054688e+01 8.487758636474609375e-01
1.638000030517578125e+02 3.779999923706054688e+01 8.509723544120788574e-01
1.673999938964843750e+02 3.779999923706054688e+01 8.361411094665527344e-01
1.710000000000000000e+02 3.779999923706054688e+01 8.320755958557128906e-01
1.746000061035156250e+02 3.779999923706054688e+01 8.480439186096191406e-01
1.782000122070312500e+02 3.779999923706054688e+01 8.662791252136230469e-01
1.800000071525573730e+00 4.139999771118164062e+01 8.377407193183898926e-01
5.399999618530273438e+00 4.139999771118164062e+01 8.354914784431457520e-01
9.000000000000000000e+00 4.139999771118164062e+01 8.311216235160827637e-01
1.260000038146972656e+01 4.139999771118164062e+01 8.238754272460937500e-01
1.619999885559082031e+01 4.139999771118164062e+01 8.377007842063903809e-01
1.979999923706054688e+01 4.139999771118164062e+01 8.313514590263366699e-01
2.339999961853027344e+01 4.139999771118164062e+01 8.331497311592102051e-01
2.700000000000000000e+01 4.139999771118164062e+01 8.332679867744445801e-01
3.059999656677246094e+01 4.139999771118164062e+01 8.348692655563354492e-01
3.419999694824218750e+01 4.139999771118164062e+01 8.421573042869567871e-01
3.779999923706054688e+01 4.139999771118164062e+01 8.443970084190368652e-01
4.139999771118164062e+01 4.139999771118164062e+01 8.569544553756713867e-01
4.500000000000000000e+01 4.139999771118164062e+01 8.719317913055419922e-01
4.859999847412109375e+01 4.139999771118164062e+01 8.734878897666931152e-01
5.219999694824218750e+01 4.139999771118164062e+01 9.037038087844848633e-01
5.579999923706054688e+01 4.139999771118164062e+01 9.168969392776489258e-01
5.939999771118164062e+01 4.139999771118164062e+01 9.364427924156188965e-01
6.299999618530273438e+01 4.139999771118164062e+01 9.696702957153320312e-01
6.659999847412109375e+01 4.139999771118164062e+01 1.000933289527893066e+00
7.019999694824218750e+01 4.139999771118164062e+01 1.025986433029174805e+00
7.380000305175781250e+01 4.139999771118164062e+01 1.053138613700866699e+00
7.739999389648437500e+01 4.139999771118164062e+01 1.081017732620239258e+00
8.099999237060546875e+01 4.139999771118164062e+01 1.109621405601501465e+00
8.459999847412109375e+01 4.139999771118164062e+01 1.115160942077636719e+00
8.819999694824218750e+01 4.139999771118164062e+01 1.150177955627441406e+00
9.180000305175781250e+01 4.139999771118164062e+01 1.162588238716125488e+00
9.540000152587890625e+01 4.139999771118164062e+01 1.163956165313720703e+00
9.900000000000000000e+01 4.139999771118164062e+01 1.184509992599487305e+00
1.026000061035156250e+02 4.139999771118164062e+01 1.191408872604370117e+00
1.061999969482421875e+02 4.139999771118164062e+01 1.180347442626953125e+00
1.097999954223632812e+02 4.139999771118164062e+01 1.165127635002136230e+00
1.133999938964843750e+02 4.139999771118164062e+01 1.139135003089904785e+00
1.170000076293945312e+02 4.139999771118164062e+01 1.128143906593322754e+00
1.205999984741210938e+02 4.139999771118164062e+01 1.115520000457763672e+00
1.241999893188476562e+02 4.139999771118164062e+01 1.080042958259582520e+00
1.277999954223632812e+02 4.139999771118164062e+01 1.063630819320678711e+00
1.313999938964843750e+02 4.139999771118164062e+01 1.024842381477355957e+00
1.350000000000000000e+02 4.139999771118164062e+01 9.959261417388916016e-01
1.385999908447265625e+02 4.139999771118164062e+01 9.716106057167053223e-01
1.421999969482421875e+02 4.139999771118164062e+01 9.521760344505310059e-01
1.458000030517578125e+02 4.139999771118164062e+01 9.333437681198120117e-01
1.494000091552734375e+02 4.139999771118164062e+01 9.183171987533569336e-01
1.530000000000000000e+02 4.139999771118164062e+01 8.858726024627685547e-01
1.565999908447265625e+02 4.139999771118164062e+01 8.873976469039916992e-01
1.601999969482421875e+02 4.139999771118164062e+01 8.825217485427856445e-01
1.638000030517578125e+02 4.139999771118164062e+01 8.715799450874328613e-01
1.673999938964843750e+02 4.139999771118164062e+01 8.560732007026672363e-01
1.710000000000000000e+02 4.139999771118164062e+01 8.268371224403381348e-01
1.746000061035156250e+02 4.139999771118164062e+01 8.309795260429382324e-01
1.782000122070312500e+02 4.139999771118164062e+01 8.169190883636474609e-01
1.800000071525573730e+00 4.500000000000000000e+01 8.328639268875122070e-01
5.399999618530273438e+00 4.500000000000000000e+01 8.305264115333557129e-01
9.000000000000000000e+00 4.500000000000000000e+01 8.395991921424865723e-01
1.260000038146972656e+01 4.500000000000000000e+01 8.174294233322143555e-01
1.619999885559082031e+01 4.500000000000000000e+01 8.235425949096679688e-01
1.979999923706054688e+01 4.500000000000000000e+01 8.128839135169982910e-01
2.339999961853027344e+01 4.500000000000000000e+01 8.089498877525329590e-01
2.700000000000000000e+01 4.500000000000000000e+01 7.966938018798828125e-01
3.059999656677246094e+01 4.500000000000000000e+01 8.004561066627502441e-01
3.419999694824218750e+01 4.500000000000000000e+01 8.011361360549926758e-01
3.779999923706054688e+01 4.500000000000000000e+01 8.009461164474487305e-01
4.139999771118164062e+01 4.500000000000000000e+01 8.091178536415100098e-01
4.500000000000000000e+01 4.500000000000000000e+01 8.106316924095153809e-01
4.859999847412109375e+01 4.500000000000000000e+01 8.271737694740295410e-01
5.219999694824218750e+01 4.500000000000000000e+01 8.523104786872863770e-01
5.579999923706054688e+01 4.500000000000000000e+01 8.615054488182067871e-01
5.939999771118164062e+01 4.500000000000000000e+01 8.852257728576660156e-01
6.299999618530273438e+01 4.500000000000000000e+01 9.037217497825622559e-01
6.659999847412109375e+01 4.500000000000000000e+01 9.303322434425354004e-01
7.019999694824218750e+01 4.500000000000000000e+01 9.597693085670471191e-01
7.380000305175781250e+01 4.500000000000000000e+01 9.955686926841735840e-01
7.739999389648437500e+01 4.500000000000000000e+01 1.011779308319091797e+00
8.099999237060546875e+01 4.500000000000000000e+01 1.051004171371459961e+00
8.459999847412109375e+01 4.500000000000000000e+01 1.080198049545288086e+00
8.819999694824218750e+01 4.500000000000000000e+01 1.111294984817504883e+00
9.180000305175781250e+01 4.500000000000000000e+01 1.122842311859130859e+00
9.540000152587890625e+01 4.500000000000000000e+01 1.150034904479980469e+00
9.900000000000000000e+01 4.500000000000000000e+01 1.178562283515930176e+00
1.026000061035156250e+02 4.500000000000000000e+01 1.173790931701660156e+00
1.061999969482421875e+02 4.500000000000000000e+01 1.183034896850585938e+00
1.097999954223632812e+02 4.500000000000000000e+01 1.179496049880981445e+00
1.133999938964843750e+02 4.500000000000000000e+01 1.161750435829162598e+00
1.170000076293945312e+02 4.500000000000000000e+01 1.147232532501220703e+00
1.205999984741210938e+02 4.500000000000000000e+01 1.132518410682678223e+00
1.241999893188476562e+02 4.500000000000000000e+01 1.121399164199829102e+00
1.277999954223632812e+02 4.500000000000000000e+01 1.093697428703308105e+00
1.313999938964843750e+02 4.500000000000000000e+01 1.055526137351989746e+00
1.350000000000000000e+02 4.500000000000000000e+01 1.027722001075744629e+00
1.385999908447265625e+02 4.500000000000000000e+01 1.012167215347290039e+00
1.421999969482421875e+02 4.500000000000000000e+01 9.762049913406372070e-01
1.458000030517578125e+02 4.500000000000000000e+01 9.576196670532226562e-01
1.494000091552734375e+02 4.500000000000000000e+01 9.263890385627746582e-01
1.530000000000000000e+02 4.500000000000000000e+01 9.097117185592651367e-01
1.565999908447265625e+02 4.500000000000000000e+01 8.797332048416137695e-01
1.601999969482421875e+02 4.500000000000000000e+01 8.910425305366516113e-01
1.638000030517578125e+02 4.500000000000000000e+01 8.727165460586547852e-01
1.673999938964843750e+02 4.500000000000000000e+01 8.538796305656433105e-01
1.710000000000000000e+02 4.500000000000000000e+01 8.313131332397460938e-01
1.746000061035156250e+02 4.500000000000000000e+01 8.470557332038879395e-01
1.782000122070312500e+02 4.500000000000000000e+01 8.262742757797241211e-01
1.800000071525573730e+00 4.859999847412109375e+01 8.321267366409301758e-01
5.399999618530273438e+00 4.859999847412109375e+01 8.213868737220764160e-01
9.000000000000000000e+00 4.859999847412109375e+01 8.184959888458251953e-01
1.260000038146972656e+01 4.859999847412109375e+01 8.142420053482055664e-01
1.619999885559082031e+01 4.859999847412109375e+01 8.124970197677612305e-01
1.979999923706054688e+01 4.859999847412109375e+01 7.984085083007812500e-01
2.339999961853027344e+01 4.859999847412109375e+01 7.914726734161376953e-01
2.700000000000000000e+01 4.859999847412109375e+01 7.801854610443115234e-01
3.059999656677246094e+01 4.859999847412109375e+01 7.685146927833557129e-01
3.419999694824218750e+01 4.859999847412109375e+01 7.587872743606567383e-01
3.779999923706054688e+01 4.859999847412109375e+01 7.586055994033813477e-01
4.139999771118164062e+01 4.859999847412109375e+01 7.590590715408325195e-01
4.500000000000000000e+01 4.859999847412109375e+01 7.760283946990966797e-01
4.859999847412109375e+01 4.859999847412109375e+01 7.671813368797302246e-01
5.219999694824218750e+01 4.859999847412109375e+01 7.808594107627868652e-01
5.579999923706054688e+01 4.859999847412109375e+01 7.991844415664672852e-01
5.939999771118164062e+01 4.859999847412109375e+01 8.063615560531616211e-01
6.299999618530273438e+01 4.859999847412109375e+01 8.344290256500244141e-01
6.659999847412109375e+01 4.859999847412109375e+01 8.687009215354919434e-01
7.019999694824218750e+01 4.859999847412109375e+01 9.054473638534545898e-01
7.380000305175781250e+01 4.859999847412109375e+01 9.276266694068908691e-01
7.739999389648437500e+01 4.859999847412109375e+01 9.622525572776794434e-01
8.099999237060546875e+01 4.859999847412109375e+01 1.011351466178894043e+00
8.459999847412109375e+01 4.859999847412109375e+01 1.039608716964721680e+00
8.819999694824218750e+01 4.859999847412109375e+01 1.066219687461853027e+00
9.180000305175781250e+01 4.859999847412109375e+01 1.102250218391418457e+00
9.540000152587890625e+01 4.859999847412109375e+01 1.124935984611511230e+00
9.900000000000000000e+01 4.859999847412109375e+01 1.151362538337707520e+00
1.026000061035156250e+02 4.859999847412109375e+01 1.158541083335876465e+00
1.061999969482421875e+02 4.859999847412109375e+01 1.183317661285400391e+00
1.097999954223632812e+02 4.859999847412109375e+01 1.177854895591735840e+00
1.133999938964843750e+02 4.859999847412109375e+01 1.168441057205200195e+00
1.170000076293945312e+02 4.859999847412109375e+01 1.177044391632080078e+00
1.205999984741210938e+02 4.859999847412109375e+01 1.164282560348510742e+00
1.241999893188476562e+02 4.859999847412109375e+01 1.143492221832275391e+00
1.277999954223632812e+02 4.859999847412109375e+01 1.130432963371276855e+00
1.313999938964843750e+02 4.859999847412109375e+01 1.105038166046142578e+00
1.350000000000000000e+02 4.859999847412109375e+01 1.069778203964233398e+00
1.385999908447265625e+02 4.859999847412109375e+01 1.043988704681396484e+00
1.421999969482421875e+02 4.859999847412109375e+01 1.013617396354675293e+00
1.458000030517578125e+02 4.859999847412109375e+01 9.895322918891906738e-01
1.494000091552734375e+02 4.859999847412109375e+01 9.583672285079956055e-01
1.530000000000000000e+02 4.859999847412109375e+01 9.311307668685913086e-01
1.565999908447265625e+02 4.859999847412109375e+01 9.046930670738220215e-01
1.601999969482421875e+02 4.859999847412109375e+01 8.791831135749816895e-01
1.638000030517578125e+02 4.859999847412109375e+01 8.817448019981384277e-01
1.673999938964843750e+02 4.859999847412109375e+01 8.727584481239318848e-01
1.710000000000000000e+02 4.859999847412109375e+01 8.514063954353332520e-01
1.746000061035156250e+02 4.859999847412109375e+01 8.435323238372802734e-01
1.782000122070312500e+02 4.859999847412109375e+01 8.863991498947143555e-01
1.800000071525573730e+00 5.219999694824218750e+01 8.489165306091308594e-01
5.399999618530273438e+00 5.219999694824218750e+01 8.298299312591552734e-01
9.000000000000000000e+00 5.219999694824218750e+01 8.371902704238891602e-01
1.260000038146972656e+01 5.219999694824218750e+01 8.006074428558349609e-01
1.619999885559082031e+01 5.219999694824218750e+01 7.954025268554687500e-01
1.979999923706054688e+01 5.219999694824218750e+01 7.895054221153259277e-01
2.339999961853027344e+01 5.219999694824218750e+01 7.744207382202148438e-01
2.700000000000000000e+01 5.219999694824218750e+01 7.612492442131042480e-01
3.059999656677246094e+01 5.219999694824218750e+01 7.348805665969848633e-01
3.419999694824218750e+01 5.219999694824218750e+01 7.241052985191345215e-01
3.779999923706054688e+01 5.219999694824218750e+01 7.209442853927612305e-01
4.139999771118164062e+01 5.219999694824218750e+01 7.157930135726928711e-01
4.500000000000000000e+01 5.219999694824218750e+01 7.145705223083496094e-01
4.859999847412109375e+01 5.219999694824218750e+01 7.143277525901794434e-01
5.219999694824218750e+01 5.219999694824218750e+01 7.212035059928894043e-01
5.579999923706054688e+01 5.219999694824218750e+01 7.327575087547302246e-01
5.939999771118164062e+01 5.219999694824218750e+01 7.622153759002685547e-01
6.299999618530273438e+01 5.219999694824218750e+01 7.829245328903198242e-01
6.659999847412109375e+01 5.219999694824218750e+01 8.069028258323669434e-01
7.019999694824218750e+01 5.219999694824218750e+01 8.484932184219360352e-01
7.380000305175781250e+01 5.219999694824218750e+01 8.721475005149841309e-01
7.739999389648437500e+01 5.219999694824218750e+01 9.084779024124145508e-01
8.099999237060546875e+01 5.219999694824218750e+01 9.567116498947143555e-01
8.459999847412109375e+01 5.219999694824218750e+01 9.900445938110351562e-01
8.819999694824218750e+01 5.219999694824218750e+01 1.032182097434997559e+00
9.180000305175781250e+01 5.219999694824218750e+01 1.065995335578918457e+00
9.540000152587890625e+01 5.219999694824218750e+01 1.100193738937377930e+00
9.900000000000000000e+01 5.219999694824218750e+01 1.136360645294189453e+00
1.026000061035156250e+02 5.219999694824218750e+01 1.166971445083618164e+00
1.061999969482421875e+02 5.219999694824218750e+01 1.186172723770141602e+00
1.097999954223632812e+02 5.219999694824218750e+01 1.211287498474121094e+00
1.133999938964843750e+02 5.219999694824218750e+01 1.197831869125366211e+00
1.170000076293945312e+02 5.219999694824218750e+01 1.189010262489318848e+00
1.205999984741210938e+02 5.219999694824218750e+01 1.188402295112609863e+00
1.241999893188476562e+02 5.219999694824218750e+01 1.165308475494384766e+00
1.277999954223632812e+02 5.219999694824218750e+01 1.168356060981750488e+00
1.313999938964843750e+02 5.219999694824218750e+01 1.135162472724914551e+00
1.350000000000000000e+02 5.219999694824218750e+01 1.096492409706115723e+00
1.385999908447265625e+02 5.219999694824218750e+01 1.078200936317443848e+00
1.421999969482421875e+02 5.219999694824218750e+01 1.042862892150878906e+00
1.458000030517578125e+02 5.219999694824218750e+01 1.014007091522216797e+00
1.494000091552734375e+02 5.219999694824218750e+01 9.795556068420410156e-01
1.530000000000000000e+02 5.219999694824218750e+01 9.556895494461059570e-01
1.565999908447265625e+02 5.219999694824218750e+01 9.162528514862060547e-01
1.601999969482421875e+02 5.219999694824218750e+01 9.041304588317871094e-01
1.638000030517578125e+02 5.219999694824218750e+01 8.910592198371887207e-01
1.673999938964843750e+02 5.219999694824218750e+01 8.667450547218322754e-01
1.710000000000000000e+02 5.219999694824218750e+01 8.475995659828186035e-01
1.746000061035156250e+02 5.219999694824218750e+01 8.629409670829772949e-01
1.782000122070312500e+02 5.219999694824218750e+01 8.044915795326232910e-01
1.800000071525573730e+00 5.579999923706054688e+01 8.339744210243225098e-01
5.399999618530273438e+00 5.579999923706054688e+01 8.390016555786132812e-01
9.000000000000000000e+00 5.579999923706054688e+01 8.255452513694763184e-01
1.260000038146972656e+01 5.579999923706054688e+01 8.105425834655761719e-01
1.619999885559082031e+01 5.579999923706054688e+01 7.811704874038696289e-01
1.979999923706054688e+01 5.579999923706054688e+01 7.663740515708923340e-01
2.339999961853027344e+01 5.579999923706054688e+01 7.413806319236755371e-01
2.700000000000000000e+01 5.579999923706054688e+01 7.431306838989257812e-01
3.059999656677246094e+01 5.579999923706054688e+01 7.198993563652038574e-01
3.419999694824218750e+01 5.579999923706054688e+01 6.938588619232177734e-01
3.779999923706054688e+01 5.579999923706054688e+01 6.895292401313781738e-01
4.139999771118164062e+01 5.579999923706054688e+01 6.743360757827758789e-01
4.500000000000000000e+01 5.579999923706054688e+01 6.764980554580688477e-01
4.859999847412109375e+01 5.579999923706054688e+01 6.697126626968383789e-01
5.219999694824218750e+01 5.579999923706054688e+01 6.753023862838745117e-01
5.579999923706054688e+01 5.579999923706054688e+01 6.847263574600219727e-01
5.939999771118164062e+01 5.579999923706054688e+01 7.085809707641601562e-01
6.299999618530273438e+01 5.579999923706054688e+01 7.171112298965454102e-01
6.659999847412109375e+01 5.579999923706054688e+01 7.472375035285949707e-01
7.019999694824218750e+01 5.579999923706054688e+01 7.783161401748657227e-01
7.380000305175781250e+01 5.579999923706054688e+01 8.086007237434387207e-01
7.739999389648437500e+01 5.579999923706054688e+01 8.553745150566101074e-01
8.099999237060546875e+01 5.579999923706054688e+01 9.003998637199401855e-01
8.459999847412109375e+01 5.579999923706054688e+01 9.410248994827270508e-01
8.819999694824218750e+01 5.579999923706054688e+01 9.967979192733764648e-01
9.180000305175781250e+01 5.579999923706054688e+01 1.031091094017028809e+00
9.540000152587890625e+01 5.579999923706054688e+01 1.077791452407836914e+00
9.900000000000000000e+01 5.579999923706054688e+01 1.120894193649291992e+00
1.026000061035156250e+02 5.579999923706054688e+01 1.156965851783752441e+00
1.061999969482421875e+02 5.579999923706054688e+01 1.183879375457763672e+00
1.097999954223632812e+02 5.579999923706054688e+01 1.205646157264709473e+00
1.133999938964843750e+02 5.579999923706054688e+01 1.225941658020019531e+00
1.170000076293945312e+02 5.579999923706054688e+01 1.222836613655090332e+00
1.205999984741210938e+02 5.579999923706054688e+01 1.209650635719299316e+00
1.241999893188476562e+02 5.579999923706054688e+01 1.208511471748352051e+00
1.277999954223632812e+02 5.579999923706054688e+01 1.189437270164489746e+00
1.313999938964843750e+02 5.579999923706054688e+01 1.164261341094970703e+00
1.350000000000000000e+02 5.579999923706054688e+01 1.138662576675415039e+00
1.385999908447265625e+02 5.579999923706054688e+01 1.101867318153381348e+00
1.421999969482421875e+02 5.579999923706054688e+01 1.075357794761657715e+00
1.458000030517578125e+02 5.579999923706054688e+01 1.033009052276611328e+00
1.494000091552734375e+02 5.579999923706054688e+01 1.003769516944885254e+00
1.530000000000000000e+02 5.579999923706054688e+01 9.677241444587707520e-01
1.565999908447265625e+02 5.579999923706054688e+01 9.363653659820556641e-01
1.601999969482421875e+02 5.579999923706054688e+01 9.224643707275390625e-01
1.638000030517578125e+02 5.579999923706054688e+01 8.907191753387451172e-01
1.673999938964843750e+02 5.579999923706054688e+01 8.793786168098449707e-01
1.710000000000000000e+02 5.579999923706054688e+01 8.721186518669128418e-01
1.746000061035156250e+02 5.579999923706054688e+01 8.497533798217773438e-01
1.782000122070312500e+02 5.579999923706054688e+01 8.571828603744506836e-01
1.800000071525573730e+00 5.939999771118164062e+01 8.434064984321594238e-01
5.399999618530273438e+00 5.939999771118164062e+01 7.933956980705261230e-01
9.000000000000000000e+00 5.939999771118164062e+01 8.068935871124267578e-01
1.260000038146972656e+01 5.939999771118164062e+01 8.211071491241455078e-01
1.619999885559082031e+01 5.939999771118164062e+01 7.897489070892333984e-01
1.979999923706054688e+01 5.939999771118164062e+01 7.657714486122131348e-01
2.339999961853027344e+01 5.939999771118164062e+01 7.441956996917724609e-01
2.700000000000000000e+01 5.939999771118164062e+01 7.197539210319519043e-01
3.059999656677246094e+01 5.939999771118164062e+01 6.908908486366271973e-01
3.419999694824218750e+01 5.939999771118164062e+01 6.703531146049499512e-01
3.779999923706054688e+01 5.939999771118164062e+01 6.527168154716491699e-01
4.139999771118164062e+01 5.939999771118164062e+01 6.383516788482666016e-01
4.500000000000000000e+01 5.939999771118164062e+01 6.296887397766113281e-01
4.859999847412109375e+01 5.939999771118164062e+01 6.307345628738403320e-01
5.219999694824218750e+01 5.939999771118164062e+01 6.250221133232116699e-01
5.579999923706054688e+01 5.939999771118164062e+01 6.356735825538635254e-01
5.939999771118164062e+01 5.939999771118164062e+01 6.506751179695129395e-01
6.299999618530273438e+01 5.939999771118164062e+01 6.681140661239624023e-01
6.659999847412109375e+01 5.939999771118164062e+01 6.957916617393493652e-01
7.019999694824218750e+01 5.939999771118164062e+01 7.351152896881103516e-01
7.380000305175781250e+01 5.939999771118164062e+01 7.598322033882141113e-01
7.739999389648437500e+01 5.939999771118164062e+01 8.068011403083801270e-01
8.099999237060546875e+01 5.939999771118164062e+01 8.576366305351257324e-01
8.459999847412109375e+01 5.939999771118164062e+01 8.994326591491699219e-01
8.819999694824218750e+01 5.939999771118164062e+01 9.587272405624389648e-01
9.180000305175781250e+01 5.939999771118164062e+01 1.006657600402832031e+00
9.540000152587890625e+01 5.939999771118164062e+01 1.055777907371520996e+00
9.900000000000000000e+01 5.939999771118164062e+01 1.097343564033508301e+00
1.026000061035156250e+02 5.939999771118164062e+01 1.148922562599182129e+00
1.061999969482421875e+02 5.939999771118164062e+01 1.188232064247131348e+00
1.097999954223632812e+02 5.939999771118164062e+01 1.196983337402343750e+00
1.133999938964843750e+02 5.939999771118164062e+01 1.223111748695373535e+00
1.170000076293945312e+02 5.939999771118164062e+01 1.242480397224426270e+00
1.205999984741210938e+02 5.939999771118164062e+01 1.240972995758056641e+00
1.241999893188476562e+02 5.939999771118164062e+01 1.231011152267456055e+00
1.277999954223632812e+02 5.939999771118164062e+01 1.218374848365783691e+00
1.313999938964843750e+02 5.939999771118164062e+01 1.190201401710510254e+00
1.350000000000000000e+02 5.939999771118164062e+01 1.158362150192260742e+00
1.385999908447265625e+02 5.939999771118164062e+01 1.115830659866333008e+00
1.421999969482421875e+02 5.939999771118164062e+01 1.081637024879455566e+00
1.458000030517578125e+02 5.939999771118164062e+01 1.061145782470703125e+00
1.494000091552734375e+02 5.939999771118164062e+01 1.017631173133850098e+00
1.530000000000000000e+02 5.939999771118164062e+01 9.652481675148010254e-01
1.565999908447265625e+02 5.939999771118164062e+01 9.488009214401245117e-01
1.601999969482421875e+02 5.939999771118164062e+01 9.212172031402587891e-01
1.638000030517578125e+02 5.939999771118164062e+01 8.923310041427612305e-01
1.673999938964843750e+02 5.939999771118164062e+01 8.779444098472595215e-01
1.710000000000000000e+02 5.939999771118164062e+01 8.482776284217834473e-01
1.746000061035156250e+02 5.939999771118164062e+01 8.267208337783813477e-01
1.782000122070312500e+02 5.939999771118164062e+01 8.464803695678710938e-01
1.800000071525573730e+00 6.299999618530273438e+01 8.180807828903198242e-01
5.399999618530273438e+00 6.299999618530273438e+01 8.094806075096130371e-01
9.000000000000000000e+00 6.299999618530273438e+01 8.231551647186279297e-01
1.260000038146972656e+01 6.299999618530273438e+01 7.879182696342468262e-01
1.619999885559082031e+01 6.299999618530273438e+01 7.746427655220031738e-01
1.979999923706054688e+01 6.299999618530273438e+01 7.400175929069519043e-01
2.339999961853027344e+01 6.299999618530273438e+01 7.273470759391784668e-01
2.700000000000000000e+01 6.299999618530273438e+01 6.929749250411987305e-01
3.059999656677246094e+01 6.299999618530273438e+01 6.534066200256347656e-01
3.419999694824218750e+01 6.299999618530273438e+01 6.282492280006408691e-01
3.779999923706054688e+01 6.299999618530273438e+01 6.204103231430053711e-01
4.139999771118164062e+01 6.299999618530273438e+01 6.062260270118713379e-01
4.500000000000000000e+01 6.299999618530273438e+01 5.961164236068725586e-01
4.859999847412109375e+01 6.299999618530273438e+01 5.814691185951232910e-01
5.219999694824218750e+01 6.299999618530273438e+01 5.799511671066284180e-01
5.579999923706054688e+01 6.299999618530273438e+01 5.854395627975463867e-01
5.939999771118164062e+01 6.299999618530273438e+01 5.980806946754455566e-01
6.299999618530273438e+01 6.299999618530273438e+01 6.207588315010070801e-01
6.659999847412109375e+01 6.299999618530273438e+01 6.545701622962951660e-01
7.019999694824218750e+01 6.299999618530273438e+01 6.863804459571838379e-01
7.380000305175781250e+01 6.299999618530273438e+01 7.224977612495422363e-01
7.739999389648437500e+01 6.299999618530273438e+01 7.675259709358215332e-01
8.099999237060546875e+01 6.299999618530273438e+01 8.045381903648376465e-01
8.459999847412109375e+01 6.299999618530273438e+01 8.686808347702026367e-01
8.819999694824218750e+01 6.299999618530273438e+01 9.163621664047241211e-01
9.180000305175781250e+01 6.299999618530273438e+01 9.807608723640441895e-01
9.540000152587890625e+01 6.299999618530273438e+01 1.024356722831726074e+00
9.900000000000000000e+01 6.299999618530273438e+01 1.076241731643676758e+00
1.026000061035156250e+02 6.299999618530273438e+01 1.141698837280273438e+00
1.061999969482421875e+02 6.299999618530273438e+01 1.175343394279479980e+00
1.097999954223632812e+02 6.299999618530273438e+01 1.202339768409729004e+00
1.133999938964843750e+02 6.299999618530273438e+01 1.234385609626770020e+00
1.170000076293945312e+02 6.299999618530273438e+01 1.242505550384521484e+00
1.205999984741210938e+02 6.299999618530273438e+01 1.253867864608764648e+00
1.241999893188476562e+02 6.299999618530273438e+01 1.260490179061889648e+00
1.277999954223632812e+02 6.299999618530273438e+01 1.242129206657409668e+00
1.313999938964843750e+02 6.299999618530273438e+01 1.230711579322814941e+00
1.350000000000000000e+02 6.299999618530273438e+01 1.196730613708496094e+00
1.385999908447265625e+02 6.299999618530273438e+01 1.150287151336669922e+00
1.421999969482421875e+02 6.299999618530273438e+01 1.122788429260253906e+00
1.458000030517578125e+02 6.299999618530273438e+01 1.092238664627075195e+00
1.494000091552734375e+02 6.299999618530273438e+01 1.045538783073425293e+00
1.530000000000000000e+02 6.299999618530273438e+01 1.006040930747985840e+00
1.565999908447265625e+02 6.299999618530273438e+01 9.655800461769104004e-01
1.601999969482421875e+02 6.299999618530273438e+01 9.169709086418151855e-01
1.638000030517578125e+02 6.299999618530273438e+01 9.005660414695739746e-01
1.673999938964843750e+02 6.299999618530273438e+01 8.817445635795593262e-01
1.710000000000000000e+02 6.299999618530273438e+01 8.582068085670471191e-01
1.746000061035156250e+02 6.299999618530273438e+01 8.371590375900268555e-01
1.782000122070312500e+02 6.299999618530273438e+01 8.524538874626159668e-01
1.800000071525573730e+00 6.659999847412109375e+01 7.870412468910217285e-01
5.399999618530273438e+00 6.659999847412109375e+01 8.321608901023864746e-01
9.000000000000000000e+00 6.659999847412109375e+01 7.997297048568725586e-01
1.260000038146972656e+01 6.659999847412109375e+01 7.987145781517028809e-01
1.619999885559082031e+01 6.659999847412109375e+01 7.622427344322204590e-01
1.979999923706054688e+01 6.659999847412109375e+01 7.462342381477355957e-01
2.339999961853027344e+01 6.659999847412109375e+01 7.015791535377502441e-01
2.700000000000000000e+01 6.659999847412109375e+01 6.669815778732299805e-01
3.059999656677246094e+01 6.659999847412109375e+01 6.438005566596984863e-01
3.419999694824218750e+01 6.659999847412109375e+01 6.078655719757080078e-01
3.779999923706054688e+01 6.659999847412109375e+01 5.956172943115234375e-01
4.139999771118164062e+01 6.659999847412109375e+01 5.710115432739257812e-01
4.500000000000000000e+01 6.659999847412109375e+01 5.608015656471252441e-01
4.859999847412109375e+01 6.659999847412109375e+01 5.539133548736572266e-01
5.219999694824218750e+01 6.659999847412109375e+01 5.515507459640502930e-01
5.579999923706054688e+01 6.659999847412109375e+01 5.372261404991149902e-01
5.939999771118164062e+01 6.659999847412109375e+01 5.650327205657958984e-01
6.299999618530273438e+01 6.659999847412109375e+01 5.800421833992004395e-01
6.659999847412109375e+01 6.659999847412109375e+01 6.200180649757385254e-01
7.019999694824218750e+01 6.659999847412109375e+01 6.450824737548828125e-01
7.380000305175781250e+01 6.659999847412109375e+01 6.852828860282897949e-01
7.739999389648437500e+01 6.659999847412109375e+01 7.301729321479797363e-01
8.099999237060546875e+01 6.659999847412109375e+01 7.773419618606567383e-01
8.459999847412109375e+01 6.659999847412109375e+01 8.365265130996704102e-01
8.819999694824218750e+01 6.659999847412109375e+01 8.893093466758728027e-01
9.180000305175781250e+01 6.659999847412109375e+01 9.597353339195251465e-01
9.540000152587890625e+01 6.659999847412109375e+01 1.021011114120483398e+00
9.900000000000000000e+01 6.659999847412109375e+01 1.070229172706604004e+00
1.026000061035156250e+02 6.659999847412109375e+01 1.120363473892211914e+00
1.061999969482421875e+02 6.659999847412109375e+01 1.169842123985290527e+00
1.097999954223632812e+02 6.659999847412109375e+01 1.205238580703735352e+00
1.133999938964843750e+02 6.659999847412109375e+01 1.238194942474365234e+00
1.170000076293945312e+02 6.659999847412109375e+01 1.265688419342041016e+00
1.205999984741210938e+02 6.659999847412109375e+01 1.283579707145690918e+00
1.241999893188476562e+02 6.659999847412109375e+01 1.284567713737487793e+00
1.277999954223632812e+02 6.659999847412109375e+01 1.268944621086120605e+00
1.313999938964843750e+02 6.659999847412109375e+01 1.242294430732727051e+00
1.350000000000000000e+02 6.659999847412109375e+01 1.213789939880371094e+00
1.385999908447265625e+02 6.659999847412109375e+01 1.177132487297058105e+00
1.421999969482421875e+02 6.659999847412109375e+01 1.147593021392822266e+00
1.458000030517578125e+02 6.659999847412109375e+01 1.096390128135681152e+00
1.494000091552734375e+02 6.659999847412109375e+01 1.048317551612854004e+00
1.530000000000000000e+02 6.659999847412109375e+01 1.016102433204650879e+00
1.565999908447265625e+02 6.659999847412109375e+01 9.689701199531555176e-01
1.601999969482421875e+02 6.659999847412109375e+01 9.398604631423950195e-01
1.638000030517578125e+02 6.659999847412109375e+01 9.147742390632629395e-01
1.673999938964843750e+02 6.659999847412109375e+01 8.866541385650634766e-01
1.710000000000000000e+02 6.659999847412109375e+01 8.663180470466613770e-01
1.746000061035156250e+02 6.659999847412109375e+01 8.422898650169372559e-01
1.782000122070312500e+02 6.659999847412109375e+01 9.045986533164978027e-01
1.800000071525573730e+00 7.019999694824218750e+01 8.302837014198303223e-01
5.399999618530273438e+00 7.019999694824218750e+01 8.253149390220642090e-01
9.000000000000000000e+00 7.019999694824218750e+01 8.275501728057861328e-01
1.260000038146972656e+01 7.019999694824218750e+01 7.882382273674011230e-01
1.619999885559082031e+01 7.019999694824218750e+01 7.534921765327453613e-01
1.979999923706054688e+01 7.019999694824218750e+01 7.239017486572265625e-01
2.339999961853027344e+01 7.019999694824218750e+01 6.857276558876037598e-01
2.700000000000000000e+01 7.019999694824218750e+01 6.580758094787597656e-01
3.059999656677246094e+01 7.019999694824218750e+01 6.269333362579345703e-01
3.419999694824218750e+01 7.019999694824218750e+01 5.906077027320861816e-01
3.779999923706054688e+01 7.019999694824218750e+01 5.640469193458557129e-01
4.139999771118164062e+01 7.019999694824218750e+01 5.449205040931701660e-01
4.500000000000000000e+01 7.019999694824218750e+01 5.285173058509826660e-01
4.859999847412109375e+01 7.019999694824218750e+01 5.100347399711608887e-01
5.219999694824218750e+01 7.019999694824218750e+01 5.065003633499145508e-01
5.579999923706054688e+01 7.019999694824218750e+01 5.124227404594421387e-01
5.939999771118164062e+01 7.019999694824218750e+01 5.256612300872802734e-01
6.299999618530273438e+01 7.019999694824218750e+01 5.459091067314147949e-01
6.659999847412109375e+01 7.019999694824218750e+01 5.774016976356506348e-01
7.019999694824218750e+01 7.019999694824218750e+01 6.123802661895751953e-01
7.380000305175781250e+01 7.019999694824218750e+01 6.512859463691711426e-01
7.739999389648437500e+01 7.019999694824218750e+01 6.987315416336059570e-01
8.099999237060546875e+01 7.019999694824218750e+01 7.581122517585754395e-01
8.459999847412109375e+01 7.019999694824218750e+01 8.051686882972717285e-01
8.819999694824218750e+01 7.019999694824218750e+01 8.723732829093933105e-01
9.180000305175781250e+01 7.019999694824218750e+01 9.377015829086303711e-01
9.540000152587890625e+01 7.019999694824218750e+01 1.004353523254394531e+00
9.900000000000000000e+01 7.019999694824218750e+01 1.055352330207824707e+00
1.026000061035156250e+02 7.019999694824218750e+01 1.118815064430236816e+00
1.061999969482421875e+02 7.019999694824218750e+01 1.162986755371093750e+00
1.097999954223632812e+02 7.019999694824218750e+01 1.208275556564331055e+00
1.133999938964843750e+02 7.019999694824218750e+01 1.239754199981689453e+00
1.170000076293945312e+02 7.019999694824218750e+01 1.281948566436767578e+00
1.205999984741210938e+02 7.019999694824218750e+01 1.296224474906921387e+00
1.241999893188476562e+02 7.019999694824218750e+01 1.305586934089660645e+00
1.277999954223632812e+02 7.019999694824218750e+01 1.307242035865783691e+00
1.313999938964843750e+02 7.019999694824218750e+01 1.271244525909423828e+00
1.350000000000000000e+02 7.019999694824218750e+01 1.244743585586547852e+00
1.385999908447265625e+02 7.019999694824218750e+01 1.218130230903625488e+00
1.421999969482421875e+02 7.019999694824218750e+01 1.162347197532653809e+00
1.458000030517578125e+02 7.019999694824218750e+01 1.117954134941101074e+00
1.494000091552734375e+02 7.019999694824218750e+01 1.072243928909301758e+00
1.530000000000000000e+02 7.019999694824218750e+01 1.021878600120544434e+00
1.565999908447265625e+02 7.019999694824218750e+01 9.690970182418823242e-01
1.601999969482421875e+02 7.019999694824218750e+01 9.374586343765258789e-01
1.638000030517578125e+02 7.019999694824218750e+01 9.190579056739807129e-01
1.673999938964843750e+02 7.019999694824218750e+01 8.950666189193725586e-01
1.710000000000000000e+02 7.019999694824218750e+01 8.739873766899108887e-01
1.746000061035156250e+02 7.019999694824218750e+01 8.530855774879455566e-01
1.782000122070312500e+02 7.019999694824218750e+01 8.345724940299987793e-01
1.800000071525573730e+00 7.380000305175781250e+01 8.267667889595031738e-01
5.399999618530273438e+00 7.380000305175781250e+01 7.879189252853393555e-01
9.000000000000000000e+00 7.380000305175781250e+01 8.092402219772338867e-01
1.260000038146972656e+01 7.380000305175781250e+01 7.733727693557739258e-01
1.619999885559082031e+01 7.380000305175781250e+01 7.605484724044799805e-01
1.979999923706054688e+01 7.380000305175781250e+01 7.105385661125183105e-01
2.339999961853027344e+01 7.380000305175781250e+01 6.798183917999267578e-01
2.700000000000000000e+01 7.380000305175781250e+01 6.406215429306030273e-01
3.059999656677246094e+01 7.380000305175781250e+01 6.031970381736755371e-01
3.419999694824218750e+01 7.380000305175781250e+01 5.687902569770812988e-01
3.779999923706054688e+01 7.380000305175781250e+01 5.452703237533569336e-01
4.139999771118164062e+01 7.380000305175781250e+01 5.173312425613403320e-01
4.500000000000000000e+01 7.380000305175781250e+01 5.058280229568481445e-01
4.859999847412109375e+01 7.380000305175781250e+01 4.940504729747772217e-01
5.219999694824218750e+01 7.380000305175781250e+01 4.844622313976287842e-01
5.579999923706054688e+01 7.380000305175781250e+01 4.873162806034088135e-01
5.939999771118164062e+01 7.380000305175781250e+01 5.016635060310363770e-01
6.299999618530273438e+01 7.380000305175781250e+01 5.169137716293334961e-01
6.659999847412109375e+01 7.380000305175781250e+01 5.338892340660095215e-01
7.019999694824218750e+01 7.380000305175781250e+01 5.777584314346313477e-01
7.380000305175781250e+01 7.380000305175781250e+01 6.224725246429443359e-01
7.739999389648437500e+01 7.380000305175781250e+01 6.603977084159851074e-01
8.099999237060546875e+01 7.380000305175781250e+01 7.223348617553710938e-01
8.459999847412109375e+01 7.380000305175781250e+01 7.804074883460998535e-01
8.819999694824218750e+01 7.380000305175781250e+01 8.417077064514160156e-01
9.180000305175781250e+01 7.380000305175781250e+01 9.085229635238647461e-01
9.540000152587890625e+01 7.380000305175781250e+01 9.835139513015747070e-01
9.900000000000000000e+01 7.380000305175781250e+01 1.047955155372619629e+00
1.026000061035156250e+02 7.380000305175781250e+01 1.118232965469360352e+00
1.061999969482421875e+02 7.380000305175781250e+01 1.166444540023803711e+00
1.097999954223632812e+02 7.380000305175781250e+01 1.219127297401428223e+00
1.133999938964843750e+02 7.380000305175781250e+01 1.260215163230895996e+00
1.170000076293945312e+02 7.380000305175781250e+01 1.291770815849304199e+00
1.205999984741210938e+02 7.380000305175781250e+01 1.313450098037719727e+00
1.241999893188476562e+02 7.380000305175781250e+01 1.313787698745727539e+00
1.277999954223632812e+02 7.380000305175781250e+01 1.320448994636535645e+00
1.313999938964843750e+02 7.380000305175781250e+01 1.297575950622558594e+00
1.350000000000000000e+02 7.380000305175781250e+01 1.262337207794189453e+00
1.385999908447265625e+02 7.380000305175781250e+01 1.236618041992187500e+00
1.421999969482421875e+02 7.380000305175781250e+01 1.188637852668762207e+00
1.458000030517578125e+02 7.380000305175781250e+01 1.132365584373474121e+00
1.494000091552734375e+02 7.380000305175781250e+01 1.090362071990966797e+00
1.530000000000000000e+02 7.380000305175781250e+01 1.030112028121948242e+00
1.565999908447265625e+02 7.380000305175781250e+01 9.983334541320800781e-01
1.601999969482421875e+02 7.380000305175781250e+01 9.429091811180114746e-01
1.638000030517578125e+02 7.380000305175781250e+01 9.061263799667358398e-01
1.673999938964843750e+02 7.380000305175781250e+01 8.942010998725891113e-01
1.710000000000000000e+02 7.380000305175781250e+01 8.505721092224121094e-01
1.746000061035156250e+02 7.380000305175781250e+01 8.653461933135986328e-01
1.782000122070312500e+02 7.380000305175781250e+01 8.103907704353332520e-01
1.800000071525573730e+00 7.739999389648437500e+01 8.612107634544372559e-01
5.399999618530273438e+00 7.739999389648437500e+01 8.373994231224060059e-01
9.000000000000000000e+00 7.739999389648437500e+01 8.102326989173889160e-01
1.260000038146972656e+01 7.739999389648437500e+01 7.682426571846008301e-01
1.619999885559082031e+01 7.739999389648437500e+01 7.466372847557067871e-01
1.979999923706054688e+01 7.739999389648437500e+01 7.126645445823669434e-01
2.339999961853027344e+01 7.739999389648437500e+01 6.661238670349121094e-01
2.700000000000000000e+01 7.739999389648437500e+01 6.296053528785705566e-01
3.059999656677246094e+01 7.739999389648437500e+01 5.882319211959838867e-01
3.419999694824218750e+01 7.739999389648437500e+01 5.538401007652282715e-01
3.779999923706054688e+01 7.739999389648437500e+01 5.228597521781921387e-01
4.139999771118164062e+01 7.739999389648437500e+01 4.990286231040954590e-01
4.500000000000000000e+01 7.739999389648437500e+01 4.886980950832366943e-01
4.859999847412109375e+01 7.739999389648437500e+01 4.674762189388275146e-01
5.219999694824218750e+01 7.739999389648437500e+01 4.590465128421783447e-01
5.579999923706054688e+01 7.739999389648437500e+01 4.586345255374908447e-01
5.939999771118164062e+01 7.739999389648437500e+01 4.739425182342529297e-01
6.299999618530273438e+01 7.739999389648437500e+01 4.894800186157226562e-01
6.659999847412109375e+01 7.739999389648437500e+01 5.217750072479248047e-01
7.019999694824218750e+01 7.739999389648437500e+01 5.540027618408203125e-01
7.380000305175781250e+01 7.739999389648437500e+01 5.936448574066162109e-01
7.739999389648437500e+01 7.739999389648437500e+01 6.426231861114501953e-01
8.099999237060546875e+01 7.739999389648437500e+01 7.003657221794128418e-01
8.459999847412109375e+01 7.739999389648437500e+01 7.532355189323425293e-01
8.819999694824218750e+01 7.739999389648437500e+01 8.307740092277526855e-01
9.180000305175781250e+01 7.739999389648437500e+01 8.982438445091247559e-01
9.540000152587890625e+01 7.739999389648437500e+01 9.632396697998046875e-01
9.900000000000000000e+01 7.739999389648437500e+01 1.044923067092895508e+00
1.026000061035156250e+02 7.739999389648437500e+01 1.114655017852783203e+00
1.061999969482421875e+02 7.739999389648437500e+01 1.176447629928588867e+00
1.097999954223632812e+02 7.739999389648437500e+01 1.218170642852783203e+00
1.133999938964843750e+02 7.739999389648437500e+01 1.263590335845947266e+00
1.170000076293945312e+02 7.739999389648437500e+01 1.302609920501708984e+00
1.205999984741210938e+02 7.739999389648437500e+01 1.329170465469360352e+00
1.241999893188476562e+02 7.739999389648437500e+01 1.346014618873596191e+00
1.277999954223632812e+02 7.739999389648437500e+01 1.332359671592712402e+00
1.313999938964843750e+02 7.739999389648437500e+01 1.309331059455871582e+00
1.350000000000000000e+02 7.739999389648437500e+01 1.288004517555236816e+00
1.385999908447265625e+02 7.739999389648437500e+01 1.243470072746276855e+00
1.421999969482421875e+02 7.739999389648437500e+01 1.196506738662719727e+00
1.458000030517578125e+02 7.739999389648437500e+01 1.154753804206848145e+00
1.494000091552734375e+02 7.739999389648437500e+01 1.105253219604492188e+00
1.530000000000000000e+02 7.739999389648437500e+01 1.053378105163574219e+00
1.565999908447265625e+02 7.739999389648437500e+01 9.847688078880310059e-01
1.601999969482421875e+02 7.739999389648437500e+01 9.556618928909301758e-01
1.638000030517578125e+02 7.739999389648437500e+01 9.221526980400085449e-01
1.673999938964843750e+02 7.739999389648437500e+01 8.931679129600524902e-01
1.710000000000000000e+02 7.739999389648437500e+01 8.693179488182067871e-01
1.746000061035156250e+02 7.739999389648437500e+01 8.134737014770507812e-01
1.782000122070312500e+02 7.739999389648437500e+01 8.278771638870239258e-01
1.800000071525573730e+00 8.099999237060546875e+01 8.167004585266113281e-01
5.399999618530273438e+00 8.099999237060546875e+01 8.045219779014587402e-01
9.000000000000000000e+00 8.099999237060546875e+01 8.029583096504211426e-01
1.260000038146972656e+01 8.099999237060546875e+01 7.541360855102539062e-01
1.619999885559082031e+01 8.099999237060546875e+01 7.500385642051696777e-01
1.979999923706054688e+01 8.099999237060546875e+01 6.986187100410461426e-01
2.339999961853027344e+01 8.099999237060546875e+01 6.702033281326293945e-01
2.700000000000000000e+01 8.099999237060546875e+01 6.175752878189086914e-01
3.059999656677246094e+01 8.099999237060546875e+01 5.771906375885009766e-01
3.419999694824218750e+01 8.099999237060546875e+01 5.469422340393066406e-01
3.779999923706054688e+01 8.099999237060546875e+01 5.085126161575317383e-01
4.139999771118164062e+01 8.099999237060546875e+01 4.932551383972167969e-01
4.500000000000000000e+01 8.099999237060546875e+01 4.716027081012725830e-01
4.859999847412109375e+01 8.099999237060546875e+01 4.508222043514251709e-01
5.219999694824218750e+01 8.099999237060546875e+01 4.464502930641174316e-01
5.579999923706054688e+01 8.099999237060546875e+01 4.464518427848815918e-01
5.939999771118164062e+01 8.099999237060546875e+01 4.620272517204284668e-01
6.299999618530273438e+01 8.099999237060546875e+01 4.739592373371124268e-01
6.659999847412109375e+01 8.099999237060546875e+01 5.008541345596313477e-01
7.019999694824218750e+01 8.099999237060546875e+01 5.342183113098144531e-01
7.380000305175781250e+01 8.099999237060546875e+01 5.661872625350952148e-01
7.739999389648437500e+01 8.099999237060546875e+01 6.131744384765625000e-01
8.099999237060546875e+01 8.099999237060546875e+01 6.737496256828308105e-01
8.459999847412109375e+01 8.099999237060546875e+01 7.342605590820312500e-01
8.819999694824218750e+01 8.099999237060546875e+01 8.119677305221557617e-01
9.180000305175781250e+01 8.099999237060546875e+01 8.767265677452087402e-01
9.540000152587890625e+01 8.099999237060546875e+01 9.637526869773864746e-01
9.900000000000000000e+01 8.099999237060546875e+01 1.030254364013671875e+00
1.026000061035156250e+02 8.099999237060546875e+01 1.097888946533203125e+00
1.061999969482421875e+02 8.099999237060546875e+01 1.163667440414428711e+00
1.097999954223632812e+02 8.099999237060546875e+01 1.231815576553344727e+00
1.133999938964843750e+02 8.099999237060546875e+01 1.268002986907958984e+00
1.170000076293945312e+02 8.099999237060546875e+01 1.302720427513122559e+00
1.205999984741210938e+02 8.099999237060546875e+01 1.339022517204284668e+00
1.241999893188476562e+02 8.099999237060546875e+01 1.346568822860717773e+00
1.277999954223632812e+02 8.099999237060546875e+01 1.338905811309814453e+00
1.313999938964843750e+02 8.099999237060546875e+01 1.324056506156921387e+00
1.350000000000000000e+02 8.099999237060546875e+01 1.305868268013000488e+00
1.385999908447265625e+02 8.099999237060546875e+01 1.255852103233337402e+00
1.421999969482421875e+02 8.099999237060546875e+01 1.217857599258422852e+00
1.458000030517578125e+02 8.099999237060546875e+01 1.158937096595764160e+00
1.494000091552734375e+02 8.099999237060546875e+01 1.093677401542663574e+00
1.530000000000000000e+02 8.099999237060546875e+01 1.058575510978698730e+00
1.565999908447265625e+02 8.099999237060546875e+01 9.910303354263305664e-01
1.601999969482421875e+02 8.099999237060546875e+01 9.585667848587036133e-01
1.638000030517578125e+02 8.099999237060546875e+01 9.267221093177795410e-01
1.673999938964843750e+02 8.099999237060546875e+01 8.799728155136108398e-01
1.710000000000000000e+02 8.099999237060546875e+01 8.774971961975097656e-01
1.746000061035156250e+02 8.099999237060546875e+01 8.568316102027893066e-01
1.782000122070312500e+02 8.099999237060546875e+01 8.455190062522888184e-01
1.800000071525573730e+00 8.459999847412109375e+01 8.253044486045837402e-01
5.399999618530273438e+00 8.459999847412109375e+01 8.020272850990295410e-01
9.000000000000000000e+00 8.459999847412109375e+01 7.961332201957702637e-01
1.260000038146972656e+01 8.459999847412109375e+01 7.908679842948913574e-01
1.619999885559082031e+01 8.459999847412109375e+01 7.294405698776245117e-01
1.979999923706054688e+01 8.459999847412109375e+01 7.063114643096923828e-01
2.339999961853027344e+01 8.459999847412109375e+01 6.622965931892395020e-01
2.700000000000000000e+01 8.459999847412109375e+01 6.245336532592773438e-01
3.059999656677246094e+01 8.459999847412109375e+01 5.784929990768432617e-01
3.419999694824218750e+01 8.459999847412109375e+01 5.286155343055725098e-01
3.779999923706054688e+01 8.459999847412109375e+01 5.016601085662841797e-01
4.139999771118164062e+01 8.459999847412109375e+01 4.777639806270599365e-01
4.500000000000000000e+01 8.459999847412109375e+01 4.541749954223632812e-01
4.859999847412109375e+01 8.459999847412109375e+01 4.444788098335266113e-01
5.219999694824218750e+01 8.459999847412109375e+01 4.394156336784362793e-01
5.579999923706054688e+01 8.459999847412109375e+01 4.316214025020599365e-01
5.939999771118164062e+01 8.459999847412109375e+01 4.480444788932800293e-01
6.299999618530273438e+01 8.459999847412109375e+01 4.596785902976989746e-01
6.659999847412109375e+01 8.459999847412109375e+01 4.845334291458129883e-01
7.019999694824218750e+01 8.459999847412109375e+01 5.161316990852355957e-01
7.380000305175781250e+01 8.459999847412109375e+01 5.581132173538208008e-01
7.739999389648437500e+01 8.459999847412109375e+01 6.039725542068481445e-01
8.099999237060546875e+01 8.459999847412109375e+01 6.522278785705566406e-01
8.459999847412109375e+01 8.459999847412109375e+01 7.269456982612609863e-01
8.819999694824218750e+01 8.459999847412109375e+01 8.017336130142211914e-01
9.180000305175781250e+01 8.459999847412109375e+01 8.751937747001647949e-01
9.540000152587890625e+01 8.459999847412109375e+01 9.516136646270751953e-01
9.900000000000000000e+01 8.459999847412109375e+01 1.016472339630126953e+00
1.026000061035156250e+02 8.459999847412109375e+01 1.100777864456176758e+00
1.061999969482421875e+02 8.459999847412109375e+01 1.156320333480834961e+00
1.097999954223632812e+02 8.459999847412109375e+01 1.227168440818786621e+00
1.133999938964843750e+02 8.459999847412109375e+01 1.264306664466857910e+00
1.170000076293945312e+02 8.459999847412109375e+01 1.299936175346374512e+00
1.205999984741210938e+02 8.459999847412109375e+01 1.341013193130493164e+00
1.241999893188476562e+02 8.459999847412109375e+01 1.351132512092590332e+00
1.277999954223632812e+02 8.459999847412109375e+01 1.345758914947509766e+00
1.313999938964843750e+02 8.459999847412109375e+01 1.323239564895629883e+00
1.350000000000000000e+02 8.459999847412109375e+01 1.317315936088562012e+00
1.385999908447265625e+02 8.459999847412109375e+01 1.277798891067504883e+00
1.421999969482421875e+02 8.459999847412109375e+01 1.215161681175231934e+00
1.458000030517578125e+02 8.459999847412109375e+01 1.178657889366149902e+00
1.494000091552734375e+02 8.459999847412109375e+01 1.121433377265930176e+00
1.530000000000000000e+02 8.459999847412109375e+01 1.075741648674011230e+00
1.565999908447265625e+02 8.459999847412109375e+01 1.015135526657104492e+00
1.601999969482421875e+02 8.459999847412109375e+01 9.666554927825927734e-01
1.638000030517578125e+02 8.459999847412109375e+01 9.257656335830688477e-01
1.673999938964843750e+02 8.459999847412109375e+01 8.949055671691894531e-01
1.710000000000000000e+02 8.459999847412109375e+01 8.784545063972473145e-01
1.746000061035156250e+02 8.459999847412109375e+01 8.539327383041381836e-01
1.782000122070312500e+02 8.459999847412109375e+01 8.453963398933410645e-01
1.800000071525573730e+00 8.819999694824218750e+01 8.065958619117736816e-01
5.399999618530273438e+00 8.819999694824218750e+01 8.021005392074584961e-01
9.000000000000000000e+00 8.819999694824218750e+01 7.830417156219482422e-01
1.260000038146972656e+01 8.819999694824218750e+01 7.659227848052978516e-01
1.619999885559082031e+01 8.819999694824218750e+01 7.362713813781738281e-01
1.979999923706054688e+01 8.819999694824218750e+01 6.916584372520446777e-01
2.339999961853027344e+01 8.819999694824218750e+01 6.521841287612915039e-01
2.700000000000000000e+01 8.819999694824218750e+01 6.113910675048828125e-01
3.059999656677246094e+01 8.819999694824218750e+01 5.648437142372131348e-01
3.419999694824218750e+01 8.819999694824218750e+01 5.324259400367736816e-01
3.779999923706054688e+01 8.819999694824218750e+01 4.936628639698028564e-01
4.139999771118164062e+01 8.819999694824218750e+01 4.648160636425018311e-01
4.500000000000000000e+01 8.819999694824218750e+01 4.517441391944885254e-01
4.859999847412109375e+01 8.819999694824218750e+01 4.385613203048706055e-01
5.219999694824218750e+01 8.819999694824218750e+01 4.372885227203369141e-01
5.579999923706054688e+01 8.819999694824218750e+01 4.307502210140228271e-01
5.939999771118164062e+01 8.819999694824218750e+01 4.283500313758850098e-01
6.299999618530273438e+01 8.819999694824218750e+01 4.522969424724578857e-01
6.659999847412109375e+01 8.819999694824218750e+01 4.739875197410583496e-01
7.019999694824218750e+01 8.819999694824218750e+01 5.030418634414672852e-01
7.380000305175781250e+01 8.819999694824218750e+01 5.506505966186523438e-01
7.739999389648437500e+01 8.819999694824218750e+01 5.933099985122680664e-01
8.099999237060546875e+01 8.819999694824218750e+01 6.484212279319763184e-01
8.459999847412109375e+01 8.819999694824218750e+01 7.161241173744201660e-01
8.819999694824218750e+01 8.819999694824218750e+01 7.888420820236206055e-01
9.180000305175781250e+01 8.819999694824218750e+01 8.602773547172546387e-01
9.540000152587890625e+01 8.819999694824218750e+01 9.404863119125366211e-01
9.900000000000000000e+01 8.819999694824218750e+01 1.014302849769592285e+00
1.026000061035156250e+02 8.819999694824218750e+01 1.091354370117187500e+00
1.061999969482421875e+02 8.819999694824218750e+01 1.159618616104125977e+00
1.097999954223632812e+02 8.819999694824218750e+01 1.219532012939453125e+00
1.133999938964843750e+02 8.819999694824218750e+01 1.275437116622924805e+00
1.170000076293945312e+02 8.819999694824218750e+01 1.307379961013793945e+00
1.205999984741210938e+02 8.819999694824218750e+01 1.351372122764587402e+00
1.241999893188476562e+02 8.819999694824218750e+01 1.370010256767272949e+00
1.277999954223632812e+02 8.819999694824218750e+01 1.343443512916564941e+00
1.313999938964843750e+02 8.819999694824218750e+01 1.335625529289245605e+00
1.350000000000000000e+02 8.819999694824218750e+01 1.312429666519165039e+00
1.385999908447265625e+02 8.819999694824218750e+01 1.280337095260620117e+00
1.421999969482421875e+02 8.819999694824218750e+01 1.232250094413757324e+00
1.458000030517578125e+02 8.819999694824218750e+01 1.169333577156066895e+00
1.494000091552734375e+02 8.819999694824218750e+01 1.116600751876831055e+00
1.530000000000000000e+02 8.819999694824218750e+01 1.064997315406799316e+00
1.565999908447265625e+02 8.819999694824218750e+01 1.003667235374450684e+00
1.601999969482421875e+02 8.819999694824218750e+01 9.569948911666870117e-01
1.638000030517578125e+02 8.819999694824218750e+01 9.277400970458984375e-01
1.673999938964843750e+02 8.819999694824218750e+01 8.914610147476196289e-01
1.710000000000000000e+02 8.819999694824218750e+01 8.698228001594543457e-01
1.746000061035156250e+02 8.819999694824218750e+01 8.458727598190307617e-01
1.782000122070312500e+02 8.819999694824218750e+01 8.149648904800415039e-01
1.800000071525573730e+00 9.180000305175781250e+01 7.933111786842346191e-01
5.399999618530273438e+00 9.180000305175781250e+01 8.070276379585266113e-01
9.000000000000000000e+00 9.180000305175781250e+01 8.034837841987609863e-01
1.260000038146972656e+01 9.180000305175781250e+01 7.825461030006408691e-01
1.619999885559082031e+01 9.180000305175781250e+01 7.360845208168029785e-01
1.979999923706054688e+01 9.180000305175781250e+01 6.837726831436157227e-01
2.339999961853027344e+01 9.180000305175781250e+01 6.543322205543518066e-01
2.700000000000000000e+01 9.180000305175781250e+01 6.089822053909301758e-01
3.059999656677246094e+01 9.180000305175781250e+01 5.618924498558044434e-01
3.419999694824218750e+01 9.180000305175781250e+01 5.256392359733581543e-01
3.779999923706054688e+01 9.180000305175781250e+01 4.881885647773742676e-01
4.139999771118164062e+01 9.180000305175781250e+01 4.622949361801147461e-01
4.500000000000000000e+01 9.180000305175781250e+01 4.537593424320220947e-01
4.859999847412109375e+01 9.180000305175781250e+01 4.320644140243530273e-01
5.219999694824218750e+01 9.180000305175781250e+01 4.309838712215423584e-01
5.579999923706054688e+01 9.180000305175781250e+01 4.272853434085845947e-01
5.939999771118164062e+01 9.180000305175781250e+01 4.354850351810455322e-01
6.299999618530273438e+01 9.180000305175781250e+01 4.402829706668853760e-01
6.659999847412109375e+01 9.180000305175781250e+01 4.718168675899505615e-01
7.019999694824218750e+01 9.180000305175781250e+01 5.080385208129882812e-01
7.380000305175781250e+01 9.180000305175781250e+01 5.429798960685729980e-01
7.739999389648437500e+01 9.180000305175781250e+01 5.912686586380004883e-01
8.099999237060546875e+01 9.180000305175781250e+01 6.514505743980407715e-01
8.459999847412109375e+01 9.180000305175781250e+01 7.127758860588073730e-01
8.819999694824218750e+01 9.180000305175781250e+01 7.900350093841552734e-01
9.180000305175781250e+01 9.180000305175781250e+01 8.660257458686828613e-01
9.540000152587890625e+01 9.180000305175781250e+01 9.307971596717834473e-01
9.900000000000000000e+01 9.180000305175781250e+01 1.009464740753173828e+00
1.026000061035156250e+02 9.180000305175781250e+01 1.087505340576171875e+00
1.061999969482421875e+02 9.180000305175781250e+01 1.154963731765747070e+00
1.097999954223632812e+02 9.180000305175781250e+01 1.219100117683410645e+00
1.133999938964843750e+02 9.180000305175781250e+01 1.278025746345520020e+00
1.170000076293945312e+02 9.180000305175781250e+01 1.321470141410827637e+00
1.205999984741210938e+02 9.180000305175781250e+01 1.336146712303161621e+00
1.241999893188476562e+02 9.180000305175781250e+01 1.353530049324035645e+00
1.277999954223632812e+02 9.180000305175781250e+01 1.365621328353881836e+00
1.313999938964843750e+02 9.180000305175781250e+01 1.342903494834899902e+00
1.350000000000000000e+02 9.180000305175781250e+01 1.313815236091613770e+00
1.385999908447265625e+02 9.180000305175781250e+01 1.276191949844360352e+00
1.421999969482421875e+02 9.180000305175781250e+01 1.240509033203125000e+00
1.458000030517578125e+02 9.180000305175781250e+01 1.168286919593811035e+00
1.494000091552734375e+02 9.180000305175781250e+01 1.112060785293579102e+00
1.530000000000000000e+02 9.180000305175781250e+01 1.072303414344787598e+00
1.565999908447265625e+02 9.180000305175781250e+01 1.002711415290832520e+00
1.601999969482421875e+02 9.180000305175781250e+01 9.604230523109436035e-01
1.638000030517578125e+02 9.180000305175781250e+01 9.424595832824707031e-01
1.673999938964843750e+02 9.180000305175781250e+01 9.079720377922058105e-01
1.710000000000000000e+02 9.180000305175781250e+01 8.496363162994384766e-01
1.746000061035156250e+02 9.180000305175781250e+01 8.457247614860534668e-01
1.782000122070312500e+02 9.180000305175781250e+01 8.889721632003784180e-01
1.800000071525573730e+00 9.540000152587890625e+01 8.512324690818786621e-01
5.399999618530273438e+00 9.540000152587890625e+01 8.397323489189147949e-01
9.000000000000000000e+00 9.540000152587890625e+01 7.977232336997985840e-01
1.260000038146972656e+01 9.540000152587890625e+01 7.643211483955383301e-01
1.619999885559082031e+01 9.540000152587890625e+01 7.319175601005554199e-01
1.979999923706054688e+01 9.540000152587890625e+01 6.949447393417358398e-01
2.339999961853027344e+01 9.540000152587890625e+01 6.425192356109619141e-01
2.700000000000000000e+01 9.540000152587890625e+01 5.997970700263977051e-01
3.059999656677246094e+01 9.540000152587890625e+01 5.739908218383789062e-01
3.419999694824218750e+01 9.540000152587890625e+01 5.290867686271667480e-01
3.779999923706054688e+01 9.540000152587890625e+01 4.987593591213226318e-01
4.139999771118164062e+01 9.540000152587890625e+01 4.728927612304687500e-01
4.500000000000000000e+01 9.540000152587890625e+01 4.589958190917968750e-01
4.859999847412109375e+01 9.540000152587890625e+01 4.397256970405578613e-01
5.219999694824218750e+01 9.540000152587890625e+01 4.301888644695281982e-01
5.579999923706054688e+01 9.540000152587890625e+01 4.308980405330657959e-01
5.939999771118164062e+01 9.540000152587890625e+01 4.353399276733398438e-01
6.299999618530273438e+01 9.540000152587890625e+01 4.582366645336151123e-01
6.659999847412109375e+01 9.540000152587890625e+01 4.716584682464599609e-01
7.019999694824218750e+01 9.540000152587890625e+01 5.083137750625610352e-01
7.380000305175781250e+01 9.540000152587890625e+01 5.492084026336669922e-01
7.739999389648437500e+01 9.540000152587890625e+01 5.959611535072326660e-01
8.099999237060546875e+01 9.540000152587890625e+01 6.491774916648864746e-01
8.459999847412109375e+01 9.540000152587890625e+01 7.208141088485717773e-01
8.819999694824218750e+01 9.540000152587890625e+01 7.984912395477294922e-01
9.180000305175781250e+01 9.540000152587890625e+01 8.677812814712524414e-01
9.540000152587890625e+01 9.540000152587890625e+01 9.372010827064514160e-01
9.900000000000000000e+01 9.540000152587890625e+01 1.009956479072570801e+00
1.026000061035156250e+02 9.540000152587890625e+01 1.085171818733215332e+00
1.061999969482421875e+02 9.540000152587890625e+01 1.152079343795776367e+00
1.097999954223632812e+02 9.540000152587890625e+01 1.216568589210510254e+00
1.133999938964843750e+02 9.540000152587890625e+01 1.292648553848266602e+00
1.170000076293945312e+02 9.540000152587890625e+01 1.312410235404968262e+00
1.205999984741210938e+02 9.540000152587890625e+01 1.328219890594482422e+00
1.241999893188476562e+02 9.540000152587890625e+01 1.350787401199340820e+00
1.277999954223632812e+02 9.540000152587890625e+01 1.350415110588073730e+00
1.313999938964843750e+02 9.540000152587890625e+01 1.320010662078857422e+00
1.350000000000000000e+02 9.540000152587890625e+01 1.302003622055053711e+00
1.385999908447265625e+02 9.540000152587890625e+01 1.276105999946594238e+00
1.421999969482421875e+02 9.540000152587890625e+01 1.239599585533142090e+00
1.458000030517578125e+02 9.540000152587890625e+01 1.169413924217224121e+00
1.494000091552734375e+02 9.540000152587890625e+01 1.117130279541015625e+00
1.530000000000000000e+02 9.540000152587890625e+01 1.070935010910034180e+00
1.565999908447265625e+02 9.540000152587890625e+01 1.008604049682617188e+00
1.601999969482421875e+02 9.540000152587890625e+01 9.691457152366638184e-01
1.638000030517578125e+02 9.540000152587890625e+01 9.332636594772338867e-01
1.673999938964843750e+02 9.540000152587890625e+01 8.922628164291381836e-01
1.710000000000000000e+02 9.540000152587890625e+01 8.649434447288513184e-01
1.746000061035156250e+02 9.540000152587890625e+01 8.726315498352050781e-01
1.782000122070312500e+02 9.540000152587890625e+01 8.580744862556457520e-01
1.800000071525573730e+00 9.900000000000000000e+01 7.849196791648864746e-01
5.399999618530273438e+00 9.900000000000000000e+01 8.075878620147705078e-01
9.000000000000000000e+00 9.900000000000000000e+01 7.819806933403015137e-01
1.260000038146972656e+01 9.900000000000000000e+01 7.667087912559509277e-01
1.619999885559082031e+01 9.900000000000000000e+01 7.447472810745239258e-01
1.979999923706054688e+01 9.900000000000000000e+01 7.050105333328247070e-01
2.339999961853027344e+01 9.900000000000000000e+01 6.675249934196472168e-01
2.700000000000000000e+01 9.900000000000000000e+01 6.082322001457214355e-01
3.059999656677246094e+01 9.900000000000000000e+01 5.798598527908325195e-01
3.419999694824218750e+01 9.900000000000000000e+01 5.343326330184936523e-01
3.779999923706054688e+01 9.900000000000000000e+01 5.059186220169067383e-01
4.139999771118164062e+01 9.900000000000000000e+01 4.869429469108581543e-01
4.500000000000000000e+01 9.900000000000000000e+01 4.573908746242523193e-01
4.859999847412109375e+01 9.900000000000000000e+01 4.502499997615814209e-01
5.219999694824218750e+01 9.900000000000000000e+01 4.439207315444946289e-01
5.579999923706054688e+01 9.900000000000000000e+01 4.437029957771301270e-01
5.939999771118164062e+01 9.900000000000000000e+01 4.475913941860198975e-01
6.299999618530273438e+01 9.900000000000000000e+01 4.668760001659393311e-01
6.659999847412109375e+01 9.900000000000000000e+01 4.866690635681152344e-01
7.019999694824218750e+01 9.900000000000000000e+01 5.222176909446716309e-01
7.380000305175781250e+01 9.900000000000000000e+01 5.611902475357055664e-01
7.739999389648437500e+01 9.900000000000000000e+01 6.110147237777709961e-01
8.099999237060546875e+01 9.900000000000000000e+01 6.702371239662170410e-01
8.459999847412109375e+01 9.900000000000000000e+01 7.329866290092468262e-01
8.819999694824218750e+01 9.900000000000000000e+01 8.087741136550903320e-01
9.180000305175781250e+01 9.900000000000000000e+01 8.781008720397949219e-01
9.540000152587890625e+01 9.900000000000000000e+01 9.473626017570495605e-01
9.900000000000000000e+01 9.900000000000000000e+01 1.020922422409057617e+00
1.026000061035156250e+02 9.900000000000000000e+01 1.095857143402099609e+00
1.061999969482421875e+02 9.900000000000000000e+01 1.170698165893554688e+00
1.097999954223632812e+02 9.900000000000000000e+01 1.227832674980163574e+00
1.133999938964843750e+02 9.900000000000000000e+01 1.266880989074707031e+00
1.170000076293945312e+02 9.900000000000000000e+01 1.304969668388366699e+00
1.205999984741210938e+02 9.900000000000000000e+01 1.345284223556518555e+00
1.241999893188476562e+02 9.900000000000000000e+01 1.355915546417236328e+00
1.277999954223632812e+02 9.900000000000000000e+01 1.342027187347412109e+00
1.313999938964843750e+02 9.900000000000000000e+01 1.336433768272399902e+00
1.350000000000000000e+02 9.900000000000000000e+01 1.305361986160278320e+00
1.385999908447265625e+02 9.900000000000000000e+01 1.254338979721069336e+00
1.421999969482421875e+02 9.900000000000000000e+01 1.211400866508483887e+00
1.458000030517578125e+02 9.900000000000000000e+01 1.164877533912658691e+00
1.494000091552734375e+02 9.900000000000000000e+01 1.113213896751403809e+00
1.530000000000000000e+02 9.900000000000000000e+01 1.049844980239868164e+00
1.565999908447265625e+02 9.900000000000000000e+01 1.017379403114318848e+00
1.601999969482421875e+02 9.900000000000000000e+01 9.607740044593811035e-01
1.638000030517578125e+02 9.900000000000000000e+01 9.267281293869018555e-01
1.673999938964843750e+02 9.900000000000000000e+01 9.053576588630676270e-01
1.710000000000000000e+02 9.900000000000000000e+01 8.788869976997375488e-01
1.746000061035156250e+02 9.900000000000000000e+01 8.472033143043518066e-01
1.782000122070312500e+02 9.900000000000000000e+01 8.438610434532165527e-01
1.800000071525573730e+00 1.026000061035156250e+02 8.449340462684631348e-01
5.399999618530273438e+00 1.026000061035156250e+02 8.144453763961791992e-01
9.000000000000000000e+00 1.026000061035156250e+02 8.087484240531921387e-01
1.260000038146972656e+01 1.026000061035156250e+02 7.868967652320861816e-01
1.619999885559082031e+01 1.026000061035156250e+02 7.456202507019042969e-01
1.979999923706054688e+01 1.026000061035156250e+02 7.195170521736145020e-01
2.339999961853027344e+01 1.026000061035156250e+02 6.643258929252624512e-01
2.700000000000000000e+01 1.026000061035156250e+02 6.199948191642761230e-01
3.059999656677246094e+01 1.026000061035156250e+02 5.751512050628662109e-01
3.419999694824218750e+01 1.026000061035156250e+02 5.431147217750549316e-01
3.779999923706054688e+01 1.026000061035156250e+02 5.249093174934387207e-01
4.139999771118164062e+01 1.026000061035156250e+02 4.930276572704315186e-01
4.500000000000000000e+01 1.026000061035156250e+02 4.719655215740203857e-01
4.859999847412109375e+01 1.026000061035156250e+02 4.663705527782440186e-01
5.219999694824218750e+01 1.026000061035156250e+02 4.534003436565399170e-01
5.579999923706054688e+01 1.026000061035156250e+02 4.505361318588256836e-01
5.939999771118164062e+01 1.026000061035156250e+02 4.638033211231231689e-01
6.299999618530273438e+01 1.026000061035156250e+02 4.858749210834503174e-01
6.659999847412109375e+01 1.026000061035156250e+02 5.040827989578247070e-01
7.019999694824218750e+01 1.026000061035156250e+02 5.398803949356079102e-01
7.380000305175781250e+01 1.026000061035156250e+02 5.762516260147094727e-01
7.739999389648437500e+01 1.026000061035156250e+02 6.299958229064941406e-01
8.099999237060546875e+01 1.026000061035156250e+02 6.909090280532836914e-01
8.459999847412109375e+01 1.026000061035156250e+02 7.394237518310546875e-01
8.819999694824218750e+01 1.026000061035156250e+02 8.131731152534484863e-01
9.180000305175781250e+01 1.026000061035156250e+02 8.760956525802612305e-01
9.540000152587890625e+01 1.026000061035156250e+02 9.598931074142456055e-01
9.900000000000000000e+01 1.026000061035156250e+02 1.033468008041381836e+00
1.026000061035156250e+02 1.026000061035156250e+02 1.108253598213195801e+00
1.061999969482421875e+02 1.026000061035156250e+02 1.179193854331970215e+00
1.097999954223632812e+02 1.026000061035156250e+02 1.234039783477783203e+00
1.133999938964843750e+02 1.026000061035156250e+02 1.283034801483154297e+00
1.170000076293945312e+02 1.026000061035156250e+02 1.299113631248474121e+00
1.205999984741210938e+02 1.026000061035156250e+02 1.336976885795593262e+00
1.241999893188476562e+02 1.026000061035156250e+02 1.339315414428710938e+00
1.277999954223632812e+02 1.026000061035156250e+02 1.331716656684875488e+00
1.313999938964843750e+02 1.026000061035156250e+02 1.328418374061584473e+00
1.350000000000000000e+02 1.026000061035156250e+02 1.287376761436462402e+00
1.385999908447265625e+02 1.026000061035156250e+02 1.247213006019592285e+00
1.421999969482421875e+02 1.026000061035156250e+02 1.201301932334899902e+00
1.458000030517578125e+02 1.026000061035156250e+02 1.153840899467468262e+00
1.494000091552734375e+02 1.026000061035156250e+02 1.098280668258666992e+00
1.530000000000000000e+02 1.026000061035156250e+02 1.047741413116455078e+00
1.565999908447265625e+02 1.026000061035156250e+02 1.016159176826477051e+00
1.601999969482421875e+02 1.026000061035156250e+02 9.588962197303771973e-01
1.638000030517578125e+02 1.026000061035156250e+02 9.195966720581054688e-01
1.673999938964843750e+02 1.026000061035156250e+02 8.928964734077453613e-01
1.710000000000000000e+02 1.026000061035156250e+02 8.655402064323425293e-01
1.746000061035156250e+02 1.026000061035156250e+02 8.602415323257446289e-01
1.782000122070312500e+02 1.026000061035156250e+02 8.064625859260559082e-01
1.800000071525573730e+00 1.061999969482421875e+02 8.627729415893554688e-01
5.399999618530273438e+00 1.061999969482421875e+02 8.251315355300903320e-01
9.000000000000000000e+00 1.061999969482421875e+02 7.975003719329833984e-01
1.260000038146972656e+01 1.061999969482421875e+02 7.760066986083984375e-01
1.619999885559082031e+01 1.061999969482421875e+02 7.431738376617431641e-01
1.979999923706054688e+01 1.061999969482421875e+02 7.136054635047912598e-01
2.339999961853027344e+01 1.061999969482421875e+02 6.594140529632568359e-01
2.700000000000000000e+01 1.061999969482421875e+02 6.283431053161621094e-01
3.059999656677246094e+01 1.061999969482421875e+02 5.887451171875000000e-01
3.419999694824218750e+01 1.061999969482421875e+02 5.634997487068176270e-01
3.779999923706054688e+01 1.061999969482421875e+02 5.317356586456298828e-01
4.139999771118164062e+01 1.061999969482421875e+02 5.099292993545532227e-01
4.500000000000000000e+01 1.061999969482421875e+02 4.896439313888549805e-01
4.859999847412109375e+01 1.061999969482421875e+02 4.754295349121093750e-01
5.219999694824218750e+01 1.061999969482421875e+02 4.755505323410034180e-01
5.579999923706054688e+01 1.061999969482421875e+02 4.700428545475006104e-01
5.939999771118164062e+01 1.061999969482421875e+02 4.843489229679107666e-01
6.299999618530273438e+01 1.061999969482421875e+02 5.077763199806213379e-01
6.659999847412109375e+01 1.061999969482421875e+02 5.322662591934204102e-01
7.019999694824218750e+01 1.061999969482421875e+02 5.662628412246704102e-01
7.380000305175781250e+01 1.061999969482421875e+02 6.027970910072326660e-01
7.739999389648437500e+01 1.061999969482421875e+02 6.551553010940551758e-01
8.099999237060546875e+01 1.061999969482421875e+02 7.055410742759704590e-01
8.459999847412109375e+01 1.061999969482421875e+02 7.660855650901794434e-01
8.819999694824218750e+01 1.061999969482421875e+02 8.321525454521179199e-01
9.180000305175781250e+01 1.061999969482421875e+02 8.984063863754272461e-01
9.540000152587890625e+01 1.061999969482421875e+02 9.690552949905395508e-01
9.900000000000000000e+01 1.061999969482421875e+02 1.039030790328979492e+00
1.026000061035156250e+02 1.061999969482421875e+02 1.106358289718627930e+00
1.061999969482421875e+02 1.061999969482421875e+02 1.171605467796325684e+00
1.097999954223632812e+02 1.061999969482421875e+02 1.220121979713439941e+00
1.133999938964843750e+02 1.061999969482421875e+02 1.257099390029907227e+00
1.170000076293945312e+02 1.061999969482421875e+02 1.297493696212768555e+00
1.205999984741210938e+02 1.061999969482421875e+02 1.313954234123229980e+00
1.241999893188476562e+02 1.061999969482421875e+02 1.330269098281860352e+00
1.277999954223632812e+02 1.061999969482421875e+02 1.313656091690063477e+00
1.313999938964843750e+02 1.061999969482421875e+02 1.288050532341003418e+00
1.350000000000000000e+02 1.061999969482421875e+02 1.261901021003723145e+00
1.385999908447265625e+02 1.061999969482421875e+02 1.236953139305114746e+00
1.421999969482421875e+02 1.061999969482421875e+02 1.190475225448608398e+00
1.458000030517578125e+02 1.061999969482421875e+02 1.145513892173767090e+00
1.494000091552734375e+02 1.061999969482421875e+02 1.085624098777770996e+00
1.530000000000000000e+02 1.061999969482421875e+02 1.047163367271423340e+00
1.565999908447265625e+02 1.061999969482421875e+02 1.006362199783325195e+00
1.601999969482421875e+02 1.061999969482421875e+02 9.536450505256652832e-01
1.638000030517578125e+02 1.061999969482421875e+02 9.133538007736206055e-01
1.673999938964843750e+02 1.061999969482421875e+02 9.156199097633361816e-01
1.710000000000000000e+02 1.061999969482421875e+02 8.997853398323059082e-01
1.746000061035156250e+02 1.061999969482421875e+02 8.656733632087707520e-01
1.782000122070312500e+02 1.061999969482421875e+02 8.137038350105285645e-01
1.800000071525573730e+00 1.097999954223632812e+02 8.224982619285583496e-01
5.399999618530273438e+00 1.097999954223632812e+02 8.197988271713256836e-01
9.000000000000000000e+00 1.097999954223632812e+02 7.978002429008483887e-01
1.260000038146972656e+01 1.097999954223632812e+02 7.818565368652343750e-01
1.619999885559082031e+01 1.097999954223632812e+02 7.523669600486755371e-01
1.979999923706054688e+01 1.097999954223632812e+02 7.167808413505554199e-01
2.339999961853027344e+01 1.097999954223632812e+02 6.834424734115600586e-01
2.700000000000000000e+01 1.097999954223632812e+02 6.457444429397583008e-01
3.059999656677246094e+01 1.097999954223632812e+02 6.076049804687500000e-01
3.419999694824218750e+01 1.097999954223632812e+02 5.728210210800170898e-01
3.779999923706054688e+01 1.097999954223632812e+02 5.626590847969055176e-01
4.139999771118164062e+01 1.097999954223632812e+02 5.216473937034606934e-01
4.500000000000000000e+01 1.097999954223632812e+02 5.140803456306457520e-01
4.859999847412109375e+01 1.097999954223632812e+02 5.006446838378906250e-01
5.219999694824218750e+01 1.097999954223632812e+02 4.934545159339904785e-01
5.579999923706054688e+01 1.097999954223632812e+02 5.007115006446838379e-01
5.939999771118164062e+01 1.097999954223632812e+02 5.132637619972229004e-01
6.299999618530273438e+01 1.097999954223632812e+02 5.312203764915466309e-01
6.659999847412109375e+01 1.097999954223632812e+02 5.611160397529602051e-01
7.019999694824218750e+01 1.097999954223632812e+02 5.981503725051879883e-01
7.380000305175781250e+01 1.097999954223632812e+02 6.318491697311401367e-01
7.739999389648437500e+01 1.097999954223632812e+02 6.848880648612976074e-01
8.099999237060546875e+01 1.097999954223632812e+02 7.266340255737304688e-01
8.459999847412109375e+01 1.097999954223632812e+02 7.956821918487548828e-01
8.819999694824218750e+01 1.097999954223632812e+02 8.514272570610046387e-01
9.180000305175781250e+01 1.097999954223632812e+02 9.252800345420837402e-01
9.540000152587890625e+01 1.097999954223632812e+02 9.766581058502197266e-01
9.900000000000000000e+01 1.097999954223632812e+02 1.050708055496215820e+00
1.026000061035156250e+02 1.097999954223632812e+02 1.101770281791687012e+00
1.061999969482421875e+02 1.097999954223632812e+02 1.170389533042907715e+00
1.097999954223632812e+02 1.097999954223632812e+02 1.209898710250854492e+00
1.133999938964843750e+02 1.097999954223632812e+02 1.252283811569213867e+00
1.170000076293945312e+02 1.097999954223632812e+02 1.273374915122985840e+00
1.205999984741210938e+02 1.097999954223632812e+02 1.306112408638000488e+00
1.241999893188476562e+02 1.097999954223632812e+02 1.312458038330078125e+00
1.277999954223632812e+02 1.097999954223632812e+02 1.300664186477661133e+00
1.313999938964843750e+02 1.097999954223632812e+02 1.271509051322937012e+00
1.350000000000000000e+02 1.097999954223632812e+02 1.242786169052124023e+00
1.385999908447265625e+02 1.097999954223632812e+02 1.198879361152648926e+00
1.421999969482421875e+02 1.097999954223632812e+02 1.163765311241149902e+00
1.458000030517578125e+02 1.097999954223632812e+02 1.122364878654479980e+00
1.494000091552734375e+02 1.097999954223632812e+02 1.073145508766174316e+00
1.530000000000000000e+02 1.097999954223632812e+02 1.030722260475158691e+00
1.565999908447265625e+02 1.097999954223632812e+02 9.948127865791320801e-01
1.601999969482421875e+02 1.097999954223632812e+02 9.529612064361572266e-01
1.638000030517578125e+02 1.097999954223632812e+02 9.180931448936462402e-01
1.673999938964843750e+02 1.097999954223632812e+02 8.727999329566955566e-01
1.710000000000000000e+02 1.097999954223632812e+02 8.679099082946777344e-01
1.746000061035156250e+02 1.097999954223632812e+02 8.325966596603393555e-01
1.782000122070312500e+02 1.097999954223632812e+02 8.334293961524963379e-01
1.800000071525573730e+00 1.133999938964843750e+02 8.282600045204162598e-01
5.399999618530273438e+00 1.133999938964843750e+02 8.146201372146606445e-01
9.000000000000000000e+00 1.133999938964843750e+02 8.085517883300781250e-01
1.260000038146972656e+01 1.133999938964843750e+02 7.848053574562072754e-01
1.619999885559082031e+01 1.133999938964843750e+02 7.530571222305297852e-01
1.979999923706054688e+01 1.133999938964843750e+02 7.236562967300415039e-01
2.339999961853027344e+01 1.133999938964843750e+02 6.951081156730651855e-01
2.700000000000000000e+01 1.133999938964843750e+02 6.632525920867919922e-01
3.059999656677246094e+01 1.133999938964843750e+02 6.274275183677673340e-01
3.419999694824218750e+01 1.133999938964843750e+02 5.977530479431152344e-01
3.779999923706054688e+01 1.133999938964843750e+02 5.856611132621765137e-01
4.139999771118164062e+01 1.133999938964843750e+02 5.575609207153320312e-01
4.500000000000000000e+01 1.133999938964843750e+02 5.369482636451721191e-01
4.859999847412109375e+01 1.133999938964843750e+02 5.425192117691040039e-01
5.219999694824218750e+01 1.133999938964843750e+02 5.320046544075012207e-01
5.579999923706054688e+01 1.133999938964843750e+02 5.345880389213562012e-01
5.939999771118164062e+01 1.133999938964843750e+02 5.540851354598999023e-01
6.299999618530273438e+01 1.133999938964843750e+02 5.735244750976562500e-01
6.659999847412109375e+01 1.133999938964843750e+02 5.954509377479553223e-01
7.019999694824218750e+01 1.133999938964843750e+02 6.323826909065246582e-01
7.380000305175781250e+01 1.133999938964843750e+02 6.708539724349975586e-01
7.739999389648437500e+01 1.133999938964843750e+02 7.174971699714660645e-01
8.099999237060546875e+01 1.133999938964843750e+02 7.644936442375183105e-01
8.459999847412109375e+01 1.133999938964843750e+02 8.118660449981689453e-01
8.819999694824218750e+01 1.133999938964843750e+02 8.814833760261535645e-01
9.180000305175781250e+01 1.133999938964843750e+02 9.362620711326599121e-01
9.540000152587890625e+01 1.133999938964843750e+02 9.910727739334106445e-01
9.900000000000000000e+01 1.133999938964843750e+02 1.063134193420410156e+00
1.026000061035156250e+02 1.133999938964843750e+02 1.114302515983581543e+00
1.061999969482421875e+02 1.133999938964843750e+02 1.169953227043151855e+00
1.097999954223632812e+02 1.133999938964843750e+02 1.226834774017333984e+00
1.133999938964843750e+02 1.133999938964843750e+02 1.251658082008361816e+00
1.170000076293945312e+02 1.133999938964843750e+02 1.285301566123962402e+00
1.205999984741210938e+02 1.133999938964843750e+02 1.298575282096862793e+00
1.241999893188476562e+02 1.133999938964843750e+02 1.281264305114746094e+00
1.277999954223632812e+02 1.133999938964843750e+02 1.268857598304748535e+00
1.313999938964843750e+02 1.133999938964843750e+02 1.259212017059326172e+00
1.350000000000000000e+02 1.133999938964843750e+02 1.217346549034118652e+00
1.385999908447265625e+02 1.133999938964843750e+02 1.189878463745117188e+00
1.421999969482421875e+02 1.133999938964843750e+02 1.151775836944580078e+00
1.458000030517578125e+02 1.133999938964843750e+02 1.100578308105468750e+00
1.494000091552734375e+02 1.133999938964843750e+02 1.062419891357421875e+00
1.530000000000000000e+02 1.133999938964843750e+02 1.021917343139648438e+00
1.565999908447265625e+02 1.133999938964843750e+02 9.783111214637756348e-01
1.601999969482421875e+02 1.133999938964843750e+02 9.500909447669982910e-01
1.638000030517578125e+02 1.133999938964843750e+02 9.034082293510437012e-01
1.673999938964843750e+02 1.133999938964843750e+02 8.821321129798889160e-01
1.710000000000000000e+02 1.133999938964843750e+02 8.619725704193115234e-01
1.746000061035156250e+02 1.133999938964843750e+02 8.737672567367553711e-01
1.782000122070312500e+02 1.133999938964843750e+02 8.293219208717346191e-01
1.800000071525573730e+00 1.170000076293945312e+02 8.312228322029113770e-01
5.399999618530273438e+00 1.170000076293945312e+02 8.378263711929321289e-01
9.000000000000000000e+00 1.170000076293945312e+02 8.119445443153381348e-01
1.260000038146972656e+01 1.170000076293945312e+02 8.025058507919311523e-01
1.619999885559082031e+01 1.170000076293945312e+02 7.604314684867858887e-01
1.979999923706054688e+01 1.170000076293945312e+02 7.425211668014526367e-01
2.339999961853027344e+01 1.170000076293945312e+02 7.095588445663452148e-01
2.700000000000000000e+01 1.170000076293945312e+02 6.823695898056030273e-01
3.059999656677246094e+01 1.170000076293945312e+02 6.520577073097229004e-01
3.419999694824218750e+01 1.170000076293945312e+02 6.289559006690979004e-01
3.779999923706054688e+01 1.170000076293945312e+02 6.125991940498352051e-01
4.139999771118164062e+01 1.170000076293945312e+02 5.830610394477844238e-01
4.500000000000000000e+01 1.170000076293945312e+02 5.747904777526855469e-01
4.859999847412109375e+01 1.170000076293945312e+02 5.730700492858886719e-01
5.219999694824218750e+01 1.170000076293945312e+02 5.691908001899719238e-01
5.579999923706054688e+01 1.170000076293945312e+02 5.799423456192016602e-01
5.939999771118164062e+01 1.170000076293945312e+02 5.928087830543518066e-01
6.299999618530273438e+01 1.170000076293945312e+02 6.132161617279052734e-01
6.659999847412109375e+01 1.170000076293945312e+02 6.362276673316955566e-01
7.019999694824218750e+01 1.170000076293945312e+02 6.690471172332763672e-01
7.380000305175781250e+01 1.170000076293945312e+02 7.103941440582275391e-01
7.739999389648437500e+01 1.170000076293945312e+02 7.500885128974914551e-01
8.099999237060546875e+01 1.170000076293945312e+02 7.991518378257751465e-01
8.459999847412109375e+01 1.170000076293945312e+02 8.432647585868835449e-01
8.819999694824218750e+01 1.170000076293945312e+02 9.030490517616271973e-01
9.180000305175781250e+01 1.170000076293945312e+02 9.635002613067626953e-01
9.540000152587890625e+01 1.170000076293945312e+02 1.013631582260131836e+00
9.900000000000000000e+01 1.170000076293945312e+02 1.072613835334777832e+00
1.026000061035156250e+02 1.170000076293945312e+02 1.122669219970703125e+00
1.061999969482421875e+02 1.170000076293945312e+02 1.170065402984619141e+00
1.097999954223632812e+02 1.170000076293945312e+02 1.215831398963928223e+00
1.133999938964843750e+02 1.170000076293945312e+02 1.241393089294433594e+00
1.170000076293945312e+02 1.170000076293945312e+02 1.255363225936889648e+00
1.205999984741210938e+02 1.170000076293945312e+02 1.269212007522583008e+00
1.241999893188476562e+02 1.170000076293945312e+02 1.266771912574768066e+00
1.277999954223632812e+02 1.170000076293945312e+02 1.254498481750488281e+00
1.313999938964843750e+02 1.170000076293945312e+02 1.228929519653320312e+00
1.350000000000000000e+02 1.170000076293945312e+02 1.206830620765686035e+00
1.385999908447265625e+02 1.170000076293945312e+02 1.166616797447204590e+00
1.421999969482421875e+02 1.170000076293945312e+02 1.118974804878234863e+00
1.458000030517578125e+02 1.170000076293945312e+02 1.086114645004272461e+00
1.494000091552734375e+02 1.170000076293945312e+02 1.045848131179809570e+00
1.530000000000000000e+02 1.170000076293945312e+02 1.003030419349670410e+00
1.565999908447265625e+02 1.170000076293945312e+02 9.786410331726074219e-01
1.601999969482421875e+02 1.170000076293945312e+02 9.213119149208068848e-01
1.638000030517578125e+02 1.170000076293945312e+02 9.111503958702087402e-01
1.673999938964843750e+02 1.170000076293945312e+02 8.911662697792053223e-01
1.710000000000000000e+02 1.170000076293945312e+02 8.648713231086730957e-01
1.746000061035156250e+02 1.170000076293945312e+02 8.708482384681701660e-01
1.782000122070312500e+02 1.170000076293945312e+02 8.132697343826293945e-01
1.800000071525573730e+00 1.205999984741210938e+02 8.325337171554565430e-01
5.399999618530273438e+00 1.205999984741210938e+02 8.178010582923889160e-01
9.000000000000000000e+00 1.205999984741210938e+02 7.998797893524169922e-01
1.260000038146972656e+01 1.205999984741210938e+02 7.914472818374633789e-01
1.619999885559082031e+01 1.205999984741210938e+02 7.728047966957092285e-01
1.979999923706054688e+01 1.205999984741210938e+02 7.527922987937927246e-01
2.339999961853027344e+01 1.205999984741210938e+02 7.238928079605102539e-01
2.700000000000000000e+01 1.205999984741210938e+02 7.084233760833740234e-01
3.059999656677246094e+01 1.205999984741210938e+02 6.744880676269531250e-01
3.419999694824218750e+01 1.205999984741210938e+02 6.586114764213562012e-01
3.779999923706054688e+01 1.205999984741210938e+02 6.371765732765197754e-01
4.139999771118164062e+01 1.205999984741210938e+02 6.291517615318298340e-01
4.500000000000000000e+01 1.205999984741210938e+02 6.133445501327514648e-01
4.859999847412109375e+01 1.205999984741210938e+02 6.184813380241394043e-01
5.219999694824218750e+01 1.205999984741210938e+02 6.188208460807800293e-01
5.579999923706054688e+01 1.205999984741210938e+02 6.208460330963134766e-01
5.939999771118164062e+01 1.205999984741210938e+02 6.396819949150085449e-01
6.299999618530273438e+01 1.205999984741210938e+02 6.558447480201721191e-01
6.659999847412109375e+01 1.205999984741210938e+02 6.757259964942932129e-01
7.019999694824218750e+01 1.205999984741210938e+02 7.147389650344848633e-01
7.380000305175781250e+01 1.205999984741210938e+02 7.538850903511047363e-01
7.739999389648437500e+01 1.205999984741210938e+02 7.997024655342102051e-01
8.099999237060546875e+01 1.205999984741210938e+02 8.338373303413391113e-01
8.459999847412109375e+01 1.205999984741210938e+02 8.886797428131103516e-01
8.819999694824218750e+01 1.205999984741210938e+02 9.464288353919982910e-01
9.180000305175781250e+01 1.205999984741210938e+02 9.942800402641296387e-01
9.540000152587890625e+01 1.205999984741210938e+02 1.035186648368835449e+00
9.900000000000000000e+01 1.205999984741210938e+02 1.088169693946838379e+00
1.026000061035156250e+02 1.205999984741210938e+02 1.128932595252990723e+00
1.061999969482421875e+02 1.205999984741210938e+02 1.177379846572875977e+00
1.097999954223632812e+02 1.205999984741210938e+02 1.202342033386230469e+00
1.133999938964843750e+02 1.205999984741210938e+02 1.240131258964538574e+00
1.170000076293945312e+02 1.205999984741210938e+02 1.246013402938842773e+00
1.205999984741210938e+02 1.205999984741210938e+02 1.239190936088562012e+00
1.241999893188476562e+02 1.205999984741210938e+02 1.240048170089721680e+00
1.277999954223632812e+02 1.205999984741210938e+02 1.230070233345031738e+00
1.313999938964843750e+02 1.205999984741210938e+02 1.203756213188171387e+00
1.350000000000000000e+02 1.205999984741210938e+02 1.180829644203186035e+00
1.385999908447265625e+02 1.205999984741210938e+02 1.133584856986999512e+00
1.421999969482421875e+02 1.205999984741210938e+02 1.100915193557739258e+00
1.458000030517578125e+02 1.205999984741210938e+02 1.067425251007080078e+00
1.494000091552734375e+02 1.205999984741210938e+02 1.025354504585266113e+00
1.530000000000000000e+02 1.205999984741210938e+02 9.969844818115234375e-01
1.565999908447265625e+02 1.205999984741210938e+02 9.601604938507080078e-01
1.601999969482421875e+02 1.205999984741210938e+02 9.288036823272705078e-01
1.638000030517578125e+02 1.205999984741210938e+02 8.988204598426818848e-01
1.673999938964843750e+02 1.205999984741210938e+02 8.763725161552429199e-01
1.710000000000000000e+02 1.205999984741210938e+02 8.716266751289367676e-01
1.746000061035156250e+02 1.205999984741210938e+02 8.879431486129760742e-01
1.782000122070312500e+02 1.205999984741210938e+02 8.591506481170654297e-01
1.800000071525573730e+00 1.241999893188476562e+02 8.422409892082214355e-01
5.399999618530273438e+00 1.241999893188476562e+02 8.165453672409057617e-01
9.000000000000000000e+00 1.241999893188476562e+02 8.158571124076843262e-01
1.260000038146972656e+01 1.241999893188476562e+02 8.100738525390625000e-01
1.619999885559082031e+01 1.241999893188476562e+02 7.715648412704467773e-01
1.979999923706054688e+01 1.241999893188476562e+02 7.688314318656921387e-01
2.339999961853027344e+01 1.241999893188476562e+02 7.397029399871826172e-01
2.700000000000000000e+01 1.241999893188476562e+02 7.300935387611389160e-01
3.059999656677246094e+01 1.241999893188476562e+02 6.932153701782226562e-01
3.419999694824218750e+01 1.241999893188476562e+02 6.838621497154235840e-01
3.779999923706054688e+01 1.241999893188476562e+02 6.640484333038330078e-01
4.139999771118164062e+01 1.241999893188476562e+02 6.655804514884948730e-01
4.500000000000000000e+01 1.241999893188476562e+02 6.576130986213684082e-01
4.859999847412109375e+01 1.241999893188476562e+02 6.604685187339782715e-01
5.219999694824218750e+01 1.241999893188476562e+02 6.624838113784790039e-01
5.579999923706054688e+01 1.241999893188476562e+02 6.658953428268432617e-01
5.939999771118164062e+01 1.241999893188476562e+02 6.896063685417175293e-01
6.299999618530273438e+01 1.241999893188476562e+02 7.035402059555053711e-01
6.659999847412109375e+01 1.241999893188476562e+02 7.276835441589355469e-01
7.019999694824218750e+01 1.241999893188476562e+02 7.644578218460083008e-01
7.380000305175781250e+01 1.241999893188476562e+02 8.121424317359924316e-01
7.739999389648437500e+01 1.241999893188476562e+02 8.549463152885437012e-01
8.099999237060546875e+01 1.241999893188476562e+02 8.865697383880615234e-01
8.459999847412109375e+01 1.241999893188476562e+02 9.237934947013854980e-01
8.819999694824218750e+01 1.241999893188476562e+02 9.765003919601440430e-01
9.180000305175781250e+01 1.241999893188476562e+02 1.024976372718811035e+00
9.540000152587890625e+01 1.241999893188476562e+02 1.061784386634826660e+00
9.900000000000000000e+01 1.241999893188476562e+02 1.100037932395935059e+00
1.026000061035156250e+02 1.241999893188476562e+02 1.141117811203002930e+00
1.061999969482421875e+02 1.241999893188476562e+02 1.182144165039062500e+00
1.097999954223632812e+02 1.241999893188476562e+02 1.208873867988586426e+00
1.133999938964843750e+02 1.241999893188476562e+02 1.216329693794250488e+00
1.170000076293945312e+02 1.241999893188476562e+02 1.218020319938659668e+00
1.205999984741210938e+02 1.241999893188476562e+02 1.211121797561645508e+00
1.241999893188476562e+02 1.241999893188476562e+02 1.206753015518188477e+00
1.277999954223632812e+02 1.241999893188476562e+02 1.199365496635437012e+00
1.313999938964843750e+02 1.241999893188476562e+02 1.170034646987915039e+00
1.350000000000000000e+02 1.241999893188476562e+02 1.144441485404968262e+00
1.385999908447265625e+02 1.241999893188476562e+02 1.112769126892089844e+00
1.421999969482421875e+02 1.241999893188476562e+02 1.085779190063476562e+00
1.458000030517578125e+02 1.241999893188476562e+02 1.040558934211730957e+00
1.494000091552734375e+02 1.241999893188476562e+02 1.005181550979614258e+00
1.530000000000000000e+02 1.241999893188476562e+02 9.740724563598632812e-01
1.565999908447265625e+02 1.241999893188476562e+02 9.295313954353332520e-01
1.601999969482421875e+02 1.241999893188476562e+02 9.157218337059020996e-01
1.638000030517578125e+02 1.241999893188476562e+02 8.848510384559631348e-01
1.673999938964843750e+02 1.241999893188476562e+02 8.676444292068481445e-01
1.710000000000000000e+02 1.241999893188476562e+02 8.701971769332885742e-01
1.746000061035156250e+02 1.241999893188476562e+02 8.601176142692565918e-01
1.782000122070312500e+02 1.241999893188476562e+02 8.173753023147583008e-01
1.800000071525573730e+00 1.277999954223632812e+02 8.270009160041809082e-01
5.399999618530273438e+00 1.277999954223632812e+02 8.048533201217651367e-01
9.000000000000000000e+00 1.277999954223632812e+02 7.999731898307800293e-01
1.260000038146972656e+01 1.277999954223632812e+02 8.116050362586975098e-01
1.619999885559082031e+01 1.277999954223632812e+02 7.866442799568176270e-01
1.979999923706054688e+01 1.277999954223632812e+02 7.665675282478332520e-01
2.339999961853027344e+01 1.277999954223632812e+02 7.645977139472961426e-01
2.700000000000000000e+01 1.277999954223632812e+02 7.480872273445129395e-01
3.059999656677246094e+01 1.277999954223632812e+02 7.337041497230529785e-01
3.419999694824218750e+01 1.277999954223632812e+02 7.132744193077087402e-01
3.779999923706054688e+01 1.277999954223632812e+02 6.972953677177429199e-01
4.139999771118164062e+01 1.277999954223632812e+02 7.027263045310974121e-01
4.500000000000000000e+01 1.277999954223632812e+02 7.022382020950317383e-01
4.859999847412109375e+01 1.277999954223632812e+02 7.045618891716003418e-01
5.219999694824218750e+01 1.277999954223632812e+02 7.082378268241882324e-01
5.579999923706054688e+01 1.277999954223632812e+02 7.317849993705749512e-01
5.939999771118164062e+01 1.277999954223632812e+02 7.434535622596740723e-01
6.299999618530273438e+01 1.277999954223632812e+02 7.657675147056579590e-01
6.659999847412109375e+01 1.277999954223632812e+02 7.948018908500671387e-01
7.019999694824218750e+01 1.277999954223632812e+02 8.277307748794555664e-01
7.380000305175781250e+01 1.277999954223632812e+02 8.647435903549194336e-01
7.739999389648437500e+01 1.277999954223632812e+02 8.997240662574768066e-01
8.099999237060546875e+01 1.277999954223632812e+02 9.297025203704833984e-01
8.459999847412109375e+01 1.277999954223632812e+02 9.677535891532897949e-01
8.819999694824218750e+01 1.277999954223632812e+02 1.019847035408020020e+00
9.180000305175781250e+01 1.277999954223632812e+02 1.060513377189636230e+00
9.540000152587890625e+01 1.277999954223632812e+02 1.082049489021301270e+00
9.900000000000000000e+01 1.277999954223632812e+02 1.113010644912719727e+00
1.026000061035156250e+02 1.277999954223632812e+02 1.141922116279602051e+00
1.061999969482421875e+02 1.277999954223632812e+02 1.173500299453735352e+00
1.097999954223632812e+02 1.277999954223632812e+02 1.195716857910156250e+00
1.133999938964843750e+02 1.277999954223632812e+02 1.203061223030090332e+00
1.170000076293945312e+02 1.277999954223632812e+02 1.197660207748413086e+00
1.205999984741210938e+02 1.277999954223632812e+02 1.184230446815490723e+00
1.241999893188476562e+02 1.277999954223632812e+02 1.183627367019653320e+00
1.277999954223632812e+02 1.277999954223632812e+02 1.158176660537719727e+00
1.313999938964843750e+02 1.277999954223632812e+02 1.142619609832763672e+00
1.350000000000000000e+02 1.277999954223632812e+02 1.118045210838317871e+00
1.385999908447265625e+02 1.277999954223632812e+02 1.076787590980529785e+00
1.421999969482421875e+02 1.277999954223632812e+02 1.040965795516967773e+00
1.458000030517578125e+02 1.277999954223632812e+02 1.016469717025756836e+00
1.494000091552734375e+02 1.277999954223632812e+02 9.752849936485290527e-01
1.530000000000000000e+02 1.277999954223632812e+02 9.538261890411376953e-01
1.565999908447265625e+02 1.277999954223632812e+02 9.206749200820922852e-01
1.601999969482421875e+02 1.277999954223632812e+02 9.102360010147094727e-01
1.638000030517578125e+02 1.277999954223632812e+02 8.853319287300109863e-01
1.673999938964843750e+02 1.277999954223632812e+02 8.551360964775085449e-01
1.710000000000000000e+02 1.277999954223632812e+02 8.720316886901855469e-01
1.746000061035156250e+02 1.277999954223632812e+02 8.602283596992492676e-01
1.782000122070312500e+02 1.277999954223632812e+02 8.449791669845581055e-01
1.800000071525573730e+00 1.313999938964843750e+02 8.154377341270446777e-01
5.399999618530273438e+00 1.313999938964843750e+02 8.360133767127990723e-01
9.000000000000000000e+00 1.313999938964843750e+02 8.330184221267700195e-01
1.260000038146972656e+01 1.313999938964843750e+02 8.284344673156738281e-01
1.619999885559082031e+01 1.313999938964843750e+02 8.057227730751037598e-01
1.979999923706054688e+01 1.313999938964843750e+02 7.820637822151184082e-01
2.339999961853027344e+01 1.313999938964843750e+02 7.763097286224365234e-01
2.700000000000000000e+01 1.313999938964843750e+02 7.514275312423706055e-01
3.059999656677246094e+01 1.313999938964843750e+02 7.572169303894042969e-01
3.419999694824218750e+01 1.313999938964843750e+02 7.528794407844543457e-01
3.779999923706054688e+01 1.313999938964843750e+02 7.538893818855285645e-01
4.139999771118164062e+01 1.313999938964843750e+02 7.393425107002258301e-01
4.500000000000000000e+01 1.313999938964843750e+02 7.431334257125854492e-01
4.859999847412109375e+01 1.313999938964843750e+02 7.691392898559570312e-01
5.219999694824218750e+01 1.313999938964843750e+02 7.706391215324401855e-01
5.579999923706054688e+01 1.313999938964843750e+02 7.873457670211791992e-01
5.939999771118164062e+01 1.313999938964843750e+02 8.065512180328369141e-01
6.299999618530273438e+01 1.313999938964843750e+02 8.274036645889282227e-01
6.659999847412109375e+01 1.313999938964843750e+02 8.560157418251037598e-01
7.019999694824218750e+01 1.313999938964843750e+02 8.829985260963439941e-01
7.380000305175781250e+01 1.313999938964843750e+02 9.264912009239196777e-01
7.739999389648437500e+01 1.313999938964843750e+02 9.476003646850585938e-01
8.099999237060546875e+01 1.313999938964843750e+02 9.819514751434326172e-01
8.459999847412109375e+01 1.313999938964843750e+02 1.012986063957214355e+00
8.819999694824218750e+01 1.313999938964843750e+02 1.041956901550292969e+00
9.180000305175781250e+01 1.313999938964843750e+02 1.086108446121215820e+00
9.540000152587890625e+01 1.313999938964843750e+02 1.116721153259277344e+00
9.900000000000000000e+01 1.313999938964843750e+02 1.128886938095092773e+00
1.026000061035156250e+02 1.313999938964843750e+02 1.162936210632324219e+00
1.061999969482421875e+02 1.313999938964843750e+02 1.172371625900268555e+00
1.097999954223632812e+02 1.313999938964843750e+02 1.172634005546569824e+00
1.133999938964843750e+02 1.313999938964843750e+02 1.187159538269042969e+00
1.170000076293945312e+02 1.313999938964843750e+02 1.163836002349853516e+00
1.205999984741210938e+02 1.313999938964843750e+02 1.165015816688537598e+00
1.241999893188476562e+02 1.313999938964843750e+02 1.155220746994018555e+00
1.277999954223632812e+02 1.313999938964843750e+02 1.137714624404907227e+00
1.313999938964843750e+02 1.313999938964843750e+02 1.091764450073242188e+00
1.350000000000000000e+02 1.313999938964843750e+02 1.079701662063598633e+00
1.385999908447265625e+02 1.313999938964843750e+02 1.043044328689575195e+00
1.421999969482421875e+02 1.313999938964843750e+02 1.027523279190063477e+00
1.458000030517578125e+02 1.313999938964843750e+02 9.867036342620849609e-01
1.494000091552734375e+02 1.313999938964843750e+02 9.522000551223754883e-01
1.530000000000000000e+02 1.313999938964843750e+02 9.255973696708679199e-01
1.565999908447265625e+02 1.313999938964843750e+02 9.050738811492919922e-01
1.601999969482421875e+02 1.313999938964843750e+02 8.884850740432739258e-01
1.638000030517578125e+02 1.313999938964843750e+02 8.743241429328918457e-01
1.673999938964843750e+02 1.313999938964843750e+02 8.588826656341552734e-01
1.710000000000000000e+02 1.313999938964843750e+02 8.634135127067565918e-01
1.746000061035156250e+02 1.313999938964843750e+02 8.643459677696228027e-01
1.782000122070312500e+02 1.313999938964843750e+02 8.445494771003723145e-01
1.800000071525573730e+00 1.350000000000000000e+02 8.222808241844177246e-01
5.399999618530273438e+00 1.350000000000000000e+02 8.142858743667602539e-01
9.000000000000000000e+00 1.350000000000000000e+02 8.192547559738159180e-01
1.260000038146972656e+01 1.350000000000000000e+02 8.131623268127441406e-01
1.619999885559082031e+01 1.350000000000000000e+02 8.160191178321838379e-01
1.979999923706054688e+01 1.350000000000000000e+02 8.174445629119873047e-01
2.339999961853027344e+01 1.350000000000000000e+02 7.867078781127929688e-01
2.700000000000000000e+01 1.350000000000000000e+02 7.824514508247375488e-01
3.059999656677246094e+01 1.350000000000000000e+02 7.917940616607666016e-01
3.419999694824218750e+01 1.350000000000000000e+02 8.024957776069641113e-01
3.779999923706054688e+01 1.350000000000000000e+02 7.834976911544799805e-01
4.139999771118164062e+01 1.350000000000000000e+02 7.928549051284790039e-01
4.500000000000000000e+01 1.350000000000000000e+02 7.927792072296142578e-01
4.859999847412109375e+01 1.350000000000000000e+02 8.114917278289794922e-01
5.219999694824218750e+01 1.350000000000000000e+02 8.330113887786865234e-01
5.579999923706054688e+01 1.350000000000000000e+02 8.529281020164489746e-01
5.939999771118164062e+01 1.350000000000000000e+02 8.659380674362182617e-01
6.299999618530273438e+01 1.350000000000000000e+02 8.890409469604492188e-01
6.659999847412109375e+01 1.350000000000000000e+02 9.156902432441711426e-01
7.019999694824218750e+01 1.350000000000000000e+02 9.471833109855651855e-01
7.380000305175781250e+01 1.350000000000000000e+02 9.773533344268798828e-01
7.739999389648437500e+01 1.350000000000000000e+02 1.001011848449707031e+00
8.099999237060546875e+01 1.350000000000000000e+02 1.017349004745483398e+00
8.459999847412109375e+01 1.350000000000000000e+02 1.058563947677612305e+00
8.819999694824218750e+01 1.350000000000000000e+02 1.079271078109741211e+00
9.180000305175781250e+01 1.350000000000000000e+02 1.112487196922302246e+00
9.540000152587890625e+01 1.350000000000000000e+02 1.141534090042114258e+00
9.900000000000000000e+01 1.350000000000000000e+02 1.138339877128601074e+00
1.026000061035156250e+02 1.350000000000000000e+02 1.161815881729125977e+00
1.061999969482421875e+02 1.350000000000000000e+02 1.167582273483276367e+00
1.097999954223632812e+02 1.350000000000000000e+02 1.172140717506408691e+00
1.133999938964843750e+02 1.350000000000000000e+02 1.162144184112548828e+00
1.170000076293945312e+02 1.350000000000000000e+02 1.146159172058105469e+00
1.205999984741210938e+02 1.350000000000000000e+02 1.118607401847839355e+00
1.241999893188476562e+02 1.350000000000000000e+02 1.108540773391723633e+00
1.277999954223632812e+02 1.350000000000000000e+02 1.095794558525085449e+00
1.313999938964843750e+02 1.350000000000000000e+02 1.077205181121826172e+00
1.350000000000000000e+02 1.350000000000000000e+02 1.033947467803955078e+00
1.385999908447265625e+02 1.350000000000000000e+02 1.016389608383178711e+00
1.421999969482421875e+02 1.350000000000000000e+02 9.870383739471435547e-01
1.458000030517578125e+02 1.350000000000000000e+02 9.578635692596435547e-01
1.494000091552734375e+02 1.350000000000000000e+02 9.432134628295898438e-01
1.530000000000000000e+02 1.350000000000000000e+02 9.104480147361755371e-01
1.565999908447265625e+02 1.350000000000000000e+02 8.967030048370361328e-01
1.601999969482421875e+02 1.350000000000000000e+02 8.819781541824340820e-01
1.638000030517578125e+02 1.350000000000000000e+02 8.757612109184265137e-01
1.673999938964843750e+02 1.350000000000000000e+02 8.696575760841369629e-01
1.710000000000000000e+02 1.350000000000000000e+02 8.520744442939758301e-01
1.746000061035156250e+02 1.350000000000000000e+02 8.417814970016479492e-01
1.782000122070312500e+02 1.350000000000000000e+02 8.438095450401306152e-01
1.800000071525573730e+00 1.385999908447265625e+02 8.064796328544616699e-01
5.399999618530273438e+00 1.385999908447265625e+02 8.223493695259094238e-01
9.000000000000000000e+00 1.385999908447265625e+02 8.231309652328491211e-01
1.260000038146972656e+01 1.385999908447265625e+02 8.276289701461791992e-01
1.619999885559082031e+01 1.385999908447265625e+02 8.144865632057189941e-01
1.979999923706054688e+01 1.385999908447265625e+02 8.170846700668334961e-01
2.339999961853027344e+01 1.385999908447265625e+02 8.184359669685363770e-01
2.700000000000000000e+01 1.385999908447265625e+02 8.188422322273254395e-01
3.059999656677246094e+01 1.385999908447265625e+02 8.208148479461669922e-01
3.419999694824218750e+01 1.385999908447265625e+02 8.268725275993347168e-01
3.779999923706054688e+01 1.385999908447265625e+02 8.251842856407165527e-01
4.139999771118164062e+01 1.385999908447265625e+02 8.396149277687072754e-01
4.500000000000000000e+01 1.385999908447265625e+02 8.528539538383483887e-01
4.859999847412109375e+01 1.385999908447265625e+02 8.671181797981262207e-01
5.219999694824218750e+01 1.385999908447265625e+02 8.974838852882385254e-01
5.579999923706054688e+01 1.385999908447265625e+02 9.049404263496398926e-01
5.939999771118164062e+01 1.385999908447265625e+02 9.304668903350830078e-01
6.299999618530273438e+01 1.385999908447265625e+02 9.563212394714355469e-01
6.659999847412109375e+01 1.385999908447265625e+02 9.795921444892883301e-01
7.019999694824218750e+01 1.385999908447265625e+02 1.013130664825439453e+00
7.380000305175781250e+01 1.385999908447265625e+02 1.039019703865051270e+00
7.739999389648437500e+01 1.385999908447265625e+02 1.061392664909362793e+00
8.099999237060546875e+01 1.385999908447265625e+02 1.077663421630859375e+00
8.459999847412109375e+01 1.385999908447265625e+02 1.097018480300903320e+00
8.819999694824218750e+01 1.385999908447265625e+02 1.127250075340270996e+00
9.180000305175781250e+01 1.385999908447265625e+02 1.137470483779907227e+00
9.540000152587890625e+01 1.385999908447265625e+02 1.151300311088562012e+00
9.900000000000000000e+01 1.385999908447265625e+02 1.157219052314758301e+00
1.026000061035156250e+02 1.385999908447265625e+02 1.157527446746826172e+00
1.061999969482421875e+02 1.385999908447265625e+02 1.143394112586975098e+00
1.097999954223632812e+02 1.385999908447265625e+02 1.143884658813476562e+00
1.133999938964843750e+02 1.385999908447265625e+02 1.123301744461059570e+00
1.170000076293945312e+02 1.385999908447265625e+02 1.113946437835693359e+00
1.205999984741210938e+02 1.385999908447265625e+02 1.092011094093322754e+00
1.241999893188476562e+02 1.385999908447265625e+02 1.078481912612915039e+00
1.277999954223632812e+02 1.385999908447265625e+02 1.050089955329895020e+00
1.313999938964843750e+02 1.385999908447265625e+02 1.026482939720153809e+00
1.350000000000000000e+02 1.385999908447265625e+02 9.994098544120788574e-01
1.385999908447265625e+02 1.385999908447265625e+02 9.890110492706298828e-01
1.421999969482421875e+02 1.385999908447265625e+02 9.641358256340026855e-01
1.458000030517578125e+02 1.385999908447265625e+02 9.321829080581665039e-01
1.494000091552734375e+02 1.385999908447265625e+02 9.147080183029174805e-01
1.530000000000000000e+02 1.385999908447265625e+02 8.989134430885314941e-01
1.565999908447265625e+02 1.385999908447265625e+02 8.879004120826721191e-01
1.601999969482421875e+02 1.385999908447265625e+02 8.848235011100769043e-01
1.638000030517578125e+02 1.385999908447265625e+02 8.554111719131469727e-01
1.673999938964843750e+02 1.385999908447265625e+02 8.558166027069091797e-01
1.710000000000000000e+02 1.385999908447265625e+02 8.429836034774780273e-01
1.746000061035156250e+02 1.385999908447265625e+02 8.425799608230590820e-01
1.782000122070312500e+02 1.385999908447265625e+02 8.553203940391540527e-01
1.800000071525573730e+00 1.421999969482421875e+02 8.516302704811096191e-01
5.399999618530273438e+00 1.421999969482421875e+02 8.168356418609619141e-01
9.000000000000000000e+00 1.421999969482421875e+02 8.363268971443176270e-01
1.260000038146972656e+01 1.421999969482421875e+02 8.279507756233215332e-01
1.619999885559082031e+01 1.421999969482421875e+02 8.406021595001220703e-01
1.979999923706054688e+01 1.421999969482421875e+02 8.458604812622070312e-01
2.339999961853027344e+01 1.421999969482421875e+02 8.360967636108398438e-01
2.700000000000000000e+01 1.421999969482421875e+02 8.481209278106689453e-01
3.059999656677246094e+01 1.421999969482421875e+02 8.572539687156677246e-01
3.419999694824218750e+01 1.421999969482421875e+02 8.588629961013793945e-01
3.779999923706054688e+01 1.421999969482421875e+02 8.679288029670715332e-01
4.139999771118164062e+01 1.421999969482421875e+02 8.909658193588256836e-01
4.500000000000000000e+01 1.421999969482421875e+02 9.082939624786376953e-01
4.859999847412109375e+01 1.421999969482421875e+02 9.381715059280395508e-01
5.219999694824218750e+01 1.421999969482421875e+02 9.572072625160217285e-01
5.579999923706054688e+01 1.421999969482421875e+02 9.735966920852661133e-01
5.939999771118164062e+01 1.421999969482421875e+02 9.938935041427612305e-01
6.299999618530273438e+01 1.421999969482421875e+02 1.023673653602600098e+00
6.659999847412109375e+01 1.421999969482421875e+02 1.060045599937438965e+00
7.019999694824218750e+01 1.421999969482421875e+02 1.072787165641784668e+00
7.380000305175781250e+01 1.421999969482421875e+02 1.099688053131103516e+00
7.739999389648437500e+01 1.421999969482421875e+02 1.120492458343505859e+00
8.099999237060546875e+01 1.421999969482421875e+02 1.129258155822753906e+00
8.459999847412109375e+01 1.421999969482421875e+02 1.156900882720947266e+00
8.819999694824218750e+01 1.421999969482421875e+02 1.161083698272705078e+00
9.180000305175781250e+01 1.421999969482421875e+02 1.162409067153930664e+00
9.540000152587890625e+01 1.421999969482421875e+02 1.160921335220336914e+00
9.900000000000000000e+01 1.421999969482421875e+02 1.171641945838928223e+00
1.026000061035156250e+02 1.421999969482421875e+02 1.156514406204223633e+00
1.061999969482421875e+02 1.421999969482421875e+02 1.148166537284851074e+00
1.097999954223632812e+02 1.421999969482421875e+02 1.128601908683776855e+00
1.133999938964843750e+02 1.421999969482421875e+02 1.106970787048339844e+00
1.170000076293945312e+02 1.421999969482421875e+02 1.090577602386474609e+00
1.205999984741210938e+02 1.421999969482421875e+02 1.070435404777526855e+00
1.241999893188476562e+02 1.421999969482421875e+02 1.043035387992858887e+00
1.277999954223632812e+02 1.421999969482421875e+02 1.019908070564270020e+00
1.313999938964843750e+02 1.421999969482421875e+02 9.989215731620788574e-01
1.350000000000000000e+02 1.421999969482421875e+02 9.756186604499816895e-01
1.385999908447265625e+02 1.421999969482421875e+02 9.487147927284240723e-01
1.421999969482421875e+02 1.421999969482421875e+02 9.293972253799438477e-01
1.458000030517578125e+02 1.421999969482421875e+02 9.162116050720214844e-01
1.494000091552734375e+02 1.421999969482421875e+02 8.959268331527709961e-01
1.530000000000000000e+02 1.421999969482421875e+02 8.794215917587280273e-01
1.565999908447265625e+02 1.421999969482421875e+02 8.701397776603698730e-01
1.601999969482421875e+02 1.421999969482421875e+02 8.630080223083496094e-01
1.638000030517578125e+02 1.421999969482421875e+02 8.455378413200378418e-01
1.673999938964843750e+02 1.421999969482421875e+02 8.509351611137390137e-01
1.710000000000000000e+02 1.421999969482421875e+02 8.602668642997741699e-01
1.746000061035156250e+02 1.421999969482421875e+02 8.647857904434204102e-01
1.782000122070312500e+02 1.421999969482421875e+02 8.509134054183959961e-01
1.800000071525573730e+00 1.458000030517578125e+02 8.290137648582458496e-01
5.399999618530273438e+00 1.458000030517578125e+02 8.244970440864562988e-01
9.000000000000000000e+00 1.458000030517578125e+02 8.482372760772705078e-01
1.260000038146972656e+01 1.458000030517578125e+02 8.397363424301147461e-01
1.619999885559082031e+01 1.458000030517578125e+02 8.608475923538208008e-01
1.979999923706054688e+01 1.458000030517578125e+02 8.496667146682739258e-01
2.339999961853027344e+01 1.458000030517578125e+02 8.636885285377502441e-01
2.700000000000000000e+01 1.458000030517578125e+02 8.705995678901672363e-01
3.059999656677246094e+01 1.458000030517578125e+02 8.801295757293701172e-01
3.419999694824218750e+01 1.458000030517578125e+02 8.961272239685058594e-01
3.779999923706054688e+01 1.458000030517578125e+02 9.118665456771850586e-01
4.139999771118164062e+01 1.458000030517578125e+02 9.414013028144836426e-01
4.500000000000000000e+01 1.458000030517578125e+02 9.485120773315429688e-01
4.859999847412109375e+01 1.458000030517578125e+02 9.902992248535156250e-01
5.219999694824218750e+01 1.458000030517578125e+02 1.016488075256347656e+00
5.579999923706054688e+01 1.458000030517578125e+02 1.033925890922546387e+00
5.939999771118164062e+01 1.458000030517578125e+02 1.059541225433349609e+00
6.299999618530273438e+01 1.458000030517578125e+02 1.094859719276428223e+00
6.659999847412109375e+01 1.458000030517578125e+02 1.121700882911682129e+00
7.019999694824218750e+01 1.458000030517578125e+02 1.129385352134704590e+00
7.380000305175781250e+01 1.458000030517578125e+02 1.160480141639709473e+00
7.739999389648437500e+01 1.458000030517578125e+02 1.159968852996826172e+00
8.099999237060546875e+01 1.458000030517578125e+02 1.194563031196594238e+00
8.459999847412109375e+01 1.458000030517578125e+02 1.201102375984191895e+00
8.819999694824218750e+01 1.458000030517578125e+02 1.194586515426635742e+00
9.180000305175781250e+01 1.458000030517578125e+02 1.194421887397766113e+00
9.540000152587890625e+01 1.458000030517578125e+02 1.190191149711608887e+00
9.900000000000000000e+01 1.458000030517578125e+02 1.184979438781738281e+00
1.026000061035156250e+02 1.458000030517578125e+02 1.161597251892089844e+00
1.061999969482421875e+02 1.458000030517578125e+02 1.141106605529785156e+00
1.097999954223632812e+02 1.458000030517578125e+02 1.128966569900512695e+00
1.133999938964843750e+02 1.458000030517578125e+02 1.087806820869445801e+00
1.170000076293945312e+02 1.458000030517578125e+02 1.051301479339599609e+00
1.205999984741210938e+02 1.458000030517578125e+02 1.029867172241210938e+00
1.241999893188476562e+02 1.458000030517578125e+02 1.006740689277648926e+00
1.277999954223632812e+02 1.458000030517578125e+02 9.778643250465393066e-01
1.313999938964843750e+02 1.458000030517578125e+02 9.614814519882202148e-01
1.350000000000000000e+02 1.458000030517578125e+02 9.355521202087402344e-01
1.385999908447265625e+02 1.458000030517578125e+02 9.241057634353637695e-01
1.421999969482421875e+02 1.458000030517578125e+02 8.929806947708129883e-01
1.458000030517578125e+02 1.458000030517578125e+02 8.833806514739990234e-01
1.494000091552734375e+02 1.458000030517578125e+02 8.724325299263000488e-01
1.530000000000000000e+02 1.458000030517578125e+02 8.702571988105773926e-01
1.565999908447265625e+02 1.458000030517578125e+02 8.609333038330078125e-01
1.601999969482421875e+02 1.458000030517578125e+02 8.548321723937988281e-01
1.638000030517578125e+02 1.458000030517578125e+02 8.587333559989929199e-01
1.673999938964843750e+02 1.458000030517578125e+02 8.607462048530578613e-01
1.710000000000000000e+02 1.458000030517578125e+02 8.637134432792663574e-01
1.746000061035156250e+02 1.458000030517578125e+02 8.603165745735168457e-01
1.782000122070312500e+02 1.458000030517578125e+02 8.695313930511474609e-01
1.800000071525573730e+00 1.494000091552734375e+02 7.771452069282531738e-01
5.399999618530273438e+00 1.494000091552734375e+02 8.344964981079101562e-01
9.000000000000000000e+00 1.494000091552734375e+02 8.318818211555480957e-01
1.260000038146972656e+01 1.494000091552734375e+02 8.395358324050903320e-01
1.619999885559082031e+01 1.494000091552734375e+02 8.426010608673095703e-01
1.979999923706054688e+01 1.494000091552734375e+02 8.536504507064819336e-01
2.339999961853027344e+01 1.494000091552734375e+02 8.734526038169860840e-01
2.700000000000000000e+01 1.494000091552734375e+02 8.925814628601074219e-01
3.059999656677246094e+01 1.494000091552734375e+02 9.162152409553527832e-01
3.419999694824218750e+01 1.494000091552734375e+02 9.324343800544738770e-01
3.779999923706054688e+01 1.494000091552734375e+02 9.626817107200622559e-01
4.139999771118164062e+01 1.494000091552734375e+02 9.858703613281250000e-01
4.500000000000000000e+01 1.494000091552734375e+02 1.008059501647949219e+00
4.859999847412109375e+01 1.494000091552734375e+02 1.036668777465820312e+00
5.219999694824218750e+01 1.494000091552734375e+02 1.070753931999206543e+00
5.579999923706054688e+01 1.494000091552734375e+02 1.099543571472167969e+00
5.939999771118164062e+01 1.494000091552734375e+02 1.122742652893066406e+00
6.299999618530273438e+01 1.494000091552734375e+02 1.163108468055725098e+00
6.659999847412109375e+01 1.494000091552734375e+02 1.175710201263427734e+00
7.019999694824218750e+01 1.494000091552734375e+02 1.200999021530151367e+00
7.380000305175781250e+01 1.494000091552734375e+02 1.220371723175048828e+00
7.739999389648437500e+01 1.494000091552734375e+02 1.243664026260375977e+00
8.099999237060546875e+01 1.494000091552734375e+02 1.236591935157775879e+00
8.459999847412109375e+01 1.494000091552734375e+02 1.241957664489746094e+00
8.819999694824218750e+01 1.494000091552734375e+02 1.230020284652709961e+00
9.180000305175781250e+01 1.494000091552734375e+02 1.228708863258361816e+00
9.540000152587890625e+01 1.494000091552734375e+02 1.211728692054748535e+00
9.900000000000000000e+01 1.494000091552734375e+02 1.171198725700378418e+00
1.026000061035156250e+02 1.494000091552734375e+02 1.160114169120788574e+00
1.061999969482421875e+02 1.494000091552734375e+02 1.132454633712768555e+00
1.097999954223632812e+02 1.494000091552734375e+02 1.092891812324523926e+00
1.133999938964843750e+02 1.494000091552734375e+02 1.063108086585998535e+00
1.170000076293945312e+02 1.494000091552734375e+02 1.029899597167968750e+00
1.205999984741210938e+02 1.494000091552734375e+02 1.011220693588256836e+00
1.241999893188476562e+02 1.494000091552734375e+02 9.775708913803100586e-01
1.277999954223632812e+02 1.494000091552734375e+02 9.554404020309448242e-01
1.313999938964843750e+02 1.494000091552734375e+02 9.322114586830139160e-01
1.350000000000000000e+02 1.494000091552734375e+02 8.997192978858947754e-01
1.385999908447265625e+02 1.494000091552734375e+02 8.872056603431701660e-01
1.421999969482421875e+02 1.494000091552734375e+02 8.716508746147155762e-01
1.458000030517578125e+02 1.494000091552734375e+02 8.649786114692687988e-01
1.494000091552734375e+02 1.494000091552734375e+02 8.680945634841918945e-01
1.530000000000000000e+02 1.494000091552734375e+02 8.517038226127624512e-01
1.565999908447265625e+02 1.494000091552734375e+02 8.572209477424621582e-01
1.601999969482421875e+02 1.494000091552734375e+02 8.552109003067016602e-01
1.638000030517578125e+02 1.494000091552734375e+02 8.390853404998779297e-01
1.673999938964843750e+02 1.494000091552734375e+02 8.508723974227905273e-01
1.710000000000000000e+02 1.494000091552734375e+02 8.508569002151489258e-01
1.746000061035156250e+02 1.494000091552734375e+02 8.524216413497924805e-01
1.782000122070312500e+02 1.494000091552734375e+02 8.326210975646972656e-01
1.800000071525573730e+00 1.530000000000000000e+02 8.380673527717590332e-01
5.399999618530273438e+00 1.530000000000000000e+02 8.187589049339294434e-01
9.000000000000000000e+00 1.530000000000000000e+02 8.407117724418640137e-01
1.260000038146972656e+01 1.530000000000000000e+02 8.481184244155883789e-01
1.619999885559082031e+01 1.530000000000000000e+02 8.606444597244262695e-01
1.979999923706054688e+01 1.530000000000000000e+02 8.702754974365234375e-01
2.339999961853027344e+01 1.530000000000000000e+02 9.047440886497497559e-01
2.700000000000000000e+01 1.530000000000000000e+02 9.219583272933959961e-01
3.059999656677246094e+01 1.530000000000000000e+02 9.441431164741516113e-01
3.419999694824218750e+01 1.530000000000000000e+02 9.728124141693115234e-01
3.779999923706054688e+01 1.530000000000000000e+02 1.004516482353210449e+00
4.139999771118164062e+01 1.530000000000000000e+02 1.035644650459289551e+00
4.500000000000000000e+01 1.530000000000000000e+02 1.057042241096496582e+00
4.859999847412109375e+01 1.530000000000000000e+02 1.097059607505798340e+00
5.219999694824218750e+01 1.530000000000000000e+02 1.128435730934143066e+00
5.579999923706054688e+01 1.530000000000000000e+02 1.169880867004394531e+00
5.939999771118164062e+01 1.530000000000000000e+02 1.190528750419616699e+00
6.299999618530273438e+01 1.530000000000000000e+02 1.222216606140136719e+00
6.659999847412109375e+01 1.530000000000000000e+02 1.244842886924743652e+00
7.019999694824218750e+01 1.530000000000000000e+02 1.268546938896179199e+00
7.380000305175781250e+01 1.530000000000000000e+02 1.284675598144531250e+00
7.739999389648437500e+01 1.530000000000000000e+02 1.291997194290161133e+00
8.099999237060546875e+01 1.530000000000000000e+02 1.295604348182678223e+00
8.459999847412109375e+01 1.530000000000000000e+02 1.283887505531311035e+00
8.819999694824218750e+01 1.530000000000000000e+02 1.270169258117675781e+00
9.180000305175781250e+01 1.530000000000000000e+02 1.251378178596496582e+00
9.540000152587890625e+01 1.530000000000000000e+02 1.223178267478942871e+00
9.900000000000000000e+01 1.530000000000000000e+02 1.188944935798645020e+00
1.026000061035156250e+02 1.530000000000000000e+02 1.164853811264038086e+00
1.061999969482421875e+02 1.530000000000000000e+02 1.119457125663757324e+00
1.097999954223632812e+02 1.530000000000000000e+02 1.092903971672058105e+00
1.133999938964843750e+02 1.530000000000000000e+02 1.048190593719482422e+00
1.170000076293945312e+02 1.530000000000000000e+02 1.013518333435058594e+00
1.205999984741210938e+02 1.530000000000000000e+02 9.775947332382202148e-01
1.241999893188476562e+02 1.530000000000000000e+02 9.507693648338317871e-01
1.277999954223632812e+02 1.530000000000000000e+02 9.230889081954956055e-01
1.313999938964843750e+02 1.530000000000000000e+02 9.005975127220153809e-01
1.350000000000000000e+02 1.530000000000000000e+02 8.802171349525451660e-01
1.385999908447265625e+02 1.530000000000000000e+02 8.721113801002502441e-01
1.421999969482421875e+02 1.530000000000000000e+02 8.533201217651367188e-01
1.458000030517578125e+02 1.530000000000000000e+02 8.480173349380493164e-01
1.494000091552734375e+02 1.530000000000000000e+02 8.421430587768554688e-01
1.530000000000000000e+02 1.530000000000000000e+02 8.248174786567687988e-01
1.565999908447265625e+02 1.530000000000000000e+02 8.348076939582824707e-01
1.601999969482421875e+02 1.530000000000000000e+02 8.337666988372802734e-01
1.638000030517578125e+02 1.530000000000000000e+02 8.384853005409240723e-01
1.673999938964843750e+02 1.530000000000000000e+02 8.358822464942932129e-01
1.710000000000000000e+02 1.530000000000000000e+02 8.364807367324829102e-01
1.746000061035156250e+02 1.530000000000000000e+02 8.311605453491210938e-01
1.782000122070312500e+02 1.530000000000000000e+02 8.619544506072998047e-01
1.800000071525573730e+00 1.565999908447265625e+02 8.163527846336364746e-01
5.399999618530273438e+00 1.565999908447265625e+02 8.270223140716552734e-01
9.000000000000000000e+00 1.565999908447265625e+02 8.570406436920166016e-01
1.260000038146972656e+01 1.565999908447265625e+02 8.499720692634582520e-01
1.619999885559082031e+01 1.565999908447265625e+02 8.660878539085388184e-01
1.979999923706054688e+01 1.565999908447265625e+02 8.947058320045471191e-01
2.339999961853027344e+01 1.565999908447265625e+02 9.306017756462097168e-01
2.700000000000000000e+01 1.565999908447265625e+02 9.424065351486206055e-01
3.059999656677246094e+01 1.565999908447265625e+02 9.778659939765930176e-01
3.419999694824218750e+01 1.565999908447265625e+02 1.000206828117370605e+00
3.779999923706054688e+01 1.565999908447265625e+02 1.043852448463439941e+00
4.139999771118164062e+01 1.565999908447265625e+02 1.077378869056701660e+00
4.500000000000000000e+01 1.565999908447265625e+02 1.110347747802734375e+00
4.859999847412109375e+01 1.565999908447265625e+02 1.147403955459594727e+00
5.219999694824218750e+01 1.565999908447265625e+02 1.176368474960327148e+00
5.579999923706054688e+01 1.565999908447265625e+02 1.220478296279907227e+00
5.939999771118164062e+01 1.565999908447265625e+02 1.250876069068908691e+00
6.299999618530273438e+01 1.565999908447265625e+02 1.284462213516235352e+00
6.659999847412109375e+01 1.565999908447265625e+02 1.298298716545104980e+00
7.019999694824218750e+01 1.565999908447265625e+02 1.322030901908874512e+00
7.380000305175781250e+01 1.565999908447265625e+02 1.336675763130187988e+00
7.739999389648437500e+01 1.565999908447265625e+02 1.338562488555908203e+00
8.099999237060546875e+01 1.565999908447265625e+02 1.342310070991516113e+00
8.459999847412109375e+01 1.565999908447265625e+02 1.324860811233520508e+00
8.819999694824218750e+01 1.565999908447265625e+02 1.313755273818969727e+00
9.180000305175781250e+01 1.565999908447265625e+02 1.277281165122985840e+00
9.540000152587890625e+01 1.565999908447265625e+02 1.246330022811889648e+00
9.900000000000000000e+01 1.565999908447265625e+02 1.203784227371215820e+00
1.026000061035156250e+02 1.565999908447265625e+02 1.167034506797790527e+00
1.061999969482421875e+02 1.565999908447265625e+02 1.121787548065185547e+00
1.097999954223632812e+02 1.565999908447265625e+02 1.074034094810485840e+00
1.133999938964843750e+02 1.565999908447265625e+02 1.032745957374572754e+00
1.170000076293945312e+02 1.565999908447265625e+02 1.001415014266967773e+00
1.205999984741210938e+02 1.565999908447265625e+02 9.616512060165405273e-01
1.241999893188476562e+02 1.565999908447265625e+02 9.223516583442687988e-01
1.277999954223632812e+02 1.565999908447265625e+02 8.996626734733581543e-01
1.313999938964843750e+02 1.565999908447265625e+02 8.776298165321350098e-01
1.350000000000000000e+02 1.565999908447265625e+02 8.653965592384338379e-01
1.385999908447265625e+02 1.565999908447265625e+02 8.475171327590942383e-01
1.421999969482421875e+02 1.565999908447265625e+02 8.298757672309875488e-01
1.458000030517578125e+02 1.565999908447265625e+02 8.241366744041442871e-01
1.494000091552734375e+02 1.565999908447265625e+02 8.236107230186462402e-01
1.530000000000000000e+02 1.565999908447265625e+02 8.242647051811218262e-01
1.565999908447265625e+02 1.565999908447265625e+02 8.120738267898559570e-01
1.601999969482421875e+02 1.565999908447265625e+02 8.175719380378723145e-01
1.638000030517578125e+02 1.565999908447265625e+02 8.308361172676086426e-01
1.673999938964843750e+02 1.565999908447265625e+02 8.367097377777099609e-01
1.710000000000000000e+02 1.565999908447265625e+02 8.454558253288269043e-01
1.746000061035156250e+02 1.565999908447265625e+02 8.461174964904785156e-01
1.782000122070312500e+02 1.565999908447265625e+02 8.483080863952636719e-01
1.800000071525573730e+00 1.601999969482421875e+02 8.134367465972900391e-01
5.399999618530273438e+00 1.601999969482421875e+02 8.397628068923950195e-01
9.000000000000000000e+00 1.601999969482421875e+02 8.535398840904235840e-01
1.260000038146972656e+01 1.601999969482421875e+02 8.548070192337036133e-01
1.619999885559082031e+01 1.601999969482421875e+02 8.763680458068847656e-01
1.979999923706054688e+01 1.601999969482421875e+02 8.957726359367370605e-01
2.339999961853027344e+01 1.601999969482421875e+02 9.355141520500183105e-01
2.700000000000000000e+01 1.601999969482421875e+02 9.620961546897888184e-01
3.059999656677246094e+01 1.601999969482421875e+02 9.862837195396423340e-01
3.419999694824218750e+01 1.601999969482421875e+02 1.040713906288146973e+00
3.779999923706054688e+01 1.601999969482421875e+02 1.074130177497863770e+00
4.139999771118164062e+01 1.601999969482421875e+02 1.119849324226379395e+00
4.500000000000000000e+01 1.601999969482421875e+02 1.154664635658264160e+00
4.859999847412109375e+01 1.601999969482421875e+02 1.207318663597106934e+00
5.219999694824218750e+01 1.601999969482421875e+02 1.244586825370788574e+00
5.579999923706054688e+01 1.601999969482421875e+02 1.293256402015686035e+00
5.939999771118164062e+01 1.601999969482421875e+02 1.318427205085754395e+00
6.299999618530273438e+01 1.601999969482421875e+02 1.345855593681335449e+00
6.659999847412109375e+01 1.601999969482421875e+02 1.369731903076171875e+00
7.019999694824218750e+01 1.601999969482421875e+02 1.376803040504455566e+00
7.380000305175781250e+01 1.601999969482421875e+02 1.385275602340698242e+00
7.739999389648437500e+01 1.601999969482421875e+02 1.383677005767822266e+00
8.099999237060546875e+01 1.601999969482421875e+02 1.363647818565368652e+00
8.459999847412109375e+01 1.601999969482421875e+02 1.349009275436401367e+00
8.819999694824218750e+01 1.601999969482421875e+02 1.328328132629394531e+00
9.180000305175781250e+01 1.601999969482421875e+02 1.295014023780822754e+00
9.540000152587890625e+01 1.601999969482421875e+02 1.251104116439819336e+00
9.900000000000000000e+01 1.601999969482421875e+02 1.214440822601318359e+00
1.026000061035156250e+02 1.601999969482421875e+02 1.174996733665466309e+00
1.061999969482421875e+02 1.601999969482421875e+02 1.115799665451049805e+00
1.097999954223632812e+02 1.601999969482421875e+02 1.068472385406494141e+00
1.133999938964843750e+02 1.601999969482421875e+02 1.022199392318725586e+00
1.170000076293945312e+02 1.601999969482421875e+02 9.782878160476684570e-01
1.205999984741210938e+02 1.601999969482421875e+02 9.381208419799804688e-01
1.241999893188476562e+02 1.601999969482421875e+02 9.123152494430541992e-01
1.277999954223632812e+02 1.601999969482421875e+02 8.784158825874328613e-01
1.313999938964843750e+02 1.601999969482421875e+02 8.518693447113037109e-01
1.350000000000000000e+02 1.601999969482421875e+02 8.335590958595275879e-01
1.385999908447265625e+02 1.601999969482421875e+02 8.159681558609008789e-01
1.421999969482421875e+02 1.601999969482421875e+02 8.159329891204833984e-01
1.458000030517578125e+02 1.601999969482421875e+02 8.141667842864990234e-01
1.494000091552734375e+02 1.601999969482421875e+02 8.081834912300109863e-01
1.530000000000000000e+02 1.601999969482421875e+02 8.135079741477966309e-01
1.565999908447265625e+02 1.601999969482421875e+02 7.952556610107421875e-01
1.601999969482421875e+02 1.601999969482421875e+02 8.136819005012512207e-01
1.638000030517578125e+02 1.601999969482421875e+02 8.187991976737976074e-01
1.673999938964843750e+02 1.601999969482421875e+02 8.363367319107055664e-01
1.710000000000000000e+02 1.601999969482421875e+02 8.373698592185974121e-01
1.746000061035156250e+02 1.601999969482421875e+02 8.358337879180908203e-01
1.782000122070312500e+02 1.601999969482421875e+02 8.536247611045837402e-01
1.800000071525573730e+00 1.638000030517578125e+02 8.477633595466613770e-01
5.399999618530273438e+00 1.638000030517578125e+02 8.279873132705688477e-01
9.000000000000000000e+00 1.638000030517578125e+02 8.407391309738159180e-01
1.260000038146972656e+01 1.638000030517578125e+02 8.539586067199707031e-01
1.619999885559082031e+01 1.638000030517578125e+02 8.810916543006896973e-01
1.979999923706054688e+01 1.638000030517578125e+02 9.072143435478210449e-01
2.339999961853027344e+01 1.638000030517578125e+02 9.346714019775390625e-01
2.700000000000000000e+01 1.638000030517578125e+02 9.790428280830383301e-01
3.059999656677246094e+01 1.638000030517578125e+02 1.018855094909667969e+00
3.419999694824218750e+01 1.638000030517578125e+02 1.061463713645935059e+00
3.779999923706054688e+01 1.638000030517578125e+02 1.098495483398437500e+00
4.139999771118164062e+01 1.638000030517578125e+02 1.149327635765075684e+00
4.500000000000000000e+01 1.638000030517578125e+02 1.200481176376342773e+00
4.859999847412109375e+01 1.638000030517578125e+02 1.246955752372741699e+00
5.219999694824218750e+01 1.638000030517578125e+02 1.293908357620239258e+00
5.579999923706054688e+01 1.638000030517578125e+02 1.332597255706787109e+00
5.939999771118164062e+01 1.638000030517578125e+02 1.370758533477783203e+00
6.299999618530273438e+01 1.638000030517578125e+02 1.388869762420654297e+00
6.659999847412109375e+01 1.638000030517578125e+02 1.417448401451110840e+00
7.019999694824218750e+01 1.638000030517578125e+02 1.422511696815490723e+00
7.380000305175781250e+01 1.638000030517578125e+02 1.421152949333190918e+00
7.739999389648437500e+01 1.638000030517578125e+02 1.426304101943969727e+00
8.099999237060546875e+01 1.638000030517578125e+02 1.401827931404113770e+00
8.459999847412109375e+01 1.638000030517578125e+02 1.377309560775756836e+00
8.819999694824218750e+01 1.638000030517578125e+02 1.336781501770019531e+00
9.180000305175781250e+01 1.638000030517578125e+02 1.305131673812866211e+00
9.540000152587890625e+01 1.638000030517578125e+02 1.271778225898742676e+00
9.900000000000000000e+01 1.638000030517578125e+02 1.225365757942199707e+00
1.026000061035156250e+02 1.638000030517578125e+02 1.169938445091247559e+00
1.061999969482421875e+02 1.638000030517578125e+02 1.121629118919372559e+00
1.097999954223632812e+02 1.638000030517578125e+02 1.059849619865417480e+00
1.133999938964843750e+02 1.638000030517578125e+02 1.010040521621704102e+00
1.170000076293945312e+02 1.638000030517578125e+02 9.673163890838623047e-01
1.205999984741210938e+02 1.638000030517578125e+02 9.336080551147460938e-01
1.241999893188476562e+02 1.638000030517578125e+02 8.952494859695434570e-01
1.277999954223632812e+02 1.638000030517578125e+02 8.526486158370971680e-01
1.313999938964843750e+02 1.638000030517578125e+02 8.407648801803588867e-01
1.350000000000000000e+02 1.638000030517578125e+02 8.137660622596740723e-01
1.385999908447265625e+02 1.638000030517578125e+02 7.964199185371398926e-01
1.421999969482421875e+02 1.638000030517578125e+02 7.936888933181762695e-01
1.458000030517578125e+02 1.638000030517578125e+02 7.909902930259704590e-01
1.494000091552734375e+02 1.638000030517578125e+02 7.915017604827880859e-01
1.530000000000000000e+02 1.638000030517578125e+02 8.102722764015197754e-01
1.565999908447265625e+02 1.638000030517578125e+02 8.042511940002441406e-01
1.601999969482421875e+02 1.638000030517578125e+02 8.075153827667236328e-01
1.638000030517578125e+02 1.638000030517578125e+02 8.281688690185546875e-01
1.673999938964843750e+02 1.638000030517578125e+02 8.497334718704223633e-01
1.710000000000000000e+02 1.638000030517578125e+02 8.368723392486572266e-01
1.746000061035156250e+02 1.638000030517578125e+02 8.218406438827514648e-01
1.782000122070312500e+02 1.638000030517578125e+02 8.647265434265136719e-01
1.800000071525573730e+00 1.673999938964843750e+02 8.257330060005187988e-01
5.399999618530273438e+00 1.673999938964843750e+02 8.338082432746887207e-01
9.000000000000000000e+00 1.673999938964843750e+02 8.451749086380004883e-01
1.260000038146972656e+01 1.673999938964843750e+02 8.712810277938842773e-01
1.619999885559082031e+01 1.673999938964843750e+02 8.938463330268859863e-01
1.979999923706054688e+01 1.673999938964843750e+02 9.147779941558837891e-01
2.339999961853027344e+01 1.673999938964843750e+02 9.489130973815917969e-01
2.700000000000000000e+01 1.673999938964843750e+02 9.923527240753173828e-01
3.059999656677246094e+01 1.673999938964843750e+02 1.026845335960388184e+00
3.419999694824218750e+01 1.673999938964843750e+02 1.077303051948547363e+00
3.779999923706054688e+01 1.673999938964843750e+02 1.132899761199951172e+00
4.139999771118164062e+01 1.673999938964843750e+02 1.172515153884887695e+00
4.500000000000000000e+01 1.673999938964843750e+02 1.214414834976196289e+00
4.859999847412109375e+01 1.673999938964843750e+02 1.266277194023132324e+00
5.219999694824218750e+01 1.673999938964843750e+02 1.321840167045593262e+00
5.579999923706054688e+01 1.673999938964843750e+02 1.364966750144958496e+00
5.939999771118164062e+01 1.673999938964843750e+02 1.396922826766967773e+00
6.299999618530273438e+01 1.673999938964843750e+02 1.428126335144042969e+00
6.659999847412109375e+01 1.673999938964843750e+02 1.446509957313537598e+00
7.019999694824218750e+01 1.673999938964843750e+02 1.456917047500610352e+00
7.380000305175781250e+01 1.673999938964843750e+02 1.466086387634277344e+00
7.739999389648437500e+01 1.673999938964843750e+02 1.461730718612670898e+00
8.099999237060546875e+01 1.673999938964843750e+02 1.432562232017517090e+00
8.459999847412109375e+01 1.673999938964843750e+02 1.411092758178710938e+00
8.819999694824218750e+01 1.673999938964843750e+02 1.357898712158203125e+00
9.180000305175781250e+01 1.673999938964843750e+02 1.324806571006774902e+00
9.540000152587890625e+01 1.673999938964843750e+02 1.278380274772644043e+00
9.900000000000000000e+01 1.673999938964843750e+02 1.225317716598510742e+00
1.026000061035156250e+02 1.673999938964843750e+02 1.164460182189941406e+00
1.061999969482421875e+02 1.673999938964843750e+02 1.117197275161743164e+00
1.097999954223632812e+02 1.673999938964843750e+02 1.055630087852478027e+00
1.133999938964843750e+02 1.673999938964843750e+02 1.007251262664794922e+00
1.170000076293945312e+02 1.673999938964843750e+02 9.550039172172546387e-01
1.205999984741210938e+02 1.673999938964843750e+02 9.054427742958068848e-01
1.241999893188476562e+02 1.673999938964843750e+02 8.759714365005493164e-01
1.277999954223632812e+02 1.673999938964843750e+02 8.392391800880432129e-01
1.313999938964843750e+02 1.673999938964843750e+02 8.234345316886901855e-01
1.350000000000000000e+02 1.673999938964843750e+02 7.996034026145935059e-01
1.385999908447265625e+02 1.673999938964843750e+02 7.889637947082519531e-01
1.421999969482421875e+02 1.673999938964843750e+02 7.705587148666381836e-01
1.458000030517578125e+02 1.673999938964843750e+02 7.845761179924011230e-01
1.494000091552734375e+02 1.673999938964843750e+02 7.808055281639099121e-01
1.530000000000000000e+02 1.673999938964843750e+02 7.795889973640441895e-01
1.565999908447265625e+02 1.673999938964843750e+02 7.975424528121948242e-01
1.601999969482421875e+02 1.673999938964843750e+02 7.958037853240966797e-01
1.638000030517578125e+02 1.673999938964843750e+02 8.236536383628845215e-01
1.673999938964843750e+02 1.673999938964843750e+02 8.374708890914916992e-01
1.710000000000000000e+02 1.673999938964843750e+02 8.324611783027648926e-01
1.746000061035156250e+02 1.673999938964843750e+02 8.591802120208740234e-01
1.782000122070312500e+02 1.673999938964843750e+02 8.320341110229492188e-01
1.800000071525573730e+00 1.710000000000000000e+02 8.761714696884155273e-01
5.399999618530273438e+00 1.710000000000000000e+02 8.472471833229064941e-01
9.000000000000000000e+00 1.710000000000000000e+02 8.312401175498962402e-01
1.260000038146972656e+01 1.710000000000000000e+02 8.452237844467163086e-01
1.619999885559082031e+01 1.710000000000000000e+02 9.052730202674865723e-01
1.979999923706054688e+01 1.710000000000000000e+02 9.182451963424682617e-01
2.339999961853027344e+01 1.710000000000000000e+02 9.651670455932617188e-01
2.700000000000000000e+01 1.710000000000000000e+02 9.871336221694946289e-01
3.059999656677246094e+01 1.710000000000000000e+02 1.047682881355285645e+00
3.419999694824218750e+01 1.710000000000000000e+02 1.091426849365234375e+00
3.779999923706054688e+01 1.710000000000000000e+02 1.148848414421081543e+00
4.139999771118164062e+01 1.710000000000000000e+02 1.201402187347412109e+00
4.500000000000000000e+01 1.710000000000000000e+02 1.264753103256225586e+00
4.859999847412109375e+01 1.710000000000000000e+02 1.305467605590820312e+00
5.219999694824218750e+01 1.710000000000000000e+02 1.348816990852355957e+00
5.579999923706054688e+01 1.710000000000000000e+02 1.394605278968811035e+00
5.939999771118164062e+01 1.710000000000000000e+02 1.437153816223144531e+00
6.299999618530273438e+01 1.710000000000000000e+02 1.470266461372375488e+00
6.659999847412109375e+01 1.710000000000000000e+02 1.494228482246398926e+00
7.019999694824218750e+01 1.710000000000000000e+02 1.499450922012329102e+00
7.380000305175781250e+01 1.710000000000000000e+02 1.504424571990966797e+00
7.739999389648437500e+01 1.710000000000000000e+02 1.499168634414672852e+00
8.099999237060546875e+01 1.710000000000000000e+02 1.463697552680969238e+00
8.459999847412109375e+01 1.710000000000000000e+02 1.436987519264221191e+00
8.819999694824218750e+01 1.710000000000000000e+02 1.389040231704711914e+00
9.180000305175781250e+01 1.710000000000000000e+02 1.344609379768371582e+00
9.540000152587890625e+01 1.710000000000000000e+02 1.288043856620788574e+00
9.900000000000000000e+01 1.710000000000000000e+02 1.230792164802551270e+00
1.026000061035156250e+02 1.710000000000000000e+02 1.166018843650817871e+00
1.061999969482421875e+02 1.710000000000000000e+02 1.106926918029785156e+00
1.097999954223632812e+02 1.710000000000000000e+02 1.047789931297302246e+00
1.133999938964843750e+02 1.710000000000000000e+02 9.888961315155029297e-01
1.170000076293945312e+02 1.710000000000000000e+02 9.410415291786193848e-01
1.205999984741210938e+02 1.710000000000000000e+02 8.868883848190307617e-01
1.241999893188476562e+02 1.710000000000000000e+02 8.546529412269592285e-01
1.277999954223632812e+02 1.710000000000000000e+02 8.257167935371398926e-01
1.313999938964843750e+02 1.710000000000000000e+02 8.054985404014587402e-01
1.350000000000000000e+02 1.710000000000000000e+02 7.866562008857727051e-01
1.385999908447265625e+02 1.710000000000000000e+02 7.703462839126586914e-01
1.421999969482421875e+02 1.710000000000000000e+02 7.709960341453552246e-01
1.458000030517578125e+02 1.710000000000000000e+02 7.694463729858398438e-01
1.494000091552734375e+02 1.710000000000000000e+02 7.752470970153808594e-01
1.530000000000000000e+02 1.710000000000000000e+02 7.748934626579284668e-01
1.565999908447265625e+02 1.710000000000000000e+02 7.826917767524719238e-01
1.601999969482421875e+02 1.710000000000000000e+02 8.004085421562194824e-01
1.638000030517578125e+02 1.710000000000000000e+02 8.292514085769653320e-01
1.673999938964843750e+02 1.710000000000000000e+02 8.282784223556518555e-01
1.710000000000000000e+02 1.710000000000000000e+02 8.567161560058593750e-01
1.746000061035156250e+02 1.710000000000000000e+02 8.721823096275329590e-01
1.782000122070312500e+02 1.710000000000000000e+02 8.329168558120727539e-01
1.800000071525573730e+00 1.746000061035156250e+02 8.299907445907592773e-01
5.399999618530273438e+00 1.746000061035156250e+02 8.587145805358886719e-01
9.000000000000000000e+00 1.746000061035156250e+02 8.471583724021911621e-01
1.260000038146972656e+01 1.746000061035156250e+02 8.769133687019348145e-01
1.619999885559082031e+01 1.746000061035156250e+02 8.922588825225830078e-01
1.979999923706054688e+01 1.746000061035156250e+02 9.219816327095031738e-01
2.339999961853027344e+01 1.746000061035156250e+02 9.750312566757202148e-01
2.700000000000000000e+01 1.746000061035156250e+02 1.013271450996398926e+00
3.059999656677246094e+01 1.746000061035156250e+02 1.058755278587341309e+00
3.419999694824218750e+01 1.746000061035156250e+02 1.099506497383117676e+00
3.779999923706054688e+01 1.746000061035156250e+02 1.164478778839111328e+00
4.139999771118164062e+01 1.746000061035156250e+02 1.218312621116638184e+00
4.500000000000000000e+01 1.746000061035156250e+02 1.275419950485229492e+00
4.859999847412109375e+01 1.746000061035156250e+02 1.326242566108703613e+00
5.219999694824218750e+01 1.746000061035156250e+02 1.377694606781005859e+00
5.579999923706054688e+01 1.746000061035156250e+02 1.430860638618469238e+00
5.939999771118164062e+01 1.746000061035156250e+02 1.467734575271606445e+00
6.299999618530273438e+01 1.746000061035156250e+02 1.488937735557556152e+00
6.659999847412109375e+01 1.746000061035156250e+02 1.510609030723571777e+00
7.019999694824218750e+01 1.746000061035156250e+02 1.515013575553894043e+00
7.380000305175781250e+01 1.746000061035156250e+02 1.521241068840026855e+00
7.739999389648437500e+01 1.746000061035156250e+02 1.500965118408203125e+00
8.099999237060546875e+01 1.746000061035156250e+02 1.480409622192382812e+00
8.459999847412109375e+01 1.746000061035156250e+02 1.453092217445373535e+00
8.819999694824218750e+01 1.746000061035156250e+02 1.397901058197021484e+00
9.180000305175781250e+01 1.746000061035156250e+02 1.352635264396667480e+00
9.540000152587890625e+01 1.746000061035156250e+02 1.282716870307922363e+00
9.900000000000000000e+01 1.746000061035156250e+02 1.226368308067321777e+00
1.026000061035156250e+02 1.746000061035156250e+02 1.156747579574584961e+00
1.061999969482421875e+02 1.746000061035156250e+02 1.097317099571228027e+00
1.097999954223632812e+02 1.746000061035156250e+02 1.041941761970520020e+00
1.133999938964843750e+02 1.746000061035156250e+02 9.835401773452758789e-01
1.170000076293945312e+02 1.746000061035156250e+02 9.254168868064880371e-01
1.205999984741210938e+02 1.746000061035156250e+02 8.830677270889282227e-01
1.241999893188476562e+02 1.746000061035156250e+02 8.337988257408142090e-01
1.277999954223632812e+02 1.746000061035156250e+02 8.142814040184020996e-01
1.313999938964843750e+02 1.746000061035156250e+02 8.010278940200805664e-01
1.350000000000000000e+02 1.746000061035156250e+02 7.821510434150695801e-01
1.385999908447265625e+02 1.746000061035156250e+02 7.653422355651855469e-01
1.421999969482421875e+02 1.746000061035156250e+02 7.640225887298583984e-01
1.458000030517578125e+02 1.746000061035156250e+02 7.580455541610717773e-01
1.494000091552734375e+02 1.746000061035156250e+02 7.624584436416625977e-01
1.530000000000000000e+02 1.746000061035156250e+02 7.677332162857055664e-01
1.565999908447265625e+02 1.746000061035156250e+02 7.898136973381042480e-01
1.601999969482421875e+02 1.746000061035156250e+02 7.995817065238952637e-01
1.638000030517578125e+02 1.746000061035156250e+02 8.161795139312744141e-01
1.673999938964843750e+02 1.746000061035156250e+02 8.399445414543151855e-01
1.710000000000000000e+02 1.746000061035156250e+02 8.466567397117614746e-01
1.746000061035156250e+02 1.746000061035156250e+02 8.484038114547729492e-01
1.782000122070312500e+02 1.746000061035156250e+02 8.343693614006042480e-01
1.800000071525573730e+00 1.782000122070312500e+02 8.326484560966491699e-01
5.399999618530273438e+00 1.782000122070312500e+02 8.313655853271484375e-01
9.000000000000000000e+00 1.782000122070312500e+02 8.476736545562744141e-01
1.260000038146972656e+01 1.782000122070312500e+02 8.689111471176147461e-01
1.619999885559082031e+01 1.782000122070312500e+02 8.954287171363830566e-01
1.979999923706054688e+01 1.782000122070312500e+02 9.389479160308837891e-01
2.339999961853027344e+01 1.782000122070312500e+02 9.735320806503295898e-01
2.700000000000000000e+01 1.782000122070312500e+02 1.009787082672119141e+00
3.059999656677246094e+01 1.782000122070312500e+02 1.059320688247680664e+00
3.419999694824218750e+01 1.782000122070312500e+02 1.124663233757019043e+00
3.779999923706054688e+01 1.782000122070312500e+02 1.172504067420959473e+00
4.139999771118164062e+01 1.782000122070312500e+02 1.239097595214843750e+00
4.500000000000000000e+01 1.782000122070312500e+02 1.283947229385375977e+00
4.859999847412109375e+01 1.782000122070312500e+02 1.346337437629699707e+00
5.219999694824218750e+01 1.782000122070312500e+02 1.394198656082153320e+00
5.579999923706054688e+01 1.782000122070312500e+02 1.433054566383361816e+00
5.939999771118164062e+01 1.782000122070312500e+02 1.481089711189270020e+00
6.299999618530273438e+01 1.782000122070312500e+02 1.506173849105834961e+00
6.659999847412109375e+01 1.782000122070312500e+02 1.516920447349548340e+00
7.019999694824218750e+01 1.782000122070312500e+02 1.532023549079895020e+00
7.380000305175781250e+01 1.782000122070312500e+02 1.533007383346557617e+00
7.739999389648437500e+01 1.782000122070312500e+02 1.518898844718933105e+00
8.099999237060546875e+01 1.782000122070312500e+02 1.493638277053833008e+00
8.459999847412109375e+01 1.782000122070312500e+02 1.443064212799072266e+00
8.819999694824218750e+01 1.782000122070312500e+02 1.392498373985290527e+00
9.180000305175781250e+01 1.782000122070312500e+02 1.348510622978210449e+00
9.540000152587890625e+01 1.782000122070312500e+02 1.297160029411315918e+00
9.900000000000000000e+01 1.782000122070312500e+02 1.222259998321533203e+00
1.026000061035156250e+02 1.782000122070312500e+02 1.161607265472412109e+00
1.061999969482421875e+02 1.782000122070312500e+02 1.089676380157470703e+00
1.097999954223632812e+02 1.782000122070312500e+02 1.028656244277954102e+00
1.133999938964843750e+02 1.782000122070312500e+02 9.772359132766723633e-01
1.170000076293945312e+02 1.782000122070312500e+02 9.274344444274902344e-01
1.205999984741210938e+02 1.782000122070312500e+02 8.846456408500671387e-01
1.241999893188476562e+02 1.782000122070312500e+02 8.297423720359802246e-01
1.277999954223632812e+02 1.782000122070312500e+02 8.145943880081176758e-01
1.313999938964843750e+02 1.782000122070312500e+02 7.970104813575744629e-01
1.350000000000000000e+02 1.782000122070312500e+02 7.815780043601989746e-01
1.385999908447265625e+02 1.782000122070312500e+02 7.624277472496032715e-01
1.421999969482421875e+02 1.782000122070312500e+02 7.594051361083984375e-01
1.458000030517578125e+02 1.782000122070312500e+02 7.683135271072387695e-01
1.494000091552734375e+02 1.782000122070312500e+02 7.774792313575744629e-01
1.530000000000000000e+02 1.782000122070312500e+02 7.732065916061401367e-01
1.565999908447265625e+02 1.782000122070312500e+02 7.906710505485534668e-01
1.601999969482421875e+02 1.782000122070312500e+02 8.033614754676818848e-01
1.638000030517578125e+02 1.782000122070312500e+02 8.129879236221313477e-01
1.673999938964843750e+02 1.782000122070312500e+02 8.070691823959350586e-01
1.710000000000000000e+02 1.782000122070312500e+02 8.281902074813842773e-01
1.746000061035156250e+02 1.782000122070312500e+02 8.166097402572631836e-01
1.782000122070312500e+02 1.782000122070312500e+02 8.705615401268005371e-01
