# Supplementary material for: Multipolar electric and magnetic contributions to sum-frequency generation spectra reveal biaxial interfacial water structure
Source: Nat Commun. 2026 May 13;17:4333. doi: 10.1038/s41467-026-72345-4 (PMC13172427; doi:10.1038/s41467-026-72345-4)
Supplement: Supplementary file 3 — Source data [file 41467_2026_72345_MOESM3_ESM.zip › SourceData/SuppFig17(b,d).txt]

# f no_mean_sub no_mean_sub_err mean_sub mean_sub_err
-5.368036378281251018e+03 nan nan nan nan
-5.347188622031249906e+03 nan nan nan nan
-5.326340865781248795e+03 nan nan nan nan
-5.305493109531251321e+03 nan nan nan nan
-5.284645353281250209e+03 nan nan nan nan
-5.263797597031249097e+03 nan nan nan nan
-5.242949840781250714e+03 nan nan nan nan
-5.222102084531249602e+03 nan nan nan nan
-5.201254328281248490e+03 nan nan nan nan
-5.180406572031250107e+03 nan nan nan nan
-5.159558815781249905e+03 9.576877954028907222e-03 6.456973880963387535e-02 -1.050363799269017975e-02 1.288345066572578641e-02
-5.138711059531248793e+03 -2.773134745803945743e-04 6.363338315050871830e-02 -1.372695780242162017e-02 1.161567224447558437e-02
-5.117863303281250410e+03 -8.357141162800811249e-03 5.851574908676553111e-02 -1.926064495591491704e-02 1.080664516107652205e-02
-5.097015547031250208e+03 -4.348592987408826660e-02 4.901032051660886985e-02 -2.223751015049464652e-02 8.862841339616501363e-03
-5.076167790781248186e+03 -5.226924965170538090e-03 4.751476979032210474e-02 -3.544665806780052109e-02 9.129348681972926718e-03
-5.055320034531250712e+03 -5.234727421086567828e-02 3.916670953904921593e-02 -5.701151907407908670e-02 8.833880065735806239e-03
-5.034472278281250510e+03 -1.771754194836986512e-02 3.177347135376528547e-02 -5.174510154591663302e-02 6.978459775577744613e-03
-5.013624522031248489e+03 -3.662873135622560228e-02 2.682224059471377195e-02 -3.126591252147836730e-02 7.525888224782191667e-03
-4.992776765781250106e+03 -3.177400097107176136e-02 2.088055649539351938e-02 -2.530057695801890202e-02 7.319132289069718578e-03
-4.971929009531249903e+03 4.637799500800887588e-04 2.159102187862887989e-02 -1.925219260328118326e-02 6.423018644310865902e-03
-4.951081253281248792e+03 -1.944746094648750270e-02 2.302729306343558741e-02 -2.430077784348693912e-02 6.378698661096234533e-03
-4.930233497031249499e+03 4.726127956190648467e-03 2.346647174675458095e-02 -2.014238407116092713e-02 6.695319180099516820e-03
-4.909385740781250206e+03 -1.104714446722519783e-02 1.934528383545224689e-02 -2.184034976408399942e-02 7.280929139853856147e-03
-4.888537984531249094e+03 -1.535135578538996369e-02 2.247240273876659200e-02 -2.561722912615797820e-02 6.226287024919898230e-03
-4.867690228281249802e+03 -2.326761693377700849e-02 2.208669532579967884e-02 -2.492404787496307547e-02 6.721411663270636383e-03
-4.846842472031250509e+03 -1.205938056406510167e-02 2.163502247300520820e-02 -2.410440696482507236e-02 6.290127823312991091e-03
-4.825994715781248487e+03 -1.083453574761972758e-02 2.298305638023232650e-02 -2.486247940944479040e-02 7.075433253725342715e-03
-4.805146959531249195e+03 -1.672887377051811633e-02 2.194551627945923872e-02 -3.010855733779640650e-02 8.071405587166504900e-03
-4.784299203281249902e+03 -1.042070934036626317e-02 2.101241798382803491e-02 -2.475600843193749220e-02 7.101705545011168831e-03
-4.763451447031249700e+03 -3.556121198907542802e-02 2.542660050886882267e-02 -2.615408745304178412e-02 8.571376681484773469e-03
-4.742603690781249497e+03 -3.858248964913553024e-03 2.685028677913091355e-02 -3.013724179230881789e-02 8.562403502750243894e-03
-4.721755934531250205e+03 -2.453755711253263749e-02 2.682160993092121484e-02 -3.535654344160484019e-02 9.009186274361228805e-03
-4.700908178281249093e+03 -3.592928877398877258e-02 2.784513327558544790e-02 -3.160431422747882191e-02 9.634513525974944953e-03
-4.680060422031247981e+03 -2.387006972894299348e-02 3.324940637299770435e-02 -3.457838435915699254e-02 8.596813152282452297e-03
-4.659212665781249598e+03 -3.700367097209712047e-02 3.297254009273823533e-02 -4.201914752201243303e-02 1.119946894226493857e-02
-4.638364909531248486e+03 -2.020808900779417355e-02 3.718955259766609789e-02 -4.922978407026361997e-02 1.045831355972240244e-02
-4.617517153281248284e+03 -1.004325878112769313e-02 3.709008132567361005e-02 -4.311063925957736576e-02 1.429944856269869252e-02
-4.596669397031249900e+03 -5.936249813295849109e-02 3.766553062006457869e-02 -6.069951069269294980e-02 1.391963083055921743e-02
-4.575821640781248789e+03 -4.697059107148847390e-02 4.260082650278522454e-02 -5.996387081297249733e-02 1.458669436505761682e-02
-4.554973884531248586e+03 -6.261100803948115023e-02 5.558242191768227730e-02 -6.478281477823782941e-02 1.548670626178372083e-02
-4.534126128281250203e+03 -5.684136354965781818e-02 5.223637403365705839e-02 -6.895776997927635654e-02 1.738077418888476014e-02
-4.513278372031249091e+03 -5.881056423589416104e-02 5.478738351865101996e-02 -9.825509398792993399e-02 1.956291980207796807e-02
-4.492430615781248889e+03 -8.636920182740952245e-02 6.740811662379637970e-02 -1.235470897278963115e-01 2.142885448022856590e-02
-4.471582859531250506e+03 -1.106560891172467254e-01 6.292144207649609522e-02 -1.451247756489401630e-01 2.465409649052447902e-02
-4.450735103281249394e+03 -1.146693221520912187e-01 7.593221807636228726e-02 -1.410040925286411284e-01 2.775985595566366274e-02
-4.429887347031248282e+03 -2.017870904738526538e-01 6.463704492379343525e-02 -1.790189419767259371e-01 2.844325933613931975e-02
-4.409039590781250809e+03 -2.779808469674275861e-01 8.630019233525203226e-02 -2.329539758184150378e-01 3.138908837308725108e-02
-4.388191834531249697e+03 -3.033850701603892364e-01 8.640191098871841113e-02 -2.906238520005921533e-01 3.652909869853101371e-02
-4.367344078281248585e+03 -2.262247778871357140e-01 9.115969066957339828e-02 -2.984325236291443528e-01 3.955850743735107866e-02
-4.346496322031251111e+03 -3.759285742457261215e-01 9.735825043624889152e-02 -4.164451652656991354e-01 4.774227836916682816e-02
-4.325648565781249999e+03 -4.962167531426377454e-01 9.481874892938611799e-02 -5.064481283141041290e-01 5.291771980041230089e-02
-4.304800809531248888e+03 -5.374015480812335266e-01 1.076458665334299181e-01 -6.245618706673431442e-01 4.541392304059670842e-02
-4.283953053281251414e+03 -6.241879869275913650e-01 1.012628431560879116e-01 -7.267741947410712999e-01 5.195714276719475694e-02
-4.263105297031250302e+03 -7.636862056270049548e-01 1.145431468018427851e-01 -8.043610124028374164e-01 4.802047276691570610e-02
-4.242257540781249190e+03 -1.025540172868489419e+00 1.068616949138308098e-01 -9.251983482479316789e-01 4.853042112029743588e-02
-4.221409784531250807e+03 -1.086743759900394624e+00 1.299762643685057895e-01 -1.007278770646949928e+00 5.461851453569523118e-02
-4.200562028281250605e+03 -1.152676654673979950e+00 1.187966999215622071e-01 -1.162104977826045937e+00 5.862146157037191607e-02
-4.179714272031249493e+03 -1.325913295705214212e+00 1.209213136267875133e-01 -1.397837122776804275e+00 5.364736516796275029e-02
-4.158866515781250200e+03 -1.658176233970600988e+00 1.585914855992031081e-01 -1.596918902565307441e+00 6.841098990399820112e-02
-4.138018759531249998e+03 -2.070946022010860421e+00 1.769784768249902662e-01 -2.162759332960910719e+00 7.878006652773643370e-02
-4.117171003281248886e+03 -3.075324570881668329e+00 1.531494356932521228e-01 -3.160583637340146357e+00 9.364420816789929825e-02
-4.096323247031250503e+03 -6.190436590529447614e+00 2.231115376620699253e-01 -6.489296413449280543e+00 1.651400611279850439e-01
-4.075475490781250301e+03 -1.978640469600810547e+01 4.063237099596156976e-01 -1.999714154485860718e+01 3.383763491221913333e-01
-4.054627734531249189e+03 -7.762049648636239851e+01 1.123992421450573653e+00 -7.686549437878976221e+01 1.046219970172193481e+00
-4.033779978281249896e+03 -9.405008955684125738e+01 1.399930918556310466e+00 -9.375870939684838845e+01 1.251189528035831833e+00
-4.012932222031249694e+03 -4.074815574706069299e+01 1.427900455403842805e+00 -4.022377796039398845e+01 1.239264959854293746e+00
-3.992084465781249492e+03 -1.036552518879604001e+01 1.997309072528683505e+00 -1.013555492411914294e+01 1.629647740199370087e+00
-3.971236709531250199e+03 8.522365335677561049e+00 2.370020422021978046e+00 8.483899128268053147e+00 2.106569934122411780e+00
-3.950388953281249997e+03 1.388274553008459655e+01 2.656469952024915315e+00 1.363653811773823676e+01 2.395031262553143581e+00
-3.929541197031249794e+03 2.693014344879663469e+01 3.423798452466978670e+00 2.635235429801278784e+01 3.098049052834924488e+00
-3.908693440781250501e+03 3.116108654475731043e+01 3.522863897193502680e+00 3.061103399351068077e+01 3.072611458533355488e+00
-3.887845684531249390e+03 4.138214287717794093e+01 3.642806869665729419e+00 4.118752780197711161e+01 3.619874576348149908e+00
-3.866997928281249187e+03 4.319253733383153815e+01 3.575138171709896007e+00 4.339166950084392482e+01 3.559844116336543962e+00
-3.846150172031250349e+03 4.687765984588472179e+01 4.196763111512555433e+00 4.675648109316210821e+01 4.051098316473473737e+00
-3.825302415781249692e+03 4.788128714835594479e+01 4.003233885482226917e+00 4.800020171324537444e+01 3.974878043174649100e+00
-3.804454659531249490e+03 4.560183086460878599e+01 4.162942489236002075e+00 4.621078612763454885e+01 4.007891699676976671e+00
-3.783606903281249288e+03 4.116323915065680694e+01 4.130798453786256985e+00 4.241215320138912404e+01 4.021486987994749462e+00
-3.762759147031249995e+03 4.062754781584457220e+01 3.738437396864178641e+00 4.132047172548924863e+01 3.584805702838673280e+00
-3.741911390781249793e+03 3.814528425234792763e+01 3.433043976014904075e+00 3.755423206980453443e+01 3.429556901121836532e+00
-3.721063634531248681e+03 3.035479161356249023e+01 3.276567573443788461e+00 3.013505285725332428e+01 3.224684510109603330e+00
-3.700215878281250298e+03 2.504961315128045385e+01 3.113204610772513536e+00 2.494153815222778192e+01 3.134897249443744371e+00
-3.679368122031249186e+03 1.905819909585069283e+01 2.523545161036645279e+00 1.971928259356299051e+01 2.276748021344805473e+00
-3.658520365781248984e+03 1.583358113710810500e+01 2.090761322400626732e+00 1.600946636441843651e+01 2.020869254496710177e+00
-3.637672609531250146e+03 1.075147349551813392e+01 1.735060794623152658e+00 1.049406256456759046e+01 1.636511014967278355e+00
-3.616824853281249489e+03 7.714690486259205393e+00 1.273958715080489412e+00 7.917501756996418116e+00 1.184478474529231162e+00
-3.595977097031249286e+03 6.988290431839057959e+00 9.992247276206549511e-01 6.852503526215156349e+00 8.992921885091825773e-01
-3.575129340781249539e+03 6.133216476588275512e+00 9.437669050394611459e-01 5.773454849603334438e+00 8.444469622857360136e-01
-3.554281584531249791e+03 4.957994268315780495e+00 8.449517380887108242e-01 4.579145779444167452e+00 6.332270705770915997e-01
-3.533433828281249589e+03 4.851114136627085571e+00 6.629567569400085514e-01 4.878372688337989871e+00 5.371397835088347339e-01
-3.512586072031249842e+03 3.709628957883114531e+00 5.526012511074863687e-01 4.065569483333180578e+00 4.259553417036712197e-01
-3.491738315781249639e+03 3.454928690100196320e+00 5.105799857489651261e-01 3.413247780691083477e+00 3.767162735245254690e-01
-3.470890559531249892e+03 2.414403153629939514e+00 3.761877111899280535e-01 2.415306668328686790e+00 3.160750210038271169e-01
-3.450042803281249689e+03 2.164010666940349381e+00 4.083333597847889074e-01 1.978451485236162988e+00 2.753130079304798583e-01
-3.429195047031249942e+03 1.423998206315268744e+00 2.957020812824462941e-01 1.458153688895676536e+00 2.014415901545802967e-01
-3.408347290781250194e+03 1.014423518478526409e+00 2.713976440492328335e-01 1.117629268734863235e+00 1.848647145536359560e-01
-3.387499534531249992e+03 7.796426557160599513e-01 2.389207838999296563e-01 9.673060075878121555e-01 1.321096199005373506e-01
-3.366651778281250245e+03 5.640904590005750840e-01 2.211222668568035843e-01 8.219073149152578139e-01 1.315023910405957175e-01
-3.345804022031249588e+03 8.039247831037150682e-01 1.779147263405262691e-01 7.433049109702467572e-01 9.363838059835399852e-02
-3.324956265781249385e+03 6.500863684170762324e-01 1.678272747459324254e-01 6.601210451272112589e-01 9.600174786033387198e-02
-3.304108509531249638e+03 5.619357393073017848e-01 1.642603232326966256e-01 6.027864123597751478e-01 7.277202803202317827e-02
-3.283260753281249890e+03 3.745529989311355834e-01 1.788158839568586567e-01 4.837067393110975333e-01 7.114518098392831613e-02
-3.262412997031249233e+03 5.316729831666013872e-01 1.420777319649599579e-01 4.135652528073826550e-01 5.023042434855334859e-02
-3.241565240781249486e+03 3.127914461850869188e-01 1.312499161283801064e-01 3.239791066150344845e-01 5.173722686855197761e-02
-3.220717484531250193e+03 4.874749939213272598e-01 1.422492169769297432e-01 3.495033488448390235e-01 4.387731211389612335e-02
-3.199869728281249081e+03 2.647490648897878329e-01 1.051007735791570502e-01 2.925377083361929698e-01 4.407062973039498066e-02
-3.179021972031249788e+03 2.852050667172961185e-01 1.309330607749971953e-01 2.593456217398629193e-01 3.456744875943552897e-02
-3.158174215781250041e+03 2.755011829946134028e-01 1.083437802873951916e-01 2.446242561461515752e-01 3.022471875008048148e-02
-3.137326459531249384e+03 2.709523471697379282e-01 1.022753112767926381e-01 2.020039667088219804e-01 3.402869419113023486e-02
-3.116478703281250091e+03 1.046661657483596575e-01 1.055384053319690235e-01 1.811839328802194449e-01 2.684113369757843565e-02
-3.095630947031248979e+03 2.205035500549581695e-01 9.388481915746084427e-02 1.720628671179751934e-01 2.370516051598914320e-02
-3.074783190781249687e+03 1.244360658985904922e-01 8.382075612545168697e-02 1.679310390496059902e-01 2.506250858938644660e-02
-3.053935434531249939e+03 1.319420219477573930e-01 9.457109468256015561e-02 1.486353951158439213e-01 2.250949759829155156e-02
-3.033087678281249282e+03 8.397872402560949134e-02 8.452479642269439264e-02 1.111414887847657490e-01 1.905231670701549793e-02
-3.012239922031249534e+03 6.096233514984190915e-02 8.786373292559754300e-02 1.213433531564569734e-01 1.752426394977159643e-02
-2.991392165781250242e+03 1.694726984257541313e-01 7.479816227887535474e-02 1.108686389331013239e-01 2.209511667357715731e-02
-2.970544409531249585e+03 6.583168328005942205e-02 7.082595030978779127e-02 8.515389850156282470e-02 1.645888260441620565e-02
-2.949696653281249837e+03 1.334779023238627793e-01 5.752450042064131963e-02 7.956062272391520307e-02 1.636328255834691367e-02
-2.928848897031250090e+03 9.038903838217872411e-02 7.457925496225611961e-02 6.074402444636198967e-02 1.475588934834445344e-02
-2.908001140781248978e+03 7.364937309704745749e-02 6.288545385311791747e-02 6.557914452780633230e-02 1.440849980120268055e-02
-2.887153384531249685e+03 6.342092292223470984e-02 6.987159817931053174e-02 4.783151104534309056e-02 1.261930259781649487e-02
-2.866305628281250392e+03 2.424624805137704994e-02 7.313896372095690657e-02 2.813178237275807542e-02 1.260240074563518178e-02
-2.845457872031249281e+03 4.592301319120001973e-02 6.413261981564652436e-02 3.473370688513909010e-02 1.129254357930116991e-02
-2.824610115781249988e+03 -2.832917970912327693e-02 6.482395934379954483e-02 2.846559134073207292e-02 1.224734622072037003e-02
-2.803762359531250240e+03 4.633769980816398321e-02 5.927005688836280844e-02 2.718609766079743348e-02 1.439400178370515808e-02
-2.782914603281249583e+03 6.346869428061020779e-02 5.861902331850772641e-02 2.407041573402709383e-02 1.222027398953636976e-02
-2.762066847031249836e+03 9.644071137611500907e-03 6.777726828234151291e-02 2.678766458402983761e-02 1.276276134305769604e-02
-2.741219090781250088e+03 8.286432721521455602e-02 7.338932042938876854e-02 2.259615137307997151e-02 1.209338914963768545e-02
-2.720371334531249431e+03 1.962778697419954518e-02 7.832780445921061485e-02 7.891011082994624920e-03 1.294082608212011876e-02
-2.699523578281249684e+03 -6.383523756285211861e-03 7.242772543115635897e-02 1.417503849798431442e-02 1.444411058125617646e-02
-2.678675822031249936e+03 1.166157179426744427e-02 7.669085983621311275e-02 5.242309829710133616e-03 1.527778930969538908e-02
-2.657828065781249279e+03 -2.306444084232354974e-02 7.892271939190817487e-02 6.116055504846954621e-03 1.522179541807281919e-02
-2.636980309531249986e+03 -4.441004948950161638e-03 8.477246441011984657e-02 -3.569505349337631899e-03 1.437306698651670891e-02
-2.616132553281249329e+03 1.083379088561987370e-02 9.127098958423227049e-02 -1.287109108814493523e-02 1.848490066789531747e-02
-2.595284797031249582e+03 1.435626651244604167e-02 1.052265624863524401e-01 -2.448390284020288132e-02 1.407658748609380908e-02
-2.574437040781250289e+03 -8.258537402570156893e-02 9.180539216240254929e-02 -6.248041703886006090e-03 1.651747574913706856e-02
-2.553589284531249632e+03 6.239442934392316550e-03 1.064335523187629196e-01 -1.791186721450092889e-02 1.916564945141786477e-02
-2.532741528281249884e+03 -2.157059739527414713e-02 1.254913863438600341e-01 -2.828095058049119245e-02 1.776115489177039486e-02
-2.511893772031250137e+03 -2.238428246834456986e-02 1.307445623448925121e-01 -2.197454958401327124e-02 2.116235013386499886e-02
-2.491046015781249480e+03 -2.900757043138067412e-02 1.379484607702088084e-01 -2.626189370370548767e-02 2.223292958957360371e-02
-2.470198259531249732e+03 9.061530404986525844e-02 1.560484212192868314e-01 -3.213150250641685218e-02 2.318126882339178324e-02
-2.449350503281250440e+03 -5.576883316216890013e-02 1.504054816203217460e-01 -2.085449243929598379e-02 2.820854096026088539e-02
-2.428502747031249328e+03 1.217966554938454682e-01 1.624553782162127813e-01 -6.402899631678348608e-03 2.971876379962850451e-02
-2.407654990781249580e+03 -1.282584083693746324e-01 1.656081218681662026e-01 -3.694362551913323023e-02 3.078467180602825412e-02
-2.386807234531250288e+03 2.634688525513099316e-02 1.718937948442388342e-01 -2.885026220276760978e-02 3.056880586788560811e-02
-2.365959478281249176e+03 1.510836101117054957e-02 1.611815492469231836e-01 -2.673463265159217034e-02 3.235546888537575022e-02
-2.345111722031249883e+03 1.148472269173236443e-01 1.903654988489179578e-01 8.958945111691361243e-05 3.732400796061700887e-02
-2.324263965781250135e+03 -2.954345395285856365e-02 2.213687615843010492e-01 -6.203665149227177190e-03 3.894294275029997615e-02
-2.303416209531249024e+03 -8.847117010347402277e-02 2.128127590116829504e-01 2.408520042117547749e-02 4.147212951930118879e-02
-2.282568453281249731e+03 -3.182328429545196180e-02 2.165785591398973475e-01 -4.267122471605057886e-03 3.877963095607912802e-02
-2.261720697031249983e+03 -1.580495267340780163e-01 1.997332526730691560e-01 -5.724800726281951274e-02 3.595477328305549808e-02
-2.240872940781249326e+03 3.129834935938070883e-02 2.376236342877802998e-01 -1.371370824730514318e-02 4.364627241800896063e-02
-2.220025184531249579e+03 9.121281205500779421e-02 2.265575654929859739e-01 -4.248548621106550821e-02 3.910346922098832667e-02
-2.199177428281250286e+03 -1.575036741848610256e-01 2.086901347493816949e-01 -7.840776200318616551e-02 3.706935248892759271e-02
-2.178329672031249629e+03 -2.459103260658393741e-01 2.121016286746328361e-01 -6.084289096872894792e-02 3.857411718542423651e-02
-2.157481915781249882e+03 -1.282039763609040262e-01 2.030554592521010004e-01 -5.184749439131988713e-02 3.478504109319986715e-02
-2.136634159531249679e+03 -1.166327108270378832e-01 1.789577625394890015e-01 1.976631842765451050e-02 3.773449001989835627e-02
-2.115786403281249477e+03 8.444328364479627980e-03 1.790063527803473220e-01 4.733124087722014733e-02 3.064541212802658621e-02
-2.094938647031250184e+03 -4.523052743250739749e-02 1.959096233422850108e-01 5.464475804884406929e-02 3.566108365479517261e-02
-2.074090890781249982e+03 -2.972450095483872984e-02 1.852996829173508553e-01 1.150751232891287917e-01 3.054696956434092489e-02
-2.053243134531249780e+03 -2.367773731898635201e-02 1.828342506079489171e-01 6.822033992855129625e-02 3.161142586338801935e-02
-2.032395378281250260e+03 2.066865438272780242e-01 1.883590992603786651e-01 1.277898436702250007e-01 3.345824548396208326e-02
-2.011547622031249148e+03 5.508773522322785859e-02 2.155153273413604464e-01 1.296101384109492050e-01 3.879873989290923836e-02
-1.990699865781249855e+03 1.975511401609287843e-01 2.122764238193264874e-01 1.773434417232051252e-01 3.743676414064068397e-02
-1.969852109531250335e+03 2.992491121154668421e-01 2.311332799532013760e-01 2.300754816164884697e-01 4.829387480364469992e-02
-1.949004353281249223e+03 2.755364628327952592e-01 2.998661202676067283e-01 2.582748017081611391e-01 5.852931505332280293e-02
-1.928156597031249930e+03 5.131781042836095486e-01 3.505970586794446286e-01 4.214988029848701356e-01 8.427073368481434457e-02
-1.907308840781249728e+03 9.630542470080948325e-01 4.611443902500259595e-01 6.334217477338720537e-01 1.198550067094546340e-01
-1.886461084531249753e+03 2.143206942324686448e+00 7.229273545329232276e-01 1.871016549470838619e+00 2.533488794530657784e-01
-1.865613328281249778e+03 3.544855168155128133e+00 1.061248719979094313e+00 3.172863090063422931e+00 4.366623361783653623e-01
-1.844765572031249803e+03 2.884040234861814600e+00 1.275879547201382191e+00 2.149428406245948775e+00 5.815092154862705476e-01
-1.823917815781249828e+03 1.079958382211306578e+00 1.160327016768581743e+00 7.895043099709063705e-01 4.893601184758920031e-01
-1.803070059531249626e+03 -4.236357383044577762e-01 8.690733524886895545e-01 -7.846714254028387403e-01 3.236524759954945707e-01
-1.782222303281250106e+03 -6.505851752798266219e-01 6.410881002329500422e-01 -3.888828590708843236e-01 1.755757380914479970e-01
-1.761374547031249676e+03 -6.318141202371687637e-01 5.265103913451159023e-01 2.639298366603012175e-02 1.209643306150816056e-01
-1.740526790781249929e+03 7.941085224236558993e-02 4.434825644244299037e-01 1.449131295037456579e-01 8.797891528776098646e-02
-1.719679034531249727e+03 2.091362864499821117e-01 4.075054771220036898e-01 2.395168998524171700e-01 6.743089960807799321e-02
-1.698831278281249524e+03 2.143815617193687573e-01 4.228768577531841766e-01 2.440133520212663110e-01 8.092938778932387556e-02
-1.677983522031250004e+03 2.670705951760836694e-01 3.794461639983502943e-01 2.743256770590096205e-01 7.334001446692936521e-02
-1.657135765781250029e+03 1.086289150800630043e-01 4.107124672455090275e-01 3.102312702174777059e-01 6.702877105290652726e-02
-1.636288009531249600e+03 3.195655974038741354e-01 3.956815407765094106e-01 2.792911508552092803e-01 6.293126177394284260e-02
-1.615440253281249852e+03 2.958526979365073140e-01 3.972610836342257978e-01 2.766060245769972337e-01 7.898596604646217212e-02
-1.594592497031249877e+03 4.031012694634956151e-01 4.511103465580029726e-01 2.908953048170946354e-01 7.773106864270773464e-02
-1.573744740781249902e+03 2.104252571262819060e-01 3.816019159857924614e-01 2.206236763185725758e-01 7.377288351742802841e-02
-1.552896984531249927e+03 3.392765896420839034e-01 4.301667084140277653e-01 2.367542996759895435e-01 7.336725147947434356e-02
-1.532049228281249725e+03 5.917568870712411333e-02 4.206840497618706820e-01 2.221363069083043817e-01 6.954751407028132715e-02
-1.511201472031249523e+03 4.077692196614849385e-01 4.368029638051382779e-01 2.174813123973845796e-01 9.449969236757579938e-02
-1.490353715781250230e+03 -1.235401354276349645e-01 4.490639947473695215e-01 1.941008981252122234e-01 8.275807897592325768e-02
-1.469505959531250028e+03 4.930677372019152127e-01 5.529729900738533654e-01 1.430084700008320830e-01 1.022121558298337701e-01
-1.448658203281249826e+03 5.713679107013770464e-01 4.781592305725898551e-01 1.413619256104757804e-01 9.609342511826099442e-02
-1.427810447031249623e+03 4.303813814056574594e-01 5.499000727847715986e-01 1.296148387334085661e-01 8.351040749384476547e-02
-1.406962690781250103e+03 1.206315999968762820e-02 5.069413230968626838e-01 1.724861942540666937e-01 9.469640304399290498e-02
-1.386114934531249901e+03 2.368190070090178123e-01 6.152548515123190676e-01 2.196026963885826244e-01 9.573020319658002986e-02
-1.365267178281249699e+03 3.308011371638011622e-01 5.836445623392508830e-01 2.597946268052203078e-01 1.188891012029215516e-01
-1.344419422031250178e+03 5.927536571958127443e-01 5.278978928217398225e-01 1.851300120793968607e-01 1.015724893572434867e-01
-1.323571665781249976e+03 6.183540323730711552e-02 6.730120738169010908e-01 1.946320230507253835e-01 1.057451811034339773e-01
-1.302723909531249774e+03 4.315124930508414391e-01 5.633425086872072551e-01 3.173831966451703401e-01 1.193444061480986723e-01
-1.281876153281250254e+03 8.678276660997715775e-01 6.631471212646927738e-01 3.797274613823432565e-01 1.104245366179607002e-01
-1.261028397031249824e+03 5.092646942550614897e-01 6.080653846458696776e-01 3.938979335759004718e-01 1.257500197890074334e-01
-1.240180640781249622e+03 8.130862588526843737e-01 6.702838885990454187e-01 5.476075520065448732e-01 1.256537004227242793e-01
-1.219332884531249874e+03 4.850167390101642328e-01 7.701111537686409214e-01 6.131847132129152333e-01 1.140664123831880011e-01
-1.198485128281250127e+03 8.284249600296266225e-01 8.852929923115839816e-01 5.940855895473282633e-01 1.291868704441009597e-01
-1.177637372031249924e+03 4.851142377515444415e-01 8.265785362845365913e-01 7.827762353122409422e-01 1.594212398968830324e-01
-1.156789615781249495e+03 4.992968879591109799e-01 7.751664605706986011e-01 8.855587499042351096e-01 1.682119022415601572e-01
-1.135941859531250202e+03 1.651696910570103594e+00 9.563427373948516497e-01 1.067315185595987037e+00 1.673865680830612379e-01
-1.115094103281249772e+03 1.187354347186850179e+00 1.090019085459051684e+00 1.327386303197375828e+00 1.992686516715510003e-01
-1.094246347031249570e+03 1.207690362296931053e+00 1.181938123464366663e+00 1.998181521893996226e+00 2.339498434613182520e-01
-1.073398590781250050e+03 2.284815997188009540e+00 1.452983736314291008e+00 2.501668193998964451e+00 2.734595994474184888e-01
-1.052550834531249848e+03 3.101933720008135609e+00 1.273175466719053794e+00 3.239470832513795973e+00 2.826273693005804666e-01
-1.031703078281249645e+03 4.960596508853472031e+00 1.710869044517958182e+00 4.037612110085754047e+00 3.578757618234792992e-01
-1.010855322031250012e+03 4.330171762097590360e+00 1.868571254768996104e+00 4.985253458463890119e+00 4.583025173612639280e-01
-9.900075657812500367e+02 5.759853550791921961e+00 2.023982204403887319e+00 6.086839913535404989e+00 5.061130387991584767e-01
-9.691598095312498344e+02 5.506140089228169998e+00 2.423470172529748723e+00 7.830271148514246882e+00 6.239273407738401556e-01
-9.483120532812502006e+02 6.463402849091641755e+00 3.198634941931655984e+00 8.570865219855884121e+00 6.660208141260454129e-01
-9.274642970312499983e+02 1.014177043288836977e+01 2.785932762572879362e+00 8.957779894826149558e+00 6.259951504554164270e-01
-9.066165407812499097e+02 1.006864525355925899e+01 3.434640980601662896e+00 8.156088974024410021e+00 6.648276016507677078e-01
-8.857687845312500485e+02 9.120939459934065852e+00 3.267198596528599008e+00 7.661466766545455442e+00 7.105465370920716062e-01
-8.649210282812498463e+02 5.484872122047477205e+00 3.454548525887852328e+00 5.870513665429097472e+00 7.313610393663171338e-01
-8.440732720312498714e+02 1.644480498098526589e+00 3.204916904952272105e+00 4.621590901523158657e+00 7.528133962691604397e-01
-8.232255157812498965e+02 4.916856685447658748e+00 3.332121260374459659e+00 2.715699461859702790e+00 7.319780258330825795e-01
-8.023777595312498079e+02 2.808552480818406583e+00 3.367157275461370780e+00 1.787038862344632051e+00 6.864013845188866592e-01
-7.815300032812499467e+02 2.485437490142813122e+00 3.097648253458088252e+00 7.927148991127841438e-01 6.893210308275558029e-01
-7.606822470312499718e+02 3.619742679766975613e+00 3.393875199188412406e+00 8.311982406913177579e-01 8.176809981547861206e-01
-7.398344907812499969e+02 2.408043400345067031e+00 3.189853529463982706e+00 -7.585906476904868967e-02 7.431177456136601744e-01
-7.189867345312500220e+02 -4.043625917002302561e-01 3.126215111022005111e+00 -8.562736080013260143e-01 7.283431270278523106e-01
-6.981389782812498197e+02 -2.885477026228861597e+00 3.031208158201293745e+00 -1.584264334624174042e+00 9.350037443468237619e-01
-6.772912220312499585e+02 -4.389225214482078002e-02 2.891987355955212724e+00 -1.386564585027456831e+00 7.523718650425519350e-01
-6.564434657812498699e+02 -4.967796519866097604e+00 3.406207318232285619e+00 -2.291421372221040809e+00 6.599799789319495957e-01
-6.355957095312498950e+02 -1.836035159967879027e+00 2.746109592252972575e+00 -2.644507092042026386e+00 8.234163494635377001e-01
-6.147479532812500338e+02 -5.026232258562530752e+00 2.925884208565633582e+00 -2.540121432268656942e+00 7.886112873580300997e-01
-5.939001970312499452e+02 -2.315082813341253321e+00 3.347840335780418730e+00 -3.153652804725320280e+00 7.526357526897838879e-01
-5.730524407812499703e+02 -2.997259117015289132e+00 2.570608539811276128e+00 -3.692152817377575058e+00 8.159573376973275893e-01
-5.522046845312499954e+02 -6.871135188071145983e+00 3.055184942339315146e+00 -4.649212097281381517e+00 7.946199234705041414e-01
-5.313569282812499068e+02 -6.790022832343888481e+00 2.991692761900195396e+00 -5.036599812108902618e+00 8.329555280354310476e-01
-5.105091720312499888e+02 -8.175503040891214823e+00 3.356937627920842715e+00 -7.503571614726570971e+00 9.478914028221986365e-01
-4.896614157812499570e+02 -1.165553439700774518e+01 3.173627499022566578e+00 -8.315096155489264618e+00 9.654540823718974485e-01
-4.688136595312499821e+02 -1.088506247175033970e+01 3.671146151983200934e+00 -1.003122029722774045e+01 8.448497244584104449e-01
-4.479659032812500072e+02 -8.883510315465098728e+00 3.722555382262238588e+00 -1.077432522865314546e+01 1.135475552599766402e+00
-4.271181470312500323e+02 -1.417061650913587201e+01 4.335738157574684060e+00 -1.248841569471170310e+01 1.308690665259170771e+00
-4.062703907812500006e+02 -1.263742476281272431e+01 3.884407460978639648e+00 -1.254052995317210062e+01 1.530465892815833229e+00
-3.854226345312499689e+02 -1.226221210425904573e+01 4.600700956681885501e+00 -9.381373597224309080e+00 1.443797110850990384e+00
-3.645748782812499940e+02 -6.993254492317086957e+00 4.864342390476742217e+00 -1.042855244529743608e+01 1.378240140542769998e+00
-3.437271220312499622e+02 -5.523613342125483605e+00 4.931657681994916942e+00 -1.004330370335081923e+01 1.573871674335011406e+00
-3.228793657812499305e+02 -9.263890120334954403e+00 4.284798651322004659e+00 -9.988032806926296914e+00 1.316583700793035439e+00
-3.020316095312499556e+02 -1.104618151656358727e+01 4.251345935238244778e+00 -1.015264888910934360e+01 1.243294101453631839e+00
-2.811838532812499807e+02 -5.741556663931249638e+00 4.428617378295946594e+00 -9.085144653126434378e+00 1.000898250079249152e+00
-2.603360970312500058e+02 -5.116648703455376257e+00 4.477492620909961474e+00 -1.084854953597340987e+01 9.176275855083065869e-01
-2.394883407812500025e+02 -1.201795115006557246e+01 5.030606326141678686e+00 -1.016565996029439134e+01 9.056407466223729275e-01
-2.186405845312499991e+02 -2.150730454586154039e+01 4.760502767286866721e+00 -1.263029228134747939e+01 1.349937051436617574e+00
-1.977928282812499958e+02 -2.290110323613544097e+01 5.123304796416641160e+00 -1.569128248181150731e+01 2.028173203806759695e+00
-1.769450720312499925e+02 -2.156679723665818571e+01 3.886522266730979336e+00 -1.545112236035943631e+01 1.534867339200608694e+00
-1.560973157812499892e+02 1.984770874667173146e+01 3.983893247197108245e+00 1.478343712619159156e+01 1.499160451500257230e+00
-1.352495595312499859e+02 2.338121093680534202e+01 5.017271477865138607e+00 1.560420174312119279e+01 2.050096060415097288e+00
-1.144018032812499968e+02 2.242308468455474113e+01 4.767210438856931631e+00 1.285524368615712199e+01 1.372529210632983387e+00
-9.355404703124999344e+01 1.301952203295551946e+01 5.030991615003912898e+00 1.009764726749772024e+01 9.413888520163715690e-01
-7.270629078124999012e+01 4.246235822253099812e+00 4.601009107321469394e+00 1.091436647243867419e+01 9.226256283895036825e-01
-5.185853453125001522e+01 5.306428235178596964e+00 4.395862843063238934e+00 9.277481001075445377e+00 9.342493146002037729e-01
-3.101077828125000835e+01 1.065895864661499992e+01 4.253426979501883309e+00 9.967998153507897641e+00 1.185638846009222203e+00
-1.016302203125001746e+01 9.159866261495253070e+00 4.244576911329177804e+00 9.683868699088248988e+00 1.269057365917202196e+00
1.068473421874998053e+01 6.442593778390135917e+00 4.999719396142578098e+00 1.042002009938860851e+01 1.586618703928853291e+00
3.153249046874998385e+01 6.786707116286768482e+00 4.584363041556178686e+00 1.027510670400892678e+01 1.458323277746125912e+00
5.238024671874998006e+01 1.207218913124147086e+01 4.725817545002062303e+00 9.549297420407169668e+00 1.444000985972155204e+00
7.322800296874996206e+01 1.229374362838258961e+01 3.730590012359316976e+00 1.228540828257484030e+01 1.514605245905119801e+00
9.407575921874996538e+01 1.446362389537809534e+01 4.349021577981529774e+00 1.270954724061108010e+01 1.307142537617633549e+00
1.149235154687499687e+02 9.228484533684426339e+00 3.645764518066372695e+00 1.074762629978942918e+01 1.141539156217381557e+00
1.357712717187499436e+02 1.067658570755907377e+01 3.822335925082453567e+00 9.963061795637708329e+00 8.489166872006420617e-01
1.566190279687499753e+02 1.187881637524351497e+01 3.306743106845821067e+00 8.396254260855668505e+00 9.775462280260989179e-01
1.774667842187499502e+02 7.253333721357602570e+00 3.246688554974990204e+00 7.688085095807601022e+00 9.408672351670178680e-01
1.983145404687499536e+02 7.742971924678315965e+00 3.001958769915203273e+00 5.216557167185192689e+00 8.296681428665290126e-01
2.191622967187499285e+02 6.769751581197406942e+00 3.056061919309111197e+00 4.507549471938637531e+00 7.631054084635966461e-01
2.400100529687499602e+02 2.259611482118142778e+00 2.529761582465925418e+00 3.721417957206511584e+00 8.216696589202452383e-01
2.608578092187499919e+02 3.350018941374031556e+00 3.314354767385900846e+00 3.164831135642361293e+00 7.369742742217305631e-01
2.817055654687500237e+02 5.236847367009061394e+00 2.967153241867912961e+00 2.661382488320771511e+00 7.960427696481651161e-01
3.025533217187499986e+02 1.593619555077720129e+00 2.583621436971143215e+00 2.537423842513994110e+00 8.058360016620254029e-01
3.234010779687499735e+02 5.225864849800071710e+00 3.400948362461161167e+00 2.420184135341536980e+00 6.527827335392432095e-01
3.442488342187499484e+02 -2.606818264407014807e-01 3.002556668143590013e+00 1.447921257510258686e+00 7.577700792047524780e-01
3.650965904687499233e+02 2.740216745942680276e+00 3.079542976499964446e+00 1.491213509838095197e+00 9.186385751399024358e-01
3.859443467187500119e+02 4.123225046111769765e-01 2.976622115650079170e+00 9.738020411408822019e-01 7.265161723967350493e-01
4.067921029687499868e+02 -1.715258144986411715e+00 3.037686611532999681e+00 1.804406320978345635e-01 7.546483045206422435e-01
4.276398592187499048e+02 -4.658198924189326462e+00 3.221229175677717826e+00 -9.185897872520981666e-01 8.239317959587795226e-01
4.484876154687499366e+02 -1.415338986292270507e+00 3.134192047611395804e+00 -7.702988327539969093e-01 7.078362957015698065e-01
4.693353717187498546e+02 -3.470158543112762839e+00 3.437581330221829656e+00 -1.747836132335121029e+00 7.078895409436860575e-01
4.901831279687500569e+02 -4.247904772848459132e+00 3.234130865522490961e+00 -2.644226281917197774e+00 7.055492453754588222e-01
5.110308842187499181e+02 -2.234543869179411502e+00 3.300072623335446043e+00 -4.465132775398286569e+00 7.745384694255477154e-01
5.318786404687500635e+02 -5.114046627153456370e+00 3.315393183603148053e+00 -5.872019463191918476e+00 7.280076845287006826e-01
5.527263967187500384e+02 -8.545935507455654445e+00 3.336211498817585497e+00 -7.510247098054309234e+00 7.011540604128464471e-01
5.735741529687498996e+02 -1.079888984945728225e+01 3.581523293790823903e+00 -8.213758466100584243e+00 6.710045275230696049e-01
5.944219092187501019e+02 -9.682641250345742634e+00 2.931841035037601628e+00 -8.937593518758893296e+00 6.400971521285893084e-01
6.152696654687499631e+02 -6.394233359236405789e+00 3.292289093413810708e+00 -8.534087433687792768e+00 6.444729605970692665e-01
6.361174217187498243e+02 -5.413710586453109208e+00 2.411872601844796016e+00 -7.961168853716999116e+00 6.373051127352200584e-01
6.569651779687499129e+02 -6.476722236538347666e+00 1.949336365248213632e+00 -6.058518223358837496e+00 5.079946562442084756e-01
6.778129342187497741e+02 -4.034806775247847810e+00 1.822019705381554555e+00 -5.079807099223570432e+00 4.405814289648383175e-01
6.986606904687499764e+02 -4.791840055700249401e+00 1.666787868095939151e+00 -4.093639819680897851e+00 3.529729052562715630e-01
7.195084467187498376e+02 -3.431689181067014260e+00 1.350030884472918746e+00 -3.337899871416796227e+00 2.688882704020497116e-01
7.403562029687499262e+02 -2.204075718881827850e+00 1.368898971236766737e+00 -2.507042592175273032e+00 2.782514854280973005e-01
7.612039592187500148e+02 -1.326913677313935169e+00 1.244255344711929778e+00 -2.026066428898713578e+00 2.346407469003956303e-01
7.820517154687498760e+02 -1.360435900898536721e+00 1.171851779017552664e+00 -1.341584895362084140e+00 1.999430056401473865e-01
8.028994717187500783e+02 -1.524862882312917334e+00 9.545699908578296755e-01 -1.087212753105216034e+00 1.678207175178715593e-01
8.237472279687499395e+02 -4.078093641985700568e-01 8.007605965536921389e-01 -8.845306092984372981e-01 1.719244570386898874e-01
8.445949842187498007e+02 -6.905474046295427826e-01 7.783285458471032037e-01 -7.706446242352698039e-01 1.620954495529382255e-01
8.654427404687500029e+02 -5.780188872093509067e-01 8.817752349339568196e-01 -6.056082123274406648e-01 1.360224106823109957e-01
8.862904967187498642e+02 -6.690428064439568612e-01 7.606887148239488416e-01 -6.306460397473147017e-01 1.182558184145338365e-01
9.071382529687498391e+02 -8.003413439158615361e-01 6.840528341805015566e-01 -5.444263998050988818e-01 1.229273941850872742e-01
9.279860092187500413e+02 -4.771085538848519048e-01 6.229872185155966857e-01 -4.014909086019222140e-01 1.294391545522195486e-01
9.488337654687500162e+02 -8.387443635013218657e-01 6.454496270513395695e-01 -3.777614147129201294e-01 1.132641394435006110e-01
9.696815217187497637e+02 -4.820153662434489283e-01 5.640477083050454699e-01 -3.170726619313503081e-01 1.183673606160715042e-01
9.905292779687499660e+02 -1.300099191604852655e-01 6.596770236215230288e-01 -2.255580661364187944e-01 1.039704470172690826e-01
1.011377034218750168e+03 -4.617723987181149292e-01 5.185681615098819419e-01 -1.437126214757831200e-01 1.054462564763163079e-01
1.032224790468749688e+03 -4.136537545150657524e-01 5.681829596600700416e-01 -2.841485691511190237e-01 1.181528485501568276e-01
1.053072546718749891e+03 -2.345925522734657598e-01 6.243626409320782722e-01 -2.254345415938639186e-01 9.939262295657375068e-02
1.073920302968750093e+03 -5.538557761197297757e-02 5.116875676628195313e-01 -1.730819651407886628e-01 9.402073035262357992e-02
1.094768059218749841e+03 -2.848143452795847130e-01 5.356589415331477477e-01 -1.057495566189283476e-01 8.504704658442234499e-02
1.115615815468749815e+03 -5.750506241885179337e-01 4.508196010285210886e-01 -1.701489942079957296e-01 9.519032494745634232e-02
1.136463571718750018e+03 -4.206661889318162317e-01 5.459705441168366535e-01 -1.186312814904352253e-01 9.628281564631385736e-02
1.157311327968750220e+03 -9.563577830515739009e-02 4.765666281023779871e-01 -2.186440863086233366e-01 8.540923463637849211e-02
1.178159084218749513e+03 -3.828182530554141705e-01 4.193648508653102236e-01 -1.921212640491571366e-01 9.485976708376984978e-02
1.199006840468749942e+03 9.198415123190419387e-03 4.392534667121996694e-01 -2.360573520921205593e-01 6.870070926151171375e-02
1.219854596718750145e+03 -3.360808201344859247e-01 4.221559830654676437e-01 -2.331394310410064563e-01 7.203404387095238559e-02
1.240702352968749665e+03 -2.562327455416176236e-01 3.845619044950951415e-01 -2.298652085799545719e-01 7.607315921448359886e-02
1.261550109218749867e+03 -4.043441582737907769e-01 4.391563366566831883e-01 -2.827270155000011775e-01 7.931571135622678126e-02
1.282397865468750069e+03 -2.227082783110888586e-01 3.770217213300086079e-01 -2.772829876019966555e-01 8.057669331715736072e-02
1.303245621718749589e+03 -2.937947653742434273e-01 3.971401818510630899e-01 -2.804354589095823247e-01 6.485471903333990540e-02
1.324093377968749792e+03 -1.848433005349673086e-01 3.965797345607907087e-01 -2.964890604449851308e-01 6.815692188981750665e-02
1.344941134218749994e+03 -2.325933269856312047e-01 3.610119637101671941e-01 -2.979178875445220864e-01 7.376138050933905843e-02
1.365788890468749969e+03 -2.137043308911699135e-01 4.288013096661642543e-01 -2.302856974032574944e-01 8.081972182454869036e-02
1.386636646718749716e+03 -2.862389109181007751e-01 4.192574768104032623e-01 -2.476397562676438957e-01 7.322233091236161895e-02
1.407484402968749691e+03 1.063343945484464606e-02 4.403421600071039665e-01 -1.438537650699328874e-01 9.051980190040451180e-02
1.428332159218750121e+03 4.216884906750363315e-01 5.346741633557455797e-01 -4.673099556449893111e-02 1.161112228885750053e-01
1.449179915468749641e+03 7.496094903929036990e-01 6.431546477547245289e-01 3.724004834155016375e-01 1.696549063218275588e-01
1.470027671718749843e+03 3.345690250203021132e-01 8.966631476918178745e-01 7.599638450279576629e-01 3.254919775393246839e-01
1.490875427968750046e+03 -8.936274655298160896e-01 1.103468769436278807e+00 -5.932118720416338364e-01 4.557454535742896939e-01
1.511723184218749566e+03 -2.840392182275641275e+00 1.280689608651341516e+00 -2.171076767021862697e+00 5.877497843925157950e-01
1.532570940468749995e+03 -3.636738848534929236e+00 1.059225695983781579e+00 -3.160880720554942069e+00 4.413677189844240067e-01
1.553418696718750198e+03 -2.022300240209705002e+00 7.589867840354470596e-01 -1.949207307736874339e+00 2.619438017597444657e-01
1.574266452968749945e+03 -1.068443470037160115e+00 4.837073298806496280e-01 -6.677650811983918411e-01 1.240007230457897403e-01
1.595114209218749693e+03 -5.047046285398982812e-01 3.502366883832963018e-01 -4.246584309862804774e-01 8.715528117232422545e-02
1.615961965468749895e+03 -3.197798209092339583e-01 2.983287186073421693e-01 -2.624664896509957268e-01 6.173209745574168017e-02
1.636809721718750097e+03 -3.113292947166165225e-01 2.313136393213486575e-01 -2.364484592809696917e-01 4.954777145284591094e-02
1.657657477968749618e+03 -1.601770177670929218e-01 2.148503973182395999e-01 -1.786721329894370713e-01 3.846038678659868815e-02
1.678505234218749592e+03 -3.861343209494760842e-02 2.287195763716496355e-01 -1.291809573032574876e-01 3.845277197354377702e-02
1.699352990468750022e+03 -2.054801079118805107e-01 1.866838997690593582e-01 -1.292826712045628268e-01 3.329423411676640104e-02
1.720200746718749770e+03 9.126160570232201216e-03 1.902009186478757219e-01 -7.279132520167851117e-02 3.057643696946774764e-02
1.741048502968750199e+03 3.674004635580964406e-02 1.814926898167092129e-01 -1.075930806829066555e-01 3.025101150900900634e-02
1.761896259218749719e+03 1.912968285278620131e-02 2.003838268867789152e-01 -6.081082582875253079e-02 3.468055526087291535e-02
1.782744015468749694e+03 -2.401934364193141977e-02 1.742148279609459227e-01 -4.817646644109119247e-02 3.229952350050683402e-02
1.803591771718749897e+03 1.649735621290251697e-01 1.871990810724666054e-01 -1.664615435533479612e-02 3.872096509635361561e-02
1.824439527968749417e+03 1.138540932304056702e-01 1.987292980932089115e-01 4.783796680091885467e-02 3.349029155282624848e-02
1.845287284218750301e+03 2.067542707767399124e-01 2.064328980341671727e-01 5.745029622863836311e-02 3.770512911366563635e-02
1.866135040468749594e+03 2.561670526739982523e-01 2.196924339291787265e-01 7.932379858247690096e-02 3.635139159424808503e-02
1.886982796718749569e+03 -1.642014715348600329e-01 2.262542538879442899e-01 4.400297755108701497e-02 3.810987999380843760e-02
1.907830552968750226e+03 -3.202086941708127965e-02 2.465579527641846846e-01 2.057850819761473243e-02 4.205065611768006584e-02
1.928678309218749519e+03 1.958563308470187836e-01 1.957650041699422472e-01 4.888875631340001970e-02 3.649458024439993648e-02
1.949526065468749493e+03 -1.665559345177804532e-02 2.125405177316904426e-01 8.905991812159277585e-03 3.930232808177017145e-02
1.970373821718749923e+03 7.748387588264349368e-02 2.069033756383317768e-01 -3.061493967882547226e-02 3.967385465724196369e-02
1.991221577968749671e+03 7.039240014000648638e-02 2.233438301491592615e-01 1.290976348255122065e-02 3.770290895796422903e-02
2.012069334218749646e+03 -1.210576503616495048e-01 1.913730479559501707e-01 -2.166270773654519442e-03 3.664348573909838314e-02
2.032917090468750075e+03 -2.645742996416376724e-02 1.611030722081044919e-01 2.682849058282308144e-02 3.309021085767811093e-02
2.053764846718749595e+03 -4.062788857814644133e-02 1.620592005845480910e-01 3.090997498844509986e-02 2.912053788577005989e-02
2.074612602968750252e+03 1.130288405404444863e-01 1.636535461439432293e-01 3.203880623054286558e-02 3.176074405238235587e-02
2.095460359218749545e+03 -7.335415479636227254e-02 1.643965231493814128e-01 8.904647272325762544e-03 2.986510622357876205e-02
2.116308115468749293e+03 2.642374820141896175e-02 1.441396460788816891e-01 2.113464974727827586e-02 2.813891441640364866e-02
2.137155871718750404e+03 -8.560498768065877284e-02 1.642575945587211594e-01 2.057551822331833008e-02 2.327786167963050157e-02
2.158003627968749697e+03 3.972829317912591335e-02 1.360536866294165814e-01 3.192807873893373921e-02 2.269369956203533614e-02
2.178851384218749445e+03 4.278549754838543301e-02 1.327881730197799093e-01 2.700879606335346989e-02 2.166352683886652725e-02
2.199699140468750102e+03 6.247268697309803914e-03 1.250839855476809370e-01 2.612192444387348433e-02 1.779731701247955558e-02
2.220546896718749849e+03 -4.724707259876556771e-03 1.066457781553720729e-01 2.028228837667896828e-02 1.909212882271058703e-02
2.241394652968749597e+03 6.182638741048838982e-02 8.936543388509568531e-02 3.446272739864924325e-03 1.666778807178129554e-02
2.262242409218750254e+03 -2.439251825162462367e-04 1.094619674448041036e-01 2.641739278562009463e-02 1.513501618951370274e-02
2.283090165468749547e+03 -2.577755493262249772e-02 9.033816312260187220e-02 1.386264941904255706e-02 1.858042418641576293e-02
2.303937921718749294e+03 1.228314623010218730e-02 8.507810762776342461e-02 2.025967789439261403e-03 1.447109985600486190e-02
2.324785677968750406e+03 2.867980250829415059e-02 7.972035043208697269e-02 -5.613243193967545550e-03 1.556397677032696908e-02
2.345633434218749699e+03 -9.988701383588477825e-03 7.648264212590635824e-02 -4.192029030517575340e-03 1.543945261045537309e-02
2.366481190468749446e+03 5.347732660291144684e-03 7.293811241211105301e-02 -1.338964242673177513e-02 1.434956535325243761e-02
2.387328946718750103e+03 -2.086985069229205930e-02 7.773242818881936911e-02 -1.033031649109822196e-02 1.267245466209609983e-02
2.408176702968749851e+03 -8.701563806699391668e-02 7.573794579873546762e-02 -2.175239033588448681e-02 1.260205426724991459e-02
2.429024459218749143e+03 -1.699526384551928310e-02 6.654600310245958883e-02 -2.594162588972205238e-02 1.224687597573526597e-02
2.449872215468750255e+03 -4.157120728872912979e-02 5.664880116370324403e-02 -2.513328317183097932e-02 1.158400589236595682e-02
2.470719971718749548e+03 -5.488841358231528328e-02 6.002978116695999872e-02 -2.519236533530687036e-02 1.464693339180996381e-02
2.491567727968750205e+03 3.754878437082993792e-02 6.680161097111367297e-02 -2.802796462371082500e-02 1.212829505564731042e-02
2.512415484218749953e+03 -6.467325199850054718e-02 6.356040887751271407e-02 -3.661547513056876563e-02 1.134796204693345502e-02
2.533263240468749245e+03 -1.539727115077707542e-02 7.191701668994217311e-02 -2.619278115523942727e-02 1.274816194171929200e-02
2.554110996718750357e+03 -6.549007639418186200e-02 6.882606226000760608e-02 -4.673431037089587070e-02 1.222168551907721820e-02
2.574958752968749650e+03 -7.522188012337639729e-02 6.475528497412555429e-02 -6.619210097962652251e-02 1.432331203051922207e-02
2.595806509218749397e+03 -8.912847207226573532e-02 7.486639597789891687e-02 -6.118806829436562733e-02 1.504994787634556831e-02
2.616654265468750054e+03 -1.234239065787638839e-01 5.950245277326084853e-02 -7.779158710103023511e-02 1.616643214537582043e-02
2.637502021718749802e+03 -8.305798777822767653e-02 6.982073058866458681e-02 -8.550309250847436260e-02 1.590869541926869316e-02
2.658349777968749549e+03 -1.514248367364435799e-01 7.362401590587916433e-02 -1.083329540755118559e-01 2.142520261313291333e-02
2.679197534218750206e+03 -6.526202524446547693e-02 9.382633072563802135e-02 -1.202760265034315268e-01 1.791325862052652040e-02
2.700045290468749954e+03 -8.677781585407262632e-02 8.543759325716758501e-02 -1.134362251228547835e-01 1.917336211106669686e-02
2.720893046718749247e+03 -1.221822018870508536e-01 9.010911950632451151e-02 -1.447367053195947328e-01 2.258856423568254834e-02
2.741740802968750359e+03 -1.482269751810070813e-01 8.215247121348981385e-02 -1.707888704927505441e-01 2.614109958526341509e-02
2.762588559218749651e+03 -1.882876544703284971e-01 9.232699280688870525e-02 -1.712012900383069469e-01 2.469125264746477311e-02
2.783436315468749399e+03 -9.498003482241604289e-02 1.087287046355409209e-01 -1.759349705308713985e-01 2.752447392595717621e-02
2.804284071718750056e+03 -2.899370203009336566e-01 1.076267179603790231e-01 -1.991183873034986229e-01 3.431697220881715915e-02
2.825131827968749803e+03 -2.742401881222011339e-01 1.046458564788262519e-01 -2.485010892187782816e-01 3.170193890711684587e-02
2.845979584218749096e+03 -2.943068291706279482e-01 1.277649271902027428e-01 -2.553102600491389818e-01 3.279673547404260425e-02
2.866827340468750208e+03 -2.629069343566935446e-01 1.053661327483091520e-01 -2.829075067741743665e-01 4.298980528007948637e-02
2.887675096718749955e+03 -4.750489276079875589e-01 1.449284809763605464e-01 -3.536183847281730297e-01 4.425887116833529533e-02
2.908522852968749248e+03 -3.110624049820637227e-01 1.285029147646036263e-01 -3.247585072456023458e-01 4.851871159708321529e-02
2.929370609218749905e+03 -5.217444490011374780e-01 1.445426246878122600e-01 -4.159927371486017433e-01 5.161291145870911673e-02
2.950218365468749653e+03 -3.958943109455550502e-01 1.719302446788106009e-01 -4.823641579649430855e-01 7.238285125955983002e-02
2.971066121718749400e+03 -5.449979824806960860e-01 1.691025742638308238e-01 -5.811474092127907332e-01 7.333319127272765192e-02
2.991913877968750057e+03 -6.575865547042915038e-01 1.731530833295724103e-01 -6.643593713465180128e-01 9.259389456104831495e-02
3.012761634218749350e+03 -7.690445255417046599e-01 1.918556438107514306e-01 -7.429061932436181737e-01 9.761310294021982581e-02
3.033609390468749552e+03 -6.034518881391920386e-01 2.129013918064814603e-01 -8.038885283205868815e-01 1.314822551672180095e-01
3.054457146718749755e+03 -7.345214390799775783e-01 2.351803347150782653e-01 -9.780749592221450461e-01 1.330622989476549223e-01
3.075304902968749047e+03 -1.036243054150057352e+00 2.835768291786066597e-01 -1.115357989163118457e+00 1.859507516505317093e-01
3.096152659218750159e+03 -1.324567436752414284e+00 3.093059526786414715e-01 -1.394207290888610951e+00 2.175207936539714504e-01
3.117000415468749907e+03 -2.165893416656777148e+00 4.012200922536534597e-01 -1.993467065689156437e+00 2.678761294241352453e-01
3.137848171718749199e+03 -2.392046566564771215e+00 3.671188684353374199e-01 -2.336808781405351088e+00 2.989381131621933751e-01
3.158695927968749857e+03 -3.308245926323723829e+00 5.116416955386267063e-01 -3.368586940066489621e+00 3.847758825950748918e-01
3.179543684218750059e+03 -3.881759472007473732e+00 5.278400544486216983e-01 -4.011361281614006735e+00 4.443441602584297656e-01
3.200391440468749352e+03 -4.648051584991226726e+00 6.787674172085959023e-01 -4.768696129939347550e+00 5.424322181163039325e-01
3.221239196718750463e+03 -4.993839497044182174e+00 8.354472672000586853e-01 -4.676572399619708165e+00 6.652733980957181714e-01
3.242086952968749756e+03 -6.080122530143268200e+00 8.761232336836637380e-01 -5.772655302182385206e+00 7.765331397290373694e-01
3.262934709218749049e+03 -6.900707682090010842e+00 9.852719510090507393e-01 -6.834313152795111534e+00 9.255300181872159193e-01
3.283782465468750161e+03 -7.556838864373705000e+00 1.153603975691188221e+00 -7.707266994212705669e+00 1.173619325563530102e+00
3.304630221718749908e+03 -1.056521918914089930e+01 1.699173883860390033e+00 -1.043432324712226844e+01 1.608047468654995038e+00
3.325477977968749656e+03 -1.565693573673755523e+01 2.107960619483858711e+00 -1.555684699416508465e+01 2.056700101366015776e+00
3.346325734218749858e+03 -1.855666153587041478e+01 2.625273966567646333e+00 -1.961648171049760592e+01 2.354436837382395176e+00
3.367173490468749605e+03 -2.511825323853046044e+01 3.007867948732927843e+00 -2.470116955040521489e+01 3.109641762569296475e+00
3.388021246718749353e+03 -2.992792607139383065e+01 3.089813340242686834e+00 -2.977548646676248723e+01 3.043393487578763601e+00
3.408869002968749555e+03 -3.754336428123423275e+01 3.411078832508289693e+00 -3.689091717310673602e+01 3.331639584602861248e+00
3.429716759218749758e+03 -4.090727793949402269e+01 3.608240664685226307e+00 -4.157063541058941780e+01 3.457426042115068210e+00
3.450564515468749050e+03 -4.167554953394436268e+01 4.121192446773407347e+00 -4.270153172770221772e+01 3.967605880914510497e+00
3.471412271718750162e+03 -4.479914046800674043e+01 4.177982059089901945e+00 -4.532154752324266411e+01 3.963678890457316584e+00
3.492260027968749455e+03 -4.805424115361748960e+01 4.210575109142678407e+00 -4.934056769539290599e+01 4.056162639832280981e+00
3.513107784218750112e+03 -4.657447853747071775e+01 4.197990618971749299e+00 -4.557033047795906100e+01 4.215659514601648006e+00
3.533955540468749859e+03 -4.369034758381154404e+01 3.642733022182472968e+00 -4.364439716539439473e+01 3.749037406534689865e+00
3.554803296718750062e+03 -4.116717630443736908e+01 3.831120850379079901e+00 -4.109260750693035646e+01 3.720810236310676089e+00
3.575651052968749809e+03 -3.245955283690534543e+01 3.450476477116216856e+00 -3.194064985041220339e+01 3.083966568564554311e+00
3.596498809218750011e+03 -2.653160525282062565e+01 3.472846184987555596e+00 -2.583419219337554651e+01 3.244752238229290153e+00
3.617346565468749759e+03 -1.466191370913049319e+01 2.512004045231837956e+00 -1.479278506475920452e+01 2.343118872851007950e+00
3.638194321718749507e+03 -8.617439684745535899e+00 2.455376428639058251e+00 -8.663017681834668693e+00 2.279454324524524900e+00
3.659042077968749254e+03 8.828261527804974307e+00 1.997476559991790523e+00 8.834694301821626183e+00 1.667324436267012544e+00
3.679889834218750366e+03 3.809042857236907054e+01 1.418085853326266355e+00 3.778874185139270736e+01 1.264877600719526374e+00
3.700737590468749204e+03 9.225533810385030620e+01 1.454600963157052007e+00 9.175270357351899975e+01 1.279306603766426464e+00
3.721585346718750316e+03 8.114762777501866253e+01 1.141543510047269283e+00 8.030583032626856266e+01 1.062997439586473636e+00
3.742433102968750518e+03 2.124577841935316513e+01 4.095420576671752189e-01 2.152342745460144968e+01 3.504896929030834607e-01
3.763280859218748901e+03 6.475461984441247765e+00 2.356996447030930142e-01 6.760899222590600388e+00 1.728126729659099914e-01
3.784128615468750013e+03 3.173949245893991744e+00 1.677246432805306608e-01 3.256384482589526730e+00 9.869022557958083419e-02
3.804976371718749760e+03 2.072373935919676669e+00 1.788023102859317981e-01 2.187625894180516450e+00 7.638398510268333552e-02
3.825824127968749053e+03 1.695077816231101098e+00 1.567280304397145052e-01 1.624443787229588265e+00 6.852519062303716324e-02
3.846671884218749710e+03 1.337595072445300737e+00 1.281685159211153335e-01 1.394266126583427523e+00 5.416767418477509699e-02
3.867519640468750822e+03 1.170583717527577283e+00 1.150257840657994274e-01 1.179637647032135472e+00 5.749411965245746631e-02
3.888367396718748751e+03 1.099790998396852792e+00 1.282844465815843604e-01 1.006886529257423613e+00 5.535395058672742952e-02
3.909215152968749408e+03 1.007588655896030305e+00 1.069893221051541748e-01 9.429048147939783631e-01 5.131519001991478868e-02
3.930062909218750519e+03 7.716258833200073664e-01 1.105842623362797567e-01 8.016024793078128097e-01 4.836667731237091067e-02
3.950910665468748448e+03 6.321466601985883393e-01 1.061039755894702952e-01 7.334179540045309142e-01 5.066332502039358476e-02
3.971758421718749560e+03 5.424455931109034568e-01 1.045339973958934049e-01 6.353346505635062424e-01 4.938775037152790676e-02
3.992606177968750217e+03 4.942234571456145531e-01 9.473099669920076460e-02 5.116886496466706014e-01 5.172443286163237730e-02
4.013453934218748145e+03 3.967642584260589467e-01 9.771249750146081270e-02 4.178843033821870723e-01 4.616293260168490703e-02
4.034301690468749257e+03 2.206854400491870261e-01 9.079948004246689297e-02 3.022047767749897473e-01 4.012506302488885734e-02
4.055149446718749914e+03 3.039812097620456233e-01 8.770918427088278402e-02 2.985199879247819599e-01 3.496079638141538770e-02
4.075997202968748752e+03 2.906034036380760188e-01 8.440325194458493663e-02 2.308692640371522165e-01 3.166694464173341189e-02
4.096844959218749864e+03 1.923942578044628982e-01 6.482452144911854397e-02 1.819745437194792703e-01 2.834143078569834745e-02
4.117692715468749157e+03 1.217590004594222008e-01 7.718087574981448429e-02 1.438698826845670187e-01 2.715023687955803872e-02
4.138540471718748449e+03 1.061382425536440827e-01 6.109606764198897283e-02 1.382773169894566945e-01 2.483775491222385556e-02
4.159388227968749561e+03 8.968809208554842649e-02 6.640304009473163571e-02 1.250349046117979201e-01 2.171945894006104688e-02
4.180235984218750673e+03 5.581176085299083961e-02 5.354154107075582980e-02 9.877273403662588380e-02 1.971307313318317045e-02
4.201083740468749056e+03 5.667514724185899327e-02 5.279622889836147609e-02 7.373272095431565587e-02 1.682401593025895439e-02
4.221931496718749258e+03 6.551366476637811298e-02 5.377302374587173556e-02 6.508272646077266355e-02 1.579261512737912404e-02
4.242779252968750370e+03 4.977471908970200476e-02 4.238615107230497836e-02 6.189045121647297754e-02 1.474728424190391296e-02
4.263627009218749663e+03 5.866724980926633221e-02 3.753895309696907850e-02 6.081646543497827573e-02 1.413550639894083430e-02
4.284474765468748956e+03 2.124720655531419852e-02 3.708672133581805697e-02 4.346542806763570993e-02 1.397425245455192859e-02
4.305322521718750068e+03 1.031543246965519606e-02 3.705575536609277687e-02 4.864494171606281031e-02 1.089115665226460077e-02
4.326170277968749360e+03 3.351737432991784560e-02 3.329170769953945785e-02 4.143026078922841526e-02 1.089457789550086174e-02
4.347018034218748653e+03 2.430207003569436613e-02 3.490396487484880017e-02 3.406592266653513806e-02 8.745442982824064293e-03
4.367865790468749765e+03 3.840922721462260853e-02 2.595061191736646941e-02 3.252946303710962245e-02 1.004835850886473536e-02
4.388713546718749967e+03 2.433661847556492508e-02 2.537233617102014130e-02 3.505803622846075107e-02 9.058795004017071092e-03
4.409561302968749260e+03 9.789769314923169388e-03 2.698030600778128507e-02 3.093518351548857001e-02 8.527390402994184174e-03
4.430409059218750372e+03 3.289591775827743064e-02 2.491864915369510630e-02 2.743785393526162325e-02 8.732757793768124860e-03
4.451256815468751483e+03 7.861281260126395595e-03 2.215160391096681822e-02 2.443339302350218054e-02 7.182196108207866345e-03
4.472104571718748957e+03 1.925167322196384354e-02 2.203826385005694388e-02 3.055197689479799417e-02 7.769167792662371938e-03
4.492952327968750069e+03 1.222624490079609813e-02 2.274022326444520917e-02 2.353452384659738064e-02 7.056935323181435030e-03
4.513800084218751181e+03 9.508726471755209880e-03 2.198134854371583402e-02 2.435789207376443111e-02 6.576181630795859510e-03
4.534647840468749564e+03 2.428779178460487367e-02 2.216789239422101154e-02 2.471224190865159431e-02 6.717593852916118810e-03
4.555495596718749766e+03 1.576266532619433752e-02 2.252179794224166628e-02 2.597518402416188962e-02 6.166578914863511153e-03
4.576343352968750878e+03 1.365180471864019425e-02 1.976723198616741825e-02 2.282623362794240426e-02 7.598110484807035596e-03
4.597191109218749261e+03 -1.071807552102967652e-02 2.258571800080502040e-02 1.954363808646996520e-02 6.540815595890611331e-03
4.618038865468750373e+03 2.260066753063756997e-02 2.295815770126588898e-02 2.396697530909531332e-02 6.355662081818423334e-03
4.638886621718750575e+03 5.545379789755089904e-03 2.059383569901510752e-02 1.949279158297386599e-02 6.212304062018171938e-03
4.659734377968748959e+03 2.642887063498047806e-02 2.064560513472860417e-02 2.448910873024323989e-02 7.221081396760474155e-03
4.680582134218750070e+03 3.471511622212107573e-02 2.620997556149099947e-02 3.110633881105782581e-02 7.851035566235732913e-03
4.701429890468751182e+03 1.434252757621445884e-02 3.139509336381186844e-02 5.094770736621042490e-02 6.895884504362444732e-03
4.722277646718748656e+03 5.969066810701238734e-02 3.863628705515619044e-02 5.614105922943778831e-02 8.949868620910008885e-03
4.743125402968749768e+03 4.718537338010309057e-03 4.419767761809372669e-02 3.750100924359473648e-02 9.432586569713208649e-03
4.763973159218750880e+03 3.622488739104554739e-02 5.025113301181059755e-02 2.239745292820397721e-02 8.934373792630481009e-03
4.784820915468748353e+03 2.029495305438403646e-02 5.789759950058455396e-02 2.005193619282318040e-02 1.046482404249915801e-02
4.805668671718749465e+03 -1.801035560751367004e-02 6.396570097068313143e-02 1.415451526976316612e-02 1.192156172448243651e-02
4.826516427968750577e+03 -1.312430065682393919e-02 6.815983848461097672e-02 1.045132367492146441e-02 1.255185955871165882e-02
4.847364184218748051e+03 nan nan nan nan
4.868211940468749162e+03 nan nan nan nan
4.889059696718750274e+03 nan nan nan nan
4.909907452968747748e+03 nan nan nan nan
4.930755209218748860e+03 nan nan nan nan
4.951602965468749971e+03 nan nan nan nan
4.972450721718748355e+03 nan nan nan nan
4.993298477968748557e+03 nan nan nan nan
5.014146234218749669e+03 nan nan nan nan
5.034993990468748052e+03 nan nan nan nan
