# Supplementary material for: Multipolar electric and magnetic contributions to sum-frequency generation spectra reveal biaxial interfacial water structure
Source: Nat Commun. 2026 May 13;17:4333. doi: 10.1038/s41467-026-72345-4 (PMC13172427; doi:10.1038/s41467-026-72345-4)
Supplement: Supplementary file 3 — Source data [file 41467_2026_72345_MOESM3_ESM.zip › SourceData/SuppFig18(b).txt]

# f Zhang Sengupta Sim
-5.211939062499998727e+03 nan nan 7.955256040899713277e+00
-5.210896674687498489e+03 nan nan 7.955500661892940251e+00
-5.209854286874999161e+03 nan nan 7.955735276098749864e+00
-5.208811899062499833e+03 nan nan 7.955969129512807214e+00
-5.207769511249999596e+03 nan nan 7.956204424599230052e+00
-5.206727123437499358e+03 nan nan 7.956455457503817108e+00
-5.205684735624999121e+03 nan nan 7.956722708537928845e+00
-5.204642347812498883e+03 nan nan 7.956992145327475008e+00
-5.203599959999999555e+03 nan nan 7.957258533964955305e+00
-5.202557572187499318e+03 nan nan 7.957516241129471979e+00
-5.201515184374999080e+03 nan nan 7.957765795798527719e+00
-5.200472796562499752e+03 nan nan 7.958011130121147580e+00
-5.199430408749999515e+03 nan nan 7.958252617344568236e+00
-5.198388020937500187e+03 nan nan 7.958495312708275371e+00
-5.197345633124999949e+03 nan nan 7.958746628732916051e+00
-5.196303245312499712e+03 nan nan 7.959024600156660689e+00
-5.195260857499999474e+03 nan nan 7.959335087944453768e+00
-5.194218469687499237e+03 nan nan 7.959685135736625838e+00
-5.193176081874999909e+03 nan nan 7.960094528402311020e+00
-5.192133694062499671e+03 nan nan 7.960559429626564487e+00
-5.191091306249999434e+03 nan nan 7.961082356776139513e+00
-5.190048918437499196e+03 nan nan 7.961672760983560693e+00
-5.189006530624999868e+03 nan nan 7.962331126105539170e+00
-5.187964142812500540e+03 nan nan 7.963044255325610443e+00
-5.186921754999999393e+03 nan nan 7.963792356194036692e+00
-5.185879367187499156e+03 nan nan 7.964563121480344066e+00
-5.184836979374999828e+03 nan nan 7.965345251815015182e+00
-5.183794591562499591e+03 nan nan 7.966139928735295861e+00
-5.182752203749999353e+03 nan nan 7.966928262582419151e+00
-5.181709815937500025e+03 nan nan 7.967695293482831786e+00
-5.180667428124998878e+03 nan nan 7.968449455377062840e+00
-5.179625040312499550e+03 nan nan 7.969174946903273771e+00
-5.178582652499999313e+03 nan nan 7.969862366363574147e+00
-5.177540264687499075e+03 nan nan 7.970518413574916750e+00
-5.176497876874999747e+03 nan nan 7.971143085371336312e+00
-5.175455489062499510e+03 nan nan 7.971731873942895064e+00
-5.174413101249999272e+03 nan nan 7.972279882026646725e+00
-5.173370713437499944e+03 nan nan 7.972793671355568712e+00
-5.172328325624999707e+03 nan nan 7.973280031209327490e+00
-5.171285937812499469e+03 nan nan 7.973739718117774267e+00
-5.170243549999998322e+03 nan nan 7.974174382393834470e+00
-5.169201162187499904e+03 nan nan 7.974579927108528032e+00
-5.168158774374999666e+03 nan nan 7.974954763605171415e+00
-5.167116386562499429e+03 nan nan 7.975301649269773918e+00
-5.166073998749999191e+03 nan nan 7.975620968473399408e+00
-5.165031610937499863e+03 nan nan 7.975926539857137954e+00
-5.163989223124998716e+03 nan nan 7.976233362005506144e+00
-5.162946835312499388e+03 nan nan 7.976542377282577867e+00
-5.161904447499999151e+03 nan nan 7.976858681675920160e+00
-5.160862059687499823e+03 nan nan 7.977185849513068305e+00
-5.159819671874999585e+03 nan nan 7.977527580979543842e+00
-5.158777284062499348e+03 nan nan 7.977895872793625998e+00
-5.157734896249999110e+03 nan nan 7.978298233419901742e+00
-5.156692508437499782e+03 nan nan 7.978735401366846780e+00
-5.155650120624999545e+03 nan nan 7.979198449264065296e+00
-5.154607732812499307e+03 nan nan 7.979684276978010971e+00
-5.153565344999999070e+03 nan nan 7.980194756069939110e+00
-5.152522957187499742e+03 nan nan 7.980722773012401738e+00
-5.151480569374999504e+03 nan nan 7.981271902777347549e+00
-5.150438181562499267e+03 nan nan 7.981844044286529716e+00
-5.149395793749999939e+03 nan nan 7.982431927536254079e+00
-5.148353405937498792e+03 nan nan 7.983025524678735607e+00
-5.147311018124999464e+03 nan nan 7.983619779570312325e+00
-5.146268630312499226e+03 nan nan 7.984214589440211896e+00
-5.145226242499999898e+03 nan nan 7.984810342127938831e+00
-5.144183854687499661e+03 nan nan 7.985400797604334855e+00
-5.143141466874999423e+03 nan nan 7.985972753393778767e+00
-5.142099079062499186e+03 nan nan 7.986534271809698105e+00
-5.141056691250000767e+03 nan nan 7.987081420389411157e+00
-5.140014303437499620e+03 nan nan 7.987602762282524971e+00
-5.138971915625000292e+03 nan nan 7.988111109836377288e+00
-5.137929527812499146e+03 nan nan 7.988616682457407414e+00
-5.136887139999999818e+03 nan nan 7.989116849113126584e+00
-5.135844752187499580e+03 nan nan 7.989608626047584039e+00
-5.134802364374999343e+03 nan nan 7.990092267124627057e+00
-5.133759976562499105e+03 nan nan 7.990571581715196992e+00
-5.132717588749999777e+03 nan nan 7.991036301017722998e+00
-5.131675200937499540e+03 nan nan 7.991480190861047994e+00
-5.130632813124999302e+03 nan nan 7.991911071072060224e+00
-5.129590425312499065e+03 nan nan 7.992339953469610236e+00
-5.128548037499999737e+03 nan nan 7.992780502400900211e+00
-5.127505649687499499e+03 nan nan 7.993237050034695201e+00
-5.126463261874999262e+03 nan nan 7.993729298873292421e+00
-5.125420874062499934e+03 nan nan 7.994274396057288179e+00
-5.124378486250000606e+03 nan nan 7.994873718753458647e+00
-5.123336098437499459e+03 nan nan 7.995528870533947341e+00
-5.122293710624999221e+03 nan nan 7.996239013574681920e+00
-5.121251322812499893e+03 nan nan 7.996998996988049058e+00
-5.120208934999999656e+03 nan nan 7.997810827788130794e+00
-5.119166547187499418e+03 nan nan 7.998673878674534166e+00
-5.118124159375000090e+03 nan nan 7.999576138014662163e+00
-5.117081771562498943e+03 nan nan 8.000512474941034569e+00
-5.116039383749999615e+03 nan nan 8.001483173058632659e+00
-5.114996995937499378e+03 nan nan 8.002475281369976656e+00
-5.113954608124999140e+03 nan nan 8.003467166870175120e+00
-5.112912220312499812e+03 nan nan 8.004441199814106511e+00
-5.111869832499999575e+03 nan nan 8.005378104916340831e+00
-5.110827444687499337e+03 nan nan 8.006260780946666600e+00
-5.109785056874999100e+03 nan nan 8.007083743863914194e+00
-5.108742669062499772e+03 nan nan 8.007851857022698638e+00
-5.107700281250000444e+03 nan nan 8.008574849577122734e+00
-5.106657893437499297e+03 nan nan 8.009262216494850151e+00
-5.105615505624999059e+03 nan nan 8.009915576689959238e+00
-5.104573117812499731e+03 nan nan 8.010540109237522799e+00
-5.103530729999999494e+03 nan nan 8.011143556006992128e+00
-5.102488342187499256e+03 nan nan 8.011727463810329297e+00
-5.101445954374999928e+03 nan nan 8.012299036696953536e+00
-5.100403566562499691e+03 nan nan 8.012874109489859009e+00
-5.099361178749999453e+03 nan nan 8.013462230345114179e+00
-5.098318790937499216e+03 nan nan 8.014063974673600654e+00
-5.097276403124999888e+03 nan nan 8.014677729800700590e+00
-5.096234015312499650e+03 nan nan 8.015308594464658043e+00
-5.095191627499999413e+03 nan nan 8.015955370119232981e+00
-5.094149239687499175e+03 nan nan 8.016611635374779610e+00
-5.093106851874999847e+03 nan nan 8.017273417658847379e+00
-5.092064464062500520e+03 nan nan 8.017934943721822805e+00
-5.091022076249998463e+03 nan nan 8.018596011270467727e+00
-5.089979688437499135e+03 nan nan 8.019260379751917966e+00
-5.088937300624999807e+03 nan nan 8.019931449623415531e+00
-5.087894912812499570e+03 nan nan 8.020606225034425663e+00
-5.086852524999999332e+03 nan nan 8.021283417550641559e+00
-5.085810137187499095e+03 nan nan 8.021951194257535889e+00
-5.084767749374998857e+03 nan nan 8.022595382170583989e+00
-5.083725361562499529e+03 nan nan 8.023205920620513965e+00
-5.082682973749999292e+03 nan nan 8.023777443746190841e+00
-5.081640585937499964e+03 nan nan 8.024311197649707239e+00
-5.080598198124999726e+03 nan nan 8.024799221313308806e+00
-5.079555810312499489e+03 nan nan 8.025235528544735431e+00
-5.078513422499999251e+03 nan nan 8.025614651008224243e+00
-5.077471034687499923e+03 nan nan 8.025934618125674547e+00
-5.076428646874999686e+03 nan nan 8.026198138135994142e+00
-5.075386259062499448e+03 nan nan 8.026409760882863509e+00
-5.074343871249999211e+03 nan nan 8.026590153426345964e+00
-5.073301483437499883e+03 nan nan 8.026768955513823300e+00
-5.072259095624999645e+03 nan nan 8.026966363191149867e+00
-5.071216707812499408e+03 nan nan 8.027199748117272549e+00
-5.070174319999999170e+03 nan nan 8.027485547894695372e+00
-5.069131932187499842e+03 nan nan 8.027831828750482401e+00
-5.068089544374998695e+03 nan nan 8.028239767301220908e+00
-5.067047156562499367e+03 nan nan 8.028706006010390084e+00
-5.066004768749999130e+03 nan nan 8.029230999236371957e+00
-5.064962380937499802e+03 nan nan 8.029816125607290189e+00
-5.063919993124999564e+03 nan nan 8.030460913448342453e+00
-5.062877605312499327e+03 nan nan 8.031160289359055682e+00
-5.061835217499999089e+03 nan nan 8.031911422519117494e+00
-5.060792829687500671e+03 nan nan 8.032720623937844806e+00
-5.059750441874999524e+03 nan nan 8.033577044349465623e+00
-5.058708054062499286e+03 nan nan 8.034463149509603497e+00
-5.057665666249999958e+03 nan nan 8.035367152095272303e+00
-5.056623278437499721e+03 nan nan 8.036281685084359694e+00
-5.055580890624999483e+03 nan nan 8.037193363797356938e+00
-5.054538502812499246e+03 nan nan 8.038094774224076033e+00
-5.053496114999999918e+03 nan nan 8.038995371679824586e+00
-5.052453727187499680e+03 nan nan 8.039897014569882927e+00
-5.051411339374999443e+03 nan nan 8.040804482490370830e+00
-5.050368951562499205e+03 nan nan 8.041712188015955221e+00
-5.049326563749999877e+03 nan nan 8.042598877142102864e+00
-5.048284175937499640e+03 nan nan 8.043444516526585986e+00
-5.047241788124999402e+03 nan nan 8.044239088728724951e+00
-5.046199400312499165e+03 nan nan 8.044975648930201118e+00
-5.045157012500000747e+03 nan nan 8.045648144824120607e+00
-5.044114624687498690e+03 nan nan 8.046262767838166852e+00
-5.043072236874999362e+03 nan nan 8.046832518218664632e+00
-5.042029849062499125e+03 nan nan 8.047365051680110071e+00
-5.040987461249999797e+03 nan nan 8.047866387650563169e+00
-5.039945073437499559e+03 nan nan 8.048351996644472095e+00
-5.038902685624999322e+03 nan nan 8.048832006709666587e+00
-5.037860297812499084e+03 nan nan 8.049314245918953503e+00
-5.036817909999999756e+03 nan nan 8.049803781805200842e+00
-5.035775522187499519e+03 nan nan 8.050296774079964024e+00
-5.034733134374999281e+03 nan nan 8.050793161953764709e+00
-5.033690746562498134e+03 nan nan 8.051293276797256482e+00
-5.032648358749999716e+03 nan nan 8.051799420329624368e+00
-5.031605970937499478e+03 nan nan 8.052322645717575611e+00
-5.030563583124999241e+03 nan nan 8.052870271129835444e+00
-5.029521195312499913e+03 nan nan 8.053440544434012693e+00
-5.028478807499999675e+03 nan nan 8.054031378082040504e+00
-5.027436419687498528e+03 nan nan 8.054643826982136545e+00
-5.026394031874999200e+03 nan nan 8.055271525305073510e+00
-5.025351644062499872e+03 nan nan 8.055905821736352834e+00
-5.024309256249999635e+03 nan nan 8.056545929863233368e+00
-5.023266868437499397e+03 nan nan 8.057185880959702118e+00
-5.022224480624999160e+03 nan nan 8.057828995633407487e+00
-5.021182092812499832e+03 nan nan 8.058481066034959284e+00
-5.020139704999999594e+03 nan nan 8.059131727675076462e+00
-5.019097317187499357e+03 nan nan 8.059776619018375499e+00
-5.018054929374999119e+03 nan nan 8.060417186590928651e+00
-5.017012541562499791e+03 nan nan 8.061060403644058070e+00
-5.015970153749999554e+03 nan nan 8.061717649156037169e+00
-5.014927765937499316e+03 nan nan 8.062401147164553805e+00
-5.013885378124999079e+03 nan nan 8.063122769027192049e+00
-5.012842990312499751e+03 nan nan 8.063886779103871305e+00
-5.011800602499999513e+03 nan nan 8.064693697255245652e+00
-5.010758214687498366e+03 nan nan 8.065541977877325408e+00
-5.009715826874999948e+03 nan nan 8.066428195019049951e+00
-5.008673439062499710e+03 nan nan 8.067353444492143311e+00
-5.007631051249999473e+03 nan nan 8.068323316519938615e+00
-5.006588663437499235e+03 nan nan 8.069339428990540242e+00
-5.005546275624999907e+03 nan nan 8.070390543191036770e+00
-5.004503887812498760e+03 nan nan 8.071465167112334527e+00
-5.003461499999999432e+03 nan nan 8.072557651740934759e+00
-5.002419112187499195e+03 nan nan 8.073646381152618901e+00
-5.001376724374999867e+03 nan nan 8.074711372582648039e+00
-5.000334336562499630e+03 nan nan 8.075747270563065072e+00
-4.999291948749999392e+03 nan nan 8.076748092570534610e+00
-4.998249560937499155e+03 nan nan 8.077703894210426228e+00
-4.997207173124999827e+03 nan nan 8.078609853228646998e+00
-4.996164785312499589e+03 nan nan 8.079474799186813883e+00
-4.995122397499999352e+03 nan nan 8.080312810417238367e+00
-4.994080009687499114e+03 nan nan 8.081125322937566580e+00
-4.993037621874999786e+03 nan nan 8.081911377031493871e+00
-4.991995234062500458e+03 nan nan 8.082672750006723916e+00
-4.990952846249999311e+03 nan nan 8.083409642716240739e+00
-4.989910458437499074e+03 nan nan 8.084134536388621228e+00
-4.988868070624999746e+03 nan nan 8.084866223635049920e+00
-4.987825682812500418e+03 nan nan 8.085608490978541951e+00
-4.986783294999999271e+03 nan nan 8.086358877021945446e+00
-4.985740907187499943e+03 nan nan 8.087131682378238651e+00
-4.984698519374999705e+03 nan nan 8.087945272530214780e+00
-4.983656131562499468e+03 nan nan 8.088810572059532689e+00
-4.982613743749999230e+03 nan nan 8.089727703912071632e+00
-4.981571355937500812e+03 nan nan 8.090680638839826244e+00
-4.980528968124998755e+03 nan nan 8.091658106426633523e+00
-4.979486580312499427e+03 nan nan 8.092653124730629699e+00
-4.978444192499999190e+03 nan nan 8.093668062368578831e+00
-4.977401804687499862e+03 nan nan 8.094708916925666742e+00
-4.976359416874999624e+03 nan nan 8.095763837358497028e+00
-4.975317029062499387e+03 nan nan 8.096812189848197505e+00
-4.974274641249999149e+03 nan nan 8.097841086975741121e+00
-4.973232253437499821e+03 nan nan 8.098840635118319753e+00
-4.972189865624999584e+03 nan nan 8.099798156977415786e+00
-4.971147477812499346e+03 nan nan 8.100708016071063611e+00
-4.970105089999998199e+03 nan nan 8.101563356790935089e+00
-4.969062702187499781e+03 nan nan 8.102361139799342027e+00
-4.968020314374999543e+03 nan nan 8.103096982505011425e+00
-4.966977926562499306e+03 nan nan 8.103762229642883952e+00
-4.965935538749999068e+03 nan nan 8.104360069129294075e+00
-4.964893150937499740e+03 nan nan 8.104905280533934331e+00
-4.963850763124998593e+03 nan nan 8.105409003676752988e+00
-4.962808375312499265e+03 nan nan 8.105869937329538644e+00
-4.961765987499999937e+03 nan nan 8.106296553061394405e+00
-4.960723599687499700e+03 nan nan 8.106705442916616988e+00
-4.959681211874999462e+03 nan nan 8.107110457590771091e+00
-4.958638824062499225e+03 nan nan 8.107517511376403974e+00
-4.957596436249999897e+03 nan nan 8.107931670744758179e+00
-4.956554048437499659e+03 nan nan 8.108362880556773788e+00
-4.955511660624999422e+03 nan nan 8.108817370987884132e+00
-4.954469272812499185e+03 nan nan 8.109296488393809454e+00
-4.953426884999999857e+03 nan nan 8.109803033822419849e+00
-4.952384497187499619e+03 nan nan 8.110347780818456087e+00
-4.951342109374999382e+03 nan nan 8.110932739856727025e+00
-4.950299721562499144e+03 nan nan 8.111552488643761549e+00
-4.949257333749999816e+03 nan nan 8.112202938867167035e+00
-4.948214945937499579e+03 nan nan 8.112888154913886041e+00
-4.947172558124999341e+03 nan nan 8.113618165249402381e+00
-4.946130170312499104e+03 nan nan 8.114395134724171399e+00
-4.945087782499999776e+03 nan nan 8.115214194599891684e+00
-4.944045394687499538e+03 nan nan 8.116067031513553687e+00
-4.943003006874999301e+03 nan nan 8.116942718650943078e+00
-4.941960619062499973e+03 nan nan 8.117831443357605536e+00
-4.940918231250000645e+03 nan nan 8.118734910824187523e+00
-4.939875843437500407e+03 nan nan 8.119657465359704673e+00
-4.938833455624999260e+03 nan nan 8.120599548712272409e+00
-4.937791067812499932e+03 nan nan 8.121562046923685330e+00
-4.936748679999999695e+03 nan nan 8.122533300478496088e+00
-4.935706292187499457e+03 nan nan 8.123507262161965059e+00
-4.934663904375000129e+03 nan nan 8.124489379340159800e+00
-4.933621516562499892e+03 nan nan 8.125477650101807114e+00
-4.932579128749999654e+03 nan nan 8.126476047940959901e+00
-4.931536740937499417e+03 nan nan 8.127486930255605202e+00
-4.930494353124999179e+03 nan nan 8.128509055687430873e+00
-4.929451965312499851e+03 nan nan 8.129547494932063856e+00
-4.928409577499999614e+03 nan nan 8.130603945662221221e+00
-4.927367189687499376e+03 nan nan 8.131686137069115361e+00
-4.926324801874999139e+03 nan nan 8.132800879529519023e+00
-4.925282414062499811e+03 nan nan 8.133934767008570432e+00
-4.924240026250000483e+03 nan nan 8.135081438656316166e+00
-4.923197638437498426e+03 nan nan 8.136243881554619861e+00
-4.922155250624999098e+03 nan nan 8.137421541719874085e+00
-4.921112862812499770e+03 nan nan 8.138616153464390379e+00
-4.920070474999999533e+03 nan nan 8.139826214330893706e+00
-4.919028087187499295e+03 nan nan 8.141044303749758626e+00
-4.917985699374999967e+03 nan nan 8.142271578972600565e+00
-4.916943311562498820e+03 nan nan 8.143512435574232100e+00
-4.915900923749999492e+03 nan nan 8.144761951542120570e+00
-4.914858535937499255e+03 nan nan 8.146022056547163714e+00
-4.913816148124999927e+03 nan nan 8.147296573288235422e+00
-4.912773760312498780e+03 nan nan 8.148585182087598966e+00
-4.911731372499999452e+03 nan nan 8.149884513907277750e+00
-4.910688984687499214e+03 nan nan 8.151186305489847683e+00
-4.909646596874999886e+03 nan nan 8.152487005458308289e+00
-4.908604209062499649e+03 nan nan 8.153780351569610119e+00
-4.907561821249998502e+03 nan nan 8.155047733533399068e+00
-4.906519433437499174e+03 nan nan 8.156278257020014522e+00
-4.905477045624999846e+03 nan nan 8.157470809804895140e+00
-4.904434657812499609e+03 nan nan 8.158623203660415157e+00
-4.903392269999999371e+03 nan nan 8.159733975756193303e+00
-4.902349882187499134e+03 nan nan 8.160799615390459394e+00
-4.901307494374999806e+03 nan nan 8.161821731897466847e+00
-4.900265106562500478e+03 nan nan 8.162812079162488743e+00
-4.899222718749999331e+03 nan nan 8.163779779240424972e+00
-4.898180330937499093e+03 nan nan 8.164729981821754023e+00
-4.897137943124999765e+03 nan nan 8.165659828945980081e+00
-4.896095555312499528e+03 nan nan 8.166572029142180611e+00
-4.895053167499999290e+03 nan nan 8.167471991556077171e+00
-4.894010779687500872e+03 nan nan 8.168364297136831098e+00
-4.892968391874999725e+03 nan nan 8.169257323651615721e+00
-4.891926004062499487e+03 nan nan 8.170146933818255519e+00
-4.890883616249999250e+03 nan nan 8.171034977713567571e+00
-4.889841228437499922e+03 nan nan 8.171927362678799156e+00
-4.888798840624999684e+03 nan nan 8.172820032402933421e+00
-4.887756452812499447e+03 nan nan 8.173713827319842196e+00
-4.886714064999999209e+03 nan nan 8.174612479561409017e+00
-4.885671677187499881e+03 nan nan 8.175522118798301818e+00
-4.884629289374998734e+03 nan nan 8.176450494467829344e+00
-4.883586901562500316e+03 nan nan 8.177390044758681142e+00
-4.882544513749999169e+03 nan nan 8.178327120607066902e+00
-4.881502125937499841e+03 nan nan 8.179251955927419715e+00
-4.880459738124999603e+03 nan nan 8.180164354601654253e+00
-4.879417350312499366e+03 nan nan 8.181069841155363065e+00
-4.878374962499999128e+03 nan nan 8.181971473603361744e+00
-4.877332574687500710e+03 nan nan 8.182865554935062846e+00
-4.876290186874999563e+03 nan nan 8.183754673965982107e+00
-4.875247799062499325e+03 nan nan 8.184653416910345314e+00
-4.874205411249999088e+03 nan nan 8.185560276164986604e+00
-4.873163023437499760e+03 nan nan 8.186473229323796730e+00
-4.872120635624999522e+03 nan nan 8.187402647532982414e+00
-4.871078247812500194e+03 nan nan 8.188351967479455595e+00
-4.870035859999999957e+03 nan nan 8.189325653734456978e+00
-4.868993472187499719e+03 nan nan 8.190330680901309890e+00
-4.867951084374999482e+03 nan nan 8.191370743292010204e+00
-4.866908696562499244e+03 nan nan 8.192455384451653444e+00
-4.865866308749999916e+03 nan nan 8.193589786068438130e+00
-4.864823920937499679e+03 nan nan 8.194778390095224907e+00
-4.863781533124999441e+03 nan nan 8.196021622000216666e+00
-4.862739145312499204e+03 nan nan 8.197312666321048269e+00
-4.861696757499999876e+03 nan nan 8.198648644860289991e+00
-4.860654369687500548e+03 nan nan 8.200025181083042014e+00
-4.859611981874999401e+03 nan nan 8.201430496054811670e+00
-4.858569594062499164e+03 nan nan 8.202846025754752191e+00
-4.857527206249999836e+03 nan nan 8.204254192296820847e+00
-4.856484818437499598e+03 nan nan 8.205641697101688337e+00
-4.855442430624999361e+03 nan nan 8.207000530626778811e+00
-4.854400042812499123e+03 nan nan 8.208327155031206246e+00
-4.853357654999999795e+03 nan nan 8.209617084774297524e+00
-4.852315267187499558e+03 nan nan 8.210865839798790589e+00
-4.851272879374999320e+03 nan nan 8.212082548017729522e+00
-4.850230491562499083e+03 nan nan 8.213270603379489998e+00
-4.849188103749999755e+03 nan nan 8.214423594637425552e+00
-4.848145715937499517e+03 nan nan 8.215544270979375341e+00
-4.847103328124999280e+03 nan nan 8.216627004670574053e+00
-4.846060940312499952e+03 nan nan 8.217661881837258875e+00
-4.845018552499999714e+03 nan nan 8.218639328440159986e+00
-4.843976164687498567e+03 nan nan 8.219563332543732059e+00
-4.842933776874999239e+03 nan nan 8.220448341088255617e+00
-4.841891389062499911e+03 nan nan 8.221304524161807237e+00
-4.840849001249999674e+03 nan nan 8.222149953625784491e+00
-4.839806613437499436e+03 nan nan 8.222993052098413358e+00
-4.838764225624999199e+03 nan nan 8.223827341207403663e+00
-4.837721837812499871e+03 nan nan 8.224655788479704910e+00
-4.836679450000000543e+03 nan nan 8.225491730336887741e+00
-4.835637062187499396e+03 nan nan 8.226338878388055775e+00
-4.834594674374999158e+03 nan nan 8.227195636889753416e+00
-4.833552286562499830e+03 nan nan 8.228069447903338940e+00
-4.832509898749999593e+03 nan nan 8.228966757688612077e+00
-4.831467510937499355e+03 nan nan 8.229883639373133164e+00
-4.830425123124999118e+03 nan nan 8.230816686899235179e+00
-4.829382735312499790e+03 nan nan 8.231764113382787684e+00
-4.828340347499999552e+03 nan nan 8.232722111659782627e+00
-4.827297959687498405e+03 nan nan 8.233684671506333430e+00
-4.826255571874999987e+03 nan nan 8.234642641132909446e+00
-4.825213184062499749e+03 nan nan 8.235600692472493378e+00
-4.824170796249999512e+03 nan nan 8.236556479624486116e+00
-4.823128408437499274e+03 nan nan 8.237506408566593663e+00
-4.822086020624999946e+03 nan nan 8.238462043518428146e+00
-4.821043632812499709e+03 nan nan 8.239435009727250403e+00
-4.820001245000000381e+03 nan nan 8.240436125221043184e+00
-4.818958857187499234e+03 nan nan 8.241467790535804028e+00
-4.817916469374999906e+03 nan nan 8.242537645443782424e+00
-4.816874081562499669e+03 nan nan 8.243662101291098665e+00
-4.815831693749999431e+03 nan nan 8.244846225981552479e+00
-4.814789305937499194e+03 nan nan 8.246095568878594406e+00
-4.813746918125000775e+03 nan nan 8.247419599667608736e+00
-4.812704530312498719e+03 nan nan 8.248807368611663193e+00
-4.811662142499999391e+03 nan nan 8.250238523959319892e+00
-4.810619754687499153e+03 nan nan 8.251694798450579071e+00
-4.809577366874999825e+03 nan nan 8.253162253237833923e+00
-4.808534979062499588e+03 nan nan 8.254628026077638125e+00
-4.807492591249999350e+03 nan nan 8.256075023672321933e+00
-4.806450203437499113e+03 nan nan 8.257496690671381145e+00
-4.805407815624999785e+03 nan nan 8.258893745624636296e+00
-4.804365427812498638e+03 nan nan 8.260257125884695739e+00
-4.803323039999999310e+03 nan nan 8.261572944397896023e+00
-4.802280652187499982e+03 nan nan 8.262838823654497844e+00
-4.801238264374999744e+03 nan nan 8.264065758855101862e+00
-4.800195876562499507e+03 nan nan 8.265264952177636459e+00
-4.799153488749999269e+03 nan nan 8.266443675632599408e+00
-4.798111100937499941e+03 nan nan 8.267606087778402113e+00
-4.797068713124998794e+03 nan nan 8.268762617425201356e+00
-4.796026325312499466e+03 nan nan 8.269927376118404894e+00
-4.794983937499999229e+03 nan nan 8.271102070092842595e+00
-4.793941549687499901e+03 nan nan 8.272280042488496576e+00
-4.792899161874999663e+03 nan nan 8.273447365772851114e+00
-4.791856774062499426e+03 nan nan 8.274597243606205410e+00
-4.790814386249999188e+03 nan nan 8.275733960026311564e+00
-4.789771998437499860e+03 nan nan 8.276860972464790578e+00
-4.788729610624999623e+03 nan nan 8.277995020115282543e+00
-4.787687222812500295e+03 nan nan 8.279145418619000552e+00
-4.786644834999998238e+03 nan nan 8.280311754532673874e+00
-4.785602447187499820e+03 nan nan 8.281497188041837987e+00
-4.784560059374999582e+03 nan nan 8.282704218037395094e+00
-4.783517671562499345e+03 nan nan 8.283940436582200917e+00
-4.782475283749999107e+03 nan nan 8.285209143302083135e+00
-4.781432895937499779e+03 nan nan 8.286507240234620042e+00
-4.780390508124998632e+03 nan nan 8.287825198419803030e+00
-4.779348120312499304e+03 nan nan 8.289156311539926492e+00
-4.778305732499999976e+03 nan nan 8.290503673055992451e+00
-4.777263344687499739e+03 nan nan 8.291864299602215382e+00
-4.776220956874999501e+03 nan nan 8.293230570822633041e+00
-4.775178569062499264e+03 nan nan 8.294595102632998262e+00
-4.774136181249999936e+03 nan nan 8.295942928835177810e+00
-4.773093793437499698e+03 nan nan 8.297267348723794456e+00
-4.772051405624999461e+03 nan nan 8.298575115772756305e+00
-4.771009017812499224e+03 nan nan 8.299872091032296950e+00
-4.769966629999998986e+03 nan nan 8.301160307947117900e+00
-4.768924242187499658e+03 nan nan 8.302429010705301593e+00
-4.767881854374999421e+03 nan nan 8.303676815576483961e+00
-4.766839466562499183e+03 nan nan 8.304916457288120668e+00
-4.765797078749999855e+03 nan nan 8.306144884489494729e+00
-4.764754690937499618e+03 nan nan 8.307353674248368236e+00
-4.763712303124998471e+03 nan nan 8.308552937468313360e+00
-4.762669915312499143e+03 nan nan 8.309750632683590155e+00
-4.761627527499999815e+03 nan nan 8.310933520541478714e+00
-4.760585139687499577e+03 nan nan 8.312081225927780537e+00
-4.759542751874999340e+03 nan nan 8.313179652448724255e+00
-4.758500364062499102e+03 nan nan 8.314222115672945890e+00
-4.757457976249999774e+03 nan nan 8.315221558678063118e+00
-4.756415588437500446e+03 nan nan 8.316187072145236669e+00
-4.755373200624999299e+03 nan nan 8.317113800238798760e+00
-4.754330812812499971e+03 nan nan 8.318010863920628495e+00
-4.753288424999999734e+03 nan nan 8.318898635544108799e+00
-4.752246037187499496e+03 nan nan 8.319800590582930866e+00
-4.751203649374999259e+03 nan nan 8.320725160605716653e+00
-4.750161261562499931e+03 nan nan 8.321670878364461288e+00
-4.749118873749999693e+03 nan nan 8.322645887290342159e+00
-4.748076485937499456e+03 nan nan 8.323642155815319299e+00
-4.747034098124999218e+03 nan nan 8.324662884076795777e+00
-4.745991710312499890e+03 nan nan 8.325727397928254447e+00
-4.744949322499999653e+03 nan nan 8.326844499659380006e+00
-4.743906934687499415e+03 nan nan 8.328008144832379500e+00
-4.742864546874999178e+03 nan nan 8.329208749605450990e+00
-4.741822159062499850e+03 nan nan 8.330454252026068929e+00
-4.740779771250000522e+03 nan nan 8.331745046695004930e+00
-4.739737383437500284e+03 nan nan 8.333079803503544269e+00
-4.738694995624999137e+03 nan nan 8.334461345806763788e+00
-4.737652607812499809e+03 nan nan 8.335887653614417303e+00
-4.736610219999999572e+03 nan nan 8.337349539143673383e+00
-4.735567832187499334e+03 nan nan 8.338839385643924018e+00
-4.734525444375000916e+03 nan nan 8.340357619099544095e+00
-4.733483056562499769e+03 nan nan 8.341901317229037716e+00
-4.732440668749999531e+03 nan nan 8.343452848061373217e+00
-4.731398280937499294e+03 nan nan 8.344998571303237966e+00
-4.730355893124999966e+03 nan nan 8.346539801089470245e+00
-4.729313505312499728e+03 nan nan 8.348064076662328858e+00
-4.728271117499999491e+03 nan nan 8.349559716148512223e+00
-4.727228729687499253e+03 nan nan 8.351018085442429850e+00
-4.726186341874999925e+03 nan nan 8.352424811333314381e+00
-4.725143954062499688e+03 nan nan 8.353775941292457929e+00
-4.724101566250000360e+03 nan nan 8.355072824468344095e+00
-4.723059178437498304e+03 nan nan 8.356317032645472764e+00
-4.722016790624999885e+03 nan nan 8.357505768821948067e+00
-4.720974402812499648e+03 nan nan 8.358652917495920320e+00
-4.719932014999999410e+03 nan nan 8.359779718230981871e+00
-4.718889627187499173e+03 nan nan 8.360901113494534798e+00
-4.717847239374999845e+03 nan nan 8.362030723129000975e+00
-4.716804851562498698e+03 nan nan 8.363162247803549221e+00
-4.715762463749999370e+03 nan nan 8.364288531673894411e+00
-4.714720075937499132e+03 nan nan 8.365415903001993669e+00
-4.713677688124999804e+03 nan nan 8.366544838624340841e+00
-4.712635300312498657e+03 nan nan 8.367663883925423818e+00
-4.711592912499999329e+03 nan nan 8.368767594693283129e+00
-4.710550524687499092e+03 nan nan 8.369857052402954523e+00
-4.709508136874999764e+03 nan nan 8.370940649511940279e+00
-4.708465749062499526e+03 nan nan 8.372027002207810042e+00
-4.707423361249999289e+03 nan nan 8.373127036676384805e+00
-4.706380973437499051e+03 nan nan 8.374243635695455268e+00
-4.705338585624999723e+03 nan nan 8.375373364486740968e+00
-4.704296197812499486e+03 nan nan 8.376521748776829313e+00
-4.703253809999999248e+03 nan nan 8.377697148720212539e+00
-4.702211422187499920e+03 nan nan 8.378906320663462637e+00
-4.701169034374999683e+03 nan nan 8.380145849722612894e+00
-4.700126646562500355e+03 nan nan 8.381421971411548100e+00
-4.699084258749999208e+03 nan nan 8.382746191211726483e+00
-4.698041870937499880e+03 nan nan 8.384111630851247554e+00
-4.696999483124999642e+03 nan nan 8.385504519214535435e+00
-4.695957095312499405e+03 nan nan 8.386934483226673009e+00
-4.694914707499999167e+03 nan nan 8.388403698233387829e+00
-4.693872319687500749e+03 nan nan 8.389904988391197804e+00
-4.692829931874999602e+03 nan nan 8.391448351481802348e+00
-4.691787544062499364e+03 nan nan 8.393033861140786200e+00
-4.690745156249999127e+03 nan nan 8.394639507887760033e+00
-4.689702768437499799e+03 nan nan 8.396245834439790556e+00
-4.688660380624999561e+03 nan nan 8.397859611224607335e+00
-4.687617992812500233e+03 nan nan 8.399489060196927426e+00
-4.686575604999999996e+03 nan nan 8.401129413163641146e+00
-4.685533217187499758e+03 nan nan 8.402773086904725020e+00
-4.684490829374999521e+03 nan nan 8.404411680770348170e+00
-4.683448441562500193e+03 nan nan 8.406031394859759587e+00
-4.682406053749999955e+03 nan nan 8.407614158713101915e+00
-4.681363665937499718e+03 nan nan 8.409166221142150732e+00
-4.680321278124999480e+03 nan nan 8.410683114625671308e+00
-4.679278890312499243e+03 nan nan 8.412140377775738642e+00
-4.678236502499999915e+03 nan nan 8.413528298614567191e+00
-4.677194114687500587e+03 nan nan 8.414850124536000564e+00
-4.676151726874998531e+03 nan nan 8.416112288451053303e+00
-4.675109339062499203e+03 nan nan 8.417316567567548091e+00
-4.674066951249999875e+03 nan nan 8.418462027112511237e+00
-4.673024563437499637e+03 nan nan 8.419561052265123635e+00
-4.671982175624999400e+03 nan nan 8.420640487919081707e+00
-4.670939787812499162e+03 nan nan 8.421716178228452421e+00
-4.669897399999999834e+03 nan nan 8.422807740285435329e+00
-4.668855012187499597e+03 nan nan 8.423928148815619465e+00
-4.667812624374999359e+03 nan nan 8.425076861620157231e+00
-4.666770236562499122e+03 nan nan 8.426257937066017334e+00
-4.665727848749998884e+03 nan nan 8.427477238494377687e+00
-4.664685460937499556e+03 nan nan 8.428748729391793759e+00
-4.663643073124999319e+03 nan nan 8.430086659969431295e+00
-4.662600685312499991e+03 nan nan 8.431499544113226108e+00
-4.661558297499999753e+03 nan nan 8.432991433954944327e+00
-4.660515909687498606e+03 nan nan 8.434550085517919626e+00
-4.659473521874998369e+03 nan nan 8.436160899405937386e+00
-4.658431134062499950e+03 nan nan 8.437816311471909358e+00
-4.657388746249999713e+03 nan nan 8.439513308166194605e+00
-4.656346358437499475e+03 nan nan 8.441240001171182783e+00
-4.655303970624999238e+03 nan nan 8.442988124573487241e+00
-4.654261582812499910e+03 nan nan 8.444758463227499234e+00
-4.653219195000000582e+03 nan nan 8.446537291015369320e+00
-4.652176807187499435e+03 nan nan 8.448301988688703190e+00
-4.651134419374999197e+03 nan nan 8.450039613041317565e+00
-4.650092031562499869e+03 nan nan 8.451761275838270748e+00
-4.649049643749999632e+03 nan nan 8.453473350752034321e+00
-4.648007255937499394e+03 nan nan 8.455174127847531196e+00
-4.646964868124999157e+03 nan nan 8.456876276862590913e+00
-4.645922480312499829e+03 nan nan 8.458591531383381934e+00
-4.644880092499999591e+03 nan nan 8.460322558708265106e+00
-4.643837704687498444e+03 nan nan 8.462074091146373434e+00
-4.642795316874999116e+03 nan nan 8.463848455152088945e+00
-4.641752929062499788e+03 nan nan 8.465647129957027062e+00
-4.640710541249999551e+03 nan nan 8.467453724840627416e+00
-4.639668153437499313e+03 nan nan 8.469261662773812205e+00
-4.638625765624999985e+03 nan nan 8.471096949374286922e+00
-4.637583377812499748e+03 nan nan 8.472962180306845781e+00
-4.636540990000000420e+03 nan nan 8.474843643171546148e+00
-4.635498602187499273e+03 nan nan 8.476737761648768910e+00
-4.634456214374999945e+03 nan nan 8.478639277135004093e+00
-4.633413826562499708e+03 nan nan 8.480547055866381356e+00
-4.632371438749999470e+03 nan nan 8.482446997316214876e+00
-4.631329050937499233e+03 nan nan 8.484307780145641686e+00
-4.630286663125000814e+03 nan nan 8.486120720276604246e+00
-4.629244275312498758e+03 nan nan 8.487881578117679737e+00
-4.628201887499999430e+03 nan nan 8.489590213447344880e+00
-4.627159499687499192e+03 nan nan 8.491257460992066797e+00
-4.626117111874999864e+03 nan nan 8.492888123993678207e+00
-4.625074724062499627e+03 nan nan 8.494475623277786269e+00
-4.624032336249999389e+03 nan nan 8.496005907910261001e+00
-4.622989948437499152e+03 nan nan 8.497470369659815503e+00
-4.621947560624999824e+03 nan nan 8.498865194018625502e+00
-4.620905172812499586e+03 nan nan 8.500191206588487702e+00
-4.619862785000000258e+03 nan nan 8.501468900160283226e+00
-4.618820397187498202e+03 nan nan 8.502714470298128546e+00
-4.617778009374999783e+03 nan nan 8.503931910626876700e+00
-4.616735621562499546e+03 nan nan 8.505125395361570639e+00
-4.615693233749999308e+03 nan nan 8.506312497807059003e+00
-4.614650845937499980e+03 nan nan 8.507495178974647132e+00
-4.613608458125000652e+03 nan nan 8.508658353250060813e+00
-4.612566070312498596e+03 nan nan 8.509812266677316828e+00
-4.611523682499999268e+03 nan nan 8.510971365613311690e+00
-4.610481294687499940e+03 nan nan 8.512146340671630895e+00
-4.609438906874999702e+03 nan nan 8.513347771671718078e+00
-4.608396519062499465e+03 nan nan 8.514593909072241118e+00
-4.607354131249999227e+03 nan nan 8.515887046973970698e+00
-4.606311743437499899e+03 nan nan 8.517214213742052564e+00
-4.605269355624999662e+03 nan nan 8.518570274800616460e+00
-4.604226967812499424e+03 nan nan 8.519959964508794670e+00
-4.603184579999999187e+03 nan nan 8.521380303220553287e+00
-4.602142192187499859e+03 nan nan 8.522831845216975566e+00
-4.601099804374999621e+03 nan nan 8.524330153298256718e+00
-4.600057416562499384e+03 nan nan 8.525892106200052112e+00
-4.599015028749999146e+03 nan nan 8.527517544641490588e+00
-4.597972640937499818e+03 nan nan 8.529191216907792139e+00
-4.596930253124999581e+03 nan nan 8.530899701182640626e+00
-4.595887865312500253e+03 nan nan 8.532628963256625454e+00
-4.594845477499999106e+03 nan nan 8.534372182838849241e+00
-4.593803089687499778e+03 nan nan 8.536129456391678971e+00
-4.592760701874999540e+03 nan nan 8.537888657378779556e+00
-4.591718314062499303e+03 nan nan 8.539644790541041530e+00
-4.590675926249999975e+03 nan nan 8.541420409623114551e+00
-4.589633538437499737e+03 nan nan 8.543213955909946478e+00
-4.588591150624999500e+03 nan nan 8.545005831277361352e+00
-4.587548762812500172e+03 nan nan 8.546790660076291957e+00
-4.586506374999999935e+03 nan nan 8.548559890576925113e+00
-4.585463987187499697e+03 nan nan 8.550311539103894631e+00
-4.584421599374999460e+03 nan nan 8.552054453576406701e+00
-4.583379211562499222e+03 nan nan 8.553795384192385498e+00
-4.582336823749999894e+03 nan nan 8.555544573535788899e+00
-4.581294435937499657e+03 nan nan 8.557297045933760060e+00
-4.580252048124998510e+03 nan nan 8.559054975975938007e+00
-4.579209660312499182e+03 nan nan 8.560824909857398524e+00
-4.578167272499999854e+03 nan nan 8.562607117910058463e+00
-4.577124884687499616e+03 nan nan 8.564393603083500395e+00
-4.576082496874999379e+03 nan nan 8.566169727386922617e+00
-4.575040109062499141e+03 nan nan 8.567938525693188367e+00
-4.573997721249999813e+03 nan nan 8.569698100941479879e+00
-4.572955333437500485e+03 nan nan 8.571454785880170846e+00
-4.571912945624999338e+03 nan nan 8.573222324963445828e+00
-4.570870557812500010e+03 nan nan 8.575001862106017114e+00
-4.569828169999999773e+03 nan nan 8.576798497283212086e+00
-4.568785782187499535e+03 nan nan 8.578596388655224558e+00
-4.567743394374999298e+03 nan nan 8.580375492245551072e+00
-4.566701006562499970e+03 nan nan 8.582132794646030405e+00
-4.565658618749999732e+03 nan nan 8.583864391579810516e+00
-4.564616230937499495e+03 nan nan 8.585568498352891709e+00
-4.563573843124999257e+03 nan nan 8.587244726748243906e+00
-4.562531455312499929e+03 nan nan 8.588923403599102002e+00
-4.561489067499999692e+03 nan nan 8.590613483109564186e+00
-4.560446679687499454e+03 nan nan 8.592295985219665866e+00
-4.559404291874999217e+03 nan nan 8.593956566728566671e+00
-4.558361904062499889e+03 nan nan 8.595592596935928142e+00
-4.557319516249999651e+03 nan nan 8.597220244538116063e+00
-4.556277128437500323e+03 nan nan 8.598875865583485378e+00
-4.555234740624999176e+03 nan nan 8.600593704242044168e+00
-4.554192352812499848e+03 nan nan 8.602378612583320816e+00
-4.553149964999999611e+03 nan nan 8.604236691387979974e+00
-4.552107577187499373e+03 nan nan 8.606171179836094254e+00
-4.551065189374999136e+03 nan nan 8.608170803478687461e+00
-4.550022801562499808e+03 nan nan 8.610203134761723831e+00
-4.548980413749999570e+03 nan nan 8.612238951387563901e+00
-4.547938025937499333e+03 nan nan 8.614270126227113522e+00
-4.546895638125000005e+03 nan nan 8.616292334892881044e+00
-4.545853250312499767e+03 nan nan 8.618307360972179865e+00
-4.544810862499999530e+03 nan nan 8.620303194141950343e+00
-4.543768474687499292e+03 nan nan 8.622263178525761518e+00
-4.542726086874999964e+03 nan nan 8.624182680835868808e+00
-4.541683699062499727e+03 nan nan 8.626049200954382101e+00
-4.540641311250000399e+03 nan nan 8.627853890493469180e+00
-4.539598923437498343e+03 nan nan 8.629596973486542311e+00
-4.538556535624999924e+03 nan nan 8.631269095346318920e+00
-4.537514147812499687e+03 nan nan 8.632852269974540249e+00
-4.536471759999999449e+03 nan nan 8.634341345524223499e+00
-4.535429372187499212e+03 nan nan 8.635763545189151458e+00
-4.534386984374999884e+03 nan nan 8.637147183255498462e+00
-4.533344596562499646e+03 nan nan 8.638508810331650523e+00
-4.532302208749999409e+03 nan nan 8.639858549365348139e+00
-4.531259820937499171e+03 nan nan 8.641215546864195574e+00
-4.530217433124999843e+03 nan nan 8.642595286389729736e+00
-4.529175045312499606e+03 nan nan 8.644003723887584201e+00
-4.528132657499999368e+03 nan nan 8.645470983125996156e+00
-4.527090269687499131e+03 nan nan 8.647001754610935009e+00
-4.526047881874999803e+03 nan nan 8.648582189754181471e+00
-4.525005494062499565e+03 nan nan 8.650229378202320518e+00
-4.523963106249999328e+03 nan nan 8.651959537496825448e+00
-4.522920718437498181e+03 nan nan 8.653770958421322490e+00
-4.521878330624999762e+03 nan nan 8.655667509557074979e+00
-4.520835942812499525e+03 nan nan 8.657675576142159102e+00
-4.519793554999999287e+03 nan nan 8.659819638597424429e+00
-4.518751167187499959e+03 nan nan 8.662107356588748530e+00
-4.517708779374999722e+03 nan nan 8.664539703494792633e+00
-4.516666391562498575e+03 nan nan 8.667081619641482604e+00
-4.515624003749999247e+03 nan nan 8.669681385853726496e+00
-4.514581615937499919e+03 nan nan 8.672312744132788964e+00
-4.513539228124999681e+03 nan nan 8.674962189425475145e+00
-4.512496840312499444e+03 nan nan 8.677603828330417102e+00
-4.511454452499999206e+03 nan nan 8.680217046906456346e+00
-4.510412064687499878e+03 nan nan 8.682799920014238282e+00
-4.509369676874999641e+03 nan nan 8.685347229785339351e+00
-4.508327289062499403e+03 nan nan 8.687865362688960147e+00
-4.507284901249999166e+03 nan nan 8.690360182395606259e+00
-4.506242513437499838e+03 nan nan 8.692811801199129107e+00
-4.505200125624999600e+03 nan nan 8.695198076127432785e+00
-4.504157737812499363e+03 nan nan 8.697506147683336408e+00
-4.503115349999999125e+03 nan nan 8.699732566354523300e+00
-4.502072962187499797e+03 nan nan 8.701864757404710105e+00
-4.501030574374999560e+03 nan nan 8.703893425968171726e+00
-4.499988186562498413e+03 nan nan 8.705835768813138031e+00
-4.498945798749999994e+03 nan nan 8.707697100211982288e+00
-4.497903410937499757e+03 nan nan 8.709460853731940233e+00
-4.496861023124999519e+03 nan nan 8.711122827675477964e+00
-4.495818635312499282e+03 nan nan 8.712707322606592086e+00
-4.494776247499999954e+03 nan nan 8.714223486346391212e+00
-4.493733859687500626e+03 nan nan 8.715672594256725247e+00
-4.492691471874998570e+03 nan nan 8.717073373390457292e+00
-4.491649084062499242e+03 nan nan 8.718439393666750803e+00
-4.490606696249999914e+03 nan nan 8.719770754421940495e+00
-4.489564308437499676e+03 nan nan 8.721055110286128453e+00
-4.488521920624999439e+03 nan nan 8.722286732322455549e+00
-4.487479532812499201e+03 nan nan 8.723462516893428997e+00
-4.486437144999999873e+03 nan nan 8.724596353450422725e+00
-4.485394757187499636e+03 nan nan 8.725734194210856387e+00
-4.484352369374999398e+03 nan nan 8.726901880855601590e+00
-4.483309981562500070e+03 nan nan 8.728112380815757021e+00
-4.482267593749998923e+03 nan nan 8.729389396096454590e+00
-4.481225205937499595e+03 nan nan 8.730728707055149584e+00
-4.480182818124999358e+03 nan nan 8.732108050122064924e+00
-4.479140430312499120e+03 nan nan 8.733514956941430540e+00
-4.478098042499999792e+03 nan nan 8.734938817533885569e+00
-4.477055654687499555e+03 nan nan 8.736352846589063859e+00
-4.476013266874998408e+03 nan nan 8.737750102431867560e+00
-4.474970879062499989e+03 nan nan 8.739140552498124492e+00
-4.473928491249999752e+03 nan nan 8.740532543263340060e+00
-4.472886103437499514e+03 nan nan 8.741956018840086884e+00
-4.471843715624999277e+03 nan nan 8.743408166824112371e+00
-4.470801327812499949e+03 nan nan 8.744884646390158167e+00
-4.469758939999999711e+03 nan nan 8.746405277713559911e+00
-4.468716552187499474e+03 nan nan 8.748001820927997940e+00
-4.467674164374999236e+03 nan nan 8.749705536121675564e+00
-4.466631776562499908e+03 nan nan 8.751515617432904293e+00
-4.465589388749998761e+03 nan nan 8.753433095713203826e+00
-4.464547000937499433e+03 nan nan 8.755439754744015701e+00
-4.463504613124999196e+03 nan nan 8.757536574345813563e+00
-4.462462225312499868e+03 nan nan 8.759745060109853654e+00
-4.461419837499999630e+03 nan nan 8.762070568937147641e+00
-4.460377449687499393e+03 nan nan 8.764520355937770901e+00
-4.459335061874998246e+03 nan nan 8.767081764828086321e+00
-4.458292674062499827e+03 nan nan 8.769723945032277257e+00
-4.457250286249999590e+03 nan nan 8.772463657468682285e+00
-4.456207898437499352e+03 nan nan 8.775304960147142452e+00
-4.455165510625000024e+03 nan nan 8.778208441150933794e+00
-4.454123122812499787e+03 nan nan 8.781162472372706418e+00
-4.453080734999999549e+03 nan nan 8.784146424837205203e+00
-4.452038347187500221e+03 nan nan 8.787127071727868000e+00
-4.450995959374999984e+03 nan nan 8.790066658295339508e+00
-4.449953571562499747e+03 nan nan 8.792958401244426625e+00
-4.448911183749999509e+03 nan nan 8.795837025911758644e+00
-4.447868795937499272e+03 nan nan 8.798715530853856492e+00
-4.446826408124999944e+03 nan nan 8.801604707632137092e+00
-4.445784020312499706e+03 nan nan 8.804507306104666142e+00
-4.444741632499999469e+03 nan nan 8.807387435006882370e+00
-4.443699244687499231e+03 nan nan 8.810221596343904338e+00
-4.442656856874999903e+03 nan nan 8.812998925505016956e+00
-4.441614469062499666e+03 nan nan 8.815691948858704663e+00
-4.440572081250000338e+03 nan nan 8.818284943151455835e+00
-4.439529693437499191e+03 nan nan 8.820796351878655628e+00
-4.438487305624999863e+03 nan nan 8.823246890207700588e+00
-4.437444917812499625e+03 nan nan 8.825675273577276769e+00
-4.436402530000000297e+03 nan nan 8.828129445814218101e+00
-4.435360142187499150e+03 nan nan 8.830643197749592943e+00
-4.434317754374999822e+03 nan nan 8.833232754542301279e+00
-4.433275366562499585e+03 nan nan 8.835880543308423540e+00
-4.432232978749999347e+03 nan nan 8.838546778283602023e+00
-4.431190590937500019e+03 nan nan 8.841227898948883279e+00
-4.430148203125000691e+03 nan nan 8.843930297745345115e+00
-4.429105815312498635e+03 nan nan 8.846629257874633723e+00
-4.428063427499999307e+03 nan nan 8.849295265827086254e+00
-4.427021039687499979e+03 nan nan 8.851922613039198140e+00
-4.425978651874999741e+03 nan nan 8.854545232150581313e+00
-4.424936264062499504e+03 nan nan 8.857180540169547811e+00
-4.423893876249999266e+03 nan nan 8.859830655997653182e+00
-4.422851488437499938e+03 nan nan 8.862494575162287447e+00
-4.421809100624999701e+03 nan nan 8.865152758821766454e+00
-4.420766712812499463e+03 nan nan 8.867780374946281796e+00
-4.419724325000000135e+03 nan nan 8.870339886969334842e+00
-4.418681937187498988e+03 nan nan 8.872808054225872709e+00
-4.417639549374999660e+03 nan nan 8.875206750830260560e+00
-4.416597161562499423e+03 nan nan 8.877532480544029880e+00
-4.415554773749999185e+03 nan nan 8.879782583319602907e+00
-4.414512385937499857e+03 nan nan 8.881991156916342334e+00
-4.413469998124999620e+03 nan nan 8.884162933006948037e+00
-4.412427610312498473e+03 nan nan 8.886279866840997244e+00
-4.411385222499999145e+03 nan nan 8.888346862304596030e+00
-4.410342834687499817e+03 nan nan 8.890407116171589408e+00
-4.409300446874999579e+03 nan nan 8.892480188657019724e+00
-4.408258059062499342e+03 nan nan 8.894560260011214581e+00
-4.407215671250000014e+03 nan nan 8.896652714734205603e+00
-4.406173283437499776e+03 nan nan 8.898766404214843107e+00
-4.405130895624999539e+03 nan nan 8.900932854626683266e+00
-4.404088507812499302e+03 nan nan 8.903187783397763511e+00
-4.403046119999999974e+03 nan nan 8.905556031466444367e+00
-4.402003732187499736e+03 nan nan 8.908049925507190991e+00
-4.400961344374999499e+03 nan nan 8.910676358711937084e+00
-4.399918956562499261e+03 nan nan 8.913430073212310845e+00
-4.398876568749999933e+03 nan nan 8.916271039595923042e+00
-4.397834180937499696e+03 nan nan 8.919156572052592935e+00
-4.396791793124999458e+03 nan nan 8.922052958490130692e+00
-4.395749405312500130e+03 nan nan 8.924947976495859692e+00
-4.394707017499999893e+03 nan nan 8.927832370625809588e+00
-4.393664629687499655e+03 nan nan 8.930700040190636457e+00
-4.392622241874999418e+03 nan nan 8.933564993393106946e+00
-4.391579854062499180e+03 nan nan 8.936442240187398411e+00
-4.390537466249999852e+03 nan nan 8.939371233029506314e+00
-4.389495078437500524e+03 nan nan 8.942392237945449907e+00
-4.388452690624999377e+03 nan nan 8.945488474834421666e+00
-4.387410302812499140e+03 nan nan 8.948666129726250418e+00
-4.386367914999999812e+03 nan nan 8.951933324931204083e+00
-4.385325527187499574e+03 nan nan 8.955256276551901706e+00
-4.384283139374999337e+03 nan nan 8.958615853471002310e+00
-4.383240751562500918e+03 nan nan 8.962024998882620608e+00
-4.382198363749999771e+03 nan nan 8.965487682061940689e+00
-4.381155975937499534e+03 nan nan 8.969004343831999293e+00
-4.380113588124999296e+03 nan nan 8.972606489432340737e+00
-4.379071200312499968e+03 nan nan 8.976338258130304837e+00
-4.378028812499999731e+03 nan nan 8.980221304291262641e+00
-4.376986424687499493e+03 nan nan 8.984242231145891822e+00
-4.375944036874999256e+03 nan nan 8.988394304193748852e+00
-4.374901649062499928e+03 nan nan 8.992686917773728084e+00
-4.373859261249999690e+03 nan nan 8.997091353205524555e+00
-4.372816873437500362e+03 nan nan 9.001560638179652685e+00
-4.371774485624998306e+03 nan nan 9.006107572290733998e+00
-4.370732097812499887e+03 nan nan 9.010741186602748698e+00
-4.369689709999999650e+03 nan nan 9.015449133017348515e+00
-4.368647322187499412e+03 nan nan 9.020235950949636816e+00
-4.367604934374999175e+03 nan nan 9.025100333339016956e+00
-4.366562546562499847e+03 nan nan 9.030020654925301926e+00
-4.365520158749999609e+03 nan nan 9.034943468498784824e+00
-4.364477770937499372e+03 nan nan 9.039803345128934353e+00
-4.363435383124999134e+03 nan nan 9.044544889715266933e+00
-4.362392995312499806e+03 nan nan 9.049118804758331081e+00
-4.361350607499999569e+03 nan nan 9.053502203757526345e+00
-4.360308219687499331e+03 nan nan 9.057700147368338506e+00
-4.359265831875000003e+03 nan nan 9.061721163990489103e+00
-4.358223444062499766e+03 nan nan 9.065571998219402516e+00
-4.357181056249999529e+03 nan nan 9.069285166193484571e+00
-4.356138668437498382e+03 nan nan 9.072889007710767117e+00
-4.355096280624999963e+03 nan nan 9.076374214524415507e+00
-4.354053892812499726e+03 nan nan 9.079728761782060786e+00
-4.353011504999999488e+03 nan nan 9.082941506656474928e+00
-4.351969117187499251e+03 nan nan 9.086010887241569023e+00
-4.350926729374999923e+03 nan nan 9.088956736524114177e+00
-4.349884341562499685e+03 nan nan 9.091790719642785845e+00
-4.348841953750000357e+03 nan nan 9.094494949981877241e+00
-4.347799565937499210e+03 nan nan 9.097111243095369559e+00
-4.346757178124999882e+03 nan nan 9.099686302344258237e+00
-4.345714790312499645e+03 nan nan 9.102223700771208570e+00
-4.344672402499999407e+03 nan nan 9.104749328217783599e+00
-4.343630014687499170e+03 nan nan 9.107286810380010422e+00
-4.342587626874999842e+03 nan nan 9.109849746772882284e+00
-4.341545239062499604e+03 nan nan 9.112476140649309997e+00
-4.340502851249999367e+03 nan nan 9.115203191872952360e+00
-4.339460463437498220e+03 nan nan 9.118027887827558686e+00
-4.338418075624999801e+03 nan nan 9.120925226850596701e+00
-4.337375687812499564e+03 nan nan 9.123878882341344365e+00
-4.336333299999999326e+03 nan nan 9.126903508747584937e+00
-4.335290912187499998e+03 nan nan 9.129986693649431828e+00
-4.334248524374999761e+03 nan nan 9.133146505969527595e+00
-4.333206136562499523e+03 nan nan 9.136425660581346975e+00
-4.332163748750000195e+03 nan nan 9.139861586705590568e+00
-4.331121360937499958e+03 nan nan 9.143436396808409583e+00
-4.330078973124999720e+03 nan nan 9.147123237907377913e+00
-4.329036585312499483e+03 nan nan 9.150927379161062802e+00
-4.327994197499999245e+03 nan nan 9.154783693037259695e+00
-4.326951809687499917e+03 nan nan 9.158647727885801615e+00
-4.325909421875000589e+03 nan nan 9.162530354831382340e+00
-4.324867034062499442e+03 nan nan 9.166415535334493825e+00
-4.323824646249999205e+03 nan nan 9.170299914705907440e+00
-4.322782258437499877e+03 nan nan 9.174216730250931207e+00
-4.321739870624999639e+03 nan nan 9.178147119914914498e+00
-4.320697482812499402e+03 nan nan 9.182072083217605041e+00
-4.319655094999999164e+03 nan nan 9.186033523780777088e+00
-4.318612707187499836e+03 nan nan 9.190040955735977235e+00
-4.317570319374999599e+03 nan nan 9.194073541247673731e+00
-4.316527931562498452e+03 nan nan 9.198114811537967839e+00
-4.315485543750000033e+03 nan nan 9.202157603476083025e+00
-4.314443155937499796e+03 nan nan 9.206231017497307434e+00
-4.313400768124999558e+03 nan nan 9.210328120175994115e+00
-4.312358380312499321e+03 nan nan 9.214442562340094511e+00
-4.311315992499999993e+03 nan nan 9.218568867915156062e+00
-4.310273604687499756e+03 nan nan 9.222723430126128719e+00
-4.309231216875000428e+03 nan nan 9.226944839667776677e+00
-4.308188829062499281e+03 nan nan 9.231248324094856628e+00
-4.307146441249999953e+03 nan nan 9.235617352420369741e+00
-4.306104053437499715e+03 nan nan 9.240003183665765008e+00
-4.305061665624999478e+03 nan nan 9.244386028991080195e+00
-4.304019277812499240e+03 nan nan 9.248745885363685915e+00
-4.302976889999999912e+03 nan nan 9.253078534544163958e+00
-4.301934502187499675e+03 nan nan 9.257377532858034996e+00
-4.300892114374999437e+03 nan nan 9.261592579343272291e+00
-4.299849726562499200e+03 nan nan 9.265707859664576773e+00
-4.298807338749999872e+03 nan nan 9.269730804242660938e+00
-4.297764950937499634e+03 nan nan 9.273692342501520969e+00
-4.296722563124999397e+03 nan nan 9.277640789270090949e+00
-4.295680175312499159e+03 nan nan 9.281605517391483318e+00
-4.294637787499999831e+03 nan nan 9.285610709139310970e+00
-4.293595399687499594e+03 nan nan 9.289621661908340045e+00
-4.292553011874998447e+03 nan nan 9.293604156667951699e+00
-4.291510624062500028e+03 nan nan 9.297544114335469345e+00
-4.290468236249999791e+03 nan nan 9.301471560350387691e+00
-4.289425848437499553e+03 nan nan 9.305378170788815240e+00
-4.288383460624999316e+03 nan nan 9.309180407946398006e+00
-4.287341072812499988e+03 nan nan 9.312869185784826698e+00
-4.286298684999999750e+03 nan nan 9.316477976784733883e+00
-4.285256297187499513e+03 nan nan 9.320013360525448931e+00
-4.284213909374999275e+03 nan nan 9.323510666474303932e+00
-4.283171521562500857e+03 nan nan 9.327001399413797245e+00
-4.282129133749998800e+03 nan nan 9.330491508607797968e+00
-4.281086745937499472e+03 nan nan 9.334038206866498655e+00
-4.280044358124999235e+03 nan nan 9.337678217495493982e+00
-4.279001970312499907e+03 nan nan 9.341391417977721545e+00
-4.277959582499999669e+03 nan nan 9.345174845018327403e+00
-4.276917194687499432e+03 nan nan 9.349055165251337840e+00
-4.275874806874998285e+03 nan nan 9.353052466943211130e+00
-4.274832419062499866e+03 nan nan 9.357173522123556353e+00
-4.273790031249999629e+03 nan nan 9.361356792614600408e+00
-4.272747643437499391e+03 nan nan 9.365563451901893544e+00
-4.271705255624999154e+03 nan nan 9.369833520964160556e+00
-4.270662867812499826e+03 nan nan 9.374218082640892291e+00
-4.269620479999999588e+03 nan nan 9.378685612073175193e+00
-4.268578092187500260e+03 nan nan 9.383189005810640637e+00
-4.267535704375000023e+03 nan nan 9.387750551406762511e+00
-4.266493316562498876e+03 nan nan 9.392400711991975015e+00
-4.265450928749999548e+03 nan nan 9.397137233984556914e+00
-4.264408540937499311e+03 nan nan 9.401962309798488349e+00
-4.263366153124999983e+03 nan nan 9.406889762098375130e+00
-4.262323765312499745e+03 nan nan 9.411831322182292681e+00
-4.261281377499998598e+03 nan nan 9.416737803036738796e+00
-4.260238989687499270e+03 nan nan 9.421620987766099020e+00
-4.259196601874999033e+03 nan nan 9.426429285268454805e+00
-4.258154214062499705e+03 nan nan 9.431123889296024743e+00
-4.257111826249999467e+03 nan nan 9.435627691317831633e+00
-4.256069438437499230e+03 nan nan 9.439843631414515102e+00
-4.255027050624999902e+03 nan nan 9.443728301478412135e+00
-4.253984662812499664e+03 nan nan 9.447251651556713981e+00
-4.252942274999999427e+03 nan nan 9.450439337929489980e+00
-4.251899887187500099e+03 nan nan 9.453366369318182194e+00
-4.250857499374999861e+03 nan nan 9.456109134577772579e+00
-4.249815111562498714e+03 nan nan 9.458683402930505579e+00
-4.248772723749999386e+03 nan nan 9.461170110355293872e+00
-4.247730335937499149e+03 nan nan 9.463718848823662100e+00
-4.246687948124999821e+03 nan nan 9.466411208541856581e+00
-4.245645560312499583e+03 nan nan 9.469280209650431601e+00
-4.244603172500000255e+03 nan nan 9.472358233262104577e+00
-4.243560784687499108e+03 nan nan 9.475682804680358728e+00
-4.242518396874999780e+03 nan nan 9.479258862839895272e+00
-4.241476009062499543e+03 nan nan 9.483110850830223981e+00
-4.240433621249999305e+03 nan nan 9.487277337985155157e+00
-4.239391233437499977e+03 nan nan 9.491748815002708284e+00
-4.238348845624999740e+03 nan nan 9.496495291991054799e+00
-4.237306457812499502e+03 nan nan 9.501530636142620168e+00
-4.236264070000000174e+03 nan nan 9.506879421210705061e+00
-4.235221682187499027e+03 nan nan 9.512548155954682727e+00
-4.234179294374999699e+03 nan nan 9.518505184364771665e+00
-4.233136906562499462e+03 nan nan 9.524734835529352850e+00
-4.232094518750000134e+03 nan nan 9.531303115804814041e+00
-4.231052130937499896e+03 nan nan 9.538178906822448511e+00
-4.230009743124999659e+03 nan nan 9.545238510439940427e+00
-4.228967355312499421e+03 nan nan 9.552484997802173083e+00
-4.227924967500000093e+03 nan nan 9.559920582950308443e+00
-4.226882579687498946e+03 nan nan 9.567449942989302514e+00
-4.225840191874999618e+03 nan nan 9.574964243584380696e+00
-4.224797804062499381e+03 nan nan 9.582452617591364685e+00
-4.223755416249999143e+03 nan nan 9.589871987714294832e+00
-4.222713028437499815e+03 nan nan 9.597120390159760817e+00
-4.221670640625000487e+03 nan nan 9.604219056921333930e+00
-4.220628252812500250e+03 nan nan 9.611158274060493056e+00
-4.219585864999999103e+03 nan nan 9.617908910663276245e+00
-4.218543477187498866e+03 nan nan 9.624503533991971338e+00
-4.217501089374999538e+03 nan nan 9.630991306511019090e+00
-4.216458701562499300e+03 nan nan 9.637446018388324376e+00
-4.215416313749999972e+03 nan nan 9.643918902470462129e+00
-4.214373925937498825e+03 nan nan 9.650409348901817452e+00
-4.213331538124999497e+03 nan nan 9.656983402275976403e+00
-4.212289150312499260e+03 nan nan 9.663684447128650490e+00
-4.211246762499999932e+03 nan nan 9.670481856212894911e+00
-4.210204374687499694e+03 nan nan 9.677368314100117885e+00
-4.209161986874999457e+03 nan nan 9.684389388118770370e+00
-4.208119599062499219e+03 nan nan 9.691554926090075739e+00
-4.207077211249999891e+03 nan nan 9.698850901510613909e+00
-4.206034823437499654e+03 nan nan 9.706251774825421563e+00
-4.204992435625000326e+03 nan nan 9.713700370481582524e+00
-4.203950047812499179e+03 nan nan 9.721180111160895976e+00
-4.202907659999998941e+03 nan nan 9.728660620474464338e+00
-4.201865272187499613e+03 nan nan 9.736105883153296503e+00
-4.200822884374999376e+03 nan nan 9.743512784834519991e+00
-4.199780496562500048e+03 nan nan 9.750870734233327397e+00
-4.198738108749999810e+03 nan nan 9.758175149423008676e+00
-4.197695720937500482e+03 nan nan 9.765395972906844690e+00
-4.196653333124999335e+03 nan nan 9.772467792224926342e+00
-4.195610945312500007e+03 nan nan 9.779379302639135574e+00
-4.194568557499999770e+03 nan nan 9.786104492287469370e+00
-4.193526169687499532e+03 nan nan 9.792623237427802607e+00
-4.192483781874999295e+03 nan nan 9.798981962234345033e+00
-4.191441394062499967e+03 nan nan 9.805154286295692856e+00
-4.190399006249999729e+03 nan nan 9.811162081033257820e+00
-4.189356618437500401e+03 nan nan 9.817120907439067068e+00
-4.188314230625000164e+03 nan nan 9.823006582746295123e+00
-4.187271842812499926e+03 nan nan 9.828787773271926653e+00
-4.186229454999998779e+03 nan nan 9.834516685120087587e+00
-4.185187067187499451e+03 nan nan 9.840260775440567542e+00
-4.184144679374999214e+03 nan nan 9.846049778935888952e+00
-4.183102291562499886e+03 nan nan 9.851879894066980725e+00
-4.182059903749999648e+03 nan nan 9.857776762680167337e+00
-4.181017515937500320e+03 nan nan 9.863780588357277779e+00
-4.179975128124999173e+03 nan nan 9.869959963600509312e+00
-4.178932740312499845e+03 nan nan 9.876379501133115468e+00
-4.177890352499999608e+03 nan nan 9.883043265541827438e+00
-4.176847964687499370e+03 nan nan 9.889917831882277355e+00
-4.175805576875000042e+03 nan nan 9.896998206209879356e+00
-4.174763189062499805e+03 nan nan 9.904315061831789890e+00
-4.173720801249999568e+03 nan nan 9.911871095196746140e+00
-4.172678413437500240e+03 nan nan 9.919636569234350887e+00
-4.171636025624999093e+03 nan nan 9.927559107210827349e+00
-4.170593637812499765e+03 nan nan 9.935569759311771776e+00
-4.169551249999999527e+03 nan nan 9.943575839798990401e+00
-4.168508862187499290e+03 nan nan 9.951448382042164198e+00
-4.167466474374999962e+03 nan nan 9.959071473170064692e+00
-4.166424086562499724e+03 nan nan 9.966398828878931582e+00
-4.165381698749999487e+03 nan nan 9.973472836218327586e+00
-4.164339310937500159e+03 nan nan 9.980334594063666742e+00
-4.163296923124999012e+03 nan nan 9.986985245007854672e+00
-4.162254535312499684e+03 nan nan 9.993496644074321367e+00
-4.161212147499999446e+03 nan nan 9.999919544414167305e+00
-4.160169759687499209e+03 nan nan 1.000620643541654609e+01
-4.159127371874999881e+03 nan nan 1.001233000990718836e+01
-4.158084984062499643e+03 nan nan 1.001830155397157007e+01
-4.157042596249999406e+03 nan nan 1.002421911007447974e+01
-4.156000208437499168e+03 nan nan 1.003017600332274739e+01
-4.154957820624999840e+03 nan nan 1.003616305239535400e+01
-4.153915432812499603e+03 nan nan 1.004217128587580632e+01
-4.152873044999999365e+03 nan nan 1.004826211276068904e+01
-4.151830657187500037e+03 nan nan 1.005453245192993705e+01
-4.150788269374999800e+03 nan nan 1.006107606239812746e+01
-4.149745881562499562e+03 nan nan 1.006789820620810083e+01
-4.148703493750000234e+03 nan nan 1.007496047673097195e+01
-4.147661105937499997e+03 nan nan 1.008226750434304364e+01
-4.146618718124998850e+03 nan nan 1.008982824095342323e+01
-4.145576330312499522e+03 nan nan 1.009768128321394798e+01
-4.144533942499999284e+03 nan nan 1.010583450806174000e+01
-4.143491554687499956e+03 nan nan 1.011423396183400492e+01
-4.142449166874999719e+03 nan nan 1.012288864094131924e+01
-4.141406779062500391e+03 nan nan 1.013179879346596657e+01
-4.140364391250000153e+03 nan nan 1.014087106881879130e+01
-4.139322003437499006e+03 nan nan 1.014999359991054817e+01
-4.138279615624999678e+03 nan nan 1.015906768900100943e+01
-4.137237227812499441e+03 nan nan 1.016801210474246275e+01
-4.136194840000000113e+03 nan nan 1.017676189281485044e+01
-4.135152452187498966e+03 nan nan 1.018525701388628946e+01
-4.134110064374999638e+03 nan nan 1.019347178004723098e+01
-4.133067676562499400e+03 nan nan 1.020137723166907229e+01
-4.132025288750000072e+03 nan nan 1.020892137921257792e+01
-4.130982900937499835e+03 nan nan 1.021614092313786593e+01
-4.129940513124999597e+03 nan nan 1.022314179614370921e+01
-4.128898125312499360e+03 nan nan 1.023000927852751651e+01
-4.127855737500000032e+03 nan nan 1.023679108803498572e+01
-4.126813349687499795e+03 nan nan 1.024355605086147847e+01
-4.125770961875000467e+03 nan nan 1.025035664865064611e+01
-4.124728574062498410e+03 nan nan 1.025715857233866757e+01
-4.123686186249999082e+03 nan nan 1.026396271374903968e+01
-4.122643798437498845e+03 nan nan 1.027079066207972957e+01
-4.121601410624999517e+03 nan nan 1.027762941997960766e+01
-4.120559022812499279e+03 nan nan 1.028453331959008743e+01
-4.119516634999999951e+03 nan nan 1.029157729061922844e+01
-4.118474247187499714e+03 nan nan 1.029881748515097684e+01
-4.117431859375000386e+03 nan nan 1.030628946655209077e+01
-4.116389471562499239e+03 nan nan 1.031394573594575448e+01
-4.115347083749999911e+03 nan nan 1.032177436246083957e+01
-4.114304695937498764e+03 nan nan 1.032984881713251291e+01
-4.113262308124999436e+03 nan nan 1.033821058374873836e+01
-4.112219920312499198e+03 nan nan 1.034679836487364746e+01
-4.111177532499999870e+03 nan nan 1.035553723755092115e+01
-4.110135144687499633e+03 nan nan 1.036439037710332833e+01
-4.109092756874999395e+03 nan nan 1.037335619210891835e+01
-4.108050369062499158e+03 nan nan 1.038245870637189405e+01
-4.107007981249999830e+03 nan nan 1.039170693129995726e+01
-4.105965593437498683e+03 nan nan 1.040100447321806421e+01
-4.104923205624999355e+03 nan nan 1.041021921689442387e+01
-4.103880817812500027e+03 nan nan 1.041933536902944368e+01
-4.102838429999999789e+03 nan nan 1.042841322354092526e+01
-4.101796042187500461e+03 nan nan 1.043747286306779998e+01
-4.100753654375000224e+03 nan nan 1.044655644455649401e+01
-4.099711266562499077e+03 nan nan 1.045576899100928969e+01
-4.098668878749998839e+03 nan nan 1.046514893540659408e+01
-4.097626490937499511e+03 nan nan 1.047472569283548260e+01
-4.096584103124999274e+03 nan nan 1.048452159538888040e+01
-4.095541715312499946e+03 nan nan 1.049455410609437322e+01
-4.094499327500000163e+03 nan nan 1.050483285028873937e+01
-4.093456939687499471e+03 nan nan 1.051532256680694566e+01
-4.092414551874999233e+03 nan nan 1.052604892846073703e+01
-4.091372164062499451e+03 nan nan 1.053701787108093235e+01
-4.090329776249999668e+03 nan nan 1.054812120873362780e+01
-4.089287388437499885e+03 nan nan 1.055926818750500118e+01
-4.088245000624999193e+03 nan nan 1.057039490157977113e+01
-4.087202612812499410e+03 nan nan 1.058148852264387685e+01
-4.086160224999999627e+03 nan nan 1.059253884431166348e+01
-4.085117837187500299e+03 nan nan 1.060352020210315516e+01
-4.084075449375000062e+03 nan nan 1.061444041523770920e+01
-4.083033061562498915e+03 nan nan 1.062528791571313036e+01
-4.081990673749999132e+03 nan nan 1.063602126436165562e+01
-4.080948285937499804e+03 nan nan 1.064656931128538453e+01
-4.079905898124999567e+03 nan nan 1.065686491943419156e+01
-4.078863510312500239e+03 nan nan 1.066692549984056271e+01
-4.077821122499999092e+03 nan nan 1.067679966727021501e+01
-4.076778734687500219e+03 nan nan 1.068652807393710802e+01
-4.075736346874999072e+03 nan nan 1.069622032190794236e+01
-4.074693959062499744e+03 nan nan 1.070596088217675224e+01
-4.073651571249999506e+03 nan nan 1.071574345147997498e+01
-4.072609183437499723e+03 nan nan 1.072565366702533396e+01
-4.071566795624999031e+03 nan nan 1.073583168512631403e+01
-4.070524407812499703e+03 nan nan 1.074628825009133237e+01
-4.069482019999999466e+03 nan nan 1.075698343146275882e+01
-4.068439632187500138e+03 nan nan 1.076790291821308365e+01
-4.067397244374998536e+03 nan nan 1.077901568585588166e+01
-4.066354856562499208e+03 nan nan 1.079028895135596500e+01
-4.065312468749998970e+03 nan nan 1.080178902166043464e+01
-4.064270080937499642e+03 nan nan 1.081356049679384768e+01
-4.063227693124999405e+03 nan nan 1.082556479522852833e+01
-4.062185305312500077e+03 nan nan 1.083774769512174707e+01
-4.061142917499998475e+03 nan nan 1.085006779652930220e+01
-4.060100529687499147e+03 nan nan 1.086245981058652532e+01
-4.059058141874998910e+03 nan nan 1.087484816301356716e+01
-4.058015754062499582e+03 nan nan 1.088724802804120273e+01
-4.056973366249999799e+03 nan nan 1.089967044194918699e+01
-4.055930978437499562e+03 nan nan 1.091215360616788566e+01
-4.054888590624999324e+03 nan nan 1.092476221510692014e+01
-4.053846202812499996e+03 nan nan 1.093752384494854546e+01
-4.052803814999999759e+03 nan nan 1.095043938930180438e+01
-4.051761427187499976e+03 nan nan 1.096350816441786513e+01
-4.050719039374999738e+03 nan nan 1.097673572014074139e+01
-4.049676651562499501e+03 nan nan 1.099013461773062161e+01
-4.048634263750000173e+03 nan nan 1.100374493444579116e+01
-4.047591875937499481e+03 nan nan 1.101758741193292757e+01
-4.046549488124999698e+03 nan nan 1.103167592025457289e+01
-4.045507100312499460e+03 nan nan 1.104602793621132939e+01
-4.044464712500000132e+03 nan nan 1.106062121656574249e+01
-4.043422324687498985e+03 nan nan 1.107544119439009478e+01
-4.042379936875000112e+03 nan nan 1.109050130167151949e+01
-4.041337549062499420e+03 nan nan 1.110584313439571957e+01
-4.040295161249999637e+03 nan nan 1.112149417321165323e+01
-4.039252773437499400e+03 nan nan 1.113747987506975434e+01
-4.038210385625000072e+03 nan nan 1.115382104351310133e+01
-4.037167997812500289e+03 nan nan 1.117045794443625262e+01
-4.036125610000000506e+03 nan nan 1.118737881427170677e+01
-4.035083222187499359e+03 nan nan 1.120456915936962261e+01
-4.034040834374999577e+03 nan nan 1.122198593805838662e+01
-4.032998446562499794e+03 nan nan 1.123962092636914001e+01
-4.031956058750000011e+03 nan nan 1.125740202840713877e+01
-4.030913670937500228e+03 nan nan 1.127527407700158335e+01
-4.029871283124999536e+03 nan nan 1.129329351785603386e+01
-4.028828895312499299e+03 nan nan 1.131152220300207567e+01
-4.027786507499999971e+03 nan nan 1.132993146179406629e+01
-4.026744119687499733e+03 nan nan 1.134845961689349103e+01
-4.025701731874999950e+03 nan nan 1.136707413567385139e+01
-4.024659344062499258e+03 nan nan 1.138576019214157853e+01
-4.023616956249999475e+03 nan nan 1.140455175037576119e+01
-4.022574568437499693e+03 nan nan 1.142346326806232248e+01
-4.021532180624999910e+03 nan nan 1.144245652444291572e+01
-4.020489792812500127e+03 nan nan 1.146150205145344714e+01
-4.019447404999998980e+03 nan nan 1.148059922160493151e+01
-4.018405017187499197e+03 nan nan 1.149978836614639199e+01
-4.017362629374999415e+03 nan nan 1.151907097656107304e+01
-4.016320241562499632e+03 nan nan 1.153841144260798401e+01
-4.015277853750000304e+03 nan nan 1.155783510916304202e+01
-4.014235465937499157e+03 nan nan 1.157736263671314347e+01
-4.013193078124999829e+03 nan nan 1.159701471616341450e+01
-4.012150690312499137e+03 nan nan 1.161686378996193802e+01
-4.011108302499999809e+03 nan nan 1.163691583257705631e+01
-4.010065914687499571e+03 nan nan 1.165716887861425377e+01
-4.009023526874999334e+03 nan nan 1.167770368791521385e+01
-4.007981139062499096e+03 nan nan 1.169854733163436400e+01
-4.006938751249999768e+03 nan nan 1.171969140271307985e+01
-4.005896363437499531e+03 nan nan 1.174122378369606601e+01
-4.004853975625000203e+03 nan nan 1.176327370191595634e+01
-4.003811587812499511e+03 nan nan 1.178592410941979196e+01
-4.002769199999999273e+03 nan nan 1.180920769437131490e+01
-4.001726812187499490e+03 nan nan 1.183315587225353482e+01
-4.000684424374999708e+03 nan nan 1.185777819037534542e+01
-3.999642036562499470e+03 nan nan 1.188304183077936571e+01
-3.998599648749999687e+03 nan nan 1.190890043939268850e+01
-3.997557260937499905e+03 nan nan 1.193529546726021273e+01
-3.996514873125000122e+03 nan nan 1.196218113840540553e+01
-3.995472485312500339e+03 nan nan 1.198951212066699590e+01
-3.994430097499999647e+03 nan nan 1.201721292372247518e+01
-3.993387709687499409e+03 nan nan 1.204517949443483182e+01
-3.992345321874999627e+03 nan nan 1.207333307412220158e+01
-3.991302934062500299e+03 nan nan 1.210170381399985295e+01
-3.990260546249999607e+03 nan nan 1.213028208939756425e+01
-3.989218158437500279e+03 nan nan 1.215898968045121187e+01
-3.988175770624999132e+03 nan nan 1.218783030927949795e+01
-3.987133382812499804e+03 nan nan 1.221691701610653169e+01
-3.986090994999999111e+03 nan nan 1.224642801341019016e+01
-3.985048607187500238e+03 nan nan 1.227653594779039459e+01
-3.984006219374999546e+03 nan nan 1.230732386113522914e+01
-3.982963831562499763e+03 nan nan 1.233875726403881856e+01
-3.981921443749999526e+03 nan nan 1.237081440412106836e+01
-3.980879055937500198e+03 nan nan 1.240354191563264408e+01
-3.979836668124999051e+03 nan nan 1.243697469540170353e+01
-3.978794280312499723e+03 nan nan 1.247110361218152796e+01
-3.977751892499999030e+03 nan nan 1.250595045797584604e+01
-3.976709504687499702e+03 nan nan 1.254153999872318792e+01
-3.975667116874999465e+03 nan nan 1.257776815544685078e+01
-3.974624729062500137e+03 nan nan 1.261451773080169048e+01
-3.973582341249999899e+03 nan nan 1.265170017711862016e+01
-3.972539953437499207e+03 nan nan 1.268922404785055491e+01
-3.971497565624998970e+03 nan nan 1.272703787561423816e+01
-3.970455177812499642e+03 nan nan 1.276514590155896123e+01
-3.969412789999999404e+03 nan nan 1.280358279555591317e+01
-3.968370402187500076e+03 nan nan 1.284243257229386970e+01
-3.967328014374998929e+03 nan nan 1.288176890085014747e+01
-3.966285626562499601e+03 nan nan 1.292166359905424677e+01
-3.965243238749999819e+03 nan nan 1.296213120699852617e+01
-3.964200850937500036e+03 nan nan 1.300304350993209823e+01
-3.963158463124999344e+03 nan nan 1.304431601486394143e+01
-3.962116075312499106e+03 nan nan 1.308595136699699069e+01
-3.961073687499999323e+03 nan nan 1.312792005122391359e+01
-3.960031299687499541e+03 nan nan 1.317019118353914031e+01
-3.958988911874999758e+03 nan nan 1.321283151360248453e+01
-3.957946524062499975e+03 nan nan 1.325603456497797872e+01
-3.956904136250000192e+03 nan nan 1.329984266027995155e+01
-3.955861748437499045e+03 nan nan 1.334418994059812213e+01
-3.954819360624999263e+03 nan nan 1.338914037490176057e+01
-3.953776972812499480e+03 nan nan 1.343478667600326837e+01
-3.952734584999999697e+03 nan nan 1.348117437120933637e+01
-3.951692197187499005e+03 nan nan 1.352827130920472065e+01
-3.950649809375000132e+03 nan nan 1.357604308866626042e+01
-3.949607421562499439e+03 nan nan 1.362459250188167736e+01
-3.948565033750000111e+03 nan nan 1.367401942791431146e+01
-3.947522645937499419e+03 nan nan 1.372434013153772447e+01
-3.946480258124999636e+03 nan nan 1.377562954615042301e+01
-3.945437870312498944e+03 nan nan 1.382786896820878297e+01
-3.944395482499999616e+03 nan nan 1.388102235537201601e+01
-3.943353094687499834e+03 nan nan 1.393503624388177720e+01
-3.942310706875000051e+03 nan nan 1.398986737275985526e+01
-3.941268319062499813e+03 nan nan 1.404551524675212981e+01
-3.940225931250000031e+03 nan nan 1.410207226048994045e+01
-3.939183543437499338e+03 nan nan 1.415974235897385647e+01
-3.938141155624999556e+03 nan nan 1.421869051369294468e+01
-3.937098767812499773e+03 nan nan 1.427901178148243666e+01
-3.936056379999999535e+03 nan nan 1.434074222338501592e+01
-3.935013992187499753e+03 nan nan 1.440403063663439553e+01
-3.933971604374999970e+03 nan nan 1.446889307130778235e+01
-3.932929216562499732e+03 nan nan 1.453502631829622338e+01
-3.931886828749999950e+03 nan nan 1.460215038470782822e+01
-3.930844440937499257e+03 nan nan 1.466997898962120139e+01
-3.929802053124999475e+03 nan nan 1.473820995611940887e+01
-3.928759665312499237e+03 nan nan 1.480659388683508304e+01
-3.927717277499999909e+03 nan nan 1.487464043682821391e+01
-3.926674889687499672e+03 nan nan 1.494184954113296904e+01
-3.925632501874999434e+03 nan nan 1.500778033800965972e+01
-3.924590114062499197e+03 nan nan 1.507179841260033548e+01
-3.923547726249999414e+03 nan nan 1.513338365947873498e+01
-3.922505338437499177e+03 nan nan 1.519249859161568850e+01
-3.921462950624999849e+03 nan nan 1.524926185891998287e+01
-3.920420562812499611e+03 nan nan 1.530374073452718520e+01
-3.919378174999999828e+03 nan nan 1.535594197731790977e+01
-3.918335787187499591e+03 nan nan 1.540584768087098233e+01
-3.917293399375000263e+03 nan nan 1.545312748325718566e+01
-3.916251011562499116e+03 nan nan 1.549753834502328509e+01
-3.915208623750000697e+03 nan nan 1.553919569381507060e+01
-3.914166235937499096e+03 nan nan 1.557816547472809177e+01
-3.913123848124999768e+03 nan nan 1.561460418814071360e+01
-3.912081460312499530e+03 nan nan 1.564869414688536331e+01
-3.911039072500000202e+03 nan nan 1.568066029592508848e+01
-3.909996684687499510e+03 nan nan 1.571048622632019054e+01
-3.908954296874999727e+03 nan nan 1.573791238298786688e+01
-3.907911909062499035e+03 nan nan 1.576266591587725152e+01
-3.906869521249999707e+03 nan nan 1.578450047534968270e+01
-3.905827133437499469e+03 nan nan 1.580299342973019705e+01
-3.904784745625000141e+03 nan nan 1.581796907351284354e+01
-3.903742357812499449e+03 nan nan 1.582937789748261892e+01
-3.902699969999999666e+03 nan nan 1.583717320834720788e+01
-3.901657582187499429e+03 nan nan 1.584157870395037904e+01
-3.900615194375000101e+03 nan nan 1.584282603122477084e+01
-3.899572806562498954e+03 nan nan 1.584142413717054509e+01
-3.898530418749999171e+03 nan nan 1.583773920743845842e+01
-3.897488030937499843e+03 nan nan 1.583203014535686215e+01
-3.896445643124999606e+03 nan nan 1.582491285069376197e+01
-3.895403255312500278e+03 nan nan 1.581691242774886241e+01
-3.894360867500000040e+03 nan nan 1.580796726162711430e+01
-3.893318479687500258e+03 nan nan 1.579804103212412514e+01
-3.892276091874999111e+03 nan nan 1.578664699675798921e+01
-3.891233704062499783e+03 nan nan 1.577272577480225202e+01
-3.890191316249999545e+03 nan nan 1.575606746670094793e+01
-3.889148928437500217e+03 nan nan 1.573677871320738575e+01
-3.888106540624999070e+03 nan nan 1.571474459423371428e+01
-3.887064152812499742e+03 nan nan 1.569010448795914847e+01
-3.886021764999999505e+03 nan nan 1.566307724613448116e+01
-3.884979377187500177e+03 nan nan 1.563390429313701446e+01
-3.883936989374999939e+03 nan nan 1.560351330064155562e+01
-3.882894601562499702e+03 nan nan 1.557302903483537904e+01
-3.881852213749999009e+03 nan nan 1.554250231220932221e+01
-3.880809825937499681e+03 nan nan 1.551101355770136259e+01
-3.879767438124999444e+03 nan nan 1.547807050378730409e+01
-3.878725050312500116e+03 nan nan 1.544371188663538064e+01
-3.877682662499999424e+03 nan nan 1.540786434438511598e+01
-3.876640274687500096e+03 nan nan 1.537019007818539862e+01
-3.875597886874998949e+03 nan nan 1.533044172387909576e+01
-3.874555499062499621e+03 nan nan 1.528916135039404800e+01
-3.873513111249999838e+03 nan nan 1.524729974731294035e+01
-3.872470723437499601e+03 nan nan 1.520553625974393519e+01
-3.871428335624999818e+03 nan nan 1.516384435878375392e+01
-3.870385947812500035e+03 nan nan 1.512204665321811525e+01
-3.869343559999999798e+03 nan nan 1.508059815664570991e+01
-3.868301172187500015e+03 nan nan 1.503994353214465285e+01
-3.867258784374999323e+03 nan nan 1.500024061068528880e+01
-3.866216396562499540e+03 nan nan 1.496150052748624049e+01
-3.865174008749999302e+03 nan nan 1.492409725400559140e+01
-3.864131620937499520e+03 nan nan 1.488954789202226259e+01
-3.863089233124999737e+03 nan nan 1.485915675724137053e+01
-3.862046845312499499e+03 nan nan 1.483326318237255137e+01
-3.861004457499998807e+03 nan nan 1.481183721929591890e+01
-3.859962069687499479e+03 nan nan 1.479481505650193718e+01
-3.858919681874999242e+03 nan nan 1.478258554724089358e+01
-3.857877294062499459e+03 nan nan 1.477536489154550381e+01
-3.856834906249999676e+03 nan nan 1.477274170072180581e+01
-3.855792518437499439e+03 nan nan 1.477369005056578111e+01
-3.854750130624999656e+03 nan nan 1.477691012635856538e+01
-3.853707742812500328e+03 nan nan 1.478183152325995664e+01
-3.852665354999999636e+03 nan nan 1.478769090514590978e+01
-3.851622967187498944e+03 nan nan 1.479355945616860168e+01
-3.850580579374999616e+03 nan nan 1.480019569322795903e+01
-3.849538191562499833e+03 nan nan 1.480759729061237984e+01
-3.848495803749999595e+03 nan nan 1.481467274223487252e+01
-3.847453415937500267e+03 nan nan 1.482073065956288183e+01
-3.846411028124999575e+03 nan nan 1.482389942785937897e+01
-3.845368640312499792e+03 nan nan 1.482273587572978002e+01
-3.844326252500000010e+03 nan nan 1.481708695192683045e+01
-3.843283864687499772e+03 nan nan 1.480601065593595322e+01
-3.842241476874999989e+03 nan nan 1.478825591737070155e+01
-3.841199089062499297e+03 nan nan 1.476232234328371007e+01
-3.840156701249999514e+03 nan nan 1.472782289214856277e+01
-3.839114313437499732e+03 nan nan 1.468598043025152222e+01
-3.838071925624999949e+03 nan nan 1.463755293740208074e+01
-3.837029537812500166e+03 nan nan 1.458368942564169046e+01
-3.835987149999999019e+03 nan nan 1.452615166759068188e+01
-3.834944762187499236e+03 nan nan 1.446690773509727457e+01
-3.833902374374999454e+03 nan nan 1.440789038486178875e+01
-3.832859986562499671e+03 nan nan 1.435051636627455096e+01
-3.831817598749999888e+03 nan nan 1.429575202729949979e+01
-3.830775210937499196e+03 nan nan 1.424502711474873529e+01
-3.829732823124999413e+03 nan nan 1.420015125049381410e+01
-3.828690435312499631e+03 nan nan 1.416281991484418157e+01
-3.827648047500000303e+03 nan nan 1.413443339769684748e+01
-3.826605659687499610e+03 nan nan 1.411656398388386613e+01
-3.825563271874999828e+03 nan nan 1.411061400395467302e+01
-3.824520884062499135e+03 nan nan 1.411765589816223887e+01
-3.823478496249999807e+03 nan nan 1.413798126231692720e+01
-3.822436108437499570e+03 nan nan 1.416992041705985805e+01
-3.821393720625000242e+03 nan nan 1.421197285756765005e+01
-3.820351332812498640e+03 nan nan 1.426392894494008345e+01
-3.819308944999999312e+03 nan nan 1.432607697820963466e+01
-3.818266557187499075e+03 nan nan 1.439700729274040114e+01
-3.817224169374999747e+03 nan nan 1.447470190930703460e+01
-3.816181781562499509e+03 nan nan 1.455765143290958186e+01
-3.815139393749999726e+03 nan nan 1.464417113937038195e+01
-3.814097005937499489e+03 nan nan 1.473146763452982100e+01
-3.813054618125000161e+03 nan nan 1.481559184329767831e+01
-3.812012230312499014e+03 nan nan 1.489419848450999417e+01
-3.810969842499999686e+03 nan nan 1.496694294383112833e+01
-3.809927454687499448e+03 nan nan 1.503266787304922758e+01
-3.808885066874999666e+03 nan nan 1.508995615416170111e+01
-3.807842679062498974e+03 nan nan 1.513741873005996652e+01
-3.806800291249999646e+03 nan nan 1.517355221559115641e+01
-3.805757903437499408e+03 nan nan 1.519947626798242979e+01
-3.804715515624999171e+03 nan nan 1.521588745380879715e+01
-3.803673127812499843e+03 nan nan 1.522104540625203306e+01
-3.802630739999999605e+03 nan nan 1.521375903875763314e+01
-3.801588352187499368e+03 nan nan 1.519391022829996807e+01
-3.800545964374999585e+03 nan nan 1.516496501661655394e+01
-3.799503576562499802e+03 nan nan 1.513174883101718216e+01
-3.798461188749999565e+03 nan nan 1.509598703659390395e+01
-3.797418800937500237e+03 nan nan 1.505782999322128113e+01
-3.796376413124999999e+03 nan nan 1.501708670611042251e+01
-3.795334025312499307e+03 nan nan 1.497423822651952285e+01
-3.794291637499999069e+03 nan nan 1.492995805025797651e+01
-3.793249249687499741e+03 nan nan 1.488424084106104495e+01
-3.792206861874999504e+03 nan nan 1.483734515597382142e+01
-3.791164474062500176e+03 nan nan 1.479090873841221310e+01
-3.790122086249999938e+03 nan nan 1.474662157124570783e+01
-3.789079698437499701e+03 nan nan 1.470671552059497245e+01
-3.788037310624999009e+03 nan nan 1.467367978053331612e+01
-3.786994922812499681e+03 nan nan 1.464723270934047861e+01
-3.785952534999999443e+03 nan nan 1.462598723920919319e+01
-3.784910147187500115e+03 nan nan 1.460983494703132379e+01
-3.783867759374999423e+03 nan nan 1.459922647581614186e+01
-3.782825371562499640e+03 nan nan 1.459285721333339758e+01
-3.781782983749999858e+03 nan nan 1.458998758937521245e+01
-3.780740595937500075e+03 nan nan 1.459219087346096977e+01
-3.779698208124999837e+03 nan nan 1.459956122340761553e+01
-3.778655820312500055e+03 nan nan 1.461047055646271886e+01
-3.777613432499999362e+03 nan nan 1.462327820442081894e+01
-3.776571044687499580e+03 nan nan 1.463648798255956329e+01
-3.775528656874999797e+03 nan nan 1.464837857227465356e+01
-3.774486269062500014e+03 nan nan 1.465598903449538959e+01
-3.773443881250000231e+03 nan nan 1.465811551265317547e+01
-3.772401493437499084e+03 nan nan 1.465645127357051258e+01
-3.771359105624999302e+03 nan nan 1.465158706804056621e+01
-3.770316717812499519e+03 nan nan 1.464377790205909591e+01
-3.769274329999999736e+03 nan nan 1.463223543582492603e+01
-3.768231942187499953e+03 nan nan 1.461442383677875334e+01
-3.767189554374999261e+03 nan nan 1.458786539350930944e+01
-3.766147166562499478e+03 nan nan 1.455066581218889965e+01
-3.765104778749999696e+03 nan nan 1.450057594380055193e+01
-3.764062390937499913e+03 nan nan 1.443521750968072759e+01
-3.763020003124999675e+03 nan nan 1.435485964990776075e+01
-3.761977615312498983e+03 nan nan 1.426195509293525099e+01
-3.760935227499999201e+03 nan nan 1.415819923115784995e+01
-3.759892839687499418e+03 nan nan 1.404330542445348229e+01
-3.758850451874999635e+03 nan nan 1.391629434328956627e+01
-3.757808064062500307e+03 nan nan 1.377644651585069191e+01
-3.756765676250000070e+03 nan nan 1.362464183893644432e+01
-3.755723288437499377e+03 nan nan 1.346491511478336278e+01
-3.754680900624999140e+03 nan nan 1.330009538576279304e+01
-3.753638512812499812e+03 nan nan 1.313106016599085457e+01
-3.752596124999999574e+03 nan nan 1.295898127068766392e+01
-3.751553737187499792e+03 nan nan 1.278463483420452818e+01
-3.750511349375000009e+03 nan nan 1.260811879955966575e+01
-3.749468961562499771e+03 nan nan 1.243084576032564215e+01
-3.748426573749999079e+03 nan nan 1.225591593959023484e+01
-3.747384185937499751e+03 nan nan 1.208431315000579076e+01
-3.746341798124999514e+03 nan nan 1.191799755720229470e+01
-3.745299410312499731e+03 nan nan 1.176036424413009485e+01
-3.744257022499999948e+03 nan nan 1.161399637106030269e+01
-3.743214634687499711e+03 nan nan 1.148079709252080960e+01
-3.742172246874999928e+03 nan nan 1.136338477940597436e+01
-3.741129859062499690e+03 nan nan 1.126506952813450191e+01
-3.740087471249999908e+03 nan nan 1.118525166794995407e+01
-3.739045083437499216e+03 nan nan 1.112281550726411794e+01
-3.738002695624999433e+03 nan nan 1.107581786902604648e+01
-3.736960307812499650e+03 nan nan 1.103987683752808557e+01
-3.735917919999999867e+03 nan nan 1.101250467743775019e+01
-3.734875532187499630e+03 nan nan 1.099231146030053452e+01
-3.733833144375000302e+03 nan nan 1.097777779788297003e+01
-3.732790756562500064e+03 nan nan 1.096715323250256979e+01
-3.731748368750000736e+03 nan nan 1.095751238444677611e+01
-3.730705980937499135e+03 nan nan 1.094606784937416144e+01
-3.729663593124999807e+03 nan nan 1.092953065746164931e+01
-3.728621205312499569e+03 nan nan 1.090514784264140680e+01
-3.727578817500000241e+03 nan nan 1.087136723057728460e+01
-3.726536429687499549e+03 nan nan 1.082758040600420379e+01
-3.725494041874999766e+03 nan nan 1.077387699407094956e+01
-3.724451654062499074e+03 nan nan 1.070975210173310188e+01
-3.723409266249999746e+03 nan nan 1.063684061567182582e+01
-3.722366878437499508e+03 nan nan 1.055791602470388213e+01
-3.721324490625000180e+03 nan nan 1.047278050156282703e+01
-3.720282102812499033e+03 nan nan 1.038148952601725661e+01
-3.719239714999999705e+03 nan nan 1.028450574157494479e+01
-3.718197327187499468e+03 nan nan 1.018045942112316382e+01
-3.717154939375000140e+03 nan nan 1.007005990043517762e+01
-3.716112551562498993e+03 nan nan 9.955298871282048268e+00
-3.715070163749999210e+03 nan nan 9.834358775582744627e+00
-3.714027775937498973e+03 nan nan 9.707130546925466064e+00
-3.712985388124999645e+03 nan nan 9.576984716649224794e+00
-3.711943000312499862e+03 nan nan 9.446419980414068718e+00
-3.710900612500000079e+03 nan nan 9.319387635797479419e+00
-3.709858224687500297e+03 nan nan 9.198230614572763031e+00
-3.708815836874999604e+03 nan nan 9.082645042400189439e+00
-3.707773449062499367e+03 nan nan 8.970400808409980442e+00
-3.706731061249999584e+03 nan nan 8.860152393975472052e+00
-3.705688673437499801e+03 nan nan 8.752849668818573292e+00
-3.704646285624999109e+03 nan nan 8.650816004329252351e+00
-3.703603897812499781e+03 nan nan 8.554703101385943143e+00
-3.702561509999999544e+03 nan nan 8.462842669775293203e+00
-3.701519122187499761e+03 nan nan 8.373881799529375058e+00
-3.700476734374999978e+03 nan nan 8.285784744186814876e+00
-3.699434346562499741e+03 nan nan 8.199203742629833869e+00
-3.698391958749999048e+03 nan nan 8.114156987615182004e+00
-3.697349570937499720e+03 nan nan 8.029222131484324620e+00
-3.696307183124999483e+03 nan nan 7.945842597233068183e+00
-3.695264795312499700e+03 nan nan 7.865561882949494432e+00
-3.694222407499999463e+03 nan nan 7.787293696918283992e+00
-3.693180019687500135e+03 nan nan 7.711240864858211808e+00
-3.692137631874998988e+03 nan nan 7.638288431605283257e+00
-3.691095244062499660e+03 nan nan 7.566940399596523648e+00
-3.690052856249999422e+03 nan nan 7.496338278891816032e+00
-3.689010468437499640e+03 nan nan 7.424955324856338912e+00
-3.687968080624999857e+03 nan nan 7.350327212075860928e+00
-3.686925692812500074e+03 nan nan 7.271825427408669107e+00
-3.685883304999999837e+03 nan nan 7.190893621435831662e+00
-3.684840917187500054e+03 nan nan 7.109590260290112873e+00
-3.683798529374999362e+03 nan nan 7.029115442784781287e+00
-3.682756141562499579e+03 nan nan 6.949265406578557958e+00
-3.681713753749999341e+03 nan nan 6.870073351409770268e+00
-3.680671365937499559e+03 nan nan 6.791775905665732971e+00
-3.679628978124999776e+03 nan nan 6.714947113119910327e+00
-3.678586590312499538e+03 nan nan 6.640700097996059093e+00
-3.677544202499999756e+03 nan nan 6.569615321055819024e+00
-3.676501814687499973e+03 nan nan 6.501869365886059349e+00
-3.675459426874999281e+03 nan nan 6.437877158782909781e+00
-3.674417039062499498e+03 nan nan 6.378726781641214316e+00
-3.673374651249999260e+03 nan nan 6.324368419809558439e+00
-3.672332263437499478e+03 nan nan 6.273711065498716266e+00
-3.671289875624999695e+03 nan nan 6.225996170778341110e+00
-3.670247487812499912e+03 nan nan 6.179316346999518039e+00
-3.669205099999999675e+03 nan nan 6.135224227545004183e+00
-3.668162712187498983e+03 nan nan 6.096774449673806551e+00
-3.667120324374999200e+03 nan nan 6.067220911740129452e+00
-3.666077936562499872e+03 nan nan 6.049559956361814983e+00
-3.665035548749999634e+03 nan nan 6.042939430171754722e+00
-3.663993160937500306e+03 nan nan 6.045212323073434035e+00
-3.662950773124999159e+03 nan nan 6.055661808506071608e+00
-3.661908385312499831e+03 nan nan 6.074400388236563586e+00
-3.660865997499999139e+03 nan nan 6.099515232425159361e+00
-3.659823609687499811e+03 nan nan 6.128742020702519611e+00
-3.658781221874999119e+03 nan nan 6.159171258234524160e+00
-3.657738834062499336e+03 nan nan 6.187962932343419098e+00
-3.656696446249999553e+03 nan nan 6.216027435361034748e+00
-3.655654058437499771e+03 nan nan 6.244636423408759462e+00
-3.654611670624999533e+03 nan nan 6.271678669361773650e+00
-3.653569282812500205e+03 nan nan 6.295286093067315569e+00
-3.652526894999999968e+03 nan nan 6.314000967743774062e+00
-3.651484507187499275e+03 nan nan 6.328030240943002482e+00
-3.650442119374999493e+03 nan nan 6.338393865654492032e+00
-3.649399731562499710e+03 nan nan 6.344155386868878033e+00
-3.648357343749999472e+03 nan nan 6.347013990282767359e+00
-3.647314955937500145e+03 nan nan 6.349798021478888721e+00
-3.646272568124999452e+03 nan nan 6.353962832831546947e+00
-3.645230180312499670e+03 nan nan 6.359651003025049931e+00
-3.644187792500000342e+03 nan nan 6.365828706066312570e+00
-3.643145404687499649e+03 nan nan 6.372489592394027014e+00
-3.642103016874999867e+03 nan nan 6.380207307183738408e+00
-3.641060629062499174e+03 nan nan 6.389524404868299534e+00
-3.640018241249999846e+03 nan nan 6.401650835745231305e+00
-3.638975853437499609e+03 nan nan 6.416386139200455752e+00
-3.637933465625000281e+03 nan nan 6.434498332135927257e+00
-3.636891077812500043e+03 nan nan 6.457371562825424682e+00
-3.635848689999999351e+03 nan nan 6.483887417640160855e+00
-3.634806302187499114e+03 nan nan 6.513401936537309034e+00
-3.633763914374999786e+03 nan nan 6.545507686906871569e+00
-3.632721526562499548e+03 nan nan 6.578777142977397574e+00
-3.631679138750000220e+03 nan nan 6.612093321708308657e+00
-3.630636750937499528e+03 nan nan 6.644194022253182119e+00
-3.629594363125000200e+03 nan nan 6.674469194363140900e+00
-3.628551975312499508e+03 nan nan 6.702084772967945803e+00
-3.627509587500000180e+03 nan nan 6.725772515838698062e+00
-3.626467199687499487e+03 nan nan 6.742807333995754604e+00
-3.625424811874999705e+03 nan nan 6.750532756445004168e+00
-3.624382424062499013e+03 nan nan 6.749824790532001018e+00
-3.623340036249999685e+03 nan nan 6.741762257740074205e+00
-3.622297648437499447e+03 nan nan 6.727431427003441655e+00
-3.621255260625000119e+03 nan nan 6.707643698034449820e+00
-3.620212872812498972e+03 nan nan 6.682564999799174288e+00
-3.619170484999999644e+03 nan nan 6.653187604047047010e+00
-3.618128097187498952e+03 nan nan 6.619117798231842542e+00
-3.617085709374999624e+03 nan nan 6.580666499421379712e+00
-3.616043321562499841e+03 nan nan 6.537523121265902404e+00
-3.615000933749999604e+03 nan nan 6.489329253661567876e+00
-3.613958545937499821e+03 nan nan 6.437984861766541833e+00
-3.612916158125000038e+03 nan nan 6.385137645618469193e+00
-3.611873770312499346e+03 nan nan 6.331652215615112489e+00
-3.610831382499999563e+03 nan nan 6.277168128120397483e+00
-3.609788994687499326e+03 nan nan 6.222593748414253945e+00
-3.608746606874999543e+03 nan nan 6.168677032533907756e+00
-3.607704219062499760e+03 nan nan 6.114894602052651784e+00
-3.606661831249999977e+03 nan nan 6.061715607694466712e+00
-3.605619443437499740e+03 nan nan 6.009155433545621428e+00
-3.604577055624999048e+03 nan nan 5.956321093254261179e+00
-3.603534667812499720e+03 nan nan 5.903311482474657090e+00
-3.602492279999999482e+03 nan nan 5.851115235229457312e+00
-3.601449892187499245e+03 nan nan 5.800261691682150555e+00
-3.600407504374999462e+03 nan nan 5.749444809591341965e+00
-3.599365116562499679e+03 nan nan 5.697723166998538424e+00
-3.598322728749999442e+03 nan nan 5.645928523108960206e+00
-3.597280340937500114e+03 nan nan 5.593579616443669522e+00
-3.596237953125000331e+03 nan nan 5.539057957284578393e+00
-3.595195565312499184e+03 nan nan 5.482580800375311370e+00
-3.594153177499999401e+03 nan nan 5.423498831545387588e+00
-3.593110789687499619e+03 nan nan 5.361127592538941222e+00
-3.592068401874999836e+03 nan nan 5.295806142918322301e+00
-3.591026014062500053e+03 nan nan 5.228223473331362392e+00
-3.589983626250000270e+03 nan nan 5.160455982452815782e+00
-3.588941238437499578e+03 nan nan 5.094087640101193415e+00
-3.587898850624999341e+03 nan nan 5.029604560234677280e+00
-3.586856462812499558e+03 nan nan 4.967187124929519193e+00
-3.585814074999999775e+03 nan nan 4.908583227058714193e+00
-3.584771687187499992e+03 nan nan 4.855416478687324400e+00
-3.583729299374999300e+03 nan nan 4.807446284210297627e+00
-3.582686911562499517e+03 nan nan 4.763225252033286949e+00
-3.581644523749999735e+03 nan nan 4.720244386556873728e+00
-3.580602135937499952e+03 nan nan 4.676996709043389266e+00
-3.579559748124999714e+03 nan nan 4.634224749708995006e+00
-3.578517360312499022e+03 nan nan 4.592455711659757078e+00
-3.577474972499999240e+03 nan nan 4.552888045271866524e+00
-3.576432584687499457e+03 nan nan 4.516832744171344949e+00
-3.575390196874999674e+03 nan nan 4.485203956255225499e+00
-3.574347809062500346e+03 nan nan 4.457496752471517887e+00
-3.573305421249998744e+03 nan nan 4.432068003207780826e+00
-3.572263033437500326e+03 nan nan 4.409726549948951302e+00
-3.571220645624999179e+03 nan nan 4.390972517263273645e+00
-3.570178257812499851e+03 nan nan 4.375629164862774978e+00
-3.569135869999999613e+03 nan nan 4.362763218721344316e+00
-3.568093482187499831e+03 nan nan 4.351743861702247251e+00
-3.567051094374999138e+03 nan nan 4.342751947674967639e+00
-3.566008706562499810e+03 nan nan 4.335434078254005286e+00
-3.564966318749999573e+03 nan nan 4.329841881139219417e+00
-3.563923930937500245e+03 nan nan 4.325720474960365713e+00
-3.562881543124999098e+03 nan nan 4.321894233160592513e+00
-3.561839155312499770e+03 nan nan 4.317075225987348830e+00
-3.560796767499999078e+03 nan nan 4.310087629411948562e+00
-3.559754379687499750e+03 nan nan 4.300177500907346406e+00
-3.558711991874999512e+03 nan nan 4.287021837560438975e+00
-3.557669604062499729e+03 nan nan 4.270181559234007551e+00
-3.556627216249999947e+03 nan nan 4.248882115196812137e+00
-3.555584828437499255e+03 nan nan 4.223041842114529487e+00
-3.554542440624999017e+03 nan nan 4.192689416507617395e+00
-3.553500052812499689e+03 nan nan 4.158916633066966462e+00
-3.552457664999999452e+03 nan nan 4.123811306199883120e+00
-3.551415277187499669e+03 nan nan 4.088950827890187156e+00
-3.550372889375000341e+03 nan nan 4.055810059822742453e+00
-3.549330501562500103e+03 nan nan 4.025380823875205571e+00
-3.548288113749999411e+03 nan nan 3.997658378626027353e+00
-3.547245725937499174e+03 nan nan 3.972057992692764827e+00
-3.546203338124999846e+03 nan nan 3.948466439243786485e+00
-3.545160950312499608e+03 nan nan 3.925329262459576807e+00
-3.544118562500000280e+03 nan nan 3.900987473197814914e+00
-3.543076174687500043e+03 nan nan 3.875390741283661011e+00
-3.542033786874999805e+03 nan nan 3.849704962995074364e+00
-3.540991399062499568e+03 nan nan 3.825569228634487562e+00
-3.539949011250000240e+03 nan nan 3.803772715761874590e+00
-3.538906623437499547e+03 nan nan 3.784452952160861638e+00
-3.537864235625000219e+03 nan nan 3.767569506194816231e+00
-3.536821847812499072e+03 nan nan 3.753273826053879159e+00
-3.535779459999999744e+03 nan nan 3.741907089862182456e+00
-3.534737072187499507e+03 nan nan 3.732981461858896122e+00
-3.533694684375000179e+03 nan nan 3.726060353469318187e+00
-3.532652296562499942e+03 nan nan 3.720948879647436591e+00
-3.531609908749999249e+03 nan nan 3.716778641135541683e+00
-3.530567520937499012e+03 nan nan 3.713435553532606903e+00
-3.529525133124999684e+03 nan nan 3.710691361524853349e+00
-3.528482745312499446e+03 nan nan 3.708538652179260708e+00
-3.527440357500000118e+03 nan nan 3.706625384323635419e+00
-3.526397969687498971e+03 nan nan 3.703014256304547835e+00
-3.525355581874999643e+03 nan nan 3.696046066065473479e+00
-3.524313194062499406e+03 nan nan 3.684963466783084840e+00
-3.523270806249999623e+03 nan nan 3.669771382406748383e+00
-3.522228418437499840e+03 nan nan 3.650902078786325333e+00
-3.521186030624999148e+03 nan nan 3.628736852012885539e+00
-3.520143642812499365e+03 nan nan 3.603934570629918177e+00
-3.519101254999999583e+03 nan nan 3.576886589593192500e+00
-3.518058867187499800e+03 nan nan 3.548701200385127486e+00
-3.517016479375000017e+03 nan nan 3.520713788017751700e+00
-3.515974091562498870e+03 nan nan 3.493987405224052711e+00
-3.514931703749999087e+03 nan nan 3.470055838919705593e+00
-3.513889315937499305e+03 nan nan 3.450123751912603787e+00
-3.512846928124999522e+03 nan nan 3.434452041778364162e+00
-3.511804540312499739e+03 nan nan 3.422661808449848575e+00
-3.510762152499999956e+03 nan nan 3.414903321726405760e+00
-3.509719764687499264e+03 nan nan 3.411044577602132755e+00
-3.508677376874999936e+03 nan nan 3.410880469820737115e+00
-3.507634989062499244e+03 nan nan 3.414864653437356790e+00
-3.506592601249999461e+03 nan nan 3.423780601380160160e+00
-3.505550213437499679e+03 nan nan 3.437831741758440085e+00
-3.504507825624999441e+03 nan nan 3.456971829689083897e+00
-3.503465437812500113e+03 nan nan 3.481268979910645101e+00
-3.502423049999999876e+03 nan nan 3.509835644104604579e+00
-3.501380662187499638e+03 nan nan 3.541332323227496026e+00
-3.500338274375000310e+03 nan nan 3.574963327723598816e+00
-3.499295886562499618e+03 nan nan 3.610044593684038183e+00
-3.498253498749999380e+03 nan nan 3.645785953778897692e+00
-3.497211110937500052e+03 nan nan 3.681885583547285901e+00
-3.496168723124999815e+03 nan nan 3.717624043181987137e+00
-3.495126335312499577e+03 nan nan 3.751946857423168247e+00
-3.494083947499999795e+03 nan nan 3.784683335157080109e+00
-3.493041559687500012e+03 nan nan 3.815667911115571354e+00
-3.491999171874999320e+03 nan nan 3.844611712301074569e+00
-3.490956784062499537e+03 nan nan 3.870953788348068247e+00
-3.489914396249999754e+03 nan nan 3.893942840975999076e+00
-3.488872008437499517e+03 nan nan 3.912994657994636416e+00
-3.487829620624999734e+03 nan nan 3.927914469916383045e+00
-3.486787232812499951e+03 nan nan 3.939412238276358558e+00
-3.485744845000000169e+03 nan nan 3.948229690094721800e+00
-3.484702457187500386e+03 nan nan 3.954632287308907035e+00
-3.483660069374999239e+03 nan nan 3.958835176942360867e+00
-3.482617681562499456e+03 nan nan 3.961218248982576462e+00
-3.481575293749999673e+03 nan nan 3.962238722954934289e+00
-3.480532905937500345e+03 nan nan 3.962037321015609681e+00
-3.479490518124999653e+03 nan nan 3.959986377994314299e+00
-3.478448130312499870e+03 nan nan 3.955988394765691307e+00
-3.477405742499999633e+03 nan nan 3.949747162121086674e+00
-3.476363354687500305e+03 nan nan 3.941002128211422040e+00
-3.475320966874999158e+03 nan nan 3.930615316989677588e+00
-3.474278579062500285e+03 nan nan 3.919279941109969911e+00
-3.473236191249999138e+03 nan nan 3.907480749398954067e+00
-3.472193803437499810e+03 nan nan 3.895715718854754872e+00
-3.471151415624999572e+03 nan nan 3.884527236473396261e+00
-3.470109027812500244e+03 nan nan 3.874305802262373088e+00
-3.469066640000000007e+03 nan nan 3.865323268301024573e+00
-3.468024252187499314e+03 nan nan 3.858269783880537318e+00
-3.466981864374999077e+03 nan nan 3.853716540816680691e+00
-3.465939476562499749e+03 nan nan 3.851404927630920128e+00
-3.464897088749999511e+03 nan nan 3.851384437493189150e+00
-3.463854700937500183e+03 nan nan 3.853965695101344568e+00
-3.462812313124999037e+03 nan nan 3.858751591632629374e+00
-3.461769925312499709e+03 nan nan 3.865398181412884160e+00
-3.460727537499999016e+03 nan nan 3.873904073325448394e+00
-3.459685149687500143e+03 nan nan 3.884013980567183832e+00
-3.458642761874999451e+03 nan nan 3.895411743127447757e+00
-3.457600374062499213e+03 nan nan 3.907834184950048861e+00
-3.456557986249998976e+03 nan nan 3.920798040339721791e+00
-3.455515598437499648e+03 nan nan 3.934090934034478515e+00
-3.454473210624999865e+03 nan nan 3.947781918645616894e+00
-3.453430822812500082e+03 nan nan 3.961354204758781528e+00
-3.452388435000000300e+03 nan nan 3.974017038601397989e+00
-3.451346047187499153e+03 nan nan 3.985537638140206340e+00
-3.450303659374999825e+03 nan nan 3.996375880162421179e+00
-3.449261271562499587e+03 nan nan 4.006963803418964964e+00
-3.448218883749999804e+03 nan nan 4.017400951864734893e+00
-3.447176495937499567e+03 nan nan 4.028034113279238326e+00
-3.446134108125000239e+03 nan nan 4.039357402164418964e+00
-3.445091720312499547e+03 nan nan 4.051874867791028123e+00
-3.444049332500000219e+03 nan nan 4.065664761119016646e+00
-3.443006944687499526e+03 nan nan 4.080384432698751951e+00
-3.441964556874999744e+03 nan nan 4.095977979586940876e+00
-3.440922169062499052e+03 nan nan 4.112485037388125875e+00
-3.439879781250000178e+03 nan nan 4.129735443780120363e+00
-3.438837393437499486e+03 nan nan 4.147782122565351060e+00
-3.437795005625000158e+03 nan nan 4.166445556413173712e+00
-3.436752617812499011e+03 nan nan 4.185637474290861526e+00
-3.435710229999999683e+03 nan nan 4.205370016161979585e+00
-3.434667842187498991e+03 nan nan 4.225483012521051407e+00
-3.433625454374999663e+03 nan nan 4.245977347184134665e+00
-3.432583066562499880e+03 nan nan 4.266499878818029501e+00
-3.431540678749999643e+03 nan nan 4.286714111108466341e+00
-3.430498290937499860e+03 nan nan 4.306591525453060676e+00
-3.429455903125000077e+03 nan nan 4.325920850948922869e+00
-3.428413515312500294e+03 nan nan 4.344212891741646487e+00
-3.427371127500000512e+03 nan nan 4.360944948113983699e+00
-3.426328739687499365e+03 nan nan 4.375949980903840242e+00
-3.425286351874999582e+03 nan nan 4.389573790830159972e+00
-3.424243964062499799e+03 nan nan 4.402197060578542320e+00
-3.423201576250000016e+03 nan nan 4.413986947914927406e+00
-3.422159188437499779e+03 nan nan 4.425304860951513319e+00
-3.421116800624999541e+03 nan nan 4.436522455668255205e+00
-3.420074412812499304e+03 nan nan 4.447869646145142575e+00
-3.419032024999999521e+03 nan nan 4.459709151680763206e+00
-3.417989637187499284e+03 nan nan 4.472212084596359993e+00
-3.416947249374999956e+03 nan nan 4.485504853572906292e+00
-3.415904861562499264e+03 nan nan 4.499557016844831558e+00
-3.414862473749999481e+03 nan nan 4.514248694327925193e+00
-3.413820085937499698e+03 nan nan 4.529343957441421153e+00
-3.412777698125000370e+03 nan nan 4.544803743031494037e+00
-3.411735310312499223e+03 nan nan 4.560791424346459344e+00
-3.410692922499998986e+03 nan nan 4.577115905156267317e+00
-3.409650534687499203e+03 nan nan 4.593453712832110014e+00
-3.408608146874999875e+03 nan nan 4.609714555508485745e+00
-3.407565759062499637e+03 nan nan 4.626075252708757191e+00
-3.406523371250000309e+03 nan nan 4.642441112565709460e+00
-3.405480983437500072e+03 nan nan 4.658600220377928203e+00
-3.404438595624999380e+03 nan nan 4.674041954841962720e+00
-3.403396207812499142e+03 nan nan 4.688340758829180999e+00
-3.402353819999999814e+03 nan nan 4.701531194664813285e+00
-3.401311432187499577e+03 nan nan 4.713478945825555044e+00
-3.400269044374999339e+03 nan nan 4.724033577148557761e+00
-3.399226656562499556e+03 nan nan 4.733266730919335252e+00
-3.398184268749999774e+03 nan nan 4.741491896338883905e+00
-3.397141880937499991e+03 nan nan 4.748936554028868606e+00
-3.396099493125000208e+03 nan nan 4.755663461524315849e+00
-3.395057105312499061e+03 nan nan 4.762021281721572130e+00
-3.394014717499999279e+03 nan nan 4.768414035828731024e+00
-3.392972329687499496e+03 nan nan 4.775015218715787491e+00
-3.391929941874999713e+03 nan nan 4.781915813383889713e+00
-3.390887554062499930e+03 nan nan 4.789012484136114800e+00
-3.389845166249999693e+03 nan nan 4.796227058402817711e+00
-3.388802778437500365e+03 nan nan 4.803711740149667619e+00
-3.387760390624999218e+03 nan nan 4.811734178716037036e+00
-3.386718002812499890e+03 nan nan 4.820319148208277227e+00
-3.385675614999999652e+03 nan nan 4.829325378598246843e+00
-3.384633227187499870e+03 nan nan 4.838723614620039193e+00
-3.383590839374999177e+03 nan nan 4.848425781860236761e+00
-3.382548451562500304e+03 nan nan 4.858509756148920999e+00
-3.381506063749999612e+03 nan nan 4.869039693480977427e+00
-3.380463675937500284e+03 nan nan 4.879959146260823388e+00
-3.379421288124999137e+03 nan nan 4.891190697099867535e+00
-3.378378900312499809e+03 nan nan 4.902606873521187403e+00
-3.377336512499999117e+03 nan nan 4.914011605578076036e+00
-3.376294124687499789e+03 nan nan 4.925241751958584935e+00
-3.375251736874999551e+03 nan nan 4.936353392443925792e+00
-3.374209349062500223e+03 nan nan 4.947391524566789656e+00
-3.373166961249998621e+03 nan nan 4.958512427358877872e+00
-3.372124573437500203e+03 nan nan 4.969915718558833184e+00
-3.371082185624999056e+03 nan nan 4.981760259159489834e+00
-3.370039797812499728e+03 nan nan 4.994175969057744524e+00
-3.368997409999999491e+03 nan nan 5.006986218093008034e+00
-3.367955022187499708e+03 nan nan 5.019860478005287341e+00
-3.366912634374999470e+03 nan nan 5.032653767328626238e+00
-3.365870246562500142e+03 nan nan 5.045337606662818608e+00
-3.364827858749999450e+03 nan nan 5.057643177677388024e+00
-3.363785470937500122e+03 nan nan 5.069473723266307630e+00
-3.362743083124998975e+03 nan nan 5.081096314406528869e+00
-3.361700695312499647e+03 nan nan 5.092728316399801614e+00
-3.360658307499999864e+03 nan nan 5.104545162824463134e+00
-3.359615919687500082e+03 nan nan 5.116712099484117537e+00
-3.358573531874999844e+03 nan nan 5.129365642680057569e+00
-3.357531144062499607e+03 nan nan 5.142460989252980674e+00
-3.356488756249999369e+03 nan nan 5.155983156043653537e+00
-3.355446368437499586e+03 nan nan 5.170000153671725940e+00
-3.354403980624999349e+03 nan nan 5.184299283376476275e+00
-3.353361592812499566e+03 nan nan 5.198522410254382997e+00
-3.352319204999999783e+03 nan nan 5.212525041986149077e+00
-3.351276817187499546e+03 nan nan 5.226274009550725630e+00
-3.350234429375000218e+03 nan nan 5.239842274027678215e+00
-3.349192041562499981e+03 nan nan 5.253198630482851961e+00
-3.348149653749999288e+03 nan nan 5.266235703187123640e+00
-3.347107265937499051e+03 nan nan 5.278940419522415439e+00
-3.346064878124999723e+03 nan nan 5.291288510760440822e+00
-3.345022490312499485e+03 nan nan 5.303321656387507410e+00
-3.343980102500000157e+03 nan nan 5.314884286371728273e+00
-3.342937714687500375e+03 nan nan 5.325786011700863298e+00
-3.341895326874999682e+03 nan nan 5.335980428529091490e+00
-3.340852939062499900e+03 nan nan 5.345485751230744320e+00
-3.339810551250000117e+03 nan nan 5.354395312493299919e+00
-3.338768163437499879e+03 nan nan 5.362746535783801782e+00
-3.337725775625000097e+03 nan nan 5.370563249049340904e+00
-3.336683387812499404e+03 nan nan 5.378045282953189066e+00
-3.335640999999999622e+03 nan nan 5.385410407632543972e+00
-3.334598612187499839e+03 nan nan 5.392710474226906747e+00
-3.333556224375000056e+03 nan nan 5.400115296525223485e+00
-3.332513836562500273e+03 nan nan 5.407736949036428875e+00
-3.331471448749999126e+03 nan nan 5.415514568805963158e+00
-3.330429060937499344e+03 nan nan 5.423428212575102769e+00
-3.329386673124999561e+03 nan nan 5.431457627781906439e+00
-3.328344285312499778e+03 nan nan 5.439616299370761965e+00
-3.327301897499999995e+03 nan nan 5.447999186659175486e+00
-3.326259509687499758e+03 nan nan 5.456529726806858882e+00
-3.325217121874999975e+03 nan nan 5.464979304273286154e+00
-3.324174734062499283e+03 nan nan 5.473237134698480943e+00
-3.323132346249999500e+03 nan nan 5.481288838880637115e+00
-3.322089958437499718e+03 nan nan 5.489204199738551004e+00
-3.321047570624999480e+03 nan nan 5.496989792927234220e+00
-3.320005182812499243e+03 nan nan 5.504687877821756281e+00
-3.318962794999999460e+03 nan nan 5.512311241038255538e+00
-3.317920407187499677e+03 nan nan 5.519710657173289903e+00
-3.316878019375000349e+03 nan nan 5.526774034655982604e+00
-3.315835631562499657e+03 nan nan 5.533356946910240381e+00
-3.314793243749999874e+03 nan nan 5.539343507310008796e+00
-3.313750855937500091e+03 nan nan 5.544893488668540371e+00
-3.312708468124999854e+03 nan nan 5.550333677861422288e+00
-3.311666080312500071e+03 nan nan 5.555757405212212952e+00
-3.310623692499999834e+03 nan nan 5.561342656775590143e+00
-3.309581304687499596e+03 nan nan 5.567314666848770521e+00
-3.308538916875000268e+03 nan nan 5.573854824508036820e+00
-3.307496529062499576e+03 nan nan 5.581185814705658998e+00
-3.306454141249999793e+03 nan nan 5.589246964084682467e+00
-3.305411753437499556e+03 nan nan 5.597993528670540009e+00
-3.304369365624999773e+03 nan nan 5.607461044921613791e+00
-3.303326977812499536e+03 nan nan 5.617804372519184852e+00
-3.302284590000000208e+03 nan nan 5.629191736428559523e+00
-3.301242202187499515e+03 nan nan 5.641570071340436421e+00
-3.300199814374999278e+03 nan nan 5.654872098006000769e+00
-3.299157426562499495e+03 nan nan 5.669014506399324027e+00
-3.298115038749999712e+03 nan nan 5.683735005497551285e+00
-3.297072650937499930e+03 nan nan 5.698645542850084844e+00
-3.296030263124999692e+03 nan nan 5.713482918748568729e+00
-3.294987875312499000e+03 nan nan 5.728089298350176328e+00
-3.293945487499999672e+03 nan nan 5.742344856404954179e+00
-3.292903099687499889e+03 nan nan 5.756012369927860917e+00
-3.291860711874999652e+03 nan nan 5.768825368360521288e+00
-3.290818324062500324e+03 nan nan 5.780736617408264166e+00
-3.289775936249999177e+03 nan nan 5.791840028993742173e+00
-3.288733548437499394e+03 nan nan 5.802262753979638532e+00
-3.287691160624999611e+03 nan nan 5.812033246159285405e+00
-3.286648772812499828e+03 nan nan 5.821086232618263523e+00
-3.285606385000000046e+03 nan nan 5.829451043345635242e+00
-3.284563997187499808e+03 nan nan 5.837373943868092496e+00
-3.283521609374999116e+03 nan nan 5.845007073512158868e+00
-3.282479221562499788e+03 nan nan 5.852323559315744106e+00
-3.281436833749999550e+03 nan nan 5.859282203608323414e+00
-3.280394445937500222e+03 nan nan 5.865829719906163753e+00
-3.279352058124999076e+03 nan nan 5.871884985397032075e+00
-3.278309670312499748e+03 nan nan 5.877384272227931028e+00
-3.277267282499999510e+03 nan nan 5.882374271077129180e+00
-3.276224894687499727e+03 nan nan 5.886967366586587147e+00
-3.275182506874999490e+03 nan nan 5.891199254463324486e+00
-3.274140119062499252e+03 nan nan 5.895093386095547672e+00
-3.273097731249999470e+03 nan nan 5.898598336221039240e+00
-3.272055343437499687e+03 nan nan 5.901605156302206723e+00
-3.271012955624999904e+03 nan nan 5.904254134947643173e+00
-3.269970567812499667e+03 nan nan 5.906644524041350763e+00
-3.268928179999999884e+03 nan nan 5.908751356249735132e+00
-3.267885792187499192e+03 nan nan 5.910618665635558600e+00
-3.266843404374999864e+03 nan nan 5.912251961689597657e+00
-3.265801016562499626e+03 nan nan 5.913764036976962402e+00
-3.264758628750000298e+03 nan nan 5.915374156957805774e+00
-3.263716240937499606e+03 nan nan 5.917191096806300621e+00
-3.262673853124999368e+03 nan nan 5.919151119336254929e+00
-3.261631465312499586e+03 nan nan 5.921130291480274366e+00
-3.260589077499999803e+03 nan nan 5.923170909353657976e+00
-3.259546689687500020e+03 nan nan 5.925368143715637359e+00
-3.258504301874999783e+03 nan nan 5.927706334489365680e+00
-3.257461914062499545e+03 nan nan 5.930133831390204335e+00
-3.256419526250000217e+03 nan nan 5.932692646982334672e+00
-3.255377138437499525e+03 nan nan 5.935398168080124215e+00
-3.254334750624999742e+03 nan nan 5.938229086646075849e+00
-3.253292362812499505e+03 nan nan 5.941293615691278340e+00
-3.252249974999999722e+03 nan nan 5.944760233901880575e+00
-3.251207587187499030e+03 nan nan 5.948701730167701207e+00
-3.250165199374999702e+03 nan nan 5.953045543096757264e+00
-3.249122811562499464e+03 nan nan 5.957653035014070397e+00
-3.248080423749999227e+03 nan nan 5.962374176289508831e+00
-3.247038035937499899e+03 nan nan 5.967161702503731568e+00
-3.245995648124999661e+03 nan nan 5.972035206074983726e+00
-3.244953260312500333e+03 nan nan 5.976947110022795329e+00
-3.243910872499999641e+03 nan nan 5.981841653358920929e+00
-3.242868484687499404e+03 nan nan 5.986784559314296317e+00
-3.241826096874999621e+03 nan nan 5.991860727664580999e+00
-3.240783709062499838e+03 nan nan 5.997087682729848268e+00
-3.239741321249999146e+03 nan nan 6.002585425722466894e+00
-3.238698933437499818e+03 nan nan 6.008467162511281323e+00
-3.237656545624999126e+03 nan nan 6.014749820401626756e+00
-3.236614157812499343e+03 nan nan 6.021455748064168390e+00
-3.235571769999999560e+03 nan nan 6.028589056670539570e+00
-3.234529382187499778e+03 nan nan 6.036151489366456069e+00
-3.233486994374999995e+03 nan nan 6.044093257015223486e+00
-3.232444606562499757e+03 nan nan 6.052325736307146542e+00
-3.231402218749999520e+03 nan nan 6.060823181693140604e+00
-3.230359830937499737e+03 nan nan 6.069487625791549767e+00
-3.229317443124999500e+03 nan nan 6.078133030684368165e+00
-3.228275055312500172e+03 nan nan 6.086629380811057644e+00
-3.227232667499999479e+03 nan nan 6.094918796853971088e+00
-3.226190279687499697e+03 nan nan 6.102979642787081715e+00
-3.225147891874999914e+03 nan nan 6.110791264282589452e+00
-3.224105504062500131e+03 nan nan 6.118281496740007874e+00
-3.223063116249999894e+03 nan nan 6.125426509032903866e+00
-3.222020728437500111e+03 nan nan 6.132198044444402640e+00
-3.220978340624999873e+03 nan nan 6.138517521944486077e+00
-3.219935952812499636e+03 nan nan 6.144305365124790974e+00
-3.218893564999999853e+03 nan nan 6.149448045164414900e+00
-3.217851177187500070e+03 nan nan 6.154002161302540408e+00
-3.216808789375000288e+03 nan nan 6.158181606270389352e+00
-3.215766401562499141e+03 nan nan 6.162114803310524636e+00
-3.214724013749999813e+03 nan nan 6.165856473717846065e+00
-3.213681625937499575e+03 nan nan 6.169445374117431768e+00
-3.212639238125000247e+03 nan nan 6.172925388602774177e+00
-3.211596850312500010e+03 nan nan 6.176368032274410780e+00
-3.210554462499999318e+03 nan nan 6.179903034462729927e+00
-3.209512074687499535e+03 nan nan 6.183686446511342361e+00
-3.208469686874999752e+03 nan nan 6.187857580488984155e+00
-3.207427299062499515e+03 nan nan 6.192534388971525416e+00
-3.206384911250000187e+03 nan nan 6.197797443500449255e+00
-3.205342523437499040e+03 nan nan 6.203669893534191182e+00
-3.204300135624999257e+03 nan nan 6.210120454663806022e+00
-3.203257747812499474e+03 nan nan 6.217132924879873457e+00
-3.202215359999999691e+03 nan nan 6.224669490789190185e+00
-3.201172972187500363e+03 nan nan 6.232614981057145620e+00
-3.200130584374999671e+03 nan nan 6.240848061205483077e+00
-3.199088196562499434e+03 nan nan 6.249225717224180521e+00
-3.198045808749999651e+03 nan nan 6.257642278820370052e+00
-3.197003420937499868e+03 nan nan 6.266062625360398819e+00
-3.195961033125000085e+03 nan nan 6.274377790253163667e+00
-3.194918645312499848e+03 nan nan 6.282443260724080325e+00
-3.193876257499999156e+03 nan nan 6.290215807362706357e+00
-3.192833869687499828e+03 nan nan 6.297628994561797811e+00
-3.191791481874999590e+03 nan nan 6.304649634919730516e+00
-3.190749094062499807e+03 nan nan 6.311279826569053952e+00
-3.189706706249999570e+03 nan nan 6.317499320978471999e+00
-3.188664318437499787e+03 nan nan 6.323371117283139498e+00
-3.187621930624999095e+03 nan nan 6.329002221057089983e+00
-3.186579542812499767e+03 nan nan 6.334469696904066360e+00
-3.185537154999999530e+03 nan nan 6.339795073542880743e+00
-3.184494767187499747e+03 nan nan 6.345035139569363380e+00
-3.183452379374999509e+03 nan nan 6.350226929033754963e+00
-3.182409991562499272e+03 nan nan 6.355343122100899578e+00
-3.181367603749999489e+03 nan nan 6.360421139750508601e+00
-3.180325215937499706e+03 nan nan 6.365487910021719209e+00
-3.179282828124999469e+03 nan nan 6.370553471388688216e+00
-3.178240440312499686e+03 nan nan 6.375724500753803703e+00
-3.177198052499999903e+03 nan nan 6.381012414289807921e+00
-3.176155664687499211e+03 nan nan 6.386321538725319158e+00
-3.175113276874999883e+03 nan nan 6.391612788176720628e+00
-3.174070889062499646e+03 nan nan 6.396846996162519616e+00
-3.173028501249999863e+03 nan nan 6.401961056490685920e+00
-3.171986113437500080e+03 nan nan 6.406861067596908654e+00
-3.170943725625000297e+03 nan nan 6.411467732548541854e+00
-3.169901337812499605e+03 nan nan 6.415733068757862867e+00
-3.168858949999999822e+03 nan nan 6.419610678043934371e+00
-3.167816562187499585e+03 nan nan 6.423064178339436658e+00
-3.166774174374999802e+03 nan nan 6.426080227509611831e+00
-3.165731786562500019e+03 nan nan 6.428613885679155260e+00
-3.164689398750000237e+03 nan nan 6.430650354905411703e+00
-3.163647010937499090e+03 nan nan 6.432270181594464731e+00
-3.162604623124999762e+03 nan nan 6.433553806338683678e+00
-3.161562235312499524e+03 nan nan 6.434591083193879513e+00
-3.160519847500000196e+03 nan nan 6.435505916687408678e+00
-3.159477459687499959e+03 nan nan 6.436460466586513718e+00
-3.158435071874999267e+03 nan nan 6.437621416520331152e+00
-3.157392684062499484e+03 nan nan 6.439054416567154604e+00
-3.156350296249999701e+03 nan nan 6.440762045139350356e+00
-3.155307908437499918e+03 nan nan 6.442813609108434925e+00
-3.154265520625000136e+03 nan nan 6.445326955713624351e+00
-3.153223132812499443e+03 nan nan 6.448332795321361388e+00
-3.152180744999999206e+03 nan nan 6.451831243440068420e+00
-3.151138357187499878e+03 nan nan 6.455808866902701837e+00
-3.150095969374999640e+03 nan nan 6.460218517061269594e+00
-3.149053581562500312e+03 nan nan 6.464974313206318435e+00
-3.148011193749999165e+03 nan nan 6.469962577517814672e+00
-3.146968805937499383e+03 nan nan 6.475129070848780977e+00
-3.145926418124999600e+03 nan nan 6.480411692806469226e+00
-3.144884030312499817e+03 nan nan 6.485715976752658207e+00
-3.143841642500000034e+03 nan nan 6.490928284961816175e+00
-3.142799254687499797e+03 nan nan 6.495989938611603343e+00
-3.141756866874999105e+03 nan nan 6.500874766630466262e+00
-3.140714479062499777e+03 nan nan 6.505544148502408142e+00
-3.139672091249999539e+03 nan nan 6.510021048611419836e+00
-3.138629703437499757e+03 nan nan 6.514318915936472720e+00
-3.137587315624999519e+03 nan nan 6.518417257059009984e+00
-3.136544927812499282e+03 nan nan 6.522322387156555656e+00
-3.135502539999999044e+03 nan nan 6.526066742918432695e+00
-3.134460152187499716e+03 nan nan 6.529674994230299845e+00
-3.133417764374999479e+03 nan nan 6.533153507479781297e+00
-3.132375376562499696e+03 nan nan 6.536587627829539393e+00
-3.131332988749999913e+03 nan nan 6.540054610316383688e+00
-3.130290600937499221e+03 nan nan 6.543559565586839710e+00
-3.129248213124999893e+03 nan nan 6.547102253876927236e+00
-3.128205825312499655e+03 nan nan 6.550721903503155197e+00
-3.127163437499999873e+03 nan nan 6.554477298551631748e+00
-3.126121049687499635e+03 nan nan 6.558397911764489052e+00
-3.125078661875000307e+03 nan nan 6.562561594365240225e+00
-3.124036274062499160e+03 nan nan 6.567039922469221302e+00
-3.122993886249999832e+03 nan nan 6.571852533942522001e+00
-3.121951498437499595e+03 nan nan 6.577004415024206629e+00
-3.120909110624999812e+03 nan nan 6.582483006561878014e+00
-3.119866722812499575e+03 nan nan 6.588267331102596103e+00
-3.118824335000000247e+03 nan nan 6.594264910576981720e+00
-3.117781947187499554e+03 nan nan 6.600387443614617489e+00
-3.116739559374999772e+03 nan nan 6.606586288734288992e+00
-3.115697171562499534e+03 nan nan 6.612767714436137645e+00
-3.114654783749999751e+03 nan nan 6.618852725831631645e+00
-3.113612395937499969e+03 nan nan 6.624799542928166751e+00
-3.112570008124999731e+03 nan nan 6.630584900225088063e+00
-3.111527620312499039e+03 nan nan 6.636225229491828692e+00
-3.110485232499999711e+03 nan nan 6.641731575456840453e+00
-3.109442844687499473e+03 nan nan 6.647121310147528384e+00
-3.108400456875000145e+03 nan nan 6.652399269312025076e+00
-3.107358069062500363e+03 nan nan 6.657529080800477672e+00
-3.106315681249999216e+03 nan nan 6.662438127449169301e+00
-3.105273293437499888e+03 nan nan 6.667078855766742862e+00
-3.104230905624999650e+03 nan nan 6.671457111261305251e+00
-3.103188517812499867e+03 nan nan 6.675556125710175870e+00
-3.102146130000000085e+03 nan nan 6.679326511129433541e+00
-3.101103742187499392e+03 nan nan 6.682739324689875637e+00
-3.100061354374999155e+03 nan nan 6.685791561503122260e+00
-3.099018966562499827e+03 nan nan 6.688463526388219726e+00
-3.097976578749999589e+03 nan nan 6.690780881618826115e+00
-3.096934190937500261e+03 nan nan 6.692743715089561896e+00
-3.095891803125000024e+03 nan nan 6.694343669378691075e+00
-3.094849415312499332e+03 nan nan 6.695614069617403352e+00
-3.093807027499999549e+03 nan nan 6.696553751608045779e+00
-3.092764639687499766e+03 nan nan 6.697203801610453588e+00
-3.091722251874999529e+03 nan nan 6.697606138996971659e+00
-3.090679864062500201e+03 nan nan 6.697790988094991071e+00
-3.089637476249999054e+03 nan nan 6.697840259789889394e+00
-3.088595088437499271e+03 nan nan 6.697840084668199800e+00
-3.087552700624999488e+03 nan nan 6.697810884345210880e+00
-3.086510312812499706e+03 nan nan 6.697732870981687014e+00
-3.085467925000000378e+03 nan nan 6.697692788087023175e+00
-3.084425537187499231e+03 nan nan 6.697781708001303791e+00
-3.083383149374999448e+03 nan nan 6.698026680269336453e+00
-3.082340761562499665e+03 nan nan 6.698476360723580214e+00
-3.081298373749999882e+03 nan nan 6.699178715629335201e+00
-3.080255985937500100e+03 nan nan 6.700130682028516915e+00
-3.079213598124999407e+03 nan nan 6.701340781627947329e+00
-3.078171210312499625e+03 nan nan 6.702874334265665368e+00
-3.077128822499999842e+03 nan nan 6.704757800185507044e+00
-3.076086434687499604e+03 nan nan 6.706985925896381318e+00
-3.075044046874999822e+03 nan nan 6.709594429289294837e+00
-3.074001659062499584e+03 nan nan 6.712611304918919330e+00
-3.072959271250000256e+03 nan nan 6.715998920886471879e+00
-3.071916883437499564e+03 nan nan 6.719703951611001536e+00
-3.070874495624999781e+03 nan nan 6.723653739324566558e+00
-3.069832107812499544e+03 nan nan 6.727809539116959670e+00
-3.068789719999999761e+03 nan nan 6.732129365795548992e+00
-3.067747332187499069e+03 nan nan 6.736564901097194635e+00
-3.066704944374999741e+03 nan nan 6.741112196344474228e+00
-3.065662556562499503e+03 nan nan 6.745729597338173456e+00
-3.064620168750000175e+03 nan nan 6.750335126691460630e+00
-3.063577780937499483e+03 nan nan 6.754880983767381331e+00
-3.062535393124999700e+03 nan nan 6.759362126447522101e+00
-3.061493005312500372e+03 nan nan 6.763790968331752751e+00
-3.060450617499999680e+03 nan nan 6.768201191450875953e+00
-3.059408229687500352e+03 nan nan 6.772605077440843502e+00
-3.058365841874999660e+03 nan nan 6.776981998349210556e+00
-3.057323454062499877e+03 nan nan 6.781273295241009968e+00
-3.056281066250000094e+03 nan nan 6.785436735834173838e+00
-3.055238678437499857e+03 nan nan 6.789459797040754196e+00
-3.054196290624999619e+03 nan nan 6.793335229643912676e+00
-3.053153902812499837e+03 nan nan 6.797056335431421736e+00
-3.052111514999999599e+03 nan nan 6.800603049158845614e+00
-3.051069127187499817e+03 nan nan 6.803985249621594456e+00
-3.050026739375000034e+03 nan nan 6.807170337677909799e+00
-3.048984351562499796e+03 nan nan 6.810108609408697333e+00
-3.047941963749999104e+03 nan nan 6.812814508388331802e+00
-3.046899575937499776e+03 nan nan 6.815322564565995833e+00
-3.045857188124999539e+03 nan nan 6.817702283264826413e+00
-3.044814800312500211e+03 nan nan 6.819972250172774864e+00
-3.043772412499999518e+03 nan nan 6.822108033225597445e+00
-3.042730024687499281e+03 nan nan 6.824106087274858012e+00
-3.041687636874999498e+03 nan nan 6.825989722375879865e+00
-3.040645249062499715e+03 nan nan 6.827822700176216841e+00
-3.039602861249999933e+03 nan nan 6.829657380765423724e+00
-3.038560473437500150e+03 nan nan 6.831538769651862353e+00
-3.037518085624999458e+03 nan nan 6.833502263670943933e+00
-3.036475697812499220e+03 nan nan 6.835551786932790641e+00
-3.035433309999999892e+03 nan nan 6.837718618903978474e+00
-3.034390922187499655e+03 nan nan 6.840058006127100576e+00
-3.033348534375000327e+03 nan nan 6.842581695025733879e+00
-3.032306146562499180e+03 nan nan 6.845298780463223487e+00
-3.031263758749999397e+03 nan nan 6.848220735101013368e+00
-3.030221370937499614e+03 nan nan 6.851362308172789461e+00
-3.029178983124999831e+03 nan nan 6.854710961222650667e+00
-3.028136595312500049e+03 nan nan 6.858176276150611983e+00
-3.027094207499999357e+03 nan nan 6.861704376152510498e+00
-3.026051819687499574e+03 nan nan 6.865279410650789949e+00
-3.025009431874999791e+03 nan nan 6.868868300368513147e+00
-3.023967044062499554e+03 nan nan 6.872470835486110374e+00
-3.022924656249999771e+03 nan nan 6.876090585187307092e+00
-3.021882268437499079e+03 nan nan 6.879719094822564607e+00
-3.020839880625000205e+03 nan nan 6.883323335575587620e+00
-3.019797492812499513e+03 nan nan 6.886828453581179232e+00
-3.018755104999999730e+03 nan nan 6.890180768594288629e+00
-3.017712717187500402e+03 nan nan 6.893378383253131680e+00
-3.016670329374999710e+03 nan nan 6.896409949356314684e+00
-3.015627941562499018e+03 nan nan 6.899252984293283042e+00
-3.014585553749999690e+03 nan nan 6.901913651355393142e+00
-3.013543165937499907e+03 nan nan 6.904354767524170100e+00
-3.012500778125000124e+03 nan nan 6.906595876567385162e+00
-3.011458390312499887e+03 nan nan 6.908705775617089984e+00
-3.010416002499999195e+03 nan nan 6.910677896617170468e+00
-3.009373614687500321e+03 nan nan 6.912549019910716908e+00
-3.008331226874999629e+03 nan nan 6.914410749891538366e+00
-3.007288839062499846e+03 nan nan 6.916316000010894527e+00
-3.006246451249999609e+03 nan nan 6.918283037799806579e+00
-3.005204063437499826e+03 nan nan 6.920269894814833123e+00
-3.004161675624999134e+03 nan nan 6.922241264428616425e+00
-3.003119287812499806e+03 nan nan 6.924222953504615141e+00
-3.002076899999999569e+03 nan nan 6.926275233261159237e+00
-3.001034512187499786e+03 nan nan 6.928445420367371099e+00
-2.999992124374999548e+03 nan nan 6.930706499479411420e+00
-2.998949736562499311e+03 nan nan 6.933039800430612409e+00
-2.997907348749999983e+03 nan nan 6.935456545949604923e+00
-2.996864960937499745e+03 nan nan 6.937961539556406265e+00
-2.995822573124999053e+03 nan nan 6.940562764768215764e+00
-2.994780185312499725e+03 nan nan 6.943242835816685776e+00
-2.993737797499999488e+03 nan nan 6.945975157190112270e+00
-2.992695409687500160e+03 nan nan 6.948762470160667171e+00
-2.991653021874999922e+03 nan nan 6.951589026320493581e+00
-2.990610634062499230e+03 nan nan 6.954465925328653597e+00
-2.989568246249999902e+03 nan nan 6.957414821589861909e+00
-2.988525858437499664e+03 nan nan 6.960419119448657987e+00
-2.987483470624999427e+03 nan nan 6.963507139402506319e+00
-2.986441082812500099e+03 nan nan 6.966668939430653573e+00
-2.985398694999999861e+03 nan nan 6.969874985462066519e+00
-2.984356307187499169e+03 nan nan 6.973124114623360015e+00
-2.983313919374999841e+03 nan nan 6.976387829926588680e+00
-2.982271531562499604e+03 nan nan 6.979621203994479828e+00
-2.981229143750000276e+03 nan nan 6.982780019351144674e+00
-2.980186755937499129e+03 nan nan 6.985846941013372557e+00
-2.979144368124999801e+03 nan nan 6.988816666733018046e+00
-2.978101980312499563e+03 nan nan 6.991681222426897158e+00
-2.977059592499999781e+03 nan nan 6.994463146736384473e+00
-2.976017204687499088e+03 nan nan 6.997187482292949845e+00
-2.974974816874999306e+03 nan nan 6.999864261954305888e+00
-2.973932429062499523e+03 nan nan 7.002483300082331219e+00
-2.972890041249999740e+03 nan nan 7.005069186919143931e+00
-2.971847653437500412e+03 nan nan 7.007649000220747659e+00
-2.970805265624999720e+03 nan nan 7.010202888092619489e+00
-2.969762877812499028e+03 nan nan 7.012728771870107458e+00
-2.968720489999999700e+03 nan nan 7.015235267950311382e+00
-2.967678102187499917e+03 nan nan 7.017675680945946404e+00
-2.966635714374999679e+03 nan nan 7.019988780187413013e+00
-2.965593326562500351e+03 nan nan 7.022195250469703609e+00
-2.964550938749999204e+03 nan nan 7.024340544680514498e+00
-2.963508550937499422e+03 nan nan 7.026467003303339176e+00
-2.962466163124999639e+03 nan nan 7.028594980103692436e+00
-2.961423775312499856e+03 nan nan 7.030717406650485835e+00
-2.960381387500000073e+03 nan nan 7.032824992268845499e+00
-2.959338999687500291e+03 nan nan 7.034951558235638558e+00
-2.958296611874999144e+03 nan nan 7.037123583182508746e+00
-2.957254224062499816e+03 nan nan 7.039335163325950440e+00
-2.956211836249999578e+03 nan nan 7.041581202449251897e+00
-2.955169448437499796e+03 nan nan 7.043878447782244479e+00
-2.954127060625000013e+03 nan nan 7.046274335773365927e+00
-2.953084672812499321e+03 nan nan 7.048781633795136337e+00
-2.952042284999999083e+03 nan nan 7.051382212074959632e+00
-2.950999897187499755e+03 nan nan 7.054065951760223108e+00
-2.949957509374999518e+03 nan nan 7.056823626441731889e+00
-2.948915121562500190e+03 nan nan 7.059615433902582282e+00
-2.947872733749999497e+03 nan nan 7.062410935455579519e+00
-2.946830345937499260e+03 nan nan 7.065210034034430819e+00
-2.945787958124999932e+03 nan nan 7.068018597253449720e+00
-2.944745570312499694e+03 nan nan 7.070826630496838128e+00
-2.943703182500000366e+03 nan nan 7.073638279612093349e+00
-2.942660794687499674e+03 nan nan 7.076460424663228110e+00
-2.941618406874999437e+03 nan nan 7.079268351566844863e+00
-2.940576019062500109e+03 nan nan 7.082080294916135443e+00
-2.939533631249999871e+03 nan nan 7.084914498765455093e+00
-2.938491243437499634e+03 nan nan 7.087728056456576553e+00
-2.937448855624999851e+03 nan nan 7.090489428495748925e+00
-2.936406467812499614e+03 nan nan 7.093171181407834425e+00
-2.935364079999999376e+03 nan nan 7.095743088004919485e+00
-2.934321692187499593e+03 nan nan 7.098186295941934176e+00
-2.933279304374999811e+03 nan nan 7.100512703263880177e+00
-2.932236916562499573e+03 nan nan 7.102761246213250779e+00
-2.931194528749999790e+03 nan nan 7.104951972036338326e+00
-2.930152140937499098e+03 nan nan 7.107113247454770466e+00
-2.929109753125000225e+03 nan nan 7.109249052334257968e+00
-2.928067365312499533e+03 nan nan 7.111340253942454837e+00
-2.927024977499999750e+03 nan nan 7.113408819465638189e+00
-2.925982589687499512e+03 nan nan 7.115476760781879406e+00
-2.924940201875000184e+03 nan nan 7.117526829508341812e+00
-2.923897814062499037e+03 nan nan 7.119563476851062944e+00
-2.922855426249999709e+03 nan nan 7.121605656494538472e+00
-2.921813038437499927e+03 nan nan 7.123657232840108655e+00
-2.920770650624999689e+03 nan nan 7.125749145574840959e+00
-2.919728262812499906e+03 nan nan 7.127892089718170787e+00
-2.918685875000000124e+03 nan nan 7.130050237964930204e+00
-2.917643487187500341e+03 nan nan 7.132199282394491746e+00
-2.916601099374999649e+03 nan nan 7.134334725387878606e+00
-2.915558711562499866e+03 nan nan 7.136459925664278003e+00
-2.914516323749999628e+03 nan nan 7.138569108682260023e+00
-2.913473935937500300e+03 nan nan 7.140636719652710518e+00
-2.912431548125000063e+03 nan nan 7.142638389175298030e+00
-2.911389160312499371e+03 nan nan 7.144573848723100085e+00
-2.910346772499999588e+03 nan nan 7.146463800033622249e+00
-2.909304384687499805e+03 nan nan 7.148311004086126630e+00
-2.908261996875000023e+03 nan nan 7.150137992927905195e+00
-2.907219609062500240e+03 nan nan 7.151986634191435321e+00
-2.906177221249999093e+03 nan nan 7.153860056351537544e+00
-2.905134833437499765e+03 nan nan 7.155754570189006181e+00
-2.904092445624999527e+03 nan nan 7.157694991859660405e+00
-2.903050057812499745e+03 nan nan 7.159696770087307982e+00
-2.902007670000000417e+03 nan nan 7.161754280507513393e+00
-2.900965282187499270e+03 nan nan 7.163875533442020327e+00
-2.899922894374999032e+03 nan nan 7.166041143884026354e+00
-2.898880506562499704e+03 nan nan 7.168212044095373159e+00
-2.897838118749999921e+03 nan nan 7.170407424126844731e+00
-2.896795730937500139e+03 nan nan 7.172635382574969576e+00
-2.895753343124999446e+03 nan nan 7.174844980291580576e+00
-2.894710955312499209e+03 nan nan 7.177027029365525834e+00
-2.893668567499999881e+03 nan nan 7.179224421632623532e+00
-2.892626179687499643e+03 nan nan 7.181459513888094115e+00
-2.891583791874999861e+03 nan nan 7.183694685165230354e+00
-2.890541404062499623e+03 nan nan 7.185873127289887030e+00
-2.889499016249999386e+03 nan nan 7.187936092501058027e+00
-2.888456628437499603e+03 nan nan 7.189856473005831639e+00
-2.887414240624999820e+03 nan nan 7.191654245296178694e+00
-2.886371852812499583e+03 nan nan 7.193362322340242088e+00
-2.885329464999999800e+03 nan nan 7.195010380021545693e+00
-2.884287077187499108e+03 nan nan 7.196626573083861445e+00
-2.883244689374999325e+03 nan nan 7.198200979973704783e+00
-2.882202301562499542e+03 nan nan 7.199699090299894522e+00
-2.881159913749999760e+03 nan nan 7.201125762409758657e+00
-2.880117525937499522e+03 nan nan 7.202464547756012969e+00
-2.879075138124999739e+03 nan nan 7.203720091571622852e+00
-2.878032750312499047e+03 nan nan 7.204923270558007964e+00
-2.876990362499999719e+03 nan nan 7.206082487069498832e+00
-2.875947974687499936e+03 nan nan 7.207209276556913125e+00
-2.874905586874999699e+03 nan nan 7.208314742953646714e+00
-2.873863199062499916e+03 nan nan 7.209396537729792165e+00
-2.872820811250000133e+03 nan nan 7.210442326520110967e+00
-2.871778423437500351e+03 nan nan 7.211483478245587442e+00
-2.870736035624999658e+03 nan nan 7.212546975553331130e+00
-2.869693647812499876e+03 nan nan 7.213630846827029153e+00
-2.868651259999999638e+03 nan nan 7.214739035745264317e+00
-2.867608872187499855e+03 nan nan 7.215869906863726868e+00
-2.866566484375000073e+03 nan nan 7.217026222390186874e+00
-2.865524096562499835e+03 nan nan 7.218241070345270849e+00
-2.864481708749999143e+03 nan nan 7.219539690277283484e+00
-2.863439320937499815e+03 nan nan 7.220888371321338539e+00
-2.862396933124999578e+03 nan nan 7.222254597485310512e+00
-2.861354545312500250e+03 nan nan 7.223675333085174621e+00
-2.860312157500000012e+03 nan nan 7.225180956546735977e+00
-2.859269769687499320e+03 nan nan 7.226764337017206330e+00
-2.858227381874999537e+03 nan nan 7.228453554356915056e+00
-2.857184994062499754e+03 nan nan 7.230271469824448793e+00
-2.856142606249999972e+03 nan nan 7.232226616840613964e+00
-2.855100218437500189e+03 nan nan 7.234342437347820010e+00
-2.854057830624999042e+03 nan nan 7.236622050879891077e+00
-2.853015442812499714e+03 nan nan 7.239037802198692084e+00
-2.851973054999999931e+03 nan nan 7.241562111555205128e+00
-2.850930667187499694e+03 nan nan 7.244163201751524284e+00
-2.849888279375000366e+03 nan nan 7.246814411365494202e+00
-2.848845891562499219e+03 nan nan 7.249542709187141831e+00
-2.847803503749999436e+03 nan nan 7.252373754509601866e+00
-2.846761115937499653e+03 nan nan 7.255274062781513322e+00
-2.845718728124999870e+03 nan nan 7.258202381051733099e+00
-2.844676340312500088e+03 nan nan 7.261151070694732645e+00
-2.843633952499999396e+03 nan nan 7.264088157578507676e+00
-2.842591564687499158e+03 nan nan 7.266974392495103352e+00
-2.841549176874999830e+03 nan nan 7.269809342595356050e+00
-2.840506789062499593e+03 nan nan 7.272588642893999200e+00
-2.839464401249999810e+03 nan nan 7.275291223593589152e+00
-2.838422013437499572e+03 nan nan 7.277874531826840965e+00
-2.837379625624999335e+03 nan nan 7.280308739974278964e+00
-2.836337237812499097e+03 nan nan 7.282582631077008983e+00
-2.835294849999999769e+03 nan nan 7.284689846222293319e+00
-2.834252462187499532e+03 nan nan 7.286634998584281320e+00
-2.833210074374999749e+03 nan nan 7.288434111127707560e+00
-2.832167686562500421e+03 nan nan 7.290099972461958622e+00
-2.831125298749999274e+03 nan nan 7.291603796510309543e+00
-2.830082910937499946e+03 nan nan 7.292932963727997375e+00
-2.829040523124999709e+03 nan nan 7.294132442009131800e+00
-2.827998135312499926e+03 nan nan 7.295238899905694296e+00
-2.826955747499999688e+03 nan nan 7.296271694140380681e+00
-2.825913359687500360e+03 nan nan 7.297243198529729469e+00
-2.824870971874999668e+03 nan nan 7.298157793212322275e+00
-2.823828584062499885e+03 nan nan 7.299029568182672456e+00
-2.822786196249999648e+03 nan nan 7.299917197818962755e+00
-2.821743808437499865e+03 nan nan 7.300886002763093963e+00
-2.820701420625000083e+03 nan nan 7.301954057807137133e+00
-2.819659032812499845e+03 nan nan 7.303141743123307883e+00
-2.818616644999999608e+03 nan nan 7.304475891118047848e+00
-2.817574257187499825e+03 nan nan 7.305950642666170225e+00
-2.816531869374999587e+03 nan nan 7.307586606434675502e+00
-2.815489481562499805e+03 nan nan 7.309403389605107826e+00
-2.814447093750000022e+03 nan nan 7.311416689160327387e+00
-2.813404705937499784e+03 nan nan 7.313648646581142110e+00
-2.812362318125000002e+03 nan nan 7.316090095207663957e+00
-2.811319930312499764e+03 nan nan 7.318716917733392613e+00
-2.810277542499999527e+03 nan nan 7.321515148155805619e+00
-2.809235154687500199e+03 nan nan 7.324485254902699083e+00
-2.808192766874999506e+03 nan nan 7.327588412720185573e+00
-2.807150379062499724e+03 nan nan 7.330772036996097363e+00
-2.806107991249999941e+03 nan nan 7.334004650289939420e+00
-2.805065603437499703e+03 nan nan 7.337241687764890052e+00
-2.804023215625000375e+03 nan nan 7.340418968672289601e+00
-2.802980827812500138e+03 nan nan 7.343490919520963445e+00
-2.801938439999999900e+03 nan nan 7.346425383005043663e+00
-2.800896052187499663e+03 nan nan 7.349171534982668064e+00
-2.799853664374999880e+03 nan nan 7.351668507023147114e+00
-2.798811276562499643e+03 nan nan 7.353904338532747609e+00
-2.797768888750000315e+03 nan nan 7.355894798510815846e+00
-2.796726500937499623e+03 nan nan 7.357656010743215624e+00
-2.795684113124999385e+03 nan nan 7.359222176111286373e+00
-2.794641725312499602e+03 nan nan 7.360611075590723473e+00
-2.793599337499999820e+03 nan nan 7.361814388512975427e+00
-2.792556949687500037e+03 nan nan 7.362816780216306256e+00
-2.791514561875000254e+03 nan nan 7.363637941501798068e+00
-2.790472174062499107e+03 nan nan 7.364347863133133387e+00
-2.789429786249999779e+03 nan nan 7.364982553791041830e+00
-2.788387398437499542e+03 nan nan 7.365546074944719024e+00
-2.787345010624999759e+03 nan nan 7.366073119521778345e+00
-2.786302622812500431e+03 nan nan 7.366613819302450850e+00
-2.785260234999999284e+03 nan nan 7.367216385816205637e+00
-2.784217847187499046e+03 nan nan 7.367898514526665110e+00
-2.783175459374999718e+03 nan nan 7.368685047490449058e+00
-2.782133071562499936e+03 nan nan 7.369601444702440496e+00
-2.781090683750000153e+03 nan nan 7.370617490201141209e+00
-2.780048295937499461e+03 nan nan 7.371690682517761495e+00
-2.779005908124999678e+03 nan nan 7.372812559440228952e+00
-2.777963520312499895e+03 nan nan 7.373997231392913854e+00
-2.776921132499999658e+03 nan nan 7.375268580987563105e+00
-2.775878744687500330e+03 nan nan 7.376610315368438364e+00
-2.774836356874999183e+03 nan nan 7.378019942210738868e+00
-2.773793969062499855e+03 nan nan 7.379492388139530235e+00
-2.772751581249999617e+03 nan nan 7.381001788346968517e+00
-2.771709193437499835e+03 nan nan 7.382551865967431404e+00
-2.770666805624999597e+03 nan nan 7.384133420951374482e+00
-2.769624417812499814e+03 nan nan 7.385738543154812596e+00
-2.768582030000000032e+03 nan nan 7.387358896883029935e+00
-2.767539642187499794e+03 nan nan 7.388970969970851677e+00
-2.766497254374999557e+03 nan nan 7.390562068144709507e+00
-2.765454866562500229e+03 nan nan 7.392123824031471280e+00
-2.764412478749999536e+03 nan nan 7.393630225597694228e+00
-2.763370090937499299e+03 nan nan 7.395080446001156105e+00
-2.762327703124999516e+03 nan nan 7.396481648956878985e+00
-2.761285315312499733e+03 nan nan 7.397846913331050267e+00
-2.760242927500000405e+03 nan nan 7.399203502722322412e+00
-2.759200539687499713e+03 nan nan 7.400588121030898137e+00
-2.758158151874999930e+03 nan nan 7.402012115157322825e+00
-2.757115764062500148e+03 nan nan 7.403469585488152482e+00
-2.756073376249999910e+03 nan nan 7.404957106718335957e+00
-2.755030988437499673e+03 nan nan 7.406459811161348661e+00
-2.753988600624999890e+03 nan nan 7.407964820473239342e+00
-2.752946212812499653e+03 nan nan 7.409476070040059703e+00
-2.751903824999999415e+03 nan nan 7.411002012500781611e+00
-2.750861437187499632e+03 nan nan 7.412551425316927123e+00
-2.749819049374999850e+03 nan nan 7.414121379500081765e+00
-2.748776661562499157e+03 nan nan 7.415704482819832855e+00
-2.747734273749999829e+03 nan nan 7.417302737018851566e+00
-2.746691885937499592e+03 nan nan 7.418906874203883284e+00
-2.745649498125000264e+03 nan nan 7.420501287849459615e+00
-2.744607110312499572e+03 nan nan 7.422079092563214964e+00
-2.743564722499999334e+03 nan nan 7.423655874561142731e+00
-2.742522334687499551e+03 nan nan 7.425230571244459732e+00
-2.741479946874999769e+03 nan nan 7.426799033287142748e+00
-2.740437559062499986e+03 nan nan 7.428388584022873609e+00
-2.739395171249999748e+03 nan nan 7.430030670734311116e+00
-2.738352783437499056e+03 nan nan 7.431724847821486790e+00
-2.737310395624999728e+03 nan nan 7.433459335674103663e+00
-2.736268007812499945e+03 nan nan 7.435232834753798592e+00
-2.735225619999999708e+03 nan nan 7.437048555192339094e+00
-2.734183232187500380e+03 nan nan 7.438882513903888771e+00
-2.733140844374999688e+03 nan nan 7.440716428545877115e+00
-2.732098456562499450e+03 nan nan 7.442547612151097169e+00
-2.731056068749999667e+03 nan nan 7.444354746728414796e+00
-2.730013680937499885e+03 nan nan 7.446141086065226844e+00
-2.728971293125000102e+03 nan nan 7.447912631513116111e+00
-2.727928905312499410e+03 nan nan 7.449647133415342459e+00
-2.726886517499999627e+03 nan nan 7.451339841386677598e+00
-2.725844129687499844e+03 nan nan 7.452989846521346884e+00
-2.724801741874999607e+03 nan nan 7.454591974250096342e+00
-2.723759354062499824e+03 nan nan 7.456160534071782031e+00
-2.722716966249999132e+03 nan nan 7.457686568235974534e+00
-2.721674578437499804e+03 nan nan 7.459163812221145662e+00
-2.720632190624999566e+03 nan nan 7.460596540451104985e+00
-2.719589802812500238e+03 nan nan 7.461986527599356656e+00
-2.718547415000000001e+03 nan nan 7.463318970377960326e+00
-2.717505027187499309e+03 nan nan 7.464571178858927958e+00
-2.716462639374999526e+03 nan nan 7.465742556155260168e+00
-2.715420251562499743e+03 nan nan 7.466852877741468220e+00
-2.714377863750000415e+03 nan nan 7.467921888284428711e+00
-2.713335475937500178e+03 nan nan 7.468959083267203702e+00
-2.712293088124999940e+03 nan nan 7.469973205674371286e+00
-2.711250700312499703e+03 nan nan 7.470996892884808283e+00
-2.710208312499999920e+03 nan nan 7.472079781604346493e+00
-2.709165924687499682e+03 nan nan 7.473235897533182737e+00
-2.708123536875000354e+03 nan nan 7.474483254865857518e+00
-2.707081149062499662e+03 nan nan 7.475856064740363571e+00
-2.706038761249999425e+03 nan nan 7.477346855289719763e+00
-2.704996373437499642e+03 nan nan 7.478939712083741753e+00
-2.703953985624999859e+03 nan nan 7.480627703892871239e+00
-2.702911597812500077e+03 nan nan 7.482396513640336089e+00
-2.701869209999999384e+03 nan nan 7.484228368502622075e+00
-2.700826822187499602e+03 nan nan 7.486096562558903322e+00
-2.699784434374999819e+03 nan nan 7.487987783269413278e+00
-2.698742046562499581e+03 nan nan 7.489891290525521939e+00
-2.697699658750000253e+03 nan nan 7.491795882568535347e+00
-2.696657270937499106e+03 nan nan 7.493690197978070344e+00
-2.695614883124999778e+03 nan nan 7.495551201568082078e+00
-2.694572495312499541e+03 nan nan 7.497360964072821155e+00
-2.693530107499999758e+03 nan nan 7.499114493243389745e+00
-2.692487719687499521e+03 nan nan 7.500811041269068724e+00
-2.691445331874999283e+03 nan nan 7.502436529219150607e+00
-2.690402944062499046e+03 nan nan 7.503973042388307313e+00
-2.689360556249999718e+03 nan nan 7.505407536792305656e+00
-2.688318168437499935e+03 nan nan 7.506742389516191771e+00
-2.687275780624999697e+03 nan nan 7.507998434035710211e+00
-2.686233392812499460e+03 nan nan 7.509187588613745135e+00
-2.685191004999999222e+03 nan nan 7.510323479339305663e+00
-2.684148617187499894e+03 nan nan 7.511423015529314462e+00
-2.683106229374999657e+03 nan nan 7.512502485807833530e+00
-2.682063841562499874e+03 nan nan 7.513576075619639916e+00
-2.681021453749999637e+03 nan nan 7.514661306299513122e+00
-2.679979065937499854e+03 nan nan 7.515786420296164394e+00
-2.678936678124999617e+03 nan nan 7.516971167453642799e+00
-2.677894290312499834e+03 nan nan 7.518228921225044381e+00
-2.676851902499999596e+03 nan nan 7.519579705448475870e+00
-2.675809514687499814e+03 nan nan 7.521026423742242173e+00
-2.674767126874999576e+03 nan nan 7.522546978004407414e+00
-2.673724739062499793e+03 nan nan 7.524141386700146761e+00
-2.672682351249999556e+03 nan nan 7.525840659084479967e+00
-2.671639963437499773e+03 nan nan 7.527667060288285583e+00
-2.670597575624999536e+03 nan nan 7.529611560278437032e+00
-2.669555187812499753e+03 nan nan 7.531619637211935725e+00
-2.668512799999999515e+03 nan nan 7.533659519020233120e+00
-2.667470412187499733e+03 nan nan 7.535708090926737768e+00
-2.666428024375000405e+03 nan nan 7.537725235429995507e+00
-2.665385636562500167e+03 nan nan 7.539720800186156424e+00
-2.664343248749999930e+03 nan nan 7.541701140327345954e+00
-2.663300860937499692e+03 nan nan 7.543645256224609241e+00
-2.662258473125000364e+03 nan nan 7.545545364760624096e+00
-2.661216085312499672e+03 nan nan 7.547400836340092845e+00
-2.660173697500000344e+03 nan nan 7.549206576096776367e+00
-2.659131309687499652e+03 nan nan 7.550952482033963520e+00
-2.658088921874999869e+03 nan nan 7.552640703718218163e+00
-2.657046534062499632e+03 nan nan 7.554279663574852144e+00
-2.656004146249999849e+03 nan nan 7.555867311402168163e+00
-2.654961758437500066e+03 nan nan 7.557397652348555539e+00
-2.653919370624999374e+03 nan nan 7.558861457140216622e+00
-2.652876982812499591e+03 nan nan 7.560247375318597030e+00
-2.651834594999999808e+03 nan nan 7.561546139204005534e+00
-2.650792207187500026e+03 nan nan 7.562767345096244043e+00
-2.649749819375000243e+03 nan nan 7.563931141560459537e+00
-2.648707431562499096e+03 nan nan 7.565063100838225196e+00
-2.647665043749999768e+03 nan nan 7.566185527179914772e+00
-2.646622655937499530e+03 nan nan 7.567312507945409550e+00
-2.645580268124999748e+03 nan nan 7.568461573688590072e+00
-2.644537880312499965e+03 nan nan 7.569653738877012650e+00
-2.643495492499999727e+03 nan nan 7.570906797525151610e+00
-2.642453104687499490e+03 nan nan 7.572225284633585574e+00
-2.641410716874999707e+03 nan nan 7.573616770054838021e+00
-2.640368329062499924e+03 nan nan 7.575090486938560908e+00
-2.639325941250000142e+03 nan nan 7.576630627022287179e+00
-2.638283553437499450e+03 nan nan 7.578220369711599069e+00
-2.637241165624999212e+03 nan nan 7.579856831125940886e+00
-2.636198777812499884e+03 nan nan 7.581541997791690690e+00
-2.635156389999999647e+03 nan nan 7.583290535591441284e+00
-2.634114002187500319e+03 nan nan 7.585092044129994271e+00
-2.633071614374999626e+03 nan nan 7.586908002816435292e+00
-2.632029226562499844e+03 nan nan 7.588706928494735493e+00
-2.630986838749999606e+03 nan nan 7.590457985977223210e+00
-2.629944450937499823e+03 nan nan 7.592142229405913767e+00
-2.628902063124999586e+03 nan nan 7.593753569822697003e+00
-2.627859675312499803e+03 nan nan 7.595298331065304609e+00
-2.626817287499999566e+03 nan nan 7.596797708068367960e+00
-2.625774899687500238e+03 nan nan 7.598251108021126576e+00
-2.624732511874999545e+03 nan nan 7.599632869314641326e+00
-2.623690124062499763e+03 nan nan 7.600940932828027741e+00
-2.622647736249999525e+03 nan nan 7.602195203178267136e+00
-2.621605348437499742e+03 nan nan 7.603376427429511253e+00
-2.620562960624999960e+03 nan nan 7.604463074460431571e+00
-2.619520572812500177e+03 nan nan 7.605466303293085595e+00
-2.618478184999999939e+03 nan nan 7.606393839630435139e+00
-2.617435797187499247e+03 nan nan 7.607248891706968941e+00
-2.616393409374999919e+03 nan nan 7.608038982067704126e+00
-2.615351021562499682e+03 nan nan 7.608780479733666446e+00
-2.614308633750000354e+03 nan nan 7.609503697763890351e+00
-2.613266245937500116e+03 nan nan 7.610247266989138559e+00
-2.612223858124999879e+03 nan nan 7.611058570300591519e+00
-2.611181470312499641e+03 nan nan 7.611971318054800761e+00
-2.610139082499999859e+03 nan nan 7.612991648460455174e+00
-2.609096694687499621e+03 nan nan 7.614119909518019647e+00
-2.608054306875000293e+03 nan nan 7.615357149767704392e+00
-2.607011919062499601e+03 nan nan 7.616694934481529344e+00
-2.605969531249999363e+03 nan nan 7.618128980163064057e+00
-2.604927143437499581e+03 nan nan 7.619657036294695374e+00
-2.603884755624999798e+03 nan nan 7.621258240121439265e+00
-2.602842367812499560e+03 nan nan 7.622915222967916016e+00
-2.601799979999999778e+03 nan nan 7.624625927195451069e+00
-2.600757592187499540e+03 nan nan 7.626384885638612943e+00
-2.599715204374999757e+03 nan nan 7.628182009540445563e+00
-2.598672816562499975e+03 nan nan 7.630035226805963688e+00
-2.597630428749999737e+03 nan nan 7.631961723587135538e+00
-2.596588040937499954e+03 nan nan 7.633947725952192620e+00
-2.595545653124999717e+03 nan nan 7.635984030890981877e+00
-2.594503265312499934e+03 nan nan 7.638061549850945653e+00
-2.593460877499999697e+03 nan nan 7.640180708520822428e+00
-2.592418489687499914e+03 nan nan 7.642353187955099436e+00
-2.591376101874999677e+03 nan nan 7.644571048248245404e+00
-2.590333714062499439e+03 nan nan 7.646814539533292709e+00
-2.589291326249999656e+03 nan nan 7.649057714104692707e+00
-2.588248938437499874e+03 nan nan 7.651284578251998703e+00
-2.587206550624999636e+03 nan nan 7.653469123722945078e+00
-2.586164162812499853e+03 nan nan 7.655563495283890241e+00
-2.585121774999999161e+03 nan nan 7.657535964491887448e+00
-2.584079387187499833e+03 nan nan 7.659375780644833931e+00
-2.583036999374999596e+03 nan nan 7.661064433189526568e+00
-2.581994611562499358e+03 nan nan 7.662571963023095734e+00
-2.580952223749999575e+03 nan nan 7.663906793499688064e+00
-2.579909835937499793e+03 nan nan 7.665100285139975433e+00
-2.578867448124999555e+03 nan nan 7.666157929859005016e+00
-2.577825060312499772e+03 nan nan 7.667094279270227020e+00
-2.576782672499999535e+03 nan nan 7.667931038499291141e+00
-2.575740284687499752e+03 nan nan 7.668680184177363302e+00
-2.574697896874999969e+03 nan nan 7.669367765929378855e+00
-2.573655509062499732e+03 nan nan 7.670015026166597139e+00
-2.572613121249999949e+03 nan nan 7.670636858583932849e+00
-2.571570733437499712e+03 nan nan 7.671248696585242222e+00
-2.570528345625000384e+03 nan nan 7.671874190607667288e+00
-2.569485957812500146e+03 nan nan 7.672551195817366221e+00
-2.568443569999999909e+03 nan nan 7.673309722611376671e+00
-2.567401182187499671e+03 nan nan 7.674150248221505599e+00
-2.566358794374999889e+03 nan nan 7.675079661340206805e+00
-2.565316406562499651e+03 nan nan 7.676112739436336874e+00
-2.564274018749999868e+03 nan nan 7.677238344477726351e+00
-2.563231630937499631e+03 nan nan 7.678461183792276046e+00
-2.562189243125000303e+03 nan nan 7.679800013755134103e+00
-2.561146855312499611e+03 nan nan 7.681244020283115148e+00
-2.560104467499999828e+03 nan nan 7.682766116702831383e+00
-2.559062079687500045e+03 nan nan 7.684345205836475401e+00
-2.558019691874999808e+03 nan nan 7.685951713486002923e+00
-2.556977304062499570e+03 nan nan 7.687549376799679202e+00
-2.555934916249999787e+03 nan nan 7.689124384120152200e+00
-2.554892528437499550e+03 nan nan 7.690668588140381345e+00
-2.553850140625000222e+03 nan nan 7.692150932937106056e+00
-2.552807752812499530e+03 nan nan 7.693551772353900198e+00
-2.551765364999999747e+03 nan nan 7.694858620994700082e+00
-2.550722977187499964e+03 nan nan 7.696052409848088693e+00
-2.549680589374999727e+03 nan nan 7.697126656124353872e+00
-2.548638201562499944e+03 nan nan 7.698088073504438356e+00
-2.547595813749999706e+03 nan nan 7.698935660246476687e+00
-2.546553425937499924e+03 nan nan 7.699677983783344892e+00
-2.545511038124999232e+03 nan nan 7.700357692593010839e+00
-2.544468650312499904e+03 nan nan 7.701013292692285184e+00
-2.543426262499999666e+03 nan nan 7.701665061613438112e+00
-2.542383874687499429e+03 nan nan 7.702337099157698042e+00
-2.541341486874999646e+03 nan nan 7.703056781236830020e+00
-2.540299099062499863e+03 nan nan 7.703838679157203551e+00
-2.539256711249999626e+03 nan nan 7.704691768071863400e+00
-2.538214323437499843e+03 nan nan 7.705636345235781448e+00
-2.537171935624999605e+03 nan nan 7.706691359218224235e+00
-2.536129547812499823e+03 nan nan 7.707865805321379327e+00
-2.535087159999999585e+03 nan nan 7.709165434972347519e+00
-2.534044772187499348e+03 nan nan 7.710582748671056308e+00
-2.533002384374999565e+03 nan nan 7.712104475376422741e+00
-2.531959996562499782e+03 nan nan 7.713718290592860960e+00
-2.530917608749999545e+03 nan nan 7.715407540509136908e+00
-2.529875220937499762e+03 nan nan 7.717168485017117163e+00
-2.528832833124999979e+03 nan nan 7.718983891915267570e+00
-2.527790445312499742e+03 nan nan 7.720820397552577319e+00
-2.526748057499999959e+03 nan nan 7.722668453346353878e+00
-2.525705669687499721e+03 nan nan 7.724520174906018610e+00
-2.524663281874999939e+03 nan nan 7.726360273507844489e+00
-2.523620894062499701e+03 nan nan 7.728190259157137199e+00
-2.522578506250000373e+03 nan nan 7.730004999929422915e+00
-2.521536118437499681e+03 nan nan 7.731784983972404213e+00
-2.520493730624999898e+03 nan nan 7.733517127551667869e+00
-2.519451342812499661e+03 nan nan 7.735202142098514422e+00
-2.518408954999999878e+03 nan nan 7.736835995525225940e+00
-2.517366567187499641e+03 nan nan 7.738404097605593002e+00
-2.516324179374999858e+03 nan nan 7.739892491606773284e+00
-2.515281791562499620e+03 nan nan 7.741287696070971336e+00
-2.514239403749999838e+03 nan nan 7.742589773599902081e+00
-2.513197015937499600e+03 nan nan 7.743815805182967082e+00
-2.512154628124999817e+03 nan nan 7.744978034242465448e+00
-2.511112240312499580e+03 nan nan 7.746085589978777719e+00
-2.510069852499999797e+03 nan nan 7.747159034095572494e+00
-2.509027464687499560e+03 nan nan 7.748207907077165224e+00
-2.507985076874999777e+03 nan nan 7.749230310889432261e+00
-2.506942689062499539e+03 nan nan 7.750232309339295078e+00
-2.505900301249999757e+03 nan nan 7.751230420949640987e+00
-2.504857913437499974e+03 nan nan 7.752222205504050834e+00
-2.503815525624999736e+03 nan nan 7.753218276937297482e+00
-2.502773137812499954e+03 nan nan 7.754230617238731860e+00
-2.501730749999999716e+03 nan nan 7.755258846394771588e+00
-2.500688362187499933e+03 nan nan 7.756321728779306035e+00
-2.499645974374999696e+03 nan nan 7.757443708689732986e+00
-2.498603586562499913e+03 nan nan 7.758631654216795681e+00
-2.497561198749999676e+03 nan nan 7.759883875414042897e+00
-2.496518810937499893e+03 nan nan 7.761192248103800928e+00
-2.495476423124999656e+03 nan nan 7.762543215044857448e+00
-2.494434035312499873e+03 nan nan 7.763923027267248145e+00
-2.493391647499999635e+03 nan nan 7.765307851850750787e+00
-2.492349259687499853e+03 nan nan 7.766681697486412794e+00
-2.491306871874999615e+03 nan nan 7.768017568672004103e+00
-2.490264484062499378e+03 nan nan 7.769295119081149892e+00
-2.489222096249999595e+03 nan nan 7.770487584275426407e+00
-2.488179708437499812e+03 nan nan 7.771589131015236518e+00
-2.487137320624999575e+03 nan nan 7.772622341473827134e+00
-2.486094932812499792e+03 nan nan 7.773591541169380115e+00
-2.485052544999999100e+03 nan nan 7.774509507651517382e+00
-2.484010157187499772e+03 nan nan 7.775389360598505384e+00
-2.482967769374999534e+03 nan nan 7.776243782180691788e+00
-2.481925381562499297e+03 nan nan 7.777080932818020820e+00
-2.480882993749999969e+03 nan nan 7.777902420437023956e+00
-2.479840605937499731e+03 nan nan 7.778713279663685753e+00
-2.478798218124999948e+03 nan nan 7.779529851955899744e+00
-2.477755830312499711e+03 nan nan 7.780382282554202611e+00
-2.476713442499999928e+03 nan nan 7.781294457547399013e+00
-2.475671054687499691e+03 nan nan 7.782280189871086051e+00
-2.474628666874999908e+03 nan nan 7.783345760303552296e+00
-2.473586279062499671e+03 nan nan 7.784475602429242969e+00
-2.472543891249999888e+03 nan nan 7.785656224355974153e+00
-2.471501503437499650e+03 nan nan 7.786889351848125251e+00
-2.470459115625000322e+03 nan nan 7.788171334037717664e+00
-2.469416727812499630e+03 nan nan 7.789504270852854795e+00
-2.468374339999999847e+03 nan nan 7.790888542274045925e+00
-2.467331952187500065e+03 nan nan 7.792319585929313952e+00
-2.466289564374999827e+03 nan nan 7.793790534691233951e+00
-2.465247176562499590e+03 nan nan 7.795277084336638573e+00
-2.464204788749999807e+03 nan nan 7.796761407383641540e+00
-2.463162400937499569e+03 nan nan 7.798232956345009903e+00
-2.462120013125000241e+03 nan nan 7.799683104236354581e+00
-2.461077625312499549e+03 nan nan 7.801108097433543165e+00
-2.460035237499999766e+03 nan nan 7.802498713631702998e+00
-2.458992849687499984e+03 nan nan 7.803839009632461021e+00
-2.457950461874999746e+03 nan nan 7.805094721663101254e+00
-2.456908074062499963e+03 nan nan 7.806244952528968106e+00
-2.455865686249999726e+03 nan nan 7.807302299336067009e+00
-2.454823298437499943e+03 nan nan 7.808286266482388882e+00
-2.453780910624999251e+03 nan nan 7.809228126741008857e+00
-2.452738522812499923e+03 nan nan 7.810160694480562604e+00
-2.451696134999999686e+03 nan nan 7.811103041623630894e+00
-2.450653747187499903e+03 nan nan 7.812079838991033753e+00
-2.449611359374999665e+03 nan nan 7.813111794191356374e+00
-2.448568971562499883e+03 nan nan 7.814210786857114677e+00
-2.447526583749999645e+03 nan nan 7.815366457893897056e+00
-2.446484195937499862e+03 nan nan 7.816570548212326663e+00
-2.445441808124999625e+03 nan nan 7.817835103154202159e+00
-2.444399420312499842e+03 nan nan 7.819164151727671985e+00
-2.443357032499999605e+03 nan nan 7.820565933856300944e+00
-2.442314644687499367e+03 nan nan 7.822052522700618127e+00
-2.441272256874999584e+03 nan nan 7.823633451656803572e+00
-2.440229869062499802e+03 nan nan 7.825304100876074642e+00
-2.439187481249999564e+03 nan nan 7.827057406701469766e+00
-2.438145093437499781e+03 nan nan 7.828873060494561109e+00
-2.437102705624999544e+03 nan nan 7.830708448216023854e+00
-2.436060317812499761e+03 nan nan 7.832550112121231756e+00
-2.435017929999999978e+03 nan nan 7.834407823615404887e+00
-2.433975542187499741e+03 nan nan 7.836275995769253377e+00
-2.432933154374999958e+03 nan nan 7.838162157024739507e+00
-2.431890766562499721e+03 nan nan 7.840076459823307253e+00
-2.430848378749999938e+03 nan nan 7.841985855645520864e+00
-2.429805990937499701e+03 nan nan 7.843854585291274439e+00
-2.428763603124999918e+03 nan nan 7.845660859256772035e+00
-2.427721215312499680e+03 nan nan 7.847407291832364962e+00
-2.426678827499999898e+03 nan nan 7.849095547130422901e+00
-2.425636439687499660e+03 nan nan 7.850715359146127170e+00
-2.424594051874999877e+03 nan nan 7.852273966298626284e+00
-2.423551664062499640e+03 nan nan 7.853776390907150073e+00
-2.422509276249999857e+03 nan nan 7.855189578081990476e+00
-2.421466888437499620e+03 nan nan 7.856497418211725758e+00
-2.420424500624999837e+03 nan nan 7.857703162506862959e+00
-2.419382112812499599e+03 nan nan 7.858773608866671978e+00
-2.418339725000000271e+03 nan nan 7.859689314546423056e+00
-2.417297337187499579e+03 nan nan 7.860471908233978233e+00
-2.416254949374999796e+03 nan nan 7.861151196403848296e+00
-2.415212561562499559e+03 nan nan 7.861739319652423674e+00
-2.414170173749999776e+03 nan nan 7.862248278076752861e+00
-2.413127785937499993e+03 nan nan 7.862672670093098226e+00
-2.412085398124999756e+03 nan nan 7.863008819614131006e+00
-2.411043010312499973e+03 nan nan 7.863271683445624660e+00
-2.410000622500000190e+03 nan nan 7.863489954116224645e+00
-2.408958234687499953e+03 nan nan 7.863695243233704169e+00
-2.407915846874999716e+03 nan nan 7.863914529989648905e+00
-2.406873459062500388e+03 nan nan 7.864209465532248977e+00
-2.405831071249999695e+03 nan nan 7.864638457597078691e+00
-2.404788683437499913e+03 nan nan 7.865223810957408190e+00
-2.403746295624999675e+03 nan nan 7.865974999641863974e+00
-2.402703907812499892e+03 nan nan 7.866894112234962044e+00
-2.401661519999999655e+03 nan nan 7.867959497297398741e+00
-2.400619132187499872e+03 nan nan 7.869153658884827429e+00
-2.399576744374999635e+03 nan nan 7.870486163439134764e+00
-2.398534356562499397e+03 nan nan 7.871979890324282358e+00
-2.397491968749999614e+03 nan nan 7.873645420564691300e+00
-2.396449580937499832e+03 nan nan 7.875462238268461590e+00
-2.395407193124999594e+03 nan nan 7.877385149278178567e+00
-2.394364805312499811e+03 nan nan 7.879359557489123311e+00
-2.393322417499999119e+03 nan nan 7.881359090913051979e+00
-2.392280029687499791e+03 nan nan 7.883352602298065115e+00
-2.391237641874999554e+03 nan nan 7.885296920416458022e+00
-2.390195254062499316e+03 nan nan 7.887187213342645720e+00
-2.389152866249999988e+03 nan nan 7.889032408428890086e+00
-2.388110478437499751e+03 nan nan 7.890834312089081592e+00
-2.387068090624999968e+03 nan nan 7.892578596422906934e+00
-2.386025702812499730e+03 nan nan 7.894237793392743896e+00
-2.384983314999999493e+03 nan nan 7.895799402859265292e+00
-2.383940927187499710e+03 nan nan 7.897247199093971659e+00
-2.382898539374999928e+03 nan nan 7.898562089851228762e+00
-2.381856151562499235e+03 nan nan 7.899751764612468641e+00
-2.380813763749999907e+03 nan nan 7.900833063264884437e+00
-2.379771375937499670e+03 nan nan 7.901807415755168762e+00
-2.378728988124999887e+03 nan nan 7.902704005059619341e+00
-2.377686600312499650e+03 nan nan 7.903550101426898955e+00
-2.376644212499999867e+03 nan nan 7.904364962002412121e+00
-2.375601824687499629e+03 nan nan 7.905178294562183794e+00
-2.374559436874999847e+03 nan nan 7.906004359688635574e+00
-2.373517049062499609e+03 nan nan 7.906869508186979090e+00
-2.372474661249999826e+03 nan nan 7.907817575385228004e+00
-2.371432273437499589e+03 nan nan 7.908871600119236511e+00
-2.370389885625000261e+03 nan nan 7.910042784528389603e+00
-2.369347497812499569e+03 nan nan 7.911319463690833942e+00
-2.368305109999999786e+03 nan nan 7.912684054606397233e+00
-2.367262722187500458e+03 nan nan 7.914153672949269414e+00
-2.366220334374999766e+03 nan nan 7.915719951231775298e+00
-2.365177946562499983e+03 nan nan 7.917344042843335927e+00
-2.364135558749999745e+03 nan nan 7.919018623618410579e+00
-2.363093170937499963e+03 nan nan 7.920737675264794220e+00
-2.362050783125000180e+03 nan nan 7.922494896511009799e+00
-2.361008395312499943e+03 nan nan 7.924289570100985003e+00
-2.359966007499999705e+03 nan nan 7.926086268553278913e+00
-2.358923619687499922e+03 nan nan 7.927827344570993695e+00
-2.357881231874999685e+03 nan nan 7.929467353618488090e+00
-2.356838844062499902e+03 nan nan 7.931007925778430057e+00
-2.355796456249999665e+03 nan nan 7.932467586648370705e+00
-2.354754068437499882e+03 nan nan 7.933857048895709418e+00
-2.353711680624999644e+03 nan nan 7.935182076099370541e+00
-2.352669292812499862e+03 nan nan 7.936460641678872996e+00
-2.351626904999999624e+03 nan nan 7.937726801363893081e+00
-2.350584517187499841e+03 nan nan 7.939010183243257579e+00
-2.349542129374999604e+03 nan nan 7.940331280566880423e+00
-2.348499741562499821e+03 nan nan 7.941690603732271647e+00
-2.347457353749999584e+03 nan nan 7.943060062194955862e+00
-2.346414965937499801e+03 nan nan 7.944415524884750113e+00
-2.345372578124999563e+03 nan nan 7.945769858613605408e+00
-2.344330190312499781e+03 nan nan 7.947147383081739846e+00
-2.343287802499999998e+03 nan nan 7.948563539101431985e+00
-2.342245414687499760e+03 nan nan 7.950011946448380051e+00
-2.341203026874999978e+03 nan nan 7.951472590380759264e+00
-2.340160639062499740e+03 nan nan 7.952932741398607064e+00
-2.339118251249999958e+03 nan nan 7.954390609151908542e+00
-2.338075863437499265e+03 nan nan 7.955844788642178145e+00
-2.337033475624999937e+03 nan nan 7.957321786043653589e+00
-2.335991087812499700e+03 nan nan 7.958841273487117896e+00
-2.334948699999999917e+03 nan nan 7.960374608508480776e+00
-2.333906312187499680e+03 nan nan 7.961925834427598048e+00
-2.332863924374999442e+03 nan nan 7.963487213707710843e+00
-2.331821536562499659e+03 nan nan 7.965019644074606830e+00
-2.330779148749999877e+03 nan nan 7.966507204681254173e+00
-2.329736760937499184e+03 nan nan 7.967933207801848994e+00
-2.328694373124999856e+03 nan nan 7.969282045714518148e+00
-2.327651985312499619e+03 nan nan 7.970540127605712399e+00
-2.326609597500000291e+03 nan nan 7.971679855571180084e+00
-2.325567209687499599e+03 nan nan 7.972686524634368332e+00
-2.324524821874999816e+03 nan nan 7.973562030316431404e+00
-2.323482434062499578e+03 nan nan 7.974307599343133823e+00
-2.322440046249999796e+03 nan nan 7.974905079007958975e+00
-2.321397658437499558e+03 nan nan 7.975328269112798019e+00
-2.320355270624999775e+03 nan nan 7.975571081612172541e+00
-2.319312882812499993e+03 nan nan 7.975658525178626057e+00
-2.318270495000000210e+03 nan nan 7.975653406101042897e+00
-2.317228107187499972e+03 nan nan 7.975616913245940687e+00
-2.316185719374999735e+03 nan nan 7.975580538876815950e+00
-2.315143331562500407e+03 nan nan 7.975590332049293352e+00
-2.314100943749999715e+03 nan nan 7.975711004980054142e+00
-2.313058555937499932e+03 nan nan 7.975973955003539118e+00
-2.312016168124999695e+03 nan nan 7.976387396556159359e+00
-2.310973780312499912e+03 nan nan 7.976941693320690696e+00
-2.309931392500000129e+03 nan nan 7.977613961800591902e+00
-2.308889004687499892e+03 nan nan 7.978379234500768469e+00
-2.307846616874999654e+03 nan nan 7.979211555025369051e+00
-2.306804229062500326e+03 nan nan 7.980107054739947081e+00
-2.305761841249999634e+03 nan nan 7.981072634247800224e+00
-2.304719453437499851e+03 nan nan 7.982090863273330505e+00
-2.303677065624999614e+03 nan nan 7.983146188959072020e+00
-2.302634677812499831e+03 nan nan 7.984231460104592948e+00
-2.301592289999999593e+03 nan nan 7.985335360370630298e+00
-2.300549902187499811e+03 nan nan 7.986456204922137481e+00
-2.299507514374999573e+03 nan nan 7.987582537787107917e+00
-2.298465126562499790e+03 nan nan 7.988713847571297322e+00
-2.297422738749999553e+03 nan nan 7.989846708514349416e+00
-2.296380350937499770e+03 nan nan 7.990949485159004162e+00
-2.295337963124999987e+03 nan nan 7.991989458278026426e+00
-2.294295575312499750e+03 nan nan 7.992935569290249731e+00
-2.293253187499999967e+03 nan nan 7.993731736342622796e+00
-2.292210799687499730e+03 nan nan 7.994347300349519791e+00
-2.291168411874999947e+03 nan nan 7.994795248077930516e+00
-2.290126024062499255e+03 nan nan 7.995090051900632488e+00
-2.289083636249999927e+03 nan nan 7.995237993959396050e+00
-2.288041248437499689e+03 nan nan 7.995244609138012493e+00
-2.286998860624999907e+03 nan nan 7.995139698273877826e+00
-2.285956472812499669e+03 nan nan 7.994943526314472138e+00
-2.284914084999999886e+03 nan nan 7.994691092646461605e+00
-2.283871697187499649e+03 nan nan 7.994441898076187769e+00
-2.282829309374999866e+03 nan nan 7.994227494986653859e+00
-2.281786921562499629e+03 nan nan 7.994072494693856612e+00
-2.280744533749999846e+03 nan nan 7.994008489074893475e+00
-2.279702145937499608e+03 nan nan 7.994058015200823597e+00
-2.278659758124999826e+03 nan nan 7.994232043322370806e+00
-2.277617370312499588e+03 nan nan 7.994505911557594047e+00
-2.276574982499999805e+03 nan nan 7.994869367311035369e+00
-2.275532594687499568e+03 nan nan 7.995293895439465892e+00
-2.274490206874999785e+03 nan nan 7.995717752010077284e+00
-2.273447819062500002e+03 nan nan 7.996080243782448527e+00
-2.272405431249999765e+03 nan nan 7.996368968457926663e+00
-2.271363043437499982e+03 nan nan 7.996598566086730031e+00
-2.270320655625000200e+03 nan nan 7.996756414684303316e+00
-2.269278267812499962e+03 nan nan 7.996850317703831479e+00
-2.268235879999999725e+03 nan nan 7.996893989744949138e+00
-2.267193492187499942e+03 nan nan 7.996933814374417970e+00
-2.266151104374999704e+03 nan nan 7.997006487015288378e+00
-2.265108716562499922e+03 nan nan 7.997122060161478529e+00
-2.264066328749999684e+03 nan nan 7.997308214984689911e+00
-2.263023940937499901e+03 nan nan 7.997580276014090828e+00
-2.261981553124999664e+03 nan nan 7.997948851260216152e+00
-2.260939165312499881e+03 nan nan 7.998431805552135287e+00
-2.259896777499999644e+03 nan nan 7.999059641525724018e+00
-2.258854389687499861e+03 nan nan 7.999840930110134529e+00
-2.257812001874999623e+03 nan nan 8.000747778628173990e+00
-2.256769614062499841e+03 nan nan 8.001775243226200374e+00
-2.255727226249999603e+03 nan nan 8.002911985651216753e+00
-2.254684838437499820e+03 nan nan 8.004152485202679301e+00
-2.253642450624999583e+03 nan nan 8.005524759282261371e+00
-2.252600062812499800e+03 nan nan 8.007047667384846079e+00
-2.251557674999999563e+03 nan nan 8.008710944552884570e+00
-2.250515287187499780e+03 nan nan 8.010487043322504164e+00
-2.249472899374999997e+03 nan nan 8.012366466079262395e+00
-2.248430511562499760e+03 nan nan 8.014331313412936808e+00
-2.247388123749999977e+03 nan nan 8.016347278934537357e+00
-2.246345735937499285e+03 nan nan 8.018361894326927697e+00
-2.245303348124999957e+03 nan nan 8.020342198532866007e+00
-2.244260960312499719e+03 nan nan 8.022274078950133003e+00
-2.243218572499999937e+03 nan nan 8.024101741544072297e+00
-2.242176184687499699e+03 nan nan 8.025816795480787746e+00
-2.241133796874999462e+03 nan nan 8.027458144782540828e+00
-2.240091409062499679e+03 nan nan 8.029004799030552419e+00
-2.239049021249999896e+03 nan nan 8.030446638538940363e+00
-2.238006633437499204e+03 nan nan 8.031802981205398595e+00
-2.236964245624999876e+03 nan nan 8.033100969481106191e+00
-2.235921857812499638e+03 nan nan 8.034332736847314749e+00
-2.234879469999999856e+03 nan nan 8.035504551912671545e+00
-2.233837082187499618e+03 nan nan 8.036645185486243292e+00
-2.232794694374999381e+03 nan nan 8.037756748209194058e+00
-2.231752306562499598e+03 nan nan 8.038843732286254706e+00
-2.230709918749999815e+03 nan nan 8.039870961824359341e+00
-2.229667530937499123e+03 nan nan 8.040827578985854984e+00
-2.228625143124999795e+03 nan nan 8.041725513328874086e+00
-2.227582755312500012e+03 nan nan 8.042551374031683409e+00
-2.226540367499999775e+03 nan nan 8.043248323890420437e+00
-2.225497979687499992e+03 nan nan 8.043781591757571903e+00
-2.224455591874999755e+03 nan nan 8.044154584573165678e+00
-2.223413204062499972e+03 nan nan 8.044371117319526476e+00
-2.222370816249999734e+03 nan nan 8.044452877029423021e+00
-2.221328428437499952e+03 nan nan 8.044388440084528469e+00
-2.220286040625000169e+03 nan nan 8.044161589563996628e+00
-2.219243652812499931e+03 nan nan 8.043767110382356478e+00
-2.218201265000000149e+03 nan nan 8.043208303764902922e+00
-2.217158877187499911e+03 nan nan 8.042513753196450565e+00
-2.216116489374999674e+03 nan nan 8.041702259672280917e+00
-2.215074101562500346e+03 nan nan 8.040789173428958492e+00
-2.214031713749999653e+03 nan nan 8.039756498705061816e+00
-2.212989325937499871e+03 nan nan 8.038622694579226291e+00
-2.211946938124999633e+03 nan nan 8.037447169357941235e+00
-2.210904550312499850e+03 nan nan 8.036268439212285841e+00
-2.209862162500000068e+03 nan nan 8.035095614951245580e+00
-2.208819774687499830e+03 nan nan 8.033941675427080042e+00
-2.207777386874999593e+03 nan nan 8.032869423713661305e+00
-2.206734999062499810e+03 nan nan 8.031955045525492665e+00
-2.205692611249999572e+03 nan nan 8.031242398169213814e+00
-2.204650223437499790e+03 nan nan 8.030726430120184389e+00
-2.203607835625000007e+03 nan nan 8.030401940719711362e+00
-2.202565447812499769e+03 nan nan 8.030289462007170087e+00
-2.201523059999999987e+03 nan nan 8.030352788224917049e+00
-2.200480672187499749e+03 nan nan 8.030555107786682356e+00
-2.199438284374999967e+03 nan nan 8.030929447511432784e+00
-2.198395896562499729e+03 nan nan 8.031459313485299845e+00
-2.197353508749999946e+03 nan nan 8.032104414803091785e+00
-2.196311120937499709e+03 nan nan 8.032824201383139240e+00
-2.195268733124999926e+03 nan nan 8.033587271970274557e+00
-2.194226345312499689e+03 nan nan 8.034358602590899068e+00
-2.193183957499999906e+03 nan nan 8.035136299571277618e+00
-2.192141569687499668e+03 nan nan 8.035955498004449638e+00
-2.191099181874999886e+03 nan nan 8.036821405861374501e+00
-2.190056794062499648e+03 nan nan 8.037794947084282882e+00
-2.189014406249999865e+03 nan nan 8.038904667644123592e+00
-2.187972018437499628e+03 nan nan 8.040142697542973949e+00
-2.186929630624999845e+03 nan nan 8.041507031224700341e+00
-2.185887242812499153e+03 nan nan 8.042976794331041290e+00
-2.184844854999999825e+03 nan nan 8.044517582264070654e+00
-2.183802467187499587e+03 nan nan 8.046102341829234561e+00
-2.182760079374999805e+03 nan nan 8.047726027898235657e+00
-2.181717691562499567e+03 nan nan 8.049364319521021827e+00
-2.180675303749999784e+03 nan nan 8.051010689905419682e+00
-2.179632915937500002e+03 nan nan 8.052658669282246606e+00
-2.178590528124999764e+03 nan nan 8.054273425572640477e+00
-2.177548140312499982e+03 nan nan 8.055853322167417119e+00
-2.176505752499999744e+03 nan nan 8.057415507606345173e+00
-2.175463364687499961e+03 nan nan 8.058961558664584857e+00
-2.174420976875000179e+03 nan nan 8.060502681871289710e+00
-2.173378589062499941e+03 nan nan 8.062051936568860100e+00
-2.172336201249999704e+03 nan nan 8.063581187844739873e+00
-2.171293813437499921e+03 nan nan 8.065022810854106439e+00
-2.170251425624999683e+03 nan nan 8.066337789881915299e+00
-2.169209037812499901e+03 nan nan 8.067548991467633712e+00
-2.168166649999999663e+03 nan nan 8.068657862015529147e+00
-2.167124262187499880e+03 nan nan 8.069624143826695573e+00
-2.166081874375000098e+03 nan nan 8.070444140962221624e+00
-2.165039486562499860e+03 nan nan 8.071143687291527868e+00
-2.163997098749999623e+03 nan nan 8.071743843229976179e+00
-2.162954710937500295e+03 nan nan 8.072263742435051626e+00
-2.161912323124999602e+03 nan nan 8.072702785859195984e+00
-2.160869935312499820e+03 nan nan 8.073052654270183481e+00
-2.159827547499999582e+03 nan nan 8.073293357077766075e+00
-2.158785159687499799e+03 nan nan 8.073393261135761279e+00
-2.157742771875000017e+03 nan nan 8.073410882233805097e+00
-2.156700384062499779e+03 nan nan 8.073412981838995250e+00
-2.155657996249999997e+03 nan nan 8.073434015681648646e+00
-2.154615608437500214e+03 nan nan 8.073497287290727797e+00
-2.153573220624999976e+03 nan nan 8.073622029413254353e+00
-2.152530832812499739e+03 nan nan 8.073840801233997055e+00
-2.151488444999999956e+03 nan nan 8.074132958807290095e+00
-2.150446057187499719e+03 nan nan 8.074419903581379288e+00
-2.149403669374999936e+03 nan nan 8.074618358191976597e+00
-2.148361281562499698e+03 nan nan 8.074688461926980310e+00
-2.147318893749999916e+03 nan nan 8.074592863185163338e+00
-2.146276505937499223e+03 nan nan 8.074364451214592009e+00
-2.145234118124999895e+03 nan nan 8.074108874777838452e+00
-2.144191730312499658e+03 nan nan 8.073896713646659506e+00
-2.143149342499999875e+03 nan nan 8.073746370220989732e+00
-2.142106954687499638e+03 nan nan 8.073648874720925406e+00
-2.141064566874999400e+03 nan nan 8.073594055918810852e+00
-2.140022179062499617e+03 nan nan 8.073589116384347619e+00
-2.138979791249999835e+03 nan nan 8.073676577018087386e+00
-2.137937403437499142e+03 nan nan 8.073913894077190179e+00
-2.136895015624999814e+03 nan nan 8.074294920305970180e+00
-2.135852627812499577e+03 nan nan 8.074767662584244832e+00
-2.134810239999999794e+03 nan nan 8.075278850550756005e+00
-2.133767852187500011e+03 nan nan 8.075805445702807006e+00
-2.132725464374999774e+03 nan nan 8.076346676688514137e+00
-2.131683076562499991e+03 nan nan 8.076875621358910351e+00
-2.130640688749999299e+03 nan nan 8.077393098025829943e+00
-2.129598300937499516e+03 nan nan 8.077918114926985638e+00
-2.128555913124999734e+03 nan nan 8.078468030863495741e+00
-2.127513525312499951e+03 nan nan 8.079022642130576415e+00
-2.126471137499999713e+03 nan nan 8.079596107616231038e+00
-2.125428749687499931e+03 nan nan 8.080197576871073650e+00
-2.124386361874999693e+03 nan nan 8.080844420604574196e+00
-2.123343974062499910e+03 nan nan 8.081616353137455633e+00
-2.122301586250000128e+03 nan nan 8.082515949067948569e+00
-2.121259198437499890e+03 nan nan 8.083522731366116432e+00
-2.120216810624999653e+03 nan nan 8.084643867086059643e+00
-2.119174422812499870e+03 nan nan 8.085901546403810869e+00
-2.118132035000000087e+03 nan nan 8.087327776228136145e+00
-2.117089647187499850e+03 nan nan 8.088861988043126061e+00
-2.116047259375000067e+03 nan nan 8.090438062955852772e+00
-2.115004871562499829e+03 nan nan 8.092046935315529765e+00
-2.113962483750000047e+03 nan nan 8.093652056670176620e+00
-2.112920095937499809e+03 nan nan 8.095231811047261417e+00
-2.111877708124999572e+03 nan nan 8.096750685863431940e+00
-2.110835320312500244e+03 nan nan 8.098195881297803211e+00
-2.109792932499999552e+03 nan nan 8.099620167064474074e+00
-2.108750544687499769e+03 nan nan 8.101037318977896362e+00
-2.107708156874999986e+03 nan nan 8.102456485684278675e+00
-2.106665769062499749e+03 nan nan 8.103889573940886493e+00
-2.105623381249999966e+03 nan nan 8.105306509781206259e+00
-2.104580993437499728e+03 nan nan 8.106679756079406829e+00
-2.103538605624999946e+03 nan nan 8.107992750432718054e+00
-2.102496217812500163e+03 nan nan 8.109257031433175555e+00
-2.101453829999999471e+03 nan nan 8.110484078189285739e+00
-2.100411442187499688e+03 nan nan 8.111684473105068349e+00
-2.099369054374999905e+03 nan nan 8.112850923266123004e+00
-2.098326666562499668e+03 nan nan 8.113964514120191041e+00
-2.097284278749999885e+03 nan nan 8.115008181554104638e+00
-2.096241890937499647e+03 nan nan 8.116026916476041464e+00
-2.095199503124999865e+03 nan nan 8.117079746162646714e+00
-2.094157115312500082e+03 nan nan 8.118214803229859555e+00
-2.093114727499999390e+03 nan nan 8.119467123032908518e+00
-2.092072339687499607e+03 nan nan 8.120844828802164628e+00
-2.091029951874999824e+03 nan nan 8.122349962246801169e+00
-2.089987564062499587e+03 nan nan 8.123959818066170513e+00
-2.088945176249999804e+03 nan nan 8.125652885617922649e+00
-2.087902788437500021e+03 nan nan 8.127373109810612561e+00
-2.086860400624999784e+03 nan nan 8.129088852170790247e+00
-2.085818012812499546e+03 nan nan 8.130779783062685340e+00
-2.084775624999999764e+03 nan nan 8.132463520023307524e+00
-2.083733237187499981e+03 nan nan 8.134118192381937007e+00
-2.082690849374999743e+03 nan nan 8.135656255892303790e+00
-2.081648461562499506e+03 nan nan 8.137039973213097355e+00
-2.080606073749999723e+03 nan nan 8.138296840387781117e+00
-2.079563685937499940e+03 nan nan 8.139471242440114551e+00
-2.078521298124999703e+03 nan nan 8.140572563485640956e+00
-2.077478910312499920e+03 nan nan 8.141634328284055755e+00
-2.076436522499999683e+03 nan nan 8.142681900913332882e+00
-2.075394134687499900e+03 nan nan 8.143725520209628144e+00
-2.074351746875000117e+03 nan nan 8.144764048028958925e+00
-2.073309359062499425e+03 nan nan 8.145824692273288647e+00
-2.072266971249999642e+03 nan nan 8.146951986855617278e+00
-2.071224583437499859e+03 nan nan 8.148154058647154585e+00
-2.070182195625000077e+03 nan nan 8.149463619866306630e+00
-2.069139807812499839e+03 nan nan 8.150922041187179445e+00
-2.068097420000000056e+03 nan nan 8.152584497847495726e+00
-2.067055032187499819e+03 nan nan 8.154473233603738436e+00
-2.066012644375000036e+03 nan nan 8.156593229507317133e+00
-2.064970256562499799e+03 nan nan 8.158955858817769524e+00
-2.063927868750000016e+03 nan nan 8.161548903125700249e+00
-2.062885480937500233e+03 nan nan 8.164371472344930325e+00
-2.061843093124999541e+03 nan nan 8.167369970995778772e+00
-2.060800705312499758e+03 nan nan 8.170511384968023094e+00
-2.059758317499999976e+03 nan nan 8.173748518698403132e+00
-2.058715929687500193e+03 nan nan 8.177019882239269677e+00
-2.057673541874999955e+03 nan nan 8.180282196967086250e+00
-2.056631154062499718e+03 nan nan 8.183478085539400482e+00
-2.055588766249999935e+03 nan nan 8.186559671726509890e+00
-2.054546378437499698e+03 nan nan 8.189462051027406986e+00
-2.053503990624999915e+03 nan nan 8.192149418660287452e+00
-2.052461602812499677e+03 nan nan 8.194619342055807110e+00
-2.051419214999999895e+03 nan nan 8.196884907322507630e+00
-2.050376827187500112e+03 nan nan 8.198992712285614104e+00
-2.049334439374999420e+03 nan nan 8.201002583838715054e+00
-2.048292051562499637e+03 nan nan 8.202937555412654902e+00
-2.047249663750000082e+03 nan nan 8.204831354757844863e+00
-2.046207275937499617e+03 nan nan 8.206745648858650100e+00
-2.045164888124999834e+03 nan nan 8.208709026106015827e+00
-2.044122500312499596e+03 nan nan 8.210698436335114536e+00
-2.043080112499999814e+03 nan nan 8.212690484393604606e+00
-2.042037724687500031e+03 nan nan 8.214715523662263763e+00
-2.040995336874999566e+03 nan nan 8.216842638908712360e+00
-2.039952949062499783e+03 nan nan 8.219086174240812781e+00
-2.038910561249999546e+03 nan nan 8.221419876921757464e+00
-2.037868173437499536e+03 nan nan 8.223817173500115985e+00
-2.036825785624999753e+03 nan nan 8.226233599381234995e+00
-2.035783397812499516e+03 nan nan 8.228703473075409391e+00
-2.034741009999999733e+03 nan nan 8.231275505852066132e+00
-2.033698622187499268e+03 nan nan 8.233963723037369675e+00
-2.032656234374999485e+03 nan nan 8.236777037995073769e+00
-2.031613846562499702e+03 nan nan 8.239691085430045803e+00
-2.030571458749999238e+03 nan nan 8.242693617760215474e+00
-2.029529070937499455e+03 nan nan 8.245761201885487779e+00
-2.028486683124999900e+03 nan nan 8.248846964467579923e+00
-2.027444295312499662e+03 nan nan 8.251883884093162536e+00
-2.026401907499999879e+03 nan nan 8.254796993360656643e+00
-2.025359519687499869e+03 nan nan 8.257550555274111304e+00
-2.024317131875000086e+03 nan nan 8.260106633527447784e+00
-2.023274744062499849e+03 nan nan 8.262407019371435624e+00
-2.022232356250000066e+03 nan nan 8.264408365956493085e+00
-2.021189968437500056e+03 nan nan 8.266115886486693043e+00
-2.020147580624999819e+03 nan nan 8.267515386346142137e+00
-2.019105192812500036e+03 nan nan 8.268601729426036329e+00
-2.018062805000000253e+03 nan nan 8.269395296614526103e+00
-2.017020417187499788e+03 nan nan 8.269908323175322096e+00
-2.015978029375000006e+03 nan nan 8.270210615632485940e+00
-2.014935641562499768e+03 nan nan 8.270346851648083586e+00
-2.013893253749999985e+03 nan nan 8.270364889938431219e+00
-2.012850865937499975e+03 nan nan 8.270359707895158508e+00
-2.011808478124999738e+03 nan nan 8.270393706144604451e+00
-2.010766090312499955e+03 nan nan 8.270483466030157160e+00
-2.009723702499999490e+03 nan nan 8.270642854324124826e+00
-2.008681314687499707e+03 nan nan 8.270890989385124570e+00
-2.007638926875000152e+03 nan nan 8.271243124816475500e+00
-2.006596539062499915e+03 nan nan 8.271716136398007180e+00
-2.005554151249999904e+03 nan nan 8.272339471081377127e+00
-2.004511763437499667e+03 nan nan 8.273146782865850923e+00
-2.003469375624999884e+03 nan nan 8.274170353907212672e+00
-2.002426987812500101e+03 nan nan 8.275483501639554262e+00
-2.001384599999999637e+03 nan nan 8.277109011179032194e+00
-2.000342212187499854e+03 nan nan 8.278967003732281782e+00
-1.999299824374999844e+03 nan nan 8.281005308104671059e+00
-1.998257436562500061e+03 nan nan 8.283209984940615556e+00
-1.997215048749999823e+03 nan nan 8.285577331323169759e+00
-1.996172660937499813e+03 nan nan 8.288082046003104608e+00
-1.995130273124999803e+03 nan nan 8.290660234919704052e+00
-1.994087885312499566e+03 nan nan 8.293244686512524666e+00
-1.993045497499999556e+03 nan nan 8.295791137609773713e+00
-1.992003109687499773e+03 nan nan 8.298256394842415062e+00
-1.990960721874999763e+03 nan nan 8.300608881833174024e+00
-1.989918334062499525e+03 nan nan 8.302851720893832166e+00
-1.988875946249999515e+03 nan nan 8.304961218405313872e+00
-1.987833558437499732e+03 nan nan 8.306913924648174685e+00
-1.986791170624999950e+03 nan nan 8.308720596431497185e+00
-1.985748782812499485e+03 nan nan 8.310399189803598929e+00
-1.984706394999999702e+03 nan nan 8.311943634342846110e+00
-1.983664007187499465e+03 nan nan 8.313369986463323258e+00
-1.982621619374999909e+03 nan nan 8.314750978193936604e+00
-1.981579231562499672e+03 nan nan 8.316126860707818480e+00
-1.980536843749999662e+03 nan nan 8.317517650525966033e+00
-1.979494455937499879e+03 nan nan 8.318938529603773446e+00
-1.978452068125000096e+03 nan nan 8.320419579039684876e+00
-1.977409680312499631e+03 nan nan 8.321957412981774382e+00
-1.976367292499999849e+03 nan nan 8.323553378085389198e+00
-1.975324904687500066e+03 nan nan 8.325197712934073735e+00
-1.974282516875000056e+03 nan nan 8.326862426134686856e+00
-1.973240129062499818e+03 nan nan 8.328556766836229031e+00
-1.972197741249999808e+03 nan nan 8.330265524054285109e+00
-1.971155353437500025e+03 nan nan 8.331960732673827863e+00
-1.970112965625000015e+03 nan nan 8.333671657523472831e+00
-1.969070577812499778e+03 nan nan 8.335454021173198669e+00
-1.968028189999999768e+03 nan nan 8.337312572124323751e+00
-1.966985802187499985e+03 nan nan 8.339261563280093270e+00
-1.965943414374999975e+03 nan nan 8.341323254415543786e+00
-1.964901026562499737e+03 nan nan 8.343504966966985847e+00
-1.963858638749999955e+03 nan nan 8.345783561223639069e+00
-1.962816250937499717e+03 nan nan 8.348148045622217239e+00
-1.961773863124999707e+03 nan nan 8.350594273910161291e+00
-1.960731475312499924e+03 nan nan 8.353086442600087480e+00
-1.959689087499999914e+03 nan nan 8.355627263767676283e+00
-1.958646699687500131e+03 nan nan 8.358208837995688256e+00
-1.957604311875000349e+03 nan nan 8.360799382796519907e+00
-1.956561924062499884e+03 nan nan 8.363383481247433693e+00
-1.955519536250000101e+03 nan nan 8.365959278280106659e+00
-1.954477148437499864e+03 nan nan 8.368522127057088866e+00
-1.953434760624999853e+03 nan nan 8.371074153062663115e+00
-1.952392372812500071e+03 nan nan 8.373620466141883156e+00
-1.951349984999999833e+03 nan nan 8.376171452601624878e+00
-1.950307597187500050e+03 nan nan 8.378762062965646962e+00
-1.949265209374999586e+03 nan nan 8.381365203713500023e+00
-1.948222821562499803e+03 nan nan 8.383939201287594400e+00
-1.947180433750000020e+03 nan nan 8.386468357659287776e+00
-1.946138045937499555e+03 nan nan 8.388951274292219651e+00
-1.945095658124999773e+03 nan nan 8.391390490388531020e+00
-1.944053270312499535e+03 nan nan 8.393786513673447303e+00
-1.943010882499999752e+03 nan nan 8.396114797108447547e+00
-1.941968494687499970e+03 nan nan 8.398306723822091868e+00
-1.940926106874999505e+03 nan nan 8.400333108370842794e+00
-1.939883719062499722e+03 nan nan 8.402202387094998670e+00
-1.938841331249999712e+03 nan nan 8.403932314986949592e+00
-1.937798943437499474e+03 nan nan 8.405546387839113009e+00
-1.936756555624999919e+03 nan nan 8.407067098484114709e+00
-1.935714167812499909e+03 nan nan 8.408487558540405971e+00
-1.934671779999999899e+03 nan nan 8.409825727732645362e+00
-1.933629392187499661e+03 nan nan 8.411122369983546676e+00
-1.932587004374999651e+03 nan nan 8.412398885207098331e+00
-1.931544616562499868e+03 nan nan 8.413683511348413191e+00
-1.930502228749999404e+03 nan nan 8.414995516776835771e+00
-1.929459840937499621e+03 nan nan 8.416359231500763372e+00
-1.928417453124999838e+03 nan nan 8.417771585941196122e+00
-1.927375065312499828e+03 nan nan 8.419237877395250536e+00
-1.926332677499999818e+03 nan nan 8.420798312424540910e+00
-1.925290289687499808e+03 nan nan 8.422485347966173208e+00
-1.924247901874999798e+03 nan nan 8.424315156112552216e+00
-1.923205514062499788e+03 nan nan 8.426312188655087354e+00
-1.922163126250000005e+03 nan nan 8.428473250114082660e+00
-1.921120738437499995e+03 nan nan 8.430773250406288000e+00
-1.920078350624999757e+03 nan nan 8.433205144995794100e+00
-1.919035962812499974e+03 nan nan 8.435766269202405354e+00
-1.917993574999999510e+03 nan nan 8.438455887608160566e+00
-1.916951187187499727e+03 nan nan 8.441292894368668698e+00
-1.915908799374999944e+03 nan nan 8.444268060010474031e+00
-1.914866411562499707e+03 nan nan 8.447343418076624033e+00
-1.913824023750000151e+03 nan nan 8.450497021017218557e+00
-1.912781635937499914e+03 nan nan 8.453711348233150957e+00
-1.911739248124999904e+03 nan nan 8.456964553343105706e+00
-1.910696860312500121e+03 nan nan 8.460206068982699890e+00
-1.909654472499999656e+03 nan nan 8.463358306228537131e+00
-1.908612084687499873e+03 nan nan 8.466402203486337541e+00
-1.907569696874999863e+03 nan nan 8.469343229788099947e+00
-1.906527309062500080e+03 nan nan 8.472147095048653043e+00
-1.905484921249999843e+03 nan nan 8.474752695000367098e+00
-1.904442533437499833e+03 nan nan 8.477123213850996208e+00
-1.903400145624999823e+03 nan nan 8.479241292060313739e+00
-1.902357757812499585e+03 nan nan 8.481118195573078111e+00
-1.901315369999999803e+03 nan nan 8.482784971996915502e+00
-1.900272982187499792e+03 nan nan 8.484259615638768182e+00
-1.899230594374999782e+03 nan nan 8.485541612996227556e+00
-1.898188206562500000e+03 nan nan 8.486605415166410538e+00
-1.897145818749999535e+03 nan nan 8.487456861843671874e+00
-1.896103430937499752e+03 nan nan 8.488162192420345420e+00
-1.895061043124999969e+03 nan nan 8.488797309389847001e+00
-1.894018655312499504e+03 nan nan 8.489396416998927108e+00
-1.892976267499999722e+03 nan nan 8.490019110193554042e+00
-1.891933879687499712e+03 nan nan 8.490723802218466787e+00
-1.890891491874999929e+03 nan nan 8.491531521683914008e+00
-1.889849104062499919e+03 nan nan 8.492480886781041960e+00
-1.888806716249999681e+03 nan nan 8.493572527283445694e+00
-1.887764328437499898e+03 nan nan 8.494789764469674154e+00
-1.886721940625000116e+03 nan nan 8.496140767277990946e+00
-1.885679552812499651e+03 nan nan 8.497594765583654564e+00
-1.884637164999999868e+03 nan nan 8.499108469267614652e+00
-1.883594777187499631e+03 nan nan 8.500663747728228969e+00
-1.882552389374999848e+03 nan nan 8.502210996846059743e+00
-1.881510001562499838e+03 nan nan 8.503748426009067884e+00
-1.880467613749999600e+03 nan nan 8.505302257528645882e+00
-1.879425225937499818e+03 nan nan 8.506904779191255983e+00
-1.878382838125000035e+03 nan nan 8.508608098375292528e+00
-1.877340450312499570e+03 nan nan 8.510433127015117449e+00
-1.876298062499999787e+03 nan nan 8.512404482804925010e+00
-1.875255674687500004e+03 nan nan 8.514513313426567365e+00
-1.874213286874999540e+03 nan nan 8.516767028138348294e+00
-1.873170899062499757e+03 nan nan 8.519180312569350377e+00
-1.872128511249999974e+03 nan nan 8.521767610330595488e+00
-1.871086123437499964e+03 nan nan 8.524530927111550582e+00
-1.870043735624999954e+03 nan nan 8.527455757294095662e+00
-1.869001347812499716e+03 nan nan 8.530514606421125023e+00
-1.867958959999999934e+03 nan nan 8.533675645000112553e+00
-1.866916572187500151e+03 nan nan 8.536903759748289744e+00
-1.865874184375000368e+03 nan nan 8.540176900400938464e+00
-1.864831796562499903e+03 nan nan 8.543490912450527830e+00
-1.863789408750000121e+03 nan nan 8.546843928046014227e+00
-1.862747020937499883e+03 nan nan 8.550234150460756410e+00
-1.861704633124999873e+03 nan nan 8.553630298415084710e+00
-1.860662245312500090e+03 nan nan 8.557005257902313033e+00
-1.859619857499999853e+03 nan nan 8.560382172352541730e+00
-1.858577469687500070e+03 nan nan 8.563806500003286359e+00
-1.857535081874999605e+03 nan nan 8.567298574155056912e+00
-1.856492694062499822e+03 nan nan 8.570840094642518281e+00
-1.855450306250000040e+03 nan nan 8.574402514063551806e+00
-1.854407918437499802e+03 nan nan 8.577972608060715487e+00
-1.853365530624999792e+03 nan nan 8.581542593881161807e+00
-1.852323142812499555e+03 nan nan 8.585072168450633256e+00
-1.851280754999999772e+03 nan nan 8.588517798575320938e+00
-1.850238367187499989e+03 nan nan 8.591827154402077227e+00
-1.849195979374999524e+03 nan nan 8.594938834171479414e+00
-1.848153591562499741e+03 nan nan 8.597830869521901676e+00
-1.847111203749999731e+03 nan nan 8.600503348308848217e+00
-1.846068815937499494e+03 nan nan 8.602982548159049614e+00
-1.845026428124999711e+03 nan nan 8.605318240454542078e+00
-1.843984040312499928e+03 nan nan 8.607572732014068251e+00
-1.842941652499999918e+03 nan nan 8.609798143709692653e+00
-1.841899264687499681e+03 nan nan 8.612057935534920716e+00
-1.840856876874999671e+03 nan nan 8.614362746555675798e+00
-1.839814489062499888e+03 nan nan 8.616686638750614691e+00
-1.838772101249999878e+03 nan nan 8.619030663642107015e+00
-1.837729713437499640e+03 nan nan 8.621398942906113305e+00
-1.836687325624999630e+03 nan nan 8.623800347992517601e+00
-1.835644937812499847e+03 nan nan 8.626193614588606451e+00
-1.834602549999999837e+03 nan nan 8.628565002165620612e+00
-1.833560162187499600e+03 nan nan 8.630943062100397967e+00
-1.832517774374999817e+03 nan nan 8.633311666225445435e+00
-1.831475386562499580e+03 nan nan 8.635644914271880523e+00
-1.830432998749999570e+03 nan nan 8.637975196969206237e+00
-1.829390610937499559e+03 nan nan 8.640331032722135873e+00
-1.828348223124999777e+03 nan nan 8.642699154777979231e+00
-1.827305835312499767e+03 nan nan 8.645104872317169509e+00
-1.826263447499999984e+03 nan nan 8.647538724603563765e+00
-1.825221059687499746e+03 nan nan 8.649962945845357964e+00
-1.824178671874999736e+03 nan nan 8.652377560445355442e+00
-1.823136284062499726e+03 nan nan 8.654766498123143137e+00
-1.822093896250000171e+03 nan nan 8.657146434934894330e+00
-1.821051508437499933e+03 nan nan 8.659576177997854174e+00
-1.820009120624999923e+03 nan nan 8.662101482779661410e+00
-1.818966732812500140e+03 nan nan 8.664700302605263360e+00
-1.817924344999999676e+03 nan nan 8.667289311372082139e+00
-1.816881957187499893e+03 nan nan 8.669889205772754792e+00
-1.815839569375000110e+03 nan nan 8.672576538490604392e+00
-1.814797181562500100e+03 nan nan 8.675380027932712679e+00
-1.813754793750000090e+03 nan nan 8.678308616052611058e+00
-1.812712405937499852e+03 nan nan 8.681356404178405484e+00
-1.811670018124999842e+03 nan nan 8.684493367931457541e+00
-1.810627630312500060e+03 nan nan 8.687653734023879082e+00
-1.809585242499999822e+03 nan nan 8.690800947007199184e+00
-1.808542854687499812e+03 nan nan 8.693904158381469571e+00
-1.807500466874999802e+03 nan nan 8.696831580388247218e+00
-1.806458079062500019e+03 nan nan 8.699532635122421809e+00
-1.805415691249999782e+03 nan nan 8.702046344481347617e+00
-1.804373303437499771e+03 nan nan 8.704389426617641590e+00
-1.803330915624999989e+03 nan nan 8.706587718170096579e+00
-1.802288527812499524e+03 nan nan 8.708610665955145436e+00
-1.801246139999999741e+03 nan nan 8.710333790122730235e+00
-1.800203752187499731e+03 nan nan 8.711709983580513850e+00
-1.799161364374999721e+03 nan nan 8.712803710686781500e+00
-1.798118976562500166e+03 nan nan 8.713751438186456255e+00
-1.797076588749999701e+03 nan nan 8.714714989936700462e+00
-1.796034200937499918e+03 nan nan 8.715761825964682075e+00
-1.794991813125000135e+03 nan nan 8.717013427130552827e+00
-1.793949425312499670e+03 nan nan 8.718562683935740409e+00
-1.792907037499999888e+03 nan nan 8.720395901100364000e+00
-1.791864649687499650e+03 nan nan 8.722457942221602423e+00
-1.790822261874999867e+03 nan nan 8.724729191019255481e+00
-1.789779874062499857e+03 nan nan 8.727168147088834260e+00
-1.788737486249999620e+03 nan nan 8.729851059045333983e+00
-1.787695098437499837e+03 nan nan 8.732878081736018316e+00
-1.786652710624999372e+03 nan nan 8.736234116068855471e+00
-1.785610322812499589e+03 nan nan 8.739936429375907423e+00
-1.784567934999999807e+03 nan nan 8.743917655886590978e+00
-1.783525547187499569e+03 nan nan 8.748050726524121856e+00
-1.782483159374999786e+03 nan nan 8.752201740654344420e+00
-1.781440771562499549e+03 nan nan 8.756334201547440799e+00
-1.780398383749999539e+03 nan nan 8.760323866891143396e+00
-1.779355995937499756e+03 nan nan 8.763998935687361325e+00
-1.778313608124999973e+03 nan nan 8.767235300193597425e+00
-1.777271220312499509e+03 nan nan 8.769883445518324550e+00
-1.776228832499999726e+03 nan nan 8.771823966546477891e+00
-1.775186444687500170e+03 nan nan 8.772922375787116422e+00
-1.774144056874999706e+03 nan nan 8.773112784593520175e+00
-1.773101669062499923e+03 nan nan 8.772468574197798574e+00
-1.772059281250000140e+03 nan nan 8.771045483964911682e+00
-1.771016893437499903e+03 nan nan 8.768861058087859206e+00
-1.769974505625000120e+03 nan nan 8.765871007248858149e+00
-1.768932117812500110e+03 nan nan 8.761875086291661674e+00
-1.767889729999999872e+03 nan nan 8.757024276246621497e+00
-1.766847342187500089e+03 nan nan 8.751735785391801414e+00
-1.765804954374999625e+03 nan nan 8.746127629461453168e+00
-1.764762566562499842e+03 nan nan 8.739930882187413985e+00
-1.763720178750000059e+03 nan nan 8.732829553705679260e+00
-1.762677790937499822e+03 nan nan 8.724493190522155217e+00
-1.761635403124999812e+03 nan nan 8.714725413977312485e+00
-1.760593015312499574e+03 nan nan 8.703641437940957459e+00
-1.759550627499999791e+03 nan nan 8.691463589007755175e+00
-1.758508239687500009e+03 nan nan 8.678819336563812215e+00
-1.757465851874999544e+03 nan nan 8.666117907322961500e+00
-1.756423464062499761e+03 nan nan 8.653373162491408976e+00
-1.755381076249999978e+03 nan nan 8.641149856612470259e+00
-1.754338688437499968e+03 nan nan 8.629936585878933641e+00
-1.753296300624999731e+03 nan nan 8.619733868841954916e+00
-1.752253912812499721e+03 nan nan 8.610754201510484762e+00
-1.751211524999999938e+03 nan nan 8.603366162887425617e+00
-1.750169137187500155e+03 nan nan 8.597979433039142805e+00
-1.749126749374999690e+03 nan nan 8.595113108778260624e+00
-1.748084361562499907e+03 nan nan 8.594886467586123402e+00
-1.747041973749999897e+03 nan nan 8.597406640670717692e+00
-1.745999585937499660e+03 nan nan 8.603191604713956053e+00
-1.744957198124999877e+03 nan nan 8.612734084383475874e+00
-1.743914810312499867e+03 nan nan 8.626232691304647204e+00
-1.742872422500000084e+03 nan nan 8.643755648773971956e+00
-1.741830034687499619e+03 nan nan 8.665516129270976364e+00
-1.740787646874999837e+03 nan nan 8.691703037009409272e+00
-1.739745259062499827e+03 nan nan 8.722554874275605385e+00
-1.738702871249999816e+03 nan nan 8.758992295437517228e+00
-1.737660483437499579e+03 nan nan 8.801854752298890361e+00
-1.736618095624999569e+03 nan nan 8.851488848438473056e+00
-1.735575707812499786e+03 nan nan 8.907966614623838097e+00
-1.734533320000000003e+03 nan nan 8.971031578973532206e+00
-1.733490932187499538e+03 nan nan 9.040300190790253154e+00
-1.732448544374999756e+03 nan nan 9.115791565639078442e+00
-1.731406156562499518e+03 nan nan 9.197852333753035126e+00
-1.730363768749999508e+03 nan nan 9.286571474150310479e+00
-1.729321380937499725e+03 nan nan 9.381124905985322115e+00
-1.728278993124999488e+03 nan nan 9.480311644276982364e+00
-1.727236605312499933e+03 nan nan 9.583564738284934492e+00
-1.726194217500000150e+03 nan nan 9.690765502605719561e+00
-1.725151829687499912e+03 nan nan 9.801552994024222087e+00
-1.724109441874999902e+03 nan nan 9.915076251042464150e+00
-1.723067054062500119e+03 nan nan 1.003123091442756554e+01
-1.722024666250000109e+03 nan nan 1.015037153212993815e+01
-1.720982278437499872e+03 nan nan 1.027187423301274549e+01
-1.719939890625000089e+03 nan nan 1.039402807370407267e+01
-1.718897502812500079e+03 nan nan 1.051485566468623034e+01
-1.717855114999999842e+03 nan nan 1.063315739566571949e+01
-1.716812727187499831e+03 nan nan 1.074828064310688625e+01
-1.715770339374999821e+03 nan nan 1.085950968960966634e+01
-1.714727951562500039e+03 nan nan 1.096587204949675609e+01
-1.713685563750000256e+03 nan nan 1.106646309812173534e+01
-1.712643175937499791e+03 nan nan 1.116035496975721308e+01
-1.711600788125000008e+03 nan nan 1.124703652028506085e+01
-1.710558400312499771e+03 nan nan 1.132585629623226886e+01
-1.709516012499999761e+03 nan nan 1.139550546881900850e+01
-1.708473624687499978e+03 nan nan 1.145518347870586950e+01
-1.707431236874999740e+03 nan nan 1.150446625562569025e+01
-1.706388849062500185e+03 nan nan 1.154265255415921487e+01
-1.705346461249999493e+03 nan nan 1.156892425202343766e+01
-1.704304073437499937e+03 nan nan 1.158250418184999120e+01
-1.703261685625000155e+03 nan nan 1.158279083142977584e+01
-1.702219297812499690e+03 nan nan 1.156950960031703879e+01
-1.701176909999999907e+03 nan nan 1.154285414583711145e+01
-1.700134522187499670e+03 nan nan 1.150330380203055469e+01
-1.699092134374999887e+03 nan nan 1.145125671838395753e+01
-1.698049746562500104e+03 nan nan 1.138675840796690686e+01
-1.697007358749999639e+03 nan nan 1.130989926171922555e+01
-1.695964970937499857e+03 nan nan 1.122142305282097396e+01
-1.694922583124999846e+03 nan nan 1.112221048448830096e+01
-1.693880195312499609e+03 nan nan 1.101383255030888186e+01
-1.692837807499999826e+03 nan nan 1.089733574605682165e+01
-1.691795419687499589e+03 nan nan 1.077323142436800651e+01
-1.690753031874999806e+03 nan nan 1.064201246870703521e+01
-1.689710644062499568e+03 nan nan 1.050401102062524927e+01
-1.688668256249999558e+03 nan nan 1.036039734993842387e+01
-1.687625868437499776e+03 nan nan 1.021354820208547309e+01
-1.686583480624999311e+03 nan nan 1.006549734056250855e+01
-1.685541092812499528e+03 nan nan 9.917071752037394106e+00
-1.684498704999999745e+03 nan nan 9.769148672935051181e+00
-1.683456317187499735e+03 nan nan 9.623652908945473428e+00
-1.682413929374999725e+03 nan nan 9.481839198381869949e+00
-1.681371541562499488e+03 nan nan 9.343858210025087985e+00
-1.680329153749999932e+03 nan nan 9.210240342197586472e+00
-1.679286765937499922e+03 nan nan 9.081991375370067843e+00
-1.678244378124999685e+03 nan nan 8.960356554482233449e+00
-1.677201990312499674e+03 nan nan 8.845544094182949735e+00
-1.676159602499999892e+03 nan nan 8.736961693198519896e+00
-1.675117214687500109e+03 nan nan 8.634439254283316600e+00
-1.674074826874999644e+03 nan nan 8.537660127776007357e+00
-1.673032439062499861e+03 nan nan 8.446398611054121375e+00
-1.671990051250000079e+03 nan nan 8.361074522172689427e+00
-1.670947663437499841e+03 nan nan 8.281431414511555289e+00
-1.669905275625000058e+03 nan nan 8.206967176950215048e+00
-1.668862887812500048e+03 nan nan 8.138041791522889312e+00
-1.667820499999999811e+03 nan nan 8.074641746262797071e+00
-1.666778112187500028e+03 nan nan 8.016479474440469488e+00
-1.665735724374999563e+03 nan nan 7.963712649039489833e+00
-1.664693336562499780e+03 nan nan 7.916333963221935832e+00
-1.663650948749999998e+03 nan nan 7.874543866316680685e+00
-1.662608560937499988e+03 nan nan 7.838615007492816922e+00
-1.661566173124999750e+03 nan nan 7.808503799933493639e+00
-1.660523785312499740e+03 nan nan 7.783769539827749995e+00
-1.659481397499999730e+03 nan nan 7.763590280207649741e+00
-1.658439009687500175e+03 nan nan 7.747054550146732055e+00
-1.657396621874999937e+03 nan nan 7.733596930874896636e+00
-1.656354234062499927e+03 nan nan 7.722510692004090238e+00
-1.655311846249999917e+03 nan nan 7.713119435614702368e+00
-1.654269458437500134e+03 nan nan 7.705069936146166754e+00
-1.653227070624999897e+03 nan nan 7.698197119642439468e+00
-1.652184682812499886e+03 nan nan 7.692628207620529679e+00
-1.651142295000000104e+03 nan nan 7.688613173427968128e+00
-1.650099907187499639e+03 nan nan 7.686303917303665578e+00
-1.649057519374999856e+03 nan nan 7.685775697238812931e+00
-1.648015131562499846e+03 nan nan 7.686790371924064225e+00
-1.646972743749999836e+03 nan nan 7.689194306259967249e+00
-1.645930355937499826e+03 nan nan 7.692619708323216621e+00
-1.644887968124999588e+03 nan nan 7.696841619466610496e+00
-1.643845580312499806e+03 nan nan 7.702011879912360470e+00
-1.642803192500000023e+03 nan nan 7.708030372763020388e+00
-1.641760804687499558e+03 nan nan 7.714757580310927843e+00
-1.640718416874999775e+03 nan nan 7.722333254078158404e+00
-1.639676029062499538e+03 nan nan 7.730861123924672285e+00
-1.638633641249999755e+03 nan nan 7.740169144608589846e+00
-1.637591253437499745e+03 nan nan 7.750240889886878648e+00
-1.636548865624999735e+03 nan nan 7.761064640574041995e+00
-1.635506477812499952e+03 nan nan 7.772536483554269182e+00
-1.634464089999999942e+03 nan nan 7.784440649869218021e+00
-1.633421702187499932e+03 nan nan 7.796546261262084165e+00
-1.632379314375000149e+03 nan nan 7.808694550148487679e+00
-1.631336926562499684e+03 nan nan 7.820707881906042935e+00
-1.630294538749999901e+03 nan nan 7.832324045791088096e+00
-1.629252150937499891e+03 nan nan 7.843402242547771408e+00
-1.628209763125000109e+03 nan nan 7.854037850753366357e+00
-1.627167375312499871e+03 nan nan 7.864244063643898386e+00
-1.626124987499999861e+03 nan nan 7.873935591622367447e+00
-1.625082599687499851e+03 nan nan 7.883220713202953256e+00
-1.624040211874999613e+03 nan nan 7.892227588180974251e+00
-1.622997824062499831e+03 nan nan 7.900870489644820083e+00
-1.621955436249999821e+03 nan nan 7.909140470056360783e+00
-1.620913048437499810e+03 nan nan 7.917185412810237466e+00
-1.619870660624999573e+03 nan nan 7.925088366258624006e+00
-1.618828272812499563e+03 nan nan 7.932960053857703642e+00
-1.617785884999999780e+03 nan nan 7.940927013652513189e+00
-1.616743497187499997e+03 nan nan 7.949186426242061287e+00
-1.615701109374999760e+03 nan nan 7.957917358749001302e+00
-1.614658721562499750e+03 nan nan 7.967174193854478226e+00
-1.613616333749999740e+03 nan nan 7.976988797569379841e+00
-1.612573945937499957e+03 nan nan 7.987384400752204350e+00
-1.611531558124999947e+03 nan nan 7.998214603854407301e+00
-1.610489170312499937e+03 nan nan 8.009258118907125024e+00
-1.609446782499999927e+03 nan nan 8.020393639554532328e+00
-1.608404394687500144e+03 nan nan 8.031531398520982634e+00
-1.607362006874999906e+03 nan nan 8.042534094490802588e+00
-1.606319619062500124e+03 nan nan 8.053306961573277079e+00
-1.605277231249999659e+03 nan nan 8.063912462243274959e+00
-1.604234843437499876e+03 nan nan 8.074366487328648034e+00
-1.603192455625000093e+03 nan nan 8.084543646925327565e+00
-1.602150067812499628e+03 nan nan 8.094375708822880711e+00
-1.601107679999999846e+03 nan nan 8.103935356956430525e+00
-1.600065292187499836e+03 nan nan 8.113263616865443950e+00
-1.599022904374999825e+03 nan nan 8.122322522778842924e+00
-1.597980516562500043e+03 nan nan 8.131139586865016256e+00
-1.596938128749999578e+03 nan nan 8.139832037805076581e+00
-1.595895740937499795e+03 nan nan 8.148576869350792506e+00
-1.594853353124999785e+03 nan nan 8.157446049992209680e+00
-1.593810965312499548e+03 nan nan 8.166417802936482673e+00
-1.592768577499999765e+03 nan nan 8.175477704855895311e+00
-1.591726189687499755e+03 nan nan 8.184579193183187940e+00
-1.590683801874999745e+03 nan nan 8.193763417467099686e+00
-1.589641414062499734e+03 nan nan 8.203097562625268679e+00
-1.588599026249999952e+03 nan nan 8.212576354674817836e+00
-1.587556638437499942e+03 nan nan 8.222193818488113592e+00
-1.586514250624999931e+03 nan nan 8.231936788568539498e+00
-1.585471862812500149e+03 nan nan 8.241841063456382344e+00
-1.584429474999999911e+03 nan nan 8.251872271754574939e+00
-1.583387087187499901e+03 nan nan 8.261956127711144404e+00
-1.582344699375000118e+03 nan nan 8.272022571181295802e+00
-1.581302311562499881e+03 nan nan 8.282002271727245457e+00
-1.580259923750000098e+03 nan nan 8.291893085736612434e+00
-1.579217535937499633e+03 nan nan 8.301627290967941164e+00
-1.578175148124999851e+03 nan nan 8.311131596930744436e+00
-1.577132760312500068e+03 nan nan 8.320406724026808476e+00
-1.576090372499999603e+03 nan nan 8.329399237537137068e+00
-1.575047984687499820e+03 nan nan 8.337935239601517168e+00
-1.574005596874999583e+03 nan nan 8.345963342939185736e+00
-1.572963209062499800e+03 nan nan 8.353537419786333018e+00
-1.571920821250000017e+03 nan nan 8.360586457923519177e+00
-1.570878433437499552e+03 nan nan 8.367040269355513260e+00
-1.569836045624999770e+03 nan nan 8.372972669323001327e+00
-1.568793657812499760e+03 nan nan 8.378389403233800437e+00
-1.567751269999999522e+03 nan nan 8.383286554520612555e+00
-1.566708882187499739e+03 nan nan 8.387753903675744027e+00
-1.565666494374999957e+03 nan nan 8.391907731464160136e+00
-1.564624106562499946e+03 nan nan 8.395825109131214603e+00
-1.563581718749999936e+03 nan nan 8.399640049831079480e+00
-1.562539330937500154e+03 nan nan 8.403458765264650410e+00
-1.561496943124999916e+03 nan nan 8.407287741943170190e+00
-1.560454555312499906e+03 nan nan 8.411101345959250963e+00
-1.559412167500000123e+03 nan nan 8.414926354972598332e+00
-1.558369779687499886e+03 nan nan 8.418847962821844888e+00
-1.557327391874999876e+03 nan nan 8.422963757420445674e+00
-1.556285004062499866e+03 nan nan 8.427319553702650623e+00
-1.555242616249999855e+03 nan nan 8.431920998346591034e+00
-1.554200228437500073e+03 nan nan 8.436774832912171007e+00
-1.553157840624999608e+03 nan nan 8.441883063750598382e+00
-1.552115452812499825e+03 nan nan 8.447275774164653583e+00
-1.551073065000000042e+03 nan nan 8.452901943920416272e+00
-1.550030677187499577e+03 nan nan 8.458614368990724941e+00
-1.548988289374999795e+03 nan nan 8.464327925320128898e+00
-1.547945901562500012e+03 nan nan 8.470049853637894088e+00
-1.546903513749999775e+03 nan nan 8.475681979086049367e+00
-1.545861125937499764e+03 nan nan 8.481115388273565259e+00
-1.544818738124999527e+03 nan nan 8.486296789782709737e+00
-1.543776350312499744e+03 nan nan 8.491240000723701442e+00
-1.542733962500000189e+03 nan nan 8.496014602752996581e+00
-1.541691574687499724e+03 nan nan 8.500672183614442545e+00
-1.540649186874999941e+03 nan nan 8.505267620999918066e+00
-1.539606799062499704e+03 nan nan 8.509811364304916026e+00
-1.538564411249999921e+03 nan nan 8.514329625842778526e+00
-1.537522023437499911e+03 nan nan 8.518829035178329789e+00
-1.536479635625000128e+03 nan nan 8.523218429320809975e+00
-1.535437247812499891e+03 nan nan 8.527417464022986948e+00
-1.534394859999999881e+03 nan nan 8.531439231436367621e+00
-1.533352472187499870e+03 nan nan 8.535323640008696700e+00
-1.532310084375000088e+03 nan nan 8.539085947036348045e+00
-1.531267696562499850e+03 nan nan 8.542782357753686995e+00
-1.530225308749999840e+03 nan nan 8.546380307288121259e+00
-1.529182920937499830e+03 nan nan 8.549842733038017784e+00
-1.528140533125000047e+03 nan nan 8.553213387543070922e+00
-1.527098145312499810e+03 nan nan 8.556468675609131935e+00
-1.526055757499999800e+03 nan nan 8.559594013581889982e+00
-1.525013369687500017e+03 nan nan 8.562555087511665164e+00
-1.523970981874999552e+03 nan nan 8.565320116554998364e+00
-1.522928594062499769e+03 nan nan 8.567864911838197983e+00
-1.521886206249999759e+03 nan nan 8.570145233110189054e+00
-1.520843818437499749e+03 nan nan 8.572212699662150825e+00
-1.519801430624999966e+03 nan nan 8.574125946830465139e+00
-1.518759042812499729e+03 nan nan 8.575864396418431568e+00
-1.517716654999999946e+03 nan nan 8.577468049454797239e+00
-1.516674267187500163e+03 nan nan 8.578974316351880347e+00
-1.515631879374999698e+03 nan nan 8.580385609039076655e+00
-1.514589491562499916e+03 nan nan 8.581738793688332478e+00
-1.513547103749999678e+03 nan nan 8.583095118039162585e+00
-1.512504715937499896e+03 nan nan 8.584467002091518140e+00
-1.511462328124999885e+03 nan nan 8.585819072556297726e+00
-1.510419940312500103e+03 nan nan 8.587177982543829913e+00
-1.509377552499999865e+03 nan nan 8.588679562056123373e+00
-1.508335164687499855e+03 nan nan 8.590485392199605386e+00
-1.507292776874999845e+03 nan nan 8.592697435766281089e+00
-1.506250389062500062e+03 nan nan 8.595411330432398245e+00
-1.505208001249999597e+03 nan nan 8.598696406791633606e+00
-1.504165613437499815e+03 nan nan 8.602535807613731933e+00
-1.503123225624999804e+03 nan nan 8.606866786712025430e+00
-1.502080837812499567e+03 nan nan 8.611579028829652316e+00
-1.501038449999999784e+03 nan nan 8.616613683560194303e+00
-1.499996062187499774e+03 nan nan 8.621928096871057434e+00
-1.498953674374999991e+03 nan nan 8.627380320133728020e+00
-1.497911286562499527e+03 nan nan 8.632857093988379305e+00
-1.496868898749999744e+03 nan nan 8.638305757355329462e+00
-1.495826510937499961e+03 nan nan 8.643679476907689008e+00
-1.494784123124999951e+03 nan nan 8.648957390075169727e+00
-1.493741735312499713e+03 nan nan 8.654052430220945169e+00
-1.492699347499999931e+03 nan nan 8.658826240673649366e+00
-1.491656959687499921e+03 nan nan 8.663261051584154160e+00
-1.490614571875000138e+03 nan nan 8.667394924286069724e+00
-1.489572184062499900e+03 nan nan 8.671301848337261475e+00
-1.488529796249999890e+03 nan nan 8.675059361933051605e+00
-1.487487408437499653e+03 nan nan 8.678711454202579390e+00
-1.486445020624999870e+03 nan nan 8.682254740875491095e+00
-1.485402632812499860e+03 nan nan 8.685714499428634383e+00
-1.484360244999999850e+03 nan nan 8.689155308298872171e+00
-1.483317857187499840e+03 nan nan 8.692613562375090197e+00
-1.482275469374999602e+03 nan nan 8.696097380256686549e+00
-1.481233081562499819e+03 nan nan 8.699634879779191365e+00
-1.480190693750000037e+03 nan nan 8.703252509859346731e+00
-1.479148305937499572e+03 nan nan 8.706945189188520118e+00
-1.478105918124999789e+03 nan nan 8.710710229282287997e+00
-1.477063530312500006e+03 nan nan 8.714495331110631682e+00
-1.476021142499999542e+03 nan nan 8.718324098070302952e+00
-1.474978754687499759e+03 nan nan 8.722269725890374303e+00
-1.473936366874999749e+03 nan nan 8.726304932599164843e+00
-1.472893979062499966e+03 nan nan 8.730394188369581698e+00
-1.471851591250000183e+03 nan nan 8.734514309484547212e+00
-1.470809203437499718e+03 nan nan 8.738620643977856872e+00
-1.469766815624999936e+03 nan nan 8.742667960851891351e+00
-1.468724427812499925e+03 nan nan 8.746626669366101225e+00
-1.467682039999999688e+03 nan nan 8.750392663972219154e+00
-1.466639652187499905e+03 nan nan 8.753889180509526469e+00
-1.465597264374999895e+03 nan nan 8.757087131461693374e+00
-1.464554876562500112e+03 nan nan 8.759943241456456420e+00
-1.463512488749999875e+03 nan nan 8.762443209811815237e+00
-1.462470100937500092e+03 nan nan 8.764584240706870588e+00
-1.461427713124999855e+03 nan nan 8.766321816238546560e+00
-1.460385325312499845e+03 nan nan 8.767624718127704497e+00
-1.459342937500000062e+03 nan nan 8.768527688027118572e+00
-1.458300549687499824e+03 nan nan 8.769148156503653979e+00
-1.457258161874999814e+03 nan nan 8.769611214039180425e+00
-1.456215774062500032e+03 nan nan 8.770017089803886279e+00
-1.455173386249999794e+03 nan nan 8.770484047239632375e+00
-1.454130998437500011e+03 nan nan 8.771106967029599133e+00
-1.453088610624999546e+03 nan nan 8.771954630975404399e+00
-1.452046222812499764e+03 nan nan 8.773121688679285768e+00
-1.451003835000000208e+03 nan nan 8.774624140792221638e+00
-1.449961447187499516e+03 nan nan 8.776403651869818745e+00
-1.448919059374999961e+03 nan nan 8.778394735166212826e+00
-1.447876671562499723e+03 nan nan 8.780564761830534692e+00
-1.446834283749999940e+03 nan nan 8.782893352730491543e+00
-1.445791895937499930e+03 nan nan 8.785355040816213545e+00
-1.444749508124999693e+03 nan nan 8.787885434151229802e+00
-1.443707120312499910e+03 nan nan 8.790374124252902988e+00
-1.442664732499999900e+03 nan nan 8.792768689504216084e+00
-1.441622344687499663e+03 nan nan 8.795036074377563295e+00
-1.440579956874999880e+03 nan nan 8.797144708724271567e+00
-1.439537569062499870e+03 nan nan 8.799091858908155928e+00
-1.438495181249999860e+03 nan nan 8.800891143717141318e+00
-1.437452793437499849e+03 nan nan 8.802546955254650030e+00
-1.436410405625000067e+03 nan nan 8.804114399607223973e+00
-1.435368017812499829e+03 nan nan 8.805575660944025884e+00
-1.434325629999999819e+03 nan nan 8.806878090146218696e+00
-1.433283242187500036e+03 nan nan 8.808102019016182282e+00
-1.432240854374999572e+03 nan nan 8.809304310079728140e+00
-1.431198466562499789e+03 nan nan 8.810547787204972892e+00
-1.430156078750000006e+03 nan nan 8.811934434250222381e+00
-1.429113690937499769e+03 nan nan 8.813538086864618037e+00
-1.428071303124999986e+03 nan nan 8.815450941548718333e+00
-1.427028915312499521e+03 nan nan 8.817760063302138462e+00
-1.425986527499999966e+03 nan nan 8.820488891921522523e+00
-1.424944139687500183e+03 nan nan 8.823654154758351353e+00
-1.423901751874999718e+03 nan nan 8.827313490051240663e+00
-1.422859364062499935e+03 nan nan 8.831445079906082185e+00
-1.421816976249999698e+03 nan nan 8.836026584818291951e+00
-1.420774588437499915e+03 nan nan 8.841126495568021326e+00
-1.419732200624999905e+03 nan nan 8.846743692282323934e+00
-1.418689812812499667e+03 nan nan 8.852778396228027091e+00
-1.417647424999999885e+03 nan nan 8.859144378815088317e+00
-1.416605037187499875e+03 nan nan 8.865723670959757996e+00
-1.415562649374999637e+03 nan nan 8.872349025672516376e+00
-1.414520261562499854e+03 nan nan 8.878856546617607037e+00
-1.413477873749999844e+03 nan nan 8.885151565850600619e+00
-1.412435485937499834e+03 nan nan 8.891198070799719133e+00
-1.411393098124999824e+03 nan nan 8.896869675605721284e+00
-1.410350710312500041e+03 nan nan 8.902059989001473994e+00
-1.409308322499999804e+03 nan nan 8.906699466249223818e+00
-1.408265934687499794e+03 nan nan 8.910722700752934600e+00
-1.407223546875000011e+03 nan nan 8.914137675944060035e+00
-1.406181159062500001e+03 nan nan 8.916977127966383421e+00
-1.405138771249999763e+03 nan nan 8.919207366006061122e+00
-1.404096383437499753e+03 nan nan 8.920770255722937137e+00
-1.403053995624999970e+03 nan nan 8.921701178519025888e+00
-1.402011607812500188e+03 nan nan 8.922082545979277413e+00
-1.400969219999999950e+03 nan nan 8.922066371074548030e+00
-1.399926832187499940e+03 nan nan 8.921753143400399821e+00
-1.398884444375000157e+03 nan nan 8.921199195123552528e+00
-1.397842056562499693e+03 nan nan 8.920506359886074321e+00
-1.396799668749999910e+03 nan nan 8.919838433898918950e+00
-1.395757280937500127e+03 nan nan 8.919406642354800852e+00
-1.394714893124999890e+03 nan nan 8.919348783881552833e+00
-1.393672505312499879e+03 nan nan 8.919761542982588054e+00
-1.392630117499999642e+03 nan nan 8.920629932347788227e+00
-1.391587729687499859e+03 nan nan 8.922017909850419315e+00
-1.390545341875000076e+03 nan nan 8.924013229079953646e+00
-1.389502954062499839e+03 nan nan 8.926610453343391427e+00
-1.388460566249999829e+03 nan nan 8.929777919466008740e+00
-1.387418178437499591e+03 nan nan 8.933364494338521311e+00
-1.386375790624999809e+03 nan nan 8.937282024625302412e+00
-1.385333402812499799e+03 nan nan 8.941535549193202925e+00
-1.384291015000000016e+03 nan nan 8.946066560568041837e+00
-1.383248627187499778e+03 nan nan 8.950792948934898519e+00
-1.382206239374999768e+03 nan nan 8.955733646105281665e+00
-1.381163851562499758e+03 nan nan 8.960878773152749943e+00
-1.380121463750000203e+03 nan nan 8.966133087758361597e+00
-1.379079075937499965e+03 nan nan 8.971377869953199635e+00
-1.378036688124999955e+03 nan nan 8.976479209698709383e+00
-1.376994300312499945e+03 nan nan 8.981310422277912764e+00
-1.375951912499999708e+03 nan nan 8.985811700696476834e+00
-1.374909524687499925e+03 nan nan 8.989991856560843431e+00
-1.373867136874999915e+03 nan nan 8.993867502359128352e+00
-1.372824749062500132e+03 nan nan 8.997372749668473446e+00
-1.371782361249999667e+03 nan nan 9.000420975665004875e+00
-1.370739973437499884e+03 nan nan 9.002968785542543984e+00
-1.369697585624999874e+03 nan nan 9.005037694422938443e+00
-1.368655197812499864e+03 nan nan 9.006681079657733235e+00
-1.367612809999999854e+03 nan nan 9.007957976013264201e+00
-1.366570422187499844e+03 nan nan 9.008911413989283190e+00
-1.365528034374999834e+03 nan nan 9.009627015887838652e+00
-1.364485646562500051e+03 nan nan 9.010197375261073560e+00
-1.363443258749999814e+03 nan nan 9.010731566305789642e+00
-1.362400870937499803e+03 nan nan 9.011357816450642488e+00
-1.361358483124999566e+03 nan nan 9.012127608227739728e+00
-1.360316095312499783e+03 nan nan 9.013043338525760007e+00
-1.359273707500000000e+03 nan nan 9.014181511858366136e+00
-1.358231319687499763e+03 nan nan 9.015605215544406192e+00
-1.357188931875000208e+03 nan nan 9.017345735878599555e+00
-1.356146544062499970e+03 nan nan 9.019384505695281717e+00
-1.355104156249999960e+03 nan nan 9.021622530256362182e+00
-1.354061768437500177e+03 nan nan 9.024091972020388042e+00
-1.353019380624999712e+03 nan nan 9.026836742202441144e+00
-1.351976992812499930e+03 nan nan 9.029795901378669498e+00
-1.350934604999999692e+03 nan nan 9.032904346465576495e+00
-1.349892217187499909e+03 nan nan 9.036095019830781894e+00
-1.348849829375000127e+03 nan nan 9.039371720305773295e+00
-1.347807441562499889e+03 nan nan 9.042771185486779828e+00
-1.346765053749999879e+03 nan nan 9.046294713437987411e+00
-1.345722665937499642e+03 nan nan 9.049898003922216105e+00
-1.344680278124999859e+03 nan nan 9.053506153117364619e+00
-1.343637890312499849e+03 nan nan 9.057047212543743342e+00
-1.342595502499999611e+03 nan nan 9.060474756581509581e+00
-1.341553114687499829e+03 nan nan 9.063760369216740997e+00
-1.340510726874999818e+03 nan nan 9.066870817146723383e+00
-1.339468339062499808e+03 nan nan 9.069694340401817101e+00
-1.338425951249999798e+03 nan nan 9.072167567860434545e+00
-1.337383563437499788e+03 nan nan 9.074344641548563573e+00
-1.336341175624999778e+03 nan nan 9.076244302467888048e+00
-1.335298787812499768e+03 nan nan 9.077867650903085561e+00
-1.334256399999999758e+03 nan nan 9.079244698340648512e+00
-1.333214012187500202e+03 nan nan 9.080336643957370057e+00
-1.332171624374999965e+03 nan nan 9.081111603875992699e+00
-1.331129236562500182e+03 nan nan 9.081660347832920976e+00
-1.330086848750000172e+03 nan nan 9.082055660490002680e+00
-1.329044460937499935e+03 nan nan 9.082310076207967597e+00
-1.328002073124999924e+03 nan nan 9.082409848313407252e+00
-1.326959685312499687e+03 nan nan 9.082393977753977055e+00
-1.325917297499999904e+03 nan nan 9.082241302809528349e+00
-1.324874909687500121e+03 nan nan 9.081930049872857680e+00
-1.323832521874999884e+03 nan nan 9.081633438984239248e+00
-1.322790134062499874e+03 nan nan 9.081544733058029450e+00
-1.321747746249999864e+03 nan nan 9.081769912527136057e+00
-1.320705358437499854e+03 nan nan 9.082378196421956318e+00
-1.319662970625000071e+03 nan nan 9.083358181376238960e+00
-1.318620582812499606e+03 nan nan 9.084706920169205446e+00
-1.317578194999999823e+03 nan nan 9.086453594914992493e+00
-1.316535807187499813e+03 nan nan 9.088569432695761563e+00
-1.315493419374999803e+03 nan nan 9.091011259831370594e+00
-1.314451031562499793e+03 nan nan 9.093842710758785586e+00
-1.313408643749999783e+03 nan nan 9.097038835971909876e+00
-1.312366255937499773e+03 nan nan 9.100539196360992733e+00
-1.311323868124999763e+03 nan nan 9.104354742162126257e+00
-1.310281480312499980e+03 nan nan 9.108354054086458262e+00
-1.309239092499999970e+03 nan nan 9.112395040014146019e+00
-1.308196704687499960e+03 nan nan 9.116406599385433296e+00
-1.307154316875000177e+03 nan nan 9.120324444421934018e+00
-1.306111929062499939e+03 nan nan 9.124130720393859306e+00
-1.305069541249999929e+03 nan nan 9.127781382342398331e+00
-1.304027153437500147e+03 nan nan 9.131253958330132647e+00
-1.302984765624999682e+03 nan nan 9.134649472123641090e+00
-1.301942377812499899e+03 nan nan 9.137991702727006782e+00
-1.300899989999999889e+03 nan nan 9.141176282483529647e+00
-1.299857602187499879e+03 nan nan 9.144118249868947501e+00
-1.298815214374999869e+03 nan nan 9.146797129810007476e+00
-1.297772826562499858e+03 nan nan 9.149233448777215116e+00
-1.296730438749999848e+03 nan nan 9.151438928231456771e+00
-1.295688050937499838e+03 nan nan 9.153379805759728427e+00
-1.294645663124999828e+03 nan nan 9.155016133677756685e+00
-1.293603275312499818e+03 nan nan 9.156316506102516684e+00
-1.292560887499999581e+03 nan nan 9.157303186709240705e+00
-1.291518499687499798e+03 nan nan 9.158062006046458592e+00
-1.290476111874999788e+03 nan nan 9.158584249766818175e+00
-1.289433724062499778e+03 nan nan 9.158922208625845940e+00
-1.288391336249999767e+03 nan nan 9.159183709179783861e+00
-1.287348948437499985e+03 nan nan 9.159366106951164710e+00
-1.286306560624999975e+03 nan nan 9.159432131766250151e+00
-1.285264172812500192e+03 nan nan 9.159430106823661433e+00
-1.284221784999999954e+03 nan nan 9.159465504891079135e+00
-1.283179397187499944e+03 nan nan 9.159623289268926882e+00
-1.282137009374999934e+03 nan nan 9.159914035385629205e+00
-1.281094621562500151e+03 nan nan 9.160323902753130909e+00
-1.280052233749999914e+03 nan nan 9.160893758881730520e+00
-1.279009845937499904e+03 nan nan 9.161651210016419355e+00
-1.277967458124999894e+03 nan nan 9.162570673197919291e+00
-1.276925070312500111e+03 nan nan 9.163666346579976363e+00
-1.275882682499999873e+03 nan nan 9.164995625142070779e+00
-1.274840294687499863e+03 nan nan 9.166525969395113549e+00
-1.273797906874999853e+03 nan nan 9.168099627377777949e+00
-1.272755519062499616e+03 nan nan 9.169653414729573626e+00
-1.271713131249999833e+03 nan nan 9.171169797924271450e+00
-1.270670743437499823e+03 nan nan 9.172602079565459476e+00
-1.269628355624999813e+03 nan nan 9.174014966361752954e+00
-1.268585967812499803e+03 nan nan 9.175521848919737877e+00
-1.267543579999999793e+03 nan nan 9.177092448914040190e+00
-1.266501192187499782e+03 nan nan 9.178577494598554765e+00
-1.265458804374999772e+03 nan nan 9.179942575110679570e+00
-1.264416416562499990e+03 nan nan 9.181243723950229807e+00
-1.263374028749999979e+03 nan nan 9.182477524701686988e+00
-1.262331640937499969e+03 nan nan 9.183526760560608793e+00
-1.261289253125000187e+03 nan nan 9.184336146273881951e+00
-1.260246865312499949e+03 nan nan 9.184874563682329907e+00
-1.259204477499999939e+03 nan nan 9.185128333576146886e+00
-1.258162089687499929e+03 nan nan 9.185169860367107475e+00
-1.257119701874999919e+03 nan nan 9.185129809673327372e+00
-1.256077314062499909e+03 nan nan 9.185104537296423288e+00
-1.255034926249999899e+03 nan nan 9.185175020955963276e+00
-1.253992538437499888e+03 nan nan 9.185437289340303124e+00
-1.252950150624999878e+03 nan nan 9.185931867413692942e+00
-1.251907762812499868e+03 nan nan 9.186738975223381232e+00
-1.250865374999999858e+03 nan nan 9.187958400785115387e+00
-1.249822987187499848e+03 nan nan 9.189629635098896188e+00
-1.248780599374999838e+03 nan nan 9.191733483223627488e+00
-1.247738211562499828e+03 nan nan 9.194257216983690029e+00
-1.246695823749999818e+03 nan nan 9.197272618625211393e+00
-1.245653435937499808e+03 nan nan 9.200870091942109141e+00
-1.244611048124999797e+03 nan nan 9.205119267443349074e+00
-1.243568660312499787e+03 nan nan 9.209908383742382298e+00
-1.242526272499999550e+03 nan nan 9.215003025249963287e+00
-1.241483884687499767e+03 nan nan 9.220283441600445329e+00
-1.240441496874999984e+03 nan nan 9.225682745170606935e+00
-1.239399109062499974e+03 nan nan 9.231196416786477954e+00
-1.238356721249999964e+03 nan nan 9.236810546017789392e+00
-1.237314333437499954e+03 nan nan 9.242432848026192360e+00
-1.236271945624999944e+03 nan nan 9.248006818780936555e+00
-1.235229557812500161e+03 nan nan 9.253502885604387274e+00
-1.234187169999999924e+03 nan nan 9.258946962021703087e+00
-1.233144782187499914e+03 nan nan 9.264400339909963478e+00
-1.232102394374999903e+03 nan nan 9.269766162649728969e+00
-1.231060006562500121e+03 nan nan 9.274930934951306938e+00
-1.230017618749999883e+03 nan nan 9.279951661058559509e+00
-1.228975230937499873e+03 nan nan 9.284841448859905810e+00
-1.227932843124999863e+03 nan nan 9.289486843299437524e+00
-1.226890455312499626e+03 nan nan 9.293828203523236908e+00
-1.225848067499999843e+03 nan nan 9.297863579224863173e+00
-1.224805679687499833e+03 nan nan 9.301580460451916110e+00
-1.223763291874999823e+03 nan nan 9.304886964582577136e+00
-1.222720904062499812e+03 nan nan 9.307761860885436889e+00
-1.221678516249999802e+03 nan nan 9.310353351136683386e+00
-1.220636128437499792e+03 nan nan 9.312775292747389244e+00
-1.219593740624999782e+03 nan nan 9.315137380109199228e+00
-1.218551352812499772e+03 nan nan 9.317609085768021160e+00
-1.217508964999999989e+03 nan nan 9.320264126028087404e+00
-1.216466577187499979e+03 nan nan 9.322978051090055729e+00
-1.215424189374999969e+03 nan nan 9.325653366041692038e+00
-1.214381801562499959e+03 nan nan 9.328246365776486471e+00
-1.213339413749999949e+03 nan nan 9.330641843603439511e+00
-1.212297025937499939e+03 nan nan 9.332819620882009559e+00
-1.211254638124999929e+03 nan nan 9.334857449784429662e+00
-1.210212250312499918e+03 nan nan 9.336765253215929761e+00
-1.209169862500000136e+03 nan nan 9.338526046957346338e+00
-1.208127474687499898e+03 nan nan 9.340071710646189018e+00
-1.207085086874999888e+03 nan nan 9.341416162437063520e+00
-1.206042699062499878e+03 nan nan 9.342625786006422572e+00
-1.205000311250000095e+03 nan nan 9.343625011139421233e+00
-1.203957923437499858e+03 nan nan 9.344363081032605933e+00
-1.202915535624999848e+03 nan nan 9.344952268602060741e+00
-1.201873147812499838e+03 nan nan 9.345514250426161240e+00
-1.200830759999999827e+03 nan nan 9.346079574481896302e+00
-1.199788372187499817e+03 nan nan 9.346713012564373813e+00
-1.198745984374999807e+03 nan nan 9.347410611107058287e+00
-1.197703596562499797e+03 nan nan 9.348223869261717667e+00
-1.196661208749999560e+03 nan nan 9.349328155481586577e+00
-1.195618820937499777e+03 nan nan 9.350794012293329516e+00
-1.194576433124999994e+03 nan nan 9.352603180512653935e+00
-1.193534045312499984e+03 nan nan 9.354620228466345111e+00
-1.192491657499999747e+03 nan nan 9.356682401509321068e+00
-1.191449269687499964e+03 nan nan 9.358798639533098651e+00
-1.190406881874999954e+03 nan nan 9.361045932687520832e+00
-1.189364494062499944e+03 nan nan 9.363381863599242294e+00
-1.188322106249999933e+03 nan nan 9.365747719548933148e+00
-1.187279718437499923e+03 nan nan 9.368079812608145929e+00
-1.186237330624999913e+03 nan nan 9.370311620319895951e+00
-1.185194942812500130e+03 nan nan 9.372523396074516455e+00
-1.184152554999999893e+03 nan nan 9.374796571154732305e+00
-1.183110167187499883e+03 nan nan 9.377201985022402653e+00
-1.182067779374999873e+03 nan nan 9.379786609129933339e+00
-1.181025391562500090e+03 nan nan 9.382423715010618892e+00
-1.179983003749999853e+03 nan nan 9.385034995118170187e+00
-1.178940615937499842e+03 nan nan 9.387637408242218484e+00
-1.177898228124999832e+03 nan nan 9.390237175119041879e+00
-1.176855840312499822e+03 nan nan 9.392845437673255304e+00
-1.175813452499999812e+03 nan nan 9.395603373496905775e+00
-1.174771064687499802e+03 nan nan 9.398589495649911640e+00
-1.173728676874999792e+03 nan nan 9.401782212561474950e+00
-1.172686289062499782e+03 nan nan 9.405141750793340805e+00
-1.171643901249999999e+03 nan nan 9.408721013711337733e+00
-1.170601513437499989e+03 nan nan 9.412502122660203696e+00
-1.169559125624999979e+03 nan nan 9.416401128087182215e+00
-1.168516737812499969e+03 nan nan 9.420424909907650246e+00
-1.167474349999999959e+03 nan nan 9.424511597810015573e+00
-1.166431962187499721e+03 nan nan 9.428536019204774021e+00
-1.165389574374999938e+03 nan nan 9.432424449455609761e+00
-1.164347186562499928e+03 nan nan 9.436236635643899362e+00
-1.163304798750000145e+03 nan nan 9.439955118090015418e+00
-1.162262410937499908e+03 nan nan 9.443511259845555728e+00
-1.161220023124999898e+03 nan nan 9.446821829901109524e+00
-1.160177635312499888e+03 nan nan 9.449747285523347529e+00
-1.159135247500000105e+03 nan nan 9.452212396278689255e+00
-1.158092859687499868e+03 nan nan 9.454224435270504046e+00
-1.157050471874999857e+03 nan nan 9.455734754439736989e+00
-1.156008084062499847e+03 nan nan 9.456689278019000611e+00
-1.154965696250000065e+03 nan nan 9.457069334104446057e+00
-1.153923308437499827e+03 nan nan 9.456824032629198129e+00
-1.152880920624999817e+03 nan nan 9.456050387182836303e+00
-1.151838532812499807e+03 nan nan 9.454909654540607278e+00
-1.150796144999999797e+03 nan nan 9.453449537500523192e+00
-1.149753757187499787e+03 nan nan 9.451627270579788131e+00
-1.148711369374999776e+03 nan nan 9.449456787728028218e+00
-1.147668981562499994e+03 nan nan 9.447041373587925506e+00
-1.146626593749999984e+03 nan nan 9.444533648310835972e+00
-1.145584205937499974e+03 nan nan 9.442127674878275201e+00
-1.144541818124999963e+03 nan nan 9.440034559621990340e+00
-1.143499430312499953e+03 nan nan 9.438424375759954188e+00
-1.142457042499999943e+03 nan nan 9.437389758806963513e+00
-1.141414654687499933e+03 nan nan 9.436951120971329487e+00
-1.140372266874999923e+03 nan nan 9.437150510525604830e+00
-1.139329879062499913e+03 nan nan 9.438053983079020881e+00
-1.138287491249999903e+03 nan nan 9.439690928207122411e+00
-1.137245103437499893e+03 nan nan 9.442093929537453079e+00
-1.136202715624999882e+03 nan nan 9.445242305506162950e+00
-1.135160327812500100e+03 nan nan 9.448975707116506584e+00
-1.134117939999999862e+03 nan nan 9.453189402556974485e+00
-1.133075552187499852e+03 nan nan 9.457959970381272896e+00
-1.132033164374999842e+03 nan nan 9.463390575138975080e+00
-1.130990776562499832e+03 nan nan 9.469332381648344565e+00
-1.129948388749999822e+03 nan nan 9.475725301841377402e+00
-1.128906000937499812e+03 nan nan 9.482639668860384674e+00
-1.127863613124999802e+03 nan nan 9.489966201346389241e+00
-1.126821225312499791e+03 nan nan 9.497683708827956650e+00
-1.125778837499999781e+03 nan nan 9.505882774071077179e+00
-1.124736449687499999e+03 nan nan 9.514475441742069606e+00
-1.123694061874999989e+03 nan nan 9.523179066490873979e+00
-1.122651674062499978e+03 nan nan 9.531772654806861311e+00
-1.121609286249999968e+03 nan nan 9.540145669006172113e+00
-1.120566898437499731e+03 nan nan 9.548162845844098356e+00
-1.119524510624999948e+03 nan nan 9.555774079261082576e+00
-1.118482122812499938e+03 nan nan 9.563006298791846049e+00
-1.117439734999999928e+03 nan nan 9.569782475056406668e+00
-1.116397347187499690e+03 nan nan 9.576028698222962987e+00
-1.115354959374999908e+03 nan nan 9.581761343662289931e+00
-1.114312571562499897e+03 nan nan 9.586948576889918527e+00
-1.113270183749999887e+03 nan nan 9.591695381672364462e+00
-1.112227795937499877e+03 nan nan 9.596152774791125495e+00
-1.111185408124999867e+03 nan nan 9.600387288438833266e+00
-1.110143020312500084e+03 nan nan 9.604440270370002253e+00
-1.109100632500000074e+03 nan nan 9.608363230463112359e+00
-1.108058244687499837e+03 nan nan 9.612229667476826833e+00
-1.107015856874999827e+03 nan nan 9.616052729609320338e+00
-1.105973469062499817e+03 nan nan 9.619805647993695530e+00
-1.104931081250000034e+03 nan nan 9.623445843313891856e+00
-1.103888693437499796e+03 nan nan 9.626940090197765088e+00
-1.102846305624999786e+03 nan nan 9.630236683040360290e+00
-1.101803917812500003e+03 nan nan 9.633354835583151754e+00
-1.100761529999999993e+03 nan nan 9.636306617820467935e+00
-1.099719142187499983e+03 nan nan 9.639107905116054198e+00
-1.098676754374999973e+03 nan nan 9.641707054831847756e+00
-1.097634366562499963e+03 nan nan 9.644034850235900791e+00
-1.096591978749999953e+03 nan nan 9.646032002414576922e+00
-1.095549590937499943e+03 nan nan 9.647687028128887121e+00
-1.094507203124999933e+03 nan nan 9.649044638120544803e+00
-1.093464815312499923e+03 nan nan 9.650069766377615821e+00
-1.092422427499999912e+03 nan nan 9.650582865920679154e+00
-1.091380039687499902e+03 nan nan 9.650400116562956043e+00
-1.090337651874999892e+03 nan nan 9.649569752918006671e+00
-1.089295264062499882e+03 nan nan 9.648111843564972645e+00
-1.088252876249999872e+03 nan nan 9.645974983699309391e+00
-1.087210488437500089e+03 nan nan 9.643328551571700658e+00
-1.086168100624999852e+03 nan nan 9.640389737476821708e+00
-1.085125712812499842e+03 nan nan 9.637233338379369130e+00
-1.084083324999999832e+03 nan nan 9.633989085279509368e+00
-1.083040937187500049e+03 nan nan 9.630972476466498122e+00
-1.081998549374999811e+03 nan nan 9.628360788258259362e+00
-1.080956161562499801e+03 nan nan 9.626232138838400232e+00
-1.079913773749999791e+03 nan nan 9.624772405749940418e+00
-1.078871385937500008e+03 nan nan 9.624153800043240281e+00
-1.077828998124999998e+03 nan nan 9.624314557103838652e+00
-1.076786610312499988e+03 nan nan 9.625253741653095219e+00
-1.075744222499999978e+03 nan nan 9.627084567743425580e+00
-1.074701834687499968e+03 nan nan 9.629780358343522195e+00
-1.073659446874999958e+03 nan nan 9.633266015178927333e+00
-1.072617059062499948e+03 nan nan 9.637525324119922132e+00
-1.071574671249999938e+03 nan nan 9.642561122205249191e+00
-1.070532283437499700e+03 nan nan 9.648355529462506297e+00
-1.069489895624999917e+03 nan nan 9.654832982799579355e+00
-1.068447507812499907e+03 nan nan 9.661959612506846540e+00
-1.067405119999999897e+03 nan nan 9.669805319112857234e+00
-1.066362732187499887e+03 nan nan 9.678427196356917506e+00
-1.065320344374999650e+03 nan nan 9.687746681931720616e+00
-1.064277956562499867e+03 nan nan 9.697760163894741936e+00
-1.063235568749999857e+03 nan nan 9.708423261811198302e+00
-1.062193180937499847e+03 nan nan 9.719543821169301268e+00
-1.061150793125000064e+03 nan nan 9.730834749423079799e+00
-1.060108405312499826e+03 nan nan 9.742027638747984497e+00
-1.059066017500000044e+03 nan nan 9.752933684696499128e+00
-1.058023629687500033e+03 nan nan 9.763470645263003789e+00
-1.056981241875000023e+03 nan nan 9.773765419502993268e+00
-1.055938854062499786e+03 nan nan 9.783840263123403602e+00
-1.054896466249999776e+03 nan nan 9.793518309779123854e+00
-1.053854078437499993e+03 nan nan 9.802608877473867111e+00
-1.052811690624999983e+03 nan nan 9.811025252767104021e+00
-1.051769302812499973e+03 nan nan 9.818754030571529512e+00
-1.050726914999999735e+03 nan nan 9.825839886001645596e+00
-1.049684527187499953e+03 nan nan 9.832234923332235255e+00
-1.048642139374999942e+03 nan nan 9.837836735277869948e+00
-1.047599751562499932e+03 nan nan 9.842557158163684150e+00
-1.046557363749999695e+03 nan nan 9.846278594997915690e+00
-1.045514975937499912e+03 nan nan 9.848927804118623897e+00
-1.044472588124999902e+03 nan nan 9.850488556462329015e+00
-1.043430200312499892e+03 nan nan 9.851060774303459056e+00
-1.042387812499999882e+03 nan nan 9.850628110633413925e+00
-1.041345424687499872e+03 nan nan 9.849311780285198381e+00
-1.040303036874999862e+03 nan nan 9.847350852238660579e+00
-1.039260649062499851e+03 nan nan 9.844963489509114041e+00
-1.038218261249999841e+03 nan nan 9.842399087409637204e+00
-1.037175873437500059e+03 nan nan 9.839958618607663965e+00
-1.036133485624999821e+03 nan nan 9.837857723895577777e+00
-1.035091097812500038e+03 nan nan 9.836069823935709167e+00
-1.034048710000000028e+03 nan nan 9.834688716747127302e+00
-1.033006322187500018e+03 nan nan 9.833949744930537307e+00
-1.031963934375000008e+03 nan nan 9.833946488126230179e+00
-1.030921546562499771e+03 nan nan 9.834663429613609509e+00
-1.029879158749999988e+03 nan nan 9.836073111235384303e+00
-1.028836770937499978e+03 nan nan 9.838265171195571313e+00
-1.027794383124999968e+03 nan nan 9.841356037468420581e+00
-1.026751995312499957e+03 nan nan 9.845202119109170980e+00
-1.025709607499999947e+03 nan nan 9.849697585769806807e+00
-1.024667219687499710e+03 nan nan 9.854863499245769987e+00
-1.023624831875000041e+03 nan nan 9.860618892755322662e+00
-1.022582444062499917e+03 nan nan 9.866898981107206978e+00
-1.021540056249999907e+03 nan nan 9.873637880615477869e+00
-1.020497668437499783e+03 nan nan 9.880815430628556939e+00
-1.019455280624999773e+03 nan nan 9.888542255770838452e+00
-1.018412892812499877e+03 nan nan 9.896922096702423843e+00
-1.017370504999999866e+03 nan nan 9.905956689149762795e+00
-1.016328117187499743e+03 nan nan 9.915254815974368086e+00
-1.015285729374999619e+03 nan nan 9.924455895723669485e+00
-1.014243341562499950e+03 nan nan 9.933523996550968960e+00
-1.013200953749999940e+03 nan nan 9.942457465770678127e+00
-1.012158565937500043e+03 nan nan 9.951127769599608541e+00
-1.011116178125000033e+03 nan nan 9.959396029478039480e+00
-1.010073790312499909e+03 nan nan 9.967210372946393449e+00
-1.009031402500000127e+03 nan nan 9.974550911000791942e+00
-1.007989014687500003e+03 nan nan 9.981447669000687029e+00
-1.006946626874999993e+03 nan nan 9.988044274271656420e+00
-1.005904239062499869e+03 nan nan 9.994457075518072386e+00
-1.004861851249999745e+03 nan nan 1.000079674876098501e+01
-1.003819463437500076e+03 nan nan 1.000718409968128242e+01
-1.002777075624999952e+03 nan nan 1.001368699010377838e+01
-1.001734687812499942e+03 nan nan 1.002042598158945630e+01
-1.000692299999999818e+03 nan nan 1.002738991559008674e+01
-9.996499121874999219e+02 nan nan 1.003442922138399496e+01
-9.986075243749999117e+02 nan nan 1.004134117310108820e+01
-9.975651365624999016e+02 nan nan 1.004802427854387226e+01
-9.965227487499997778e+02 nan nan 1.005443723261229394e+01
-9.954803609374998814e+02 nan nan 1.006043989665742799e+01
-9.944379731249997576e+02 nan nan 1.006602468668486416e+01
-9.933955853124999749e+02 nan nan 1.007112986580953873e+01
-9.923531974999998511e+02 nan nan 1.007564701339968494e+01
-9.913108096874999546e+02 nan nan 1.007957094222293648e+01
-9.902684218749998308e+02 nan nan 1.008298795252371605e+01
-9.892260340625000481e+02 nan nan 1.008610156015268977e+01
-9.881836462499999243e+02 nan nan 1.008920524751292724e+01
-9.871412584375000279e+02 nan nan 1.009249520197786154e+01
-9.860988706249999041e+02 nan nan 1.009626253209123625e+01
-9.850564828125000076e+02 nan nan 1.010082548943031000e+01
-9.840140949999998838e+02 nan nan 1.010639984415096926e+01
-9.829717071874999874e+02 nan nan 1.011304798539284988e+01
-9.819293193749999773e+02 nan nan 1.012060343291760134e+01
-9.808869315624998535e+02 nan nan 1.012895492807786901e+01
-9.798445437499999571e+02 nan nan 1.013809702270863511e+01
-9.788021559375001743e+02 nan nan 1.014799591049518135e+01
-9.777597681250000505e+02 nan nan 1.015848619150478349e+01
-9.767173803124999267e+02 nan nan 1.016927552049194183e+01
-9.756749924999999166e+02 nan nan 1.018030021934695561e+01
-9.746326046874997928e+02 nan nan 1.019156632044434829e+01
-9.735902168750000101e+02 nan nan 1.020300132361726853e+01
-9.725478290624998863e+02 nan nan 1.021479380329636122e+01
-9.715054412499998762e+02 nan nan 1.022714364607598370e+01
-9.704630534374997524e+02 nan nan 1.023998547815167903e+01
-9.694206656249998559e+02 nan nan 1.025304695648019404e+01
-9.683782778124999595e+02 nan nan 1.026616653206840546e+01
-9.673358899999999494e+02 nan nan 1.027920047367690159e+01
-9.662935021874998256e+02 nan nan 1.029188176198336890e+01
-9.652511143749997018e+02 nan nan 1.030396515741306374e+01
-9.642087265624999191e+02 nan nan 1.031522164059484581e+01
-9.631663387499999089e+02 nan nan 1.032555482841634209e+01
-9.621239509374998988e+02 nan nan 1.033491108791100288e+01
-9.610815631250000024e+02 nan nan 1.034320260311357131e+01
-9.600391753124998786e+02 nan nan 1.035045211043454927e+01
-9.589967874999997548e+02 nan nan 1.035662352910248885e+01
-9.579543996874999721e+02 nan nan 1.036168709168474855e+01
-9.569120118750000756e+02 nan nan 1.036551992433152058e+01
-9.558696240624999518e+02 nan nan 1.036819012706736842e+01
-9.548272362499998280e+02 nan nan 1.037012561294027790e+01
-9.537848484374999316e+02 nan nan 1.037161748388232674e+01
-9.527424606249999215e+02 nan nan 1.037283931917492197e+01
-9.517000728124999114e+02 nan nan 1.037389003492177864e+01
-9.506576849999999013e+02 nan nan 1.037490946560361671e+01
-9.496152971874998912e+02 nan nan 1.037605782562506818e+01
-9.485729093749997674e+02 nan nan 1.037744156740869172e+01
-9.475305215624999846e+02 nan nan 1.037910334084843456e+01
-9.464881337499998608e+02 nan nan 1.038104330246924079e+01
-9.454457459374999644e+02 nan nan 1.038331155300640596e+01
-9.444033581249998406e+02 nan nan 1.038590698453753980e+01
-9.433609703125000578e+02 nan nan 1.038880634223137278e+01
-9.423185824999999340e+02 nan nan 1.039195992664519963e+01
-9.412761946874999239e+02 nan nan 1.039530957340173245e+01
-9.402338068749998001e+02 nan nan 1.039884544938279731e+01
-9.391914190625000174e+02 nan nan 1.040260038340409388e+01
-9.381490312499998936e+02 nan nan 1.040666204741182632e+01
-9.371066434374997698e+02 nan nan 1.041125570146426682e+01
-9.360642556249999870e+02 nan nan 1.041671686783215200e+01
-9.350218678124999769e+02 nan nan 1.042323209247483184e+01
-9.339794799999999668e+02 nan nan 1.043092374857394233e+01
-9.329370921875001841e+02 nan nan 1.043991328474216118e+01
-9.318947043750000603e+02 nan nan 1.045005254695438524e+01
-9.308523165624999365e+02 nan nan 1.046110380030940590e+01
-9.298099287499999264e+02 nan nan 1.047309026710003899e+01
-9.287675409374998026e+02 nan nan 1.048615975134585376e+01
-9.277251531250000198e+02 nan nan 1.050013152069409195e+01
-9.266827653124998960e+02 nan nan 1.051466935232877553e+01
-9.256403774999998859e+02 nan nan 1.052958303802362039e+01
-9.245979896874997621e+02 nan nan 1.054448716981116263e+01
-9.235556018749998657e+02 nan nan 1.055890999430453725e+01
-9.225132140624998556e+02 nan nan 1.057236076951516424e+01
-9.214708262499999591e+02 nan nan 1.058457898891760429e+01
-9.204284384374998353e+02 nan nan 1.059540367296920671e+01
-9.193860506249999389e+02 nan nan 1.060486049518267926e+01
-9.183436628124998151e+02 nan nan 1.061337979262107645e+01
-9.173012749999999187e+02 nan nan 1.062124871672236814e+01
-9.162588871874999086e+02 nan nan 1.062842402873840797e+01
-9.152164993749997848e+02 nan nan 1.063471236091514704e+01
-9.141741115624998884e+02 nan nan 1.063988485690569519e+01
-9.131317237499999919e+02 nan nan 1.064385874453352443e+01
-9.120893359374998681e+02 nan nan 1.064662255827206394e+01
-9.110469481250000854e+02 nan nan 1.064848466781826275e+01
-9.100045603124999616e+02 nan nan 1.064989679598665440e+01
-9.089621724999998378e+02 nan nan 1.065124350370304107e+01
-9.079197846875000550e+02 nan nan 1.065265930380490822e+01
-9.068773968750000449e+02 nan nan 1.065430314169413428e+01
-9.058350090624999211e+02 nan nan 1.065629249888400132e+01
-9.047926212499999110e+02 nan nan 1.065864316402552525e+01
-9.037502334374999009e+02 nan nan 1.066132022559702364e+01
-9.027078456249998908e+02 nan nan 1.066426205690538431e+01
-9.016654578124999944e+02 nan nan 1.066786835648568577e+01
-9.006230699999998706e+02 nan nan 1.067285750208112560e+01
-8.995806821874998604e+02 nan nan 1.067967613070138455e+01
-8.985382943749998503e+02 nan nan 1.068840677320535804e+01
-8.974959065625000676e+02 nan nan 1.069902217552394141e+01
-8.964535187499999438e+02 nan nan 1.071157930812816872e+01
-8.954111309374999337e+02 nan nan 1.072603162564556456e+01
-8.943687431249998099e+02 nan nan 1.074207943609793503e+01
-8.933263553124996861e+02 nan nan 1.075933209336392693e+01
-8.922839674999999033e+02 nan nan 1.077720817013068455e+01
-8.912415796874998932e+02 nan nan 1.079523611587206133e+01
-8.901991918749997694e+02 nan nan 1.081313475548370384e+01
-8.891568040624999867e+02 nan nan 1.083048090540513009e+01
-8.881144162499998629e+02 nan nan 1.084677691123845555e+01
-8.870720284374998528e+02 nan nan 1.086156464112572628e+01
-8.860296406250000700e+02 nan nan 1.087443025365313964e+01
-8.849872528125000599e+02 nan nan 1.088519120810522978e+01
-8.839448649999999361e+02 nan nan 1.089373988248109448e+01
-8.829024771874998123e+02 nan nan 1.090006130664634298e+01
-8.818600893750000296e+02 nan nan 1.090400140080113367e+01
-8.808177015624999058e+02 nan nan 1.090586353071458170e+01
-8.797753137499998957e+02 nan nan 1.090605250393671888e+01
-8.787329259374997719e+02 nan nan 1.090469838864027174e+01
-8.776905381249999891e+02 nan nan 1.090173404636014176e+01
-8.766481503124998653e+02 nan nan 1.089707623300208894e+01
-8.756057624999999689e+02 nan nan 1.089110369064380812e+01
-8.745633746874998451e+02 nan nan 1.088446230773660872e+01
-8.735209868749999487e+02 nan nan 1.087799909925680097e+01
-8.724785990624999386e+02 nan nan 1.087278751595822257e+01
-8.714362112500000421e+02 nan nan 1.086969453377234096e+01
-8.703938234374999183e+02 nan nan 1.086899863727282067e+01
-8.693514356249999082e+02 nan nan 1.087051062441510219e+01
-8.683090478124997844e+02 nan nan 1.087416338774163371e+01
-8.672666600000000017e+02 nan nan 1.088016540633011786e+01
-8.662242721874998779e+02 nan nan 1.088834091781847668e+01
-8.651818843749997541e+02 nan nan 1.089874839709507803e+01
-8.641394965624997440e+02 nan nan 1.091181829194756681e+01
-8.630971087500000749e+02 nan nan 1.092760630236398534e+01
-8.620547209374999511e+02 nan nan 1.094596118554959041e+01
-8.610123331250000547e+02 nan nan 1.096686554395608049e+01
-8.599699453125000446e+02 nan nan 1.099030109708546199e+01
-8.589275574999999208e+02 nan nan 1.101596375513387294e+01
-8.578851696874999107e+02 nan nan 1.104351655374634866e+01
-8.568427818750001279e+02 nan nan 1.107234604173830839e+01
-8.558003940625000041e+02 nan nan 1.110130351717761066e+01
-8.547580062499998803e+02 nan nan 1.112924620860436420e+01
-8.537156184374998702e+02 nan nan 1.115583296305054972e+01
-8.526732306249997464e+02 nan nan 1.118092962704553806e+01
-8.516308428125000773e+02 nan nan 1.120437624616681660e+01
-8.505884549999999535e+02 nan nan 1.122609193591686960e+01
-8.495460671874999434e+02 nan nan 1.124602996011469713e+01
-8.485036793749998196e+02 nan nan 1.126426466425856709e+01
-8.474612915624999232e+02 nan nan 1.128104239776391893e+01
-8.464189037499999131e+02 nan nan 1.129692185781884461e+01
-8.453765159374999030e+02 nan nan 1.131213570496597853e+01
-8.443341281249997792e+02 nan nan 1.132647744257840827e+01
-8.432917403124996554e+02 nan nan 1.134047745698422105e+01
-8.422493524999998726e+02 nan nan 1.135467790511627051e+01
-8.412069646874998625e+02 nan nan 1.136896960980233651e+01
-8.401645768749999661e+02 nan nan 1.138298450348493596e+01
-8.391221890624998423e+02 nan nan 1.139684601603254777e+01
-8.380798012499999459e+02 nan nan 1.141053098069332172e+01
-8.370374134374998221e+02 nan nan 1.142400773223069876e+01
-8.359950256250000393e+02 nan nan 1.143784801676638097e+01
-8.349526378125000292e+02 nan nan 1.145244058083990879e+01
-8.339102499999999054e+02 nan nan 1.146790133157618641e+01
-8.328678621874997816e+02 nan nan 1.148377031314088548e+01
-8.318254743749999989e+02 nan nan 1.149923516949250946e+01
-8.307830865624998751e+02 nan nan 1.151372050153096893e+01
-8.297406987499998650e+02 nan nan 1.152681127149154605e+01
-8.286983109374999685e+02 nan nan 1.153836118398966093e+01
-8.276559231249999584e+02 nan nan 1.154801965908608530e+01
-8.266135353124999483e+02 nan nan 1.155566519457190644e+01
-8.255711475000000519e+02 nan nan 1.156206193608396049e+01
-8.245287596874999281e+02 nan nan 1.156755720068558801e+01
-8.234863718749999180e+02 nan nan 1.157158144471592820e+01
-8.224439840624997942e+02 nan nan 1.157402277225084042e+01
-8.214015962500000114e+02 nan nan 1.157549144122764062e+01
-8.203592084374998876e+02 nan nan 1.157637203924182323e+01
-8.193168206249998775e+02 nan nan 1.157669730885462478e+01
-8.182744328124998674e+02 nan nan 1.157635852728297010e+01
-8.172320449999999710e+02 nan nan 1.157565298718864177e+01
-8.161896571875000745e+02 nan nan 1.157514577060704219e+01
-8.151472693749999507e+02 nan nan 1.157545214851290361e+01
-8.141048815625000543e+02 nan nan 1.157722565975555540e+01
-8.130624937499999305e+02 nan nan 1.158106044563426451e+01
-8.120201059374998067e+02 nan nan 1.158754198168312399e+01
-8.109777181249999103e+02 nan nan 1.159719368276985207e+01
-8.099353303124997865e+02 nan nan 1.160987268176059040e+01
-8.088929424999998901e+02 nan nan 1.162539021840936293e+01
-8.078505546874998799e+02 nan nan 1.164376852880680779e+01
-8.068081668749998698e+02 nan nan 1.166448098397409083e+01
-8.057657790624999734e+02 nan nan 1.168688025191789492e+01
-8.047233912499999633e+02 nan nan 1.171069233695363643e+01
-8.036810034374999532e+02 nan nan 1.173572354981219057e+01
-8.026386156249998294e+02 nan nan 1.176165359705879609e+01
-8.015962278125000466e+02 nan nan 1.178801971224346268e+01
-8.005538399999999228e+02 nan nan 1.181489785700400041e+01
-7.995114521874999127e+02 nan nan 1.184249158272014135e+01
-7.984690643749997889e+02 nan nan 1.187050252417603780e+01
-7.974266765624998925e+02 nan nan 1.189863085389900732e+01
-7.963842887499998824e+02 nan nan 1.192707356752858949e+01
-7.953419009374998723e+02 nan nan 1.195626500414616444e+01
-7.942995131249999758e+02 nan nan 1.198573726024791242e+01
-7.932571253124999657e+02 nan nan 1.201464677342049114e+01
-7.922147374999999556e+02 nan nan 1.204248328370455745e+01
-7.911723496875000592e+02 nan nan 1.206891657103108528e+01
-7.901299618750000491e+02 nan nan 1.209407048995441869e+01
-7.890875740624999253e+02 nan nan 1.211773067024425998e+01
-7.880451862499998015e+02 nan nan 1.213982708696638468e+01
-7.870027984374997914e+02 nan nan 1.216108637413614879e+01
-7.859604106250000086e+02 nan nan 1.218163488986492915e+01
-7.849180228124998848e+02 nan nan 1.220042540035970546e+01
-7.838756349999997610e+02 nan nan 1.221685277362658439e+01
-7.828332471874999783e+02 nan nan 1.223138440960576290e+01
-7.817908593749999682e+02 nan nan 1.224419216584902337e+01
-7.807484715624999581e+02 nan nan 1.225494306906090181e+01
-7.797060837500000616e+02 nan nan 1.226372175960513466e+01
-7.786636959374999378e+02 nan nan 1.227061702224199458e+01
-7.776213081249999277e+02 nan nan 1.227623448792657435e+01
-7.765789203124998039e+02 nan nan 1.228109243846982501e+01
-7.755365325000000212e+02 nan nan 1.228562813049904179e+01
-7.744941446874998974e+02 nan nan 1.228993430366733541e+01
-7.734517568749998873e+02 nan nan 1.229376277340578660e+01
-7.724093690624997635e+02 nan nan 1.229680404294788509e+01
-7.713669812500000944e+02 nan nan 1.229881097724400263e+01
-7.703245934374999706e+02 nan nan 1.229983416722982348e+01
-7.692822056249999605e+02 nan nan 1.230008739212846081e+01
-7.682398178125000641e+02 nan nan 1.230001201321339366e+01
-7.671974299999999403e+02 nan nan 1.229961026038813188e+01
-7.661550421875000438e+02 nan nan 1.229983091487897617e+01
-7.651126543749999200e+02 nan nan 1.230134917462196320e+01
-7.640702665625000236e+02 nan nan 1.230407019390727008e+01
-7.630278787499998998e+02 nan nan 1.230800007602447721e+01
-7.619854909374997760e+02 nan nan 1.231265669282844399e+01
-7.609431031249998796e+02 nan nan 1.231816263155232960e+01
-7.599007153124999832e+02 nan nan 1.232521926622084862e+01
-7.588583274999999730e+02 nan nan 1.233317056070448992e+01
-7.578159396874998492e+02 nan nan 1.234089133348337342e+01
-7.567735518749998391e+02 nan nan 1.234753843605951751e+01
-7.557311640624999427e+02 nan nan 1.235203416928913178e+01
-7.546887762499999326e+02 nan nan 1.235307055600637760e+01
-7.536463884374999225e+02 nan nan 1.235039174817593022e+01
-7.526040006249997987e+02 nan nan 1.234406521214929064e+01
-7.515616128124999022e+02 nan nan 1.233379036552679331e+01
-7.505192249999998921e+02 nan nan 1.231958205404667339e+01
-7.494768371874999957e+02 nan nan 1.230091659956072192e+01
-7.484344493749998719e+02 nan nan 1.227750275184806483e+01
-7.473920615624999755e+02 nan nan 1.224969584391886812e+01
-7.463496737499999654e+02 nan nan 1.221835451982508935e+01
-7.453072859375000689e+02 nan nan 1.218434707576456688e+01
-7.442648981249999451e+02 nan nan 1.214851874330763160e+01
-7.432225103124999350e+02 nan nan 1.211196247020290251e+01
-7.421801224999999249e+02 nan nan 1.207529010540753411e+01
-7.411377346874998011e+02 nan nan 1.203979648903386668e+01
-7.400953468750000184e+02 nan nan 1.200720945604635581e+01
-7.390529590624998946e+02 nan nan 1.197810354129085297e+01
-7.380105712499997708e+02 nan nan 1.195289610370488376e+01
-7.369681834374998743e+02 nan nan 1.193251946927414053e+01
-7.359257956250000916e+02 nan nan 1.191767983347435411e+01
-7.348834078124999678e+02 nan nan 1.190867998058823218e+01
-7.338410199999998440e+02 nan nan 1.190625941309249747e+01
-7.327986321874999476e+02 nan nan 1.191147138760777757e+01
-7.317562443749999375e+02 nan nan 1.192436053808637020e+01
-7.307138565624999273e+02 nan nan 1.194416851488243303e+01
-7.296714687500000309e+02 nan nan 1.196987575214949473e+01
-7.286290809374999071e+02 nan nan 1.200112067729016552e+01
-7.275866931249998970e+02 nan nan 1.203748444886920765e+01
-7.265443053124997732e+02 nan nan 1.207792642232086600e+01
-7.255019175000001042e+02 nan nan 1.212072359102345764e+01
-7.244595296874999804e+02 nan nan 1.216372912447647536e+01
-7.234171418749999702e+02 nan nan 1.220491474827141332e+01
-7.223747540624998464e+02 nan nan 1.224269155114388852e+01
-7.213323662499999500e+02 nan nan 1.227571445156330476e+01
-7.202899784374999399e+02 nan nan 1.230174944607136034e+01
-7.192475906249999298e+02 nan nan 1.231903268306361809e+01
-7.182052028125000334e+02 nan nan 1.232722700913941694e+01
-7.171628149999999096e+02 nan nan 1.232648539126000564e+01
-7.161204271874997858e+02 nan nan 1.231751835139156270e+01
-7.150780393750000030e+02 nan nan 1.230127393309588157e+01
-7.140356515624999929e+02 nan nan 1.227811445863439666e+01
-7.129932637499999828e+02 nan nan 1.224846027244893953e+01
-7.119508759374998590e+02 nan nan 1.221364270239500804e+01
-7.109084881249998489e+02 nan nan 1.217555052126691706e+01
-7.098661003124999525e+02 nan nan 1.213598230870034378e+01
-7.088237124999999423e+02 nan nan 1.209632683592857916e+01
-7.077813246874998185e+02 nan nan 1.205852081354912109e+01
-7.067389368749999221e+02 nan nan 1.202470560327329174e+01
-7.056965490624999120e+02 nan nan 1.199561279769861244e+01
-7.046541612499999019e+02 nan nan 1.197096657471619707e+01
-7.036117734375000055e+02 nan nan 1.195095006086483203e+01
-7.025693856249998817e+02 nan nan 1.193675739328123342e+01
-7.015269978124999852e+02 nan nan 1.192947867218393831e+01
-7.004846099999999751e+02 nan nan 1.192884102906456967e+01
-6.994422221875000787e+02 nan nan 1.193349221156306328e+01
-6.983998343749999549e+02 nan nan 1.194311649882491899e+01
-6.973574465624999448e+02 nan nan 1.195766273267724777e+01
-6.963150587499998210e+02 nan nan 1.197632810455592889e+01
-6.952726709375000382e+02 nan nan 1.199837147790917058e+01
-6.942302831249999144e+02 nan nan 1.202297661806865214e+01
-6.931878953124999043e+02 nan nan 1.204850191775644497e+01
-6.921455075000000079e+02 nan nan 1.207306885466079827e+01
-6.911031196874998841e+02 nan nan 1.209532659219172501e+01
-6.900607318750001014e+02 nan nan 1.211480768857405188e+01
-6.890183440624999776e+02 nan nan 1.213093699778042378e+01
-6.879759562499998538e+02 nan nan 1.214274725484824202e+01
-6.869335684374999573e+02 nan nan 1.214913389772745766e+01
-6.858911806249998335e+02 nan nan 1.214984596951514462e+01
-6.848487928124999371e+02 nan nan 1.214483672859953955e+01
-6.838064049999999270e+02 nan nan 1.213427713448158585e+01
-6.827640171874999169e+02 nan nan 1.211879946991031431e+01
-6.817216293749999068e+02 nan nan 1.209919043615833445e+01
-6.806792415624997830e+02 nan nan 1.207576455635879320e+01
-6.796368537500000002e+02 nan nan 1.204938508922856855e+01
-6.785944659375001038e+02 nan nan 1.202118933620212715e+01
-6.775520781249999800e+02 nan nan 1.199243356698453233e+01
-6.765096903124998562e+02 nan nan 1.196470170078744033e+01
-6.754673024999998461e+02 nan nan 1.193922824827311935e+01
-6.744249146875000633e+02 nan nan 1.191765218051151010e+01
-6.733825268749999395e+02 nan nan 1.190107527170800061e+01
-6.723401390624999294e+02 nan nan 1.189015500574404882e+01
-6.712977512499998056e+02 nan nan 1.188530582453533846e+01
-6.702553634374999092e+02 nan nan 1.188712881899904694e+01
-6.692129756249998991e+02 nan nan 1.189622601899948506e+01
-6.681705878124998890e+02 nan nan 1.191271898598396994e+01
-6.671281999999998789e+02 nan nan 1.193595302596766849e+01
-6.660858121874999824e+02 nan nan 1.196469118730692927e+01
-6.650434243750000860e+02 nan nan 1.199802462682356285e+01
-6.640010365624999622e+02 nan nan 1.203509101939143733e+01
-6.629586487499999521e+02 nan nan 1.207436356065852756e+01
-6.619162609374999420e+02 nan nan 1.211422962929286307e+01
-6.608738731249999319e+02 nan nan 1.215345653649653634e+01
-6.598314853125000354e+02 nan nan 1.219017559226542247e+01
-6.587890974999999116e+02 nan nan 1.222397437549211929e+01
-6.577467096874999015e+02 nan nan 1.225470146275210226e+01
-6.567043218749998914e+02 nan nan 1.228085060238364612e+01
-6.556619340624998813e+02 nan nan 1.230056944618243087e+01
-6.546195462499999849e+02 nan nan 1.231250822197900874e+01
-6.535771584375000884e+02 nan nan 1.231659933812508534e+01
-6.525347706249999646e+02 nan nan 1.231275307523697826e+01
-6.514923828124998408e+02 nan nan 1.230164359411889130e+01
-6.504499949999999444e+02 nan nan 1.228439887661502361e+01
-6.494076071874999343e+02 nan nan 1.226166031468102524e+01
-6.483652193749999242e+02 nan nan 1.223409280100801944e+01
-6.473228315624999141e+02 nan nan 1.220318677547851394e+01
-6.462804437499997903e+02 nan nan 1.217005225984643246e+01
-6.452380559374998938e+02 nan nan 1.213503096154491878e+01
-6.441956681249998837e+02 nan nan 1.209815325949374554e+01
-6.431532803124999873e+02 nan nan 1.206025191872225122e+01
-6.421108924999999772e+02 nan nan 1.202214899396400050e+01
-6.410685046874999671e+02 nan nan 1.198410297549818182e+01
-6.400261168749999570e+02 nan nan 1.194775245489722870e+01
-6.389837290624999468e+02 nan nan 1.191461451839019681e+01
-6.379413412499999367e+02 nan nan 1.188425790111841174e+01
-6.368989534374999266e+02 nan nan 1.185638053762520983e+01
-6.358565656249999165e+02 nan nan 1.183039146706006228e+01
-6.348141778124999064e+02 nan nan 1.180526305320555913e+01
-6.337717899999998963e+02 nan nan 1.178012522121053784e+01
-6.327294021874998862e+02 nan nan 1.175532107587277864e+01
-6.316870143749999897e+02 nan nan 1.173196752891335315e+01
-6.306446265625000933e+02 nan nan 1.170930453367734536e+01
-6.296022387499999695e+02 nan nan 1.168626887642809109e+01
-6.285598509374999594e+02 nan nan 1.166175202142862766e+01
-6.275174631249999493e+02 nan nan 1.163581614424199273e+01
-6.264750753124999392e+02 nan nan 1.160881870913261515e+01
-6.254326874999999291e+02 nan nan 1.158001547694266797e+01
-6.243902996874999189e+02 nan nan 1.154839617315127853e+01
-6.233479118749999088e+02 nan nan 1.151348168760475588e+01
-6.223055240624998987e+02 nan nan 1.147567931310019951e+01
-6.212631362499997749e+02 nan nan 1.143522143741787112e+01
-6.202207484374999922e+02 nan nan 1.139205811539956237e+01
-6.191783606249999821e+02 nan nan 1.134715920272424405e+01
-6.181359728124999720e+02 nan nan 1.130112116131296318e+01
-6.170935849999999618e+02 nan nan 1.125426120532800667e+01
-6.160511971874999517e+02 nan nan 1.120708394815434694e+01
-6.150088093749999416e+02 nan nan 1.116032366210017379e+01
-6.139664215624999315e+02 nan nan 1.111583734041273708e+01
-6.129240337499999214e+02 nan nan 1.107411212374405984e+01
-6.118816459374999113e+02 nan nan 1.103498299347670653e+01
-6.108392581249999012e+02 nan nan 1.099892685306017803e+01
-6.097968703124998910e+02 nan nan 1.096610590759758885e+01
-6.087544824999999946e+02 nan nan 1.093588516923640697e+01
-6.077120946874999845e+02 nan nan 1.090747320319876046e+01
-6.066697068749999744e+02 nan nan 1.088106055158948671e+01
-6.056273190624999643e+02 nan nan 1.085620632766995008e+01
-6.045849312500000678e+02 nan nan 1.083254380751666623e+01
-6.035425434374999440e+02 nan nan 1.080964026467684391e+01
-6.025001556250000476e+02 nan nan 1.078689448793792494e+01
-6.014577678124999238e+02 nan nan 1.076393016826705384e+01
-6.004153799999999137e+02 nan nan 1.074106217498217042e+01
-5.993729921874999036e+02 nan nan 1.071772658531902955e+01
-5.983306043749997798e+02 nan nan 1.069407604768115228e+01
-5.972882165624999971e+02 nan nan 1.067131250582884405e+01
-5.962458287499998733e+02 nan nan 1.064989872258211179e+01
-5.952034409374999768e+02 nan nan 1.063060238483922859e+01
-5.941610531249999667e+02 nan nan 1.061369338193559742e+01
-5.931186653124999566e+02 nan nan 1.059882264520357786e+01
-5.920762774999999465e+02 nan nan 1.058461603666076378e+01
-5.910338896874999364e+02 nan nan 1.056893925504523502e+01
-5.899915018749999263e+02 nan nan 1.055207777429311200e+01
-5.889491140624999161e+02 nan nan 1.053556370246337082e+01
-5.879067262499999060e+02 nan nan 1.052039444395761869e+01
-5.868643384374998959e+02 nan nan 1.050620217744695850e+01
-5.858219506249999995e+02 nan nan 1.049284853771109915e+01
-5.847795628124999894e+02 nan nan 1.048208268472250460e+01
-5.837371749999999793e+02 nan nan 1.047512033187484093e+01
-5.826947871874999691e+02 nan nan 1.047232045278837198e+01
-5.816523993750000727e+02 nan nan 1.047339989003570082e+01
-5.806100115624999489e+02 nan nan 1.047800005511692589e+01
-5.795676237500000525e+02 nan nan 1.048535608292861809e+01
-5.785252359374999287e+02 nan nan 1.049402019349862236e+01
-5.774828481250000323e+02 nan nan 1.050345787836365297e+01
-5.764404603124999085e+02 nan nan 1.051479300467618572e+01
-5.753980724999998984e+02 nan nan 1.052892635803827304e+01
-5.743556846874998882e+02 nan nan 1.054643142376514930e+01
-5.733132968749999918e+02 nan nan 1.056695860309455881e+01
-5.722709090624999817e+02 nan nan 1.058968242104778845e+01
-5.712285212499999716e+02 nan nan 1.061376529884355868e+01
-5.701861334374999615e+02 nan nan 1.063734345229181244e+01
-5.691437456249999514e+02 nan nan 1.065887601073204038e+01
-5.681013578124999412e+02 nan nan 1.067707271969285543e+01
-5.670589699999999311e+02 nan nan 1.069007544168897894e+01
-5.660165821874999210e+02 nan nan 1.069613334036781538e+01
-5.649741943749999109e+02 nan nan 1.069528260230481287e+01
-5.639318065624999008e+02 nan nan 1.068822738851140564e+01
-5.628894187499998907e+02 nan nan 1.067566634056174912e+01
-5.618470309374999943e+02 nan nan 1.065829904892721025e+01
-5.608046431249999841e+02 nan nan 1.063594699920753506e+01
-5.597622553124999740e+02 nan nan 1.060854621234375728e+01
-5.587198674999999639e+02 nan nan 1.057717785820015166e+01
-5.576774796874999538e+02 nan nan 1.054302884234184745e+01
-5.566350918749999437e+02 nan nan 1.050654145300663167e+01
-5.555927040624999336e+02 nan nan 1.046929916602712929e+01
-5.545503162500000371e+02 nan nan 1.043289003212583843e+01
-5.535079284374999133e+02 nan nan 1.039946653228601825e+01
-5.524655406250000169e+02 nan nan 1.037075560641834748e+01
-5.514231528124998931e+02 nan nan 1.034810091744219918e+01
-5.503807649999999967e+02 nan nan 1.033324103711047925e+01
-5.493383771874999866e+02 nan nan 1.032608359305650225e+01
-5.482959893749999765e+02 nan nan 1.032540911873545042e+01
-5.472536015624999663e+02 nan nan 1.033021243783116461e+01
-5.462112137499999562e+02 nan nan 1.034079231656121678e+01
-5.451688259374999461e+02 nan nan 1.035642227797723081e+01
-5.441264381249999360e+02 nan nan 1.037587991311497859e+01
-5.430840503124999259e+02 nan nan 1.039815828077101578e+01
-5.420416624999999158e+02 nan nan 1.042199891860739669e+01
-5.409992746874999057e+02 nan nan 1.044641701686799706e+01
-5.399568868749998956e+02 nan nan 1.047004779144325148e+01
-5.389144990624999991e+02 nan nan 1.049248179354293065e+01
-5.378721112499999890e+02 nan nan 1.051456086368576059e+01
-5.368297234374999789e+02 nan nan 1.053584117290083633e+01
-5.357873356249999688e+02 nan nan 1.055445890805248865e+01
-5.347449478124999587e+02 nan nan 1.056806519922983867e+01
-5.337025599999999486e+02 nan nan 1.057414351347238579e+01
-5.326601721874998248e+02 nan nan 1.057173093023303778e+01
-5.316177843749999283e+02 nan nan 1.056092679487773012e+01
-5.305753965625000319e+02 nan nan 1.054253430124365210e+01
-5.295330087500000218e+02 nan nan 1.051792591959235779e+01
-5.284906209375000117e+02 nan nan 1.048766884974766711e+01
-5.274482331249998879e+02 nan nan 1.045199862491312359e+01
-5.264058453124999915e+02 nan nan 1.041186346868986057e+01
-5.253634574999998677e+02 nan nan 1.036865763194321310e+01
-5.243210696874999712e+02 nan nan 1.032259212310157004e+01
-5.232786818749998474e+02 nan nan 1.027284962355643394e+01
-5.222362940624999510e+02 nan nan 1.021871994623511526e+01
-5.211939062499999409e+02 nan nan 1.016068728956587286e+01
-5.201515184374999308e+02 nan nan 1.010020669483941091e+01
-5.191091306249999207e+02 nan nan 1.003758398667686969e+01
-5.180667428124999105e+02 nan nan 9.971889165634694407e+00
-5.170243550000000141e+02 nan nan 9.903863066922077962e+00
-5.159819671875000040e+02 nan nan 9.835309561890012375e+00
-5.149395793749999939e+02 nan nan 9.766427035835450354e+00
-5.138971915624999838e+02 nan nan 9.698301634110878311e+00
-5.128548037499999737e+02 nan nan 9.630813489566252272e+00
-5.118124159375000204e+02 nan nan 9.563442107159085381e+00
-5.107700281249999534e+02 nan nan 9.497716866284740433e+00
-5.097276403124998865e+02 nan nan 9.435628512552639791e+00
-5.086852524999999332e+02 nan nan 9.378710239684174610e+00
-5.076428646874998094e+02 nan nan 9.328583679019489594e+00
-5.066004768749999698e+02 nan nan 9.287162880490487993e+00
-5.055580890625000166e+02 nan nan 9.255636159281330322e+00
-5.045157012500000633e+02 nan nan 9.234912795964781651e+00
-5.034733134374999963e+02 nan nan 9.225461449494623878e+00
-5.024309256249998725e+02 nan nan 9.227616397835697981e+00
-5.013885378124999761e+02 nan nan 9.241555844659638197e+00
-5.003461499999999091e+02 nan nan 9.268040623493305930e+00
-4.993037621874999559e+02 nan nan 9.308016937935780888e+00
-4.982613743749998889e+02 nan nan 9.360557857204348409e+00
-4.972189865624998788e+02 nan nan 9.423969742212721101e+00
-4.961765987499999255e+02 nan nan 9.497253647347745797e+00
-4.951342109374999154e+02 nan nan 9.578184320897603854e+00
-4.940918231249999621e+02 nan nan 9.665194615390026556e+00
-4.930494353124999520e+02 nan nan 9.756973531151126977e+00
-4.920070474999999419e+02 nan nan 9.850130134717300479e+00
-4.909646596874999886e+02 nan nan 9.941526940051138794e+00
-4.899222718749999785e+02 nan nan 1.002802178311637071e+01
-4.888798840625000253e+02 nan nan 1.010657683997435008e+01
-4.878374962499999583e+02 nan nan 1.017583225783104872e+01
-4.867951084375000050e+02 nan nan 1.023479453951098961e+01
-4.857527206249999381e+02 nan nan 1.028252229977526078e+01
-4.847103328124999280e+02 nan nan 1.031822860931479902e+01
-4.836679449999999747e+02 nan nan 1.034206358280757776e+01
-4.826255571874998509e+02 nan nan 1.035458101625034466e+01
-4.815831693749999545e+02 nan nan 1.035495825065927988e+01
-4.805407815625000012e+02 nan nan 1.034205547718906359e+01
-4.794983937499998774e+02 nan nan 1.031581377023812784e+01
-4.784560059375000378e+02 nan nan 1.027603389764846931e+01
-4.774136181249999140e+02 nan nan 1.022335870970810134e+01
-4.763712303124999607e+02 nan nan 1.015954938913581707e+01
-4.753288424999999506e+02 nan nan 1.008641757165782238e+01
-4.742864546874998837e+02 nan nan 1.000671038403209856e+01
-4.732440668749999304e+02 nan nan 9.922900312386031985e+00
-4.722016790624999203e+02 nan nan 9.838091243779109263e+00
-4.711592912499999670e+02 nan nan 9.755512390567313119e+00
-4.701169034374999001e+02 nan nan 9.676959134014223807e+00
-4.690745156249999468e+02 nan nan 9.604426313266026582e+00
-4.680321278124999935e+02 nan nan 9.540060760694181852e+00
-4.669897399999999834e+02 nan nan 9.484686894464633866e+00
-4.659473521875000301e+02 nan nan 9.438665265883775746e+00
-4.649049643749999632e+02 nan nan 9.402304416272938781e+00
-4.638625765625000099e+02 nan nan 9.375155048782970013e+00
-4.628201887499999430e+02 nan nan 9.356868942834127623e+00
-4.617778009374999328e+02 nan nan 9.348089428490975905e+00
-4.607354131249999796e+02 nan nan 9.350184955817413268e+00
-4.596930253124999695e+02 nan nan 9.362815767746772266e+00
-4.586506374999999593e+02 nan nan 9.385106071733176236e+00
-4.576082496874998924e+02 nan nan 9.416038837145343621e+00
-4.565658618749999960e+02 nan nan 9.453213159374188379e+00
-4.555234740625000427e+02 nan nan 9.493689203850712133e+00
-4.544810862499999189e+02 nan nan 9.535880781393663241e+00
-4.534386984375000225e+02 nan nan 9.578759366837228839e+00
-4.523963106249999555e+02 nan nan 9.620789848561489777e+00
-4.513539228124999454e+02 nan nan 9.661423644869898908e+00
-4.503115349999999353e+02 nan nan 9.700184903717181228e+00
-4.492691471874999252e+02 nan nan 9.737044517671165522e+00
-4.482267593749999719e+02 nan nan 9.771681426477847765e+00
-4.471843715624999049e+02 nan nan 9.802743603587320109e+00
-4.461419837499999517e+02 nan nan 9.830500276818442629e+00
-4.450995959374998847e+02 nan nan 9.855664602572057120e+00
-4.440572081249999314e+02 nan nan 9.878136989899216402e+00
-4.430148203125000350e+02 nan nan 9.896893821653227619e+00
-4.419724324999999681e+02 nan nan 9.911166375385951355e+00
-4.409300446875000148e+02 nan nan 9.922939687613284931e+00
-4.398876568749999478e+02 nan nan 9.933981505106407539e+00
-4.388452690624999946e+02 nan nan 9.944011217939634051e+00
-4.378028812499999844e+02 nan nan 9.954717496364994034e+00
-4.367604934374999743e+02 nan nan 9.968861700859758201e+00
-4.357181056250000211e+02 nan nan 9.987341164290583606e+00
-4.346757178124999541e+02 nan nan 1.001073454859904110e+01
-4.336333300000000008e+02 nan nan 1.003905981109296697e+01
-4.325909421874998770e+02 nan nan 1.007087934403433849e+01
-4.315485543750000375e+02 nan nan 1.010560948978726792e+01
-4.305061665625000273e+02 nan nan 1.014336599904486746e+01
-4.294637787499999604e+02 nan nan 1.018496844541992452e+01
-4.284213909375000640e+02 nan nan 1.022969433003727247e+01
-4.273790031249999402e+02 nan nan 1.027537323672217617e+01
-4.263366153124998732e+02 nan nan 1.032196146405609305e+01
-4.252942274999999768e+02 nan nan 1.036874742974679720e+01
-4.242518396874999098e+02 nan nan 1.041342408670611874e+01
-4.232094518749999565e+02 nan nan 1.045527906365421167e+01
-4.221670640624998896e+02 nan nan 1.049424654819996050e+01
-4.211246762499999363e+02 nan nan 1.052946958609731531e+01
-4.200822884374999830e+02 nan nan 1.056048290552783264e+01
-4.190399006249999729e+02 nan nan 1.058673597283512180e+01
-4.179975128125000197e+02 nan nan 1.060731519470824402e+01
-4.169551249999999527e+02 nan nan 1.062142628904803487e+01
-4.159127371874999994e+02 nan nan 1.062924305003542358e+01
-4.148703493749999325e+02 nan nan 1.063100956871722857e+01
-4.138279615624999792e+02 nan nan 1.062582559585253250e+01
-4.127855737500000259e+02 nan nan 1.061403298675016771e+01
-4.117431859374999590e+02 nan nan 1.059698435261239879e+01
-4.107007981250000057e+02 nan nan 1.057524937513454866e+01
-4.096584103124999388e+02 nan nan 1.054928451324336613e+01
-4.086160224999999855e+02 nan nan 1.051997210868858801e+01
-4.075736346874999754e+02 nan nan 1.048839209817295881e+01
-4.065312468749999653e+02 nan nan 1.045742176181854077e+01
-4.054888590624999551e+02 nan nan 1.042814013500401238e+01
-4.044464712499999450e+02 nan nan 1.039931772387356723e+01
-4.034040834374999349e+02 nan nan 1.037062678192962650e+01
-4.023616956249999816e+02 nan nan 1.034320288468390991e+01
-4.013193078124999147e+02 nan nan 1.031872552073087590e+01
-4.002769199999999614e+02 nan nan 1.029816931307079386e+01
-3.992345321874998945e+02 nan nan 1.028136328481481065e+01
-3.981921443749999412e+02 nan nan 1.026863395254927447e+01
-3.971497565624999879e+02 nan nan 1.026058882674885098e+01
-3.961073687499999778e+02 nan nan 1.025550690870986159e+01
-3.950649809375000245e+02 nan nan 1.025259872817306750e+01
-3.940225931249999007e+02 nan nan 1.025205896122533211e+01
-3.929802053125000043e+02 nan nan 1.025427344451325595e+01
-3.919378174999998805e+02 nan nan 1.026068661390789138e+01
-3.908954296874999841e+02 nan nan 1.027231633304759306e+01
-3.898530418750000308e+02 nan nan 1.028875650921805729e+01
-3.888106540624999639e+02 nan nan 1.030785291901603529e+01
-3.877682662500000106e+02 nan nan 1.032870952298086387e+01
-3.867258784374999436e+02 nan nan 1.035292857655306342e+01
-3.856834906250000472e+02 nan nan 1.038126799485779017e+01
-3.846411028124999802e+02 nan nan 1.041351644719952318e+01
-3.835987149999999701e+02 nan nan 1.045108814009813791e+01
-3.825563271874999600e+02 nan nan 1.049483141920149620e+01
-3.815139393749999499e+02 nan nan 1.054204120481566775e+01
-3.804715515624999398e+02 nan nan 1.059009386455794832e+01
-3.794291637499999865e+02 nan nan 1.063736786900551934e+01
-3.783867759374999196e+02 nan nan 1.068238015396570617e+01
-3.773443881249999663e+02 nan nan 1.072542586240817464e+01
-3.763020003124998993e+02 nan nan 1.076737446882606974e+01
-3.752596124999999461e+02 nan nan 1.080758686775440758e+01
-3.742172246874999360e+02 nan nan 1.084483038861367277e+01
-3.731748368749999827e+02 nan nan 1.087809135199379718e+01
-3.721324490624999726e+02 nan nan 1.090726964995540627e+01
-3.710900612499999625e+02 nan nan 1.093137658080785712e+01
-3.700476734375000092e+02 nan nan 1.094921192864792481e+01
-3.690052856249998854e+02 nan nan 1.096160162743788113e+01
-3.679628978125000458e+02 nan nan 1.097011538320766277e+01
-3.669205099999999220e+02 nan nan 1.097565758756320875e+01
-3.658781221874999687e+02 nan nan 1.097791481360109778e+01
-3.648357343750000155e+02 nan nan 1.097800218338629819e+01
-3.637933465624999485e+02 nan nan 1.097886884251984263e+01
-3.627509587500000521e+02 nan nan 1.098043319855101529e+01
-3.617085709374999851e+02 nan nan 1.098291938616268659e+01
-3.606661831249999750e+02 nan nan 1.098830124618548609e+01
-3.596237953124999649e+02 nan nan 1.099708630498195561e+01
-3.585814074999999548e+02 nan nan 1.101065102513745764e+01
-3.575390196875000015e+02 nan nan 1.102977308907149023e+01
-3.564966318749999914e+02 nan nan 1.105321591312835139e+01
-3.554542440624999244e+02 nan nan 1.108025590602272104e+01
-3.544118562499999712e+02 nan nan 1.110956105432289220e+01
-3.533694684374999611e+02 nan nan 1.114000974269082356e+01
-3.523270806249999509e+02 nan nan 1.117184799854689814e+01
-3.512846928124999408e+02 nan nan 1.120476162666977515e+01
-3.502423049999999876e+02 nan nan 1.123730067379572617e+01
-3.491999171874999774e+02 nan nan 1.126736295097379958e+01
-3.481575293749999105e+02 nan nan 1.129405328417179000e+01
-3.471151415624999572e+02 nan nan 1.131713053523916379e+01
-3.460727537500000039e+02 nan nan 1.133575972154401512e+01
-3.450303659375000507e+02 nan nan 1.134986293024931747e+01
-3.439879781249999269e+02 nan nan 1.136030862202991187e+01
-3.429455903124999168e+02 nan nan 1.136685102780639234e+01
-3.419032024999999635e+02 nan nan 1.136813350836954584e+01
-3.408608146874999534e+02 nan nan 1.136617066298574130e+01
-3.398184268750000001e+02 nan nan 1.136352889291415735e+01
-3.387760390624999900e+02 nan nan 1.136160614944187586e+01
-3.377336512499999230e+02 nan nan 1.136380142230172297e+01
-3.366912634374999698e+02 nan nan 1.137022509340694221e+01
-3.356488756249999028e+02 nan nan 1.137881705995279802e+01
-3.346064878124999495e+02 nan nan 1.138856835443790061e+01
-3.335640999999999394e+02 nan nan 1.139877063500494181e+01
-3.325217121875000430e+02 nan nan 1.141069898320187725e+01
-3.314793243749999760e+02 nan nan 1.142541970764237291e+01
-3.304369365624999659e+02 nan nan 1.144395030334463748e+01
-3.293945487499999558e+02 nan nan 1.146974990432789987e+01
-3.283521609374999457e+02 nan nan 1.150362166739388137e+01
-3.273097731249999924e+02 nan nan 1.154307155346896430e+01
-3.262673853124999823e+02 nan nan 1.158612954532003769e+01
-3.252249974999999722e+02 nan nan 1.163069017253189941e+01
-3.241826096874999621e+02 nan nan 1.167327382995683571e+01
-3.231402218749998951e+02 nan nan 1.171135720240775768e+01
-3.220978340624999419e+02 nan nan 1.174537000417651811e+01
-3.210554462499999886e+02 nan nan 1.177565581497201208e+01
-3.200130584374999785e+02 nan nan 1.179977434502687750e+01
-3.189706706249999684e+02 nan nan 1.181582970299227675e+01
-3.179282828124999583e+02 nan nan 1.182247082539594984e+01
-3.168858949999999481e+02 nan nan 1.181904746474755363e+01
-3.158435071874999949e+02 nan nan 1.180692626076075413e+01
-3.148011193749999848e+02 nan nan 1.178888489922924521e+01
-3.137587315624999746e+02 nan nan 1.176996406625457325e+01
-3.127163437499999645e+02 nan nan 1.175451050989039992e+01
-3.116739559374999544e+02 nan nan 1.174463113034617479e+01
-3.106315681249998875e+02 nan nan 1.174312107935521965e+01
-3.095891803124999910e+02 nan nan 1.175093143138465734e+01
-3.085467924999999809e+02 nan nan 1.176943658181706986e+01
-3.075044046874999708e+02 nan nan 1.180261454235712115e+01
-3.064620168749999607e+02 nan nan 1.185142867419186707e+01
-3.054196290624999506e+02 nan nan 1.191462609344113233e+01
-3.043772412499999973e+02 nan nan 1.198963518922293936e+01
-3.033348534374999872e+02 nan nan 1.207305735728677121e+01
-3.022924656250000339e+02 nan nan 1.216343938524958723e+01
-3.012500778125000238e+02 nan nan 1.225968057022383206e+01
-3.002076899999999569e+02 nan nan 1.235778820754257268e+01
-2.991653021874998899e+02 nan nan 1.245474296333730990e+01
-2.981229143749999366e+02 nan nan 1.254782404251372974e+01
-2.970805265624999834e+02 nan nan 1.263281514334399880e+01
-2.960381387499999732e+02 nan nan 1.270823930560640136e+01
-2.949957509374999631e+02 nan nan 1.277313886766008544e+01
-2.939533631249999530e+02 nan nan 1.282646035790245165e+01
-2.929109753124999997e+02 nan nan 1.286840697050870652e+01
-2.918685874999999896e+02 nan nan 1.289875042063290778e+01
-2.908261996875000364e+02 nan nan 1.291669140590070342e+01
-2.897838118750000262e+02 nan nan 1.292202486949546092e+01
-2.887414240625000161e+02 nan nan 1.291414305766853765e+01
-2.876990362499999492e+02 nan nan 1.289326163251765678e+01
-2.866566484374999959e+02 nan nan 1.286068829693333093e+01
-2.856142606249999858e+02 nan nan 1.281572835841235758e+01
-2.845718728124999757e+02 nan nan 1.275894175114543216e+01
-2.835294849999999656e+02 nan nan 1.269385397543874561e+01
-2.824870971874999555e+02 nan nan 1.262445419732326712e+01
-2.814447093749999453e+02 nan nan 1.255468927082593034e+01
-2.804023215624999921e+02 nan nan 1.248697612091057074e+01
-2.793599337499999820e+02 nan nan 1.242374522696407446e+01
-2.783175459374999718e+02 nan nan 1.236808688126818190e+01
-2.772751581250000186e+02 nan nan 1.232110079580839113e+01
-2.762327703125000085e+02 nan nan 1.228475048801321456e+01
-2.751903824999999983e+02 nan nan 1.226111740715262499e+01
-2.741479946874999882e+02 nan nan 1.225151576499144568e+01
-2.731056068749999781e+02 nan nan 1.225632497888523709e+01
-2.720632190624999680e+02 nan nan 1.227480932563522131e+01
-2.710208312499999579e+02 nan nan 1.230525576975090729e+01
-2.699784434374999478e+02 nan nan 1.234393085640031806e+01
-2.689360556249999945e+02 nan nan 1.238819770128515430e+01
-2.678936678124999844e+02 nan nan 1.243362302673710218e+01
-2.668512799999999743e+02 nan nan 1.247435397330805706e+01
-2.658088921874999642e+02 nan nan 1.250935896258845759e+01
-2.647665043750000109e+02 nan nan 1.253885321576184353e+01
-2.637241165624999439e+02 nan nan 1.256217129333343330e+01
-2.626817287499999338e+02 nan nan 1.257957004948404744e+01
-2.616393409374999237e+02 nan nan 1.258968750509604106e+01
-2.605969531249999704e+02 nan nan 1.259116659471673216e+01
-2.595545653124999603e+02 nan nan 1.258428854497067562e+01
-2.585121775000000071e+02 nan nan 1.256675903130109795e+01
-2.574697896874999969e+02 nan nan 1.253824087395572739e+01
-2.564274018749999868e+02 nan nan 1.250076725518683851e+01
-2.553850140624999767e+02 nan nan 1.245378828028348472e+01
-2.543426262499999666e+02 nan nan 1.239722797341358174e+01
-2.533002384374999849e+02 nan nan 1.233328293111480534e+01
-2.522578506250000316e+02 nan nan 1.226343962038692048e+01
-2.512154628124999363e+02 nan nan 1.218580211401630287e+01
-2.501730749999999546e+02 nan nan 1.209895497574156664e+01
-2.491306871874999445e+02 nan nan 1.200314487266834540e+01
-2.480882993749999628e+02 nan nan 1.189734332544192874e+01
-2.470459115624999811e+02 nan nan 1.177895149132096542e+01
-2.460035237499999710e+02 nan nan 1.164628542177164583e+01
-2.449611359374999893e+02 nan nan 1.150132394704615812e+01
-2.439187481249999792e+02 nan nan 1.134782302564686418e+01
-2.428763603124999690e+02 nan nan 1.118817610753945857e+01
-2.418339724999999873e+02 nan nan 1.102310930855837334e+01
-2.407915846874999772e+02 nan nan 1.085606889641313799e+01
-2.397491968749999387e+02 nan nan 1.069061840711798972e+01
-2.387068090624999570e+02 nan nan 1.053024966679622842e+01
-2.376644212499999753e+02 nan nan 1.038008926647069785e+01
-2.366220334374999652e+02 nan nan 1.024240235907661045e+01
-2.355796456249999835e+02 nan nan 1.011788357237869462e+01
-2.345372578124999734e+02 nan nan 1.000708303426029566e+01
-2.334948699999999917e+02 nan nan 9.910285649361219029e+00
-2.324524821874999816e+02 nan nan 9.826982889744632743e+00
-2.314100943749999715e+02 nan nan 9.756390379126525403e+00
-2.303677065624999898e+02 nan nan 9.699120748310502194e+00
-2.293253187499999797e+02 nan nan 9.656417396464140879e+00
-2.282829309374999980e+02 nan nan 9.629464255956733609e+00
-2.272405431249999594e+02 nan nan 9.620658203079726078e+00
-2.261981553124999778e+02 nan nan 9.630224689371395641e+00
-2.251557674999999676e+02 nan nan 9.653455368441170137e+00
-2.241133796874999859e+02 nan nan 9.683703495337098843e+00
-2.230709918749999758e+02 nan nan 9.716256771046573704e+00
-2.220286040624999657e+02 nan nan 9.747558897051815663e+00
-2.209862162499999840e+02 nan nan 9.775676209499193803e+00
-2.199438284374999739e+02 nan nan 9.798344201703798717e+00
-2.189014406249999922e+02 nan nan 9.810869911266665966e+00
-2.178590528125000105e+02 nan nan 9.811003845609217677e+00
-2.168166650000000004e+02 nan nan 9.797719402052933901e+00
-2.157742771875000187e+02 nan nan 9.766679834699708351e+00
-2.147318893749999802e+02 nan nan 9.715954863301625721e+00
-2.136895015624999701e+02 nan nan 9.647709967348475857e+00
-2.126471137499999884e+02 nan nan 9.562388863789040627e+00
-2.116047259374999783e+02 nan nan 9.461089583108948986e+00
-2.105623381249999682e+02 nan nan 9.351360294785747485e+00
-2.095199503124999865e+02 nan nan 9.240025719080581013e+00
-2.084775624999999764e+02 nan nan 9.128522686790526919e+00
-2.074351746874999662e+02 nan nan 9.022161694943511279e+00
-2.063927868750000130e+02 nan nan 8.928321827181459724e+00
-2.053503990625000029e+02 nan nan 8.850190605855585702e+00
-2.043080112499999927e+02 nan nan 8.790630112033744226e+00
-2.032656234374999826e+02 nan nan 8.751556440599461695e+00
-2.022232356249999725e+02 nan nan 8.733164910899503752e+00
-2.011808478124999908e+02 nan nan 8.734884657301568822e+00
-2.001384599999999807e+02 nan nan 8.751546061478817862e+00
-1.990960721874999706e+02 nan nan 8.779120849562918494e+00
-1.980536843749999889e+02 nan nan 8.815324824066525622e+00
-1.970112965624999504e+02 nan nan 8.857253599006334355e+00
-1.959689087499999403e+02 nan nan 8.906461613301035030e+00
-1.949265209375000154e+02 nan nan 8.965408613380178693e+00
-1.938841331250000053e+02 nan nan 9.035220768032429461e+00
-1.928417453125000236e+02 nan nan 9.115138067130368782e+00
-1.917993574999999851e+02 nan nan 9.201168203878655305e+00
-1.907569696874999750e+02 nan nan 9.288138833652000770e+00
-1.897145818749999933e+02 nan nan 9.369399645299411716e+00
-1.886721940624999831e+02 nan nan 9.440317180983583967e+00
-1.876298062499999730e+02 nan nan 9.500216154574896876e+00
-1.865874184374999913e+02 nan nan 9.549432954654824002e+00
-1.855450306249999812e+02 nan nan 9.587841856722306488e+00
-1.845026428124999427e+02 nan nan 9.616638596530185268e+00
-1.834602549999999610e+02 nan nan 9.638442210981612135e+00
-1.824178671875000077e+02 nan nan 9.655305011698875006e+00
-1.813754793750000260e+02 nan nan 9.668734700888705902e+00
-1.803330915624999875e+02 nan nan 9.681485573904121011e+00
-1.792907037499999774e+02 nan nan 9.696913178393680610e+00
-1.782483159374999957e+02 nan nan 9.719497103302364494e+00
-1.772059281249999856e+02 nan nan 9.755654268778176430e+00
-1.761635403124999755e+02 nan nan 9.809050857413135205e+00
-1.751211524999999938e+02 nan nan 9.883025553130272201e+00
-1.740787646874999552e+02 nan nan 9.976870749753473433e+00
-1.730363768750000020e+02 nan nan 1.008477754508821356e+01
-1.719939890624999634e+02 nan nan 1.020103660925250999e+01
-1.709516012499999817e+02 nan nan 1.032047167483896821e+01
-1.699092134375000001e+02 nan nan 1.043683058557503252e+01
-1.688668256249999615e+02 nan nan 1.054317911508018035e+01
-1.678244378124999514e+02 nan nan 1.063764579578339031e+01
-1.667820499999999697e+02 nan nan 1.071647141994817787e+01
-1.657396621874999880e+02 nan nan 1.077548141993448461e+01
-1.646972743749999779e+02 nan nan 1.081612580761695952e+01
-1.636548865624999962e+02 nan nan 1.084026834436236975e+01
-1.626124987499999861e+02 nan nan 1.084830578321608563e+01
-1.615701109374999476e+02 nan nan 1.084059119828733309e+01
-1.605277231249999943e+02 nan nan 1.081887193138645564e+01
-1.594853353124999842e+02 nan nan 1.078540136000180105e+01
-1.584429474999999741e+02 nan nan 1.073960142689351294e+01
-1.574005596874999924e+02 nan nan 1.068109965033785258e+01
-1.563581718749999823e+02 nan nan 1.061098360923265815e+01
-1.553157840624999437e+02 nan nan 1.052990718339553666e+01
-1.542733962499999905e+02 nan nan 1.043727102413468799e+01
-1.532310084374999803e+02 nan nan 1.033116648907389568e+01
-1.521886206249999987e+02 nan nan 1.021180761934529357e+01
-1.511462328125000170e+02 nan nan 1.008208191883552551e+01
-1.501038449999999784e+02 nan nan 9.946550322453372672e+00
-1.490614571874999683e+02 nan nan 9.810842480504160079e+00
-1.480190693749999866e+02 nan nan 9.679570229439974582e+00
-1.469766815624999765e+02 nan nan 9.551074366343664579e+00
-1.459342937499999948e+02 nan nan 9.424409842453780328e+00
-1.448919059375000131e+02 nan nan 9.304695464474258770e+00
-1.438495181249999746e+02 nan nan 9.195157481992650261e+00
-1.428071303124999929e+02 nan nan 9.099146989199152102e+00
-1.417647424999999828e+02 nan nan 9.020924967734522681e+00
-1.407223546874999727e+02 nan nan 8.963330955471400685e+00
-1.396799668749999910e+02 nan nan 8.927588155472752973e+00
-1.386375790625000093e+02 nan nan 8.911733704628515440e+00
-1.375951912499999992e+02 nan nan 8.913176480453174122e+00
-1.365528034374999891e+02 nan nan 8.926963370658404173e+00
-1.355104156249999789e+02 nan nan 8.947249018181970825e+00
-1.344680278124999973e+02 nan nan 8.968773415952162154e+00
-1.334256399999999871e+02 nan nan 8.988502282999423443e+00
-1.323832521875000054e+02 nan nan 9.005020290196840804e+00
-1.313408643749999669e+02 nan nan 9.017589348805477911e+00
-1.302984765624999852e+02 nan nan 9.027775118237569174e+00
-1.292560887500000035e+02 nan nan 9.035846625684408551e+00
-1.282137009374999934e+02 nan nan 9.042332367507006197e+00
-1.271713131249999833e+02 nan nan 9.049625198367561296e+00
-1.261289253125000158e+02 nan nan 9.061619954419692036e+00
-1.250865374999999773e+02 nan nan 9.078445999281445467e+00
-1.240441496874999814e+02 nan nan 9.096339594973571252e+00
-1.230017618749999855e+02 nan nan 9.111391287769940561e+00
-1.219593740624999896e+02 nan nan 9.120539989815309667e+00
-1.209169862499999937e+02 nan nan 9.122858161578236036e+00
-1.198745984374999694e+02 nan nan 9.119964163105834132e+00
-1.188322106249999877e+02 nan nan 9.115017316479635312e+00
-1.177898228124999918e+02 nan nan 9.112198342139164353e+00
-1.167474349999999959e+02 nan nan 9.115328058990645133e+00
-1.157050471874999857e+02 nan nan 9.123658007663928871e+00
-1.146626593749999898e+02 nan nan 9.135312702041302302e+00
-1.136202715624999797e+02 nan nan 9.149468374979711882e+00
-1.125778837499999838e+02 nan nan 9.168007723942492859e+00
-1.115354959374999879e+02 nan nan 9.194521430719602151e+00
-1.104931081249999920e+02 nan nan 9.229303897499033127e+00
-1.094507203124999961e+02 nan nan 9.269073437252842496e+00
-1.084083325000000002e+02 nan nan 9.312242045426740944e+00
-1.073659446874999901e+02 nan nan 9.361343443881958493e+00
-1.063235568749999942e+02 nan nan 9.419648371308367629e+00
-1.052811690624999841e+02 nan nan 9.486013401739624484e+00
-1.042387812499999882e+02 nan nan 9.555354483321876202e+00
-1.031963934375000065e+02 nan nan 9.625380881059294680e+00
-1.021540056249999964e+02 nan nan 9.693447260666880894e+00
-1.011116178124999863e+02 nan nan 9.753657617793633605e+00
-1.000692299999999904e+02 nan nan 9.801795872692848022e+00
-9.902684218749999445e+01 nan nan 9.834866342580793841e+00
-9.798445437499997013e+01 nan nan 9.851637938149577778e+00
-9.694206656250000265e+01 nan nan 9.851499762992544262e+00
-9.589967874999999253e+01 nan nan 9.835454718505662441e+00
-9.485729093749999663e+01 nan nan 9.806077817765157079e+00
-9.381490312499998652e+01 nan nan 9.764568723038781428e+00
-9.277251531249999061e+01 nan nan 9.712981282487509915e+00
-9.173012749999998050e+01 nan nan 9.654336685656460304e+00
-9.068773968750001302e+01 nan nan 9.595582371479908446e+00
-8.964535187499998869e+01 nan nan 9.542459677203854795e+00
-8.860296406249999279e+01 nan nan 9.497901181870510356e+00
-8.756057624999999689e+01 nan nan 9.466893149306923050e+00
-8.651818843750000099e+01 nan nan 9.451908125877951150e+00
-8.547580062499999087e+01 nan nan 9.452717579662710534e+00
-8.443341281249998076e+01 nan nan 9.471740838935598816e+00
-8.339102499999998486e+01 nan nan 9.512558582907708171e+00
-8.234863718749998895e+01 nan nan 9.577729394122709294e+00
-8.130624937499999305e+01 nan nan 9.669353574844521404e+00
-8.026386156249999715e+01 nan nan 9.792168974493321798e+00
-7.922147374999998704e+01 nan nan 9.946482232480109431e+00
-7.817908593749999113e+01 nan nan 1.012431014218856795e+01
-7.713669812499999523e+01 nan nan 1.032080040093543793e+01
-7.609431031249999933e+01 nan nan 1.053511025387290445e+01
-7.505192249999998921e+01 nan nan 1.076819058300386622e+01
-7.400953468749999331e+01 nan nan 1.101959780298791891e+01
-7.296714687499999741e+01 nan nan 1.128972761155348969e+01
-7.192475906249998729e+01 nan nan 1.157931602391777837e+01
-7.088237124999999139e+01 nan nan 1.188623273863806951e+01
-6.983998343749999549e+01 nan nan 1.221224671766290903e+01
-6.879759562499999959e+01 nan nan 1.256161776657751084e+01
-6.775520781249998947e+01 nan nan 1.293433701865550844e+01
-6.671281999999999357e+01 nan nan 1.332693932684863825e+01
-6.567043218749998346e+01 nan nan 1.373700504642068232e+01
-6.462804437500000176e+01 nan nan 1.416745577729974137e+01
-6.358565656249999165e+01 nan nan 1.462155521320653762e+01
-6.254326874999998864e+01 nan nan 1.509933550128863722e+01
-6.150088093749999274e+01 nan nan 1.560427368046794605e+01
-6.045849312499999684e+01 nan nan 1.614137772724729558e+01
-5.941610531249999383e+01 nan nan 1.671250271917768515e+01
-5.837371749999999793e+01 nan nan 1.731618068859249959e+01
-5.733132968749999492e+01 nan nan 1.795088830313897432e+01
-5.628894187499999191e+01 nan nan 1.861837394101363330e+01
-5.524655406249999601e+01 nan nan 1.932210452237772813e+01
-5.420416625000000010e+01 nan nan 2.006923928497800347e+01
-5.316177843749999710e+01 nan nan 2.086974014271269340e+01
-5.211939062499999409e+01 nan nan 2.173773658579538903e+01
-5.107700281249999819e+01 nan nan 2.269545601227599718e+01
-5.003461499999999518e+01 nan nan 2.377247903145222807e+01
-4.899222718749998506e+01 nan nan 2.500826419540593903e+01
-4.794983937499999627e+01 nan nan 2.642985154118867896e+01
-4.690745156249999326e+01 nan nan 2.801526768366291265e+01
-4.586506374999999025e+01 nan nan 2.970913527389416231e+01
-4.482267593749999435e+01 nan nan 3.145669735303870240e+01
-4.378028812499999844e+01 nan nan 3.321510567230844657e+01
-4.273790031249999544e+01 nan nan 3.495292289853756529e+01
-4.169551249999999243e+01 nan nan 3.664577874349150477e+01
-4.065312468749999653e+01 nan nan 3.827121100087865813e+01
-3.961073687499999352e+01 nan nan 3.980765650026701508e+01
-3.856834906249999761e+01 nan nan 4.123636609755617144e+01
-3.752596124999999461e+01 nan nan 4.254698437383918019e+01
-3.648357343749999870e+01 nan nan 4.373340298648717805e+01
-3.544118562499999570e+01 nan nan 4.478937762186465932e+01
-3.439879781249999979e+01 nan nan 4.570760508658638344e+01
-3.335640999999999678e+01 nan nan 4.648073080198099660e+01
-3.231402218750000088e+01 nan nan 4.710519182227870516e+01
-3.127163437499999432e+01 nan nan 4.757784966922623937e+01
-3.022924656249999842e+01 nan nan 4.789440459538475636e+01
-2.918685874999999896e+01 nan nan 4.805305328614014115e+01
-2.814447093749999596e+01 nan nan 4.805111247221994830e+01
-2.710208312500000005e+01 nan nan 4.788864939687659472e+01
-2.605969531249999704e+01 nan nan 4.756860673063364686e+01
-2.501730749999999759e+01 nan nan 4.709303999905071692e+01
-2.397491968749999813e+01 nan nan 4.646592691555363785e+01
-2.293253187499999513e+01 nan nan 4.569075190955538091e+01
-2.189014406249999922e+01 nan nan 4.477080913880690360e+01
-2.084775624999999621e+01 nan nan 4.371339576037702557e+01
-1.980536843749999676e+01 nan nan 4.252581805639215418e+01
-1.876298062499999730e+01 nan nan 4.121481703335771840e+01
-1.772059281249999785e+01 nan nan 3.978612042967797180e+01
-1.667820499999999839e+01 nan nan 3.825016913861813350e+01
-1.563581718749999716e+01 nan nan 3.662557191006821000e+01
-1.459342937499999948e+01 nan nan 3.493373164204379577e+01
-1.355104156250000003e+01 nan nan 3.319677577849387973e+01
-1.250865374999999879e+01 nan nan 3.143890737063849272e+01
-1.146626593749999756e+01 nan nan 2.969157451025987626e+01
-1.042387812499999811e+01 nan nan 2.799812991626263781e+01
-9.381490312499998652e+00 nan nan 2.641346446205363918e+01
-8.339102499999999196e+00 nan nan 2.499348305341271015e+01
-7.296714687499999741e+00 nan nan 2.376112157461116681e+01
-6.254326874999999397e+00 nan nan 2.269048336791479414e+01
-5.211939062499999054e+00 nan nan 2.174040405615635052e+01
-4.169551249999999598e+00 nan nan 2.087858085475986769e+01
-3.127163437499999699e+00 nan nan 2.008208916733060434e+01
-2.084775624999999799e+00 nan nan 1.933837359137358192e+01
-1.042387812499999900e+00 nan nan 1.863783747945675273e+01
0.000000000000000000e+00 nan nan 1.797334705581519643e+01
1.042387812499999900e+00 nan nan 1.734136427414332005e+01
2.084775624999999799e+00 nan nan 1.674062470719727358e+01
3.127163437499999699e+00 nan nan 1.617238722845935328e+01
4.169551249999999598e+00 nan nan 1.563784705235155670e+01
5.211939062499999054e+00 nan nan 1.513501035421687391e+01
6.254326874999999397e+00 nan nan 1.465888568786278334e+01
7.296714687499999741e+00 nan nan 1.420639229155951533e+01
8.339102499999999196e+00 nan nan 1.377734825588581025e+01
9.381490312499998652e+00 nan nan 1.336850104319106158e+01
1.042387812499999811e+01 nan nan 1.297714445602581712e+01
1.146626593749999756e+01 nan nan 1.260551609797944650e+01
1.250865374999999879e+01 nan nan 1.225709279283348785e+01
1.355104156250000003e+01 nan nan 1.193184094733676837e+01
1.459342937499999948e+01 nan nan 1.162559464676844989e+01
1.563581718749999716e+01 nan nan 1.133649056451100989e+01
1.667820499999999839e+01 nan nan 1.106677207437426880e+01
1.772059281249999785e+01 nan nan 1.081566273599104733e+01
1.876298062499999730e+01 nan nan 1.058294686357784364e+01
1.980536843749999676e+01 nan nan 1.036911007983650279e+01
2.084775624999999621e+01 nan nan 1.017298646440452004e+01
2.189014406249999922e+01 nan nan 9.995554917593729272e+00
2.293253187499999513e+01 nan nan 9.841768643292750696e+00
2.397491968749999813e+01 nan nan 9.719689245542337375e+00
2.501730749999999759e+01 nan nan 9.629108555736380026e+00
2.605969531249999704e+01 nan nan 9.565230731698354916e+00
2.710208312500000005e+01 nan nan 9.525818831835472622e+00
2.814447093749999596e+01 nan nan 9.508219965619465697e+00
2.918685874999999896e+01 nan nan 9.508842945183930695e+00
3.022924656249999842e+01 nan nan 9.525317955100401690e+00
3.127163437499999432e+01 nan nan 9.557747816644441841e+00
3.231402218750000088e+01 nan nan 9.603733968016573641e+00
3.335640999999999678e+01 nan nan 9.658171569129763157e+00
3.439879781249999979e+01 nan nan 9.718218275456878885e+00
3.544118562499999570e+01 nan nan 9.778231012736515737e+00
3.648357343749999870e+01 nan nan 9.831307850611842980e+00
3.752596124999999461e+01 nan nan 9.874317208355607889e+00
3.856834906249999761e+01 nan nan 9.905183324940740164e+00
3.961073687499999352e+01 nan nan 9.922584674629705503e+00
4.065312468749999653e+01 nan nan 9.923924769360780829e+00
4.169551249999999243e+01 nan nan 9.908336640808514062e+00
4.273790031249999544e+01 nan nan 9.876380850780456910e+00
4.378028812499999844e+01 nan nan 9.829318842687531088e+00
4.482267593749999435e+01 nan nan 9.770204586438813621e+00
4.586506374999999025e+01 nan nan 9.703278634687979576e+00
4.690745156249999326e+01 nan nan 9.634441446031020817e+00
4.794983937499999627e+01 nan nan 9.566164646674724992e+00
4.899222718749998506e+01 nan nan 9.500811662696225568e+00
5.003461499999999518e+01 nan nan 9.443566019408294210e+00
5.107700281249999819e+01 nan nan 9.395475753238633487e+00
5.211939062499999409e+01 nan nan 9.353361218570739766e+00
5.316177843749999710e+01 nan nan 9.314652410700093199e+00
5.420416625000000010e+01 nan nan 9.281052339244753924e+00
5.524655406249999601e+01 nan nan 9.255806720831792234e+00
5.628894187499999191e+01 nan nan 9.238565770011122780e+00
5.733132968749999492e+01 nan nan 9.225729201113699318e+00
5.837371749999999793e+01 nan nan 9.215327946048846641e+00
5.941610531249999383e+01 nan nan 9.208283780465988499e+00
6.045849312499999684e+01 nan nan 9.206485528175665678e+00
6.150088093749999274e+01 nan nan 9.210554963924673544e+00
6.254326874999998864e+01 nan nan 9.216741508737314348e+00
6.358565656249999165e+01 nan nan 9.220878451526086650e+00
6.462804437500000176e+01 nan nan 9.219805429293646881e+00
6.567043218749998346e+01 nan nan 9.211748172655482847e+00
6.671281999999999357e+01 nan nan 9.197840424440599350e+00
6.775520781249998947e+01 nan nan 9.181127615322713709e+00
6.879759562499999959e+01 nan nan 9.165519969123810284e+00
6.983998343749999549e+01 nan nan 9.154584220874657063e+00
7.088237124999999139e+01 nan nan 9.148298868119221439e+00
7.192475906249998729e+01 nan nan 9.142832972252154633e+00
7.296714687499999741e+01 nan nan 9.135852311290278749e+00
7.400953468749999331e+01 nan nan 9.126799604411511169e+00
7.505192249999998921e+01 nan nan 9.115336008391043521e+00
7.609431031249999933e+01 nan nan 9.099865294669111648e+00
7.713669812499999523e+01 nan nan 9.081193920009342335e+00
7.817908593749999113e+01 nan nan 9.060695232493655382e+00
7.922147374999998704e+01 nan nan 9.041400204982416255e+00
8.026386156249999715e+01 nan nan 9.028695588490407431e+00
8.130624937499999305e+01 nan nan 9.028538378119867147e+00
8.234863718749998895e+01 nan nan 9.045858313893440084e+00
8.339102499999998486e+01 nan nan 9.083275397091771453e+00
8.443341281249998076e+01 nan nan 9.142776805062410972e+00
8.547580062499999087e+01 nan nan 9.223043362032701253e+00
8.651818843750000099e+01 nan nan 9.321455304901057559e+00
8.756057624999999689e+01 nan nan 9.433603844532164828e+00
8.860296406249999279e+01 nan nan 9.556072112336398305e+00
8.964535187499998869e+01 nan nan 9.685656270182777305e+00
9.068773968750001302e+01 nan nan 9.817195055745715493e+00
9.173012749999998050e+01 nan nan 9.951594152188258491e+00
9.277251531249999061e+01 nan nan 1.009047115918132853e+01
9.381490312499998652e+01 nan nan 1.022941384798922471e+01
9.485729093749999663e+01 nan nan 1.036270830372565932e+01
9.589967874999999253e+01 nan nan 1.048572082064223387e+01
9.694206656250000265e+01 nan nan 1.059542808763691468e+01
9.798445437499997013e+01 nan nan 1.069147930662868795e+01
9.902684218749999445e+01 nan nan 1.077582136819750680e+01
1.000692299999999904e+02 nan nan 1.084912206663812739e+01
1.011116178124999863e+02 nan nan 1.091062302181209631e+01
1.021540056249999964e+02 nan nan 1.095931843667393757e+01
1.031963934375000065e+02 nan nan 1.099569960339791663e+01
1.042387812499999882e+02 nan nan 1.102032113773061006e+01
1.052811690624999841e+02 nan nan 1.103090203670848091e+01
1.063235568749999942e+02 nan nan 1.102558941553382610e+01
1.073659446874999901e+02 nan nan 1.100394506759614188e+01
1.084083325000000002e+02 nan nan 1.096564946226237325e+01
1.094507203124999961e+02 nan nan 1.090872728490420407e+01
1.104931081249999920e+02 nan nan 1.083150955129692150e+01
1.115354959374999879e+02 nan nan 1.073844462080298356e+01
1.125778837499999838e+02 nan nan 1.063335547402258285e+01
1.136202715624999797e+02 nan nan 1.051797299497387250e+01
1.146626593749999898e+02 nan nan 1.039922214966607150e+01
1.157050471874999857e+02 nan nan 1.028353420928076289e+01
1.167474349999999959e+02 nan nan 1.017611405562218430e+01
1.177898228124999918e+02 nan nan 1.008270672152630709e+01
1.188322106249999877e+02 nan nan 1.000930339721208817e+01
1.198745984374999694e+02 nan nan 9.956621110038867073e+00
1.209169862499999937e+02 nan nan 9.921266276939253004e+00
1.219593740624999896e+02 nan nan 9.899714052898065830e+00
1.230017618749999855e+02 nan nan 9.885359035408479045e+00
1.240441496874999814e+02 nan nan 9.873600910857197377e+00
1.250865374999999773e+02 nan nan 9.860990326967398190e+00
1.261289253125000158e+02 nan nan 9.844821686864024812e+00
1.271713131249999833e+02 nan nan 9.823565803771007410e+00
1.282137009374999934e+02 nan nan 9.794998512778102295e+00
1.292560887500000035e+02 nan nan 9.756612948887728010e+00
1.302984765624999852e+02 nan nan 9.707192222381562985e+00
1.313408643749999669e+02 nan nan 9.646939075164439714e+00
1.323832521875000054e+02 nan nan 9.575565670355814518e+00
1.334256399999999871e+02 nan nan 9.493639416921103802e+00
1.344680278124999973e+02 nan nan 9.405875166613325788e+00
1.355104156249999789e+02 nan nan 9.318916866744009653e+00
1.365528034374999891e+02 nan nan 9.238144920248080538e+00
1.375951912499999992e+02 nan nan 9.167582365719932014e+00
1.386375790625000093e+02 nan nan 9.108176504581383170e+00
1.396799668749999910e+02 nan nan 9.058784506260616709e+00
1.407223546874999727e+02 nan nan 9.016780403481728712e+00
1.417647424999999828e+02 nan nan 8.980556386281504544e+00
1.428071303124999929e+02 nan nan 8.953207221517978098e+00
1.438495181249999746e+02 nan nan 8.936995508854066017e+00
1.448919059375000131e+02 nan nan 8.935963759349249358e+00
1.459342937499999948e+02 nan nan 8.955264991476342473e+00
1.469766815624999765e+02 nan nan 8.995578164067325133e+00
1.480190693749999866e+02 nan nan 9.056842583609100217e+00
1.490614571874999683e+02 nan nan 9.137027766333556400e+00
1.501038449999999784e+02 nan nan 9.233143457232023010e+00
1.511462328125000170e+02 nan nan 9.342097650459230351e+00
1.521886206249999987e+02 nan nan 9.456535223990837125e+00
1.532310084374999803e+02 nan nan 9.571091916116428067e+00
1.542733962499999905e+02 nan nan 9.684314045500762802e+00
1.553157840624999437e+02 nan nan 9.789145763185706173e+00
1.563581718749999823e+02 nan nan 9.878039814051675194e+00
1.574005596874999924e+02 nan nan 9.949393079180493871e+00
1.584429474999999741e+02 nan nan 1.000276980550229666e+01
1.594853353124999842e+02 nan nan 1.003599517590529544e+01
1.605277231249999943e+02 nan nan 1.005108810436756173e+01
1.615701109374999476e+02 nan nan 1.005256787292205622e+01
1.626124987499999861e+02 nan nan 1.004155062223181893e+01
1.636548865624999962e+02 nan nan 1.002038152195411236e+01
1.646972743749999779e+02 nan nan 9.993587271898634938e+00
1.657396621874999880e+02 nan nan 9.963294958625233733e+00
1.667820499999999697e+02 nan nan 9.931503934251523447e+00
1.678244378124999514e+02 nan nan 9.901880212744748277e+00
1.688668256249999615e+02 nan nan 9.879263994632776047e+00
1.699092134375000001e+02 nan nan 9.870456579305898259e+00
1.709516012499999817e+02 nan nan 9.880338716560910228e+00
1.719939890624999634e+02 nan nan 9.908689294713687090e+00
1.730363768750000020e+02 nan nan 9.953031020643308580e+00
1.740787646874999552e+02 nan nan 1.001217713335866932e+01
1.751211524999999938e+02 nan nan 1.008492229679498209e+01
1.761635403124999755e+02 nan nan 1.017049646684436226e+01
1.772059281249999856e+02 nan nan 1.027000078904577940e+01
1.782483159374999957e+02 nan nan 1.038387854919004560e+01
1.792907037499999774e+02 nan nan 1.051188248970473538e+01
1.803330915624999875e+02 nan nan 1.065344655805717444e+01
1.813754793750000260e+02 nan nan 1.080795205613654275e+01
1.824178671875000077e+02 nan nan 1.097300856232117461e+01
1.834602549999999610e+02 nan nan 1.114335707664761621e+01
1.845026428124999427e+02 nan nan 1.131546397956699401e+01
1.855450306249999812e+02 nan nan 1.148575676936876278e+01
1.865874184374999913e+02 nan nan 1.165066018313352103e+01
1.876298062499999730e+02 nan nan 1.180942949409062059e+01
1.886721940624999831e+02 nan nan 1.195949930049634702e+01
1.897145818749999933e+02 nan nan 1.209705947454143349e+01
1.907569696874999750e+02 nan nan 1.222023423328199598e+01
1.917993574999999851e+02 nan nan 1.233064379874033811e+01
1.928417453125000236e+02 nan nan 1.243100401851544135e+01
1.938841331250000053e+02 nan nan 1.252234853597437692e+01
1.949265209375000154e+02 nan nan 1.260423298807033632e+01
1.959689087499999403e+02 nan nan 1.267832590940199999e+01
1.970112965624999504e+02 nan nan 1.274649179056430981e+01
1.980536843749999889e+02 nan nan 1.280706993690947826e+01
1.990960721874999706e+02 nan nan 1.285774850569646688e+01
2.001384599999999807e+02 nan nan 1.289846987012554003e+01
2.011808478124999908e+02 nan nan 1.292981950139642677e+01
2.022232356249999725e+02 nan nan 1.294956485311540817e+01
2.032656234374999826e+02 nan nan 1.295844371578509424e+01
2.043080112499999927e+02 nan nan 1.295887804787981601e+01
2.053503990625000029e+02 nan nan 1.295059364090458587e+01
2.063927868750000130e+02 nan nan 1.293493266380026974e+01
2.074351746874999662e+02 nan nan 1.291312120511427963e+01
2.084775624999999764e+02 nan nan 1.288480499169933857e+01
2.095199503124999865e+02 nan nan 1.285063782315884851e+01
2.105623381249999682e+02 nan nan 1.281036963500661052e+01
2.116047259374999783e+02 nan nan 1.276515304841132270e+01
2.126471137499999884e+02 nan nan 1.272118201512611435e+01
2.136895015624999701e+02 nan nan 1.268303320923743094e+01
2.147318893749999802e+02 nan nan 1.265317012836264432e+01
2.157742771875000187e+02 nan nan 1.263558441642948615e+01
2.168166650000000004e+02 nan nan 1.263209769041590036e+01
2.178590528125000105e+02 nan nan 1.264344165353246119e+01
2.189014406249999922e+02 nan nan 1.266913599418936798e+01
2.199438284374999739e+02 nan nan 1.270793594934565895e+01
2.209862162499999840e+02 nan nan 1.275765709087936095e+01
2.220286040624999657e+02 nan nan 1.281638686081577561e+01
2.230709918749999758e+02 nan nan 1.288295373506429442e+01
2.241133796874999859e+02 nan nan 1.295427522908109630e+01
2.251557674999999676e+02 nan nan 1.302784985777672944e+01
2.261981553124999778e+02 nan nan 1.310110379498182098e+01
2.272405431249999594e+02 nan nan 1.317001125659967542e+01
2.282829309374999980e+02 nan nan 1.323050636953102810e+01
2.293253187499999797e+02 nan nan 1.327886932225758443e+01
2.303677065624999898e+02 nan nan 1.331450939131209665e+01
2.314100943749999715e+02 nan nan 1.333806414131762885e+01
2.324524821874999816e+02 nan nan 1.334822945079367074e+01
2.334948699999999917e+02 nan nan 1.334470633972475007e+01
2.345372578124999734e+02 nan nan 1.332836564969054649e+01
2.355796456249999835e+02 nan nan 1.329929457836539086e+01
2.366220334374999652e+02 nan nan 1.325810867974002072e+01
2.376644212499999753e+02 nan nan 1.320526987049456302e+01
2.387068090624999570e+02 nan nan 1.314060881165291583e+01
2.397491968749999387e+02 nan nan 1.306491867037742338e+01
2.407915846874999772e+02 nan nan 1.297927471672467270e+01
2.418339724999999873e+02 nan nan 1.288507067828151875e+01
2.428763603124999690e+02 nan nan 1.278648728248937694e+01
2.439187481249999792e+02 nan nan 1.268634333990554097e+01
2.449611359374999893e+02 nan nan 1.258799549197419765e+01
2.460035237499999710e+02 nan nan 1.249560049285998709e+01
2.470459115624999811e+02 nan nan 1.241040616903243432e+01
2.480882993749999628e+02 nan nan 1.233375484243250497e+01
2.491306871874999445e+02 nan nan 1.226915896941400419e+01
2.501730749999999546e+02 nan nan 1.221929412230960565e+01
2.512154628124999363e+02 nan nan 1.218538003506886014e+01
2.522578506250000316e+02 nan nan 1.216656753620764242e+01
2.533002384374999849e+02 nan nan 1.215870310981307334e+01
2.543426262499999666e+02 nan nan 1.216059702489384975e+01
2.553850140624999767e+02 nan nan 1.217113579542515467e+01
2.564274018749999868e+02 nan nan 1.218756444724263410e+01
2.574697896874999969e+02 nan nan 1.220788597842955880e+01
2.585121775000000071e+02 nan nan 1.222742406475412125e+01
2.595545653124999603e+02 nan nan 1.224088486454082947e+01
2.605969531249999704e+02 nan nan 1.224541070656672304e+01
2.616393409374999237e+02 nan nan 1.223949047487153585e+01
2.626817287499999338e+02 nan nan 1.222374633200915461e+01
2.637241165624999439e+02 nan nan 1.219964966630578473e+01
2.647665043750000109e+02 nan nan 1.216930273801269458e+01
2.658088921874999642e+02 nan nan 1.213517389038096894e+01
2.668512799999999743e+02 nan nan 1.209700777087189572e+01
2.678936678124999844e+02 nan nan 1.205413215683345740e+01
2.689360556249999945e+02 nan nan 1.200911846607190370e+01
2.699784434374999478e+02 nan nan 1.196562156456742088e+01
2.710208312499999579e+02 nan nan 1.192582936908223701e+01
2.720632190624999680e+02 nan nan 1.189199503115558443e+01
2.731056068749999781e+02 nan nan 1.186655041490321771e+01
2.741479946874999882e+02 nan nan 1.184860105689084087e+01
2.751903824999999983e+02 nan nan 1.183478675765236332e+01
2.762327703125000085e+02 nan nan 1.182412013319118671e+01
2.772751581250000186e+02 nan nan 1.181546728182201456e+01
2.783175459374999718e+02 nan nan 1.180739218225811094e+01
2.793599337499999820e+02 nan nan 1.180056903987353323e+01
2.804023215624999921e+02 nan nan 1.179594427249457489e+01
2.814447093749999453e+02 nan nan 1.179568323916049266e+01
2.824870971874999555e+02 nan nan 1.179971103461584647e+01
2.835294849999999656e+02 nan nan 1.180451799992840023e+01
2.845718728124999757e+02 nan nan 1.180850002430487855e+01
2.856142606249999858e+02 nan nan 1.180910474570178437e+01
2.866566484374999959e+02 nan nan 1.180427305816035854e+01
2.876990362499999492e+02 nan nan 1.179535857848001790e+01
2.887414240625000161e+02 nan nan 1.178264447886101962e+01
2.897838118750000262e+02 nan nan 1.176534252598898611e+01
2.908261996875000364e+02 nan nan 1.174341225419285983e+01
2.918685874999999896e+02 nan nan 1.171760335823948473e+01
2.929109753124999997e+02 nan nan 1.168788067085638716e+01
2.939533631249999530e+02 nan nan 1.165547289676424292e+01
2.949957509374999631e+02 nan nan 1.162251958859759604e+01
2.960381387499999732e+02 nan nan 1.159054618805068770e+01
2.970805265624999834e+02 nan nan 1.155991446165004177e+01
2.981229143749999366e+02 nan nan 1.153019136907261455e+01
2.991653021874998899e+02 nan nan 1.150260524813589669e+01
3.002076899999999569e+02 nan nan 1.147848272643947709e+01
3.012500778125000238e+02 nan nan 1.145853220644959691e+01
3.022924656250000339e+02 nan nan 1.144431897290819933e+01
3.033348534374999872e+02 nan nan 1.143503683495608136e+01
3.043772412499999973e+02 nan nan 1.142923339913302705e+01
3.054196290624999506e+02 nan nan 1.142634685460471289e+01
3.064620168749999607e+02 nan nan 1.142434001684824807e+01
3.075044046874999708e+02 nan nan 1.142315103459065995e+01
3.085467924999999809e+02 nan nan 1.142277100385871691e+01
3.095891803124999910e+02 nan nan 1.142011862851860293e+01
3.106315681249998875e+02 nan nan 1.141414577400501429e+01
3.116739559374999544e+02 nan nan 1.140538702496605339e+01
3.127163437499999645e+02 nan nan 1.139267970383523654e+01
3.137587315624999746e+02 nan nan 1.137472721434437695e+01
3.148011193749999848e+02 nan nan 1.135054717326297968e+01
3.158435071874999949e+02 nan nan 1.132131367048583392e+01
3.168858949999999481e+02 nan nan 1.128785652663609618e+01
3.179282828124999583e+02 nan nan 1.125027344651617689e+01
3.189706706249999684e+02 nan nan 1.120977098053942633e+01
3.200130584374999785e+02 nan nan 1.116769118478704748e+01
3.210554462499999886e+02 nan nan 1.112453071788347891e+01
3.220978340624999419e+02 nan nan 1.107926531784711344e+01
3.231402218749998951e+02 nan nan 1.103160423592119699e+01
3.241826096874999621e+02 nan nan 1.098301240247483967e+01
3.252249974999999722e+02 nan nan 1.093531825180152595e+01
3.262673853124999823e+02 nan nan 1.089117114412480802e+01
3.273097731249999924e+02 nan nan 1.085331544836957818e+01
3.283521609374999457e+02 nan nan 1.082096716130754110e+01
3.293945487499999558e+02 nan nan 1.079241741391942533e+01
3.304369365624999659e+02 nan nan 1.076796831792614562e+01
3.314793243749999760e+02 nan nan 1.074706266943946886e+01
3.325217121875000430e+02 nan nan 1.072803227483534805e+01
3.335640999999999394e+02 nan nan 1.071176000913258441e+01
3.346064878124999495e+02 nan nan 1.070047581944089288e+01
3.356488756249999028e+02 nan nan 1.069454154554467529e+01
3.366912634374999698e+02 nan nan 1.069278475036103515e+01
3.377336512499999230e+02 nan nan 1.069366481388203560e+01
3.387760390624999900e+02 nan nan 1.069699290659551494e+01
3.398184268750000001e+02 nan nan 1.070253983206107407e+01
3.408608146874999534e+02 nan nan 1.071114110631017269e+01
3.419032024999999635e+02 nan nan 1.072459530791170756e+01
3.429455903124999168e+02 nan nan 1.074236811883526421e+01
3.439879781249999269e+02 nan nan 1.076412922041687104e+01
3.450303659375000507e+02 nan nan 1.079013689782239815e+01
3.460727537500000039e+02 nan nan 1.081945280662635156e+01
3.471151415624999572e+02 nan nan 1.085052354286361265e+01
3.481575293749999105e+02 nan nan 1.088192521663815171e+01
3.491999171874999774e+02 nan nan 1.091377014404744905e+01
3.502423049999999876e+02 nan nan 1.094752656190323314e+01
3.512846928124999408e+02 nan nan 1.098212095198222649e+01
3.523270806249999509e+02 nan nan 1.101459168262724475e+01
3.533694684374999611e+02 nan nan 1.104375041140962210e+01
3.544118562499999712e+02 nan nan 1.106874631199029935e+01
3.554542440624999244e+02 nan nan 1.108916777535536902e+01
3.564966318749999914e+02 nan nan 1.110410983585390809e+01
3.575390196875000015e+02 nan nan 1.111179814880039629e+01
3.585814074999999548e+02 nan nan 1.111225286026050085e+01
3.596237953124999649e+02 nan nan 1.110624671674859698e+01
3.606661831249999750e+02 nan nan 1.109363371222106132e+01
3.617085709374999851e+02 nan nan 1.107401822490556320e+01
3.627509587500000521e+02 nan nan 1.104840068718736212e+01
3.637933465624999485e+02 nan nan 1.101774391711953882e+01
3.648357343750000155e+02 nan nan 1.098253023681655804e+01
3.658781221874999687e+02 nan nan 1.094343901960988852e+01
3.669205099999999220e+02 nan nan 1.090143412056527339e+01
3.679628978125000458e+02 nan nan 1.085643823994720236e+01
3.690052856249998854e+02 nan nan 1.080921576360823977e+01
3.700476734375000092e+02 nan nan 1.076225250948592205e+01
3.710900612499999625e+02 nan nan 1.071617842076495464e+01
3.721324490624999726e+02 nan nan 1.067101926859105632e+01
3.731748368749999827e+02 nan nan 1.062921384574728556e+01
3.742172246874999360e+02 nan nan 1.059162457952972858e+01
3.752596124999999461e+02 nan nan 1.055719972409068852e+01
3.763020003124998993e+02 nan nan 1.052564520877099774e+01
3.773443881249999663e+02 nan nan 1.049755135086503621e+01
3.783867759374999196e+02 nan nan 1.047432199516888218e+01
3.794291637499999865e+02 nan nan 1.045624001951825832e+01
3.804715515624999398e+02 nan nan 1.044274790541970610e+01
3.815139393749999499e+02 nan nan 1.043287960304990492e+01
3.825563271874999600e+02 nan nan 1.042371268932066997e+01
3.835987149999999701e+02 nan nan 1.041340573072684172e+01
3.846411028124999802e+02 nan nan 1.040213978957245011e+01
3.856834906250000472e+02 nan nan 1.038824134279148836e+01
3.867258784374999436e+02 nan nan 1.036975358285961235e+01
3.877682662500000106e+02 nan nan 1.034757747850914100e+01
3.888106540624999639e+02 nan nan 1.032258138944341752e+01
3.898530418750000308e+02 nan nan 1.029458944831472422e+01
3.908954296874999841e+02 nan nan 1.026293196430037113e+01
3.919378174999998805e+02 nan nan 1.022736797653133678e+01
3.929802053125000043e+02 nan nan 1.018929547726585838e+01
3.940225931249999007e+02 nan nan 1.014897490824025539e+01
3.950649809375000245e+02 nan nan 1.010647207881245713e+01
3.961073687499999778e+02 nan nan 1.006226170252877239e+01
3.971497565624999879e+02 nan nan 1.001700560674065699e+01
3.981921443749999412e+02 nan nan 9.972365249837620738e+00
3.992345321874998945e+02 nan nan 9.929418367589686767e+00
4.002769199999999614e+02 nan nan 9.889642845030737206e+00
4.013193078124999147e+02 nan nan 9.856002152103114256e+00
4.023616956249999816e+02 nan nan 9.831469903233287511e+00
4.034040834374999349e+02 nan nan 9.817173794729921354e+00
4.044464712499999450e+02 nan nan 9.813937077436392542e+00
4.054888590624999551e+02 nan nan 9.821952290095490312e+00
4.065312468749999653e+02 nan nan 9.839994958653930368e+00
4.075736346874999754e+02 nan nan 9.867629368222214481e+00
4.086160224999999855e+02 nan nan 9.905162396021372828e+00
4.096584103124999388e+02 nan nan 9.952998885731972223e+00
4.107007981250000057e+02 nan nan 1.001109287150486793e+01
4.117431859374999590e+02 nan nan 1.007879985800137668e+01
4.127855737500000259e+02 nan nan 1.015517568477576127e+01
4.138279615624999792e+02 nan nan 1.023809283764971312e+01
4.148703493749999325e+02 nan nan 1.032553962406850800e+01
4.159127371874999994e+02 nan nan 1.041560209969654061e+01
4.169551249999999527e+02 nan nan 1.050479437734341737e+01
4.179975128125000197e+02 nan nan 1.058993666753137397e+01
4.190399006249999729e+02 nan nan 1.066835304713227828e+01
4.200822884374999830e+02 nan nan 1.073695781330902932e+01
4.211246762499999363e+02 nan nan 1.079412949834567215e+01
4.221670640624998896e+02 nan nan 1.083845891930042704e+01
4.232094518749999565e+02 nan nan 1.086898166756350648e+01
4.242518396874999098e+02 nan nan 1.088587464338970712e+01
4.252942274999999768e+02 nan nan 1.088902730407943764e+01
4.263366153124998732e+02 nan nan 1.087935523314778585e+01
4.273790031249999402e+02 nan nan 1.085770243043101857e+01
4.284213909375000640e+02 nan nan 1.082358329357461102e+01
4.294637787499999604e+02 nan nan 1.077693544396084668e+01
4.305061665625000273e+02 nan nan 1.071857211960602996e+01
4.315485543750000375e+02 nan nan 1.064924191981668500e+01
4.325909421874998770e+02 nan nan 1.056952204240766235e+01
4.336333300000000008e+02 nan nan 1.048078507241073076e+01
4.346757178124999541e+02 nan nan 1.038622883595301793e+01
4.357181056250000211e+02 nan nan 1.028960072133567571e+01
4.367604934374999743e+02 nan nan 1.019425297150747056e+01
4.378028812499999844e+02 nan nan 1.010353540382893556e+01
4.388452690624999946e+02 nan nan 1.001849989614135694e+01
4.398876568749999478e+02 nan nan 9.941078320577467764e+00
4.409300446875000148e+02 nan nan 9.873624039616757386e+00
4.419724324999999681e+02 nan nan 9.817369232164768533e+00
4.430148203125000350e+02 nan nan 9.773792813817680170e+00
4.440572081249999314e+02 nan nan 9.743843704763184732e+00
4.450995959374998847e+02 nan nan 9.726784006048612596e+00
4.461419837499999517e+02 nan nan 9.722053434749346579e+00
4.471843715624999049e+02 nan nan 9.729670907836995397e+00
4.482267593749999719e+02 nan nan 9.748975245402807133e+00
4.492691471874999252e+02 nan nan 9.779732818660100691e+00
4.503115349999999353e+02 nan nan 9.820865160416047956e+00
4.513539228124999454e+02 nan nan 9.871241803375667700e+00
4.523963106249999555e+02 nan nan 9.928972742015192310e+00
4.534386984375000225e+02 nan nan 9.992364181617611862e+00
4.544810862499999189e+02 nan nan 1.005970768927840098e+01
4.555234740625000427e+02 nan nan 1.012887935464163291e+01
4.565658618749999960e+02 nan nan 1.019816690313406582e+01
4.576082496874998924e+02 nan nan 1.026821132617769017e+01
4.586506374999999593e+02 nan nan 1.033933103331224146e+01
4.596930253124999695e+02 nan nan 1.041037055069553752e+01
4.607354131249999796e+02 nan nan 1.048121851320715159e+01
4.617778009374999328e+02 nan nan 1.055006655088864065e+01
4.628201887499999430e+02 nan nan 1.061645109066174619e+01
4.638625765625000099e+02 nan nan 1.068147371131689383e+01
4.649049643749999632e+02 nan nan 1.074463872332632164e+01
4.659473521875000301e+02 nan nan 1.080423309395737164e+01
4.669897399999999834e+02 nan nan 1.085982750518047446e+01
4.680321278124999935e+02 nan nan 1.091168628883154668e+01
4.690745156249999468e+02 nan nan 1.096062864632166622e+01
4.701169034374999001e+02 nan nan 1.100635101919771763e+01
4.711592912499999670e+02 nan nan 1.104736544757996342e+01
4.722016790624999203e+02 nan nan 1.108277070111386031e+01
4.732440668749999304e+02 nan nan 1.111221261206781818e+01
4.742864546874998837e+02 nan nan 1.113513306517670465e+01
4.753288424999999506e+02 nan nan 1.114983260706073587e+01
4.763712303124999607e+02 nan nan 1.115548371305811237e+01
4.774136181249999140e+02 nan nan 1.115192845706655866e+01
4.784560059375000378e+02 nan nan 1.114025671930908423e+01
4.794983937499998774e+02 nan nan 1.112297391085220788e+01
4.805407815625000012e+02 nan nan 1.110252168043086307e+01
4.815831693749999545e+02 nan nan 1.108078983965167552e+01
4.826255571874998509e+02 nan nan 1.105806307712553860e+01
4.836679449999999747e+02 nan nan 1.103346415392587154e+01
4.847103328124999280e+02 nan nan 1.100754656836909007e+01
4.857527206249999381e+02 nan nan 1.098174941862482257e+01
4.867951084375000050e+02 nan nan 1.095730148780018887e+01
4.878374962499999583e+02 nan nan 1.093542171446535605e+01
4.888798840625000253e+02 nan nan 1.091732897104666833e+01
4.899222718749999785e+02 nan nan 1.090452713296416043e+01
4.909646596874999886e+02 nan nan 1.089750086436632870e+01
4.920070474999999419e+02 nan nan 1.089591032892119138e+01
4.930494353124999520e+02 nan nan 1.090094382120196848e+01
4.940918231249999621e+02 nan nan 1.091403164390347058e+01
4.951342109374999154e+02 nan nan 1.093542803628674953e+01
4.961765987499999255e+02 nan nan 1.096353563369927286e+01
4.972189865624998788e+02 nan nan 1.099703732143982293e+01
4.982613743749998889e+02 nan nan 1.103407013987698093e+01
4.993037621874999559e+02 nan nan 1.107224995867565553e+01
5.003461499999999091e+02 nan nan 1.110992286252888483e+01
5.013885378124999761e+02 nan nan 1.114571956187122126e+01
5.024309256249998725e+02 nan nan 1.117922424496514999e+01
5.034733134374999963e+02 nan nan 1.120929531641745669e+01
5.045157012500000633e+02 nan nan 1.123458447414766326e+01
5.055580890625000166e+02 nan nan 1.125515674730435656e+01
5.066004768749999698e+02 nan nan 1.127082840526478869e+01
5.076428646874998094e+02 nan nan 1.128075960003682532e+01
5.086852524999999332e+02 nan nan 1.128400912241088072e+01
5.097276403124998865e+02 nan nan 1.127966485700683030e+01
5.107700281249999534e+02 nan nan 1.126804547519707000e+01
5.118124159375000204e+02 nan nan 1.125106244352152984e+01
5.128548037499999737e+02 nan nan 1.123033809816566020e+01
5.138971915624999838e+02 nan nan 1.120723661678383820e+01
5.149395793749999939e+02 nan nan 1.118343086513723783e+01
5.159819671875000040e+02 nan nan 1.116085594661998570e+01
5.170243550000000141e+02 nan nan 1.114048551561911715e+01
5.180667428124999105e+02 nan nan 1.112297620680025112e+01
5.191091306249999207e+02 nan nan 1.110873516813255435e+01
5.201515184374999308e+02 nan nan 1.109736988105374600e+01
5.211939062499999409e+02 nan nan 1.108809452555918185e+01
5.222362940624999510e+02 nan nan 1.107984278838225478e+01
5.232786818749998474e+02 nan nan 1.107306285652277467e+01
5.243210696874999712e+02 nan nan 1.106934514517611490e+01
5.253634574999998677e+02 nan nan 1.106951584516427367e+01
5.264058453124999915e+02 nan nan 1.107375358341893090e+01
5.274482331249998879e+02 nan nan 1.108213363937075790e+01
5.284906209375000117e+02 nan nan 1.109419899413645361e+01
5.295330087500000218e+02 nan nan 1.110888021703054385e+01
5.305753965625000319e+02 nan nan 1.112455552655094948e+01
5.316177843749999283e+02 nan nan 1.114135775293336472e+01
5.326601721874998248e+02 nan nan 1.115955050928916492e+01
5.337025599999999486e+02 nan nan 1.117778974175532980e+01
5.347449478124999587e+02 nan nan 1.119461006786333712e+01
5.357873356249999688e+02 nan nan 1.120974571294908628e+01
5.368297234374999789e+02 nan nan 1.122597865779658122e+01
5.378721112499999890e+02 nan nan 1.124502617181859421e+01
5.389144990624999991e+02 nan nan 1.126692070776010723e+01
5.399568868749998956e+02 nan nan 1.129105729846078354e+01
5.409992746874999057e+02 nan nan 1.131655164952550763e+01
5.420416624999999158e+02 nan nan 1.134278642326185249e+01
5.430840503124999259e+02 nan nan 1.136838040909041148e+01
5.441264381249999360e+02 nan nan 1.139350599296899347e+01
5.451688259374999461e+02 nan nan 1.141864344409582088e+01
5.462112137499999562e+02 nan nan 1.144370913334404527e+01
5.472536015624999663e+02 nan nan 1.146900333952210360e+01
5.482959893749999765e+02 nan nan 1.149516133599381718e+01
5.493383771874999866e+02 nan nan 1.152223936418234196e+01
5.503807649999999967e+02 nan nan 1.155058263518184170e+01
5.514231528124998931e+02 nan nan 1.158051127157945892e+01
5.524655406250000169e+02 nan nan 1.161251801690723617e+01
5.535079284374999133e+02 nan nan 1.164732367600069729e+01
5.545503162500000371e+02 nan nan 1.168532454274318866e+01
5.555927040624999336e+02 nan nan 1.172622411485463090e+01
5.566350918749999437e+02 nan nan 1.176933327032233834e+01
5.576774796874999538e+02 nan nan 1.181483436549575927e+01
5.587198674999999639e+02 nan nan 1.186237622947763271e+01
5.597622553124999740e+02 nan nan 1.191028621070513793e+01
5.608046431249999841e+02 nan nan 1.195785642169732022e+01
5.618470309374999943e+02 nan nan 1.200447423902557631e+01
5.628894187499998907e+02 nan nan 1.204971273519537789e+01
5.639318065624999008e+02 nan nan 1.209335279750457559e+01
5.649741943749999109e+02 nan nan 1.213447062531296083e+01
5.660165821874999210e+02 nan nan 1.217300443061523119e+01
5.670589699999999311e+02 nan nan 1.220853785753650556e+01
5.681013578124999412e+02 nan nan 1.224055227737647300e+01
5.691437456249999514e+02 nan nan 1.226963243920090640e+01
5.701861334374999615e+02 nan nan 1.229688116917738228e+01
5.712285212499999716e+02 nan nan 1.232336812497994849e+01
5.722709090624999817e+02 nan nan 1.234868507870094412e+01
5.733132968749999918e+02 nan nan 1.237282919023269123e+01
5.743556846874998882e+02 nan nan 1.239703080840680371e+01
5.753980724999998984e+02 nan nan 1.242268846876226007e+01
5.764404603124999085e+02 nan nan 1.245008710883327829e+01
5.774828481250000323e+02 nan nan 1.247792745444439610e+01
5.785252359374999287e+02 nan nan 1.250580735947920807e+01
5.795676237500000525e+02 nan nan 1.253514468538888771e+01
5.806100115624999489e+02 nan nan 1.256674131942658335e+01
5.816523993750000727e+02 nan nan 1.260121904817419747e+01
5.826947871874999691e+02 nan nan 1.263879478449224969e+01
5.837371749999999793e+02 nan nan 1.267933112507925841e+01
5.847795628124999894e+02 nan nan 1.272132964134909550e+01
5.858219506249999995e+02 nan nan 1.276359764710417721e+01
5.868643384374998959e+02 nan nan 1.280599496596994591e+01
5.879067262499999060e+02 nan nan 1.284792690247807556e+01
5.889491140624999161e+02 nan nan 1.288889612669850138e+01
5.899915018749999263e+02 nan nan 1.292837514542186739e+01
5.910338896874999364e+02 nan nan 1.296574344593651418e+01
5.920762774999999465e+02 nan nan 1.299935879313152398e+01
5.931186653124999566e+02 nan nan 1.302759542828552419e+01
5.941610531249999667e+02 nan nan 1.304955780560187861e+01
5.952034409374999768e+02 nan nan 1.306480281562548029e+01
5.962458287499998733e+02 nan nan 1.307211990735181217e+01
5.972882165624999971e+02 nan nan 1.307123696164904381e+01
5.983306043749997798e+02 nan nan 1.306163760192862533e+01
5.993729921874999036e+02 nan nan 1.304323384506387917e+01
6.004153799999999137e+02 nan nan 1.301795620028150502e+01
6.014577678124999238e+02 nan nan 1.298768132883553506e+01
6.025001556250000476e+02 nan nan 1.295349110097559198e+01
6.035425434374999440e+02 nan nan 1.291557068651670726e+01
6.045849312500000678e+02 nan nan 1.287454811921094056e+01
6.056273190624999643e+02 nan nan 1.283219307125411390e+01
6.066697068749999744e+02 nan nan 1.278981375278998378e+01
6.077120946874999845e+02 nan nan 1.274950674996622446e+01
6.087544824999999946e+02 nan nan 1.271312593465478713e+01
6.097968703124998910e+02 nan nan 1.268126924321695448e+01
6.108392581249999012e+02 nan nan 1.265501562444531203e+01
6.118816459374999113e+02 nan nan 1.263563504146610761e+01
6.129240337499999214e+02 nan nan 1.262394850787323719e+01
6.139664215624999315e+02 nan nan 1.261994376000320806e+01
6.150088093749999416e+02 nan nan 1.262291855079454095e+01
6.160511971874999517e+02 nan nan 1.263253428443916349e+01
6.170935849999999618e+02 nan nan 1.264814410248550658e+01
6.181359728124999720e+02 nan nan 1.266914500290496903e+01
6.191783606249999821e+02 nan nan 1.269439571878066886e+01
6.202207484374999922e+02 nan nan 1.272224173161469452e+01
6.212631362499997749e+02 nan nan 1.275116213081839511e+01
6.223055240624998987e+02 nan nan 1.277964150520187658e+01
6.233479118749999088e+02 nan nan 1.280680775894246892e+01
6.243902996874999189e+02 nan nan 1.283143284873685452e+01
6.254326874999999291e+02 nan nan 1.285234836602700703e+01
6.264750753124999392e+02 nan nan 1.286955003807715237e+01
6.275174631249999493e+02 nan nan 1.288236672129141702e+01
6.285598509374999594e+02 nan nan 1.288971959322709182e+01
6.296022387499999695e+02 nan nan 1.289151741339181001e+01
6.306446265625000933e+02 nan nan 1.288765352866756331e+01
6.316870143749999897e+02 nan nan 1.287844241546691038e+01
6.327294021874998862e+02 nan nan 1.286469214145689932e+01
6.337717899999998963e+02 nan nan 1.284761607562356112e+01
6.348141778124999064e+02 nan nan 1.282757382175762473e+01
6.358565656249999165e+02 nan nan 1.280475615065747341e+01
6.368989534374999266e+02 nan nan 1.278071608966038042e+01
6.379413412499999367e+02 nan nan 1.275763163174322123e+01
6.389837290624999468e+02 nan nan 1.273693191461410912e+01
6.400261168749999570e+02 nan nan 1.271963318605711279e+01
6.410685046874999671e+02 nan nan 1.270636280005391860e+01
6.421108924999999772e+02 nan nan 1.269784971875446544e+01
6.431532803124999873e+02 nan nan 1.269382567372567649e+01
6.441956681249998837e+02 nan nan 1.269507901708469788e+01
6.452380559374998938e+02 nan nan 1.270309983830453149e+01
6.462804437499997903e+02 nan nan 1.271785786453178169e+01
6.473228315624999141e+02 nan nan 1.273820782149854480e+01
6.483652193749999242e+02 nan nan 1.276342452349655510e+01
6.494076071874999343e+02 nan nan 1.279338377494379486e+01
6.504499949999999444e+02 nan nan 1.282829475604118663e+01
6.514923828124998408e+02 nan nan 1.286738330542336861e+01
6.525347706249999646e+02 nan nan 1.290818760612466498e+01
6.535771584375000884e+02 nan nan 1.294863718201767711e+01
6.546195462499999849e+02 nan nan 1.298709618538259214e+01
6.556619340624998813e+02 nan nan 1.302208271630182423e+01
6.567043218749998914e+02 nan nan 1.305151898378754005e+01
6.577467096874999015e+02 nan nan 1.307401240522933605e+01
6.587890974999999116e+02 nan nan 1.308930965541601488e+01
6.598314853125000354e+02 nan nan 1.309685002411850618e+01
6.608738731249999319e+02 nan nan 1.309576655295210834e+01
6.619162609374999420e+02 nan nan 1.308522808172745755e+01
6.629586487499999521e+02 nan nan 1.306508365820295836e+01
6.640010365624999622e+02 nan nan 1.303585881264889146e+01
6.650434243750000860e+02 nan nan 1.299975093763272760e+01
6.660858121874999824e+02 nan nan 1.295928127444916278e+01
6.671281999999998789e+02 nan nan 1.291594959558406153e+01
6.681705878124998890e+02 nan nan 1.287128350981870817e+01
6.692129756249998991e+02 nan nan 1.282733006414824928e+01
6.702553634374999092e+02 nan nan 1.278624730467940296e+01
6.712977512499998056e+02 nan nan 1.275000177659664047e+01
6.723401390624999294e+02 nan nan 1.271942049553084075e+01
6.733825268749999395e+02 nan nan 1.269475020258556697e+01
6.744249146875000633e+02 nan nan 1.267672579137682121e+01
6.754673024999998461e+02 nan nan 1.266635070827357623e+01
6.765096903124998562e+02 nan nan 1.266463163231469125e+01
6.775520781249999800e+02 nan nan 1.267122420072566591e+01
6.785944659375001038e+02 nan nan 1.268507018622851135e+01
6.796368537500000002e+02 nan nan 1.270507330353554210e+01
6.806792415624997830e+02 nan nan 1.273053851362862154e+01
6.817216293749999068e+02 nan nan 1.276102175413723039e+01
6.827640171874999169e+02 nan nan 1.279547243527891531e+01
6.838064049999999270e+02 nan nan 1.283336326416133844e+01
6.848487928124999371e+02 nan nan 1.287439285501272757e+01
6.858911806249998335e+02 nan nan 1.291670237607162086e+01
6.869335684374999573e+02 nan nan 1.295868930831487909e+01
6.879759562499998538e+02 nan nan 1.299990597305447970e+01
6.890183440624999776e+02 nan nan 1.303929226024929910e+01
6.900607318750001014e+02 nan nan 1.307556082077398862e+01
6.911031196874998841e+02 nan nan 1.310769254290010011e+01
6.921455075000000079e+02 nan nan 1.313488880402477932e+01
6.931878953124999043e+02 nan nan 1.315683229554538336e+01
6.942302831249999144e+02 nan nan 1.317385420716476396e+01
6.952726709375000382e+02 nan nan 1.318652995509497927e+01
6.963150587499998210e+02 nan nan 1.319481300206732044e+01
6.973574465624999448e+02 nan nan 1.319891601014886717e+01
6.983998343749999549e+02 nan nan 1.319889162510119007e+01
6.994422221875000787e+02 nan nan 1.319510088022398087e+01
7.004846099999999751e+02 nan nan 1.318900818451707124e+01
7.015269978124999852e+02 nan nan 1.318149400079188815e+01
7.025693856249998817e+02 nan nan 1.317357015559829136e+01
7.036117734375000055e+02 nan nan 1.316662185228022075e+01
7.046541612499999019e+02 nan nan 1.316124922071048609e+01
7.056965490624999120e+02 nan nan 1.315678226620196334e+01
7.067389368749999221e+02 nan nan 1.315311495363245342e+01
7.077813246874998185e+02 nan nan 1.315076905813253028e+01
7.088237124999999423e+02 nan nan 1.314967793519137196e+01
7.098661003124999525e+02 nan nan 1.314988637577617325e+01
7.109084881249998489e+02 nan nan 1.315041205266955693e+01
7.119508759374998590e+02 nan nan 1.315026553389301611e+01
7.129932637499999828e+02 nan nan 1.314936170465980503e+01
7.140356515624999929e+02 nan nan 1.314773063566870093e+01
7.150780393750000030e+02 nan nan 1.314516505148031200e+01
7.161204271874997858e+02 nan nan 1.314160982848255976e+01
7.171628149999999096e+02 nan nan 1.313711443999427964e+01
7.182052028125000334e+02 nan nan 1.313213546950143495e+01
7.192475906249999298e+02 nan nan 1.312715992358647377e+01
7.202899784374999399e+02 nan nan 1.312189668422785971e+01
7.213323662499999500e+02 nan nan 1.311574318948237305e+01
7.223747540624998464e+02 nan nan 1.310823748610627604e+01
7.234171418749999702e+02 nan nan 1.309887334969285888e+01
7.244595296874999804e+02 nan nan 1.308754396957636246e+01
7.255019175000001042e+02 nan nan 1.307420287493373934e+01
7.265443053124997732e+02 nan nan 1.305913038484487387e+01
7.275866931249998970e+02 nan nan 1.304205594585241457e+01
7.286290809374999071e+02 nan nan 1.302244662822588950e+01
7.296714687500000309e+02 nan nan 1.300116318431835971e+01
7.307138565624999273e+02 nan nan 1.297924782824400936e+01
7.317562443749999375e+02 nan nan 1.295644557869136015e+01
7.327986321874999476e+02 nan nan 1.293202813734485979e+01
7.338410199999998440e+02 nan nan 1.290614551554810774e+01
7.348834078124999678e+02 nan nan 1.287886262398210135e+01
7.359257956250000916e+02 nan nan 1.285002111413173687e+01
7.369681834374998743e+02 nan nan 1.282008986815096208e+01
7.380105712499997708e+02 nan nan 1.278961176064416172e+01
7.390529590624998946e+02 nan nan 1.275940223502080251e+01
7.400953468750000184e+02 nan nan 1.272989967620782004e+01
7.411377346874998011e+02 nan nan 1.270063184153502789e+01
7.421801224999999249e+02 nan nan 1.267156391049069164e+01
7.432225103124999350e+02 nan nan 1.264309903046437000e+01
7.442648981249999451e+02 nan nan 1.261574221783809868e+01
7.453072859375000689e+02 nan nan 1.258910754869606485e+01
7.463496737499999654e+02 nan nan 1.256290005488600237e+01
7.473920615624999755e+02 nan nan 1.253775317855856031e+01
7.484344493749998719e+02 nan nan 1.251401924009353728e+01
7.494768371874999957e+02 nan nan 1.249177533324811229e+01
7.505192249999998921e+02 nan nan 1.247126843382477013e+01
7.515616128124999022e+02 nan nan 1.245311647997360893e+01
7.526040006249997987e+02 nan nan 1.243797019464568443e+01
7.536463884374999225e+02 nan nan 1.242586325417007487e+01
7.546887762499999326e+02 nan nan 1.241704084889250304e+01
7.557311640624999427e+02 nan nan 1.241166761814508845e+01
7.567735518749998391e+02 nan nan 1.240934705612274058e+01
7.578159396874998492e+02 nan nan 1.240944687778989142e+01
7.588583274999999730e+02 nan nan 1.241141531539593146e+01
7.599007153124999832e+02 nan nan 1.241434183496691901e+01
7.609431031249998796e+02 nan nan 1.241740030358217162e+01
7.619854909374997760e+02 nan nan 1.242011518572523698e+01
7.630278787499998998e+02 nan nan 1.242217574325013096e+01
7.640702665625000236e+02 nan nan 1.242375878350223672e+01
7.651126543749999200e+02 nan nan 1.242471638608598461e+01
7.661550421875000438e+02 nan nan 1.242450842872862538e+01
7.671974299999999403e+02 nan nan 1.242255664145422323e+01
7.682398178125000641e+02 nan nan 1.241905922262770723e+01
7.692822056249999605e+02 nan nan 1.241451343729165835e+01
7.703245934374999706e+02 nan nan 1.240857110269586983e+01
7.713669812500000944e+02 nan nan 1.240033248124061771e+01
7.724093690624997635e+02 nan nan 1.238984556584834174e+01
7.734517568749998873e+02 nan nan 1.237762424163174479e+01
7.744941446874998974e+02 nan nan 1.236385384327378212e+01
7.755365325000000212e+02 nan nan 1.234884959081599121e+01
7.765789203124998039e+02 nan nan 1.233321144015996929e+01
7.776213081249999277e+02 nan nan 1.231783536508532428e+01
7.786636959374999378e+02 nan nan 1.230332305280965244e+01
7.797060837500000616e+02 nan nan 1.228961765946622720e+01
7.807484715624999581e+02 nan nan 1.227618620995477983e+01
7.817908593749999682e+02 nan nan 1.226248500294878951e+01
7.828332471874999783e+02 nan nan 1.224860531647273909e+01
7.838756349999997610e+02 nan nan 1.223464017015894534e+01
7.849180228124998848e+02 nan nan 1.222044709594528022e+01
7.859604106250000086e+02 nan nan 1.220644449167390455e+01
7.870027984374997914e+02 nan nan 1.219270807714383231e+01
7.880451862499998015e+02 nan nan 1.217851653488631669e+01
7.890875740624999253e+02 nan nan 1.216346354423472498e+01
7.901299618750000491e+02 nan nan 1.214784030435353657e+01
7.911723496875000592e+02 nan nan 1.213128283248604866e+01
7.922147374999999556e+02 nan nan 1.211320428735142052e+01
7.932571253124999657e+02 nan nan 1.209339947778351387e+01
7.942995131249999758e+02 nan nan 1.207164761099798689e+01
7.953419009374998723e+02 nan nan 1.204810396800866279e+01
7.963842887499998824e+02 nan nan 1.202286551428005446e+01
7.974266765624998925e+02 nan nan 1.199602586007852345e+01
7.984690643749997889e+02 nan nan 1.196775318746381878e+01
7.995114521874999127e+02 nan nan 1.193846792142523050e+01
8.005538399999999228e+02 nan nan 1.190932544946898730e+01
8.015962278125000466e+02 nan nan 1.188156273070016589e+01
8.026386156249998294e+02 nan nan 1.185574718685047380e+01
8.036810034374999532e+02 nan nan 1.183221171939484506e+01
8.047233912499999633e+02 nan nan 1.181121980884318390e+01
8.057657790624999734e+02 nan nan 1.179283056265425778e+01
8.068081668749998698e+02 nan nan 1.177714561715735719e+01
8.078505546874998799e+02 nan nan 1.176428164907358109e+01
8.088929424999998901e+02 nan nan 1.175413136885930854e+01
8.099353303124997865e+02 nan nan 1.174634324627027482e+01
8.109777181249999103e+02 nan nan 1.174080786293085765e+01
8.120201059374998067e+02 nan nan 1.173767431690627561e+01
8.130624937499999305e+02 nan nan 1.173675575074378052e+01
8.141048815625000543e+02 nan nan 1.173814661811434412e+01
8.151472693749999507e+02 nan nan 1.174214865342864478e+01
8.161896571875000745e+02 nan nan 1.174846013684040535e+01
8.172320449999999710e+02 nan nan 1.175611250101813532e+01
8.182744328124998674e+02 nan nan 1.176391954789599836e+01
8.193168206249998775e+02 nan nan 1.177100938549280862e+01
8.203592084374998876e+02 nan nan 1.177670069475238535e+01
8.214015962500000114e+02 nan nan 1.178059320439250079e+01
8.224439840624997942e+02 nan nan 1.178283837977059711e+01
8.234863718749999180e+02 nan nan 1.178356076665043517e+01
8.245287596874999281e+02 nan nan 1.178252965782978023e+01
8.255711475000000519e+02 nan nan 1.177920375735092762e+01
8.266135353124999483e+02 nan nan 1.177345680364657454e+01
8.276559231249999584e+02 nan nan 1.176545947970147310e+01
8.286983109374999685e+02 nan nan 1.175512617718194086e+01
8.297406987499998650e+02 nan nan 1.174242380888325776e+01
8.307830865624998751e+02 nan nan 1.172764126050316413e+01
8.318254743749999989e+02 nan nan 1.171130588702515674e+01
8.328678621874997816e+02 nan nan 1.169389930240397568e+01
8.339102499999999054e+02 nan nan 1.167592004334734312e+01
8.349526378125000292e+02 nan nan 1.165779074770496671e+01
8.359950256250000393e+02 nan nan 1.163972927231626109e+01
8.370374134374998221e+02 nan nan 1.162236564357940694e+01
8.380798012499999459e+02 nan nan 1.160632528779822081e+01
8.391221890624998423e+02 nan nan 1.159201872487795626e+01
8.401645768749999661e+02 nan nan 1.157983007720086199e+01
8.412069646874998625e+02 nan nan 1.156966870244956169e+01
8.422493524999998726e+02 nan nan 1.156144731883692778e+01
8.432917403124996554e+02 nan nan 1.155537361910561955e+01
8.443341281249997792e+02 nan nan 1.155134353727738272e+01
8.453765159374999030e+02 nan nan 1.154871294930236125e+01
8.464189037499999131e+02 nan nan 1.154676563979488613e+01
8.474612915624999232e+02 nan nan 1.154513857710576019e+01
8.485036793749998196e+02 nan nan 1.154388143745408613e+01
8.495460671874999434e+02 nan nan 1.154303542749650191e+01
8.505884549999999535e+02 nan nan 1.154261933694406572e+01
8.516308428125000773e+02 nan nan 1.154251134696540682e+01
8.526732306249997464e+02 nan nan 1.154248920681996360e+01
8.537156184374998702e+02 nan nan 1.154240806725376167e+01
8.547580062499998803e+02 nan nan 1.154192583308020303e+01
8.558003940625000041e+02 nan nan 1.154045076771227762e+01
8.568427818750001279e+02 nan nan 1.153769134841159882e+01
8.578851696874999107e+02 nan nan 1.153370048301365891e+01
8.589275574999999208e+02 nan nan 1.152852696128936927e+01
8.599699453125000446e+02 nan nan 1.152242659965467553e+01
8.610123331250000547e+02 nan nan 1.151561645370672871e+01
8.620547209374999511e+02 nan nan 1.150807691328747495e+01
8.630971087500000749e+02 nan nan 1.149951152888354322e+01
8.641394965624997440e+02 nan nan 1.148951723087710519e+01
8.651818843749997541e+02 nan nan 1.147805378930133635e+01
8.662242721874998779e+02 nan nan 1.146523807170634868e+01
8.672666600000000017e+02 nan nan 1.145140334970717078e+01
8.683090478124997844e+02 nan nan 1.143708530338662399e+01
8.693514356249999082e+02 nan nan 1.142283124101121494e+01
8.703938234374999183e+02 nan nan 1.140903274101037468e+01
8.714362112500000421e+02 nan nan 1.139588670328731901e+01
8.724785990624999386e+02 nan nan 1.138370092717323345e+01
8.735209868749999487e+02 nan nan 1.137268235201393374e+01
8.745633746874998451e+02 nan nan 1.136264482749032645e+01
8.756057624999999689e+02 nan nan 1.135358265858255855e+01
8.766481503124998653e+02 nan nan 1.134574583699050265e+01
8.776905381249999891e+02 nan nan 1.133924276236357720e+01
8.787329259374997719e+02 nan nan 1.133393935589874424e+01
8.797753137499998957e+02 nan nan 1.132976683609228274e+01
8.808177015624999058e+02 nan nan 1.132650956381795559e+01
8.818600893750000296e+02 nan nan 1.132376084642931957e+01
8.829024771874998123e+02 nan nan 1.132124736041185997e+01
8.839448649999999361e+02 nan nan 1.131894270718689022e+01
8.849872528125000599e+02 nan nan 1.131681429110982506e+01
8.860296406250000700e+02 nan nan 1.131486077057273754e+01
8.870720284374998528e+02 nan nan 1.131318026310759350e+01
8.881144162499998629e+02 nan nan 1.131183964199774117e+01
8.891568040624999867e+02 nan nan 1.131082885622019063e+01
8.901991918749997694e+02 nan nan 1.131016355048478594e+01
8.912415796874998932e+02 nan nan 1.130983490777368239e+01
8.922839674999999033e+02 nan nan 1.130980682341822963e+01
8.933263553124996861e+02 nan nan 1.131000264826161938e+01
8.943687431249998099e+02 nan nan 1.131033570574169289e+01
8.954111309374999337e+02 nan nan 1.131068099021848283e+01
8.964535187499999438e+02 nan nan 1.131085990480536907e+01
8.974959065625000676e+02 nan nan 1.131074571562358955e+01
8.985382943749998503e+02 nan nan 1.131016112239096927e+01
8.995806821874998604e+02 nan nan 1.130877614903778827e+01
9.006230699999998706e+02 nan nan 1.130611701285691062e+01
9.016654578124999944e+02 nan nan 1.130213552066635430e+01
9.027078456249998908e+02 nan nan 1.129695083726521787e+01
9.037502334374999009e+02 nan nan 1.129058813139500472e+01
9.047926212499999110e+02 nan nan 1.128310754462914112e+01
9.058350090624999211e+02 nan nan 1.127448335172713989e+01
9.068773968750000449e+02 nan nan 1.126477936895426346e+01
9.079197846875000550e+02 nan nan 1.125409316885287936e+01
9.089621724999998378e+02 nan nan 1.124250896930678678e+01
9.100045603124999616e+02 nan nan 1.123023257861799529e+01
9.110469481250000854e+02 nan nan 1.121753166310232785e+01
9.120893359374998681e+02 nan nan 1.120472856840957832e+01
9.131317237499999919e+02 nan nan 1.119197746607820498e+01
9.141741115624998884e+02 nan nan 1.117942961189237039e+01
9.152164993749997848e+02 nan nan 1.116735214149706401e+01
9.162588871874999086e+02 nan nan 1.115586017309686895e+01
9.173012749999999187e+02 nan nan 1.114472611669504332e+01
9.183436628124998151e+02 nan nan 1.113375075829762650e+01
9.193860506249999389e+02 nan nan 1.112306248676526188e+01
9.204284384374998353e+02 nan nan 1.111267514709980020e+01
9.214708262499999591e+02 nan nan 1.110270256790860266e+01
9.225132140624998556e+02 nan nan 1.109344184583222592e+01
9.235556018749998657e+02 nan nan 1.108508739972353752e+01
9.245979896874997621e+02 nan nan 1.107766994912179825e+01
9.256403774999998859e+02 nan nan 1.107114086282906662e+01
9.266827653124998960e+02 nan nan 1.106562008743102510e+01
9.277251531250000198e+02 nan nan 1.106127481359581033e+01
9.287675409374998026e+02 nan nan 1.105803637393805339e+01
9.298099287499999264e+02 nan nan 1.105565686096145939e+01
9.308523165624999365e+02 nan nan 1.105380708656884892e+01
9.318947043750000603e+02 nan nan 1.105214525118549318e+01
9.329370921875001841e+02 nan nan 1.105044422684054339e+01
9.339794799999999668e+02 nan nan 1.104838137491861794e+01
9.350218678124999769e+02 nan nan 1.104571721983202970e+01
9.360642556249999870e+02 nan nan 1.104238254354909365e+01
9.371066434374997698e+02 nan nan 1.103837366941628950e+01
9.381490312499998936e+02 nan nan 1.103379858263562419e+01
9.391914190625000174e+02 nan nan 1.102868975511824523e+01
9.402338068749998001e+02 nan nan 1.102306630454878977e+01
9.412761946874999239e+02 nan nan 1.101707266518804929e+01
9.423185824999999340e+02 nan nan 1.101079289286916207e+01
9.433609703125000578e+02 nan nan 1.100433556016599823e+01
9.444033581249998406e+02 nan nan 1.099791867754624342e+01
9.454457459374999644e+02 nan nan 1.099169875166157162e+01
9.464881337499998608e+02 nan nan 1.098565423505497840e+01
9.475305215624999846e+02 nan nan 1.097967324912177567e+01
9.485729093749997674e+02 nan nan 1.097372726542220889e+01
9.496152971874998912e+02 nan nan 1.096769453930270899e+01
9.506576849999999013e+02 nan nan 1.096148457615236715e+01
9.517000728124999114e+02 nan nan 1.095497572502287653e+01
9.527424606249999215e+02 nan nan 1.094799102419144177e+01
9.537848484374999316e+02 nan nan 1.094049359402290733e+01
9.548272362499998280e+02 nan nan 1.093255635661014225e+01
9.558696240624999518e+02 nan nan 1.092423373794800412e+01
9.569120118750000756e+02 nan nan 1.091567229319048238e+01
9.579543996874999721e+02 nan nan 1.090698929624489466e+01
9.589967874999997548e+02 nan nan 1.089820048142381026e+01
9.600391753124998786e+02 nan nan 1.088938105101822451e+01
9.610815631250000024e+02 nan nan 1.088094580458747807e+01
9.621239509374998988e+02 nan nan 1.087329543376612584e+01
9.631663387499999089e+02 nan nan 1.086642312013404066e+01
9.642087265624999191e+02 nan nan 1.086021171563041321e+01
9.652511143749997018e+02 nan nan 1.085453584674965199e+01
9.662935021874998256e+02 nan nan 1.084937315810490688e+01
9.673358899999999494e+02 nan nan 1.084476764368074519e+01
9.683782778124999595e+02 nan nan 1.084080236511648110e+01
9.694206656249998559e+02 nan nan 1.083754943531890547e+01
9.704630534374997524e+02 nan nan 1.083498475920149495e+01
9.715054412499998762e+02 nan nan 1.083323113264325954e+01
9.725478290624998863e+02 nan nan 1.083243764803848386e+01
9.735902168750000101e+02 nan nan 1.083248212932630494e+01
9.746326046874997928e+02 nan nan 1.083326043961700513e+01
9.756749924999999166e+02 nan nan 1.083479777444225256e+01
9.767173803124999267e+02 nan nan 1.083710665159813402e+01
9.777597681250000505e+02 nan nan 1.084012116264449865e+01
9.788021559375001743e+02 nan nan 1.084356472959520090e+01
9.798445437499999571e+02 nan nan 1.084732869039503278e+01
9.808869315624998535e+02 nan nan 1.085144126454488500e+01
9.819293193749999773e+02 nan nan 1.085565592789521894e+01
9.829717071874999874e+02 nan nan 1.085966117691888577e+01
9.840140949999998838e+02 nan nan 1.086320571481059893e+01
9.850564828125000076e+02 nan nan 1.086604885985327762e+01
9.860988706249999041e+02 nan nan 1.086792547658076202e+01
9.871412584375000279e+02 nan nan 1.086868981451995353e+01
9.881836462499999243e+02 nan nan 1.086835819540751125e+01
9.892260340625000481e+02 nan nan 1.086681587101808688e+01
9.902684218749998308e+02 nan nan 1.086407803573991160e+01
9.913108096874999546e+02 nan nan 1.086023741279405463e+01
9.923531974999998511e+02 nan nan 1.085543179102838529e+01
9.933955853124999749e+02 nan nan 1.084975454806458117e+01
9.944379731249997576e+02 nan nan 1.084330405736844760e+01
9.954803609374998814e+02 nan nan 1.083611342187789361e+01
9.965227487499997778e+02 nan nan 1.082815042983443199e+01
9.975651365624999016e+02 nan nan 1.081942747198797683e+01
9.986075243749999117e+02 nan nan 1.081004374517494426e+01
9.996499121874999219e+02 nan nan 1.080024550560832530e+01
1.000692299999999818e+03 nan nan 1.079018377414418772e+01
1.001734687812499942e+03 nan nan 1.077983830947167831e+01
1.002777075624999952e+03 nan nan 1.076907675475106529e+01
1.003819463437500076e+03 nan nan 1.075801054952227709e+01
1.004861851249999745e+03 nan nan 1.074684357082946740e+01
1.005904239062499869e+03 nan nan 1.073586296356255865e+01
1.006946626874999993e+03 nan nan 1.072541082876603902e+01
1.007989014687500003e+03 nan nan 1.071568674253384934e+01
1.009031402500000127e+03 nan nan 1.070673845983976769e+01
1.010073790312499909e+03 nan nan 1.069857759068510816e+01
1.011116178125000033e+03 nan nan 1.069126534706155596e+01
1.012158565937500043e+03 nan nan 1.068477102084186114e+01
1.013200953749999940e+03 nan nan 1.067900893312230615e+01
1.014243341562499950e+03 nan nan 1.067403296092861353e+01
1.015285729374999619e+03 nan nan 1.066993847617142599e+01
1.016328117187499743e+03 nan nan 1.066672101026234465e+01
1.017370504999999866e+03 nan nan 1.066438323298566004e+01
1.018412892812499877e+03 nan nan 1.066298400892865139e+01
1.019455280624999773e+03 nan nan 1.066258006331780983e+01
1.020497668437499783e+03 nan nan 1.066316656741746272e+01
1.021540056249999907e+03 nan nan 1.066459989327108104e+01
1.022582444062499917e+03 nan nan 1.066690975355635373e+01
1.023624831875000041e+03 nan nan 1.067014278438518282e+01
1.024667219687499710e+03 nan nan 1.067409123575908581e+01
1.025709607499999947e+03 nan nan 1.067853634347122949e+01
1.026751995312499957e+03 nan nan 1.068340146296324988e+01
1.027794383124999968e+03 nan nan 1.068846976324721432e+01
1.028836770937499978e+03 nan nan 1.069337845305452106e+01
1.029879158749999988e+03 nan nan 1.069798293617043683e+01
1.030921546562499771e+03 nan nan 1.070221070646741701e+01
1.031963934375000008e+03 nan nan 1.070582291445738221e+01
1.033006322187500018e+03 nan nan 1.070865959160007641e+01
1.034048710000000028e+03 nan nan 1.071076574805340442e+01
1.035091097812500038e+03 nan nan 1.071212044553420029e+01
1.036133485624999821e+03 nan nan 1.071269122393104389e+01
1.037175873437500059e+03 nan nan 1.071270547856734368e+01
1.038218261249999841e+03 nan nan 1.071238358140801772e+01
1.039260649062499851e+03 nan nan 1.071177030791820606e+01
1.040303036874999862e+03 nan nan 1.071081042416282259e+01
1.041345424687499872e+03 nan nan 1.070953275519367587e+01
1.042387812499999882e+03 nan nan 1.070798208968475507e+01
1.043430200312499892e+03 nan nan 1.070623161588375893e+01
1.044472588124999902e+03 nan nan 1.070433596569511359e+01
1.045514975937499912e+03 nan nan 1.070226076976664409e+01
1.046557363749999695e+03 nan nan 1.069998680268193603e+01
1.047599751562499932e+03 nan nan 1.069751224373576370e+01
1.048642139374999942e+03 nan nan 1.069488503560578252e+01
1.049684527187499953e+03 nan nan 1.069215721077512526e+01
1.050726914999999735e+03 nan nan 1.068938764605653979e+01
1.051769302812499973e+03 nan nan 1.068659775056524275e+01
1.052811690624999983e+03 nan nan 1.068371709354975962e+01
1.053854078437499993e+03 nan nan 1.068068985269833782e+01
1.054896466249999776e+03 nan nan 1.067746753287442019e+01
1.055938854062499786e+03 nan nan 1.067398781162479260e+01
1.056981241875000023e+03 nan nan 1.067016953320380068e+01
1.058023629687500033e+03 nan nan 1.066583822052011854e+01
1.059066017500000044e+03 nan nan 1.066088344869687887e+01
1.060108405312499826e+03 nan nan 1.065532418138725035e+01
1.061150793125000064e+03 nan nan 1.064914325174753529e+01
1.062193180937499847e+03 nan nan 1.064243097826213891e+01
1.063235568749999857e+03 nan nan 1.063526738260277149e+01
1.064277956562499867e+03 nan nan 1.062759913700254977e+01
1.065320344374999650e+03 nan nan 1.061949798248666710e+01
1.066362732187499887e+03 nan nan 1.061113363350146521e+01
1.067405119999999897e+03 nan nan 1.060266579543798571e+01
1.068447507812499907e+03 nan nan 1.059431209739464208e+01
1.069489895624999917e+03 nan nan 1.058637612669900463e+01
1.070532283437499700e+03 nan nan 1.057895807057159843e+01
1.071574671249999938e+03 nan nan 1.057195869095050433e+01
1.072617059062499948e+03 nan nan 1.056544264017107082e+01
1.073659446874999958e+03 nan nan 1.055954230557430051e+01
1.074701834687499968e+03 nan nan 1.055417825346128780e+01
1.075744222499999978e+03 nan nan 1.054942424441513005e+01
1.076786610312499988e+03 nan nan 1.054544727427964013e+01
1.077828998124999998e+03 nan nan 1.054213773117415798e+01
1.078871385937500008e+03 nan nan 1.053937647153939672e+01
1.079913773749999791e+03 nan nan 1.053726845675031676e+01
1.080956161562499801e+03 nan nan 1.053600488518591938e+01
1.081998549374999811e+03 nan nan 1.053560984206999684e+01
1.083040937187500049e+03 nan nan 1.053604363692227075e+01
1.084083324999999832e+03 nan nan 1.053725861809401643e+01
1.085125712812499842e+03 nan nan 1.053916887464908747e+01
1.086168100624999852e+03 nan nan 1.054173196107198329e+01
1.087210488437500089e+03 nan nan 1.054491176690153509e+01
1.088252876249999872e+03 nan nan 1.054861581496244227e+01
1.089295264062499882e+03 nan nan 1.055264560662009643e+01
1.090337651874999892e+03 nan nan 1.055676795041426352e+01
1.091380039687499902e+03 nan nan 1.056075796087351648e+01
1.092422427499999912e+03 nan nan 1.056446256138652551e+01
1.093464815312499923e+03 nan nan 1.056776664823286538e+01
1.094507203124999933e+03 nan nan 1.057066525449658201e+01
1.095549590937499943e+03 nan nan 1.057320207486592700e+01
1.096591978749999953e+03 nan nan 1.057532255965251267e+01
1.097634366562499963e+03 nan nan 1.057683617822694089e+01
1.098676754374999973e+03 nan nan 1.057763793577217015e+01
1.099719142187499983e+03 nan nan 1.057778564774782026e+01
1.100761529999999993e+03 nan nan 1.057731387422517422e+01
1.101803917812500003e+03 nan nan 1.057630094929402276e+01
1.102846305624999786e+03 nan nan 1.057479264431598409e+01
1.103888693437499796e+03 nan nan 1.057277790792461225e+01
1.104931081250000034e+03 nan nan 1.057035250797750869e+01
1.105973469062499817e+03 nan nan 1.056767153730405973e+01
1.107015856874999827e+03 nan nan 1.056483051414793906e+01
1.108058244687499837e+03 nan nan 1.056190386265840431e+01
1.109100632500000074e+03 nan nan 1.055891923553776834e+01
1.110143020312500084e+03 nan nan 1.055580104573720490e+01
1.111185408124999867e+03 nan nan 1.055260131466790519e+01
1.112227795937499877e+03 nan nan 1.054946915884097614e+01
1.113270183749999887e+03 nan nan 1.054647419561657351e+01
1.114312571562499897e+03 nan nan 1.054361481894815888e+01
1.115354959374999908e+03 nan nan 1.054097592828998486e+01
1.116397347187499690e+03 nan nan 1.053858966725257851e+01
1.117439734999999928e+03 nan nan 1.053641967538142055e+01
1.118482122812499938e+03 nan nan 1.053446163831944737e+01
1.119524510624999948e+03 nan nan 1.053274323419237923e+01
1.120566898437499731e+03 nan nan 1.053117870917825982e+01
1.121609286249999968e+03 nan nan 1.052960971294789516e+01
1.122651674062499978e+03 nan nan 1.052801532235031878e+01
1.123694061874999989e+03 nan nan 1.052638483336754760e+01
1.124736449687499999e+03 nan nan 1.052469306729896736e+01
1.125778837499999781e+03 nan nan 1.052303861425562026e+01
1.126821225312499791e+03 nan nan 1.052156333929743148e+01
1.127863613124999802e+03 nan nan 1.052021694589388012e+01
1.128906000937499812e+03 nan nan 1.051891011013346322e+01
1.129948388749999822e+03 nan nan 1.051755653807471624e+01
1.130990776562499832e+03 nan nan 1.051608565675802609e+01
1.132033164374999842e+03 nan nan 1.051457129674060198e+01
1.133075552187499852e+03 nan nan 1.051306693723408081e+01
1.134117939999999862e+03 nan nan 1.051163800806689785e+01
1.135160327812500100e+03 nan nan 1.051035047719411430e+01
1.136202715624999882e+03 nan nan 1.050914513334325839e+01
1.137245103437499893e+03 nan nan 1.050803529565655303e+01
1.138287491249999903e+03 nan nan 1.050720702197552647e+01
1.139329879062499913e+03 nan nan 1.050680937539834581e+01
1.140372266874999923e+03 nan nan 1.050684767326821678e+01
1.141414654687499933e+03 nan nan 1.050722611097784309e+01
1.142457042499999943e+03 nan nan 1.050774802948457065e+01
1.143499430312499953e+03 nan nan 1.050836170104518885e+01
1.144541818124999963e+03 nan nan 1.050908325628926931e+01
1.145584205937499974e+03 nan nan 1.050983958506925298e+01
1.146626593749999984e+03 nan nan 1.051056708435366893e+01
1.147668981562499994e+03 nan nan 1.051111946205599956e+01
1.148711369374999776e+03 nan nan 1.051137661849206673e+01
1.149753757187499787e+03 nan nan 1.051139152183362135e+01
1.150796144999999797e+03 nan nan 1.051124334458391019e+01
1.151838532812499807e+03 nan nan 1.051086338587862379e+01
1.152880920624999817e+03 nan nan 1.051023873645717011e+01
1.153923308437499827e+03 nan nan 1.050943435000104209e+01
1.154965696250000065e+03 nan nan 1.050847360935171970e+01
1.156008084062499847e+03 nan nan 1.050734314145625170e+01
1.157050471874999857e+03 nan nan 1.050596821957450722e+01
1.158092859687499868e+03 nan nan 1.050437182677275416e+01
1.159135247500000105e+03 nan nan 1.050267425729907345e+01
1.160177635312499888e+03 nan nan 1.050091869516224641e+01
1.161220023124999898e+03 nan nan 1.049922026845575473e+01
1.162262410937499908e+03 nan nan 1.049771435392521113e+01
1.163304798750000145e+03 nan nan 1.049632217394704448e+01
1.164347186562499928e+03 nan nan 1.049487090123457200e+01
1.165389574374999938e+03 nan nan 1.049322888627914097e+01
1.166431962187499721e+03 nan nan 1.049125655032666415e+01
1.167474349999999959e+03 nan nan 1.048879402296212504e+01
1.168516737812499969e+03 nan nan 1.048586984430457747e+01
1.169559125624999979e+03 nan nan 1.048258649397114795e+01
1.170601513437499989e+03 nan nan 1.047895501554312858e+01
1.171643901249999999e+03 nan nan 1.047498814854741056e+01
1.172686289062499782e+03 nan nan 1.047075810198727730e+01
1.173728676874999792e+03 nan nan 1.046637621974560339e+01
1.174771064687499802e+03 nan nan 1.046183121178952291e+01
1.175813452499999812e+03 nan nan 1.045705520835151070e+01
1.176855840312499822e+03 nan nan 1.045215565500282651e+01
1.177898228124999832e+03 nan nan 1.044725525547389822e+01
1.178940615937499842e+03 nan nan 1.044232361027366807e+01
1.179983003749999853e+03 nan nan 1.043732580539719912e+01
1.181025391562500090e+03 nan nan 1.043227943017448389e+01
1.182067779374999873e+03 nan nan 1.042724381585033555e+01
1.183110167187499883e+03 nan nan 1.042230967780040629e+01
1.184152554999999893e+03 nan nan 1.041748990083193149e+01
1.185194942812500130e+03 nan nan 1.041279229200297962e+01
1.186237330624999913e+03 nan nan 1.040828795048090250e+01
1.187279718437499923e+03 nan nan 1.040411715218456301e+01
1.188322106249999933e+03 nan nan 1.040054519261370025e+01
1.189364494062499944e+03 nan nan 1.039770466932875514e+01
1.190406881874999954e+03 nan nan 1.039553863648424326e+01
1.191449269687499964e+03 nan nan 1.039392952573317963e+01
1.192491657499999747e+03 nan nan 1.039281168811900180e+01
1.193534045312499984e+03 nan nan 1.039220454603657373e+01
1.194576433124999994e+03 nan nan 1.039211628785117547e+01
1.195618820937499777e+03 nan nan 1.039251076556710096e+01
1.196661208749999560e+03 nan nan 1.039327398466480723e+01
1.197703596562499797e+03 nan nan 1.039431860755810177e+01
1.198745984374999807e+03 nan nan 1.039558332697141374e+01
1.199788372187499817e+03 nan nan 1.039696205019062347e+01
1.200830759999999827e+03 nan nan 1.039837601273148948e+01
1.201873147812499838e+03 nan nan 1.039971078930181747e+01
1.202915535624999848e+03 nan nan 1.040081317406090733e+01
1.203957923437499858e+03 nan nan 1.040158223799276804e+01
1.205000311250000095e+03 nan nan 1.040204884321000023e+01
1.206042699062499878e+03 nan nan 1.040225276492888895e+01
1.207085086874999888e+03 nan nan 1.040224956879804274e+01
1.208127474687499898e+03 nan nan 1.040215502529030545e+01
1.209169862500000136e+03 nan nan 1.040197012540381927e+01
1.210212250312499918e+03 nan nan 1.040161974019652291e+01
1.211254638124999929e+03 nan nan 1.040114764108622580e+01
1.212297025937499939e+03 nan nan 1.040071978519863727e+01
1.213339413749999949e+03 nan nan 1.040036908759038070e+01
1.214381801562499959e+03 nan nan 1.039997312826590914e+01
1.215424189374999969e+03 nan nan 1.039945861922447889e+01
1.216466577187499979e+03 nan nan 1.039888998487724692e+01
1.217508964999999989e+03 nan nan 1.039828616145726059e+01
1.218551352812499772e+03 nan nan 1.039771854055949873e+01
1.219593740624999782e+03 nan nan 1.039736207533010237e+01
1.220636128437499792e+03 nan nan 1.039724924253789773e+01
1.221678516249999802e+03 nan nan 1.039732550438715464e+01
1.222720904062499812e+03 nan nan 1.039759474648905879e+01
1.223763291874999823e+03 nan nan 1.039807593970895816e+01
1.224805679687499833e+03 nan nan 1.039870521017782679e+01
1.225848067499999843e+03 nan nan 1.039944348920353256e+01
1.226890455312499626e+03 nan nan 1.040033491514872921e+01
1.227932843124999863e+03 nan nan 1.040138016138676491e+01
1.228975230937499873e+03 nan nan 1.040246764626341225e+01
1.230017618749999883e+03 nan nan 1.040349681854338826e+01
1.231060006562500121e+03 nan nan 1.040439883488405037e+01
1.232102394374999903e+03 nan nan 1.040522866015325931e+01
1.233144782187499914e+03 nan nan 1.040600849190552246e+01
1.234187169999999924e+03 nan nan 1.040660872946452464e+01
1.235229557812500161e+03 nan nan 1.040696009429073321e+01
1.236271945624999944e+03 nan nan 1.040705308518256622e+01
1.237314333437499954e+03 nan nan 1.040681647955064548e+01
1.238356721249999964e+03 nan nan 1.040621275176077809e+01
1.239399109062499974e+03 nan nan 1.040527555629183887e+01
1.240441496874999984e+03 nan nan 1.040404739561739333e+01
1.241483884687499767e+03 nan nan 1.040256994026622905e+01
1.242526272499999550e+03 nan nan 1.040083777759340400e+01
1.243568660312499787e+03 nan nan 1.039881183184037994e+01
1.244611048124999797e+03 nan nan 1.039653190217486944e+01
1.245653435937499808e+03 nan nan 1.039408504197063543e+01
1.246695823749999818e+03 nan nan 1.039158059751687979e+01
1.247738211562499828e+03 nan nan 1.038898153412464254e+01
1.248780599374999838e+03 nan nan 1.038617678185165083e+01
1.249822987187499848e+03 nan nan 1.038322930094268948e+01
1.250865374999999858e+03 nan nan 1.038017123468118719e+01
1.251907762812499868e+03 nan nan 1.037701539049860067e+01
1.252950150624999878e+03 nan nan 1.037384323381246887e+01
1.253992538437499888e+03 nan nan 1.037074507387138311e+01
1.255034926249999899e+03 nan nan 1.036787620912202890e+01
1.256077314062499909e+03 nan nan 1.036537734593707683e+01
1.257119701874999919e+03 nan nan 1.036322467222393406e+01
1.258162089687499929e+03 nan nan 1.036149787433454783e+01
1.259204477499999939e+03 nan nan 1.036020073296451116e+01
1.260246865312499949e+03 nan nan 1.035925325336217462e+01
1.261289253125000187e+03 nan nan 1.035871087640088639e+01
1.262331640937499969e+03 nan nan 1.035860211949239407e+01
1.263374028749999979e+03 nan nan 1.035889664948458311e+01
1.264416416562499990e+03 nan nan 1.035958820307838479e+01
1.265458804374999772e+03 nan nan 1.036070282274155119e+01
1.266501192187499782e+03 nan nan 1.036216165629975805e+01
1.267543579999999793e+03 nan nan 1.036385577014328341e+01
1.268585967812499803e+03 nan nan 1.036554372394310342e+01
1.269628355624999813e+03 nan nan 1.036704338699174066e+01
1.270670743437499823e+03 nan nan 1.036840881157257321e+01
1.271713131249999833e+03 nan nan 1.036965475778080759e+01
1.272755519062499616e+03 nan nan 1.037074802828897191e+01
1.273797906874999853e+03 nan nan 1.037166550732769288e+01
1.274840294687499863e+03 nan nan 1.037238538952928479e+01
1.275882682499999873e+03 nan nan 1.037282246472757130e+01
1.276925070312500111e+03 nan nan 1.037287576625149654e+01
1.277967458124999894e+03 nan nan 1.037258289224555163e+01
1.279009845937499904e+03 nan nan 1.037199515074950718e+01
1.280052233749999914e+03 nan nan 1.037109170001646063e+01
1.281094621562500151e+03 nan nan 1.036987072683526812e+01
1.282137009374999934e+03 nan nan 1.036829443734626466e+01
1.283179397187499944e+03 nan nan 1.036629280497207795e+01
1.284221784999999954e+03 nan nan 1.036395395578355050e+01
1.285264172812500192e+03 nan nan 1.036139993118375990e+01
1.286306560624999975e+03 nan nan 1.035866302746147305e+01
1.287348948437499985e+03 nan nan 1.035579843085886154e+01
1.288391336249999767e+03 nan nan 1.035284864515760894e+01
1.289433724062499778e+03 nan nan 1.034990180471374188e+01
1.290476111874999788e+03 nan nan 1.034703532667166215e+01
1.291518499687499798e+03 nan nan 1.034430198187078709e+01
1.292560887499999581e+03 nan nan 1.034172460972635932e+01
1.293603275312499818e+03 nan nan 1.033925735567587267e+01
1.294645663124999828e+03 nan nan 1.033691493627790514e+01
1.295688050937499838e+03 nan nan 1.033476134140222769e+01
1.296730438749999848e+03 nan nan 1.033287344455769663e+01
1.297772826562499858e+03 nan nan 1.033129874267605786e+01
1.298815214374999869e+03 nan nan 1.032997559750673666e+01
1.299857602187499879e+03 nan nan 1.032886820768367286e+01
1.300899989999999889e+03 nan nan 1.032809588984991755e+01
1.301942377812499899e+03 nan nan 1.032768033655441720e+01
1.302984765624999682e+03 nan nan 1.032757893851574771e+01
1.304027153437500147e+03 nan nan 1.032772586619294231e+01
1.305069541249999929e+03 nan nan 1.032805933129064968e+01
1.306111929062499939e+03 nan nan 1.032856920410287671e+01
1.307154316875000177e+03 nan nan 1.032917554971662710e+01
1.308196704687499960e+03 nan nan 1.032973494244524915e+01
1.309239092499999970e+03 nan nan 1.033012929935377500e+01
1.310281480312499980e+03 nan nan 1.033024631213192812e+01
1.311323868124999763e+03 nan nan 1.033000666096127063e+01
1.312366255937499773e+03 nan nan 1.032936916513731518e+01
1.313408643749999783e+03 nan nan 1.032825501428039594e+01
1.314451031562499793e+03 nan nan 1.032660325591859873e+01
1.315493419374999803e+03 nan nan 1.032440079393204257e+01
1.316535807187499813e+03 nan nan 1.032166254197662880e+01
1.317578194999999823e+03 nan nan 1.031850156507317884e+01
1.318620582812499606e+03 nan nan 1.031497585891434277e+01
1.319662970625000071e+03 nan nan 1.031107676558021069e+01
1.320705358437499854e+03 nan nan 1.030682797707726728e+01
1.321747746249999864e+03 nan nan 1.030229924093936944e+01
1.322790134062499874e+03 nan nan 1.029763305072543034e+01
1.323832521874999884e+03 nan nan 1.029297589854860107e+01
1.324874909687500121e+03 nan nan 1.028845097961464106e+01
1.325917297499999904e+03 nan nan 1.028415079298372881e+01
1.326959685312499687e+03 nan nan 1.028009316700315168e+01
1.328002073124999924e+03 nan nan 1.027627913258838532e+01
1.329044460937499935e+03 nan nan 1.027279191568679195e+01
1.330086848750000172e+03 nan nan 1.026968829308984432e+01
1.331129236562500182e+03 nan nan 1.026696461771433633e+01
1.332171624374999965e+03 nan nan 1.026473605965821889e+01
1.333214012187500202e+03 nan nan 1.026315960802121730e+01
1.334256399999999758e+03 nan nan 1.026228133711371093e+01
1.335298787812499768e+03 nan nan 1.026210141267486442e+01
1.336341175624999778e+03 nan nan 1.026251607118832787e+01
1.337383563437499788e+03 nan nan 1.026344684875889435e+01
1.338425951249999798e+03 nan nan 1.026489724110970769e+01
1.339468339062499808e+03 nan nan 1.026674694882129302e+01
1.340510726874999818e+03 nan nan 1.026882984730041315e+01
1.341553114687499829e+03 nan nan 1.027090951748458458e+01
1.342595502499999611e+03 nan nan 1.027279684162186690e+01
1.343637890312499849e+03 nan nan 1.027440838846884930e+01
1.344680278124999859e+03 nan nan 1.027567134755948075e+01
1.345722665937499642e+03 nan nan 1.027647624135387794e+01
1.346765053749999879e+03 nan nan 1.027664903813401409e+01
1.347807441562499889e+03 nan nan 1.027607894968710767e+01
1.348849829375000127e+03 nan nan 1.027475882562720244e+01
1.349892217187499909e+03 nan nan 1.027274552069378366e+01
1.350934604999999692e+03 nan nan 1.027006254937164620e+01
1.351976992812499930e+03 nan nan 1.026666498439112907e+01
1.353019380624999712e+03 nan nan 1.026256830432206790e+01
1.354061768437500177e+03 nan nan 1.025784977045226931e+01
1.355104156249999960e+03 nan nan 1.025259779077331146e+01
1.356146544062499970e+03 nan nan 1.024695252675752499e+01
1.357188931875000208e+03 nan nan 1.024103137410658704e+01
1.358231319687499763e+03 nan nan 1.023487834628710402e+01
1.359273707500000000e+03 nan nan 1.022858974687294342e+01
1.360316095312499783e+03 nan nan 1.022236553127830128e+01
1.361358483124999566e+03 nan nan 1.021638921909612208e+01
1.362400870937499803e+03 nan nan 1.021081095199217081e+01
1.363443258749999814e+03 nan nan 1.020572882967738337e+01
1.364485646562500051e+03 nan nan 1.020125536371493524e+01
1.365528034374999834e+03 nan nan 1.019739188856223322e+01
1.366570422187499844e+03 nan nan 1.019404445426361860e+01
1.367612809999999854e+03 nan nan 1.019123705934415192e+01
1.368655197812499864e+03 nan nan 1.018898826477900776e+01
1.369697585624999874e+03 nan nan 1.018723934606783565e+01
1.370739973437499884e+03 nan nan 1.018597972023128939e+01
1.371782361249999667e+03 nan nan 1.018518512326422076e+01
1.372824749062500132e+03 nan nan 1.018475684222168809e+01
1.373867136874999915e+03 nan nan 1.018460177051724536e+01
1.374909524687499925e+03 nan nan 1.018462928190670702e+01
1.375951912499999708e+03 nan nan 1.018471562486023174e+01
1.376994300312499945e+03 nan nan 1.018478878426463297e+01
1.378036688124999955e+03 nan nan 1.018477690637982214e+01
1.379079075937499965e+03 nan nan 1.018458153727148030e+01
1.380121463750000203e+03 nan nan 1.018425092434377355e+01
1.381163851562499758e+03 nan nan 1.018381674095585332e+01
1.382206239374999768e+03 nan nan 1.018321374400117563e+01
1.383248627187499778e+03 nan nan 1.018243374542506352e+01
1.384291015000000016e+03 nan nan 1.018145899703280577e+01
1.385333402812499799e+03 nan nan 1.018030273894856563e+01
1.386375790624999809e+03 nan nan 1.017900294177130149e+01
1.387418178437499591e+03 nan nan 1.017756870387229640e+01
1.388460566249999829e+03 nan nan 1.017607339156080215e+01
1.389502954062499839e+03 nan nan 1.017462423346373690e+01
1.390545341875000076e+03 nan nan 1.017330440206939457e+01
1.391587729687499859e+03 nan nan 1.017213205867598980e+01
1.392630117499999642e+03 nan nan 1.017113483403313090e+01
1.393672505312499879e+03 nan nan 1.017037175229652313e+01
1.394714893124999890e+03 nan nan 1.016990800605953993e+01
1.395757280937500127e+03 nan nan 1.016981101267559318e+01
1.396799668749999910e+03 nan nan 1.017006992957005451e+01
1.397842056562499693e+03 nan nan 1.017058804942441164e+01
1.398884444375000157e+03 nan nan 1.017127975846919519e+01
1.399926832187499940e+03 nan nan 1.017203956412125443e+01
1.400969219999999950e+03 nan nan 1.017273542117670893e+01
1.402011607812500188e+03 nan nan 1.017325037588649295e+01
1.403053995624999970e+03 nan nan 1.017344072348019068e+01
1.404096383437499753e+03 nan nan 1.017317549483392902e+01
1.405138771249999763e+03 nan nan 1.017242710571708919e+01
1.406181159062500001e+03 nan nan 1.017122275332569892e+01
1.407223546875000011e+03 nan nan 1.016960646599096485e+01
1.408265934687499794e+03 nan nan 1.016758891272550258e+01
1.409308322499999804e+03 nan nan 1.016517129481012027e+01
1.410350710312500041e+03 nan nan 1.016240750506345947e+01
1.411393098124999824e+03 nan nan 1.015933750043201655e+01
1.412435485937499834e+03 nan nan 1.015607672297645792e+01
1.413477873749999844e+03 nan nan 1.015274283752770224e+01
1.414520261562499854e+03 nan nan 1.014936352533057828e+01
1.415562649374999637e+03 nan nan 1.014599895964770049e+01
1.416605037187499875e+03 nan nan 1.014270997882444902e+01
1.417647424999999885e+03 nan nan 1.013951602146418551e+01
1.418689812812499667e+03 nan nan 1.013644448596959258e+01
1.419732200624999905e+03 nan nan 1.013349113674206770e+01
1.420774588437499915e+03 nan nan 1.013057762841033060e+01
1.421816976249999698e+03 nan nan 1.012767824074937373e+01
1.422859364062499935e+03 nan nan 1.012486516269595072e+01
1.423901751874999718e+03 nan nan 1.012213526484833181e+01
1.424944139687500183e+03 nan nan 1.011949019514632830e+01
1.425986527499999966e+03 nan nan 1.011689659334077085e+01
1.427028915312499521e+03 nan nan 1.011431527789048523e+01
1.428071303124999986e+03 nan nan 1.011174551630796081e+01
1.429113690937499769e+03 nan nan 1.010916252718855368e+01
1.430156078750000006e+03 nan nan 1.010650347936064186e+01
1.431198466562499789e+03 nan nan 1.010373549041480246e+01
1.432240854374999572e+03 nan nan 1.010085741377644375e+01
1.433283242187500036e+03 nan nan 1.009781172819274353e+01
1.434325629999999819e+03 nan nan 1.009450476035914868e+01
1.435368017812499829e+03 nan nan 1.009086058607467429e+01
1.436410405625000067e+03 nan 9.020043076328700948e+00 1.008683982552738811e+01
1.437452793437499849e+03 nan 9.007847334510220350e+00 1.008246577100374886e+01
1.438495181249999860e+03 nan 9.006276808371440623e+00 1.007790184140557876e+01
1.439537569062499870e+03 nan 9.004706177499050668e+00 1.007325587526377042e+01
1.440579956874999880e+03 nan 9.003135441558686836e+00 1.006853860357990804e+01
1.441622344687499663e+03 nan 9.001564600216022782e+00 1.006379358308588756e+01
1.442664732499999900e+03 nan 8.999993653136735716e+00 1.005907500843513880e+01
1.443707120312499910e+03 nan 8.998422599986552584e+00 1.005452067840900732e+01
1.444749508124999693e+03 nan 8.996851440431246516e+00 1.005029207080120024e+01
1.445791895937499930e+03 nan 8.995280174136595974e+00 1.004643967188649079e+01
1.446834283749999940e+03 nan 8.993708800768418499e+00 1.004300947884610729e+01
1.447876671562499723e+03 nan 8.992137319992572486e+00 1.004013159071522310e+01
1.448919059374999961e+03 nan 8.990565731474935873e+00 1.003788620837963919e+01
1.449961447187499516e+03 nan 8.988994034881406137e+00 1.003627449707057728e+01
1.451003835000000208e+03 nan 8.987422229877926938e+00 1.003520392336651668e+01
1.452046222812499764e+03 nan 8.985850316130477466e+00 1.003456427026210562e+01
1.453088610624999546e+03 nan 8.984278293305042240e+00 1.003423589128136761e+01
1.454130998437500011e+03 nan 8.774591402056058698e+00 1.003403987206434955e+01
1.455173386249999794e+03 nan 8.774337998740509903e+00 1.003384777097562619e+01
1.456215774062500032e+03 nan 8.774084744360607147e+00 1.003361929010659992e+01
1.457258161874999814e+03 nan 8.773831638795769550e+00 1.003338815025508168e+01
1.458300549687499824e+03 nan 8.773578681925524592e+00 1.003312393029776217e+01
1.459342937500000062e+03 nan 8.773325873629515215e+00 1.003275093608102075e+01
1.460385325312499845e+03 nan 8.773073213787506930e+00 1.003224057643601697e+01
1.461427713124999855e+03 nan 8.772820702279341631e+00 1.003159675029612252e+01
1.462470100937500092e+03 nan 8.772568338985015757e+00 1.003077374258758780e+01
1.463512488749999875e+03 nan 8.774055602737938386e+00 1.002973150135109037e+01
1.464554876562500112e+03 nan 8.776433119792271143e+00 1.002851268539698815e+01
1.465597264374999895e+03 nan 8.778810139254355605e+00 1.002707661248261317e+01
1.466639652187499905e+03 nan 8.781186661673173077e+00 1.002537324641722805e+01
1.467682039999999688e+03 nan 8.783562687596853991e+00 1.002344535739546139e+01
1.468724427812499925e+03 nan 8.785938217572736519e+00 1.002132070603201619e+01
1.469766815624999936e+03 nan 8.794557482852081165e+00 1.001904706999196470e+01
1.470809203437499718e+03 nan 8.803627063718495904e+00 1.001667446892315816e+01
1.471851591250000183e+03 nan 8.983668011170621526e+00 1.001423782794201855e+01
1.472893979062499966e+03 nan 8.986222548216890260e+00 1.001175892419347946e+01
1.473936366874999749e+03 nan 8.988776509246871882e+00 1.000919570358710331e+01
1.474978754687499759e+03 nan 8.991329894911656240e+00 1.000660077745244614e+01
1.476021142499999542e+03 nan 8.993882705861365068e+00 1.000396271262926895e+01
1.477063530312500006e+03 nan 8.996434942745120011e+00 1.000120070079869983e+01
1.478105918124999789e+03 nan 8.998986606211074601e+00 9.998312852672981421e+00
1.479148305937499572e+03 nan 9.001537696906384056e+00 9.995254977432960430e+00
1.480190693750000037e+03 nan 9.004088215477239032e+00 9.992000706927687048e+00
1.481233081562499819e+03 nan 9.006638162568847861e+00 9.988643513865492096e+00
1.482275469374999602e+03 nan 9.009187538825434771e+00 9.985287258214940564e+00
1.483317857187499840e+03 nan 9.011736344890257655e+00 9.981922819744900366e+00
1.484360244999999850e+03 nan 9.021577759057228363e+00 9.978512864383761283e+00
1.485402632812499860e+03 nan 9.036126276154734072e+00 9.975011712177918710e+00
1.486445020624999870e+03 nan 9.045379705423782113e+00 9.971361318379539540e+00
1.487487408437499653e+03 nan 9.052331660695164928e+00 9.967508574712420355e+00
1.488529796249999890e+03 nan 9.059278425162823112e+00 9.963367957099915628e+00
1.489572184062499900e+03 nan 9.066220011372653431e+00 9.958932184856756464e+00
1.490614571875000138e+03 nan 9.126570494021830626e+00 9.954235699975059859e+00
1.491656959687499921e+03 nan 9.134667943394338963e+00 9.949397650289423467e+00
1.492699347499999931e+03 nan 9.136123153858111579e+00 9.944523924605912057e+00
1.493741735312499713e+03 nan 9.137578288114438507e+00 9.939626519155263296e+00
1.494784123124999951e+03 nan 9.139033346242760203e+00 9.934801823861629799e+00
1.495826510937499961e+03 nan 9.140488328322417644e+00 9.930251568936037998e+00
1.496868898749999744e+03 nan 9.141943234432712728e+00 9.926041655983759426e+00
1.497911286562499527e+03 nan 9.143398064652814128e+00 9.922108801213402884e+00
1.498953674374999991e+03 nan 9.144852819061847882e+00 9.918479125773776772e+00
1.499996062187499774e+03 nan 9.146307497738828118e+00 9.915140289474797086e+00
1.501038449999999784e+03 nan 9.147762100762726334e+00 9.912058385546734129e+00
1.502080837812499567e+03 nan 9.157358135543875122e+00 9.909189387340207489e+00
1.503123225624999804e+03 nan 9.157577349616822460e+00 9.906437061194518279e+00
1.504165613437499815e+03 nan 9.157796715281088851e+00 9.903719505184827909e+00
1.505208001249999597e+03 nan 9.158016232441365645e+00 9.901009972544144944e+00
1.506250389062500062e+03 nan 9.158235901002456103e+00 9.898335433363094182e+00
1.507292776874999845e+03 nan 9.158455720869257632e+00 9.895691652978445774e+00
1.508335164687499855e+03 nan 9.118812010418011482e+00 9.892940281709728723e+00
1.509377552499999865e+03 nan 9.102907803352696448e+00 9.889927943082648554e+00
1.510419940312500103e+03 7.374338108413633464e+00 9.100354549009793459e+00 9.886556743971423700e+00
1.511462328124999885e+03 7.429550624054900076e+00 9.097800734238086662e+00 9.882718249683090761e+00
1.512504715937499896e+03 7.484355844933331170e+00 9.095246358198334491e+00 9.878298123151964205e+00
1.513547103749999678e+03 7.538762653896243116e+00 9.092691420050535100e+00 9.873305130639071336e+00
1.514589491562499916e+03 7.592779615527772030e+00 9.090135918954020511e+00 9.867768155397820706e+00
1.515631879374999698e+03 7.646414991887835910e+00 9.087579854067408647e+00 9.861632204135766244e+00
1.516674267187500163e+03 7.699676757264591664e+00 9.085023224548612220e+00 9.854942750241594496e+00
1.517716654999999946e+03 7.752572612014256848e+00 9.082466029554822740e+00 9.847747339276292422e+00
1.518759042812499729e+03 7.805109995557177882e+00 9.079908268242499858e+00 9.839992110245539436e+00
1.519801430624999966e+03 7.987379905527513202e+00 9.077349939767451303e+00 9.831721128690256606e+00
1.520843818437499749e+03 8.167016781485237686e+00 9.074791043284680114e+00 9.823094293967937318e+00
1.521886206249999759e+03 8.342786612571300608e+00 9.072231577948539183e+00 9.814193840966369820e+00
1.522928594062499769e+03 8.378448980967355908e+00 9.069671542912630002e+00 9.805035020887144626e+00
1.523970981874999552e+03 8.394258800994267133e+00 9.067110937329836418e+00 9.795688994479611722e+00
1.525013369687500017e+03 8.410038900591761291e+00 9.064549760352308638e+00 9.786209497170402116e+00
1.526055757499999800e+03 8.425789446744055056e+00 8.818696192888547003e+00 9.776628359578287686e+00
1.527098145312499810e+03 7.916910013686578651e+00 8.826091937170932766e+00 9.767025820774412281e+00
1.528140533125000047e+03 7.870266958545793834e+00 8.838325742856726563e+00 9.757481028537119627e+00
1.529182920937499830e+03 7.823345820858541799e+00 8.847609565140029275e+00 9.748095026057937318e+00
1.530225308749999840e+03 7.776141566786949788e+00 8.855182418485213702e+00 9.738894199269328311e+00
1.531267696562499850e+03 7.728649008764649331e+00 8.862748957580960152e+00 9.729861367954217855e+00
1.532310084375000088e+03 7.680862798842694517e+00 8.870309199248284315e+00 9.720993951019055501e+00
1.533352472187499870e+03 7.632777421660662753e+00 8.875104103924559951e+00 9.712294353503269306e+00
1.534394859999999881e+03 7.584387187016481846e+00 8.878218893114315335e+00 9.703780561428290596e+00
1.535437247812499891e+03 7.555653240596202025e+00 8.881332742892695364e+00 9.695387478651779745e+00
1.536479635625000128e+03 7.554741348197361539e+00 8.884445654460007447e+00 9.687065659081840252e+00
1.537522023437499911e+03 7.553829345715582733e+00 8.887557629014393612e+00 9.678875907203172702e+00
1.538564411249999921e+03 7.552917233110986395e+00 8.890668667751823406e+00 9.670838856587145926e+00
1.539606799062499704e+03 7.552005010343673774e+00 8.893778771866124089e+00 9.662931614433050598e+00
1.540649186874999941e+03 7.551092677373715922e+00 8.896887942549012607e+00 9.655046888339272826e+00
1.541691574687499724e+03 7.550180234161166126e+00 8.899996180989985461e+00 9.646967166372009572e+00
1.542733962500000189e+03 7.549267680666050140e+00 8.903103488376485686e+00 9.638579132687942419e+00
1.543776350312499744e+03 7.557767876880404856e+00 8.946873260390995952e+00 9.629891103542165709e+00
1.544818738124999527e+03 7.573967856172469482e+00 8.947392951519134385e+00 9.620971424297495744e+00
1.545861125937499764e+03 7.590133259163660107e+00 8.947912762748101656e+00 9.611747372754061658e+00
1.546903513749999775e+03 7.606264306306406375e+00 8.948432694007999899e+00 9.602135151915149436e+00
1.547945901562500012e+03 7.622361215720455441e+00 8.948952745228938355e+00 9.592203073118463763e+00
1.548988289374999795e+03 7.638424203227252463e+00 8.949472916341129292e+00 9.582086583225150278e+00
1.550030677187499577e+03 7.654453482383725138e+00 8.949993207274863138e+00 9.571766799046434571e+00
1.551073065000000042e+03 7.670449264515407428e+00 8.950513617960465851e+00 9.561195033373774521e+00
1.552115452812499825e+03 7.687530557839384215e+00 8.951034148328346873e+00 9.550506380114367033e+00
1.553157840624999608e+03 7.705095979467495582e+00 8.951554798308951177e+00 9.539834792918519213e+00
1.554200228437500073e+03 7.722621447921567572e+00 8.952075567832839198e+00 9.529256431123158677e+00
1.555242616249999855e+03 7.740107234592429997e+00 8.952596456830576699e+00 9.518934226981821567e+00
1.556285004062499866e+03 7.757553607812324614e+00 8.953117465232837802e+00 9.509095317064696573e+00
1.557327391874999876e+03 7.774960832902885421e+00 8.953638592970342813e+00 9.499882999881116064e+00
1.558369779687499886e+03 7.792329172222247635e+00 8.954159839973874213e+00 9.491273681938505291e+00
1.559412167500000123e+03 7.809658885211174351e+00 8.954681206174278429e+00 9.483227213617025697e+00
1.560454555312499906e+03 7.824857889112317721e+00 8.955202691502480050e+00 9.475703326424175899e+00
1.561496943124999916e+03 7.839548692675394115e+00 8.953123746526173932e+00 9.468499123932470951e+00
1.562539330937500154e+03 7.854212018073726043e+00 8.952275206818393727e+00 9.461446659848418150e+00
1.563581718749999936e+03 7.868848018921124954e+00 8.951426731769469569e+00 9.454441157422925457e+00
1.564624106562499946e+03 7.883456847405465595e+00 8.950578321214168298e+00 9.447341255804809990e+00
1.565666494374999957e+03 7.898038654307114825e+00 8.949729974987373993e+00 9.440033239001984100e+00
1.566708882187499739e+03 7.912593589017099305e+00 8.948881692924055997e+00 9.432425988284579788e+00
1.567751269999999522e+03 7.927121799554972981e+00 8.948033474859348857e+00 9.424497062358682342e+00
1.568793657812499760e+03 7.937345503277053460e+00 8.947185320628422645e+00 9.416337350742518097e+00
1.569836045624999770e+03 7.947310683051268754e+00 8.946337230066616186e+00 9.407799119993146775e+00
1.570878433437499552e+03 7.957263383066390361e+00 8.945489203009342916e+00 9.398729704327886125e+00
1.571920821250000017e+03 7.967203650091894573e+00 8.944641239292144164e+00 9.389190016531474114e+00
1.572963209062499800e+03 7.977131530605845455e+00 8.943793338750662514e+00 9.379136487411818379e+00
1.574005596874999583e+03 7.987047070797460790e+00 8.942945501220629367e+00 9.368528102382136069e+00
1.575047984687499820e+03 7.996950316569605199e+00 8.942097726537918234e+00 9.357435339002229568e+00
1.576090372499999603e+03 8.006802330843985516e+00 8.941250014538489665e+00 9.346086275508127983e+00
1.577132760312500068e+03 8.016181184650568170e+00 8.940402365058416123e+00 9.334753111814126925e+00
1.578175148124999851e+03 8.025549078105669309e+00 8.939554777933874874e+00 9.323620075709294852e+00
1.579217535937499633e+03 8.034906049545305962e+00 8.938707253001158648e+00 9.313081885020638495e+00
1.580259923750000098e+03 8.044252137082528620e+00 8.907123956773574491e+00 9.303491510634223971e+00
1.581302311562499881e+03 8.053587378609226022e+00 8.908294061042308698e+00 9.294798833905973723e+00
1.582344699375000118e+03 8.062911811797949468e+00 8.909464161720819675e+00 9.287001491435132650e+00
1.583387087187499901e+03 8.072225474103650100e+00 8.910634258827229814e+00 9.280213425651577808e+00
1.584429474999999911e+03 8.082225657917991413e+00 8.911804352379661509e+00 9.274484049989483836e+00
1.585471862812500149e+03 8.094832001583123215e+00 8.912974442396215835e+00 9.269620560874898274e+00
1.586514250624999931e+03 8.107418743484297252e+00 8.914144528894969000e+00 9.265460121571418739e+00
1.587556638437499942e+03 8.119985974775252302e+00 8.915314611894004315e+00 9.262121038942657592e+00
1.588599026249999952e+03 8.132533785905415868e+00 8.916484691411367791e+00 9.259709103699726995e+00
1.589641414062499734e+03 8.145062266627514092e+00 8.917654767465094778e+00 9.258075899584865098e+00
1.590683801874999745e+03 8.157571506005055539e+00 8.918824840073227733e+00 9.257353913352931229e+00
1.591726189687499755e+03 8.170061592419722629e+00 8.921157027508735737e+00 9.258014334572653325e+00
1.592768577499999765e+03 8.182739493731187252e+00 8.924804008070111649e+00 9.260364684530129509e+00
1.593810965312499548e+03 8.195794803464366396e+00 8.928449661253477387e+00 9.264620744024602672e+00
1.594853353124999785e+03 8.208829350079033915e+00 8.932093988940831508e+00 9.270655042997788087e+00
1.595895740937499795e+03 8.221843232325973361e+00 8.935736993010269913e+00 9.278258674646204796e+00
1.596938128749999578e+03 8.234836548175669790e+00 8.939378675336044466e+00 9.287090574818314792e+00
1.597980516562500043e+03 8.247809394826926876e+00 9.089623944146556056e+00 9.296986191407436095e+00
1.599022904374999825e+03 8.260761868715299272e+00 9.094122357469789364e+00 9.308473889082002017e+00
1.600065292187499836e+03 8.273694065521524976e+00 9.098618717115874333e+00 9.322001666877241632e+00
1.601107679999999846e+03 8.283299957184008022e+00 9.103113026464001223e+00 9.338376257161774774e+00
1.602150067812499628e+03 8.289234311008542022e+00 9.107605288885029182e+00 9.358290576413141437e+00
1.603192455625000093e+03 8.295164419402302869e+00 9.112095507741514666e+00 9.382345349154256553e+00
1.604234843437499876e+03 8.301090291463802728e+00 9.116583686387691898e+00 9.411594779731368376e+00
1.605277231249999659e+03 8.307011936259105056e+00 9.121069828169588334e+00 9.447007021012817418e+00
1.606319619062500124e+03 8.312929362821988022e+00 9.125553936424973145e+00 9.488950936777742484e+00
1.607362006874999906e+03 8.318842580154081290e+00 9.130036014483403406e+00 9.537247005201454186e+00
1.608404394687500144e+03 8.324751597225068522e+00 9.134516065666282714e+00 9.591420268382016445e+00
1.609446782499999927e+03 8.330656422972799291e+00 9.151781956983189303e+00 9.651210537245505705e+00
1.610489170312499937e+03 8.326834545800933185e+00 9.200103211283355620e+00 9.716651241654876259e+00
1.611531558124999947e+03 8.322508428800301061e+00 9.236814672818718819e+00 9.787719513986013808e+00
1.612573945937499957e+03 8.318180061874132392e+00 9.268001116893918478e+00 9.864443110664609549e+00
1.613616333749999740e+03 8.313849441508343929e+00 9.291501425149764515e+00 9.946795610327402670e+00
1.614658721562499750e+03 8.309516564179700637e+00 9.314942739210833267e+00 1.003467182977651184e+01
1.615701109374999760e+03 8.305181426355783714e+00 9.358571321360697581e+00 1.012868633603409130e+01
1.616743497187499997e+03 8.309621620694706223e+00 9.396999109666980488e+00 1.022916238719514759e+01
1.617785884999999780e+03 8.347172379081202465e+00 9.403543446627898206e+00 1.033567435205345930e+01
1.618828272812499563e+03 8.380170154809134075e+00 9.410083424170359478e+00 1.044867048316018199e+01
1.619870660624999573e+03 8.413038507044378278e+00 9.416619051901319537e+00 1.056874132008503153e+01
1.620913048437499810e+03 8.445778946815345023e+00 9.423150339394640085e+00 1.069593698429602568e+01
1.621955436249999821e+03 8.478392955975035505e+00 9.429677296191151470e+00 1.083116140479814504e+01
1.622997824062499831e+03 8.510881987983665908e+00 9.436199931798901375e+00 1.097430966273649666e+01
1.624040211874999613e+03 8.543247468664503685e+00 9.442718255693254292e+00 1.112393513698357594e+01
1.625082599687499851e+03 8.575490796934031934e+00 9.449232277317106465e+00 1.127868020938693761e+01
1.626124987499999861e+03 8.607613345507454383e+00 9.455742006080980033e+00 1.143787049982032578e+01
1.627167375312499871e+03 8.640599993465087891e+00 9.462952855015752007e+00 1.160146592704074209e+01
1.628209763125000109e+03 8.674232214638427862e+00 9.477306159832469490e+00 1.176804856602437432e+01
1.629252150937499891e+03 8.707734537747059633e+00 9.491638011000270936e+00 1.193544798146965036e+01
1.630294538749999901e+03 8.741108456384409919e+00 9.505948506811169096e+00 1.210272568433441975e+01
1.631336926562499684e+03 8.774355435738684150e+00 9.520237744820931880e+00 1.226902812856305580e+01
1.632379314375000149e+03 8.807476913343531777e+00 9.539092229162619674e+00 1.243219140580601412e+01
1.633421702187499932e+03 8.840474299803219083e+00 9.559109253741352674e+00 1.258960035521902476e+01
1.634464089999999942e+03 8.873348979493778543e+00 9.576585454847966972e+00 1.273958288384968718e+01
1.635506477812499952e+03 8.885448028328434944e+00 9.584854721766044250e+00 1.288146496657613582e+01
1.636548865624999735e+03 8.888324782764353671e+00 9.593117073644270576e+00 1.301482304931967882e+01
1.637591253437499745e+03 8.891200606424323638e+00 9.601372529013385559e+00 1.313913022293892574e+01
1.638633641249999755e+03 8.894075500211224394e+00 9.609621106325025863e+00 1.325271827957615578e+01
1.639676029062499538e+03 8.896949465026469994e+00 9.624208197573823398e+00 1.335385616849143631e+01
1.640718416874999775e+03 8.899822501770028538e+00 9.633969511267984842e+00 1.344146644883621988e+01
1.641760804687499558e+03 8.902694611340397302e+00 9.630203979726827512e+00 1.351462888200899748e+01
1.642803192500000023e+03 8.905565794634648924e+00 9.626437096292576712e+00 1.357336467988466211e+01
1.643845580312499806e+03 8.895648475495956831e+00 9.622668858922388324e+00 1.361773843797596228e+01
1.644887968124999588e+03 8.877365555292300314e+00 9.618899265570025392e+00 1.364678377440325363e+01
1.645930355937499826e+03 8.859044903655620473e+00 9.612829576545255605e+00 1.365973092808215306e+01
1.646972743749999836e+03 8.840686286012141792e+00 9.606500811371779136e+00 1.365628694460755455e+01
1.648015131562499846e+03 8.822289465347399329e+00 9.600167971920161136e+00 1.363671684644172721e+01
1.649057519374999856e+03 8.803854202170560583e+00 9.593831049427764768e+00 1.360185281262534396e+01
1.650099907187499639e+03 8.785380254478052819e+00 9.587490035104229591e+00 1.355256516046382664e+01
1.651142295000000104e+03 8.766440686894391376e+00 9.526148382168052819e+00 1.348967748602778371e+01
1.652184682812499886e+03 8.745439210379434058e+00 9.514089819997908037e+00 1.341409056602887162e+01
1.653227070624999897e+03 8.724387178939652543e+00 9.502015999734704010e+00 1.332640584438579268e+01
1.654269458437500134e+03 8.703284225719109202e+00 9.489926861911598621e+00 1.322780212701327152e+01
1.655311846249999917e+03 8.682129979403425679e+00 9.477822346685409016e+00 1.311986220075174181e+01
1.656354234062499927e+03 8.660924064143518564e+00 9.465702393833140604e+00 1.300338266669942300e+01
1.657396621874999937e+03 8.639666099477738115e+00 9.370186839895124464e+00 1.287883925658153750e+01
1.658439009687500175e+03 8.618355700252186224e+00 9.354471563543819812e+00 1.274739229942757746e+01
1.659481397499999730e+03 8.597010624931145983e+00 9.338729845975811017e+00 1.261043406827956126e+01
1.660523785312499740e+03 8.575800306597267664e+00 9.322961551688257131e+00 1.246886928174977704e+01
1.661566173124999750e+03 8.554537399070076376e+00 9.307166544034576106e+00 1.232359609064598516e+01
1.662608560937499988e+03 8.533221509227530532e+00 9.291344685210708221e+00 1.217539703239735616e+01
1.663650948749999998e+03 8.511852239025193612e+00 9.086733598004647305e+00 1.202570164708027178e+01
1.664693336562499780e+03 8.490429185409480439e+00 9.071266155087160499e+00 1.187676992766821193e+01
1.665735724374999563e+03 8.468951940228969022e+00 9.055772289509487649e+00 1.173035607373493328e+01
1.666778112187500028e+03 8.447420090143657134e+00 9.040251863882634353e+00 1.158739450241004754e+01
1.667820499999999811e+03 8.426293236528010766e+00 9.024704739640139195e+00 1.144762222673340268e+01
1.668862887812500048e+03 8.406743836775023127e+00 9.009130777023800718e+00 1.131108481720267989e+01
1.669905275625000058e+03 8.387148869929047734e+00 8.883225344676823454e+00 1.117880378254545093e+01
1.670947663437499841e+03 8.367508015864066451e+00 8.859053388249503058e+00 1.105139613480087135e+01
1.671990051250000079e+03 8.347820950688065622e+00 8.853758335097483112e+00 1.092898008124626408e+01
1.673032439062499861e+03 8.328087346680742797e+00 8.848460197829094653e+00 1.081227239990142230e+01
1.674074826874999644e+03 8.308306872229817230e+00 8.843158970321217893e+00 1.070283871851272650e+01
1.675117214687500109e+03 8.288479191766020548e+00 8.837854646433298100e+00 1.060165807824236062e+01
1.676159602499999892e+03 8.270986555302428656e+00 8.832547220007327837e+00 1.050858747134390825e+01
1.677201990312499674e+03 8.257838439566052458e+00 8.827236684867694194e+00 1.042336598427173833e+01
1.678244378124999685e+03 8.244669356011543826e+00 8.821923034821162801e+00 1.034586580491072816e+01
1.679286765937499922e+03 8.231479204003182559e+00 8.816606263656765918e+00 1.027629101210206564e+01
1.680329153749999932e+03 8.218267882097661570e+00 8.811286365145765132e+00 1.021505375457308062e+01
1.681371541562499488e+03 8.205035288034977725e+00 8.732599979770794718e+00 1.016226204815005296e+01
1.682413929374999725e+03 8.191781318729173478e+00 8.721455083842592160e+00 1.011754404098247306e+01
1.683456317187499735e+03 8.178672297445624295e+00 8.718780434712723348e+00 1.007966329842829012e+01
1.684498704999999745e+03 8.183241529440143935e+00 8.716105069991948895e+00 1.004778029740244172e+01
1.685541092812499528e+03 8.187808211560845706e+00 8.713428988687656584e+00 1.002160733023901784e+01
1.686583480624999311e+03 8.192372348071870647e+00 8.710752189806161283e+00 1.000095899324701954e+01
1.687625868437499776e+03 8.196933943225477748e+00 8.705434115660594330e+00 9.985648580147216791e+00
1.688668256249999558e+03 8.201493001262109672e+00 8.701347369511758245e+00 9.975432573445107920e+00
1.689710644062499568e+03 8.206049526410424733e+00 8.700718510799212879e+00 9.969840881310089387e+00
1.690753031874999806e+03 8.210603522887348404e+00 8.700089732026125233e+00 9.968352574743404304e+00
1.691795419687499589e+03 8.215154994898117735e+00 8.699461033064920912e+00 9.970419766263143302e+00
1.692837807499999826e+03 8.223004668565389252e+00 8.698832413788066376e+00 9.975879767642906515e+00
1.693880195312499609e+03 8.249707879717368186e+00 8.698203874068159536e+00 9.984677182726386491e+00
1.694922583124999846e+03 8.276324934540310707e+00 8.697575413777867581e+00 9.996149625681519879e+00
1.695964970937499857e+03 8.302856661626552892e+00 8.696947032789976717e+00 1.000973358060967122e+01
1.697007358749999639e+03 8.329303876371609405e+00 8.696318730977340650e+00 1.002503007732742191e+01
1.698049746562500104e+03 8.355667381266563609e+00 8.695690508212916114e+00 1.004178128224010536e+01
1.699092134374999887e+03 8.381947966182126564e+00 8.690483464876033182e+00 1.005997679016933866e+01
1.700134522187499670e+03 8.408182269031597045e+00 8.691733315570814966e+00 1.007894569072597157e+01
1.701176909999999907e+03 8.434614487534933147e+00 8.692983131907460859e+00 1.009798865514344257e+01
1.702219297812499690e+03 8.460964131670268173e+00 8.694232913927402606e+00 1.011709894922766928e+01
1.703261685625000155e+03 8.487231970524177882e+00 8.695482661672034652e+00 1.013570756808116435e+01
1.704304073437499937e+03 8.513418761318177985e+00 8.696732375182696373e+00 1.015307999407235151e+01
1.705346461249999493e+03 8.539525249663524775e+00 8.732689868266890088e+00 1.016887835265292139e+01
1.706388849062500185e+03 8.565552169808897887e+00 8.740526316684949393e+00 1.018297667197061074e+01
1.707431236874999740e+03 8.591500244881244086e+00 8.748355968632679946e+00 1.019549200389704779e+01
1.708473624687499978e+03 8.617370187120389602e+00 8.757051621173387090e+00 1.020676974058805797e+01
1.709516012499999761e+03 8.635459259728623493e+00 8.766051005994459189e+00 1.021726051789620549e+01
1.710558400312499771e+03 8.648014342791446651e+00 8.775041399817654408e+00 1.022732454744036623e+01
1.711600788125000008e+03 8.660551224940617132e+00 8.782759158745077954e+00 1.023684298490590194e+01
[truncated: 284,797 more chars]
