# Supplementary material for: Multipolar electric and magnetic contributions to sum-frequency generation spectra reveal biaxial interfacial water structure
Source: Nat Commun. 2026 May 13;17:4333. doi: 10.1038/s41467-026-72345-4 (PMC13172427; doi:10.1038/s41467-026-72345-4)
Supplement: Supplementary file 3 — Source data [file 41467_2026_72345_MOESM3_ESM.zip › SourceData/SuppFig7(a).txt]

# f, Syyz_this_work Syyz_half_box
-5.211939062499998727e+03 nan nan
-5.210896674687498489e+03 nan nan
-5.209854286874999161e+03 nan nan
-5.208811899062499833e+03 nan nan
-5.207769511249999596e+03 nan nan
-5.206727123437499358e+03 nan nan
-5.205684735624999121e+03 nan nan
-5.204642347812498883e+03 nan nan
-5.203599959999999555e+03 nan nan
-5.202557572187499318e+03 nan nan
-5.201515184374999080e+03 nan nan
-5.200472796562499752e+03 nan nan
-5.199430408749999515e+03 nan nan
-5.198388020937500187e+03 nan nan
-5.197345633124999949e+03 nan nan
-5.196303245312499712e+03 nan nan
-5.195260857499999474e+03 nan nan
-5.194218469687499237e+03 nan nan
-5.193176081874999909e+03 nan nan
-5.192133694062499671e+03 nan nan
-5.191091306249999434e+03 nan nan
-5.190048918437499196e+03 nan nan
-5.189006530624999868e+03 nan nan
-5.187964142812500540e+03 nan nan
-5.186921754999999393e+03 nan nan
-5.185879367187499156e+03 nan nan
-5.184836979374999828e+03 nan nan
-5.183794591562499591e+03 nan nan
-5.182752203749999353e+03 nan nan
-5.181709815937500025e+03 nan nan
-5.180667428124998878e+03 nan nan
-5.179625040312499550e+03 nan nan
-5.178582652499999313e+03 nan nan
-5.177540264687499075e+03 nan nan
-5.176497876874999747e+03 nan nan
-5.175455489062499510e+03 nan nan
-5.174413101249999272e+03 nan nan
-5.173370713437499944e+03 nan nan
-5.172328325624999707e+03 nan nan
-5.171285937812499469e+03 nan nan
-5.170243549999998322e+03 nan nan
-5.169201162187499904e+03 nan nan
-5.168158774374999666e+03 nan nan
-5.167116386562499429e+03 nan nan
-5.166073998749999191e+03 nan nan
-5.165031610937499863e+03 nan nan
-5.163989223124998716e+03 nan nan
-5.162946835312499388e+03 nan nan
-5.161904447499999151e+03 nan nan
-5.160862059687499823e+03 nan nan
-5.159819671874999585e+03 nan nan
-5.158777284062499348e+03 nan nan
-5.157734896249999110e+03 nan nan
-5.156692508437499782e+03 nan nan
-5.155650120624999545e+03 nan nan
-5.154607732812499307e+03 nan nan
-5.153565344999999070e+03 nan nan
-5.152522957187499742e+03 nan nan
-5.151480569374999504e+03 nan nan
-5.150438181562499267e+03 nan nan
-5.149395793749999939e+03 nan nan
-5.148353405937498792e+03 nan nan
-5.147311018124999464e+03 nan nan
-5.146268630312499226e+03 nan nan
-5.145226242499999898e+03 nan nan
-5.144183854687499661e+03 nan nan
-5.143141466874999423e+03 nan nan
-5.142099079062499186e+03 nan nan
-5.141056691250000767e+03 nan nan
-5.140014303437499620e+03 nan nan
-5.138971915625000292e+03 nan nan
-5.137929527812499146e+03 nan nan
-5.136887139999999818e+03 nan nan
-5.135844752187499580e+03 nan nan
-5.134802364374999343e+03 nan nan
-5.133759976562499105e+03 nan nan
-5.132717588749999777e+03 nan nan
-5.131675200937499540e+03 nan nan
-5.130632813124999302e+03 nan nan
-5.129590425312499065e+03 nan nan
-5.128548037499999737e+03 nan nan
-5.127505649687499499e+03 nan nan
-5.126463261874999262e+03 nan nan
-5.125420874062499934e+03 nan nan
-5.124378486250000606e+03 nan nan
-5.123336098437499459e+03 nan nan
-5.122293710624999221e+03 nan nan
-5.121251322812499893e+03 nan nan
-5.120208934999999656e+03 nan nan
-5.119166547187499418e+03 nan nan
-5.118124159375000090e+03 nan nan
-5.117081771562498943e+03 nan nan
-5.116039383749999615e+03 nan nan
-5.114996995937499378e+03 nan nan
-5.113954608124999140e+03 nan nan
-5.112912220312499812e+03 nan nan
-5.111869832499999575e+03 nan nan
-5.110827444687499337e+03 nan nan
-5.109785056874999100e+03 nan nan
-5.108742669062499772e+03 nan nan
-5.107700281250000444e+03 nan nan
-5.106657893437499297e+03 nan nan
-5.105615505624999059e+03 nan nan
-5.104573117812499731e+03 nan nan
-5.103530729999999494e+03 nan nan
-5.102488342187499256e+03 nan nan
-5.101445954374999928e+03 nan nan
-5.100403566562499691e+03 nan nan
-5.099361178749999453e+03 nan nan
-5.098318790937499216e+03 nan nan
-5.097276403124999888e+03 nan nan
-5.096234015312499650e+03 nan nan
-5.095191627499999413e+03 nan nan
-5.094149239687499175e+03 nan nan
-5.093106851874999847e+03 nan nan
-5.092064464062500520e+03 nan nan
-5.091022076249998463e+03 nan nan
-5.089979688437499135e+03 nan nan
-5.088937300624999807e+03 nan nan
-5.087894912812499570e+03 nan nan
-5.086852524999999332e+03 nan nan
-5.085810137187499095e+03 nan nan
-5.084767749374998857e+03 nan nan
-5.083725361562499529e+03 nan nan
-5.082682973749999292e+03 nan nan
-5.081640585937499964e+03 nan nan
-5.080598198124999726e+03 nan nan
-5.079555810312499489e+03 nan nan
-5.078513422499999251e+03 nan nan
-5.077471034687499923e+03 nan nan
-5.076428646874999686e+03 nan nan
-5.075386259062499448e+03 nan nan
-5.074343871249999211e+03 nan nan
-5.073301483437499883e+03 nan nan
-5.072259095624999645e+03 nan nan
-5.071216707812499408e+03 nan nan
-5.070174319999999170e+03 nan nan
-5.069131932187499842e+03 nan nan
-5.068089544374998695e+03 nan nan
-5.067047156562499367e+03 nan nan
-5.066004768749999130e+03 nan nan
-5.064962380937499802e+03 nan nan
-5.063919993124999564e+03 nan nan
-5.062877605312499327e+03 nan nan
-5.061835217499999089e+03 nan nan
-5.060792829687500671e+03 nan nan
-5.059750441874999524e+03 nan nan
-5.058708054062499286e+03 nan nan
-5.057665666249999958e+03 nan nan
-5.056623278437499721e+03 nan nan
-5.055580890624999483e+03 nan nan
-5.054538502812499246e+03 nan nan
-5.053496114999999918e+03 nan nan
-5.052453727187499680e+03 nan nan
-5.051411339374999443e+03 nan nan
-5.050368951562499205e+03 nan nan
-5.049326563749999877e+03 nan nan
-5.048284175937499640e+03 nan nan
-5.047241788124999402e+03 nan nan
-5.046199400312499165e+03 nan nan
-5.045157012500000747e+03 nan nan
-5.044114624687498690e+03 nan nan
-5.043072236874999362e+03 nan nan
-5.042029849062499125e+03 nan nan
-5.040987461249999797e+03 nan nan
-5.039945073437499559e+03 nan nan
-5.038902685624999322e+03 nan nan
-5.037860297812499084e+03 nan nan
-5.036817909999999756e+03 nan nan
-5.035775522187499519e+03 nan nan
-5.034733134374999281e+03 nan nan
-5.033690746562498134e+03 nan nan
-5.032648358749999716e+03 nan nan
-5.031605970937499478e+03 nan nan
-5.030563583124999241e+03 nan nan
-5.029521195312499913e+03 nan nan
-5.028478807499999675e+03 nan nan
-5.027436419687498528e+03 nan nan
-5.026394031874999200e+03 nan nan
-5.025351644062499872e+03 nan nan
-5.024309256249999635e+03 nan nan
-5.023266868437499397e+03 nan nan
-5.022224480624999160e+03 nan nan
-5.021182092812499832e+03 nan nan
-5.020139704999999594e+03 nan nan
-5.019097317187499357e+03 nan nan
-5.018054929374999119e+03 nan nan
-5.017012541562499791e+03 nan nan
-5.015970153749999554e+03 nan nan
-5.014927765937499316e+03 nan nan
-5.013885378124999079e+03 nan nan
-5.012842990312499751e+03 nan nan
-5.011800602499999513e+03 nan nan
-5.010758214687498366e+03 nan nan
-5.009715826874999948e+03 nan nan
-5.008673439062499710e+03 nan nan
-5.007631051249999473e+03 nan nan
-5.006588663437499235e+03 nan nan
-5.005546275624999907e+03 nan nan
-5.004503887812498760e+03 nan nan
-5.003461499999999432e+03 -1.698526388855251673e-02 9.098967488062789308e-03
-5.002419112187499195e+03 -1.924378484592573560e-02 9.689568457449351802e-03
-5.001376724374999867e+03 -2.149991275844900795e-02 1.022880406317152116e-02
-5.000334336562499630e+03 -2.372186497788095205e-02 1.072811247479850925e-02
-4.999291948749999392e+03 -2.586605029482403825e-02 1.117746290954214732e-02
-4.998249560937499155e+03 -2.789551545745541997e-02 1.158797501115631234e-02
-4.997207173124999827e+03 -2.978417657914200767e-02 1.198596681884385798e-02
-4.996164785312499589e+03 -3.151489436222801310e-02 1.239516157188197236e-02
-4.995122397499999352e+03 -3.307507950043860057e-02 1.286045998004191858e-02
-4.994080009687499114e+03 -3.444466715169340609e-02 1.338052434597643454e-02
-4.993037621874999786e+03 -3.562894436230287093e-02 1.393273932108625261e-02
-4.991995234062500458e+03 -3.665222468723693117e-02 1.453031689580388912e-02
-4.990952846249999311e+03 -3.754895731837665229e-02 1.520231160313252269e-02
-4.989910458437499074e+03 -3.836168228903596988e-02 1.596410820138225231e-02
-4.988868070624999746e+03 -3.909770868065030880e-02 1.682408877331184952e-02
-4.987825682812500418e+03 -3.974753435173900701e-02 1.779098345881472906e-02
-4.986783294999999271e+03 -4.031180879459573402e-02 1.886351928121167074e-02
-4.985740907187499943e+03 -4.079298950044846911e-02 2.004155846058234408e-02
-4.984698519374999705e+03 -4.118350302004002844e-02 2.130836023689710451e-02
-4.983656131562499468e+03 -4.148935399096528864e-02 2.261719241775084904e-02
-4.982613743749999230e+03 -4.174352519547729762e-02 2.392726243228025795e-02
-4.981571355937500812e+03 -4.197525219696311011e-02 2.523357538957468615e-02
-4.980528968124998755e+03 -4.218449299047938306e-02 2.651794966950666438e-02
-4.979486580312499427e+03 -4.236851173216343164e-02 2.772277377886385105e-02
-4.978444192499999190e+03 -4.252578915687520167e-02 2.878503780410581955e-02
-4.977401804687499862e+03 -4.265825400781342314e-02 2.964886206762278389e-02
-4.976359416874999624e+03 -4.275644989721258393e-02 3.030671912785309202e-02
-4.975317029062499387e+03 -4.279392115773232586e-02 3.077884940152116056e-02
-4.974274641249999149e+03 -4.273521380369842138e-02 3.105434729364009092e-02
-4.973232253437499821e+03 -4.255649451955598878e-02 3.113544452054972309e-02
-4.972189865624999584e+03 -4.227808899227330358e-02 3.103480608558384715e-02
-4.971147477812499346e+03 -4.191677905809314264e-02 3.076808706237534746e-02
-4.970105089999998199e+03 -4.147179428759351777e-02 3.035405363939894588e-02
-4.969062702187499781e+03 -4.094717980455490902e-02 2.979419762331085228e-02
-4.968020314374999543e+03 -4.036060799035103702e-02 2.908183314680399742e-02
-4.966977926562499306e+03 -3.971124889078864184e-02 2.822664942050870027e-02
-4.965935538749999068e+03 -3.896962484326805393e-02 2.726616758980462962e-02
-4.964893150937499740e+03 -3.813479138458038958e-02 2.622577462186632263e-02
-4.963850763124998593e+03 -3.722662495815537431e-02 2.511170784599662739e-02
-4.962808375312499265e+03 -3.628296674745150330e-02 2.391324539890027703e-02
-4.961765987499999937e+03 -3.536203548126832380e-02 2.263562804546474447e-02
-4.960723599687499700e+03 -3.451614193810054881e-02 2.131671294543774006e-02
-4.959681211874999462e+03 -3.377109286531573135e-02 2.000748457967483143e-02
-4.958638824062499225e+03 -3.313937947658490701e-02 1.878562864413454644e-02
-4.957596436249999897e+03 -3.264317896331388191e-02 1.767594925093700017e-02
-4.956554048437499659e+03 -3.228250298368347954e-02 1.665688715179989773e-02
-4.955511660624999422e+03 -3.204558474483807512e-02 1.570490891410955200e-02
-4.954469272812499185e+03 -3.191779053489265938e-02 1.476549910458850069e-02
-4.953426884999999857e+03 -3.190353514837613452e-02 1.385052591500435769e-02
-4.952384497187499619e+03 -3.200239827617267635e-02 1.303249281807739544e-02
-4.951342109374999382e+03 -3.217635040612587538e-02 1.234114066664020182e-02
-4.950299721562499144e+03 -3.237264219652082053e-02 1.177382699266045323e-02
-4.949257333749999816e+03 -3.253596137562658752e-02 1.133448132009715580e-02
-4.948214945937499579e+03 -3.264716224525963939e-02 1.102099517202391986e-02
-4.947172558124999341e+03 -3.272852889438317148e-02 1.082084199231734753e-02
-4.946130170312499104e+03 -3.280497334939222465e-02 1.074073491149437828e-02
-4.945087782499999776e+03 -3.287939839039356882e-02 1.080377139131795568e-02
-4.944045394687499538e+03 -3.297114607606475845e-02 1.104010398506481000e-02
-4.943003006874999301e+03 -3.308706417682129308e-02 1.147621286548686399e-02
-4.941960619062499973e+03 -3.317865770109033191e-02 1.209582985255494222e-02
-4.940918231250000645e+03 -3.321647631206540996e-02 1.285456441435592172e-02
-4.939875843437500407e+03 -3.321755178017631038e-02 1.374197486671084774e-02
-4.938833455624999260e+03 -3.319921998962437060e-02 1.475111616394826630e-02
-4.937791067812499932e+03 -3.316599265181778555e-02 1.585911563161810853e-02
-4.936748679999999695e+03 -3.312025493281609695e-02 1.707387302243837390e-02
-4.935706292187499457e+03 -3.308045390742846148e-02 1.838136415355641831e-02
-4.934663904375000129e+03 -3.306463557464394548e-02 1.973431157770252561e-02
-4.933621516562499892e+03 -3.308189436525517391e-02 2.109356289270777549e-02
-4.932579128749999654e+03 -3.314750695021775884e-02 2.240852186526895440e-02
-4.931536740937499417e+03 -3.327480291352365865e-02 2.365218614773080888e-02
-4.930494353124999179e+03 -3.345282977930395113e-02 2.481551520081323042e-02
-4.929451965312499851e+03 -3.365229410987745362e-02 2.589214155019372091e-02
-4.928409577499999614e+03 -3.385123211455693532e-02 2.689871536807389094e-02
-4.927367189687499376e+03 -3.403762310140164699e-02 2.782728324630469319e-02
-4.926324801874999139e+03 -3.419946072294652306e-02 2.862447734289697010e-02
-4.925282414062499811e+03 -3.435537372601471517e-02 2.923807986305139786e-02
-4.924240026250000483e+03 -3.453318528903534523e-02 2.967510510977930394e-02
-4.923197638437498426e+03 -3.472240183474083197e-02 2.998159911022849761e-02
-4.922155250624999098e+03 -3.490958611393778221e-02 3.019041353432048991e-02
-4.921112862812499770e+03 -3.506755430450337468e-02 3.031353656551244100e-02
-4.920070474999999533e+03 -3.514991359068121712e-02 3.035310858787577254e-02
-4.919028087187499295e+03 -3.515491980268337785e-02 3.028756804813646439e-02
-4.917985699374999967e+03 -3.511501855165354014e-02 3.009569971937613164e-02
-4.916943311562498820e+03 -3.505170517835423660e-02 2.982199347701972730e-02
-4.915900923749999492e+03 -3.498243390449354978e-02 2.951394583156862275e-02
-4.914858535937499255e+03 -3.492798282195447995e-02 2.920746932198044557e-02
-4.913816148124999927e+03 -3.492347369485016007e-02 2.894842087886983703e-02
-4.912773760312498780e+03 -3.497212351264174929e-02 2.875883856952830137e-02
-4.911731372499999452e+03 -3.505807653779725863e-02 2.863907444838556179e-02
-4.910688984687499214e+03 -3.521169197027740339e-02 2.859264434707372779e-02
-4.909646596874999886e+03 -3.546687476862635247e-02 2.862870168311327027e-02
-4.908604209062499649e+03 -3.583640306316150659e-02 2.874130967077290211e-02
-4.907561821249998502e+03 -3.632310420577861826e-02 2.893748264895990366e-02
-4.906519433437499174e+03 -3.690623078391885858e-02 2.922516799762485754e-02
-4.905477045624999846e+03 -3.754975135273130871e-02 2.957381711717524050e-02
-4.904434657812499609e+03 -3.824367007637755750e-02 2.994226050625837382e-02
-4.903392269999999371e+03 -3.896307638216782443e-02 3.029484202828135880e-02
-4.902349882187499134e+03 -3.967525862491567273e-02 3.063607187941137094e-02
-4.901307494374999806e+03 -4.038775365289511143e-02 3.099643857318688106e-02
-4.900265106562500478e+03 -4.110107611100233954e-02 3.136192656813904106e-02
-4.899222718749999331e+03 -4.179624840175566458e-02 3.167408802991159011e-02
-4.898180330937499093e+03 -4.244950518232783881e-02 3.191815033454069306e-02
-4.897137943124999765e+03 -4.303743223003218127e-02 3.212458285048071932e-02
-4.896095555312499528e+03 -4.354521006005213773e-02 3.228585983157172823e-02
-4.895053167499999290e+03 -4.396793171940310135e-02 3.236314102894667644e-02
-4.894010779687500872e+03 -4.430047512412979560e-02 3.232934326893301819e-02
-4.892968391874999725e+03 -4.453526169188434108e-02 3.217510705715884156e-02
-4.891926004062499487e+03 -4.464917053365535099e-02 3.189397856078091814e-02
-4.890883616249999250e+03 -4.461377979263444343e-02 3.149286453464807123e-02
-4.889841228437499922e+03 -4.442534501241687112e-02 3.097653206888513824e-02
-4.888798840624999684e+03 -4.411888617018827619e-02 3.035887220094417305e-02
-4.887756452812499447e+03 -4.371516325638944572e-02 2.964823450718429357e-02
-4.886714064999999209e+03 -4.321604439890788796e-02 2.887184493398948712e-02
-4.885671677187499881e+03 -4.264622167630828520e-02 2.808774002248276558e-02
-4.884629289374998734e+03 -4.200517787648523627e-02 2.734169792493392967e-02
-4.883586901562500316e+03 -4.130121873237381502e-02 2.666386677535992344e-02
-4.882544513749999169e+03 -4.057459246849107887e-02 2.606973440247232696e-02
-4.881502125937499841e+03 -3.985169386650857376e-02 2.559862882831253489e-02
-4.880459738124999603e+03 -3.916055347028130074e-02 2.528723544799888270e-02
-4.879417350312499366e+03 -3.851318702055898935e-02 2.513650556149353218e-02
-4.878374962499999128e+03 -3.791106315418356354e-02 2.513591367233156126e-02
-4.877332574687500710e+03 -3.735030573127455511e-02 2.525129611741522284e-02
-4.876290186874999563e+03 -3.679957356610421421e-02 2.542417817798681839e-02
-4.875247799062499325e+03 -3.623996803300361114e-02 2.561425951464145132e-02
-4.874205411249999088e+03 -3.566215401281843528e-02 2.581352465071135721e-02
-4.873163023437499760e+03 -3.503563055564466733e-02 2.602826756445265899e-02
-4.872120635624999522e+03 -3.434857448514570810e-02 2.625266813132465585e-02
-4.871078247812500194e+03 -3.360377318795272628e-02 2.646292501471797162e-02
-4.870035859999999957e+03 -3.278446003111631923e-02 2.664086628219240055e-02
-4.868993472187499719e+03 -3.187809212787346552e-02 2.677034160115469852e-02
-4.867951084374999482e+03 -3.088584777178618804e-02 2.683667580108968845e-02
-4.866908696562499244e+03 -2.981553389679194449e-02 2.683093270183219831e-02
-4.865866308749999916e+03 -2.867634301178235284e-02 2.674479187760143289e-02
-4.864823920937499679e+03 -2.747222506783283946e-02 2.658747989377220622e-02
-4.863781533124999441e+03 -2.620573781914714573e-02 2.636252579482557118e-02
-4.862739145312499204e+03 -2.489522577764680805e-02 2.607104627876587546e-02
-4.861696757499999876e+03 -2.357365180417063735e-02 2.571243141664722107e-02
-4.860654369687500548e+03 -2.226995548512843495e-02 2.528853502333308981e-02
-4.859611981874999401e+03 -2.099491984461885133e-02 2.481445169850013746e-02
-4.858569594062499164e+03 -1.974833529967310805e-02 2.432946541820482644e-02
-4.857527206249999836e+03 -1.854139787628699895e-02 2.384047249497816753e-02
-4.856484818437499598e+03 -1.739529183648286584e-02 2.330092083822444052e-02
-4.855442430624999361e+03 -1.631655258024327509e-02 2.268848559977310400e-02
-4.854400042812499123e+03 -1.529693650421481109e-02 2.200570707758802216e-02
-4.853357654999999795e+03 -1.433387915123685193e-02 2.127515304010554192e-02
-4.852315267187499558e+03 -1.342758445292121725e-02 2.050610938198011227e-02
-4.851272879374999320e+03 -1.258983462572622718e-02 1.972714866116773852e-02
-4.850230491562499083e+03 -1.182258126640883811e-02 1.896887451835527899e-02
-4.849188103749999755e+03 -1.112033008255805533e-02 1.824082559763774355e-02
-4.848145715937499517e+03 -1.046513169664775068e-02 1.753561060213060241e-02
-4.847103328124999280e+03 -9.846161744626472437e-03 1.682631975580548694e-02
-4.846060940312499952e+03 -9.264785708157620425e-03 1.609049387386537328e-02
-4.845018552499999714e+03 -8.716881991048367612e-03 1.531050937049152454e-02
-4.843976164687498567e+03 -8.215675736989717926e-03 1.449370195936487173e-02
-4.842933776874999239e+03 -7.756201284351406031e-03 1.363618246848760478e-02
-4.841891389062499911e+03 -7.313884830120166713e-03 1.271839691956962344e-02
-4.840849001249999674e+03 -6.870486621119410546e-03 1.172042036554193228e-02
-4.839806613437499436e+03 -6.419912178093230976e-03 1.064315963835384474e-02
-4.838764225624999199e+03 -5.967260211665046006e-03 9.492907415139159241e-03
-4.837721837812499871e+03 -5.501937577578167732e-03 8.268514057348835128e-03
-4.836679450000000543e+03 -5.010792809538689579e-03 7.008614250763606744e-03
-4.835637062187499396e+03 -4.511815646072411465e-03 5.743549856121359272e-03
-4.834594674374999158e+03 -4.021590244371025386e-03 4.496522785409368811e-03
-4.833552286562499830e+03 -3.539176027768104003e-03 3.296836435243147550e-03
-4.832509898749999593e+03 -3.082645700104720034e-03 2.155384119087408110e-03
-4.831467510937499355e+03 -2.674375496772531634e-03 1.095862207596175674e-03
-4.830425123124999118e+03 -2.317984771497568451e-03 1.421516784392833240e-04
-4.829382735312499790e+03 -2.011254167332257939e-03 -7.012986707927182936e-04
-4.828340347499999552e+03 -1.746273061108395913e-03 -1.412079971652651896e-03
-4.827297959687498405e+03 -1.507194669563415241e-03 -1.971466602973959235e-03
-4.826255571874999987e+03 -1.284519308903158503e-03 -2.386240760357980113e-03
-4.825213184062499749e+03 -1.075695459747708863e-03 -2.671323056879899415e-03
-4.824170796249999512e+03 -8.988503116185131946e-04 -2.842559090028370320e-03
-4.823128408437499274e+03 -7.745863157840720279e-04 -2.909987781332886141e-03
-4.822086020624999946e+03 -7.026727022156620261e-04 -2.880040833070498813e-03
-4.821043632812499709e+03 -6.864596358892354139e-04 -2.763538143664308593e-03
-4.820001245000000381e+03 -7.173753489614730213e-04 -2.586393662940933251e-03
-4.818958857187499234e+03 -8.086217826358728118e-04 -2.350671803229092104e-03
-4.817916469374999906e+03 -9.730179069541095363e-04 -2.069649359122506700e-03
-4.816874081562499669e+03 -1.192034135928716218e-03 -1.744360537461200249e-03
-4.815831693749999431e+03 -1.454230296774777428e-03 -1.334550743945968300e-03
-4.814789305937499194e+03 -1.760651711677463285e-03 -8.449601032323133913e-04
-4.813746918125000775e+03 -2.105814073305606500e-03 -2.862825293711084257e-04
-4.812704530312498719e+03 -2.486887674367993864e-03 3.268894881985998395e-04
-4.811662142499999391e+03 -2.913328814449751749e-03 9.592503520505189785e-04
-4.810619754687499153e+03 -3.380063881279198046e-03 1.580033891244130148e-03
-4.809577366874999825e+03 -3.882345514403463989e-03 2.130424929890838929e-03
-4.808534979062499588e+03 -4.402197634707121984e-03 2.546197065932042855e-03
-4.807492591249999350e+03 -4.914021973650284716e-03 2.813470439415114311e-03
-4.806450203437499113e+03 -5.397250547260245071e-03 2.944487128183485500e-03
-4.805407815624999785e+03 -5.829552682979453372e-03 2.950715591838004841e-03
-4.804365427812498638e+03 -6.203625069393491759e-03 2.853795957486784853e-03
-4.803323039999999310e+03 -6.517649248468068528e-03 2.644096385059537500e-03
-4.802280652187499982e+03 -6.764576768564011487e-03 2.306728120202759715e-03
-4.801238264374999744e+03 -6.942901881028637652e-03 1.868062488987664357e-03
-4.800195876562499507e+03 -7.050403357236465461e-03 1.361054808614566795e-03
-4.799153488749999269e+03 -7.078259552137785952e-03 8.179619943138189677e-04
-4.798111100937499941e+03 -7.028573102914979255e-03 2.775350223342318810e-04
-4.797068713124998794e+03 -6.903072717121992545e-03 -2.090091742937749328e-04
-4.796026325312499466e+03 -6.703343215817746115e-03 -6.190807718960109106e-04
-4.794983937499999229e+03 -6.431493076911428547e-03 -9.688998183206055676e-04
-4.793941549687499901e+03 -6.094332893650344744e-03 -1.237692882241766277e-03
-4.792899161874999663e+03 -5.702466644847232688e-03 -1.398574813715473342e-03
-4.791856774062499426e+03 -5.256387682884457700e-03 -1.446310967465145453e-03
-4.790814386249999188e+03 -4.762523038305090280e-03 -1.395243073568014748e-03
-4.789771998437499860e+03 -4.234720198962578161e-03 -1.262169822169342207e-03
-4.788729610624999623e+03 -3.696457721162173162e-03 -1.062373230795150272e-03
-4.787687222812500295e+03 -3.176256508780718208e-03 -8.390866889563851697e-04
-4.786644834999998238e+03 -2.704132542926827344e-03 -6.018850695813737859e-04
-4.785602447187499820e+03 -2.303350384913137837e-03 -3.572436087431790554e-04
-4.784560059374999582e+03 -1.993839497443613065e-03 -9.584241159413680624e-05
-4.783517671562499345e+03 -1.772414966994987273e-03 1.803884891579910442e-04
-4.782475283749999107e+03 -1.621897057811425317e-03 4.381545487884522423e-04
-4.781432895937499779e+03 -1.545925782787852410e-03 6.454271482771160211e-04
-4.780390508124998632e+03 -1.539812681006458468e-03 7.724574643032034631e-04
-4.779348120312499304e+03 -1.590047500971261902e-03 8.294136058770518530e-04
-4.778305732499999976e+03 -1.670254455912323008e-03 8.160689091742390211e-04
-4.777263344687499739e+03 -1.775793366257322550e-03 7.175447081096278726e-04
-4.776220956874999501e+03 -1.923169505003221062e-03 5.080287399750071540e-04
-4.775178569062499264e+03 -2.094879473079902521e-03 1.542161306422336190e-04
-4.774136181249999936e+03 -2.270357736452059683e-03 -3.415697878603861522e-04
-4.773093793437499698e+03 -2.451585907038637390e-03 -9.600200149835182379e-04
-4.772051405624999461e+03 -2.630152093292325872e-03 -1.670836434331994828e-03
-4.771009017812499224e+03 -2.794291071960702116e-03 -2.420876107819091953e-03
-4.769966629999998986e+03 -2.948206094297268435e-03 -3.188530030604055498e-03
-4.768924242187499658e+03 -3.095167746715849107e-03 -3.932119520935630115e-03
-4.767881854374999421e+03 -3.243201345830999064e-03 -4.586117568777151911e-03
-4.766839466562499183e+03 -3.402850161517543930e-03 -5.138745947588643087e-03
-4.765797078749999855e+03 -3.587729814227896916e-03 -5.577436618736341528e-03
-4.764754690937499618e+03 -3.807888900403221324e-03 -5.876056389787408241e-03
-4.763712303124998471e+03 -4.056867849936544347e-03 -6.039754914121359813e-03
-4.762669915312499143e+03 -4.316203854430681816e-03 -6.066503885025645651e-03
-4.761627527499999815e+03 -4.564977562535465702e-03 -5.940699207991159692e-03
-4.760585139687499577e+03 -4.795079930652479394e-03 -5.668703596909130393e-03
-4.759542751874999340e+03 -4.999770531730258517e-03 -5.270637347013374524e-03
-4.758500364062499102e+03 -5.169081734953792986e-03 -4.769392567652383334e-03
-4.757457976249999774e+03 -5.299539348279842278e-03 -4.201157989569003631e-03
-4.756415588437500446e+03 -5.390959148357303728e-03 -3.605107674370442057e-03
-4.755373200624999299e+03 -5.448292945318393421e-03 -2.993230672239953743e-03
-4.754330812812499971e+03 -5.478720125472217976e-03 -2.336217110026861995e-03
-4.753288424999999734e+03 -5.490412772337164779e-03 -1.627103264393158161e-03
-4.752246037187499496e+03 -5.490752224969375379e-03 -9.135000683487851060e-04
-4.751203649374999259e+03 -5.481671774559334666e-03 -2.320480996022593540e-04
-4.750161261562499931e+03 -5.456443531834462811e-03 4.096003940342103525e-04
-4.749118873749999693e+03 -5.404114226852149705e-03 9.967856565263836371e-04
-4.748076485937499456e+03 -5.304530783238969351e-03 1.503426869229375525e-03
-4.747034098124999218e+03 -5.131605045883222589e-03 1.902622275654181202e-03
-4.745991710312499890e+03 -4.885920194380795507e-03 2.169414487031596193e-03
-4.744949322499999653e+03 -4.576644507869976480e-03 2.331822420598723706e-03
-4.743906934687499415e+03 -4.206671793147279993e-03 2.413768029303978678e-03
-4.742864546874999178e+03 -3.783605609292793517e-03 2.413528952303809882e-03
-4.741822159062499850e+03 -3.318570546604201425e-03 2.341339315601525389e-03
-4.740779771250000522e+03 -2.821745857581333707e-03 2.205092897170728844e-03
-4.739737383437500284e+03 -2.294657070748376635e-03 1.997412444991944393e-03
-4.738694995624999137e+03 -1.748174177075544891e-03 1.708868099024528917e-03
-4.737652607812499809e+03 -1.198575338587269017e-03 1.353510797687653821e-03
-4.736610219999999572e+03 -6.483219384248201534e-04 9.548179744793241141e-04
-4.735567832187499334e+03 -9.892312745259502875e-05 5.538735853719634408e-04
-4.734525444375000916e+03 4.256925488750480354e-04 1.696966654038003066e-04
-4.733483056562499769e+03 9.017107614090910618e-04 -1.851163863837208432e-04
-4.732440668749999531e+03 1.309393238435602050e-03 -4.930894487016807860e-04
-4.731398280937499294e+03 1.628676550774426409e-03 -7.490357266701014793e-04
-4.730355893124999966e+03 1.859335383647126158e-03 -9.398587137268113890e-04
-4.729313505312499728e+03 2.013466908386998214e-03 -1.082184432374280834e-03
-4.728271117499999491e+03 2.103767732243459320e-03 -1.215205391479469085e-03
-4.727228729687499253e+03 2.131471452281637723e-03 -1.359897527275281048e-03
-4.726186341874999925e+03 2.093333806948482600e-03 -1.498755290209618759e-03
-4.725143954062499688e+03 2.013386724207154137e-03 -1.606635753478718358e-03
-4.724101566250000360e+03 1.906420241401098796e-03 -1.697539998968119026e-03
-4.723059178437498304e+03 1.771796478487155024e-03 -1.798242164410552039e-03
-4.722016790624999885e+03 1.615857180412339422e-03 -1.939157876319877504e-03
-4.720974402812499648e+03 1.439989210772216980e-03 -2.143289560898661329e-03
-4.719932014999999410e+03 1.234025929545774910e-03 -2.416449899103241278e-03
-4.718889627187499173e+03 9.772630301461500326e-04 -2.759664017345241777e-03
-4.717847239374999845e+03 6.600366651316420591e-04 -3.161985347309424245e-03
-4.716804851562498698e+03 2.934460776527019182e-04 -3.589726528963622151e-03
-4.715762463749999370e+03 -1.168244511594792467e-04 -4.009078338833661770e-03
-4.714720075937499132e+03 -5.660221661513168898e-04 -4.407587256960083556e-03
-4.713677688124999804e+03 -1.034650234200715268e-03 -4.792082455014118857e-03
-4.712635300312498657e+03 -1.500299408287416539e-03 -5.173333355249993930e-03
-4.711592912499999329e+03 -1.950249453571650110e-03 -5.536396983673142792e-03
-4.710550524687499092e+03 -2.378112119884900986e-03 -5.863450264026212437e-03
-4.709508136874999764e+03 -2.767906021428448524e-03 -6.136751132459756022e-03
-4.708465749062499526e+03 -3.112184904241700224e-03 -6.341499568166928009e-03
-4.707423361249999289e+03 -3.415305970858913652e-03 -6.457766203209454672e-03
-4.706380973437499051e+03 -3.686414607593509630e-03 -6.468580236978155665e-03
-4.705338585624999723e+03 -3.912933087859707740e-03 -6.404075213773153218e-03
-4.704296197812499486e+03 -4.092715747587815679e-03 -6.319947300874962336e-03
-4.703253809999999248e+03 -4.234312387635622010e-03 -6.254031913570137248e-03
-4.702211422187499920e+03 -4.339050139357932857e-03 -6.194053435891727806e-03
-4.701169034374999683e+03 -4.400828588454102144e-03 -6.120294506024678838e-03
-4.700126646562500355e+03 -4.411373858896126647e-03 -6.025021800909630479e-03
-4.699084258749999208e+03 -4.375581267024510924e-03 -5.903083021991857929e-03
-4.698041870937499880e+03 -4.300812865141113474e-03 -5.784236276085290805e-03
-4.696999483124999642e+03 -4.189172004198927352e-03 -5.683264060654548595e-03
-4.695957095312499405e+03 -4.027921713059619442e-03 -5.604903979128929466e-03
-4.694914707499999167e+03 -3.827159091318104236e-03 -5.571605982468709126e-03
-4.693872319687500749e+03 -3.591417688744004064e-03 -5.582603764026675477e-03
-4.692829931874999602e+03 -3.311710375344433313e-03 -5.641683662588065779e-03
-4.691787544062499364e+03 -2.984394834983672071e-03 -5.754022316624958153e-03
-4.690745156249999127e+03 -2.616075076881816709e-03 -5.930001951578237930e-03
-4.689702768437499799e+03 -2.227839825146299500e-03 -6.181924425745516198e-03
-4.688660380624999561e+03 -1.835887719592405000e-03 -6.465041808632736656e-03
-4.687617992812500233e+03 -1.455479044922384580e-03 -6.714605848139200590e-03
-4.686575604999999996e+03 -1.085362132691421524e-03 -6.894011156254814011e-03
-4.685533217187499758e+03 -7.270197572965537806e-04 -7.012619739035888360e-03
-4.684490829374999521e+03 -4.008136418340705102e-04 -7.086137206586053984e-03
-4.683448441562500193e+03 -1.173443866841869830e-04 -7.078188465791950164e-03
-4.682406053749999955e+03 1.189441418247637707e-04 -6.931077869622862334e-03
-4.681363665937499718e+03 3.043847982115532153e-04 -6.588922368387899707e-03
-4.680321278124999480e+03 4.309352939771480379e-04 -6.038787638388135211e-03
-4.679278890312499243e+03 4.948547420579826363e-04 -5.287934015837459159e-03
-4.678236502499999915e+03 5.128237038966114957e-04 -4.340049581951667748e-03
-4.677194114687500587e+03 5.061855430456223921e-04 -3.250926527462790795e-03
-4.676151726874998531e+03 4.742834986825260313e-04 -2.089401412088800428e-03
-4.675109339062499203e+03 4.066467943155034365e-04 -8.874526642504007232e-04
-4.674066951249999875e+03 2.975671790876615219e-04 3.470904195677342735e-04
-4.673024563437499637e+03 1.487002687095483012e-04 1.628078211451878827e-03
-4.671982175624999400e+03 -3.027743676488669691e-05 2.954987241091022645e-03
-4.670939787812499162e+03 -2.337624180260622136e-04 4.269753601717548447e-03
-4.669897399999999834e+03 -4.404481767257859373e-04 5.513656490483115520e-03
-4.668855012187499597e+03 -6.368737054518675347e-04 6.636025727569503166e-03
-4.667812624374999359e+03 -8.219104083480977636e-04 7.598073775483117284e-03
-4.666770236562499122e+03 -9.695229498559063911e-04 8.382880518446463383e-03
-4.665727848749998884e+03 -1.059766078249206990e-03 8.970501834912179839e-03
-4.664685460937499556e+03 -1.097107780844068601e-03 9.360573398963220604e-03
-4.663643073124999319e+03 -1.062989364610232709e-03 9.532821491734719266e-03
-4.662600685312499991e+03 -9.333857229583449999e-04 9.474417717922047066e-03
-4.661558297499999753e+03 -7.064370172543625159e-04 9.196154898591525628e-03
-4.660515909687498606e+03 -3.979565858712446214e-04 8.723114978843853756e-03
-4.659473521874998369e+03 -5.364729494597889337e-06 8.099686373867718073e-03
-4.658431134062499950e+03 4.718132540240470947e-04 7.381208851639728570e-03
-4.657388746249999713e+03 1.019246575237612012e-03 6.639734098919828492e-03
-4.656346358437499475e+03 1.631608270191076864e-03 5.917053069376215085e-03
-4.655303970624999238e+03 2.285170774736200536e-03 5.241324734177797880e-03
-4.654261582812499910e+03 2.957908278735362460e-03 4.639869648938202244e-03
-4.653219195000000582e+03 3.620370034396731915e-03 4.120851932021647387e-03
-4.652176807187499435e+03 4.249329838452142391e-03 3.683305176600144663e-03
-4.651134419374999197e+03 4.838733939228432451e-03 3.335891547275803785e-03
-4.650092031562499869e+03 5.380829289129670026e-03 3.095194954257148457e-03
-4.649049643749999632e+03 5.874124747197092926e-03 2.983286799284458422e-03
-4.648007255937499394e+03 6.323869966321887283e-03 3.009950026744478112e-03
-4.646964868124999157e+03 6.728490810643297446e-03 3.160409486760556216e-03
-4.645922480312499829e+03 7.075311714923480585e-03 3.432884525671124447e-03
-4.644880092499999591e+03 7.359074692675750262e-03 3.835845656384060439e-03
-4.643837704687498444e+03 7.574296515972860251e-03 4.354775078100857344e-03
-4.642795316874999116e+03 7.726656357648834308e-03 4.952494988370012563e-03
-4.641752929062499788e+03 7.833141851933733690e-03 5.580897742206489438e-03
-4.640710541249999551e+03 7.889547506358405085e-03 6.206874183826164605e-03
-4.639668153437499313e+03 7.888101472121685290e-03 6.820737984661788197e-03
-4.638625765624999985e+03 7.848287389263977620e-03 7.402451654268346094e-03
-4.637583377812499748e+03 7.785941843048663213e-03 7.953878855686677060e-03
-4.636540990000000420e+03 7.686766779583772795e-03 8.514601168346793217e-03
-4.635498602187499273e+03 7.545703745289149798e-03 9.100506429237889550e-03
-4.634456214374999945e+03 7.383822529813474297e-03 9.704564903222221567e-03
-4.633413826562499708e+03 7.227646440489270824e-03 1.028973736496065911e-02
-4.632371438749999470e+03 7.076625569242939694e-03 1.078950664967310950e-02
-4.631329050937499233e+03 6.922571677774073604e-03 1.115509238941728501e-02
-4.630286663125000814e+03 6.781960719220636244e-03 1.137557392272285292e-02
-4.629244275312498758e+03 6.648969038361748039e-03 1.143128193912671710e-02
-4.628201887499999430e+03 6.504555848823528365e-03 1.128212389287722509e-02
-4.627159499687499192e+03 6.342519838074061993e-03 1.090781187615413352e-02
-4.626117111874999864e+03 6.141496703013459707e-03 1.031732682076406254e-02
-4.625074724062499627e+03 5.892458093365184231e-03 9.565048831362242543e-03
-4.624032336249999389e+03 5.594565428863169931e-03 8.715467843644388035e-03
-4.622989948437499152e+03 5.244617887619602847e-03 7.812387444440625425e-03
-4.621947560624999824e+03 4.842019938817491986e-03 6.866308409425376201e-03
-4.620905172812499586e+03 4.375087346688663614e-03 5.884690306071187205e-03
-4.619862785000000258e+03 3.826941319198697792e-03 4.876715360166915605e-03
-4.618820397187498202e+03 3.175782085095427056e-03 3.844728161250821237e-03
-4.617778009374999783e+03 2.424672747416761840e-03 2.784282619622241873e-03
-4.616735621562499546e+03 1.587570450706747268e-03 1.686326004630090726e-03
-4.615693233749999308e+03 6.697666458390302835e-04 5.493763205255925786e-04
-4.614650845937499980e+03 -3.071291868883809168e-04 -6.025616966675732865e-04
-4.613608458125000652e+03 -1.314871085161125122e-03 -1.715371599747190319e-03
-4.612566070312498596e+03 -2.333173117340529672e-03 -2.735708962989867859e-03
-4.611523682499999268e+03 -3.340361284071142502e-03 -3.614819590042418589e-03
-4.610481294687499940e+03 -4.311343334930763278e-03 -4.318509085180533523e-03
-4.609438906874999702e+03 -5.216651634396738367e-03 -4.807464027909149826e-03
-4.608396519062499465e+03 -6.040978734340595076e-03 -5.071134337466753038e-03
-4.607354131249999227e+03 -6.769582289633969269e-03 -5.148571166368317784e-03
-4.606311743437499899e+03 -7.377618951121915451e-03 -5.047813917313025839e-03
-4.605269355624999662e+03 -7.850005967535407872e-03 -4.776993781796902601e-03
-4.604226967812499424e+03 -8.186623612270569825e-03 -4.369730144248175525e-03
-4.603184579999999187e+03 -8.379517237699304205e-03 -3.854240074097939252e-03
-4.602142192187499859e+03 -8.411407613444839282e-03 -3.277310297651540427e-03
-4.601099804374999621e+03 -8.276268265159862636e-03 -2.647003206978615873e-03
-4.600057416562499384e+03 -7.974606674451066579e-03 -1.970971774263434798e-03
-4.599015028749999146e+03 -7.500143660072811427e-03 -1.289109605674666759e-03
-4.597972640937499818e+03 -6.852001288173017492e-03 -6.146973853118945733e-04
-4.596930253124999581e+03 -6.054161026735655968e-03 1.127928567673273588e-05
-4.595887865312500253e+03 -5.123421021754359997e-03 5.516227749775030539e-04
-4.594845477499999106e+03 -4.088473785979987278e-03 1.000742331389517167e-03
-4.593803089687499778e+03 -3.002274290956216240e-03 1.340913897323419996e-03
-4.592760701874999540e+03 -1.890785109079274988e-03 1.564625937608504986e-03
-4.591718314062499303e+03 -7.550343371015115490e-04 1.679980850360412916e-03
-4.590675926249999975e+03 3.905033349529322506e-04 1.707473052913813455e-03
-4.589633538437499737e+03 1.499853169774496755e-03 1.689994899060733415e-03
-4.588591150624999500e+03 2.539284693217741615e-03 1.667361102367731713e-03
-4.587548762812500172e+03 3.500119494579254607e-03 1.699226557458022747e-03
-4.586506374999999935e+03 4.369634702843823784e-03 1.844307664981381266e-03
-4.585463987187499697e+03 5.144812990275436648e-03 2.126545436395330113e-03
-4.584421599374999460e+03 5.827351151687553722e-03 2.542235310206282864e-03
-4.583379211562499222e+03 6.418585677032608017e-03 3.051334845494703928e-03
-4.582336823749999894e+03 6.892604024676462354e-03 3.641797814009875133e-03
-4.581294435937499657e+03 7.232048310715655064e-03 4.338419720796111642e-03
-4.580252048124998510e+03 7.452019838560407575e-03 5.149486595287247441e-03
-4.579209660312499182e+03 7.568911268512214414e-03 6.094120047148043028e-03
-4.578167272499999854e+03 7.595230675968739006e-03 7.176930007216421673e-03
-4.577124884687499616e+03 7.522963385027946724e-03 8.376186167131254023e-03
-4.576082496874999379e+03 7.340092119127688067e-03 9.687175957442516888e-03
-4.575040109062499141e+03 7.049637094145995778e-03 1.109763663847087613e-02
-4.573997721249999813e+03 6.635903841093118184e-03 1.258509334577855888e-02
-4.572955333437500485e+03 6.095455632578024308e-03 1.407856707954233989e-02
-4.571912945624999338e+03 5.473454473230301293e-03 1.549100656981344630e-02
-4.570870557812500010e+03 4.793269686036744949e-03 1.677912251254995088e-02
-4.569828169999999773e+03 4.058803504889849263e-03 1.788184838984555741e-02
-4.568785782187499535e+03 3.284022486402884706e-03 1.872358744235087108e-02
-4.567743394374999298e+03 2.492131284778606806e-03 1.927587048618856561e-02
-4.566701006562499970e+03 1.714354514073508336e-03 1.956319517982932701e-02
-4.565658618749999732e+03 9.737275134185645765e-04 1.958715875949999796e-02
-4.564616230937499495e+03 2.710356990014312637e-04 1.932014847337566038e-02
-4.563573843124999257e+03 -3.671346229970525181e-04 1.874541478498056857e-02
-4.562531455312499929e+03 -9.300979554547914117e-04 1.788002621638951767e-02
-4.561489067499999692e+03 -1.464983729612757361e-03 1.680417518932008497e-02
-4.560446679687499454e+03 -1.988719158487167737e-03 1.557468577204096025e-02
-4.559404291874999217e+03 -2.485685288325977307e-03 1.421512198896928911e-02
-4.558361904062499889e+03 -2.948325666010252061e-03 1.275025293382993710e-02
-4.557319516249999651e+03 -3.379776448220473024e-03 1.120827977634423177e-02
-4.556277128437500323e+03 -3.762937186300700180e-03 9.635261577865206206e-03
-4.555234740624999176e+03 -4.087504605897797696e-03 8.078288652139277784e-03
-4.554192352812499848e+03 -4.343847397983325621e-03 6.578798135763138863e-03
-4.553149964999999611e+03 -4.506680654330423065e-03 5.150909400842964246e-03
-4.552107577187499373e+03 -4.582685828021305571e-03 3.787482906404850483e-03
-4.551065189374999136e+03 -4.582944269999875142e-03 2.469171356214487634e-03
-4.550022801562499808e+03 -4.509754463120875349e-03 1.176254539847736884e-03
-4.548980413749999570e+03 -4.354578520787598384e-03 -8.066510121038283551e-05
-4.547938025937499333e+03 -4.119675965218113495e-03 -1.244000550919826999e-03
-4.546895638125000005e+03 -3.818443312042999437e-03 -2.297117960747018829e-03
-4.545853250312499767e+03 -3.464467275853488210e-03 -3.245424859260016229e-03
-4.544810862499999530e+03 -3.085485976368248194e-03 -4.087176372281895072e-03
-4.543768474687499292e+03 -2.710795624100756102e-03 -4.840817773526118022e-03
-4.542726086874999964e+03 -2.355797373200835005e-03 -5.466132976425410427e-03
-4.541683699062499727e+03 -2.020584068349538451e-03 -5.911575628226996976e-03
-4.540641311250000399e+03 -1.716017877300158104e-03 -6.155265633324658384e-03
-4.539598923437498343e+03 -1.452693868870051121e-03 -6.183483532528976680e-03
-4.538556535624999924e+03 -1.216091713190601284e-03 -6.006950916813247332e-03
-4.537514147812499687e+03 -9.881344833692915289e-04 -5.637356917878139431e-03
-4.536471759999999449e+03 -7.500524552697684661e-04 -5.071801265276935748e-03
-4.535429372187499212e+03 -4.785308091095905395e-04 -4.353846872477874427e-03
-4.534386984374999884e+03 -1.801419889837203934e-04 -3.530326795527677884e-03
-4.533344596562499646e+03 1.379674270784441315e-04 -2.628006747208378943e-03
-4.532302208749999409e+03 4.799943941759602902e-04 -1.676796040303414181e-03
-4.531259820937499171e+03 8.173401258744370174e-04 -6.906121645360991084e-04
-4.530217433124999843e+03 1.126031617120646245e-03 2.978877710647369510e-04
-4.529175045312499606e+03 1.401286310513724176e-03 1.281641533550234840e-03
-4.528132657499999368e+03 1.646172851917358923e-03 2.281039188884241911e-03
-4.527090269687499131e+03 1.861711086879574983e-03 3.297815353624325083e-03
-4.526047881874999803e+03 2.027099831078453540e-03 4.342313599160240942e-03
-4.525005494062499565e+03 2.110644531656473682e-03 5.399089896757464438e-03
-4.523963106249999328e+03 2.098924067285751899e-03 6.438993816116958362e-03
-4.522920718437498181e+03 1.985303355592407410e-03 7.476701101852231170e-03
-4.521878330624999762e+03 1.775751224940054756e-03 8.505483482711089296e-03
-4.520835942812499525e+03 1.525368919052936222e-03 9.463360123487170664e-03
-4.519793554999999287e+03 1.270251160286632727e-03 1.029701052882395565e-02
-4.518751167187499959e+03 1.011666451641847876e-03 1.098236297893529639e-02
-4.517708779374999722e+03 7.468470608782771646e-04 1.153412406165873344e-02
-4.516666391562498575e+03 4.709702996744999761e-04 1.195913089449109068e-02
-4.515624003749999247e+03 1.978622188845291919e-04 1.225465867143206607e-02
-4.514581615937499919e+03 -3.101804042241799683e-05 1.241526985105416599e-02
-4.513539228124999681e+03 -1.793298229070471820e-04 1.244630122096408199e-02
-4.512496840312499444e+03 -2.242789266600985181e-04 1.241011261092224774e-02
-4.511454452499999206e+03 -1.704007540173831396e-04 1.236571688088778168e-02
-4.510412064687499878e+03 -4.000004908226446724e-05 1.235771247456826823e-02
-4.509369676874999641e+03 1.565272789629276284e-04 1.243370723747454394e-02
-4.508327289062499403e+03 4.235533290243863108e-04 1.263557251097139830e-02
-4.507284901249999166e+03 7.846989829104298198e-04 1.294554602191284876e-02
-4.506242513437499838e+03 1.259918769353367317e-03 1.331964659542681471e-02
-4.505200125624999600e+03 1.854642920736176200e-03 1.377350464557445392e-02
-4.504157737812499363e+03 2.555581714217823250e-03 1.436336115869783596e-02
-4.503115349999999125e+03 3.345789961391030642e-03 1.509536534359829686e-02
-4.502072962187499797e+03 4.218540121336778088e-03 1.592112220264301284e-02
-4.501030574374999560e+03 5.187864516286448853e-03 1.677919380441332195e-02
-4.499988186562498413e+03 6.256932821957317085e-03 1.761054357421282246e-02
-4.498945798749999994e+03 7.391765706568039114e-03 1.837216852880804024e-02
-4.497903410937499757e+03 8.554138722435074629e-03 1.900485427503546820e-02
-4.496861023124999519e+03 9.712743639967698003e-03 1.946608075382633488e-02
-4.495818635312499282e+03 1.084306785361291263e-02 1.970791279888249592e-02
-4.494776247499999954e+03 1.192536024550084131e-02 1.970396606179595014e-02
-4.493733859687500626e+03 1.294752065657231964e-02 1.944681667037070905e-02
-4.492691471874998570e+03 1.392045305639086523e-02 1.894499257688568236e-02
-4.491649084062499242e+03 1.484736701710853875e-02 1.827404413444854922e-02
-4.490606696249999914e+03 1.571530829145935740e-02 1.748950248732640544e-02
-4.489564308437499676e+03 1.652514506911438932e-02 1.662124449661463513e-02
-4.488521920624999439e+03 1.724717462942743432e-02 1.570079035941987153e-02
-4.487479532812499201e+03 1.783293847151207548e-02 1.475212422117103822e-02
-4.486437144999999873e+03 1.826526539377414105e-02 1.375801443136923097e-02
-4.485394757187499636e+03 1.852804978037901618e-02 1.266996848335322397e-02
-4.484352369374999398e+03 1.863156262739487645e-02 1.150214964089454894e-02
-4.483309981562500070e+03 1.859699420283627766e-02 1.031717668394672820e-02
-4.482267593749998923e+03 1.842767403904131338e-02 9.136830405240997308e-03
-4.481225205937499595e+03 1.814013000728659231e-02 7.992865821358219325e-03
-4.480182818124999358e+03 1.774201069356048238e-02 6.995607369422004312e-03
-4.479140430312499120e+03 1.723965195277366719e-02 6.229309106773540244e-03
-4.478098042499999792e+03 1.667048333975217761e-02 5.729470250352557657e-03
-4.477055654687499555e+03 1.608396584382433547e-02 5.528769954614306224e-03
-4.476013266874998408e+03 1.551257385150885473e-02 5.662219916472857259e-03
-4.474970879062499989e+03 1.494539988070497233e-02 6.160372392733241657e-03
-4.473928491249999752e+03 1.436283046212573182e-02 7.003948255943571316e-03
-4.472886103437499514e+03 1.378727018981478099e-02 8.172340840474261528e-03
-4.471843715624999277e+03 1.322425266397915522e-02 9.600095305258952993e-03
-4.470801327812499949e+03 1.269508431277944181e-02 1.118515435159483581e-02
-4.469758939999999711e+03 1.224314244355061664e-02 1.290056591470351358e-02
-4.468716552187499474e+03 1.186753154770854926e-02 1.471330243321346612e-02
-4.467674164374999236e+03 1.156004817174751363e-02 1.653794716001303136e-02
-4.466631776562499908e+03 1.131209494172877132e-02 1.832953561869819434e-02
-4.465589388749998761e+03 1.110657131793131927e-02 2.013049759852864745e-02
-4.464547000937499433e+03 1.096169911822160448e-02 2.193470799279031644e-02
-4.463504613124999196e+03 1.091563104328337371e-02 2.367572318467983314e-02
-4.462462225312499868e+03 1.096407857863392933e-02 2.535669043385510579e-02
-4.461419837499999630e+03 1.106013902665434895e-02 2.696968192214995938e-02
-4.460377449687499393e+03 1.117466341149245430e-02 2.847104576583401117e-02
-4.459335061874998246e+03 1.130443726894705958e-02 2.984018573774392669e-02
-4.458292674062499827e+03 1.145413140323277984e-02 3.105721651255749505e-02
-4.457250286249999590e+03 1.163184178324125351e-02 3.207806177805520853e-02
-4.456207898437499352e+03 1.183715755828498167e-02 3.290073861169985625e-02
-4.455165510625000024e+03 1.200465211118333965e-02 3.363837256783022006e-02
-4.454123122812499787e+03 1.206762951186264067e-02 3.438871462533760887e-02
-4.453080734999999549e+03 1.200520246460306216e-02 3.519981867447494889e-02
-4.452038347187500221e+03 1.179150497295390794e-02 3.607947762769544292e-02
-4.450995959374999984e+03 1.141210555170515430e-02 3.695414141817960491e-02
-4.449953571562499747e+03 1.085465957708831551e-02 3.776866288884198064e-02
-4.448911183749999509e+03 1.011219335760535180e-02 3.849263068521337205e-02
-4.447868795937499272e+03 9.212724722615544051e-03 3.910714712519765962e-02
-4.446826408124999944e+03 8.208162664074555512e-03 3.965898890465158894e-02
-4.445784020312499706e+03 7.143497089019368654e-03 4.023958410783499279e-02
-4.444741632499999469e+03 6.049663128908124889e-03 4.092461545711652965e-02
-4.443699244687499231e+03 4.953204323947545985e-03 4.170037688181976038e-02
-4.442656856874999903e+03 3.903017670246485427e-03 4.256331804214728842e-02
-4.441614469062499666e+03 2.965966851329279643e-03 4.355317795436610545e-02
-4.440572081250000338e+03 2.196113806419465030e-03 4.465485605284328502e-02
-4.439529693437499191e+03 1.620947464985261202e-03 4.576453182899105354e-02
-4.438487305624999863e+03 1.272238139644083377e-03 4.681018316186764949e-02
-4.437444917812499625e+03 1.190560454365561030e-03 4.781129718755115776e-02
-4.436402530000000297e+03 1.397060681826609377e-03 4.878773622423095840e-02
-4.435360142187499150e+03 1.884964186630655415e-03 4.976294184503038398e-02
-4.434317754374999822e+03 2.676919197043978182e-03 5.077495785912763265e-02
-4.433275366562499585e+03 3.824005763548284607e-03 5.188225515380959219e-02
-4.432232978749999347e+03 5.342220128258171399e-03 5.307713160382506595e-02
-4.431190590937500019e+03 7.165943127153489266e-03 5.435757131813753057e-02
-4.430148203125000691e+03 9.202865733890178840e-03 5.577520023437017305e-02
-4.429105815312498635e+03 1.138643032733433792e-02 5.731721584538049946e-02
-4.428063427499999307e+03 1.367132114496625965e-02 5.893700534334658792e-02
-4.427021039687499979e+03 1.596080531842689748e-02 6.060384579799989874e-02
-4.425978651874999741e+03 1.812560957673069531e-02 6.229862083745468793e-02
-4.424936264062499504e+03 2.005660533940812132e-02 6.395952470309911042e-02
-4.423893876249999266e+03 2.161945733246576490e-02 6.547953758757411868e-02
-4.422851488437499938e+03 2.271824372042111073e-02 6.674915404032819022e-02
-4.421809100624999701e+03 2.333100398071391926e-02 6.767650441922110072e-02
-4.420766712812499463e+03 2.351875529161763859e-02 6.821329920345829689e-02
-4.419724325000000135e+03 2.330621500346017130e-02 6.837549087496797018e-02
-4.418681937187498988e+03 2.266419233355131818e-02 6.819727414224617534e-02
-4.417639549374999660e+03 2.162275287299562226e-02 6.766182485120757206e-02
-4.416597161562499423e+03 2.021394988240187915e-02 6.680452415116470977e-02
-4.415554773749999185e+03 1.844526130897510691e-02 6.566537071813281778e-02
-4.414512385937499857e+03 1.642098180483112999e-02 6.422685060317513683e-02
-4.413469998124999620e+03 1.424081158402891803e-02 6.250210803594234699e-02
-4.412427610312498473e+03 1.194711789280340601e-02 6.050795948599425877e-02
-4.411385222499999145e+03 9.582563521942755180e-03 5.830707294786672407e-02
-4.410342834687499817e+03 7.196754786275354372e-03 5.601534875733282792e-02
-4.409300446874999579e+03 4.901574352513553626e-03 5.375333692514081690e-02
-4.408258059062499342e+03 2.789581327694766032e-03 5.159688602825725917e-02
-4.407215671250000014e+03 8.881614191992761448e-04 4.955692391766571003e-02
-4.406173283437499776e+03 -8.007808516935953835e-04 4.762014407740364219e-02
-4.405130895624999539e+03 -2.242319134767128876e-03 4.578494758291030281e-02
-4.404088507812499302e+03 -3.369472950144349575e-03 4.409049202612547180e-02
-4.403046119999999974e+03 -4.136572223230552785e-03 4.265836018324225404e-02
-4.402003732187499736e+03 -4.518553582560789345e-03 4.156209657927533579e-02
-4.400961344374999499e+03 -4.549830122355196654e-03 4.082487139935137704e-02
-4.399918956562499261e+03 -4.290199747670004650e-03 4.056249305778723835e-02
-4.398876568749999933e+03 -3.731998270374125692e-03 4.085038887441113514e-02
-4.397834180937499696e+03 -2.886423474867647748e-03 4.169978215735067190e-02
-4.396791793124999458e+03 -1.803068896671926064e-03 4.313038368570605574e-02
-4.395749405312500130e+03 -5.104110572920834065e-04 4.514062665716660205e-02
-4.394707017499999893e+03 9.775753682357835039e-04 4.765210536659472002e-02
-4.393664629687499655e+03 2.600555666006888148e-03 5.054110271912353597e-02
-4.392622241874999418e+03 4.210948008149301494e-03 5.366460004420262053e-02
-4.391579854062499180e+03 5.679476014965629573e-03 5.689856358662499086e-02
-4.390537466249999852e+03 7.002305045158908198e-03 6.022434913188536021e-02
-4.389495078437500524e+03 8.204087562013196930e-03 6.362185416390597759e-02
-4.388452690624999377e+03 9.256891553543521514e-03 6.701057455834846799e-02
-4.387410302812499140e+03 1.009505985008973990e-02 7.031672928101484477e-02
-4.386367914999999812e+03 1.068240451533791595e-02 7.346909001202520106e-02
-4.385325527187499574e+03 1.106399574674685714e-02 7.641050550376542183e-02
-4.384283139374999337e+03 1.128799628687820501e-02 7.913796187608534982e-02
-4.383240751562500918e+03 1.137518492031827123e-02 8.168584472624380866e-02
-4.382198363749999771e+03 1.129359085120738328e-02 8.403540511910805033e-02
-4.381155975937499534e+03 1.095392335892712669e-02 8.616442902802111392e-02
-4.380113588124999296e+03 1.027129296622135250e-02 8.811502687855955751e-02
-4.379071200312499968e+03 9.253837815012056975e-03 8.992186649542241450e-02
-4.378028812499999731e+03 7.926751767044151395e-03 9.160200939418924881e-02
-4.376986424687499493e+03 6.268063879802754888e-03 9.324475127174093603e-02
-4.375944036874999256e+03 4.337989579087881374e-03 9.488788993975172392e-02
-4.374901649062499928e+03 2.198680153300002198e-03 9.648064052574716054e-02
-4.373859261249999690e+03 -1.588112496643714737e-04 9.800500140946846739e-02
-4.372816873437500362e+03 -2.704559376771014604e-03 9.945400638500420665e-02
-4.371774485624998306e+03 -5.402153536757762185e-03 1.008398519412640332e-01
-4.370732097812499887e+03 -8.160709391151861267e-03 1.021331728467173294e-01
-4.369689709999999650e+03 -1.089328976500446473e-02 1.033378529998497664e-01
-4.368647322187499412e+03 -1.360849357031460732e-02 1.044610393567277362e-01
-4.367604934374999175e+03 -1.627730046353374066e-02 1.054766148965801537e-01
-4.366562546562499847e+03 -1.876135018115189859e-02 1.063929978958267908e-01
-4.365520158749999609e+03 -2.090819292574172886e-02 1.072388176633649742e-01
-4.364477770937499372e+03 -2.268351861552014848e-02 1.080812679813230454e-01
-4.363435383124999134e+03 -2.411648037559587995e-02 1.089725539781402214e-01
-4.362392995312499806e+03 -2.520075442991570949e-02 1.099380095307816302e-01
-4.361350607499999569e+03 -2.594592193784074977e-02 1.109292983686714085e-01
-4.360308219687499331e+03 -2.636646557807857325e-02 1.119025283317653940e-01
-4.359265831875000003e+03 -2.641127763560483996e-02 1.127936156966916348e-01
-4.358223444062499766e+03 -2.610226942001501668e-02 1.135434037777362654e-01
-4.357181056249999529e+03 -2.550085559593326043e-02 1.141619133679196985e-01
-4.356138668437498382e+03 -2.469197862277348193e-02 1.146130756558118163e-01
-4.355096280624999963e+03 -2.378330999527572195e-02 1.148410594861974665e-01
-4.354053892812499726e+03 -2.281045086288538762e-02 1.148627050533684302e-01
-4.353011504999999488e+03 -2.179722061567257799e-02 1.147190821449002029e-01
-4.351969117187499251e+03 -2.072979253469467778e-02 1.144599389412545715e-01
-4.350926729374999923e+03 -1.965864518015442500e-02 1.141225354998121333e-01
-4.349884341562499685e+03 -1.872203773682491051e-02 1.136728678991589664e-01
-4.348841953750000357e+03 -1.797431705980395006e-02 1.131084987436894312e-01
-4.347799565937499210e+03 -1.739821665290967531e-02 1.124701898360262048e-01
-4.346757178124999882e+03 -1.691544037322561395e-02 1.118409558633494116e-01
-4.345714790312499645e+03 -1.642315491417334003e-02 1.113272003726860637e-01
-4.344672402499999407e+03 -1.593874262185040677e-02 1.109916072682673449e-01
-4.343630014687499170e+03 -1.556278050261500345e-02 1.108504720399936805e-01
-4.342587626874999842e+03 -1.533423653530195316e-02 1.109084558029613254e-01
-4.341545239062499604e+03 -1.520904346256807954e-02 1.112169123632597845e-01
-4.340502851249999367e+03 -1.510286773517519575e-02 1.117823980956572649e-01
-4.339460463437498220e+03 -1.498131982590885335e-02 1.125418105621459192e-01
-4.338418075624999801e+03 -1.492026585288475093e-02 1.134235994611829529e-01
-4.337375687812499564e+03 -1.499243217914094858e-02 1.143177169410237032e-01
-4.336333299999999326e+03 -1.521242583943742573e-02 1.151383556672482822e-01
-4.335290912187499998e+03 -1.561385115061148833e-02 1.158595257538942574e-01
-4.334248524374999761e+03 -1.618287916067942880e-02 1.164410566858253698e-01
-4.333206136562499523e+03 -1.691810708123747675e-02 1.168175122784465836e-01
-4.332163748750000195e+03 -1.782432848434345810e-02 1.169646874047470253e-01
-4.331121360937499958e+03 -1.881678981180127941e-02 1.168865678969734367e-01
-4.330078973124999720e+03 -1.990620596354217980e-02 1.165854259449303626e-01
-4.329036585312499483e+03 -2.107537523050223224e-02 1.159875117915180748e-01
-4.327994197499999245e+03 -2.221438374220701187e-02 1.150417465410823042e-01
-4.326951809687499917e+03 -2.325931652653203882e-02 1.138362413353401770e-01
-4.325909421875000589e+03 -2.418864045952759737e-02 1.124599938479365902e-01
-4.324867034062499442e+03 -2.508352864904247331e-02 1.108760916268206470e-01
-4.323824646249999205e+03 -2.595685755906438144e-02 1.090355876515459593e-01
-4.322782258437499877e+03 -2.673535702357452554e-02 1.069121041801087968e-01
-4.321739870624999639e+03 -2.746252700527422250e-02 1.045053354832789910e-01
-4.320697482812499402e+03 -2.812318918032249287e-02 1.019490534579387125e-01
-4.319655094999999164e+03 -2.858988816277454811e-02 9.935566350688963821e-02
-4.318612707187499836e+03 -2.884049530474551079e-02 9.678366890947442958e-02
-4.317570319374999599e+03 -2.891680523412557685e-02 9.435705172446363920e-02
-4.316527931562498452e+03 -2.885100245962836721e-02 9.213008459293529906e-02
-4.315485543750000033e+03 -2.866689722463216378e-02 9.009313067374005723e-02
-4.314443155937499796e+03 -2.837272047699343838e-02 8.831059421334171156e-02
-4.313400768124999558e+03 -2.801325070333911260e-02 8.679706274997972537e-02
-4.312358380312499321e+03 -2.760893252847516216e-02 8.552798585723023206e-02
-4.311315992499999993e+03 -2.712131810652149491e-02 8.453308183171058532e-02
-4.310273604687499756e+03 -2.643329743241612864e-02 8.390534104957843298e-02
-4.309231216875000428e+03 -2.549530469794761278e-02 8.373468877266770916e-02
-4.308188829062499281e+03 -2.441055604211301439e-02 8.407364599020748785e-02
-4.307146441249999953e+03 -2.329881613203997615e-02 8.499594990885472878e-02
-4.306104053437499715e+03 -2.227761446478352184e-02 8.652705350680214846e-02
-4.305061665624999478e+03 -2.145304315521340613e-02 8.866802194416929794e-02
-4.304019277812499240e+03 -2.085752877866218699e-02 9.140144305854529250e-02
-4.302976889999999912e+03 -2.045649670135625195e-02 9.460227394221450148e-02
-4.301934502187499675e+03 -2.025831134616418866e-02 9.808404207841668609e-02
-4.300892114374999437e+03 -2.029479720512352564e-02 1.016365572382859211e-01
-4.299849726562499200e+03 -2.060991711342600313e-02 1.052097559850252995e-01
-4.298807338749999872e+03 -2.126235016737931457e-02 1.088347434219219673e-01
-4.297764950937499634e+03 -2.226720239825500866e-02 1.124499028485112379e-01
-4.296722563124999397e+03 -2.353954908335826809e-02 1.159787414247989562e-01
-4.295680175312499159e+03 -2.501718736038998497e-02 1.193001569610284279e-01
-4.294637787499999831e+03 -2.672922801753289945e-02 1.223500070029651526e-01
-4.293595399687499594e+03 -2.879244635734731772e-02 1.251824748548170385e-01
-4.292553011874998447e+03 -3.120149756749488607e-02 1.278197824542050554e-01
-4.291510624062500028e+03 -3.378553088246675357e-02 1.302300904942125248e-01
-4.290468236249999791e+03 -3.643237127982967144e-02 1.323948997793962801e-01
-4.289425848437499553e+03 -3.906754274123908077e-02 1.342850955393967705e-01
-4.288383460624999316e+03 -4.165753719142590433e-02 1.359376446562435836e-01
-4.287341072812499988e+03 -4.409754691260085735e-02 1.373769113030523792e-01
-4.286298684999999750e+03 -4.630942746130947696e-02 1.385797548865042028e-01
-4.285256297187499513e+03 -4.827104721841377760e-02 1.396344828748591615e-01
-4.284213909374999275e+03 -4.987029940848392712e-02 1.406691282106817265e-01
-4.283171521562500857e+03 -5.100642436100135541e-02 1.417586287221363484e-01
-4.282129133749998800e+03 -5.169438652460918437e-02 1.429800384198657015e-01
-4.281086745937499472e+03 -5.195908096905201001e-02 1.442968387925411822e-01
-4.280044358124999235e+03 -5.184927951718867195e-02 1.455182675402911796e-01
-4.279001970312499907e+03 -5.142748069170659936e-02 1.465264755013453435e-01
-4.277959582499999669e+03 -5.072689236234324828e-02 1.473780132893541539e-01
-4.276917194687499432e+03 -4.981082565781293214e-02 1.481439102375465278e-01
-4.275874806874998285e+03 -4.878504333761112671e-02 1.488564268922612233e-01
-4.274832419062499866e+03 -4.768024927265441387e-02 1.495144344987139606e-01
-4.273790031249999629e+03 -4.652196240072469652e-02 1.500804953086334326e-01
-4.272747643437499391e+03 -4.539525604565583516e-02 1.506600927421512248e-01
-4.271705255624999154e+03 -4.440323847210467939e-02 1.513878687602537854e-01
-4.270662867812499826e+03 -4.370912722718164195e-02 1.522450910757539577e-01
-4.269620479999999588e+03 -4.342471382652395712e-02 1.531636952396189522e-01
-4.268578092187500260e+03 -4.350133277036809243e-02 1.540761692483080814e-01
-4.267535704375000023e+03 -4.380534091361666660e-02 1.548667684206340711e-01
-4.266493316562498876e+03 -4.423895678129103476e-02 1.553972066282740538e-01
-4.265450928749999548e+03 -4.474050563203128134e-02 1.556193040219581714e-01
-4.264408540937499311e+03 -4.528418371484399518e-02 1.555010602751855098e-01
-4.263366153124999983e+03 -4.588353496250120039e-02 1.550227547470247047e-01
-4.262323765312499745e+03 -4.660734763520238411e-02 1.542336453145689013e-01
-4.261281377499998598e+03 -4.748853992869310481e-02 1.532395568691953813e-01
-4.260238989687499270e+03 -4.850287382591942503e-02 1.521996219569813069e-01
-4.259196601874999033e+03 -4.956211020909120912e-02 1.510895828602410729e-01
-4.258154214062499705e+03 -5.055137886057297497e-02 1.498005211418300675e-01
-4.257111826249999467e+03 -5.141214801886503927e-02 1.483268079773008841e-01
-4.256069438437499230e+03 -5.208701370925144375e-02 1.468043514497664737e-01
-4.255027050624999902e+03 -5.248965552271153689e-02 1.453758468288134653e-01
-4.253984662812499664e+03 -5.257543147664418132e-02 1.440606213172644368e-01
-4.252942274999999427e+03 -5.220105494838338245e-02 1.428009048005627335e-01
-4.251899887187500099e+03 -5.126528732867859095e-02 1.415584511278900892e-01
-4.250857499374999861e+03 -4.982856956227552092e-02 1.404084345925821209e-01
-4.249815111562498714e+03 -4.795023609752770144e-02 1.394422792001628331e-01
-4.248772723749999386e+03 -4.563926879185404434e-02 1.387653531946693442e-01
-4.247730335937499149e+03 -4.291983103039191672e-02 1.384362997930133621e-01
-4.246687948124999821e+03 -3.996782174955732653e-02 1.385475705215575837e-01
-4.245645560312499583e+03 -3.694529097135675760e-02 1.391507951630803486e-01
-4.244603172500000255e+03 -3.404278899949258336e-02 1.401422396642177381e-01
-4.243560784687499108e+03 -3.147790451224029284e-02 1.415065681304017164e-01
-4.242518396874999780e+03 -2.941644581688678331e-02 1.432817408695851724e-01
-4.241476009062499543e+03 -2.787889118942293160e-02 1.454482588543264121e-01
-4.240433621249999305e+03 -2.678121890570810473e-02 1.480144050817048806e-01
-4.239391233437499977e+03 -2.612769291186234355e-02 1.511074609399487567e-01
-4.238348845624999740e+03 -2.598733149157209446e-02 1.547999364039885362e-01
-4.237306457812499502e+03 -2.644411843850653573e-02 1.589512999624985157e-01
-4.236264070000000174e+03 -2.748172454502499640e-02 1.634261184858418481e-01
-4.235221682187499027e+03 -2.903566934240557271e-02 1.680972230436909576e-01
-4.234179294374999699e+03 -3.106969694099654886e-02 1.728342036838122209e-01
-4.233136906562499462e+03 -3.351809374954951848e-02 1.774920173525428579e-01
-4.232094518750000134e+03 -3.620291144865383365e-02 1.818425305780530798e-01
-4.231052130937499896e+03 -3.893255548126086513e-02 1.857144213483200301e-01
-4.230009743124999659e+03 -4.158399273027137827e-02 1.890452169835260265e-01
-4.228967355312499421e+03 -4.410939133274858343e-02 1.918212248166803469e-01
-4.227924967500000093e+03 -4.652348857944486188e-02 1.939489890474980216e-01
-4.226882579687498946e+03 -4.885951908615474709e-02 1.953225606391893743e-01
-4.225840191874999618e+03 -5.115282191238375298e-02 1.959975987857675017e-01
-4.224797804062499381e+03 -5.335212420334255884e-02 1.959994527262068909e-01
-4.223755416249999143e+03 -5.534899807465397392e-02 1.953031950254739968e-01
-4.222713028437499815e+03 -5.700818856251415462e-02 1.938876311929396135e-01
-4.221670640625000487e+03 -5.819858209083504652e-02 1.917244781948194976e-01
-4.220628252812500250e+03 -5.884591084177991094e-02 1.888534623036184634e-01
-4.219585864999999103e+03 -5.885927976165829939e-02 1.853860095828387400e-01
-4.218543477187498866e+03 -5.824329426875321514e-02 1.815013670997865647e-01
-4.217501089374999538e+03 -5.697421984680842849e-02 1.774171372769914323e-01
-4.216458701562499300e+03 -5.500139530649593433e-02 1.734269823193582138e-01
-4.215416313749999972e+03 -5.245363330949438796e-02 1.697355479288819025e-01
-4.214373925937498825e+03 -4.941343376453348479e-02 1.664120014327897801e-01
-4.213331538124999497e+03 -4.594247718399651487e-02 1.635931142782626468e-01
-4.212289150312499260e+03 -4.215703871568764888e-02 1.615511492255538306e-01
-4.211246762499999932e+03 -3.814074450591849880e-02 1.604527586509144343e-01
-4.210204374687499694e+03 -3.404613905075487557e-02 1.603082966893497607e-01
-4.209161986874999457e+03 -3.010310777231920559e-02 1.611060949843977075e-01
-4.208119599062499219e+03 -2.648697562054701249e-02 1.628230841565566356e-01
-4.207077211249999891e+03 -2.344248341709947309e-02 1.654451737965768887e-01
-4.206034823437499654e+03 -2.122780707249510845e-02 1.689326910340676613e-01
-4.204992435625000326e+03 -1.994965800703573169e-02 1.732109410892931356e-01
-4.203950047812499179e+03 -1.958767591868334351e-02 1.782976512263462487e-01
-4.202907659999998941e+03 -2.011371684154202727e-02 1.842102812126986955e-01
-4.201865272187499613e+03 -2.157819001242316029e-02 1.907472900545815198e-01
-4.200822884374999376e+03 -2.408803133161938406e-02 1.976533594853932541e-01
-4.199780496562500048e+03 -2.766787270500501578e-02 2.047901171261699016e-01
-4.198738108749999810e+03 -3.220728399197626129e-02 2.120307485098548439e-01
-4.197695720937500482e+03 -3.750427815583447927e-02 2.192573303808189322e-01
-4.196653333124999335e+03 -4.341928405963273868e-02 2.264107214766486464e-01
-4.195610945312500007e+03 -4.996750993092390070e-02 2.334176806913982327e-01
-4.194568557499999770e+03 -5.709150152224574254e-02 2.402298920897770196e-01
-4.193526169687499532e+03 -6.469468070408217197e-02 2.468159227182166737e-01
-4.192483781874999295e+03 -7.267841066235342096e-02 2.531847623827442884e-01
-4.191441394062499967e+03 -8.098465130626351927e-02 2.593588224926772767e-01
-4.190399006249999729e+03 -8.954551066933985615e-02 2.652918045958825854e-01
-4.189356618437500401e+03 -9.830222648022508836e-02 2.709068232949931043e-01
-4.188314230625000164e+03 -1.071630958050598936e-01 2.760176413713177346e-01
-4.187271842812499926e+03 -1.160912954250170465e-01 2.806060550085914818e-01
-4.186229454999998779e+03 -1.251217012402788542e-01 2.848265641590448927e-01
-4.185187067187499451e+03 -1.341497143284581250e-01 2.886840157009323837e-01
-4.184144679374999214e+03 -1.431194959731299510e-01 2.920931674821691804e-01
-4.183102291562499886e+03 -1.520149657545507849e-01 2.950741355996560067e-01
-4.182059903749999648e+03 -1.607604090119476303e-01 2.977352786526369921e-01
-4.181017515937500320e+03 -1.692558071664783947e-01 3.001820705582359805e-01
-4.179975128124999173e+03 -1.774322034564378148e-01 3.024456267210034466e-01
-4.178932740312499845e+03 -1.853125345962660930e-01 3.044468210576436462e-01
-4.177890352499999608e+03 -1.927999643932295504e-01 3.061865667681371583e-01
-4.176847964687499370e+03 -1.997904215031693631e-01 3.077311614346141533e-01
-4.175805576875000042e+03 -2.062186293076491983e-01 3.090260174912781155e-01
-4.174763189062499805e+03 -2.119852157674485260e-01 3.100040787614815607e-01
-4.173720801249999568e+03 -2.170827913286208222e-01 3.108573238301711728e-01
-4.172678413437500240e+03 -2.213353512448818783e-01 3.116284250412865164e-01
-4.171636025624999093e+03 -2.246263059404257079e-01 3.120835732794723927e-01
-4.170593637812499765e+03 -2.269850837331897353e-01 3.121152059016270019e-01
-4.169551249999999527e+03 -2.284109866666427791e-01 3.116680073841952558e-01
-4.168508862187499290e+03 -2.289094467846932990e-01 3.107735721468363188e-01
-4.167466474374999962e+03 -2.285053037205088677e-01 3.095371753079860788e-01
-4.166424086562499724e+03 -2.271381070171492045e-01 3.080079858910701462e-01
-4.165381698749999487e+03 -2.246785658350684278e-01 3.062856184687834382e-01
-4.164339310937500159e+03 -2.211524675816700647e-01 3.045569971537908094e-01
-4.163296923124999012e+03 -2.166858441271124203e-01 3.028742569727491674e-01
-4.162254535312499684e+03 -2.113237776986901517e-01 3.011375285395243573e-01
-4.161212147499999446e+03 -2.050328289498170309e-01 2.993428603118549747e-01
-4.160169759687499209e+03 -1.978483013574342253e-01 2.976631133898001713e-01
-4.159127371874999881e+03 -1.897903658391300874e-01 2.962154122394556333e-01
-4.158084984062499643e+03 -1.810228350580504741e-01 2.949175119020975289e-01
-4.157042596249999406e+03 -1.719800294703791310e-01 2.936979255038671965e-01
-4.156000208437499168e+03 -1.628874833296273250e-01 2.925068733688774847e-01
-4.154957820624999840e+03 -1.536422896700767593e-01 2.912721165419047686e-01
-4.153915432812499603e+03 -1.441563134592275808e-01 2.900333839197168362e-01
-4.152873044999999365e+03 -1.346102435848271217e-01 2.889984630419843437e-01
-4.151830657187500037e+03 -1.252211617616407757e-01 2.882732571166723434e-01
-4.150788269374999800e+03 -1.162688477533769804e-01 2.878481221494905706e-01
-4.149745881562499562e+03 -1.080892357626647843e-01 2.877865769915690652e-01
-4.148703493750000234e+03 -1.008092380717517250e-01 2.881701521097143615e-01
-4.147661105937499997e+03 -9.456095070958479842e-02 2.890194387790527841e-01
-4.146618718124998850e+03 -8.930533863837622488e-02 2.902057187832824958e-01
-4.145576330312499522e+03 -8.487108905035040118e-02 2.916434585332182139e-01
-4.144533942499999284e+03 -8.123153244112632509e-02 2.934189558979161672e-01
-4.143491554687499956e+03 -7.832151606761275642e-02 2.955825175750782519e-01
-4.142449166874999719e+03 -7.597170086378035592e-02 2.979605704759245022e-01
-4.141406779062500391e+03 -7.415628096087549526e-02 3.004272260138126649e-01
-4.140364391250000153e+03 -7.287536917399528580e-02 3.029288428818833201e-01
-4.139322003437499006e+03 -7.181669518200202440e-02 3.054276027262185500e-01
-4.138279615624999678e+03 -7.074815180660097569e-02 3.079660834180576456e-01
-4.137237227812499441e+03 -6.972660047693506058e-02 3.104959158323554735e-01
-4.136194840000000113e+03 -6.872065373753089013e-02 3.128641763815540044e-01
-4.135152452187498966e+03 -6.771608467557839461e-02 3.149012103552761843e-01
-4.134110064374999638e+03 -6.672130743232126959e-02 3.166027556813378885e-01
-4.133067676562499400e+03 -6.573882625251201151e-02 3.178632955013567241e-01
-4.132025288750000072e+03 -6.485907298001947208e-02 3.186329268126151804e-01
-4.130982900937499835e+03 -6.406274215091187219e-02 3.191638701813261925e-01
-4.129940513124999597e+03 -6.327817272704884533e-02 3.195946701477342944e-01
-4.128898125312499360e+03 -6.251513725601294535e-02 3.199723283490900072e-01
-4.127855737500000032e+03 -6.182194208681605907e-02 3.202812386591669669e-01
-4.126813349687499795e+03 -6.120232385565890776e-02 3.204922809533441996e-01
-4.125770961875000467e+03 -6.070726129154136591e-02 3.207448982383229730e-01
-4.124728574062498410e+03 -6.045104438333420011e-02 3.210849107405637781e-01
-4.123686186249999082e+03 -6.047256398090306018e-02 3.215343783218927998e-01
-4.122643798437498845e+03 -6.078111943668072781e-02 3.221536724170150356e-01
-4.121601410624999517e+03 -6.138495049232024076e-02 3.229275291960050920e-01
-4.120559022812499279e+03 -6.230933658189288099e-02 3.239145277098033349e-01
-4.119516634999999951e+03 -6.362454986684779046e-02 3.251854055718221836e-01
-4.118474247187499714e+03 -6.541171616136394473e-02 3.267119074051309524e-01
-4.117431859375000386e+03 -6.762302727165563077e-02 3.284413623736042731e-01
-4.116389471562499239e+03 -7.008195213534970658e-02 3.302531098435307899e-01
-4.115347083749999911e+03 -7.283143249308147993e-02 3.319852772222169901e-01
-4.114304695937498764e+03 -7.610164997971248513e-02 3.335259165642474044e-01
-4.113262308124999436e+03 -7.995322175748294236e-02 3.346790575613088903e-01
-4.112219920312499198e+03 -8.416150699301570837e-02 3.350862727855343781e-01
-4.111177532499999870e+03 -8.859983424077824687e-02 3.344982759676770057e-01
-4.110135144687499633e+03 -9.319658909142877756e-02 3.329177228021329427e-01
-4.109092756874999395e+03 -9.785078147566499129e-02 3.304032838693354290e-01
-4.108050369062499158e+03 -1.025278150545883005e-01 3.270041446294375542e-01
-4.107007981249999830e+03 -1.072139953795311212e-01 3.229432525819800337e-01
-4.105965593437498683e+03 -1.119559176280847251e-01 3.184445737083582140e-01
-4.104923205624999355e+03 -1.166211504933412912e-01 3.135437542351576234e-01
-4.103880817812500027e+03 -1.209982070979647578e-01 3.081672285017828528e-01
-4.102838429999999789e+03 -1.249280895120430113e-01 3.023766458471679464e-01
-4.101796042187500461e+03 -1.283222532195020804e-01 2.964644579371734645e-01
-4.100753654375000224e+03 -1.312453953104151805e-01 2.905727515139690520e-01
-4.099711266562499077e+03 -1.337245504242368654e-01 2.849022789085544072e-01
-4.098668878749998839e+03 -1.359009077097803608e-01 2.796724276426012512e-01
-4.097626490937499511e+03 -1.377400443544991859e-01 2.748991486061128642e-01
-4.096584103124999274e+03 -1.388445919072419099e-01 2.706401638079369287e-01
-4.095541715312499946e+03 -1.390177766225263178e-01 2.669991768022869638e-01
-4.094499327500000163e+03 -1.382145767049793583e-01 2.641001449299937853e-01
-4.093456939687499471e+03 -1.363689228311854851e-01 2.619425377280641953e-01
-4.092414551874999233e+03 -1.333957398985572695e-01 2.604836071046220392e-01
-4.091372164062499451e+03 -1.294358550267120933e-01 2.596795056971313853e-01
-4.090329776249999668e+03 -1.246259146316085475e-01 2.592888189272229416e-01
-4.089287388437499885e+03 -1.190558256425596345e-01 2.592020369633050159e-01
-4.088245000624999193e+03 -1.127840826721953210e-01 2.594090620837799510e-01
-4.087202612812499410e+03 -1.057688195915662821e-01 2.597750176700870384e-01
-4.086160224999999627e+03 -9.816886622557628728e-02 2.601744813501399856e-01
-4.085117837187500299e+03 -9.027152150774538086e-02 2.605383331344678921e-01
-4.084075449375000062e+03 -8.235625721644515562e-02 2.607279657644179238e-01
-4.083033061562498915e+03 -7.469308874185384695e-02 2.603984083173732644e-01
-4.081990673749999132e+03 -6.755562889975189056e-02 2.593468937201683922e-01
-4.080948285937499804e+03 -6.118902566609489557e-02 2.575940650082698125e-01
-4.079905898124999567e+03 -5.584777452826010513e-02 2.551741161423466409e-01
-4.078863510312500239e+03 -5.168712503081261678e-02 2.519827367092429826e-01
-4.077821122499999092e+03 -4.878180530765105494e-02 2.480426678851891942e-01
-4.076778734687500219e+03 -4.717373298836960438e-02 2.436207490846174217e-01
-4.075736346874999072e+03 -4.696346038032014197e-02 2.389841945735349527e-01
-4.074693959062499744e+03 -4.817007576823629372e-02 2.344365605618854986e-01
-4.073651571249999506e+03 -5.071395095428538752e-02 2.301706928380256034e-01
-4.072609183437499723e+03 -5.456452380887739928e-02 2.263460013875103205e-01
-4.071566795624999031e+03 -5.959323415381775901e-02 2.231584104315358363e-01
-4.070524407812499703e+03 -6.555001185664598162e-02 2.208334042994914703e-01
-4.069482019999999466e+03 -7.210136263548980184e-02 2.194238066061342252e-01
-4.068439632187500138e+03 -7.896137183532028758e-02 2.188247083498263135e-01
-4.067397244374998536e+03 -8.591129611765825624e-02 2.189815131748374943e-01
-4.066354856562499208e+03 -9.270600165257676661e-02 2.198925674938207175e-01
-4.065312468749998970e+03 -9.906179330771699987e-02 2.216560489878419415e-01
-4.064270080937499642e+03 -1.048523761601276028e-01 2.243267741217796762e-01
-4.063227693124999405e+03 -1.100021690270796687e-01 2.278063733811933889e-01
-4.062185305312500077e+03 -1.144888426481539268e-01 2.319594676616905382e-01
-4.061142917499998475e+03 -1.183691030952467721e-01 2.366708750774383641e-01
-4.060100529687499147e+03 -1.214406482919591773e-01 2.418889445365227930e-01
-4.059058141874998910e+03 -1.235006893447289228e-01 2.474313452012993075e-01
-4.058015754062499582e+03 -1.244220666352884447e-01 2.530429983343749911e-01
-4.056973366249999799e+03 -1.242587041157996730e-01 2.586718707765361391e-01
-4.055930978437499562e+03 -1.232801060520027359e-01 2.641558418115755313e-01
-4.054888590624999324e+03 -1.217624004594635295e-01 2.692392074108144739e-01
-4.053846202812499996e+03 -1.199197967959152594e-01 2.737056023885436895e-01
-4.052803814999999759e+03 -1.180134092570391674e-01 2.774130351164268982e-01
-4.051761427187499976e+03 -1.163280680321190780e-01 2.803204003326397187e-01
-4.050719039374999738e+03 -1.148983113580185483e-01 2.824499361131118658e-01
-4.049676651562499501e+03 -1.138641666533673907e-01 2.839878320038625725e-01
-4.048634263750000173e+03 -1.134157681160481296e-01 2.849178090252995066e-01
-4.047591875937499481e+03 -1.136680560406598955e-01 2.852146474744067239e-01
-4.046549488124999698e+03 -1.145520587596110390e-01 2.849623130811385630e-01
-4.045507100312499460e+03 -1.159737597508474910e-01 2.841210831270991055e-01
-4.044464712500000132e+03 -1.177006410214414961e-01 2.826638943566460727e-01
-4.043422324687498985e+03 -1.194411581592979554e-01 2.806929492292495887e-01
-4.042379936875000112e+03 -1.213031733866289930e-01 2.784525256562869755e-01
-4.041337549062499420e+03 -1.232822709904622810e-01 2.760571493849363622e-01
-4.040295161249999637e+03 -1.253264303713963468e-01 2.736540027006068576e-01
-4.039252773437499400e+03 -1.275272340002541471e-01 2.715287180042308957e-01
-4.038210385625000072e+03 -1.298878940420306605e-01 2.698491265781413628e-01
-4.037167997812500289e+03 -1.324361421376150372e-01 2.686375883334324866e-01
-4.036125610000000506e+03 -1.352165959230603454e-01 2.679514927962937665e-01
-4.035083222187499359e+03 -1.381378098411098765e-01 2.678565083621791687e-01
-4.034040834374999577e+03 -1.410021401861204504e-01 2.683114847418048288e-01
-4.032998446562499794e+03 -1.436400581027398038e-01 2.693339711790708746e-01
-4.031956058750000011e+03 -1.460325162665130905e-01 2.710028941221083176e-01
-4.030913670937500228e+03 -1.482360872708019806e-01 2.733291496235449869e-01
-4.029871283124999536e+03 -1.501854247013814647e-01 2.762262863002270530e-01
-4.028828895312499299e+03 -1.518626022950524679e-01 2.796341069680347013e-01
-4.027786507499999971e+03 -1.533572541550509982e-01 2.836393907232917511e-01
-4.026744119687499733e+03 -1.546674614545182902e-01 2.882826210527868471e-01
-4.025701731874999950e+03 -1.558438666855357646e-01 2.934923303492656399e-01
-4.024659344062499258e+03 -1.569717835385786575e-01 2.990320130009268551e-01
-4.023616956249999475e+03 -1.581893099172909378e-01 3.046783482481145722e-01
-4.022574568437499693e+03 -1.597320064285904229e-01 3.103961066080646036e-01
-4.021532180624999910e+03 -1.618760270758561604e-01 3.160816570062338071e-01
-4.020489792812500127e+03 -1.648080679609234545e-01 3.215514492982531891e-01
-4.019447404999998980e+03 -1.685724660852309653e-01 3.266580020220591352e-01
-4.018405017187499197e+03 -1.732346436550063207e-01 3.312788999343184715e-01
-4.017362629374999415e+03 -1.789219992561015549e-01 3.353143146722130097e-01
-4.016320241562499632e+03 -1.855648950093891081e-01 3.386179841630140852e-01
-4.015277853750000304e+03 -1.930158648222332352e-01 3.411194109175808564e-01
-4.014235465937499157e+03 -2.011444508024501365e-01 3.428970401708380522e-01
-4.013193078124999829e+03 -2.097669585138598192e-01 3.441746338730997112e-01
-4.012150690312499137e+03 -2.185789188237174108e-01 3.450445599968982591e-01
-4.011108302499999809e+03 -2.272602273081025803e-01 3.454788137492006972e-01
-4.010065914687499571e+03 -2.357175710293935300e-01 3.456139460899398941e-01
-4.009023526874999334e+03 -2.440428302342955991e-01 3.455554030506412522e-01
-4.007981139062499096e+03 -2.522983770949295823e-01 3.454703369544269154e-01
-4.006938751249999768e+03 -2.602870350727584103e-01 3.454510883344028560e-01
-4.005896363437499531e+03 -2.680764504822814032e-01 3.456826273157004303e-01
-4.004853975625000203e+03 -2.758637260337172825e-01 3.464696498311383155e-01
-4.003811587812499511e+03 -2.838399653648268073e-01 3.478450577458492288e-01
-4.002769199999999273e+03 -2.922516061634538587e-01 3.497824466303445234e-01
-4.001726812187499490e+03 -3.008962066901015864e-01 3.524730394164720115e-01
-4.000684424374999708e+03 -3.096477833221995546e-01 3.562936917093741385e-01
-3.999642036562499470e+03 -3.186241709418179413e-01 3.613742548428000023e-01
-3.998599648749999687e+03 -3.276863392181135204e-01 3.675460939243616609e-01
-3.997557260937499905e+03 -3.366959210130449076e-01 3.747142738519262384e-01
-3.996514873125000122e+03 -3.456442834999262637e-01 3.828803358733371409e-01
-3.995472485312500339e+03 -3.546147268605191472e-01 3.920767118262402651e-01
-3.994430097499999647e+03 -3.637387225033090754e-01 4.023351865988547549e-01
-3.993387709687499409e+03 -3.731716073041475012e-01 4.136558346029335365e-01
-3.992345321874999627e+03 -3.830408614669372769e-01 4.260899016001007955e-01
-3.991302934062500299e+03 -3.934774127489014117e-01 4.396270347819919433e-01
-3.990260546249999607e+03 -4.046271569231949528e-01 4.542684003212066335e-01
-3.989218158437500279e+03 -4.166757334178389227e-01 4.700212632893585596e-01
-3.988175770624999132e+03 -4.296615229090180454e-01 4.867599387389053844e-01
-3.987133382812499804e+03 -4.434606556532720290e-01 5.041562324776229786e-01
-3.986090994999999111e+03 -4.579556407436796150e-01 5.218508614602622719e-01
-3.985048607187500238e+03 -4.730177675573255525e-01 5.394996495630376421e-01
-3.984006219374999546e+03 -4.886956490349380067e-01 5.567787505989508778e-01
-3.982963831562499763e+03 -5.048854094838350903e-01 5.734486884321997602e-01
-3.981921443749999526e+03 -5.211719229882652016e-01 5.892900378155395691e-01
-3.980879055937500198e+03 -5.369574228774142144e-01 6.042047329937324518e-01
-3.979836668124999051e+03 -5.518038254691119970e-01 6.180233236692853627e-01
-3.978794280312499723e+03 -5.655169851176401474e-01 6.304880767432067268e-01
-3.977751892499999030e+03 -5.782156172415217066e-01 6.415393516439684696e-01
-3.976709504687499702e+03 -5.902208635377819146e-01 6.513545889538620015e-01
-3.975667116874999465e+03 -6.017735195393154601e-01 6.600444387448770600e-01
-3.974624729062500137e+03 -6.130982022659927644e-01 6.677940754260763834e-01
-3.973582341249999899e+03 -6.245013622991270053e-01 6.748415981808220110e-01
-3.972539953437499207e+03 -6.362898758530345367e-01 6.814412736641125568e-01
-3.971497565624998970e+03 -6.484560731239376041e-01 6.879213555369555477e-01
-3.970455177812499642e+03 -6.610999973018291120e-01 6.945953777216999914e-01
-3.969412789999999404e+03 -6.742931225991587452e-01 7.016077532889409829e-01
-3.968370402187500076e+03 -6.877396981009508137e-01 7.091441009217545055e-01
-3.967328014374998929e+03 -7.014534633934051966e-01 7.176541493059825916e-01
-3.966285626562499601e+03 -7.161035471616362669e-01 7.275672549371765552e-01
-3.965243238749999819e+03 -7.324356192340123473e-01 7.394141043481602393e-01
-3.964200850937500036e+03 -7.508382765598943243e-01 7.534514540390382376e-01
-3.963158463124999344e+03 -7.715447756317722616e-01 7.697785632399228861e-01
-3.962116075312499106e+03 -7.946699721210402911e-01 7.886366594833384980e-01
-3.961073687499999323e+03 -8.204971068676204515e-01 8.100105973627080846e-01
-3.960031299687499541e+03 -8.489370631501607090e-01 8.333911678445250493e-01
-3.958988911874999758e+03 -8.798446009113434219e-01 8.583049232813286800e-01
-3.957946524062499975e+03 -9.133113234818659443e-01 8.846906297883277981e-01
-3.956904136250000192e+03 -9.491799122834453373e-01 9.127039004969157432e-01
-3.955861748437499045e+03 -9.875311898166567737e-01 9.425674317523764500e-01
-3.954819360624999263e+03 -1.028121719911766041e+00 9.743036248396027554e-01
-3.953776972812499480e+03 -1.070374872134904010e+00 1.007933882464196573e+00
-3.952734584999999697e+03 -1.113845839783317304e+00 1.043454799149906576e+00
-3.951692197187499005e+03 -1.158093003649657948e+00 1.080815580539870702e+00
-3.950649809375000132e+03 -1.202911566216177341e+00 1.120129169589122675e+00
-3.949607421562499439e+03 -1.248537788189269193e+00 1.161516842461772336e+00
-3.948565033750000111e+03 -1.295062936506844897e+00 1.205044662137403799e+00
-3.947522645937499419e+03 -1.342720855764944377e+00 1.250756995468376598e+00
-3.946480258124999636e+03 -1.391906863625104407e+00 1.298715661376606656e+00
-3.945437870312498944e+03 -1.443172057425535781e+00 1.349308393235111314e+00
-3.944395482499999616e+03 -1.497329407818293268e+00 1.403074597416628322e+00
-3.943353094687499834e+03 -1.555209657061913608e+00 1.460683808351191937e+00
-3.942310706875000051e+03 -1.618092630093452833e+00 1.523043012504555316e+00
-3.941268319062499813e+03 -1.686651649927548124e+00 1.590668808700073100e+00
-3.940225931250000031e+03 -1.761046825379678049e+00 1.663628708740283901e+00
-3.939183543437499338e+03 -1.841666855576860051e+00 1.742145960196880505e+00
-3.938141155624999556e+03 -1.928594293925614656e+00 1.826641072858405934e+00
-3.937098767812499773e+03 -2.021892688492588075e+00 1.917557851902542021e+00
-3.936056379999999535e+03 -2.122094905981363855e+00 2.015164082120994404e+00
-3.935013992187499753e+03 -2.230039571551112321e+00 2.119600025764280193e+00
-3.933971604374999970e+03 -2.346649683215806359e+00 2.231243028415918150e+00
-3.932929216562499732e+03 -2.472827398399564114e+00 2.350787807808108365e+00
-3.931886828749999950e+03 -2.609432234478644919e+00 2.479007515047696675e+00
-3.930844440937499257e+03 -2.757515070520891509e+00 2.616840735404619256e+00
-3.929802053124999475e+03 -2.917811774763958699e+00 2.765342292498923271e+00
-3.928759665312499237e+03 -3.090737823733724632e+00 2.925466612159623114e+00
-3.927717277499999909e+03 -3.277248804404810922e+00 3.097904223916985167e+00
-3.926674889687499672e+03 -3.478611341767488874e+00 3.283374556533959154e+00
-3.925632501874999434e+03 -3.695594781805958462e+00 3.482777163656373798e+00
-3.924590114062499197e+03 -3.928727615427022979e+00 3.696271998373299450e+00
-3.923547726249999414e+03 -4.178811026721563238e+00 3.924639699765976708e+00
-3.922505338437499177e+03 -4.447509345369706324e+00 4.170014149125329972e+00
-3.921462950624999849e+03 -4.736607754829410766e+00 4.435124007337632790e+00
-3.920420562812499611e+03 -5.047824636664905995e+00 4.723270683012322557e+00
-3.919378174999999828e+03 -5.384245610152022188e+00 5.038089949179519245e+00
-3.918335787187499591e+03 -5.748718098842513946e+00 5.382796038213744971e+00
-3.917293399375000263e+03 -6.144202348104893296e+00 5.760349944365859898e+00
-3.916251011562499116e+03 -6.574715424981711465e+00 6.174341793072598783e+00
-3.915208623750000697e+03 -7.044098225140380087e+00 6.628238225826263985e+00
-3.914166235937499096e+03 -7.557028270957262706e+00 7.125092183980465954e+00
-3.913123848124999768e+03 -8.118476509192596779e+00 7.668283846961973182e+00
-3.912081460312499530e+03 -8.734564326600940731e+00 8.262256236702743450e+00
-3.911039072500000202e+03 -9.412397286265001384e+00 8.912119781902967830e+00
-3.909996684687499510e+03 -1.015774181717124591e+01 9.622317467862952611e+00
-3.908954296874999727e+03 -1.097626955297351081e+01 1.039721968474973401e+01
-3.907911909062499035e+03 -1.187387186561121055e+01 1.124162157769512049e+01
-3.906869521249999707e+03 -1.285511957821844398e+01 1.216013212109155006e+01
-3.905827133437499469e+03 -1.392496875889892038e+01 1.315768122709430621e+01
-3.904784745625000141e+03 -1.508923060276089245e+01 1.424001947710243954e+01
-3.903742357812499449e+03 -1.635258409994491302e+01 1.541210213868775369e+01
-3.902699969999999666e+03 -1.771833381644765737e+01 1.667738777854145127e+01
-3.901657582187499429e+03 -1.918690498480825113e+01 1.803790053982282160e+01
-3.900615194375000101e+03 -2.075677384388676217e+01 1.949470697344556314e+01
-3.899572806562498954e+03 -2.242591708679052687e+01 2.104777691621757185e+01
-3.898530418749999171e+03 -2.419057794568748321e+01 2.269571227157512538e+01
-3.897488030937499843e+03 -2.604902691563945183e+01 2.443698768071372385e+01
-3.896445643124999606e+03 -2.799897982379800254e+01 2.626875552274682235e+01
-3.895403255312500278e+03 -3.003354186642017254e+01 2.818594217889162934e+01
-3.894360867500000040e+03 -3.214604163171640749e+01 3.018285687464559075e+01
-3.893318479687500258e+03 -3.432918977033549623e+01 3.225246248328802068e+01
-3.892276091874999111e+03 -3.657448665450949221e+01 3.438580606820953989e+01
-3.891233704062499783e+03 -3.887168932562092039e+01 3.657163094523507141e+01
-3.890191316249999545e+03 -4.120632966542945042e+01 3.879482200705589889e+01
-3.889148928437500217e+03 -4.356253512020166596e+01 4.103813504806515766e+01
-3.888106540624999070e+03 -4.592480536162371152e+01 4.328500150792856971e+01
-3.887064152812499742e+03 -4.827424229888469398e+01 4.551855884929169349e+01
-3.886021764999999505e+03 -5.058869396293189169e+01 4.772066554232397806e+01
-3.884979377187500177e+03 -5.284817776285730417e+01 4.987384688868846894e+01
-3.883936989374999939e+03 -5.503140132761767944e+01 5.196038225768779029e+01
-3.882894601562499702e+03 -5.711619396000243398e+01 5.396249105149600922e+01
-3.881852213749999009e+03 -5.908403262064567940e+01 5.586375132349412098e+01
-3.880809825937499681e+03 -6.091682259248162268e+01 5.764823309358713743e+01
-3.879767438124999444e+03 -6.259772635609702718e+01 5.930025606047076536e+01
-3.878725050312500116e+03 -6.411161959504693186e+01 6.080509057151044061e+01
-3.877682662499999424e+03 -6.544595869275995881e+01 6.215119827731025026e+01
-3.876640274687500096e+03 -6.659238801759859427e+01 6.333023946382843405e+01
-3.875597886874998949e+03 -6.754740265026006796e+01 6.433616852836037481e+01
-3.874555499062499621e+03 -6.831070224987020367e+01 6.516593273260401986e+01
-3.873513111249999838e+03 -6.888274175382839815e+01 6.581845341030216900e+01
-3.872470723437499601e+03 -6.926544748857430989e+01 6.629397250682733045e+01
-3.871428335624999818e+03 -6.946198273377100918e+01 6.659522879017953301e+01
-3.870385947812500035e+03 -6.947918087188686798e+01 6.672697159501657893e+01
-3.869343559999999798e+03 -6.932778433340305924e+01 6.669556922671640109e+01
-3.868301172187500015e+03 -6.902057931233017030e+01 6.650925386379870474e+01
-3.867258784374999323e+03 -6.857136100731078443e+01 6.617825868607907580e+01
-3.866216396562499540e+03 -6.799521047826748088e+01 6.571445765606813438e+01
-3.865174008749999302e+03 -6.730751686761566077e+01 6.513089333346678700e+01
-3.864131620937499520e+03 -6.652270074224298924e+01 6.443961224200248239e+01
-3.863089233124999737e+03 -6.565539683736605525e+01 6.365157644509270796e+01
-3.862046845312499499e+03 -6.471712417608847545e+01 6.277727612002897928e+01
-3.861004457499998807e+03 -6.372222516897135591e+01 6.182977020242102384e+01
-3.859962069687499479e+03 -6.268659581225457345e+01 6.082368815559678410e+01
-3.858919681874999242e+03 -6.161829634487504848e+01 5.976924383676704622e+01
-3.857877294062499459e+03 -6.052021778938589591e+01 5.867368714573828470e+01
-3.856834906249999676e+03 -5.939248758472854917e+01 5.754284752947047110e+01
-3.855792518437499439e+03 -5.823836166449660112e+01 5.638397835114462708e+01
-3.854750130624999656e+03 -5.706617292508170891e+01 5.520636937100163522e+01
-3.853707742812500328e+03 -5.588202843537753495e+01 5.401812873423975248e+01
-3.852665354999999636e+03 -5.469309940499042000e+01 5.282790010185242124e+01
-3.851622967187498944e+03 -5.350267609228077959e+01 5.164384862090749806e+01
-3.850580579374999616e+03 -5.230780088675937378e+01 5.047186344387962009e+01
-3.849538191562499833e+03 -5.110981150912041926e+01 4.931760654293157842e+01
-3.848495803749999595e+03 -4.990719347616969515e+01 4.818525849044355169e+01
-3.847453415937500267e+03 -4.869819694329596871e+01 4.707984803192630352e+01
-3.846411028124999575e+03 -4.748900578262270500e+01 4.600818516481384535e+01
-3.845368640312499792e+03 -4.628689709416167375e+01 4.497357046003185843e+01
-3.844326252500000010e+03 -4.509620373390953318e+01 4.397564613957776203e+01
-3.843283864687499772e+03 -4.392149376995860166e+01 4.301470568759616242e+01
-3.842241476874999989e+03 -4.276338815270379712e+01 4.208604689787160424e+01
-3.841199089062499297e+03 -4.162032878787250212e+01 4.118358149131799451e+01
-3.840156701249999514e+03 -4.049288428020105357e+01 4.030307648162872880e+01
-3.839114313437499732e+03 -3.938324690445680432e+01 3.944066204901955075e+01
-3.838071925624999949e+03 -3.829603392156814579e+01 3.859460266448488142e+01
-3.837029537812500166e+03 -3.723372569328426351e+01 3.775949189106391657e+01
-3.835987149999999019e+03 -3.619970114138666162e+01 3.693118528076381324e+01
-3.834944762187499236e+03 -3.519222264459639149e+01 3.610870273986942891e+01
-3.833902374374999454e+03 -3.420873044657511031e+01 3.529083664888981531e+01
-3.832859986562499671e+03 -3.324485240256857566e+01 3.447465284756435011e+01
-3.831817598749999888e+03 -3.229580745595938396e+01 3.365862239391123012e+01
-3.830775210937499196e+03 -3.136403175588559478e+01 3.284465480423025951e+01
-3.829732823124999413e+03 -3.044812921485634405e+01 3.203277405422960555e+01
-3.828690435312499631e+03 -2.954773468834617134e+01 3.122338000062361019e+01
-3.827648047500000303e+03 -2.866557421732602151e+01 3.042215873991638730e+01
-3.826605659687499610e+03 -2.780586249223683026e+01 2.963485011397623481e+01
-3.825563271874999828e+03 -2.696902890682347476e+01 2.886122442948700950e+01
-3.824520884062499135e+03 -2.615173062749709487e+01 2.809958316453128191e+01
-3.823478496249999807e+03 -2.535114590271817292e+01 2.735083164374278653e+01
-3.822436108437499570e+03 -2.456725925508077424e+01 2.662081436007946422e+01
-3.821393720625000242e+03 -2.380359356132565196e+01 2.591910292696402252e+01
-3.820351332812498640e+03 -2.305395976123175217e+01 2.525032720062776193e+01
-3.819308944999999312e+03 -2.231616676586472181e+01 2.461758333399454912e+01
-3.818266557187499075e+03 -2.160031499786217424e+01 2.402932565066488735e+01
-3.817224169374999747e+03 -2.092218427013473558e+01 2.349399821739348226e+01
-3.816181781562499509e+03 -2.029211687724745872e+01 2.301211162655425824e+01
-3.815139393749999726e+03 -1.970872253332838042e+01 2.258176146024086606e+01
-3.814097005937499489e+03 -1.917402743534274734e+01 2.220386502737175860e+01
-3.813054618125000161e+03 -1.868944842426659747e+01 2.187465912064666185e+01
-3.812012230312499014e+03 -1.825044213299206675e+01 2.158741909863502784e+01
-3.810969842499999686e+03 -1.785503964722009940e+01 2.133705886017763476e+01
-3.809927454687499448e+03 -1.750782630084864877e+01 2.112216525343090368e+01
-3.808885066874999666e+03 -1.720957387404837036e+01 2.094284383955940854e+01
-3.807842679062498974e+03 -1.695110769036201859e+01 2.079460463670790560e+01
-3.806800291249999646e+03 -1.671832370641853061e+01 2.066875082505620398e+01
-3.805757903437499408e+03 -1.649808696712285894e+01 2.055354753605374185e+01
-3.804715515624999171e+03 -1.627371211587866640e+01 2.043869955911015168e+01
-3.803673127812499843e+03 -1.602824897089397993e+01 2.031979456975975751e+01
-3.802630739999999605e+03 -1.574912537463015383e+01 2.019183713017787341e+01
-3.801588352187499368e+03 -1.543262502137666914e+01 2.005590129047639891e+01
-3.800545964374999585e+03 -1.507907441544377214e+01 1.991681962175762877e+01
-3.799503576562499802e+03 -1.468845709677352573e+01 1.977331938786896970e+01
-3.798461188749999565e+03 -1.425529646004429196e+01 1.961976645002845387e+01
-3.797418800937500237e+03 -1.377160079880155941e+01 1.945097347677283750e+01
-3.796376413124999999e+03 -1.324338782435354744e+01 1.926900793991001848e+01
-3.795334025312499307e+03 -1.268140297554044515e+01 1.907957598801503707e+01
-3.794291637499999069e+03 -1.209101083633342455e+01 1.888238372641708551e+01
-3.793249249687499741e+03 -1.147343816442620046e+01 1.867238724635116753e+01
-3.792206861874999504e+03 -1.083309364966637034e+01 1.844627073299498221e+01
-3.791164474062500176e+03 -1.017581703211765998e+01 1.820101724626540829e+01
-3.790122086249999938e+03 -9.502309629115375245e+00 1.793055155158491942e+01
-3.789079698437499701e+03 -8.810193092663640257e+00 1.762815664078266309e+01
-3.788037310624999009e+03 -8.100109912004059609e+00 1.729227271251667730e+01
-3.786994922812499681e+03 -7.374703030825562777e+00 1.692030657977778674e+01
-3.785952534999999443e+03 -6.635443853181630658e+00 1.650956477236767483e+01
-3.784910147187500115e+03 -5.886182040282760930e+00 1.606327063732856786e+01
-3.783867759374999423e+03 -5.137667337286805136e+00 1.558462327802257619e+01
-3.782825371562499640e+03 -4.398817200231436964e+00 1.507221789113471466e+01
-3.781782983749999858e+03 -3.668265547518937630e+00 1.452386141745849812e+01
-3.780740595937500075e+03 -2.943077440892714502e+00 1.393547810634692752e+01
-3.779698208124999837e+03 -2.230361290976428545e+00 1.330783586337774871e+01
-3.778655820312500055e+03 -1.535154984113246579e+00 1.264661214412961598e+01
-3.777613432499999362e+03 -8.549030366316247020e-01 1.195505534086036903e+01
-3.776571044687499580e+03 -1.838687184692352483e-01 1.123740489082911331e+01
-3.775528656874999797e+03 4.819453256367730587e-01 1.050413104913026707e+01
-3.774486269062500014e+03 1.148177046625161957e+00 9.766626246034869396e+00
-3.773443881250000231e+03 1.827730371649347374e+00 9.030989116651008786e+00
-3.772401493437499084e+03 2.524511770013804668e+00 8.307833871368195844e+00
-3.771359105624999302e+03 3.228192841580387107e+00 7.610603428971582041e+00
-3.770316717812499519e+03 3.923007783038554130e+00 6.952289115648662587e+00
-3.769274329999999736e+03 4.605381688319686972e+00 6.337509525346062489e+00
-3.768231942187499953e+03 5.280218798801326940e+00 5.764026205671329173e+00
-3.767189554374999261e+03 5.942262257614316923e+00 5.234756445414151749e+00
-3.766147166562499478e+03 6.585061254153766974e+00 4.752411304045550011e+00
-3.765104778749999696e+03 7.211637606126007682e+00 4.316721499647296234e+00
-3.764062390937499913e+03 7.824454580115698832e+00 3.927298351986970193e+00
-3.763020003124999675e+03 8.430497379068274455e+00 3.573901222131389055e+00
-3.761977615312498983e+03 9.036035011922484372e+00 3.241528800406917821e+00
-3.760935227499999201e+03 9.640996004107350359e+00 2.920565215335531928e+00
-3.759892839687499418e+03 1.024672878146930977e+01 2.603568490725517659e+00
-3.758850451874999635e+03 1.085528894915407960e+01 2.285677749894649669e+00
-3.757808064062500307e+03 1.147535877818251393e+01 1.959497738708238845e+00
-3.756765676250000070e+03 1.211194837113860601e+01 1.613821257514505225e+00
-3.755723288437499377e+03 1.277298077065708171e+01 1.239163558373050700e+00
-3.754680900624999140e+03 1.347089156389793629e+01 8.236991016015313694e-01
-3.753638512812499812e+03 1.420783074099822230e+01 3.547430913946691966e-01
-3.752596124999999574e+03 1.498156125266551975e+01 -1.727710170746866447e-01
-3.751553737187499792e+03 1.579594355274458195e+01 -7.581262108554448487e-01
-3.750511349375000009e+03 1.664897195498731364e+01 -1.398934561475118521e+00
-3.749468961562499771e+03 1.753218817761313275e+01 -2.094295423141097068e+00
-3.748426573749999079e+03 1.843972995198916465e+01 -2.840700280365330954e+00
-3.747384185937499751e+03 1.936890165418801502e+01 -3.634170108307305025e+00
-3.746341798124999514e+03 2.033521732900036838e+01 -4.479227262722149661e+00
-3.745299410312499731e+03 2.135570250450460605e+01 -5.378299598712380281e+00
-3.744257022499999948e+03 2.242232771203827468e+01 -6.318825232788126023e+00
-3.743214634687499711e+03 2.351861770963927967e+01 -7.282360954372082418e+00
-3.742172246874999928e+03 2.462792650586936460e+01 -8.246114398388076694e+00
-3.741129859062499690e+03 2.572831166359526023e+01 -9.188519859173695181e+00
-3.740087471249999908e+03 2.679345792336077281e+01 -1.008883423635737131e+01
-3.739045083437499216e+03 2.780425640982281621e+01 -1.093304882724025973e+01
-3.738002695624999433e+03 2.876036806156632153e+01 -1.172353680435440815e+01
-3.736960307812499650e+03 2.966494961668759345e+01 -1.246131856740877453e+01
-3.735917919999999867e+03 3.051434363839006281e+01 -1.314020690929968005e+01
-3.734875532187499630e+03 3.130579630908056998e+01 -1.375368090672122179e+01
-3.733833144375000302e+03 3.203715459643122898e+01 -1.430488066478534748e+01
-3.732790756562500064e+03 3.270718865180333523e+01 -1.480166503382340615e+01
-3.731748368750000736e+03 3.332093206981686961e+01 -1.525153227288719471e+01
-3.730705980937499135e+03 3.389224410962223288e+01 -1.566814706134327828e+01
-3.729663593124999807e+03 3.444619919881714765e+01 -1.607068521904212588e+01
-3.728621205312499569e+03 3.500219172279595625e+01 -1.647340333912750765e+01
-3.727578817500000241e+03 3.557369364571223258e+01 -1.688565501116516998e+01
-3.726536429687499549e+03 3.616970073439573952e+01 -1.731696646824837060e+01
-3.725494041874999766e+03 3.678559884209095543e+01 -1.777550210657769370e+01
-3.724451654062499074e+03 3.740576873631419375e+01 -1.826461889521517890e+01
-3.723409266249999746e+03 3.801002949354028004e+01 -1.878443291970959450e+01
-3.722366878437499508e+03 3.857836318493796313e+01 -1.932612704760096989e+01
-3.721324490625000180e+03 3.910306034389203944e+01 -1.987730802053603796e+01
-3.720282102812499033e+03 3.958953015329310432e+01 -2.043593272226768320e+01
-3.719239714999999705e+03 4.005338943413035935e+01 -2.101404232414522966e+01
-3.718197327187499468e+03 4.050910975350776511e+01 -2.162477207434547211e+01
-3.717154939375000140e+03 4.094330173396098616e+01 -2.226394620268922253e+01
-3.716112551562498993e+03 4.133109303868757678e+01 -2.291569290215694465e+01
-3.715070163749999210e+03 4.165480286523241915e+01 -2.356696294150896520e+01
-3.714027775937498973e+03 4.191901854743557010e+01 -2.421473673769379076e+01
-3.712985388124999645e+03 4.213759211338442867e+01 -2.485297792330630173e+01
-3.711943000312499862e+03 4.232324523743486822e+01 -2.547835123777849731e+01
-3.710900612500000079e+03 4.247907415817061150e+01 -2.608869885441619729e+01
-3.709858224687500297e+03 4.260165186099489887e+01 -2.667600408326329031e+01
-3.708815836874999604e+03 4.269341048969395302e+01 -2.722897384523915321e+01
-3.707773449062499367e+03 4.275366113640859567e+01 -2.773938714806598682e+01
-3.706731061249999584e+03 4.278967056038732863e+01 -2.820883036800070798e+01
-3.705688673437499801e+03 4.279431614389734051e+01 -2.863397269851063953e+01
-3.704646285624999109e+03 4.275407096943227003e+01 -2.900894068243071189e+01
-3.703603897812499781e+03 4.267910746280281842e+01 -2.933861503157812578e+01
-3.702561509999999544e+03 4.258090626365186182e+01 -2.962653804930051393e+01
-3.701519122187499761e+03 4.246535706831856061e+01 -2.987522625648169239e+01
-3.700476734374999978e+03 4.235098122902108742e+01 -3.009763392123817383e+01
-3.699434346562499741e+03 4.227501868822655240e+01 -3.031040397198311709e+01
-3.698391958749999048e+03 4.226793643000073075e+01 -3.052419290449606848e+01
-3.697349570937499720e+03 4.233683684654207013e+01 -3.074157357207894492e+01
-3.696307183124999483e+03 4.247794755746263462e+01 -3.096689730676159158e+01
-3.695264795312499700e+03 4.268178206687451848e+01 -3.120626620079745095e+01
-3.694222407499999463e+03 4.293839576323200902e+01 -3.146363404671758701e+01
-3.693180019687500135e+03 4.324387968539494409e+01 -3.174239241929145194e+01
-3.692137631874998988e+03 4.360253431804447644e+01 -3.204955675606181131e+01
-3.691095244062499660e+03 4.400790013828352443e+01 -3.239014357637415742e+01
-3.690052856249999422e+03 4.445262364979248559e+01 -3.276058895211057376e+01
-3.689010468437499640e+03 4.493590979341765035e+01 -3.315729784389154844e+01
-3.687968080624999857e+03 4.543947503653634357e+01 -3.357236946255362398e+01
-3.686925692812500074e+03 4.594932587072538865e+01 -3.399790928028997428e+01
-3.685883304999999837e+03 4.646689947493444350e+01 -3.443106342046353063e+01
-3.684840917187500054e+03 4.699277588112577320e+01 -3.486745498676658883e+01
-3.683798529374999362e+03 4.752431903878184016e+01 -3.530082043242234846e+01
-3.682756141562499579e+03 4.805593995182751854e+01 -3.572299374010528794e+01
-3.681713753749999341e+03 4.857946812392251701e+01 -3.612840439778025114e+01
-3.680671365937499559e+03 4.908265478448434749e+01 -3.651286617596661443e+01
-3.679628978124999776e+03 4.955467101834119603e+01 -3.687108113335391124e+01
-3.678586590312499538e+03 4.997821773097993514e+01 -3.719006511713976693e+01
-3.677544202499999756e+03 5.033080663929595744e+01 -3.745603262544716472e+01
-3.676501814687499973e+03 5.060879114304052706e+01 -3.767210259693556651e+01
-3.675459426874999281e+03 5.083322711814862771e+01 -3.785128374609747226e+01
-3.674417039062499498e+03 5.103164404409429977e+01 -3.800614447182820044e+01
-3.673374651249999260e+03 5.120477139891229257e+01 -3.813643745783055294e+01
-3.672332263437499478e+03 5.133445797952464318e+01 -3.823286626097235796e+01
-3.671289875624999695e+03 5.141388240262315179e+01 -3.829501118434406948e+01
-3.670247487812499912e+03 5.143525637910488513e+01 -3.832693768793330236e+01
-3.669205099999999675e+03 5.140119079813941738e+01 -3.833094529439523512e+01
-3.668162712187498983e+03 5.132419256394889118e+01 -3.830778130761004974e+01
-3.667120324374999200e+03 5.121473848557541686e+01 -3.826184092064329434e+01
-3.666077936562499872e+03 5.108222482804914932e+01 -3.819574118495018666e+01
-3.665035548749999634e+03 5.092794405598090890e+01 -3.810510862950157929e+01
-3.663993160937500306e+03 5.076094793777356529e+01 -3.799189501539521530e+01
-3.662950773124999159e+03 5.059563127399641047e+01 -3.786454778400621279e+01
-3.661908385312499831e+03 5.045015384593214236e+01 -3.773846159700904934e+01
-3.660865997499999139e+03 5.034574087466483405e+01 -3.763140513644667351e+01
-3.659823609687499811e+03 5.029675094929736900e+01 -3.755451539806838213e+01
-3.658781221874999119e+03 5.030075006046943997e+01 -3.750990337803261809e+01
-3.657738834062499336e+03 5.034544827518843135e+01 -3.749579687263611305e+01
-3.656696446249999553e+03 5.042053556914583368e+01 -3.751512642301676692e+01
-3.655654058437499771e+03 5.052007716268342108e+01 -3.756817646849003722e+01
-3.654611670624999533e+03 5.065904439226635958e+01 -3.765564815531382692e+01
-3.653569282812500205e+03 5.085426709435942882e+01 -3.778204028132562797e+01
-3.652526894999999968e+03 5.109343475348291008e+01 -3.793970555612168738e+01
-3.651484507187499275e+03 5.134736313601981550e+01 -3.810750899828550331e+01
-3.650442119374999493e+03 5.160046155940809598e+01 -3.827158937867725541e+01
-3.649399731562499710e+03 5.183956687670008989e+01 -3.842329859452607366e+01
-3.648357343749999472e+03 5.204131848797595694e+01 -3.855353229670699022e+01
-3.647314955937500145e+03 5.220274312195046207e+01 -3.866481247480265182e+01
-3.646272568124999452e+03 5.231236817882131618e+01 -3.875663472410786881e+01
-3.645230180312499670e+03 5.235469790682170554e+01 -3.882194701139984971e+01
-3.644187792500000342e+03 5.233180229843030418e+01 -3.885446711344349779e+01
-3.643145404687499649e+03 5.224762333708932971e+01 -3.884895964790590028e+01
-3.642103016874999867e+03 5.210996958205861773e+01 -3.881040614522394350e+01
-3.641060629062499174e+03 5.192635429675684833e+01 -3.874890865843329379e+01
-3.640018241249999846e+03 5.170098170732580201e+01 -3.867260983223802384e+01
-3.638975853437499609e+03 5.142386930683643698e+01 -3.858216504726356533e+01
-3.637933465625000281e+03 5.108608281691343223e+01 -3.847685656783185948e+01
-3.636891077812500043e+03 5.070199644864389654e+01 -3.836117041862983257e+01
-3.635848689999999351e+03 5.029015596582320313e+01 -3.823422603499574279e+01
-3.634806302187499114e+03 4.985594769043272123e+01 -3.809583695366578837e+01
-3.633763914374999786e+03 4.940235371564796196e+01 -3.794819206775578380e+01
-3.632721526562499548e+03 4.894727287864017029e+01 -3.779692762496480896e+01
-3.631679138750000220e+03 4.851898362776043427e+01 -3.765578801448460666e+01
-3.630636750937499528e+03 4.812653904126518967e+01 -3.752685396377474092e+01
-3.629594363125000200e+03 4.777066771711564286e+01 -3.740449639884003830e+01
-3.628551975312499508e+03 4.745911082069053322e+01 -3.729744523947901769e+01
-3.627509587500000180e+03 4.720022660763039113e+01 -3.721906112216219498e+01
-3.626467199687499487e+03 4.698541954041603930e+01 -3.716394111692163449e+01
-3.625424811874999705e+03 4.680179465106066061e+01 -3.712435313921610458e+01
-3.624382424062499013e+03 4.665728315030102635e+01 -3.710522603018722521e+01
-3.623340036249999685e+03 4.655162789284049296e+01 -3.711335327471611834e+01
-3.622297648437499447e+03 4.647683132950547957e+01 -3.715486244617950717e+01
-3.621255260625000119e+03 4.642796099057130021e+01 -3.722724531090427291e+01
-3.620212872812498972e+03 4.639667988646732510e+01 -3.732425197045635912e+01
-3.619170484999999644e+03 4.637110121576931476e+01 -3.744347459368130160e+01
-3.618128097187498952e+03 4.634284539701670980e+01 -3.759025751289928508e+01
-3.617085709374999624e+03 4.631215347284088324e+01 -3.776516935660622210e+01
-3.616043321562499841e+03 4.627026210728713096e+01 -3.795203224347093851e+01
-3.615000933749999604e+03 4.620385989614862865e+01 -3.813693211747536083e+01
-3.613958545937499821e+03 4.609333678301359782e+01 -3.831199600161278340e+01
-3.612916158125000038e+03 4.592685736273632813e+01 -3.847236277836832841e+01
-3.611873770312499346e+03 4.571312889133191959e+01 -3.862240047869170922e+01
-3.610831382499999563e+03 4.545704207024315480e+01 -3.876634621107564982e+01
-3.609788994687499326e+03 4.516671898162653775e+01 -3.890171081325186009e+01
-3.608746606874999543e+03 4.486534894666701234e+01 -3.903620028507982909e+01
-3.607704219062499760e+03 4.457491423117999574e+01 -3.917665921052460476e+01
-3.606661831249999977e+03 4.430233266218244381e+01 -3.931838218497741622e+01
-3.605619443437499740e+03 4.405829947516355816e+01 -3.946319008235896320e+01
-3.604577055624999048e+03 4.384915921456874344e+01 -3.961274276053406851e+01
-3.603534667812499720e+03 4.366571209213595495e+01 -3.976620197877451091e+01
-3.602492279999999482e+03 4.351214298471228403e+01 -3.992985875855597300e+01
-3.601449892187499245e+03 4.339730410806306082e+01 -4.010330951328278815e+01
-3.600407504374999462e+03 4.331628459866733039e+01 -4.027552643038953306e+01
-3.599365116562499679e+03 4.327125739008945260e+01 -4.043739450748218900e+01
-3.598322728749999442e+03 4.328496594142945497e+01 -4.058787991949131424e+01
-3.597280340937500114e+03 4.337627628266495350e+01 -4.073032762923672578e+01
-3.596237953125000331e+03 4.353817715083349782e+01 -4.086586276230237758e+01
-3.595195565312499184e+03 4.375699053737461242e+01 -4.099472398323941036e+01
-3.594153177499999401e+03 4.402427090566465040e+01 -4.111588443695501383e+01
-3.593110789687499619e+03 4.431532453793330717e+01 -4.122604477676118506e+01
-3.592068401874999836e+03 4.459678383284906289e+01 -4.132477192364865459e+01
-3.591026014062500053e+03 4.485758309930722731e+01 -4.141681626933156224e+01
-3.589983626250000270e+03 4.509714647431432866e+01 -4.150783577336995478e+01
-3.588941238437499578e+03 4.530634099500747425e+01 -4.159932595262840493e+01
-3.587898850624999341e+03 4.547525854088070929e+01 -4.168854308388475971e+01
-3.586856462812499558e+03 4.559888320807001350e+01 -4.177775081633479459e+01
-3.585814074999999775e+03 4.567381462522074287e+01 -4.186887201967652317e+01
-3.584771687187499992e+03 4.569647996789708344e+01 -4.196134169184693263e+01
-3.583729299374999300e+03 4.565771289923875287e+01 -4.205605383898939920e+01
-3.582686911562499517e+03 4.554739076417782684e+01 -4.214917122090012214e+01
-3.581644523749999735e+03 4.536115301460995397e+01 -4.223582088636806020e+01
-3.580602135937499952e+03 4.509315105840654070e+01 -4.231370099811179131e+01
-3.579559748124999714e+03 4.474624892752414240e+01 -4.238617677720501575e+01
-3.578517360312499022e+03 4.432856808943629545e+01 -4.245095011851642397e+01
-3.577474972499999240e+03 4.384173584609276730e+01 -4.249511746858497929e+01
-3.576432584687499457e+03 4.329416611595666353e+01 -4.252120807244231315e+01
-3.575390196874999674e+03 4.270398052617903062e+01 -4.254043608784197517e+01
-3.574347809062500346e+03 4.209139563500924197e+01 -4.255758315469338982e+01
-3.573305421249998744e+03 4.147925681460640135e+01 -4.257529126181923118e+01
-3.572263033437500326e+03 4.087848450751918961e+01 -4.259349946308171297e+01
-3.571220645624999179e+03 4.029087644571691840e+01 -4.260781890531924176e+01
-3.570178257812499851e+03 3.973508656851602439e+01 -4.262027551672723291e+01
-3.569135869999999613e+03 3.922615777943772031e+01 -4.263624955840764130e+01
-3.568093482187499831e+03 3.876697039961661062e+01 -4.265186595265911507e+01
-3.567051094374999138e+03 3.835113215731112035e+01 -4.265958385013730947e+01
-3.566008706562499810e+03 3.796371167129127855e+01 -4.264907870219329311e+01
-3.564966318749999573e+03 3.759227707340279068e+01 -4.260841601418225366e+01
-3.563923930937500245e+03 3.722721377076124583e+01 -4.253586145469957103e+01
-3.562881543124999098e+03 3.687451177940051394e+01 -4.244140935635872580e+01
-3.561839155312499770e+03 3.652795505979396751e+01 -4.232385743578979742e+01
-3.560796767499999078e+03 3.617217382200131226e+01 -4.217942212696642912e+01
-3.559754379687499750e+03 3.581133067800500669e+01 -4.201885547272406995e+01
-3.558711991874999512e+03 3.545006604077934043e+01 -4.185674156788825684e+01
-3.557669604062499729e+03 3.508506890821200130e+01 -4.170433964537285476e+01
-3.556627216249999947e+03 3.471187803432548691e+01 -4.156477938826630947e+01
-3.555584828437499255e+03 3.433071488824908357e+01 -4.143478748125246369e+01
-3.554542440624999017e+03 3.393886800081021704e+01 -4.131084710529951565e+01
-3.553500052812499689e+03 3.352793809682917470e+01 -4.118794640413830876e+01
-3.552457664999999452e+03 3.309632628043710412e+01 -4.106120532932503409e+01
-3.551415277187499669e+03 3.264622508169183845e+01 -4.092749096320839186e+01
-3.550372889375000341e+03 3.216845763948888504e+01 -4.078236243976966335e+01
-3.549330501562500103e+03 3.165882227604032195e+01 -4.062476661516789278e+01
-3.548288113749999411e+03 3.114011338522201910e+01 -4.046516339263300210e+01
-3.547245725937499174e+03 3.062792592587082652e+01 -4.031004023334064357e+01
-3.546203338124999846e+03 3.012620866932732255e+01 -4.016275810281820213e+01
-3.545160950312499608e+03 2.965135789832922342e+01 -4.003767853622790085e+01
-3.544118562500000280e+03 2.920292917769300445e+01 -3.994006090205576953e+01
-3.543076174687500043e+03 2.877204240834072735e+01 -3.986337509487764663e+01
-3.542033786874999805e+03 2.836427096078612209e+01 -3.980569342683975975e+01
-3.540991399062499568e+03 2.798176241294541100e+01 -3.976634609035835410e+01
-3.539949011250000240e+03 2.763351352757718260e+01 -3.974484883088619824e+01
-3.538906623437499547e+03 2.732171147577269821e+01 -3.973310905762668455e+01
-3.537864235625000219e+03 2.703998105230648719e+01 -3.971898662882097852e+01
-3.536821847812499072e+03 2.679366683917494285e+01 -3.969918928873906339e+01
-3.535779459999999744e+03 2.658591376288602603e+01 -3.966925052312920741e+01
-3.534737072187499507e+03 2.641765604823227775e+01 -3.962366046414876308e+01
-3.533694684375000179e+03 2.629077226453891569e+01 -3.955901936200680069e+01
-3.532652296562499942e+03 2.621025749568991969e+01 -3.947946757266221596e+01
-3.531609908749999249e+03 2.618012973613367933e+01 -3.938847972037033429e+01
-3.530567520937499012e+03 2.618768713331045461e+01 -3.927663452022555646e+01
-3.529525133124999684e+03 2.620638313264210595e+01 -3.913096539670647189e+01
-3.528482745312499446e+03 2.622584299588512735e+01 -3.894910211019747948e+01
-3.527440357500000118e+03 2.623752239903512162e+01 -3.873245178284538781e+01
-3.526397969687498971e+03 2.622834983480517934e+01 -3.848019418741428410e+01
-3.525355581874999643e+03 2.619915868252081026e+01 -3.819669170600267449e+01
-3.524313194062499406e+03 2.615187041506784027e+01 -3.788687796723127832e+01
-3.523270806249999623e+03 2.607886321037828736e+01 -3.754818552043987978e+01
-3.522228418437499840e+03 2.596606370311393519e+01 -3.717187339188520667e+01
-3.521186030624999148e+03 2.581599729209168714e+01 -3.676482373111146273e+01
-3.520143642812499365e+03 2.564194430444749528e+01 -3.633998865928234068e+01
-3.519101254999999583e+03 2.544155256516664565e+01 -3.589614916214450346e+01
-3.518058867187499800e+03 2.519974061655111797e+01 -3.542563809650471995e+01
-3.517016479375000017e+03 2.490448669789513758e+01 -3.492550042732190718e+01
-3.515974091562498870e+03 2.455226747220682526e+01 -3.440219230840061471e+01
-3.514931703749999087e+03 2.414799464369740889e+01 -3.386576221675158394e+01
-3.513889315937499305e+03 2.370205315093844689e+01 -3.332547996343519969e+01
-3.512846928124999522e+03 2.322623282006907530e+01 -3.279091286043344411e+01
-3.511804540312499739e+03 2.273884690842690404e+01 -3.227363827799946705e+01
-3.510762152499999956e+03 2.225758685448150942e+01 -3.178303245346354799e+01
-3.509719764687499264e+03 2.179463861856933349e+01 -3.132714343886297570e+01
-3.508677376874999936e+03 2.135751267741400738e+01 -3.090820832922420891e+01
-3.507634989062499244e+03 2.094690443761445664e+01 -3.052504103997864604e+01
-3.506592601249999461e+03 2.056691090329739424e+01 -3.018284447690321315e+01
-3.505550213437499679e+03 2.021741730232157863e+01 -2.987872303912649485e+01
-3.504507825624999441e+03 1.989633520950395251e+01 -2.960616209646873287e+01
-3.503465437812500113e+03 1.961298738987634493e+01 -2.936450659945365871e+01
-3.502423049999999876e+03 1.937904882304586707e+01 -2.915525446754075745e+01
-3.501380662187499638e+03 1.919523277839379816e+01 -2.897497452759763803e+01
-3.500338274375000310e+03 1.905649069704358922e+01 -2.881350380934863153e+01
-3.499295886562499618e+03 1.895655374053546538e+01 -2.866550248609038576e+01
-3.498253498749999380e+03 1.889237908015827472e+01 -2.853302407186308898e+01
-3.497211110937500052e+03 1.885751719228717249e+01 -2.841907482343549418e+01
-3.496168723124999815e+03 1.883594378686014892e+01 -2.832327962982463632e+01
-3.495126335312499577e+03 1.880768888865161514e+01 -2.823685957970290517e+01
-3.494083947499999795e+03 1.875778934045089841e+01 -2.815003435166466161e+01
-3.493041559687500012e+03 1.867846893843791278e+01 -2.805947542928099736e+01
-3.491999171874999320e+03 1.855482885054853881e+01 -2.795631022477264693e+01
-3.490956784062499537e+03 1.837230569777196365e+01 -2.782970364302910227e+01
-3.489914396249999754e+03 1.813746695738492676e+01 -2.768045671380040673e+01
-3.488872008437499517e+03 1.786293698294141663e+01 -2.751121945186444862e+01
-3.487829620624999734e+03 1.754098289096071994e+01 -2.731283873851258903e+01
-3.486787232812499951e+03 1.716629953234218675e+01 -2.707705465815908497e+01
-3.485744845000000169e+03 1.675432680694530063e+01 -2.680557229450030121e+01
-3.484702457187500386e+03 1.631873439689560001e+01 -2.650172971665841004e+01
-3.483660069374999239e+03 1.586514602514146510e+01 -2.616827224900163529e+01
-3.482617681562499456e+03 1.540373051662564663e+01 -2.581187101016938357e+01
-3.481575293749999673e+03 1.494308241740274035e+01 -2.543853441127708592e+01
-3.480532905937500345e+03 1.448384574225909915e+01 -2.504877523325071209e+01
-3.479490518124999653e+03 1.402397525570373027e+01 -2.464343840698689547e+01
-3.478448130312499870e+03 1.356772828754601790e+01 -2.422784236022166837e+01
-3.477405742499999633e+03 1.312143920859583801e+01 -2.380876710084693215e+01
-3.476363354687500305e+03 1.269306113369686884e+01 -2.339189676332874157e+01
-3.475320966874999158e+03 1.229112981312414909e+01 -2.297970954552141265e+01
-3.474278579062500285e+03 1.191448140730393135e+01 -2.257191858108318883e+01
-3.473236191249999138e+03 1.155772452855922161e+01 -2.216844773689074088e+01
-3.472193803437499810e+03 1.122188239218236205e+01 -2.177005651895676408e+01
-3.471151415624999572e+03 1.091304953679910383e+01 -2.137954761492150624e+01
-3.470109027812500244e+03 1.063892516608702010e+01 -2.100168538514406791e+01
-3.469066640000000007e+03 1.040238883180278329e+01 -2.063830202658409618e+01
-3.468024252187499314e+03 1.019605981752842894e+01 -2.028932544608731092e+01
-3.466981864374999077e+03 1.000961890722887304e+01 -1.995251284046762308e+01
-3.465939476562499749e+03 9.839866189748281755e+00 -1.962397585907667974e+01
-3.464897088749999511e+03 9.690980886960666396e+00 -1.930474057231819529e+01
-3.463854700937500183e+03 9.562304707857689934e+00 -1.899615041867277654e+01
-3.462812313124999037e+03 9.452743609309363748e+00 -1.869961430996182372e+01
-3.461769925312499709e+03 9.360011622960529465e+00 -1.841601449931760115e+01
-3.460727537499999016e+03 9.283151659183889848e+00 -1.814455132843319163e+01
-3.459685149687500143e+03 9.222300321628896569e+00 -1.788526707368124136e+01
-3.458642761874999451e+03 9.174267921049038321e+00 -1.763697700531898604e+01
-3.457600374062499213e+03 9.134706884487352241e+00 -1.739590600838941725e+01
-3.456557986249998976e+03 9.100370375309442039e+00 -1.715928606449960370e+01
-3.455515598437499648e+03 9.071977720286570346e+00 -1.692664698202854368e+01
-3.454473210624999865e+03 9.052385056804860497e+00 -1.670006301816555805e+01
-3.453430822812500082e+03 9.044707192145667207e+00 -1.648120306923553713e+01
-3.452388435000000300e+03 9.046617331569212439e+00 -1.626712445038107191e+01
-3.451346047187499153e+03 9.052474787659544830e+00 -1.605293797456175753e+01
-3.450303659374999825e+03 9.055009885002736070e+00 -1.583544728960969472e+01
-3.449261271562499587e+03 9.047481709843610886e+00 -1.561479071532226293e+01
-3.448218883749999804e+03 9.028480003791864661e+00 -1.539316215901868645e+01
-3.447176495937499567e+03 9.002691091684152269e+00 -1.517532697395384922e+01
-3.446134108125000239e+03 8.969892523564789499e+00 -1.496232511975933122e+01
-3.445091720312499547e+03 8.924549111876862284e+00 -1.475304354868398171e+01
-3.444049332500000219e+03 8.868425884342759247e+00 -1.455215132473495210e+01
-3.443006944687499526e+03 8.804715564480158463e+00 -1.436500790796344340e+01
-3.441964556874999744e+03 8.730888355503740428e+00 -1.419085620483151366e+01
-3.440922169062499052e+03 8.648456563017111520e+00 -1.402925591844612363e+01
-3.439879781250000178e+03 8.561667539537594962e+00 -1.388073070955771549e+01
-3.438837393437499486e+03 8.469605069961181343e+00 -1.374279641130490326e+01
-3.437795005625000158e+03 8.374222411398196897e+00 -1.361424778109589440e+01
-3.436752617812499011e+03 8.284338009498084077e+00 -1.349507979384304868e+01
-3.435710229999999683e+03 8.202218963878298297e+00 -1.338461625564760915e+01
-3.434667842187498991e+03 8.124922157891779406e+00 -1.328172038819065293e+01
-3.433625454374999663e+03 8.054194810381810399e+00 -1.318565448592706524e+01
-3.432583066562499880e+03 7.990726788172571204e+00 -1.309367718051517748e+01
-3.431540678749999643e+03 7.934819396949552406e+00 -1.300438626819134313e+01
-3.430498290937499860e+03 7.885479665362817414e+00 -1.291675273395307322e+01
-3.429455903125000077e+03 7.838162886370486859e+00 -1.282771007545086306e+01
-3.428413515312500294e+03 7.790846789720235144e+00 -1.273506306627879425e+01
-3.427371127500000512e+03 7.748303336937714114e+00 -1.263992121115906109e+01
-3.426328739687499365e+03 7.715559519736572724e+00 -1.254503239916237867e+01
-3.425286351874999582e+03 7.687423893155398424e+00 -1.244914743980426941e+01
-3.424243964062499799e+03 7.654672332378944510e+00 -1.234994352078194524e+01
-3.423201576250000016e+03 7.612547670728493365e+00 -1.224697475194878038e+01
-3.422159188437499779e+03 7.558446547684304129e+00 -1.214137927127036498e+01
-3.421116800624999541e+03 7.491843040588991975e+00 -1.203447396296786032e+01
-3.420074412812499304e+03 7.414485994446455841e+00 -1.192886002638240051e+01
-3.419032024999999521e+03 7.331640351566944602e+00 -1.182927425793041110e+01
-3.417989637187499284e+03 7.247110462454461555e+00 -1.173731576915619712e+01
-3.416947249374999956e+03 7.162509116504796047e+00 -1.165088303128959346e+01
-3.415904861562499264e+03 7.079363411140692897e+00 -1.156737169199153037e+01
-3.414862473749999481e+03 6.996055184905768165e+00 -1.148414099134106614e+01
-3.413820085937499698e+03 6.910367309641641143e+00 -1.139889793433320442e+01
-3.412777698125000370e+03 6.820932280336903908e+00 -1.131022069768884997e+01
-3.411735310312499223e+03 6.725630657150976077e+00 -1.121778116222201582e+01
-3.410692922499998986e+03 6.623542928395808715e+00 -1.112253905179021096e+01
-3.409650534687499203e+03 6.519439458115420472e+00 -1.102651561009925274e+01
-3.408608146874999875e+03 6.417289419294638364e+00 -1.093121786883317981e+01
-3.407565759062499637e+03 6.318078067319152780e+00 -1.083755093170869266e+01
-3.406523371250000309e+03 6.222418405281575637e+00 -1.074620508153400422e+01
-3.405480983437500072e+03 6.131195985425724970e+00 -1.065863701800358321e+01
-3.404438595624999380e+03 6.043806783932081927e+00 -1.057465973134412351e+01
-3.403396207812499142e+03 5.955509745700149793e+00 -1.048928718291624307e+01
-3.402353819999999814e+03 5.863659254388570830e+00 -1.039670382870215448e+01
-3.401311432187499577e+03 5.770836907902869406e+00 -1.029548852481120846e+01
-3.400269044374999339e+03 5.678664506854740779e+00 -1.018567909855073061e+01
-3.399226656562499556e+03 5.587799908644060842e+00 -1.006584793990869819e+01
-3.398184268749999774e+03 5.501183493135584968e+00 -9.936080554102554530e+00
-3.397141880937499991e+03 5.420054210526557448e+00 -9.798557112974345173e+00
-3.396099493125000208e+03 5.344686536915092212e+00 -9.655729663749349712e+00
-3.395057105312499061e+03 5.276232174999712754e+00 -9.508668839898890113e+00
-3.394014717499999279e+03 5.216191378578371562e+00 -9.358755570608664698e+00
-3.392972329687499496e+03 5.165793147254214013e+00 -9.207570534102195836e+00
-3.391929941874999713e+03 5.129699709130105312e+00 -9.059650091809114514e+00
-3.390887554062499930e+03 5.110913224489883611e+00 -8.920313786912398513e+00
-3.389845166249999693e+03 5.107211609391923979e+00 -8.791470895397575092e+00
-3.388802778437500365e+03 5.114256535451520591e+00 -8.673516905633018581e+00
-3.387760390624999218e+03 5.125299656584418884e+00 -8.565736419087178533e+00
-3.386718002812499890e+03 5.134961398766326290e+00 -8.467256200457788040e+00
-3.385675614999999652e+03 5.139837213756424106e+00 -8.376694451916058881e+00
-3.384633227187499870e+03 5.138274895087564076e+00 -8.293072399450130305e+00
-3.383590839374999177e+03 5.129786130051270376e+00 -8.216021602331283091e+00
-3.382548451562500304e+03 5.116336445431107549e+00 -8.145329468510514204e+00
-3.381506063749999612e+03 5.100144476824821638e+00 -8.079972724777148230e+00
-3.380463675937500284e+03 5.080521024500172622e+00 -8.018609082234824825e+00
-3.379421288124999137e+03 5.054594603337499770e+00 -7.958334442491366012e+00
-3.378378900312499809e+03 5.019917701915549202e+00 -7.895034070555698946e+00
-3.377336512499999117e+03 4.975496253990592699e+00 -7.827712342306613280e+00
-3.376294124687499789e+03 4.921375765889097309e+00 -7.758193446147209293e+00
-3.375251736874999551e+03 4.860627168148713650e+00 -7.688114225780249278e+00
-3.374209349062500223e+03 4.795893072706308047e+00 -7.616799733878973910e+00
-3.373166961249998621e+03 4.727440885182310204e+00 -7.542616037975676591e+00
-3.372124573437500203e+03 4.655914208778130003e+00 -7.466578620891184848e+00
-3.371082185624999056e+03 4.584892439720079871e+00 -7.390798497100046660e+00
-3.370039797812499728e+03 4.518841984016699342e+00 -7.317042055092052522e+00
-3.368997409999999491e+03 4.457777905291109732e+00 -7.245218418298293273e+00
-3.367955022187499708e+03 4.401065435526842151e+00 -7.173934272822108937e+00
-3.366912634374999470e+03 4.348540933786342322e+00 -7.103236643138139073e+00
-3.365870246562500142e+03 4.299687184751788571e+00 -7.033556290407269707e+00
-3.364827858749999450e+03 4.253216728382115619e+00 -6.964387254258620708e+00
-3.363785470937500122e+03 4.208553093138840850e+00 -6.896706967396534438e+00
-3.362743083124998975e+03 4.167622985287695592e+00 -6.832817387823470590e+00
-3.361700695312499647e+03 4.131717915034073485e+00 -6.773696908159668517e+00
-3.360658307499999864e+03 4.102143383657686826e+00 -6.719846875713932022e+00
-3.359615919687500082e+03 4.079438069695907387e+00 -6.671485656712613732e+00
-3.358573531874999844e+03 4.062804501322858641e+00 -6.629490455470052446e+00
-3.357531144062499607e+03 4.052365452268749557e+00 -6.594366622546712797e+00
-3.356488756249999369e+03 4.049124836606559086e+00 -6.565325058352268428e+00
-3.355446368437499586e+03 4.050410034943754845e+00 -6.540476521234452889e+00
-3.354403980624999349e+03 4.052738033576519072e+00 -6.518248182664430956e+00
-3.353361592812499566e+03 4.053980189441443116e+00 -6.497927364235580150e+00
-3.352319204999999783e+03 4.054550210802711163e+00 -6.480284526938425493e+00
-3.351276817187499546e+03 4.054942329655359501e+00 -6.464991713091596814e+00
-3.350234429375000218e+03 4.052382262542258751e+00 -6.448932002781134543e+00
-3.349192041562499981e+03 4.045833580192085499e+00 -6.430471574678697344e+00
-3.348149653749999288e+03 4.035873380599637628e+00 -6.408262180706254973e+00
-3.347107265937499051e+03 4.022342898407365475e+00 -6.380012949559039193e+00
-3.346064878124999723e+03 4.005715640080792284e+00 -6.346134730502282828e+00
-3.345022490312499485e+03 3.988488558995515465e+00 -6.308596645949862136e+00
-3.343980102500000157e+03 3.971451703287314672e+00 -6.267473091502589355e+00
-3.342937714687500375e+03 3.953756261861776977e+00 -6.222363830506706606e+00
-3.341895326874999682e+03 3.935164335684844250e+00 -6.172896144770315452e+00
-3.340852939062499900e+03 3.915085011071110621e+00 -6.117739977584895961e+00
-3.339810551250000117e+03 3.892339292725127908e+00 -6.055477575877695529e+00
-3.338768163437499879e+03 3.866118604396056480e+00 -5.986970358658968649e+00
-3.337725775625000097e+03 3.835431961432521852e+00 -5.914252570129931108e+00
-3.336683387812499404e+03 3.801187200576805481e+00 -5.837830186387244602e+00
-3.335640999999999622e+03 3.765515734320038277e+00 -5.758476933417971289e+00
-3.334598612187499839e+03 3.727737798286790305e+00 -5.676898280043618072e+00
-3.333556224375000056e+03 3.688056337208859059e+00 -5.594272898513541925e+00
-3.332513836562500273e+03 3.649265323680238371e+00 -5.513615451604410467e+00
-3.331471448749999126e+03 3.612907516868656632e+00 -5.435975111681435656e+00
-3.330429060937499344e+03 3.578583539742397068e+00 -5.360897782429270286e+00
-3.329386673124999561e+03 3.544760215327736219e+00 -5.287793002191554237e+00
-3.328344285312499778e+03 3.509980131992298524e+00 -5.215989765239558373e+00
-3.327301897499999995e+03 3.473883367668923583e+00 -5.145006805344070955e+00
-3.326259509687499758e+03 3.437200578266480289e+00 -5.074598992367150174e+00
-3.325217121874999975e+03 3.400070263541673743e+00 -5.004710004872605644e+00
-3.324174734062499283e+03 3.362909776338970591e+00 -4.935746514531183848e+00
-3.323132346249999500e+03 3.324889362363086409e+00 -4.866408071551786563e+00
-3.322089958437499718e+03 3.284292520484023647e+00 -4.794937564430494348e+00
-3.321047570624999480e+03 3.240542733725224167e+00 -4.721544679633991493e+00
-3.320005182812499243e+03 3.192215250193441101e+00 -4.645768343691498714e+00
-3.318962794999999460e+03 3.138763006766128960e+00 -4.567267439834009402e+00
-3.317920407187499677e+03 3.079514063221422404e+00 -4.484962291921299027e+00
-3.316878019375000349e+03 3.014771982032645514e+00 -4.398901560291811563e+00
-3.315835631562499657e+03 2.945770794881917176e+00 -4.311046963779961771e+00
-3.314793243749999874e+03 2.873425484837765609e+00 -4.222272860139835160e+00
-3.313750855937500091e+03 2.798710364816153096e+00 -4.133341312725596239e+00
-3.312708468124999854e+03 2.722581854162602788e+00 -4.045314915951073509e+00
-3.311666080312500071e+03 2.645174093396129855e+00 -3.957919696520181940e+00
-3.310623692499999834e+03 2.566402193454567104e+00 -3.870864242686264500e+00
-3.309581304687499596e+03 2.488069915568986268e+00 -3.785026392607550694e+00
-3.308538916875000268e+03 2.412124020306588346e+00 -3.701407507503204908e+00
-3.307496529062499576e+03 2.340844467468949919e+00 -3.621328124916480373e+00
-3.306454141249999793e+03 2.277437661197367458e+00 -3.546147884481626988e+00
-3.305411753437499556e+03 2.223073461624414993e+00 -3.475638798959672204e+00
-3.304369365624999773e+03 2.176005049486000154e+00 -3.408879433855684926e+00
-3.303326977812499536e+03 2.135930118988014215e+00 -3.346643875187612416e+00
-3.302284590000000208e+03 2.103281915907249999e+00 -3.289702537068722066e+00
-3.301242202187499515e+03 2.076324598407386812e+00 -3.238133079259130742e+00
-3.300199814374999278e+03 2.053968318149170358e+00 -3.193032664639115836e+00
-3.299157426562499495e+03 2.037476477897560478e+00 -3.155609006165271069e+00
-3.298115038749999712e+03 2.026381725374763576e+00 -3.124694971191122495e+00
-3.297072650937499930e+03 2.018381257524829664e+00 -3.097867718807943760e+00
-3.296030263124999692e+03 2.011924032213048275e+00 -3.073496386004756165e+00
-3.294987875312499000e+03 2.005088735361079344e+00 -3.049315474083700739e+00
-3.293945487499999672e+03 1.996186312273247720e+00 -3.023399517102886236e+00
-3.292903099687499889e+03 1.983867179363794531e+00 -2.994890686047102513e+00
-3.291860711874999652e+03 1.966656635844436396e+00 -2.962164593757982800e+00
-3.290818324062500324e+03 1.943001533494362221e+00 -2.923512089258335500e+00
-3.289775936249999177e+03 1.911871140857561491e+00 -2.878170816581961056e+00
-3.288733548437499394e+03 1.873689217679032071e+00 -2.825787405425664645e+00
-3.287691160624999611e+03 1.829583390410129073e+00 -2.766658851313916756e+00
-3.286648772812499828e+03 1.780440639310850726e+00 -2.701981426475756454e+00
-3.285606385000000046e+03 1.726680431772039004e+00 -2.632599294044800420e+00
-3.284563997187499808e+03 1.668462220168035692e+00 -2.558705582046312710e+00
-3.283521609374999116e+03 1.606060584106019817e+00 -2.480351776506008132e+00
-3.282479221562499788e+03 1.541316706734927600e+00 -2.398850785284809106e+00
-3.281436833749999550e+03 1.476367694307968215e+00 -2.315974536861433286e+00
-3.280394445937500222e+03 1.412168827914163316e+00 -2.232853216741791158e+00
-3.279352058124999076e+03 1.350170372843011668e+00 -2.151370353320224638e+00
-3.278309670312499748e+03 1.291915136559689037e+00 -2.073447266510704434e+00
-3.277267282499999510e+03 1.239758748688082335e+00 -2.000435539533258922e+00
-3.276224894687499727e+03 1.194935959667576375e+00 -1.932601858914711812e+00
-3.275182506874999490e+03 1.156676736522850302e+00 -1.869349133602402846e+00
-3.274140119062499252e+03 1.124971079796825757e+00 -1.811272145393730826e+00
-3.273097731249999470e+03 1.099780074639979510e+00 -1.759159876949925705e+00
-3.272055343437499687e+03 1.080011291290861264e+00 -1.712792810013386902e+00
-3.271012955624999904e+03 1.064562187518908187e+00 -1.672491626418335153e+00
-3.269970567812499667e+03 1.052366471463509479e+00 -1.638661237799121873e+00
-3.268928179999999884e+03 1.042558589363764554e+00 -1.611263868111145081e+00
-3.267885792187499192e+03 1.034313316661657600e+00 -1.589919741286374144e+00
-3.266843404374999864e+03 1.026355726603941143e+00 -1.574222244003039117e+00
-3.265801016562499626e+03 1.017554998010631317e+00 -1.564104540215584205e+00
-3.264758628750000298e+03 1.007326437328606383e+00 -1.559250104486223032e+00
-3.263716240937499606e+03 9.968485553585734182e-01 -1.559247420229822323e+00
-3.262673853124999368e+03 9.872760383230737569e-01 -1.563196530035065868e+00
-3.261631465312499586e+03 9.778252181026862999e-01 -1.569193620077419693e+00
-3.260589077499999803e+03 9.679301882855414485e-01 -1.575653534716509041e+00
-3.259546689687500020e+03 9.571789107967298982e-01 -1.581153419428588780e+00
-3.258504301874999783e+03 9.452048038565228349e-01 -1.584459983004250061e+00
-3.257461914062499545e+03 9.328011324039180430e-01 -1.585334165831336017e+00
-3.256419526250000217e+03 9.210117258786362227e-01 -1.583399282317426549e+00
-3.255377138437499525e+03 9.102004090593311947e-01 -1.578228420218842354e+00
-3.254334750624999742e+03 9.003444139723568718e-01 -1.570261184565364232e+00
-3.253292362812499505e+03 8.910972418849052445e-01 -1.559979142019718878e+00
-3.252249974999999722e+03 8.817269415883133288e-01 -1.547384740835720418e+00
-3.251207587187499030e+03 8.716534469551927566e-01 -1.532701375935169086e+00
-3.250165199374999702e+03 8.619333672133071556e-01 -1.516749365253574622e+00
-3.249122811562499464e+03 8.539050093657960527e-01 -1.500154832821502859e+00
-3.248080423749999227e+03 8.469201647798741961e-01 -1.482779623939176838e+00
-3.247038035937499899e+03 8.405399310227527065e-01 -1.464582139809032402e+00
-3.245995648124999661e+03 8.344666813297494379e-01 -1.445635312610687562e+00
-3.244953260312500333e+03 8.279368683425284425e-01 -1.425988884738241813e+00
-3.243910872499999641e+03 8.212021154136269763e-01 -1.406066723986469702e+00
-3.242868484687499404e+03 8.150017293157669762e-01 -1.386435819149425042e+00
-3.241826096874999621e+03 8.099270245559827552e-01 -1.367666104442259778e+00
-3.240783709062499838e+03 8.064055598265629232e-01 -1.349891414919787369e+00
-3.239741321249999146e+03 8.042126785482814899e-01 -1.332816370463640876e+00
-3.238698933437499818e+03 8.021459797172607598e-01 -1.315759710670206362e+00
-3.237656545624999126e+03 7.993780464120423535e-01 -1.298123389783418791e+00
-3.236614157812499343e+03 7.957033797739719860e-01 -1.279946813454331034e+00
-3.235571769999999560e+03 7.904494191214255228e-01 -1.261633051780908454e+00
-3.234529382187499778e+03 7.840272070759987111e-01 -1.243953982741704323e+00
-3.233486994374999995e+03 7.774109696418461946e-01 -1.227310616833346524e+00
-3.232444606562499757e+03 7.711358922788957848e-01 -1.211619363437512087e+00
-3.231402218749999520e+03 7.660230051456899947e-01 -1.196926402861909100e+00
-3.230359830937499737e+03 7.625013186489347783e-01 -1.183372871148049343e+00
-3.229317443124999500e+03 7.608943395418101829e-01 -1.171260501670390974e+00
-3.228275055312500172e+03 7.614598737647665372e-01 -1.161014439436205858e+00
-3.227232667499999479e+03 7.638199314408188334e-01 -1.152782233343474738e+00
-3.226190279687499697e+03 7.673911591307640556e-01 -1.146197317979925634e+00
-3.225147891874999914e+03 7.720296069775877124e-01 -1.141021807381056075e+00
-3.224105504062500131e+03 7.779501035494001959e-01 -1.136981050807544191e+00
-3.223063116249999894e+03 7.847628363440815047e-01 -1.133634261881856453e+00
-3.222020728437500111e+03 7.916465157357870375e-01 -1.130497569014714987e+00
-3.220978340624999873e+03 7.977312118973635124e-01 -1.127012586560043328e+00
-3.219935952812499636e+03 8.026524255868090485e-01 -1.122728012018896049e+00
-3.218893564999999853e+03 8.068249785912100513e-01 -1.117425435673387035e+00
-3.217851177187500070e+03 8.100521859985015949e-01 -1.110632459303805053e+00
-3.216808789375000288e+03 8.120907260968942554e-01 -1.102030630285469437e+00
-3.215766401562499141e+03 8.129332948162568684e-01 -1.091893138307972189e+00
-3.214724013749999813e+03 8.125885726252788377e-01 -1.080465295152421179e+00
-3.213681625937499575e+03 8.115705823266823327e-01 -1.067577680710520394e+00
-3.212639238125000247e+03 8.102191336037090075e-01 -1.052723202342537245e+00
-3.211596850312500010e+03 8.088146283371959733e-01 -1.035630238247718493e+00
-3.210554462499999318e+03 8.073536703339394549e-01 -1.016207626911524997e+00
-3.209512074687499535e+03 8.050325555426592894e-01 -9.944318584790663440e-01
-3.208469686874999752e+03 8.007533223436460457e-01 -9.704425594082723983e-01
-3.207427299062499515e+03 7.943696568771634325e-01 -9.446474910553971371e-01
-3.206384911250000187e+03 7.861857074072504670e-01 -9.176982793688692741e-01
-3.205342523437499040e+03 7.759259414166118640e-01 -8.902190663419116134e-01
-3.204300135624999257e+03 7.635634289633749239e-01 -8.623968648743547405e-01
-3.203257747812499474e+03 7.493337538257325292e-01 -8.344635790470601444e-01
-3.202215359999999691e+03 7.333855907773099148e-01 -8.069379512045558034e-01
-3.201172972187500363e+03 7.155990905153952752e-01 -7.803177021981040351e-01
-3.200130584374999671e+03 6.955752207159702216e-01 -7.552945567858677656e-01
-3.199088196562499434e+03 6.730691651106074369e-01 -7.324375909847862243e-01
-3.198045808749999651e+03 6.485445468450847795e-01 -7.121414374972007133e-01
-3.197003420937499868e+03 6.228053795034640405e-01 -6.949031843526717322e-01
-3.195961033125000085e+03 5.964973253975980327e-01 -6.811418396672217490e-01
-3.194918645312499848e+03 5.702246911398078932e-01 -6.707638237455064711e-01
-3.193876257499999156e+03 5.446813175425290199e-01 -6.634250757251202169e-01
-3.192833869687499828e+03 5.205596953039520747e-01 -6.591802682185602391e-01
-3.191791481874999590e+03 4.982526802097325680e-01 -6.580450194090284866e-01
-3.190749094062499807e+03 4.781473956025850680e-01 -6.596811502918272785e-01
-3.189706706249999570e+03 4.608805110966770480e-01 -6.637255579414808038e-01
-3.188664318437499787e+03 4.469534174295334283e-01 -6.698993379869561116e-01
-3.187621930624999095e+03 4.363950724005787318e-01 -6.775661045570836594e-01
-3.186579542812499767e+03 4.293769477556036995e-01 -6.862320721357113573e-01
-3.185537154999999530e+03 4.261257736842028465e-01 -6.957998721833567046e-01
-3.184494767187499747e+03 4.264132497952828338e-01 -7.060194140298317045e-01
-3.183452379374999509e+03 4.296877854542547892e-01 -7.165352288611669396e-01
-3.182409991562499272e+03 4.356566378289462027e-01 -7.271464443409707545e-01
-3.181367603749999489e+03 4.440886793735071003e-01 -7.377951093725640952e-01
-3.180325215937499706e+03 4.546431938942817608e-01 -7.481411040281623626e-01
-3.179282828124999469e+03 4.669959462860804322e-01 -7.576208855389504615e-01
-3.178240440312499686e+03 4.805864384031304781e-01 -7.657810889857871173e-01
-3.177198052499999903e+03 4.949616003759336191e-01 -7.724994898284737177e-01
-3.176155664687499211e+03 5.100597021552060184e-01 -7.778580526942199258e-01
-3.175113276874999883e+03 5.256353996605079848e-01 -7.819856228310083646e-01
-3.174070889062499646e+03 5.409334834113103119e-01 -7.845976541919764680e-01
-3.173028501249999863e+03 5.553494172516669769e-01 -7.854181425244146642e-01
-3.171986113437500080e+03 5.687620848511923954e-01 -7.843866635057005210e-01
-3.170943725625000297e+03 5.810766372027421633e-01 -7.812683774101141232e-01
-3.169901337812499605e+03 5.920884223697907567e-01 -7.758680391019537881e-01
-3.168858949999999822e+03 6.018681066637778798e-01 -7.680695235373782292e-01
-3.167816562187499585e+03 6.103863999909151516e-01 -7.576674974631631976e-01
-3.166774174374999802e+03 6.172221855427505455e-01 -7.445867944089008539e-01
-3.165731786562500019e+03 6.218897785557017110e-01 -7.288705308655482051e-01
-3.164689398750000237e+03 6.241409934619239763e-01 -7.104484294387196641e-01
-3.163647010937499090e+03 6.240526241340167424e-01 -6.897027750503239574e-01
-3.162604623124999762e+03 6.217834781681637057e-01 -6.673855395408559987e-01
-3.161562235312499524e+03 6.175793151132912273e-01 -6.442027623983295204e-01
-3.160519847500000196e+03 6.118382425606032626e-01 -6.203619803984065095e-01
-3.159477459687499959e+03 6.048956731128393161e-01 -5.959587210578252137e-01
-3.158435071874999267e+03 5.969498142050231326e-01 -5.714684405270209488e-01
-3.157392684062499484e+03 5.880705867674677068e-01 -5.473537233854455231e-01
-3.156350296249999701e+03 5.785690510709984302e-01 -5.240712700153383752e-01
-3.155307908437499918e+03 5.687469255725758899e-01 -5.020796145243906494e-01
-3.154265520625000136e+03 5.590677998428325024e-01 -4.820178425940535583e-01
-3.153223132812499443e+03 5.499263274382428790e-01 -4.642677533810121160e-01
-3.152180744999999206e+03 5.413314124366338520e-01 -4.487672650365122085e-01
-3.151138357187499878e+03 5.335147498667108801e-01 -4.357501807809444072e-01
-3.150095969374999640e+03 5.265473644528092523e-01 -4.255540490067727943e-01
-3.149053581562500312e+03 5.201223347248724593e-01 -4.181395936590669438e-01
-3.148011193749999165e+03 5.138878941293307800e-01 -4.131735983656925071e-01
-3.146968805937499383e+03 5.077003937547380774e-01 -4.105405208323737454e-01
-3.145926418124999600e+03 5.015143903289318583e-01 -4.100302316327075203e-01
-3.144884030312499817e+03 4.954463933709222223e-01 -4.111538717028088707e-01
-3.143841642500000034e+03 4.894875004937427887e-01 -4.132714717368980439e-01
-3.142799254687499797e+03 4.834881309486585010e-01 -4.157530279607184465e-01
-3.141756866874999105e+03 4.774525902029221336e-01 -4.182699043499970015e-01
-3.140714479062499777e+03 4.712457081493520161e-01 -4.206125122633896374e-01
-3.139672091249999539e+03 4.646999956919288799e-01 -4.225788519602721727e-01
-3.138629703437499757e+03 4.577207958380990482e-01 -4.238786404094894711e-01
-3.137587315624999519e+03 4.506170704124768389e-01 -4.243136721374624609e-01
-3.136544927812499282e+03 4.437059163162579978e-01 -4.237202435912559850e-01
-3.135502539999999044e+03 4.369770860364671772e-01 -4.219044882729843238e-01
-3.134460152187499716e+03 4.304677386998831401e-01 -4.186385307744293072e-01
-3.133417764374999479e+03 4.244238044306675173e-01 -4.138072809052960599e-01
-3.132375376562499696e+03 4.190057834371866963e-01 -4.074392688488325809e-01
-3.131332988749999913e+03 4.141424796566414157e-01 -3.997201897957908256e-01
-3.130290600937499221e+03 4.097751478441988282e-01 -3.909022885434931260e-01
-3.129248213124999893e+03 4.060261149976368555e-01 -3.813104944137297170e-01
-3.128205825312499655e+03 4.028973723055691014e-01 -3.714061557092140919e-01
-3.127163437499999873e+03 4.000580810640623763e-01 -3.616231807406282139e-01
-3.126121049687499635e+03 3.973120612476713776e-01 -3.523678919171200907e-01
-3.125078661875000307e+03 3.946228732633869640e-01 -3.436844999882375795e-01
-3.124036274062499160e+03 3.920843901526966380e-01 -3.354997300524202863e-01
-3.122993886249999832e+03 3.898354967260113657e-01 -3.278922646264194607e-01
-3.121951498437499595e+03 3.879198117821379133e-01 -3.206590326388334411e-01
-3.120909110624999812e+03 3.861947666698561932e-01 -3.136199919074766362e-01
-3.119866722812499575e+03 3.845786827036358768e-01 -3.070224292331993343e-01
-3.118824335000000247e+03 3.831209692733968941e-01 -3.011439553995559626e-01
-3.117781947187499554e+03 3.817639456396551556e-01 -2.961755437560212867e-01
-3.116739559374999772e+03 3.804910177738422550e-01 -2.923556951362182854e-01
-3.115697171562499534e+03 3.791597473850940037e-01 -2.897369229960071180e-01
-3.114654783749999751e+03 3.775793812577423747e-01 -2.882809848324411339e-01
-3.113612395937499969e+03 3.756933551412092731e-01 -2.879898618335529625e-01
-3.112570008124999731e+03 3.734130806280450132e-01 -2.888071104660493438e-01
-3.111527620312499039e+03 3.706220723951071383e-01 -2.907758806882356217e-01
-3.110485232499999711e+03 3.672860994606437224e-01 -2.938165380096649515e-01
-3.109442844687499473e+03 3.632509723191241213e-01 -2.975858195228472947e-01
-3.108400456875000145e+03 3.584255335122090158e-01 -3.018924218998634834e-01
-3.107358069062500363e+03 3.529557502372561717e-01 -3.066819927049590500e-01
-3.106315681249999216e+03 3.469799079102554029e-01 -3.117725700975424452e-01
-3.105273293437499888e+03 3.407033458663930037e-01 -3.169446968418639932e-01
-3.104230905624999650e+03 3.342048329993100864e-01 -3.219900979175071565e-01
-3.103188517812499867e+03 3.276103499220382465e-01 -3.267652942383437176e-01
-3.102146130000000085e+03 3.212303722932171590e-01 -3.312619455909099897e-01
-3.101103742187499392e+03 3.150827038902411781e-01 -3.352862158701211404e-01
-3.100061354374999155e+03 3.091894344376907577e-01 -3.383803393745221655e-01
-3.099018966562499827e+03 3.035784105499535479e-01 -3.402656819818776213e-01
-3.097976578749999589e+03 2.982126168749615891e-01 -3.409355113248268010e-01
-3.096934190937500261e+03 2.929355545134898486e-01 -3.404619114757641563e-01
-3.095891803125000024e+03 2.875786531769569110e-01 -3.389833764462273358e-01
-3.094849415312499332e+03 2.819994677037764297e-01 -3.363958034169581834e-01
-3.093807027499999549e+03 2.761873097324692994e-01 -3.324985032741695212e-01
-3.092764639687499766e+03 2.703078695944291510e-01 -3.272702463315503296e-01
-3.091722251874999529e+03 2.642385708883452367e-01 -3.207191696079678689e-01
-3.090679864062500201e+03 2.578209985719991382e-01 -3.128658214326015541e-01
-3.089637476249999054e+03 2.511327562054267437e-01 -3.040211842445059154e-01
-3.088595088437499271e+03 2.441431805355445406e-01 -2.945738587675605924e-01
-3.087552700624999488e+03 2.366768890188292729e-01 -2.845970911361808131e-01
-3.086510312812499706e+03 2.290092060042649424e-01 -2.742232752582217659e-01
-3.085467925000000378e+03 2.216273385390723216e-01 -2.635452149060795723e-01
-3.084425537187499231e+03 2.147606638126260126e-01 -2.526269852909453495e-01
-3.083383149374999448e+03 2.084678406135444251e-01 -2.416827108029593052e-01
-3.082340761562499665e+03 2.029321278822167063e-01 -2.309333092344989513e-01
-3.081298373749999882e+03 1.984045580369315775e-01 -2.207369131935277284e-01
-3.080255985937500100e+03 1.950846572148486335e-01 -2.113338485475654283e-01
-3.079213598124999407e+03 1.930125099093200625e-01 -2.027133791941884144e-01
-3.078171210312499625e+03 1.919887744415516018e-01 -1.948685357453034117e-01
-3.077128822499999842e+03 1.918707925090628597e-01 -1.877161021493332915e-01
-3.076086434687499604e+03 1.926161082584370576e-01 -1.811514083266221320e-01
-3.075044046874999822e+03 1.941498463705241539e-01 -1.751805177770136834e-01
-3.074001659062499584e+03 1.964557789140405075e-01 -1.698430330557940127e-01
-3.072959271250000256e+03 1.994084361912307202e-01 -1.651978746600254733e-01
-3.071916883437499564e+03 2.026921146765195969e-01 -1.614221540585925596e-01
-3.070874495624999781e+03 2.060832624394618173e-01 -1.585193946702126988e-01
-3.069832107812499544e+03 2.092375426016014617e-01 -1.562948530654132417e-01
-3.068789719999999761e+03 2.118248726687529115e-01 -1.546634879743152835e-01
-3.067747332187499069e+03 2.136571865099838041e-01 -1.535494262806391397e-01
-3.066704944374999741e+03 2.145115930108997815e-01 -1.529481971515338767e-01
-3.065662556562499503e+03 2.144313411217867726e-01 -1.527658326899533070e-01
-3.064620168750000175e+03 2.136241950322984307e-01 -1.529405609122617971e-01
-3.063577780937499483e+03 2.122684260749746199e-01 -1.535673973589589958e-01
-3.062535393124999700e+03 2.104496456317493935e-01 -1.546415548554226638e-01
-3.061493005312500372e+03 2.082171434149533706e-01 -1.560268413010423294e-01
-3.060450617499999680e+03 2.057605020892422087e-01 -1.575635674072158043e-01
-3.059408229687500352e+03 2.032338757691559694e-01 -1.593462668588686848e-01
-3.058365841874999660e+03 2.007855157215562014e-01 -1.613877552672104976e-01
-3.057323454062499877e+03 1.984606312468765732e-01 -1.634514160079558465e-01
-3.056281066250000094e+03 1.961827685087609296e-01 -1.652938428713738306e-01
-3.055238678437499857e+03 1.939540128031135569e-01 -1.666562306968984997e-01
-3.054196290624999619e+03 1.917599672383269171e-01 -1.673319365044777796e-01
-3.053153902812499837e+03 1.894903736659187266e-01 -1.671764625255950931e-01
-3.052111514999999599e+03 1.870373825562160752e-01 -1.661759950252834905e-01
-3.051069127187499817e+03 1.844298220178902104e-01 -1.644731739717068264e-01
-3.050026739375000034e+03 1.816933405706384896e-01 -1.621551283482127459e-01
-3.048984351562499796e+03 1.785553223965821168e-01 -1.590080717555870382e-01
-3.047941963749999104e+03 1.749641392815629859e-01 -1.548708061139175696e-01
-3.046899575937499776e+03 1.713093128197715476e-01 -1.498554017149453521e-01
-3.045857188124999539e+03 1.677484921165595944e-01 -1.440261721779219350e-01
-3.044814800312500211e+03 1.642018915721161765e-01 -1.374265829169293573e-01
-3.043772412499999518e+03 1.605409730987072681e-01 -1.302697968146234730e-01
-3.042730024687499281e+03 1.567185649416038273e-01 -1.228905397350261441e-01
-3.041687636874999498e+03 1.527457870054907685e-01 -1.156260889027170002e-01
-3.040645249062499715e+03 1.486796205843032848e-01 -1.087601456655023502e-01
-3.039602861249999933e+03 1.446050372216055591e-01 -1.024441794428040953e-01
-3.038560473437500150e+03 1.405536167092100719e-01 -9.678979961824740741e-02
-3.037518085624999458e+03 1.368367709941009647e-01 -9.190317142708849529e-02
-3.036475697812499220e+03 1.338929341536530815e-01 -8.788224319490221814e-02
-3.035433309999999892e+03 1.318956505539246316e-01 -8.481617925145788772e-02
-3.034390922187499655e+03 1.308992551176787478e-01 -8.275472748585423199e-02
-3.033348534375000327e+03 1.308243408055777546e-01 -8.174900123103695515e-02
-3.032306146562499180e+03 1.316342698835845093e-01 -8.174263354023131312e-02
-3.031263758749999397e+03 1.334118758217212597e-01 -8.255392124063896941e-02
-3.030221370937499614e+03 1.361910132333581103e-01 -8.409973613927468339e-02
-3.029178983124999831e+03 1.400968282358749373e-01 -8.640483503127729947e-02
-3.028136595312500049e+03 1.451887681498284510e-01 -8.953699557752277383e-02
-3.027094207499999357e+03 1.514825055248229246e-01 -9.355223137649422427e-02
-3.026051819687499574e+03 1.589421761031752089e-01 -9.831993838228024474e-02
-3.025009431874999791e+03 1.672379545205671392e-01 -1.037269285633764526e-01
-3.023967044062499554e+03 1.758753096041896224e-01 -1.095688337948673846e-01
-3.022924656249999771e+03 1.844114423570828443e-01 -1.154808715587635343e-01
-3.021882268437499079e+03 1.925780163812754464e-01 -1.212133216606422342e-01
-3.020839880625000205e+03 2.000799352322203406e-01 -1.265940306542475136e-01
-3.019797492812499513e+03 2.065507066813181414e-01 -1.314409187530538592e-01
-3.018755104999999730e+03 2.118301477596504501e-01 -1.355654081189115179e-01
-3.017712717187500402e+03 2.158256881004947947e-01 -1.389783812010998432e-01
-3.016670329374999710e+03 2.183362752408891938e-01 -1.416836957164644417e-01
-3.015627941562499018e+03 2.192808595773359515e-01 -1.435837815649711469e-01
-3.014585553749999690e+03 2.186802608774713608e-01 -1.447167034664377516e-01
-3.013543165937499907e+03 2.166749512293170421e-01 -1.451607758619087862e-01
-3.012500778125000124e+03 2.136057268229370198e-01 -1.450370613647356810e-01
-3.011458390312499887e+03 2.097033566323648346e-01 -1.445171543451155283e-01
-3.010416002499999195e+03 2.052039896185442747e-01 -1.436468942081117472e-01
-3.009373614687500321e+03 2.004048094520650414e-01 -1.425211467322358427e-01
-3.008331226874999629e+03 1.955031543960026041e-01 -1.412647556148483308e-01
-3.007288839062499846e+03 1.906062842025382509e-01 -1.400010289794469120e-01
-3.006246451249999609e+03 1.857467050027226396e-01 -1.389167135236964168e-01
-3.005204063437499826e+03 1.810622600919691572e-01 -1.381391838293534458e-01
-3.004161675624999134e+03 1.767805573850707024e-01 -1.377117380903801758e-01
-3.003119287812499806e+03 1.731389319767756563e-01 -1.376172845450452931e-01
-3.002076899999999569e+03 1.702435118168577066e-01 -1.377163482355884538e-01
-3.001034512187499786e+03 1.680461113649574234e-01 -1.378334324820884305e-01
-2.999992124374999548e+03 1.664502018842367870e-01 -1.378316881124008741e-01
-2.998949736562499311e+03 1.654211360084703319e-01 -1.376440958956450522e-01
-2.997907348749999983e+03 1.649394798281915986e-01 -1.372645450328921213e-01
-2.996864960937499745e+03 1.648788966027893432e-01 -1.366405570437754791e-01
-2.995822573124999053e+03 1.650555830464301155e-01 -1.357472787005666037e-01
-2.994780185312499725e+03 1.652894274839956934e-01 -1.345969653556443046e-01
-2.993737797499999488e+03 1.655382878951347780e-01 -1.331109216094047143e-01
-2.992695409687500160e+03 1.657919755375841242e-01 -1.311439587191497169e-01
-2.991653021874999922e+03 1.659438106246875211e-01 -1.287428779776430277e-01
-2.990610634062499230e+03 1.659191120268608544e-01 -1.260123251675771550e-01
-2.989568246249999902e+03 1.656469157592801167e-01 -1.229326311266784322e-01
-2.988525858437499664e+03 1.649283897698954338e-01 -1.194588699919923308e-01
-2.987483470624999427e+03 1.636978113418579572e-01 -1.155384790213194041e-01
-2.986441082812500099e+03 1.619944129649973641e-01 -1.111466410570729896e-01
-2.985398694999999861e+03 1.598579830513905953e-01 -1.063636273545322114e-01
-2.984356307187499169e+03 1.574577454441968005e-01 -1.013480470531550048e-01
-2.983313919374999841e+03 1.549419211151027154e-01 -9.632935536392084330e-02
-2.982271531562499604e+03 1.523603198728482322e-01 -9.150977293312875793e-02
-2.981229143750000276e+03 1.496420168149384389e-01 -8.701799573564977797e-02
-2.980186755937499129e+03 1.467076728454414780e-01 -8.292491956598865843e-02
-2.979144368124999801e+03 1.435876288082182095e-01 -7.931452027084973100e-02
-2.978101980312499563e+03 1.402613690708882088e-01 -7.623993076586998985e-02
-2.977059592499999781e+03 1.368223427153344718e-01 -7.358241927993587617e-02
-2.976017204687499088e+03 1.335228771165517248e-01 -7.141060612957972342e-02
-2.974974816874999306e+03 1.304737366140622801e-01 -6.991413572776145058e-02
-2.973932429062499523e+03 1.277343610443867350e-01 -6.911208373749987144e-02
-2.972890041249999740e+03 1.252866534192627057e-01 -6.891207146104200154e-02
-2.971847653437500412e+03 1.230496219301552147e-01 -6.913887141127667002e-02
-2.970805265624999720e+03 1.210372402121601965e-01 -6.961469537111394934e-02
-2.969762877812499028e+03 1.191960806557921110e-01 -7.024390346321859879e-02
-2.968720489999999700e+03 1.174742579918504476e-01 -7.089343886135975048e-02
-2.967678102187499917e+03 1.159038615335925421e-01 -7.135092842520675271e-02
-2.966635714374999679e+03 1.144415686064188531e-01 -7.136911989132040113e-02
-2.965593326562500351e+03 1.129941585299214790e-01 -7.073946695435424925e-02
-2.964550938749999204e+03 1.114661007970098039e-01 -6.942572141795382012e-02
-2.963508550937499422e+03 1.097877252936651504e-01 -6.757852017379223364e-02
-2.962466163124999639e+03 1.080071439672258687e-01 -6.533417722349593726e-02
-2.961423775312499856e+03 1.062824547141830583e-01 -6.278040864032494173e-02
-2.960381387500000073e+03 1.046363522125734608e-01 -5.999156426952412247e-02
-2.959338999687500291e+03 1.030730451172398032e-01 -5.701332561108068270e-02
-2.958296611874999144e+03 1.016066905307063395e-01 -5.388826982840400764e-02
-2.957254224062499816e+03 1.002300532617872164e-01 -5.061487323543433642e-02
-2.956211836249999578e+03 9.893275796318282134e-02 -4.729250051169074653e-02
-2.955169448437499796e+03 9.763318615515903520e-02 -4.403832633768094140e-02
-2.954127060625000013e+03 9.626343585436630823e-02 -4.091682816390295602e-02
-2.953084672812499321e+03 9.478440838081285402e-02 -3.808328225595829924e-02
-2.952042284999999083e+03 9.318869976766470942e-02 -3.564033809669265446e-02
-2.950999897187499755e+03 9.140485787865783307e-02 -3.361726092094795282e-02
-2.949957509374999518e+03 8.937852518042697925e-02 -3.210472297384210638e-02
-2.948915121562500190e+03 8.709205607577637231e-02 -3.115332219421725057e-02
-2.947872733749999497e+03 8.463685718637579958e-02 -3.086498355829614057e-02
-2.946830345937499260e+03 8.206489299828736983e-02 -3.134294227370484909e-02
-2.945787958124999932e+03 7.931092524333130389e-02 -3.256239516354184071e-02
-2.944745570312499694e+03 7.631190268706293522e-02 -3.447831649519352698e-02
-2.943703182500000366e+03 7.302825669597758085e-02 -3.702321166103626077e-02
-2.942660794687499674e+03 6.955135664899253500e-02 -4.014741938801504040e-02
-2.941618406874999437e+03 6.601852697241884782e-02 -4.381038890723748525e-02
-2.940576019062500109e+03 6.255483926890252622e-02 -4.789836555412391172e-02
-2.939533631249999871e+03 5.921393502330211944e-02 -5.228475464000238715e-02
-2.938491243437499634e+03 5.606180623567984939e-02 -5.681076580916410296e-02
-2.937448855624999851e+03 5.313738960897606417e-02 -6.126312003544334694e-02
-2.936406467812499614e+03 5.039659577061904316e-02 -6.553957882111106914e-02
-2.935364079999999376e+03 4.784276656877993472e-02 -6.953677047361793429e-02
-2.934321692187499593e+03 4.553079045064345465e-02 -7.305314777284954708e-02
-2.933279304374999811e+03 4.345359146770894077e-02 -7.593653622320004071e-02
-2.932236916562499573e+03 4.161732609629976987e-02 -7.821248109845212182e-02
-2.931194528749999790e+03 4.007238893312523725e-02 -7.997010270480146843e-02
-2.930152140937499098e+03 3.878548480463585996e-02 -8.119736451277918821e-02
-2.929109753125000225e+03 3.771449332349904870e-02 -8.178395810694803758e-02
-2.928067365312499533e+03 3.684380510740817988e-02 -8.162499493383836013e-02
-2.927024977499999750e+03 3.624564456416724811e-02 -8.077003428330134516e-02
-2.925982589687499512e+03 3.607241495393821717e-02 -7.930152441063943736e-02
-2.924940201875000184e+03 3.643389013455471809e-02 -7.730337971901987681e-02
-2.923897814062499037e+03 3.735361578585665726e-02 -7.483977946745638821e-02
-2.922855426249999709e+03 3.877550463433727945e-02 -7.188687887332902149e-02
-2.921813038437499927e+03 4.055892473148530603e-02 -6.852465780214048174e-02
-2.920770650624999689e+03 4.249047686712381644e-02 -6.486846172944636668e-02
-2.919728262812499906e+03 4.448963329515188275e-02 -6.100424814202599216e-02
-2.918685875000000124e+03 4.657870809549441438e-02 -5.708194632746332181e-02
-2.917643487187500341e+03 4.872837467855973409e-02 -5.326045711241212538e-02
-2.916601099374999649e+03 5.090362494379287173e-02 -4.979593098302331072e-02
-2.915558711562499866e+03 5.299708007829868200e-02 -4.682903139838656692e-02
-2.914516323749999628e+03 5.486695376436486610e-02 -4.433174648176673588e-02
-2.913473935937500300e+03 5.650505501649864815e-02 -4.237243787833276654e-02
-2.912431548125000063e+03 5.790605086647920147e-02 -4.099325472644521628e-02
-2.911389160312499371e+03 5.904989549611952548e-02 -4.017038219822914591e-02
-2.910346772499999588e+03 5.997109799113316958e-02 -3.980313626599944754e-02
-2.909304384687499805e+03 6.065628061368298629e-02 -3.983400495203370806e-02
-2.908261996875000023e+03 6.114515965352550902e-02 -4.032797424870969427e-02
-2.907219609062500240e+03 6.151694211103841264e-02 -4.127713999394541644e-02
-2.906177221249999093e+03 6.179786288536276428e-02 -4.260643680733476601e-02
-2.905134833437499765e+03 6.202280319384775864e-02 -4.423863726497558740e-02
-2.904092445624999527e+03 6.226395988294027711e-02 -4.613326423811782429e-02
-2.903050057812499745e+03 6.250576477687221078e-02 -4.827863390631467050e-02
-2.902007670000000417e+03 6.262777990692128260e-02 -5.065466379977917599e-02
-2.900965282187499270e+03 6.255224776456658198e-02 -5.323333946351970630e-02
-2.899922894374999032e+03 6.222148534475870074e-02 -5.586497778341557169e-02
-2.898880506562499704e+03 6.163116793274783095e-02 -5.833499325745070130e-02
-2.897838118749999921e+03 6.078887061923732987e-02 -6.046024512531104206e-02
-2.896795730937500139e+03 5.979002940732201787e-02 -6.220868306488790828e-02
-2.895753343124999446e+03 5.877170228383848949e-02 -6.361405423979107909e-02
-2.894710955312499209e+03 5.780748712932015643e-02 -6.461779371053606724e-02
-2.893668567499999881e+03 5.691915709651387822e-02 -6.524479110060088516e-02
-2.892626179687499643e+03 5.611665130148547204e-02 -6.546223451477453659e-02
-2.891583791874999861e+03 5.548495502280129110e-02 -6.518844302439516514e-02
-2.890541404062499623e+03 5.503835821925421451e-02 -6.444628407581073914e-02
-2.889499016249999386e+03 5.477191078352346143e-02 -6.328054610421353365e-02
-2.888456628437499603e+03 5.474092249413785999e-02 -6.185440361242335733e-02
-2.887414240624999820e+03 5.492268138095262459e-02 -6.034245384932187400e-02
-2.886371852812499583e+03 5.519369393559941939e-02 -5.874238210104350960e-02
-2.885329464999999800e+03 5.545355108800169991e-02 -5.704759858986105381e-02
-2.884287077187499108e+03 5.563323690078814110e-02 -5.527627249997242587e-02
-2.883244689374999325e+03 5.574560386969459186e-02 -5.344949022020432233e-02
-2.882202301562499542e+03 5.580603462082231458e-02 -5.162945168809037616e-02
-2.881159913749999760e+03 5.583799391386842781e-02 -4.983760239326655989e-02
-2.880117525937499522e+03 5.587708267571493692e-02 -4.809727882747259764e-02
-2.879075138124999739e+03 5.587287652680386629e-02 -4.644043168669892419e-02
-2.878032750312499047e+03 5.579593449118025461e-02 -4.482724324673734856e-02
-2.876990362499999719e+03 5.571151287958793497e-02 -4.325269461481985600e-02
-2.875947974687499936e+03 5.569575799466269794e-02 -4.168675076329671908e-02
-2.874905586874999699e+03 5.585770413198304363e-02 -4.010854450677089900e-02
-2.873863199062499916e+03 5.626693407478602915e-02 -3.856127830679085405e-02
-2.872820811250000133e+03 5.688378933746432442e-02 -3.698403849035605123e-02
-2.871778423437500351e+03 5.767837996217296120e-02 -3.535310449300660407e-02
-2.870736035624999658e+03 5.867077890126823347e-02 -3.373436696846911220e-02
-2.869693647812499876e+03 5.991908116099224635e-02 -3.222121001897320508e-02
-2.868651259999999638e+03 6.138818925113894570e-02 -3.085788232886078550e-02
-2.867608872187499855e+03 6.293024714892396509e-02 -2.963317172249520931e-02
-2.866566484375000073e+03 6.435918157433913322e-02 -2.847138064149256492e-02
-2.865524096562499835e+03 6.554881698163590731e-02 -2.731861537032354015e-02
-2.864481708749999143e+03 6.645647864132439575e-02 -2.621835413472754436e-02
-2.863439320937499815e+03 6.710560510064335349e-02 -2.518238539259456607e-02
-2.862396933124999578e+03 6.753309865159673464e-02 -2.419304988625985489e-02
-2.861354545312500250e+03 6.771319075582520053e-02 -2.316138716584074941e-02
-2.860312157500000012e+03 6.766822554231127773e-02 -2.205903775648480891e-02
-2.859269769687499320e+03 6.749153196947736688e-02 -2.102180886472439225e-02
-2.858227381874999537e+03 6.722865935297114848e-02 -2.019208915738101781e-02
-2.857184994062499754e+03 6.685340042027652918e-02 -1.969401682275669085e-02
-2.856142606249999972e+03 6.628470676442266285e-02 -1.949477457208384501e-02
-2.855100218437500189e+03 6.547588379749913479e-02 -1.948465048256467144e-02
-2.854057830624999042e+03 6.448369517494106917e-02 -1.968006383356824332e-02
-2.853015442812499714e+03 6.339587241030672504e-02 -2.006383799004501228e-02
-2.851973054999999931e+03 6.223555776441529880e-02 -2.069899998510802905e-02
-2.850930667187499694e+03 6.095219770817343619e-02 -2.163161681824530766e-02
-2.849888279375000366e+03 5.955090913601929214e-02 -2.274863009451230308e-02
-2.848845891562499219e+03 5.808380330726926888e-02 -2.402433014195904173e-02
-2.847803503749999436e+03 5.659094402447053390e-02 -2.538193294504514919e-02
-2.846761115937499653e+03 5.513372418937410868e-02 -2.675655842825919520e-02
-2.845718728124999870e+03 5.374626141165640691e-02 -2.822048129892974419e-02
-2.844676340312500088e+03 5.245679138430352217e-02 -2.975659838215722122e-02
-2.843633952499999396e+03 5.133566181968149400e-02 -3.130249525360288831e-02
-2.842591564687499158e+03 5.043512686036911302e-02 -3.283743692343066983e-02
-2.841549176874999830e+03 4.981873290986957997e-02 -3.422964509641726605e-02
-2.840506789062499593e+03 4.952618016924902056e-02 -3.533201921828327263e-02
-2.839464401249999810e+03 4.960120876024819853e-02 -3.611046411218878094e-02
-2.838422013437499572e+03 5.009191983385583719e-02 -3.653032090424983280e-02
-2.837379625624999335e+03 5.094931587834816700e-02 -3.665963492599669943e-02
-2.836337237812499097e+03 5.203944222012346632e-02 -3.656978458844697272e-02
-2.835294849999999769e+03 5.325134166381256806e-02 -3.620943913030358341e-02
-2.834252462187499532e+03 5.448617656179775837e-02 -3.556623627143121191e-02
-2.833210074374999749e+03 5.572466277483348329e-02 -3.473377902386719923e-02
-2.832167686562500421e+03 5.700579308883418905e-02 -3.372788507442357059e-02
-2.831125298749999274e+03 5.826711297407094481e-02 -3.244633438183848473e-02
-2.830082910937499946e+03 5.938023251039055428e-02 -3.085928484509670860e-02
-2.829040523124999709e+03 6.021870412157232649e-02 -2.896401475254129637e-02
-2.827998135312499926e+03 6.078928213179257689e-02 -2.676542103876139791e-02
-2.826955747499999688e+03 6.118500086238409102e-02 -2.429534015354359311e-02
-2.825913359687500360e+03 6.141979200188751181e-02 -2.164537706811056963e-02
-2.824870971874999668e+03 6.148780953706204505e-02 -1.895180080769871128e-02
-2.823828584062499885e+03 6.136195370765541030e-02 -1.629918902409150175e-02
-2.822786196249999648e+03 6.090725431643233961e-02 -1.372423453156525718e-02
-2.821743808437499865e+03 6.000170014539844832e-02 -1.127041578095437993e-02
-2.820701420625000083e+03 5.866014534611935227e-02 -9.063598575068920402e-03
-2.819659032812499845e+03 5.691655526649111452e-02 -7.135606913549362960e-03
-2.818616644999999608e+03 5.477577456824111318e-02 -5.497725842257984025e-03
-2.817574257187499825e+03 5.231121205240382016e-02 -4.215938540577052543e-03
-2.816531869374999587e+03 4.960571448319765764e-02 -3.311167538176396519e-03
-2.815489481562499805e+03 4.673459395982562659e-02 -2.797658233091812954e-03
-2.814447093750000022e+03 4.375763166387539732e-02 -2.712542084903184821e-03
-2.813404705937499784e+03 4.071729332592173567e-02 -3.114111704987712441e-03
-2.812362318125000002e+03 3.766345274831653378e-02 -4.026346847309842172e-03
-2.811319930312499764e+03 3.464867151820119617e-02 -5.359577700593127700e-03
-2.810277542499999527e+03 3.173530074591786321e-02 -7.047304138462928517e-03
-2.809235154687500199e+03 2.898238055893281873e-02 -9.138196397125042392e-03
-2.808192766874999506e+03 2.646449934644298785e-02 -1.157448703899006254e-02
-2.807150379062499724e+03 2.421855928124212048e-02 -1.426576908985998683e-02
-2.806107991249999941e+03 2.229653764550340589e-02 -1.712955179424575577e-02
-2.805065603437499703e+03 2.082436771646203888e-02 -2.006491173351115931e-02
-2.804023215625000375e+03 1.988822853242430341e-02 -2.301981163287685275e-02
-2.802980827812500138e+03 1.949513571053579017e-02 -2.593069770734688501e-02
-2.801938439999999900e+03 1.961500198224416791e-02 -2.868376125264087556e-02
-2.800896052187499663e+03 2.020563931234967830e-02 -3.129387551959982722e-02
-2.799853664374999880e+03 2.122587729846104124e-02 -3.380857160636815267e-02
-2.798811276562499643e+03 2.260357009778912740e-02 -3.617381421053676022e-02
-2.797768888750000315e+03 2.426635134777760036e-02 -3.836628457987532881e-02
-2.796726500937499623e+03 2.616568458725564844e-02 -4.032155611594476219e-02
-2.795684113124999385e+03 2.828642646054947696e-02 -4.196153305963033764e-02
-2.794641725312499602e+03 3.059318174871492740e-02 -4.325792152848992322e-02
-2.793599337499999820e+03 3.299777476918989982e-02 -4.416004620376808021e-02
-2.792556949687500037e+03 3.542783063997773790e-02 -4.459910325413583149e-02
-2.791514561875000254e+03 3.780607307067543332e-02 -4.460805367852885284e-02
-2.790472174062499107e+03 4.008074677006481790e-02 -4.433699579323531481e-02
-2.789429786249999779e+03 4.223550387695566150e-02 -4.392028003667355907e-02
-2.788387398437499542e+03 4.423291622010717267e-02 -4.345218526426063849e-02
-2.787345010624999759e+03 4.601297986948746366e-02 -4.303332364094041712e-02
-2.786302622812500431e+03 4.749993903997399430e-02 -4.274824117357739484e-02
-2.785260234999999284e+03 4.864620845465276316e-02 -4.265023002870770019e-02
-2.784217847187499046e+03 4.941138791963088639e-02 -4.268892847247707928e-02
-2.783175459374999718e+03 4.977312422642499873e-02 -4.278112996794988104e-02
-2.782133071562499936e+03 4.979475779341033942e-02 -4.285586631329069834e-02
-2.781090683750000153e+03 4.958272839307260871e-02 -4.286545804914610597e-02
-2.780048295937499461e+03 4.922325661795843438e-02 -4.279947742891655749e-02
-2.779005908124999678e+03 4.875055989989852956e-02 -4.269481456257977897e-02
-2.777963520312499895e+03 4.817436510349416140e-02 -4.254996251250578454e-02
-2.776921132499999658e+03 4.750088943060108704e-02 -4.232582090450306284e-02
-2.775878744687500330e+03 4.673718727445475007e-02 -4.203583112943324457e-02
-2.774836356874999183e+03 4.587098216558584129e-02 -4.178055900438645831e-02
-2.773793969062499855e+03 4.491709355658767694e-02 -4.156233487734427995e-02
-2.772751581249999617e+03 4.386958916920360302e-02 -4.123773702729196383e-02
-2.771709193437499835e+03 4.272621389931994390e-02 -4.072688197732213244e-02
-2.770666805624999597e+03 4.154405151012906250e-02 -4.003386414027778478e-02
-2.769624417812499814e+03 4.035003239938597663e-02 -3.917390747786188288e-02
-2.768582030000000032e+03 3.915807954893604781e-02 -3.806129995815179384e-02
-2.767539642187499794e+03 3.801083918577617682e-02 -3.662287718351901755e-02
-2.766497254374999557e+03 3.695195644315796279e-02 -3.481609640163779718e-02
-2.765454866562500229e+03 3.599529761280135381e-02 -3.261905879697922506e-02
-2.764412478749999536e+03 3.513871817284519583e-02 -3.002282564033147139e-02
-2.763370090937499299e+03 3.437160100482435088e-02 -2.704924924969224001e-02
-2.762327703124999516e+03 3.369918052454095453e-02 -2.375065531409286529e-02
-2.761285315312499733e+03 3.315947989742969171e-02 -2.020600570029697923e-02
-2.760242927500000405e+03 3.279131346001681879e-02 -1.648853082599644956e-02
-2.759200539687499713e+03 3.259580732605920489e-02 -1.263070438608970489e-02
-2.758158151874999930e+03 3.254040067386284457e-02 -8.709952401018154419e-03
-2.757115764062500148e+03 3.258542771827240003e-02 -4.804084968624632891e-03
-2.756073376249999910e+03 3.273502244037514858e-02 -9.969709949885943549e-04
-2.755030988437499673e+03 3.295992259311830708e-02 2.598532203216629907e-03
-2.753988600624999890e+03 3.321585231377799374e-02 5.806524586125965878e-03
-2.752946212812499653e+03 3.353152968591108229e-02 8.443525696848048351e-03
-2.751903824999999415e+03 3.389826338595601507e-02 1.042175024961687797e-02
-2.750861437187499632e+03 3.427841391113077563e-02 1.172356359217943678e-02
-2.749819049374999850e+03 3.467301638185502077e-02 1.239038760286768209e-02
-2.748776661562499157e+03 3.509226628670930603e-02 1.246615059898811655e-02
-2.747734273749999829e+03 3.555892132228598984e-02 1.196622077652208932e-02
-2.746691885937499592e+03 3.608040504718130342e-02 1.093517606423724878e-02
-2.745649498125000264e+03 3.657465948632935421e-02 9.468884285292831354e-03
-2.744607110312499572e+03 3.694172965351742027e-02 7.639297253755332473e-03
-2.743564722499999334e+03 3.714529895422676031e-02 5.447828362279587451e-03
-2.742522334687499551e+03 3.719304141020536580e-02 2.908325664986111114e-03
-2.741479946874999769e+03 3.712544894770169329e-02 -6.784893508378220324e-06
-2.740437559062499986e+03 3.693792636895883164e-02 -3.268175584709494697e-03
-2.739395171249999748e+03 3.657314644877336651e-02 -6.727650777770185012e-03
-2.738352783437499056e+03 3.604330357087959236e-02 -1.027372765540815643e-02
-2.737310395624999728e+03 3.536946441108955452e-02 -1.382870745954594208e-02
-2.736268007812499945e+03 3.457136715685829587e-02 -1.735023541861308721e-02
-2.735225619999999708e+03 3.372100393535278767e-02 -2.079694118477922599e-02
-2.734183232187500380e+03 3.285985173087771494e-02 -2.406713562995038344e-02
-2.733140844374999688e+03 3.196817706885059229e-02 -2.711371981047752677e-02
-2.732098456562499450e+03 3.106224217365467430e-02 -2.991712333100214616e-02
-2.731056068749999667e+03 3.019431267135833791e-02 -3.241199433907800131e-02
-2.730013680937499885e+03 2.938942115153522772e-02 -3.450936699821394171e-02
-2.728971293125000102e+03 2.866931314268594821e-02 -3.611717276010770888e-02
-2.727928905312499410e+03 2.803359612977630172e-02 -3.722045147557591360e-02
-2.726886517499999627e+03 2.745795841012729777e-02 -3.782402664191739095e-02
-2.725844129687499844e+03 2.694044778334591869e-02 -3.794220056856420498e-02
-2.724801741874999607e+03 2.647106505107851837e-02 -3.759378853397670611e-02
-2.723759354062499824e+03 2.601573032674484032e-02 -3.681082600939373367e-02
-2.722716966249999132e+03 2.553452630481129262e-02 -3.562903622947797416e-02
-2.721674578437499804e+03 2.500031820005965341e-02 -3.406222146281084190e-02
-2.720632190624999566e+03 2.437421393940406369e-02 -3.212314990650935731e-02
-2.719589802812500238e+03 2.362315295308529961e-02 -2.985165325334721356e-02
-2.718547415000000001e+03 2.275780574381583432e-02 -2.732619297345726186e-02
-2.717505027187499309e+03 2.182737249835893512e-02 -2.460788644493442853e-02
-2.716462639374999526e+03 2.091021394531521888e-02 -2.178477357019900293e-02
-2.715420251562499743e+03 2.001002444944930889e-02 -1.893967200068038745e-02
-2.714377863750000415e+03 1.911927881635635401e-02 -1.609499928698492760e-02
-2.713335475937500178e+03 1.822862097926649522e-02 -1.319322414861840570e-02
-2.712293088124999940e+03 1.730858139653622049e-02 -1.018795886774883502e-02
-2.711250700312499703e+03 1.637005883112702814e-02 -7.154708060907831804e-03
-2.710208312499999920e+03 1.544937949111794759e-02 -4.213577161836555042e-03
-2.709165924687499682e+03 1.455324955694560496e-02 -1.439126474907805996e-03
-2.708123536875000354e+03 1.365285353635293727e-02 1.169740869297205893e-03
-2.707081149062499662e+03 1.274047626153581442e-02 3.625750858430372425e-03
-2.706038761249999425e+03 1.184110434487274655e-02 5.889740709090708973e-03
-2.704996373437499642e+03 1.103589202550788427e-02 7.920504487507916067e-03
-2.703953985624999859e+03 1.039490465302161763e-02 9.737213902177696903e-03
-2.702911597812500077e+03 9.943329031804986479e-03 1.133869005803561300e-02
-2.701869209999999384e+03 9.701613321615740540e-03 1.264653933341782811e-02
-2.700826822187499602e+03 9.656934896937774751e-03 1.364286240174370467e-02
-2.699784434374999819e+03 9.788663681063977315e-03 1.434902433238292689e-02
-2.698742046562499581e+03 1.010459549446839772e-02 1.472709048964880758e-02
-2.697699658750000253e+03 1.057956907947765583e-02 1.473978368868549688e-02
-2.696657270937499106e+03 1.120312227325104618e-02 1.439400496650004163e-02
-2.695614883124999778e+03 1.196405557268689218e-02 1.375677599074141659e-02
-2.694572495312499541e+03 1.282511691659457900e-02 1.292529144396888791e-02
-2.693530107499999758e+03 1.377315382260478269e-02 1.200328251077314654e-02
-2.692487719687499521e+03 1.477516742933622854e-02 1.105490234530265813e-02
-2.691445331874999283e+03 1.580896061490661211e-02 1.011006742367998035e-02
-2.690402944062499046e+03 1.683975274042164016e-02 9.179392796431033730e-03
-2.689360556249999718e+03 1.783874346251334425e-02 8.252484979209650032e-03
-2.688318168437499935e+03 1.882240184070550076e-02 7.322846522182131779e-03
-2.687275780624999697e+03 1.977393147769338291e-02 6.399358722560897356e-03
-2.686233392812499460e+03 2.065856542457224221e-02 5.496494673200720202e-03
-2.685191004999999222e+03 2.143377703703145537e-02 4.624554223553542336e-03
-2.684148617187499894e+03 2.206194067904366021e-02 3.775931409683262741e-03
-2.683106229374999657e+03 2.252908479657416557e-02 2.930934069628464943e-03
-2.682063841562499874e+03 2.283438338218654259e-02 2.063927756681587303e-03
-2.681021453749999637e+03 2.296519538955847303e-02 1.124083763981623086e-03
-2.679979065937499854e+03 2.287737558298839208e-02 9.724671679033530846e-05
-2.678936678124999617e+03 2.254241240771326024e-02 -1.006699071729966807e-03
-2.677894290312499834e+03 2.198925348662073009e-02 -2.146876117326391477e-03
-2.676851902499999596e+03 2.124580487555062513e-02 -3.250029592585198558e-03
-2.675809514687499814e+03 2.030607195960890468e-02 -4.259677619728324989e-03
-2.674767126874999576e+03 1.922979923062567362e-02 -5.151540386001978236e-03
-2.673724739062499793e+03 1.810486055216717696e-02 -5.915720870892749589e-03
-2.672682351249999556e+03 1.697997326060758302e-02 -6.545814367478455277e-03
-2.671639963437499773e+03 1.588599749664295485e-02 -7.086828844152107468e-03
-2.670597575624999536e+03 1.483837900438808415e-02 -7.547008789403390761e-03
-2.669555187812499753e+03 1.383962562300552514e-02 -7.896197135749365506e-03
-2.668512799999999515e+03 1.293759781589908127e-02 -8.153221936123654714e-03
-2.667470412187499733e+03 1.221121366513224990e-02 -8.382478111362287945e-03
-2.666428024375000405e+03 1.168651626124322072e-02 -8.653258962935820101e-03
-2.665385636562500167e+03 1.133036642235279480e-02 -8.985847238638287882e-03
-2.664343248749999930e+03 1.114886818091210229e-02 -9.408224184309395624e-03
-2.663300860937499692e+03 1.118064335452475556e-02 -9.952093372804175081e-03
-2.662258473125000364e+03 1.140409113773093071e-02 -1.058414016020976268e-02
-2.661216085312499672e+03 1.175558419671200554e-02 -1.123441954180308400e-02
-2.660173697500000344e+03 1.215687014475373695e-02 -1.183413316864785625e-02
-2.659131309687499652e+03 1.258115707772659679e-02 -1.233163049548027454e-02
-2.658088921874999869e+03 1.301636021418760107e-02 -1.269313839769907470e-02
-2.657046534062499632e+03 1.343196237651249694e-02 -1.286968882569485516e-02
-2.656004146249999849e+03 1.381077338042849961e-02 -1.285232810492967052e-02
-2.654961758437500066e+03 1.411841136173147375e-02 -1.266443217688058114e-02
-2.653919370624999374e+03 1.431452532936786093e-02 -1.229661462217594182e-02
-2.652876982812499591e+03 1.441716865585091628e-02 -1.176057209522631333e-02
-2.651834594999999808e+03 1.447565369549618647e-02 -1.106777350692344716e-02
-2.650792207187500026e+03 1.446387037416513484e-02 -1.021962958963354429e-02
-2.649749819375000243e+03 1.433297991698308932e-02 -9.242172455243008108e-03
-2.648707431562499096e+03 1.404281087450968621e-02 -8.184308428035686270e-03
-2.647665043749999768e+03 1.353545783428129062e-02 -7.077073852396336372e-03
-2.646622655937499530e+03 1.279134708150406023e-02 -5.951706298595108025e-03
-2.645580268124999748e+03 1.181912440865484464e-02 -4.863675010500298143e-03
-2.644537880312499965e+03 1.066045348692905813e-02 -3.870658523160124074e-03
-2.643495492499999727e+03 9.388580349112184142e-03 -3.023460034371868582e-03
-2.642453104687499490e+03 8.063633908027667552e-03 -2.366609205482105276e-03
-2.641410716874999707e+03 6.743374135153675474e-03 -1.907334678895488116e-03
-2.640368329062499924e+03 5.470303060724841099e-03 -1.623582730251949772e-03
-2.639325941250000142e+03 4.269576172482139435e-03 -1.516938833710995867e-03
-2.638283553437499450e+03 3.188989035269710042e-03 -1.583894882246034662e-03
-2.637241165624999212e+03 2.244512643237103495e-03 -1.827243369000597318e-03
-2.636198777812499884e+03 1.460644500129336691e-03 -2.268321392441641476e-03
-2.635156389999999647e+03 8.949122379949205237e-04 -2.920450925487320243e-03
-2.634114002187500319e+03 5.269678499250310009e-04 -3.770368728174272252e-03
-2.633071614374999626e+03 3.093465100081837994e-04 -4.814003682368550412e-03
-2.632029226562499844e+03 2.437647660399075249e-04 -6.072493258390179033e-03
-2.630986838749999606e+03 3.252113143544047035e-04 -7.515055541538761402e-03
-2.629944450937499823e+03 5.532031245309522232e-04 -9.095379150497732990e-03
-2.628902063124999586e+03 9.366728870355127976e-04 -1.076957397603494487e-02
-2.627859675312499803e+03 1.441234481743993009e-03 -1.246594293037588293e-02
-2.626817287499999566e+03 1.988590176028670088e-03 -1.411104024851949842e-02
-2.625774899687500238e+03 2.514440078620962769e-03 -1.565244161167295145e-02
-2.624732511874999545e+03 3.010921387639147948e-03 -1.701244648109193069e-02
-2.623690124062499763e+03 3.409103326892571739e-03 -1.810003889929531415e-02
-2.622647736249999525e+03 3.626363135562470606e-03 -1.885413488853706493e-02
-2.621605348437499742e+03 3.645722020654671228e-03 -1.924604213193863503e-02
-2.620562960624999960e+03 3.437400260836817167e-03 -1.927334982730017840e-02
-2.619520572812500177e+03 2.986229373596428933e-03 -1.897117948093244438e-02
-2.618478184999999939e+03 2.291959170434365936e-03 -1.841098375812792384e-02
-2.617435797187499247e+03 1.358268433122806432e-03 -1.761240457217407365e-02
-2.616393409374999919e+03 1.988208289074873782e-04 -1.658727701480542868e-02
-2.615351021562499682e+03 -1.177820473020048256e-03 -1.535276891078191965e-02
-2.614308633750000354e+03 -2.712815989730530970e-03 -1.391577442851525334e-02
-2.613266245937500116e+03 -4.326864120068022943e-03 -1.233696621809828031e-02
-2.612223858124999879e+03 -6.013888087939775473e-03 -1.068283012260628703e-02
-2.611181470312499641e+03 -7.768235328669291506e-03 -9.043017131306823470e-03
-2.610139082499999859e+03 -9.530495168888649532e-03 -7.506875296456149219e-03
-2.609096694687499621e+03 -1.124123612694607859e-02 -6.087414104089823759e-03
-2.608054306875000293e+03 -1.286426743742874121e-02 -4.799955473150217637e-03
-2.607011919062499601e+03 -1.437364345908890770e-02 -3.723066506271141898e-03
-2.605969531249999363e+03 -1.571710553121653461e-02 -2.937847552575708655e-03
-2.604927143437499581e+03 -1.686638166842182804e-02 -2.462211383950589812e-03
-2.603884755624999798e+03 -1.780361635129558071e-02 -2.301424173150374078e-03
-2.602842367812499560e+03 -1.849957532241920319e-02 -2.444407809674582592e-03
-2.601799979999999778e+03 -1.896494319042338339e-02 -2.845776932741482090e-03
-2.600757592187499540e+03 -1.921067970074430073e-02 -3.470451687384043613e-03
-2.599715204374999757e+03 -1.925024859745189804e-02 -4.270799305101111512e-03
-2.598672816562499975e+03 -1.906085259726149339e-02 -5.224670837875713958e-03
-2.597630428749999737e+03 -1.859699615431484321e-02 -6.329431485054927593e-03
-2.596588040937499954e+03 -1.783614231120640020e-02 -7.549978146593823609e-03
-2.595545653124999717e+03 -1.683970946693909981e-02 -8.868421182864003049e-03
-2.594503265312499934e+03 -1.570648231786858640e-02 -1.029333471374694817e-02
-2.593460877499999697e+03 -1.446046850199793343e-02 -1.184127731564697458e-02
-2.592418489687499914e+03 -1.314749851185252442e-02 -1.350523781896856117e-02
-2.591376101874999677e+03 -1.183902049874269516e-02 -1.522876074857666510e-02
-2.590333714062499439e+03 -1.056751205809264467e-02 -1.690084158940718950e-02
-2.589291326249999656e+03 -9.381790164746278346e-03 -1.839346977754208190e-02
-2.588248938437499874e+03 -8.361870160336223878e-03 -1.962812897668885295e-02
-2.587206550624999636e+03 -7.563634056325483843e-03 -2.060661799513466980e-02
-2.586164162812499853e+03 -6.993611920365717070e-03 -2.132435022574774228e-02
-2.585121774999999161e+03 -6.652395270566274429e-03 -2.172586132716172042e-02
-2.584079387187499833e+03 -6.560894022842100014e-03 -2.181505163648568557e-02
-2.583036999374999596e+03 -6.686706193572171039e-03 -2.163036216608524298e-02
-2.581994611562499358e+03 -6.996147608533221512e-03 -2.120944673212431242e-02
-2.580952223749999575e+03 -7.509375774006329073e-03 -2.057530921306228999e-02
-2.579909835937499793e+03 -8.216033815458226308e-03 -1.971090786944714249e-02
-2.578867448124999555e+03 -9.079862822334002284e-03 -1.862288557664914732e-02
-2.577825060312499772e+03 -1.007557987018522713e-02 -1.734031229001086957e-02
-2.576782672499999535e+03 -1.120239122411681790e-02 -1.586602730174131379e-02
-2.575740284687499752e+03 -1.242020691836527579e-02 -1.416577074163954779e-02
-2.574697896874999969e+03 -1.365010142718729724e-02 -1.224309461161246157e-02
-2.573655509062499732e+03 -1.485138963547893466e-02 -1.012201796339130648e-02
-2.572613121249999949e+03 -1.599436360710514843e-02 -7.823530438297187153e-03
-2.571570733437499712e+03 -1.705088987124202954e-02 -5.397252340401413606e-03
-2.570528345625000384e+03 -1.801123547865629212e-02 -2.849983866098628957e-03
-2.569485957812500146e+03 -1.888707893631656060e-02 -2.152542971723552011e-04
-2.568443569999999909e+03 -1.965045800659015116e-02 2.398800278574186699e-03
-2.567401182187499671e+03 -2.024095111714280595e-02 4.910392932333816456e-03
-2.566358794374999889e+03 -2.064348798979869642e-02 7.289390736502420441e-03
-2.565316406562499651e+03 -2.088083112846218434e-02 9.524542028121399731e-03
-2.564274018749999868e+03 -2.095852803371937856e-02 1.160212601466221322e-02
-2.563231630937499631e+03 -2.086583391438415550e-02 1.347242232912524741e-02
-2.562189243125000303e+03 -2.062718403846871759e-02 1.506783392259267683e-02
-2.561146855312499611e+03 -2.025816841688336811e-02 1.638891451354061377e-02
-2.560104467499999828e+03 -1.976756135917773563e-02 1.745083592179039536e-02
-2.559062079687500045e+03 -1.919470258704459795e-02 1.824370759875850942e-02
-2.558019691874999808e+03 -1.859722143709189104e-02 1.878684367520938592e-02
-2.556977304062499570e+03 -1.807020988875247119e-02 1.911126703407615632e-02
-2.555934916249999787e+03 -1.770693295500523276e-02 1.919487576970724599e-02
-2.554892528437499550e+03 -1.752274269016884309e-02 1.902679059743574153e-02
-2.553850140625000222e+03 -1.750237563180209385e-02 1.865307269354794448e-02
-2.552807752812499530e+03 -1.763050216896906719e-02 1.813196809118219205e-02
-2.551765364999999747e+03 -1.789245681157575554e-02 1.753115038797914416e-02
-2.550722977187499964e+03 -1.830936922765509858e-02 1.686845204223244923e-02
-2.549680589374999727e+03 -1.892566437773322494e-02 1.610800228115613283e-02
-2.548638201562499944e+03 -1.970740003480465560e-02 1.518420139271148966e-02
-2.547595813749999706e+03 -2.055751764016495314e-02 1.407300603202063169e-02
-2.546553425937499924e+03 -2.142548369231263294e-02 1.286928087771875562e-02
-2.545511038124999232e+03 -2.228007008992366478e-02 1.163894164960197278e-02
-2.544468650312499904e+03 -2.309456777645643374e-02 1.039531829507667204e-02
-2.543426262499999666e+03 -2.384626670986680214e-02 9.159719102187241502e-03
-2.542383874687499429e+03 -2.454699946192963333e-02 7.932900907851876682e-03
-2.541341486874999646e+03 -2.523518466549395239e-02 6.743589334100305067e-03
-2.540299099062499863e+03 -2.590356660657380447e-02 5.608788868948894578e-03
-2.539256711249999626e+03 -2.651239993523613406e-02 4.504290785009947874e-03
-2.538214323437499843e+03 -2.704559346438304562e-02 3.419045032940062900e-03
-2.537171935624999605e+03 -2.749706268551435975e-02 2.366404343745060097e-03
-2.536129547812499823e+03 -2.784594883480717362e-02 1.360677426598875389e-03
-2.535087159999999585e+03 -2.812649654241780942e-02 3.849253391273560715e-04
-2.534044772187499348e+03 -2.837884085403090395e-02 -5.507464485413756609e-04
-2.533002384374999565e+03 -2.861650135932558917e-02 -1.400794245962331793e-03
-2.531959996562499782e+03 -2.888286123717137902e-02 -2.126307215036091821e-03
-2.530917608749999545e+03 -2.919579676178336164e-02 -2.702090820674613644e-03
-2.529875220937499762e+03 -2.956042406619292101e-02 -3.130338347001835123e-03
-2.528832833124999979e+03 -2.997011797629778665e-02 -3.397906082602421447e-03
-2.527790445312499742e+03 -3.039241585565864712e-02 -3.478464484518072920e-03
-2.526748057499999959e+03 -3.083358355564051398e-02 -3.337330152767414501e-03
-2.525705669687499721e+03 -3.129297792147579110e-02 -2.922917149081646470e-03
-2.524663281874999939e+03 -3.174631742385929795e-02 -2.256964310359678254e-03
-2.523620894062499701e+03 -3.220666430750002140e-02 -1.417925684429411368e-03
-2.522578506250000373e+03 -3.270921026049795205e-02 -4.456224305870237832e-04
-2.521536118437499681e+03 -3.326725682796178446e-02 6.439307696471835733e-04
-2.520493730624999898e+03 -3.384612098058308038e-02 1.803228810178523697e-03
-2.519451342812499661e+03 -3.442609880499847286e-02 2.959480601718225169e-03
-2.518408954999999878e+03 -3.499236415767410097e-02 3.994256960807418717e-03
-2.517366567187499641e+03 -3.549531084730922492e-02 4.761353392224283720e-03
-2.516324179374999858e+03 -3.589633417501229135e-02 5.179155525558028043e-03
-2.515281791562499620e+03 -3.619307562404056045e-02 5.263725870264906494e-03
-2.514239403749999838e+03 -3.640055303746499160e-02 5.037354159504701077e-03
-2.513197015937499600e+03 -3.651864800762958524e-02 4.490842170514416920e-03
-2.512154628124999817e+03 -3.653028198500585938e-02 3.621407140302323243e-03
-2.511112240312499580e+03 -3.642162748031934488e-02 2.419639048440363170e-03
-2.510069852499999797e+03 -3.619074978649310798e-02 9.526330865923819582e-04
-2.509027464687499560e+03 -3.580743013501881677e-02 -6.665917622896286787e-04
-2.507985076874999777e+03 -3.526289824628587449e-02 -2.366179906122573614e-03
-2.506942689062499539e+03 -3.461630904979263318e-02 -4.104001374392912856e-03
-2.505900301249999757e+03 -3.391482881208834899e-02 -5.856938936560845271e-03
-2.504857913437499974e+03 -3.319890037962077572e-02 -7.579057836921946831e-03
-2.503815525624999736e+03 -3.249408573314920695e-02 -9.219978886612602981e-03
-2.502773137812499954e+03 -3.179383976291504793e-02 -1.072227607799891569e-02
-2.501730749999999716e+03 -3.107166692536047006e-02 -1.200515304218273578e-02
-2.500688362187499933e+03 -3.026875852053124635e-02 -1.301151012872169693e-02
-2.499645974374999696e+03 -2.935029824920484115e-02 -1.371157791495656447e-02
-2.498603586562499913e+03 -2.831790627337222102e-02 -1.408439331448375215e-02
-2.497561198749999676e+03 -2.719218310355333082e-02 -1.409622850749233346e-02
-2.496518810937499893e+03 -2.601421984470360729e-02 -1.371025456631056773e-02
-2.495476423124999656e+03 -2.483586008210103904e-02 -1.292891375639177928e-02
-2.494434035312499873e+03 -2.371933849577469167e-02 -1.178774433306543738e-02
-2.493391647499999635e+03 -2.272007942917024514e-02 -1.036532920085682721e-02
-2.492349259687499853e+03 -2.187898918180031932e-02 -8.773022772468478184e-03
-2.491306871874999615e+03 -2.122078628102892078e-02 -7.106372067919646159e-03
-2.490264484062499378e+03 -2.074453348889215495e-02 -5.428638586855051920e-03
-2.489222096249999595e+03 -2.041576496608174182e-02 -3.790765655967353980e-03
-2.488179708437499812e+03 -2.023241505879982971e-02 -2.238030814456211902e-03
-2.487137320624999575e+03 -2.024099926471720559e-02 -8.113258508419521255e-04
-2.486094932812499792e+03 -2.044846438902582150e-02 4.268688024521055300e-04
-2.485052544999999100e+03 -2.083122277673804881e-02 1.423694965727109697e-03
-2.484010157187499772e+03 -2.139696020520922420e-02 2.189270552720605501e-03
-2.482967769374999534e+03 -2.213131792204875437e-02 2.751745855485435849e-03
-2.481925381562499297e+03 -2.299714057980867254e-02 3.153765441665665192e-03
-2.480882993749999969e+03 -2.398687840377049935e-02 3.461195394103379515e-03
-2.479840605937499731e+03 -2.509707888329813091e-02 3.695290245149890351e-03
-2.478798218124999948e+03 -2.632698773919216195e-02 3.872383689794656365e-03
-2.477755830312499711e+03 -2.764536586755069955e-02 4.046060975780613189e-03
-2.476713442499999928e+03 -2.901706342755066420e-02 4.270936111347392594e-03
-2.475671054687499691e+03 -3.043675177727456910e-02 4.584561095332449418e-03
-2.474628666874999908e+03 -3.184533351711707483e-02 4.975488073876272420e-03
-2.473586279062499671e+03 -3.319033078220745558e-02 5.436656218116558449e-03
-2.472543891249999888e+03 -3.448338170812377534e-02 6.005733687957451501e-03
-2.471501503437499650e+03 -3.574870615941178748e-02 6.700094485710302895e-03
-2.470459115625000322e+03 -3.697726698253810812e-02 7.530372533892867003e-03
-2.469416727812499630e+03 -3.814487627886677806e-02 8.491356548577341790e-03
-2.468374339999999847e+03 -3.925537428154677461e-02 9.543576935021398644e-03
-2.467331952187500065e+03 -4.030196247598159809e-02 1.068685548908316144e-02
-2.466289564374999827e+03 -4.125085017121553344e-02 1.194360502651582029e-02
-2.465247176562499590e+03 -4.208926426214857491e-02 1.329990800841591644e-02
-2.464204788749999807e+03 -4.281740050279583126e-02 1.476280642864121785e-02
-2.463162400937499569e+03 -4.342439894145722068e-02 1.638084715652739914e-02
-2.462120013125000241e+03 -4.389124238327726801e-02 1.815664395319401339e-02
-2.461077625312499549e+03 -4.421118983013948983e-02 2.008363891696776649e-02
-2.460035237499999766e+03 -4.437275993379329736e-02 2.215237384978391635e-02
-2.458992849687499984e+03 -4.434234709129749458e-02 2.430521640104415723e-02
-2.457950461874999746e+03 -4.410979859563300687e-02 2.652120254319792481e-02
-2.456908074062499963e+03 -4.367472485262833409e-02 2.878371818764349430e-02
-2.455865686249999726e+03 -4.305074812211535928e-02 3.102763610382350268e-02
-2.454823298437499943e+03 -4.220977856354768409e-02 3.317967716931953526e-02
-2.453780910624999251e+03 -4.111618136890168168e-02 3.520276981048320319e-02
-2.452738522812499923e+03 -3.978020402179784781e-02 3.706905502709252620e-02
-2.451696134999999686e+03 -3.825089890206437304e-02 3.873179188665019923e-02
-2.450653747187499903e+03 -3.657931497759792094e-02 4.017270803054396461e-02
-2.449611359374999665e+03 -3.480040907771654590e-02 4.135755389335821208e-02
-2.448568971562499883e+03 -3.294902296882417508e-02 4.222743511300629249e-02
-2.447526583749999645e+03 -3.105356411841013117e-02 4.274766984654383706e-02
-2.446484195937499862e+03 -2.919002592412465319e-02 4.289675810500880732e-02
-2.445441808124999625e+03 -2.743927486057673448e-02 4.266919310434533902e-02
-2.444399420312499842e+03 -2.586555814747804050e-02 4.206098334508374947e-02
-2.443357032499999605e+03 -2.453702236724782798e-02 4.108304534133287722e-02
-2.442314644687499367e+03 -2.351295244806873505e-02 3.977006453909279898e-02
-2.441272256874999584e+03 -2.282901610667200862e-02 3.817799960993462777e-02
-2.440229869062499802e+03 -2.249122314755568758e-02 3.634564568454685951e-02
-2.439187481249999564e+03 -2.253202549904695373e-02 3.431721283948519635e-02
-2.438145093437499781e+03 -2.295610103523217094e-02 3.215640020977025837e-02
-2.437102705624999544e+03 -2.371245278645542701e-02 2.990771156307002118e-02
-2.436060317812499761e+03 -2.476845312656703046e-02 2.764835425507823630e-02
-2.435017929999999978e+03 -2.604496390494380823e-02 2.542394579858520132e-02
-2.433975542187499741e+03 -2.747616287723312484e-02 2.324326185030816186e-02
-2.432933154374999958e+03 -2.904632709557379219e-02 2.113493040895305861e-02
-2.431890766562499721e+03 -3.074202849578617017e-02 1.913922755121904781e-02
-2.430848378749999938e+03 -3.254661675618970157e-02 1.732668506931924965e-02
-2.429805990937499701e+03 -3.438655232214950924e-02 1.573053374154679412e-02
-2.428763603124999918e+03 -3.619167711771095752e-02 1.435483102648918256e-02
-2.427721215312499680e+03 -3.792342465849701805e-02 1.321844198592890020e-02
-2.426678827499999898e+03 -3.957340422467389707e-02 1.236351044796753923e-02
-2.425636439687499660e+03 -4.116341755418129883e-02 1.182193591050569731e-02
-2.424594051874999877e+03 -4.270994093238373451e-02 1.158403793086585330e-02
-2.423551664062499640e+03 -4.419702284195648617e-02 1.161385732463172948e-02
-2.422509276249999857e+03 -4.559695498675371550e-02 1.184894140283106710e-02
-2.421466888437499620e+03 -4.690703420068921548e-02 1.226837440937767962e-02
-2.420424500624999837e+03 -4.815311396413754497e-02 1.284636902063098808e-02
-2.419382112812499599e+03 -4.939657455484567500e-02 1.353615873237853928e-02
-2.418339725000000271e+03 -5.069998893249266780e-02 1.432622758142588874e-02
-2.417297337187499579e+03 -5.211865295285166011e-02 1.518001179922448714e-02
-2.416254949374999796e+03 -5.368118606424123612e-02 1.606449521653552370e-02
-2.415212561562499559e+03 -5.539997485339480388e-02 1.698970656712871924e-02
-2.414170173749999776e+03 -5.729773529848769531e-02 1.792803599846185328e-02
-2.413127785937499993e+03 -5.935177193800855733e-02 1.883362269162302746e-02
-2.412085398124999756e+03 -6.156893818641888394e-02 1.973538048049723950e-02
-2.411043010312499973e+03 -6.394190383132310196e-02 2.065761628935290639e-02
-2.410000622500000190e+03 -6.642185091665253616e-02 2.154604059575927419e-02
-2.408958234687499953e+03 -6.896000961064591150e-02 2.236144976158575132e-02
-2.407915846874999716e+03 -7.153563480410080055e-02 2.308519797610368920e-02
-2.406873459062500388e+03 -7.414979060037175940e-02 2.371837921269962651e-02
-2.405831071249999695e+03 -7.676542462940644240e-02 2.432467337935549298e-02
-2.404788683437499913e+03 -7.935420494203117292e-02 2.494955874983710575e-02
-2.403746295624999675e+03 -8.186342616415734352e-02 2.562725708126466564e-02
-2.402703907812499892e+03 -8.419397128138934872e-02 2.638717348333671775e-02
-2.401661519999999655e+03 -8.628130493154749503e-02 2.719972328352971216e-02
-2.400619132187499872e+03 -8.810622914475711720e-02 2.797084329396230459e-02
-2.399576744374999635e+03 -8.958887120964807715e-02 2.860389320677796457e-02
-2.398534356562499397e+03 -9.062112112918849216e-02 2.907760066139140204e-02
-2.397491968749999614e+03 -9.118446994956599938e-02 2.940349911511982300e-02
-2.396449580937499832e+03 -9.131545730495684021e-02 2.958502882598855813e-02
-2.395407193124999594e+03 -9.107509225993244695e-02 2.965028958059059278e-02
-2.394364805312499811e+03 -9.055457474655831396e-02 2.965200572754806210e-02
-2.393322417499999119e+03 -8.984307382739721570e-02 2.965978683016054496e-02
-2.392280029687499791e+03 -8.895745590549272719e-02 2.973601298810880575e-02
-2.391237641874999554e+03 -8.785131579663715828e-02 2.991558994158791465e-02
-2.390195254062499316e+03 -8.654632224703984189e-02 3.023484608888799344e-02
-2.389152866249999988e+03 -8.515693447721207898e-02 3.076402087765619728e-02
-2.388110478437499751e+03 -8.376750662385519519e-02 3.155720450066608340e-02
-2.387068090624999968e+03 -8.243827353271226954e-02 3.261089956950715546e-02
-2.386025702812499730e+03 -8.122885490625035565e-02 3.386369373890363993e-02
-2.384983314999999493e+03 -8.015516745526291009e-02 3.524786211814386755e-02
-2.383940927187499710e+03 -7.919093270999016942e-02 3.675205089016364557e-02
-2.382898539374999928e+03 -7.836251844008615408e-02 3.836218809239816396e-02
-2.381856151562499235e+03 -7.777732568238182598e-02 4.003619452654873928e-02
-2.380813763749999907e+03 -7.748818481297971295e-02 4.170007982114574963e-02
-2.379771375937499670e+03 -7.749958673185979030e-02 4.327969399572083320e-02
-2.378728988124999887e+03 -7.778072708808730917e-02 4.469353836251362122e-02
-2.377686600312499650e+03 -7.831011650075529740e-02 4.587445727161434256e-02
-2.376644212499999867e+03 -7.910499479419182134e-02 4.680502763806910355e-02
-2.375601824687499629e+03 -8.013307100855607268e-02 4.745041123574066794e-02
-2.374559436874999847e+03 -8.134508837541994108e-02 4.780686480249746878e-02
-2.373517049062499609e+03 -8.280961854780820308e-02 4.795985477845357559e-02
-2.372474661249999826e+03 -8.463353452503101504e-02 4.796360716011832670e-02
-2.371432273437499589e+03 -8.682151817086461443e-02 4.777604410097124193e-02
-2.370389885625000261e+03 -8.933258978503812175e-02 4.739936597278569808e-02
-2.369347497812499569e+03 -9.212090451226137566e-02 4.689803981831828367e-02
-2.368305109999999786e+03 -9.517516312841213522e-02 4.632398277205736908e-02
-2.367262722187500458e+03 -9.850228816191894388e-02 4.574412819555174342e-02
-2.366220334374999766e+03 -1.020650012682140367e-01 4.517745210047349746e-02
-2.365177946562499983e+03 -1.057854134860362338e-01 4.459925804323598003e-02
-2.364135558749999745e+03 -1.095052361695696003e-01 4.397534742512862471e-02
-2.363093170937499963e+03 -1.131415201159776812e-01 4.326770087964967176e-02
-2.362050783125000180e+03 -1.166820196859203324e-01 4.248339741729893065e-02
-2.361008395312499943e+03 -1.200651896264097324e-01 4.170484307601008550e-02
-2.359966007499999705e+03 -1.232657434030147575e-01 4.102427114353143084e-02
-2.358923619687499922e+03 -1.262870727722274211e-01 4.048514789748477311e-02
-2.357881231874999685e+03 -1.291234381912528262e-01 4.009883404630776305e-02
-2.356838844062499902e+03 -1.317627146137393956e-01 3.986978014821669636e-02
-2.355796456249999665e+03 -1.342121469939867029e-01 3.982007661507897672e-02
-2.354754068437499882e+03 -1.364297140135767583e-01 3.993218633996927641e-02
-2.353711680624999644e+03 -1.383490926561737333e-01 4.017615209706403706e-02
-2.352669292812499862e+03 -1.399537837673776042e-01 4.054639778450659648e-02
-2.351626904999999624e+03 -1.412706008655884582e-01 4.100625769009343113e-02
-2.350584517187499841e+03 -1.422956995573422256e-01 4.149739915218749603e-02
-2.349542129374999604e+03 -1.430106701080733067e-01 4.198004562638282811e-02
-2.348499741562499821e+03 -1.434380429751072328e-01 4.238777096340410472e-02
-2.347457353749999584e+03 -1.435700566877176898e-01 4.265642477029576995e-02
-2.346414965937499801e+03 -1.433726855106640941e-01 4.277766953139944262e-02
-2.345372578124999563e+03 -1.428619273204216333e-01 4.277191281284677821e-02
-2.344330190312499781e+03 -1.420809317650820192e-01 4.269282962928965669e-02
-2.343287802499999998e+03 -1.411055810970623103e-01 4.259768141327337221e-02
-2.342245414687499760e+03 -1.400624991370781891e-01 4.252790032235018863e-02
-2.341203026874999978e+03 -1.389617573108886672e-01 4.252674900994031504e-02
-2.340160639062499740e+03 -1.378453766526868962e-01 4.266273779641722302e-02
-2.339118251249999958e+03 -1.367956679041573420e-01 4.299154954422194225e-02
-2.338075863437499265e+03 -1.358312051155843025e-01 4.355692389001183940e-02
-2.337033475624999937e+03 -1.350265435638345057e-01 4.441024783289319183e-02
-2.335991087812499700e+03 -1.344391188980848251e-01 4.558407442877216581e-02
-2.334948699999999917e+03 -1.341154549148358965e-01 4.710730952487323514e-02
-2.333906312187499680e+03 -1.340489811071726156e-01 4.893703505212405880e-02
-2.332863924374999442e+03 -1.341666965337576234e-01 5.094114707813538617e-02
-2.331821536562499659e+03 -1.344047080800552241e-01 5.300870256974105771e-02
-2.330779148749999877e+03 -1.346951061056429755e-01 5.509138925022680905e-02
-2.329736760937499184e+03 -1.349869595517265430e-01 5.715914140965246137e-02
-2.328694373124999856e+03 -1.352422105657783979e-01 5.918874148442435784e-02
-2.327651985312499619e+03 -1.354981515593446928e-01 6.117300886491344736e-02
-2.326609597500000291e+03 -1.357649002423010343e-01 6.310859382410395624e-02
-2.325567209687499599e+03 -1.359996137431484231e-01 6.497760673954464106e-02
-2.324524821874999816e+03 -1.362310658790603646e-01 6.674653180609753378e-02
-2.323482434062499578e+03 -1.366097587837753757e-01 6.845479347909413925e-02
-2.322440046249999796e+03 -1.372536805537438731e-01 7.015467325463367598e-02
-2.321397658437499558e+03 -1.381530653226148431e-01 7.183942680803501180e-02
-2.320355270624999775e+03 -1.392337823779814521e-01 7.343567417693037946e-02
-2.319312882812499993e+03 -1.403609567877896480e-01 7.488138225607232634e-02
-2.318270495000000210e+03 -1.414581344307373478e-01 7.618134478701764356e-02
-2.317228107187499972e+03 -1.424659907557106475e-01 7.732868198432202300e-02
-2.316185719374999735e+03 -1.432861664152036418e-01 7.830371509866253243e-02
-2.315143331562500407e+03 -1.438391438803877653e-01 7.906777509889374722e-02
-2.314100943749999715e+03 -1.441071986628182644e-01 7.961561323037129323e-02
-2.313058555937499932e+03 -1.440985276582309460e-01 7.995119699146398251e-02
-2.312016168124999695e+03 -1.437652902609904415e-01 8.005641296567164722e-02
-2.310973780312499912e+03 -1.430482161913611272e-01 7.997057888952012472e-02
-2.309931392500000129e+03 -1.419722586867166736e-01 7.977111964681610212e-02
-2.308889004687499892e+03 -1.405790980411042446e-01 7.950672615921532127e-02
-2.307846616874999654e+03 -1.389128749308625732e-01 7.922620682067593734e-02
-2.306804229062500326e+03 -1.370557832013500621e-01 7.893091429182247376e-02
-2.305761841249999634e+03 -1.350429978236615813e-01 7.858375376638300491e-02
-2.304719453437499851e+03 -1.328902547668768808e-01 7.817655644417069449e-02
-2.303677065624999614e+03 -1.306547876784311113e-01 7.769099658913754258e-02
-2.302634677812499831e+03 -1.283273724199885391e-01 7.709720103574824179e-02
-2.301592289999999593e+03 -1.258118961320226492e-01 7.636006129227895789e-02
-2.300549902187499811e+03 -1.231562089783868608e-01 7.545472523803324616e-02
-2.299507514374999573e+03 -1.204420330324934008e-01 7.444944189244104282e-02
-2.298465126562499790e+03 -1.177485263813704691e-01 7.347275038706467531e-02
-2.297422738749999553e+03 -1.152745334804065741e-01 7.267357274891507457e-02
-2.296380350937499770e+03 -1.131329142486771216e-01 7.219909658148949971e-02
-2.295337963124999987e+03 -1.113424160005559993e-01 7.209423644211095106e-02
-2.294295575312499750e+03 -1.099699835365829242e-01 7.234745975234230242e-02
-2.293253187499999967e+03 -1.091864715448508244e-01 7.297742817648761315e-02
-2.292210799687499730e+03 -1.091173141963261428e-01 7.401451133302090757e-02
-2.291168411874999947e+03 -1.097714556312342771e-01 7.545578361803342848e-02
-2.290126024062499255e+03 -1.111623793440841002e-01 7.730849307886146493e-02
-2.289083636249999927e+03 -1.133309061947302548e-01 7.951961260408839383e-02
-2.288041248437499689e+03 -1.163001741615513063e-01 8.193261624092261497e-02
-2.286998860624999907e+03 -1.199444855348498484e-01 8.442451402195891297e-02
-2.285956472812499669e+03 -1.240834599118664505e-01 8.691422856730378343e-02
-2.284914084999999886e+03 -1.286125782940527595e-01 8.934348561242465292e-02
-2.283871697187499649e+03 -1.333725809176347088e-01 9.165141566005535756e-02
-2.282829309374999866e+03 -1.380969247780372000e-01 9.372493537074157166e-02
-2.281786921562499629e+03 -1.425116101464814489e-01 9.545116988227438093e-02
-2.280744533749999846e+03 -1.464731187264751433e-01 9.674880740311363192e-02
-2.279702145937499608e+03 -1.499176125033138407e-01 9.755894620166885578e-02
-2.278659758124999826e+03 -1.528599677080743346e-01 9.789648435717290820e-02
-2.277617370312499588e+03 -1.553441951090623885e-01 9.782502147815895499e-02
-2.276574982499999805e+03 -1.574610266162402850e-01 9.742163955127867980e-02
-2.275532594687499568e+03 -1.593019941351528079e-01 9.672889837847009620e-02
-2.274490206874999785e+03 -1.608362277194994583e-01 9.576397564163881271e-02
-2.273447819062500002e+03 -1.620460016278644777e-01 9.456556301414538457e-02
-2.272405431249999765e+03 -1.629863420655504602e-01 9.321552432508614650e-02
-2.271363043437499982e+03 -1.637532107365898548e-01 9.178641839330337060e-02
-2.270320655625000200e+03 -1.644168549725980033e-01 9.027913483912783366e-02
-2.269278267812499962e+03 -1.650044741317196473e-01 8.869494006548141185e-02
-2.268235879999999725e+03 -1.655513309027037694e-01 8.706815142461063473e-02
-2.267193492187499942e+03 -1.660393292687802336e-01 8.542306035268594500e-02
-2.266151104374999704e+03 -1.664270452567727376e-01 8.381276447156910114e-02
-2.265108716562499922e+03 -1.667391385035217888e-01 8.232194403900781887e-02
-2.264066328749999684e+03 -1.669320286236941897e-01 8.100971649890240101e-02
-2.263023940937499901e+03 -1.668788284569027169e-01 7.994160449010273561e-02
-2.261981553124999664e+03 -1.665700461054199499e-01 7.915335270343315521e-02
-2.260939165312499881e+03 -1.661070614510698762e-01 7.869872792878526702e-02
-2.259896777499999644e+03 -1.655317613571692936e-01 7.865624112941030366e-02
-2.258854389687499861e+03 -1.648365090817981993e-01 7.896800672636973550e-02
-2.257812001874999623e+03 -1.640105358812828373e-01 7.948348599378131374e-02
-2.256769614062499841e+03 -1.630192493407966181e-01 8.006781750646561890e-02
-2.255727226249999603e+03 -1.618303201852054896e-01 8.062355307343362087e-02
-2.254684838437499820e+03 -1.604577383843792115e-01 8.110269093928118567e-02
-2.253642450624999583e+03 -1.589319819194872641e-01 8.150492450754903695e-02
-2.252600062812499800e+03 -1.572520296085871128e-01 8.184777944719123788e-02
-2.251557674999999563e+03 -1.554762978253037553e-01 8.212573610622413145e-02
-2.250515287187499780e+03 -1.537302181855650929e-01 8.234227535120861030e-02
-2.249472899374999997e+03 -1.520870674107903942e-01 8.250799621509047332e-02
-2.248430511562499760e+03 -1.506218042902062182e-01 8.267835418606864217e-02
-2.247388123749999977e+03 -1.493821166159994829e-01 8.295534960453539164e-02
-2.246345735937499285e+03 -1.483414733954581399e-01 8.335452337206880613e-02
-2.245303348124999957e+03 -1.474863685344153796e-01 8.386084109339135562e-02
-2.244260960312499719e+03 -1.468254914973007585e-01 8.450022963998554681e-02
-2.243218572499999937e+03 -1.464065782020016748e-01 8.525372962354178796e-02
-2.242176184687499699e+03 -1.462532308731521458e-01 8.609740458134271246e-02
-2.241133796874999462e+03 -1.463561526552104308e-01 8.704705174615094687e-02
-2.240091409062499679e+03 -1.467727057363981957e-01 8.812634648768008505e-02
-2.239049021249999896e+03 -1.476231808108563193e-01 8.937238395378116484e-02
-2.238006633437499204e+03 -1.489031069424917308e-01 9.075454486545185551e-02
-2.236964245624999876e+03 -1.504986237556357742e-01 9.220041668913141197e-02
-2.235921857812499638e+03 -1.522443622163557053e-01 9.360169411555023522e-02
-2.234879469999999856e+03 -1.540132005695812878e-01 9.486120312826475109e-02
-2.233837082187499618e+03 -1.558235406170820903e-01 9.596052730085079252e-02
-2.232794694374999381e+03 -1.576068536813566290e-01 9.685693870310549403e-02
-2.231752306562499598e+03 -1.592042036394103188e-01 9.746601379484418071e-02
-2.230709918749999815e+03 -1.605268006822530846e-01 9.777229264417378052e-02
-2.229667530937499123e+03 -1.615271847601031097e-01 9.782219669336089662e-02
-2.228625143124999795e+03 -1.622524363965164584e-01 9.769175927533345349e-02
-2.227582755312500012e+03 -1.627737283415711667e-01 9.744555542357091760e-02
-2.226540367499999775e+03 -1.631400319426140333e-01 9.710077547214483740e-02
-2.225497979687499992e+03 -1.634394477790391820e-01 9.675253118094982729e-02
-2.224455591874999755e+03 -1.637817670125371328e-01 9.652296215564719339e-02
-2.223413204062499972e+03 -1.643866816537731812e-01 9.648567525620477259e-02
-2.222370816249999734e+03 -1.654967033682346322e-01 9.670182577344357822e-02
-2.221328428437499952e+03 -1.672138377009030064e-01 9.722419292933401347e-02
-2.220286040625000169e+03 -1.695343429358326104e-01 9.801592678232387557e-02
-2.219243652812499931e+03 -1.723856865816571493e-01 9.896832867508140175e-02
-2.218201265000000149e+03 -1.757160353823504217e-01 1.000897484323000353e-01
-2.217158877187499911e+03 -1.795287609349496272e-01 1.015174850664386647e-01
-2.216116489374999674e+03 -1.837508976760329760e-01 1.033412573167484944e-01
-2.215074101562500346e+03 -1.882425470528294176e-01 1.055537478226167558e-01
-2.214031713749999653e+03 -1.928675252545267726e-01 1.081108501952388751e-01
-2.212989325937499871e+03 -1.974620334586824344e-01 1.108593332052419944e-01
-2.211946938124999633e+03 -2.018407632820296282e-01 1.135588534449767650e-01
-2.210904550312499850e+03 -2.059200822713342371e-01 1.160851018130235890e-01
-2.209862162500000068e+03 -2.097256247876609636e-01 1.184398560121611155e-01
-2.208819774687499830e+03 -2.132254460993293910e-01 1.205992863247649094e-01
-2.207777386874999593e+03 -2.162077152181577366e-01 1.224870056759438247e-01
-2.206734999062499810e+03 -2.185253421352132963e-01 1.239991710581319490e-01
-2.205692611249999572e+03 -2.201804345815071839e-01 1.250844814725694809e-01
-2.204650223437499790e+03 -2.212038520604008573e-01 1.257365268809607639e-01
-2.203607835625000007e+03 -2.216600090422059244e-01 1.259634184706336368e-01
-2.202565447812499769e+03 -2.215718486897570449e-01 1.258498542219075034e-01
-2.201523059999999987e+03 -2.210045399836276792e-01 1.254750649798618556e-01
-2.200480672187499749e+03 -2.200547202599440477e-01 1.248682685696085731e-01
-2.199438284374999967e+03 -2.187184368179617422e-01 1.240868881402518720e-01
-2.198395896562499729e+03 -2.170505047442253810e-01 1.232472490032387735e-01
-2.197353508749999946e+03 -2.152082610235541982e-01 1.224221749225641309e-01
-2.196311120937499709e+03 -2.134068641726749593e-01 1.216334240492572827e-01
-2.195268733124999926e+03 -2.118685940833933690e-01 1.209579493708722864e-01
-2.194226345312499689e+03 -2.106947432633148876e-01 1.204759079292365836e-01
-2.193183957499999906e+03 -2.099512970578100435e-01 1.202257568082252953e-01
-2.192141569687499668e+03 -2.097275367878769226e-01 1.202518139314541074e-01
-2.191099181874999886e+03 -2.100840920336387863e-01 1.206042078162226083e-01
-2.190056794062499648e+03 -2.109567362905327426e-01 1.212907094138361008e-01
-2.189014406249999865e+03 -2.122517148015717336e-01 1.223031617601901266e-01
-2.187972018437499628e+03 -2.138877135776628968e-01 1.235600847190832657e-01
-2.186929630624999845e+03 -2.156992155226938046e-01 1.249375737618928089e-01
-2.185887242812499153e+03 -2.176033591224696695e-01 1.264240526552776189e-01
-2.184844854999999825e+03 -2.195519330161776195e-01 1.279519966734992964e-01
-2.183802467187499587e+03 -2.214239269161905888e-01 1.293947024092768350e-01
-2.182760079374999805e+03 -2.231242943972981951e-01 1.306778664917572774e-01
-2.181717691562499567e+03 -2.245719545511029036e-01 1.317172799850541975e-01
-2.180675303749999784e+03 -2.257616313253144047e-01 1.324592107433028298e-01
-2.179632915937500002e+03 -2.267852467220752288e-01 1.329568359959189261e-01
-2.178590528124999764e+03 -2.277497513467513501e-01 1.333164423913175134e-01
-2.177548140312499982e+03 -2.287099619786604476e-01 1.335210221867603742e-01
-2.176505752499999744e+03 -2.296446549930445113e-01 1.334757341121829699e-01
-2.175463364687499961e+03 -2.305847815147014923e-01 1.331282471224198294e-01
-2.174420976875000179e+03 -2.315745519307923772e-01 1.324463890719368986e-01
-2.173378589062499941e+03 -2.326110274851742599e-01 1.314208036553495551e-01
-2.172336201249999704e+03 -2.337906887226726960e-01 1.300889475706449860e-01
-2.171293813437499921e+03 -2.352032138515446069e-01 1.285763013635141117e-01
-2.170251425624999683e+03 -2.367120725488902344e-01 1.270239605918262460e-01
-2.169209037812499901e+03 -2.381001786033989376e-01 1.254615814237731997e-01
-2.168166649999999663e+03 -2.393230800744441666e-01 1.238836327415585720e-01
-2.167124262187499880e+03 -2.404632404484990937e-01 1.222923154872534723e-01
-2.166081874375000098e+03 -2.414635156767022117e-01 1.207006082244000134e-01
-2.165039486562499860e+03 -2.423061849490947273e-01 1.191639108982120998e-01
-2.163997098749999623e+03 -2.431010823558267808e-01 1.177133572438621295e-01
-2.162954710937500295e+03 -2.439817756178511987e-01 1.163525251182878084e-01
-2.161912323124999602e+03 -2.451065197118521000e-01 1.150676929346238359e-01
-2.160869935312499820e+03 -2.465397385844690092e-01 1.138645787005676674e-01
-2.159827547499999582e+03 -2.482774470980519954e-01 1.127677927839862426e-01
-2.158785159687499799e+03 -2.502491426163287458e-01 1.117370538004326674e-01
-2.157742771875000017e+03 -2.522756761095016897e-01 1.106602309124954109e-01
-2.156700384062499779e+03 -2.541860519914111993e-01 1.094772921766222901e-01
-2.155657996249999997e+03 -2.557319704049212938e-01 1.081997727412863236e-01
-2.154615608437500214e+03 -2.566810835807406543e-01 1.068575197271378341e-01
-2.153573220624999976e+03 -2.570762211790093010e-01 1.055745835366694724e-01
-2.152530832812499739e+03 -2.569294608447623696e-01 1.045574710935749246e-01
-2.151488444999999956e+03 -2.562115722622587133e-01 1.039297405909387628e-01
-2.150446057187499719e+03 -2.550410187996358102e-01 1.037438688749237198e-01
-2.149403669374999936e+03 -2.536595994316830360e-01 1.040171174394602105e-01
-2.148361281562499698e+03 -2.521660612908081522e-01 1.047642370651942767e-01
-2.147318893749999916e+03 -2.505053057778264258e-01 1.060551787518582978e-01
-2.146276505937499223e+03 -2.487357260024735950e-01 1.079679063869943834e-01
-2.145234118124999895e+03 -2.467886776423038886e-01 1.104814721985376003e-01
-2.144191730312499658e+03 -2.445780450584673915e-01 1.134480000407987188e-01
-2.143149342499999875e+03 -2.421470494495688852e-01 1.167835352839476787e-01
-2.142106954687499638e+03 -2.395522399671992098e-01 1.204384492992362360e-01
-2.141064566874999400e+03 -2.369317673789076428e-01 1.243264626930733613e-01
-2.140022179062499617e+03 -2.343020068641451514e-01 1.283565525645512240e-01
-2.138979791249999835e+03 -2.315083869926457816e-01 1.323510380878653858e-01
-2.137937403437499142e+03 -2.284114403217778755e-01 1.361543419000692812e-01
-2.136895015624999814e+03 -2.250753188079336609e-01 1.397071883768719047e-01
-2.135852627812499577e+03 -2.215807697173750312e-01 1.429486001133149775e-01
-2.134810239999999794e+03 -2.178372379316440566e-01 1.458043316008954260e-01
-2.133767852187500011e+03 -2.138208789211985539e-01 1.481711008055223988e-01
-2.132725464374999774e+03 -2.096091818397124162e-01 1.499193058662574574e-01
-2.131683076562499991e+03 -2.052257308317542994e-01 1.510378725154447044e-01
-2.130640688749999299e+03 -2.006729262037160733e-01 1.516213443144869000e-01
-2.129598300937499516e+03 -1.961283786522465544e-01 1.517271799244311603e-01
-2.128555913124999734e+03 -1.917416628961643721e-01 1.513623209421451066e-01
-2.127513525312499951e+03 -1.875995065078100987e-01 1.505371367656154202e-01
-2.126471137499999713e+03 -1.838340086781667104e-01 1.493544380122060755e-01
-2.125428749687499931e+03 -1.805984928100055065e-01 1.479650037605985680e-01
-2.124386361874999693e+03 -1.780101433413010248e-01 1.464407067427618281e-01
-2.123343974062499910e+03 -1.760129579694612589e-01 1.447814739268250828e-01
-2.122301586250000128e+03 -1.743767248233774880e-01 1.430002188138707331e-01
-2.121259198437499890e+03 -1.729072082516258657e-01 1.411371804891805581e-01
-2.120216810624999653e+03 -1.715912323710365450e-01 1.392613659942358029e-01
-2.119174422812499870e+03 -1.704305828686409341e-01 1.374651000992160033e-01
-2.118132035000000087e+03 -1.693647233237650651e-01 1.358458384380291373e-01
-2.117089647187499850e+03 -1.683385737560329498e-01 1.344834230245329221e-01
-2.116047259375000067e+03 -1.672850988726382049e-01 1.334193979536189567e-01
-2.115004871562499829e+03 -1.662584699329313354e-01 1.326867262225507049e-01
-2.113962483750000047e+03 -1.652998418911875711e-01 1.322230245363356649e-01
-2.112920095937499809e+03 -1.642675634172301169e-01 1.318769593388700034e-01
-2.111877708124999572e+03 -1.629694447616012731e-01 1.314630206432233772e-01
-2.110835320312500244e+03 -1.613524724280964995e-01 1.308548482130195700e-01
-2.109792932499999552e+03 -1.594195460334268954e-01 1.300158944312828357e-01
-2.108750544687499769e+03 -1.570553298868450076e-01 1.289048208591951905e-01
-2.107708156874999986e+03 -1.542865895369072704e-01 1.274787159991138674e-01
-2.106665769062499749e+03 -1.512461858207265475e-01 1.257122230351248315e-01
-2.105623381249999966e+03 -1.479381867673159878e-01 1.235623239675572860e-01
-2.104580993437499728e+03 -1.443096437534911736e-01 1.209935260309254190e-01
-2.103538605624999946e+03 -1.403969190080979479e-01 1.181503688546186731e-01
-2.102496217812500163e+03 -1.363232968402911804e-01 1.151762015348122975e-01
-2.101453829999999471e+03 -1.321066596093748158e-01 1.121419064689078565e-01
-2.100411442187499688e+03 -1.276462183751750079e-01 1.091230140908297647e-01
-2.099369054374999905e+03 -1.229218142633240612e-01 1.061446439581252149e-01
-2.098326666562499668e+03 -1.180114736552563270e-01 1.032654068247660095e-01
-2.097284278749999885e+03 -1.131094967340725427e-01 1.005367314125736045e-01
-2.096241890937499647e+03 -1.082046759861794855e-01 9.794145847884691558e-02
-2.095199503124999865e+03 -1.031927688514020364e-01 9.540399656522073613e-02
-2.094157115312500082e+03 -9.817574648781809965e-02 9.283656698658081241e-02
-2.093114727499999390e+03 -9.335675900866635679e-02 9.027361429521561786e-02
-2.092072339687499607e+03 -8.884300168253560226e-02 8.782284989897157224e-02
-2.091029951874999824e+03 -8.463371366650733474e-02 8.548803344024763495e-02
-2.089987564062499587e+03 -8.082004581836570167e-02 8.318513474571863353e-02
-2.088945176249999804e+03 -7.736856438459543961e-02 8.082724871073290740e-02
-2.087902788437500021e+03 -7.425862848832234797e-02 7.837952885542369408e-02
-2.086860400624999784e+03 -7.145458914987976029e-02 7.581209349554204890e-02
-2.085818012812499546e+03 -6.886510619515816278e-02 7.307136863516315584e-02
-2.084775624999999764e+03 -6.645865297432032581e-02 7.012813596439161634e-02
-2.083733237187499981e+03 -6.412515268535938506e-02 6.695309882053904205e-02
-2.082690849374999743e+03 -6.187454455713608387e-02 6.357546994339627333e-02
-2.081648461562499506e+03 -5.974030824727989686e-02 5.994916093812106134e-02
-2.080606073749999723e+03 -5.774533054382526009e-02 5.600805422687882285e-02
-2.079563685937499940e+03 -5.590207237225727072e-02 5.179171854054449159e-02
-2.078521298124999703e+03 -5.420179710234489245e-02 4.733270559856527643e-02
-2.077478910312499920e+03 -5.275600559777695459e-02 4.259613939797452647e-02
-2.076436522499999683e+03 -5.166784841912225312e-02 3.754287878831242403e-02
-2.075394134687499900e+03 -5.102308607613978420e-02 3.224304503759257978e-02
-2.074351746875000117e+03 -5.091246866041448244e-02 2.676642848084002935e-02
-2.073309359062499425e+03 -5.137602467245167698e-02 2.120678550635741663e-02
-2.072266971249999642e+03 -5.236174027064924991e-02 1.567438816346959640e-02
-2.071224583437499859e+03 -5.392636007658542507e-02 1.022231264482816558e-02
-2.070182195625000077e+03 -5.603062530367862448e-02 4.934038841313619431e-03
-2.069139807812499839e+03 -5.852096600315753044e-02 -5.720550071358197780e-05
-2.068097420000000056e+03 -6.123450585176598571e-02 -4.623215598500294427e-03
-2.067055032187499819e+03 -6.401373644800217866e-02 -8.655599978394622196e-03
-2.066012644375000036e+03 -6.664275485548143418e-02 -1.216747749246011728e-02
-2.064970256562499799e+03 -6.888302398845196073e-02 -1.524700484149082817e-02
-2.063927868750000016e+03 -7.074960109295466704e-02 -1.793717681969431849e-02
-2.062885480937500233e+03 -7.220380602801211578e-02 -2.028894657747378621e-02
-2.061843093124999541e+03 -7.302432718611194529e-02 -2.235091478711295418e-02
-2.060800705312499758e+03 -7.297206474630420214e-02 -2.419987801237188582e-02
-2.059758317499999976e+03 -7.188415228384323341e-02 -2.595507909203266170e-02
-2.058715929687500193e+03 -6.970995515480336857e-02 -2.768249942492223212e-02
-2.057673541874999955e+03 -6.643285623398827167e-02 -2.941446648368982800e-02
-2.056631154062499718e+03 -6.204038876873604891e-02 -3.114838758352166809e-02
-2.055588766249999935e+03 -5.658976379522752398e-02 -3.291500060565673985e-02
-2.054546378437499698e+03 -5.024717922984599933e-02 -3.473555805844201483e-02
-2.053503990624999915e+03 -4.313204693977734649e-02 -3.657198179719502174e-02
-2.052461602812499677e+03 -3.522935682769800375e-02 -3.847115447656997839e-02
-2.051419214999999895e+03 -2.662681993903864147e-02 -4.046335260857826521e-02
-2.050376827187500112e+03 -1.754793664537652315e-02 -4.253192098650498271e-02
-2.049334439374999420e+03 -8.165657616290641560e-03 -4.468616099977489042e-02
-2.048292051562499637e+03 1.429103637176698267e-03 -4.689490561205404001e-02
-2.047249663750000082e+03 1.113345923518591248e-02 -4.913413128327351331e-02
-2.046207275937499617e+03 2.076851830544945363e-02 -5.138275696377379159e-02
-2.045164888124999834e+03 3.013400079434162132e-02 -5.361937446542223290e-02
-2.044122500312499596e+03 3.907946607105408643e-02 -5.590872132778208770e-02
-2.043080112499999814e+03 4.744749088433433681e-02 -5.825495199224855342e-02
-2.042037724687500031e+03 5.511367258673683517e-02 -6.061486785680493539e-02
-2.040995336874999566e+03 6.195680446332309937e-02 -6.287891543435292219e-02
-2.039952949062499783e+03 6.797359533181092373e-02 -6.489950471919135599e-02
-2.038910561249999546e+03 7.328120562950631023e-02 -6.669904676811305722e-02
-2.037868173437499536e+03 7.791803472386707452e-02 -6.834280652143703838e-02
-2.036825785624999753e+03 8.192349094165181367e-02 -6.981052020095773747e-02
-2.035783397812499516e+03 8.537375675547705101e-02 -7.105996970769370980e-02
-2.034741009999999733e+03 8.828836259883231230e-02 -7.210288875728747271e-02
-2.033698622187499268e+03 9.074140981763406666e-02 -7.295695155623767303e-02
-2.032656234374999485e+03 9.278393364965441259e-02 -7.369235902401879978e-02
-2.031613846562499702e+03 9.447819745411212278e-02 -7.441609324563587535e-02
-2.030571458749999238e+03 9.598943795599196305e-02 -7.512472300354879062e-02
-2.029529070937499455e+03 9.733773108279183961e-02 -7.578972469263772771e-02
-2.028486683124999900e+03 9.857074446498158282e-02 -7.649871035078632808e-02
-2.027444295312499662e+03 9.968649047719493894e-02 -7.732428936849816692e-02
-2.026401907499999879e+03 1.006330899417191144e-01 -7.832265382206740623e-02
-2.025359519687499869e+03 1.013999852648161254e-01 -7.955034522933245034e-02
-2.024317131875000086e+03 1.020110435686864409e-01 -8.095609477656312558e-02
-2.023274744062499849e+03 1.026156532409351341e-01 -8.243813151376859494e-02
-2.022232356250000066e+03 1.033419598308586707e-01 -8.398743689398951995e-02
-2.021189968437500056e+03 1.041715617664235038e-01 -8.567363833294826259e-02
-2.020147580624999819e+03 1.049448004589332850e-01 -8.747280877002440447e-02
-2.019105192812500036e+03 1.055253646717896204e-01 -8.929080670248029650e-02
-2.018062805000000253e+03 1.057982958125988776e-01 -9.105618816763150214e-02
-2.017020417187499788e+03 1.057354844385342690e-01 -9.277290285453092256e-02
-2.015978029375000006e+03 1.054048112387638569e-01 -9.453209217510190332e-02
-2.014935641562499768e+03 1.047564975929022035e-01 -9.628683755127934174e-02
-2.013893253749999985e+03 1.038833793783767029e-01 -9.799597745349462874e-02
-2.012850865937499975e+03 1.029762318420560790e-01 -9.974666217087328757e-02
-2.011808478124999738e+03 1.021866503386363034e-01 -1.016048482495748861e-01
-2.010766090312499955e+03 1.017127311680950941e-01 -1.036579195976262552e-01
-2.009723702499999490e+03 1.016350926235050217e-01 -1.058860991613233271e-01
-2.008681314687499707e+03 1.019659768215884083e-01 -1.082400378179519396e-01
-2.007638926875000152e+03 1.026596640123004778e-01 -1.107825654439958812e-01
-2.006596539062499915e+03 1.036830922854115461e-01 -1.135355784842657229e-01
-2.005554151249999904e+03 1.050722126435887221e-01 -1.164850888887160180e-01
-2.004511763437499667e+03 1.067928464026062785e-01 -1.195885966177822612e-01
-2.003469375624999884e+03 1.087405212541564525e-01 -1.226658049072542056e-01
-2.002426987812500101e+03 1.108162124893366934e-01 -1.255567899226343043e-01
-2.001384599999999637e+03 1.128693300443858322e-01 -1.282188979914802296e-01
-2.000342212187499854e+03 1.147953301456885872e-01 -1.306531489765565268e-01
-1.999299824374999844e+03 1.165692494308929184e-01 -1.328909261551145804e-01
-1.998257436562500061e+03 1.180480668801916905e-01 -1.348845399668237577e-01
-1.997215048749999823e+03 1.189949376178562751e-01 -1.365597067292211864e-01
-1.996172660937499813e+03 1.192464806558553858e-01 -1.378905554516626497e-01
-1.995130273124999803e+03 1.187226166315563936e-01 -1.388096219935612274e-01
-1.994087885312499566e+03 1.173819828515523245e-01 -1.392323667017406619e-01
-1.993045497499999556e+03 1.151305048936287767e-01 -1.391101754310751226e-01
-1.992003109687499773e+03 1.119614168296728940e-01 -1.383666746013585691e-01
-1.990960721874999763e+03 1.079101387723589850e-01 -1.369139702388775803e-01
-1.989918334062499525e+03 1.029901512591631929e-01 -1.347651919861961312e-01
-1.988875946249999515e+03 9.728347778931159540e-02 -1.319393919308723129e-01
-1.987833558437499732e+03 9.089348329909019419e-02 -1.284038359330550438e-01
-1.986791170624999950e+03 8.406717088479163935e-02 -1.241594935666977401e-01
-1.985748782812499485e+03 7.709377452970370137e-02 -1.192507325316963518e-01
-1.984706394999999702e+03 7.011053725264271286e-02 -1.136836504433406531e-01
-1.983664007187499465e+03 6.319467641730149021e-02 -1.074827217335149465e-01
-1.982621619374999909e+03 5.640715412674171536e-02 -1.007417914024706929e-01
-1.981579231562499672e+03 4.979016450602013338e-02 -9.354141123990625251e-02
-1.980536843749999662e+03 4.343865573090342075e-02 -8.600545638659953807e-02
-1.979494455937499879e+03 3.753456200927252767e-02 -7.832642805827090549e-02
-1.978452068125000096e+03 3.232519266516526574e-02 -7.071106152532832811e-02
-1.977409680312499631e+03 2.801715668182377592e-02 -6.333820035598107523e-02
-1.976367292499999849e+03 2.468583508098608215e-02 -5.631306846191704019e-02
-1.975324904687500066e+03 2.237170272792701753e-02 -4.973559472182859098e-02
-1.974282516875000056e+03 2.116476883252025459e-02 -4.373750455358311334e-02
-1.973240129062499818e+03 2.100313186092574863e-02 -3.840255500297937857e-02
-1.972197741249999808e+03 2.170436413725663691e-02 -3.371544343733435395e-02
-1.971155353437500025e+03 2.308492061302652373e-02 -2.961812904009275896e-02
-1.970112965625000015e+03 2.489833918800606408e-02 -2.604035080169303171e-02
-1.969070577812499778e+03 2.707549331801048509e-02 -2.300011846790451023e-02
-1.968028189999999768e+03 2.961120485792721746e-02 -2.056417346207817937e-02
-1.966985802187499985e+03 3.223399486912473244e-02 -1.872914988362815031e-02
-1.965943414374999975e+03 3.463540540609021806e-02 -1.745973970392738009e-02
-1.964901026562499737e+03 3.661810696854714969e-02 -1.669075996845288679e-02
-1.963858638749999955e+03 3.807642143520559991e-02 -1.645792447844374867e-02
-1.962816250937499717e+03 3.890361228833653928e-02 -1.687027199646399384e-02
-1.961773863124999707e+03 3.901126757454546207e-02 -1.794423520294585045e-02
-1.960731475312499924e+03 3.846287676953161205e-02 -1.958787970793785665e-02
-1.959689087499999914e+03 3.722678817552476510e-02 -2.164262060337491383e-02
-1.958646699687500131e+03 3.514154829902673555e-02 -2.387560783176061879e-02
-1.957604311875000349e+03 3.218665027530793338e-02 -2.607663429207236414e-02
-1.956561924062499884e+03 2.853466971952246453e-02 -2.811501181375601274e-02
-1.955519536250000101e+03 2.429915220741443380e-02 -2.980606787074785782e-02
-1.954477148437499864e+03 1.957177103032571586e-02 -3.107754809294915876e-02
-1.953434760624999853e+03 1.454194019187845036e-02 -3.195677947452992690e-02
-1.952392372812500071e+03 9.451108549674982345e-03 -3.242441075356785468e-02
-1.951349984999999833e+03 4.516020705616848735e-03 -3.244897477579816031e-02
-1.950307597187500050e+03 -1.188254036923142926e-04 -3.195665896017667318e-02
-1.949265209374999586e+03 -4.358573640113276755e-03 -3.087789704804980509e-02
-1.948222821562499803e+03 -8.078612963803090061e-03 -2.925192873530754398e-02
-1.947180433750000020e+03 -1.108564968205030810e-02 -2.711079795146660240e-02
-1.946138045937499555e+03 -1.333859831700125176e-02 -2.443072220624382604e-02
-1.945095658124999773e+03 -1.490716337993162888e-02 -2.123884059800540403e-02
-1.944053270312499535e+03 -1.577300438067169921e-02 -1.758068613411999798e-02
-1.943010882499999752e+03 -1.597031697147375043e-02 -1.353454913512084842e-02
-1.941968494687499970e+03 -1.563172609858477086e-02 -9.215573464492121322e-03
-1.940926106874999505e+03 -1.473860807016229464e-02 -4.753093178878362544e-03
-1.939883719062499722e+03 -1.324557785411657231e-02 -2.479365742407279726e-04
-1.938841331249999712e+03 -1.128597943695865830e-02 4.244239069826422767e-03
-1.937798943437499474e+03 -9.046722971250132500e-03 8.677766902891086501e-03
-1.936756555624999919e+03 -6.657709627312160053e-03 1.292845700477822553e-02
-1.935714167812499909e+03 -4.262997483715794123e-03 1.689923268711587823e-02
-1.934671779999999899e+03 -1.992666983099225866e-03 2.057559114695498362e-02
-1.933629392187499661e+03 4.657919406003547245e-05 2.388953311061622897e-02
-1.932587004374999651e+03 1.741652276465940853e-03 2.676591842075475708e-02
-1.931544616562499868e+03 3.029821078334752130e-03 2.913453053565180986e-02
-1.930502228749999404e+03 3.883779266224269156e-03 3.095752554742336321e-02
-1.929459840937499621e+03 4.262761994505510389e-03 3.225366655882912215e-02
-1.928417453124999838e+03 4.009256028328738765e-03 3.302682557126207508e-02
-1.927375065312499828e+03 2.940800060411087082e-03 3.333802080515429339e-02
-1.926332677499999818e+03 1.152634701169309066e-03 3.330450534276689634e-02
-1.925290289687499808e+03 -1.064941651349809613e-03 3.295489405191145277e-02
-1.924247901874999798e+03 -3.628210954587623126e-03 3.230645008247972488e-02
-1.923205514062499788e+03 -6.515921933175502188e-03 3.146998826317963516e-02
-1.922163126250000005e+03 -9.678118244800278450e-03 3.060697476634000047e-02
-1.921120738437499995e+03 -1.313266018832891062e-02 2.982556368498253882e-02
-1.920078350624999757e+03 -1.683836373877355477e-02 2.914200888930978256e-02
-1.919035962812499974e+03 -2.063636772994544358e-02 2.854995990867403854e-02
-1.917993574999999510e+03 -2.431990788162288405e-02 2.801653587861791320e-02
-1.916951187187499727e+03 -2.775910707347290993e-02 2.748404182420723443e-02
-1.915908799374999944e+03 -3.086297280864952822e-02 2.691296364956854634e-02
-1.914866411562499707e+03 -3.350409755494575953e-02 2.627768712488522118e-02
-1.913824023750000151e+03 -3.571551448568417719e-02 2.566363086278310862e-02
-1.912781635937499914e+03 -3.754492755692865474e-02 2.515623134058200816e-02
-1.911739248124999904e+03 -3.894090819579848484e-02 2.476135276199980736e-02
-1.910696860312500121e+03 -4.005893589552555339e-02 2.451811203663275748e-02
-1.909654472499999656e+03 -4.106762673962201932e-02 2.443620237981965204e-02
-1.908612084687499873e+03 -4.196503315369663756e-02 2.456248657755651793e-02
-1.907569696874999863e+03 -4.274505614878474496e-02 2.497509355637991812e-02
-1.906527309062500080e+03 -4.351662603742580820e-02 2.568977149475598631e-02
-1.905484921249999843e+03 -4.432451693664127279e-02 2.662927540505138566e-02
-1.904442533437499833e+03 -4.512050837171396184e-02 2.770674566155995749e-02
-1.903400145624999823e+03 -4.595211837033239682e-02 2.883641783799006930e-02
-1.902357757812499585e+03 -4.682982860907652228e-02 2.991554406656727477e-02
-1.901315369999999803e+03 -4.768904089465830776e-02 3.088284754905914337e-02
-1.900272982187499792e+03 -4.855826158757437644e-02 3.165713058486818721e-02
-1.899230594374999782e+03 -4.943195185368776112e-02 3.220084410805976877e-02
-1.898188206562500000e+03 -5.021024085053994723e-02 3.250765308083242849e-02
-1.897145818749999535e+03 -5.078270186368282618e-02 3.254535037003569720e-02
-1.896103430937499752e+03 -5.102302272737033184e-02 3.230900134892594755e-02
-1.895061043124999969e+03 -5.088313618651896242e-02 3.181223828032728185e-02
-1.894018655312499504e+03 -5.040169214750483268e-02 3.102790598695891883e-02
-1.892976267499999722e+03 -4.955365243860548191e-02 2.996029134044315631e-02
-1.891933879687499712e+03 -4.831928825107616871e-02 2.867072864911632962e-02
-1.890891491874999929e+03 -4.674988483851911375e-02 2.721354377506040451e-02
-1.889849104062499919e+03 -4.491468907561942808e-02 2.563454946000323989e-02
-1.888806716249999681e+03 -4.288484922610716343e-02 2.391046477703446735e-02
-1.887764328437499898e+03 -4.065274692893394715e-02 2.206889563494451520e-02
-1.886721940625000116e+03 -3.814202683348224404e-02 2.021450095809543615e-02
-1.885679552812499651e+03 -3.532296420145271398e-02 1.839757851198961167e-02
-1.884637164999999868e+03 -3.232432261439550231e-02 1.668103975267238095e-02
-1.883594777187499631e+03 -2.922897024787079329e-02 1.516753343256557925e-02
-1.882552389374999848e+03 -2.606381877384786327e-02 1.394309406502991858e-02
-1.881510001562499838e+03 -2.287434349258190419e-02 1.304963118198660711e-02
-1.880467613749999600e+03 -1.966718020287449090e-02 1.260597867526474028e-02
-1.879425225937499818e+03 -1.646299795460930485e-02 1.273488219864647719e-02
-1.878382838125000035e+03 -1.336755185188243794e-02 1.341446018550865836e-02
-1.877340450312499570e+03 -1.054736839921262097e-02 1.456147433625955279e-02
-1.876298062499999787e+03 -8.080159199926113811e-03 1.613277346992813416e-02
-1.875255674687500004e+03 -6.067859969957666369e-03 1.822471867322418559e-02
-1.874213286874999540e+03 -4.585903121327174550e-03 2.087399506978032671e-02
-1.873170899062499757e+03 -3.563020789826574445e-03 2.396518194234097815e-02
-1.872128511249999974e+03 -3.028679501883423976e-03 2.743006123179898489e-02
-1.871086123437499964e+03 -3.069207147954406984e-03 3.130268804653932313e-02
-1.870043735624999954e+03 -3.474445744503749500e-03 3.556768067988548554e-02
-1.869001347812499716e+03 -4.081200612741194694e-03 4.016303498245791387e-02
-1.867958959999999934e+03 -4.907396948033188912e-03 4.496322826317691868e-02
-1.866916572187500151e+03 -5.909899488586414958e-03 4.979712381127094495e-02
-1.865874184375000368e+03 -7.082012702345769593e-03 5.449827685767163338e-02
-1.864831796562499903e+03 -8.490277237032304442e-03 5.892718673328814494e-02
-1.863789408750000121e+03 -1.015741906678992515e-02 6.306814620064529753e-02
-1.862747020937499883e+03 -1.199837681496947715e-02 6.691289040050515946e-02
-1.861704633124999873e+03 -1.389771995515889751e-02 7.038895525657672125e-02
-1.860662245312500090e+03 -1.578027887059849435e-02 7.345132152815733728e-02
-1.859619857499999853e+03 -1.766785507346277373e-02 7.615901622884145572e-02
-1.858577469687500070e+03 -1.950874572322418635e-02 7.852095286933798157e-02
-1.857535081874999605e+03 -2.111615599814811728e-02 8.044044162908672857e-02
-1.856492694062499822e+03 -2.239900633231234686e-02 8.182944931313120007e-02
-1.855450306250000040e+03 -2.339878856100117283e-02 8.266169572053898296e-02
-1.854407918437499802e+03 -2.418284003239975360e-02 8.296709665758332519e-02
-1.853365530624999792e+03 -2.478128373941055132e-02 8.286998890158994713e-02
-1.852323142812499555e+03 -2.519412943763588847e-02 8.248521620368635954e-02
-1.851280754999999772e+03 -2.534722878548742106e-02 8.188699407136186548e-02
-1.850238367187499989e+03 -2.519789755420485944e-02 8.117148392923514977e-02
-1.849195979374999524e+03 -2.481900963135580396e-02 8.042412136167501058e-02
-1.848153591562499741e+03 -2.423851107585103457e-02 7.973665868423920888e-02
-1.847111203749999731e+03 -2.358209130274440540e-02 7.915596631157541252e-02
-1.846068815937499494e+03 -2.301886880476540845e-02 7.866689872796699123e-02
-1.845026428124999711e+03 -2.267982284621047895e-02 7.828055475865867974e-02
-1.843984040312499928e+03 -2.269900633074096660e-02 7.805330015524315768e-02
-1.842941652499999918e+03 -2.306055523673994703e-02 7.794833538403503348e-02
-1.841899264687499681e+03 -2.369315508809244353e-02 7.798636740435040127e-02
-1.840856876874999671e+03 -2.462792676701077224e-02 7.825754816593137597e-02
-1.839814489062499888e+03 -2.588229118766469453e-02 7.869549543663909019e-02
-1.838772101249999878e+03 -2.748977909389688570e-02 7.931107327179981459e-02
-1.837729713437499640e+03 -2.951006663596885196e-02 8.027942233652966830e-02
-1.836687325624999630e+03 -3.189225467910786899e-02 8.168211483129776684e-02
-1.835644937812499847e+03 -3.463299825448181574e-02 8.352619703643876514e-02
-1.834602549999999837e+03 -3.770503137618070461e-02 8.573161180602160980e-02
-1.833560162187499600e+03 -4.097154883880511911e-02 8.820016780032589876e-02
-1.832517774374999817e+03 -4.439226482811561847e-02 9.099029775566529199e-02
-1.831475386562499580e+03 -4.786753319431741316e-02 9.412165909542262454e-02
-1.830432998749999570e+03 -5.122655981413306442e-02 9.752285841714462833e-02
-1.829390610937499559e+03 -5.448161530417788140e-02 1.011943380604599652e-01
-1.828348223124999777e+03 -5.759958548423062263e-02 1.050948278466515562e-01
-1.827305835312499767e+03 -6.056924689360451697e-02 1.091844930764784560e-01
-1.826263447499999984e+03 -6.351376443549955342e-02 1.134875638031872802e-01
-1.825221059687499746e+03 -6.643570198116803549e-02 1.180203098976664727e-01
-1.824178671874999736e+03 -6.928513476734247944e-02 1.227755989706065115e-01
-1.823136284062499726e+03 -7.203134067074186409e-02 1.276757478537077217e-01
-1.822093896250000171e+03 -7.457969844490597300e-02 1.326586505121545578e-01
-1.821051508437499933e+03 -7.691165635875656104e-02 1.376704400391428329e-01
-1.820009120624999923e+03 -7.905793131506290428e-02 1.426234953393746285e-01
-1.818966732812500140e+03 -8.107678598304766948e-02 1.473854202164678606e-01
-1.817924344999999676e+03 -8.322809003553346963e-02 1.518686962032116672e-01
-1.816881957187499893e+03 -8.585526194380362075e-02 1.560999687169378480e-01
-1.815839569375000110e+03 -8.925490736301540384e-02 1.601930051405581201e-01
-1.814797181562500100e+03 -9.357430402282057580e-02 1.642206918568825669e-01
-1.813754793750000090e+03 -9.883828071809856730e-02 1.681560969899245361e-01
-1.812712405937499852e+03 -1.050376908872662773e-01 1.719377650550467651e-01
-1.811670018124999842e+03 -1.121709850999780961e-01 1.755346330621218864e-01
-1.810627630312500060e+03 -1.202438816624144813e-01 1.789734851734431087e-01
-1.809585242499999822e+03 -1.291621876486921672e-01 1.822543559570208582e-01
-1.808542854687499812e+03 -1.387787469538030172e-01 1.853782688734121886e-01
-1.807500466874999802e+03 -1.489970908081449108e-01 1.883909948134140089e-01
-1.806458079062500019e+03 -1.594811771853307247e-01 1.913493981768198959e-01
-1.805415691249999782e+03 -1.698035692710480604e-01 1.942599221638810492e-01
-1.804373303437499771e+03 -1.795598117242068470e-01 1.971343901801093923e-01
-1.803330915624999989e+03 -1.883446412188278241e-01 2.000664288266765234e-01
-1.802288527812499524e+03 -1.960320464281339048e-01 2.031531864207817006e-01
-1.801246139999999741e+03 -2.026643279139489773e-01 2.063705472272344965e-01
-1.800203752187499731e+03 -2.083291787229132330e-01 2.096687245762323404e-01
-1.799161364374999721e+03 -2.130966188273666906e-01 2.130182261426609436e-01
-1.798118976562500166e+03 -2.168629728519699262e-01 2.163369535402810129e-01
-1.797076588749999701e+03 -2.193802455637945126e-01 2.195020447708194433e-01
-1.796034200937499918e+03 -2.206102363827776580e-01 2.224801807741748350e-01
-1.794991813125000135e+03 -2.207968990935440801e-01 2.253074911648889900e-01
-1.793949425312499670e+03 -2.201282171829057333e-01 2.279548212917220096e-01
-1.792907037499999888e+03 -2.188364380054760583e-01 2.304084093458222959e-01
-1.791864649687499650e+03 -2.171732141264901550e-01 2.326245174171467089e-01
-1.790822261874999867e+03 -2.154102764621896315e-01 2.346313468242267886e-01
-1.789779874062499857e+03 -2.139052879832694098e-01 2.365426697297721703e-01
-1.788737486249999620e+03 -2.128456241709516250e-01 2.383986828062842622e-01
-1.787695098437499837e+03 -2.123996727922075611e-01 2.402268739036572953e-01
-1.786652710624999372e+03 -2.127444913228835610e-01 2.420711322807355681e-01
-1.785610322812499589e+03 -2.138486079163775810e-01 2.439351648521511096e-01
-1.784567934999999807e+03 -2.156596356486980837e-01 2.458090776737058281e-01
-1.783525547187499569e+03 -2.181754542544567521e-01 2.478284470374019777e-01
-1.782483159374999786e+03 -2.214489255959262715e-01 2.501285566342403288e-01
-1.781440771562499549e+03 -2.256677492515701544e-01 2.528431186685985432e-01
-1.780398383749999539e+03 -2.308054442881816437e-01 2.562428092162370441e-01
-1.779355995937499756e+03 -2.368001370444191012e-01 2.605252235438431097e-01
-1.778313608124999973e+03 -2.435470978221408178e-01 2.657914522104399824e-01
-1.777271220312499509e+03 -2.507742971312338920e-01 2.721884106237547063e-01
-1.776228832499999726e+03 -2.583083757498657596e-01 2.798493885865883657e-01
-1.775186444687500170e+03 -2.659792473837843674e-01 2.886311944420482112e-01
-1.774144056874999706e+03 -2.737361148725525051e-01 2.984416489912799508e-01
-1.773101669062499923e+03 -2.815372070739687871e-01 3.093123200787501470e-01
-1.772059281250000140e+03 -2.893306473041214466e-01 3.211592146345886856e-01
-1.771016893437499903e+03 -2.970654519524721371e-01 3.339700364325139947e-01
-1.769974505625000120e+03 -3.045019044707807931e-01 3.475954549362454959e-01
-1.768932117812500110e+03 -3.113573955756707146e-01 3.618215557820218531e-01
-1.767889729999999872e+03 -3.174613522779437536e-01 3.766341903290624238e-01
-1.766847342187500089e+03 -3.228386951383873660e-01 3.921212842246295516e-01
-1.765804954374999625e+03 -3.275486468789294281e-01 4.082368463888242371e-01
-1.764762566562499842e+03 -3.315147082763211794e-01 4.249438483272429123e-01
-1.763720178750000059e+03 -3.346450515537338077e-01 4.422220608221013594e-01
-1.762677790937499822e+03 -3.369603754274130281e-01 4.599660200492682316e-01
-1.761635403124999812e+03 -3.382222008405035285e-01 4.780503025420512753e-01
-1.760593015312499574e+03 -3.384926838336816401e-01 4.962944072795414940e-01
-1.759550627499999791e+03 -3.382481197855570221e-01 5.146405274499389337e-01
-1.758508239687500009e+03 -3.376236203239976752e-01 5.331432752138886011e-01
-1.757465851874999544e+03 -3.366039000244619994e-01 5.518192626739072404e-01
-1.756423464062499761e+03 -3.354181778450880946e-01 5.706002787880112281e-01
-1.755381076249999978e+03 -3.340944733928314925e-01 5.893986813543781178e-01
-1.754338688437499968e+03 -3.322080390348358669e-01 6.081419449352986062e-01
-1.753296300624999731e+03 -3.296549959730453172e-01 6.267698319261494344e-01
-1.752253912812499721e+03 -3.267208375254533337e-01 6.453725721530900739e-01
-1.751211524999999938e+03 -3.236611631071933393e-01 6.640888472097714601e-01
-1.750169137187500155e+03 -3.202668948882727573e-01 6.831223959545184021e-01
-1.749126749374999690e+03 -3.165165867694603730e-01 7.026630465942259596e-01
-1.748084361562499907e+03 -3.128488526638357747e-01 7.227136254154877815e-01
-1.747041973749999897e+03 -3.100679732830235458e-01 7.436380806664716347e-01
-1.745999585937499660e+03 -3.088238323358638016e-01 7.658849479268633464e-01
-1.744957198124999877e+03 -3.094403920890845261e-01 7.897772430001632760e-01
-1.743914810312499867e+03 -3.124060239158756302e-01 8.155585721698634938e-01
-1.742872422500000084e+03 -3.179699400824658184e-01 8.434335139359916411e-01
-1.741830034687499619e+03 -3.267782134825378271e-01 8.738126965540026214e-01
-1.740787646874999837e+03 -3.398255419647244757e-01 9.070140381923725847e-01
-1.739745259062499827e+03 -3.579142230876996011e-01 9.430639006062077057e-01
-1.738702871249999816e+03 -3.818448437722999356e-01 9.822004826039759662e-01
-1.737660483437499579e+03 -4.122175415010122523e-01 1.025077850941271462e+00
-1.736618095624999569e+03 -4.487833027592096347e-01 1.072009796048249752e+00
-1.735575707812499786e+03 -4.915736448789607138e-01 1.123031465044295185e+00
-1.734533320000000003e+03 -5.410141521638506257e-01 1.178258063182025417e+00
-1.733490932187499538e+03 -5.969374770004394204e-01 1.237728238774007394e+00
-1.732448544374999756e+03 -6.591836851263022101e-01 1.301683249638356799e+00
-1.731406156562499518e+03 -7.273948060432802176e-01 1.369996196727668147e+00
-1.730363768749999508e+03 -8.001802392778335493e-01 1.441979312955600889e+00
-1.729321380937499725e+03 -8.770278230940142805e-01 1.517093824658389156e+00
-1.728278993124999488e+03 -9.585401366124346456e-01 1.594822005094746364e+00
-1.727236605312499933e+03 -1.044843001644494063e+00 1.674527038990636374e+00
-1.726194217500000150e+03 -1.135873400244093778e+00 1.755571732174018074e+00
-1.725151829687499912e+03 -1.230691931676239914e+00 1.837073186045407036e+00
-1.724109441874999902e+03 -1.326834695643055673e+00 1.917949571699991695e+00
-1.723067054062500119e+03 -1.421981391480721113e+00 1.997432578092605215e+00
-1.722024666250000109e+03 -1.513797084810041049e+00 2.074538307653627456e+00
-1.720982278437499872e+03 -1.601308142595950779e+00 2.148850553208661474e+00
-1.719939890625000089e+03 -1.685287611236295113e+00 2.220792707015603273e+00
-1.718897502812500079e+03 -1.766368060392076389e+00 2.290672005065334638e+00
-1.717855114999999842e+03 -1.845034071078045734e+00 2.358858880270114255e+00
-1.716812727187499831e+03 -1.921980966346676478e+00 2.426230600728213727e+00
-1.715770339374999821e+03 -1.996911070807752653e+00 2.493485867271040934e+00
-1.714727951562500039e+03 -2.067540361847080010e+00 2.560426580058630996e+00
-1.713685563750000256e+03 -2.131763355407546356e+00 2.626521591628083740e+00
-1.712643175937499791e+03 -2.186504012657354057e+00 2.691464832654340444e+00
-1.711600788125000008e+03 -2.229311326752674738e+00 2.754814709186184984e+00
-1.710558400312499771e+03 -2.259375135954030611e+00 2.816470889544843814e+00
-1.709516012499999761e+03 -2.278048726998022300e+00 2.876837153392437507e+00
-1.708473624687499978e+03 -2.285943299549354712e+00 2.935673057543983777e+00
-1.707431236874999740e+03 -2.282818620283079802e+00 2.992744142449499378e+00
-1.706388849062500185e+03 -2.268954173520228768e+00 3.047706839119953770e+00
-1.705346461249999493e+03 -2.243859158365585582e+00 3.099879993891237362e+00
-1.704304073437499937e+03 -2.207284890239322728e+00 3.148335747911588989e+00
-1.703261685625000155e+03 -2.159546091688115510e+00 3.192348234037541310e+00
-1.702219297812499690e+03 -2.101673651016997102e+00 3.231031839180532383e+00
-1.701176909999999907e+03 -2.035286385123905362e+00 3.263126660306449267e+00
-1.700134522187499670e+03 -1.963329947196850167e+00 3.288007306130668272e+00
-1.699092134374999887e+03 -1.887533815991277342e+00 3.305285201073070223e+00
-1.698049746562500104e+03 -1.807472179588854644e+00 3.314480843541914190e+00
-1.697007358749999639e+03 -1.722086868784551417e+00 3.314713724278723905e+00
-1.695964970937499857e+03 -1.633335847198879920e+00 3.305452507661487793e+00
-1.694922583124999846e+03 -1.544584187114535823e+00 3.287367134710829308e+00
-1.693880195312499609e+03 -1.457225987337219308e+00 3.261191149834833602e+00
-1.692837807499999826e+03 -1.372845031698283647e+00 3.226578822983814376e+00
-1.691795419687499589e+03 -1.291185517767925228e+00 3.182612095790673390e+00
-1.690753031874999806e+03 -1.209075880486910393e+00 3.129512493832857345e+00
-1.689710644062499568e+03 -1.124411252279255979e+00 3.067972518862786657e+00
-1.688668256249999558e+03 -1.037720318324693469e+00 2.999003360536512286e+00
-1.687625868437499776e+03 -9.491664013968078573e-01 2.924477654819340078e+00
-1.686583480624999311e+03 -8.592018363518910684e-01 2.845997606802101565e+00
-1.685541092812499528e+03 -7.687289588101606785e-01 2.764078974236646502e+00
-1.684498704999999745e+03 -6.779440095290922841e-01 2.679630292542222847e+00
-1.683456317187499735e+03 -5.884161834185213102e-01 2.593939594998343701e+00
-1.682413929374999725e+03 -5.011611429395650408e-01 2.507102031146975385e+00
-1.681371541562499488e+03 -4.180899350079630983e-01 2.420243977874681374e+00
-1.680329153749999932e+03 -3.406066890570924599e-01 2.334374776401387130e+00
-1.679286765937499922e+03 -2.668622396815740205e-01 2.249165609212969930e+00
-1.678244378124999685e+03 -1.921373232491253025e-01 2.163955162971564761e+00
-1.677201990312499674e+03 -1.129069108911902319e-01 2.077742518115904158e+00
-1.676159602499999892e+03 -2.681392397308839798e-02 1.989639771460118389e+00
-1.675117214687500109e+03 6.889039056664299221e-02 1.899345498581473057e+00
-1.674074826874999644e+03 1.729340679373345679e-01 1.807514963267532249e+00
-1.673032439062499861e+03 2.835106203154494353e-01 1.714788235261759386e+00
-1.671990051250000079e+03 3.971725743376392503e-01 1.621223115229653455e+00
-1.670947663437499841e+03 5.090405732568035191e-01 1.527130523631805570e+00
-1.669905275625000058e+03 6.164105413303354597e-01 1.432408733840955906e+00
-1.668862887812500048e+03 7.189696016031914549e-01 1.336068265392964971e+00
-1.667820499999999811e+03 8.161162991201095229e-01 1.237239718170846547e+00
-1.666778112187500028e+03 9.070001927069057945e-01 1.135214564146034943e+00
-1.665735724374999563e+03 9.922558238452950929e-01 1.029515546514311986e+00
-1.664693336562499780e+03 1.072833499341548258e+00 9.200189004443625196e-01
-1.663650948749999998e+03 1.149867810216718800e+00 8.069639833872900292e-01
-1.662608560937499988e+03 1.224663040753379617e+00 6.904077780095495553e-01
-1.661566173124999750e+03 1.297819653983400157e+00 5.708962027887143353e-01
-1.660523785312499740e+03 1.370535088533899826e+00 4.495332997655322460e-01
-1.659481397499999730e+03 1.445677417562761802e+00 3.270277844082890017e-01
-1.658439009687500175e+03 1.523657850441827222e+00 2.042266576374872911e-01
-1.657396621874999937e+03 1.602557162950371428e+00 8.195048376051633499e-02
-1.656354234062499927e+03 1.679401714619575658e+00 -3.869644826614821592e-02
-1.655311846249999917e+03 1.753277841736307963e+00 -1.563281767365025943e-01
-1.654269458437500134e+03 1.825261165577650724e+00 -2.702231529670943710e-01
-1.653227070624999897e+03 1.894485183929799810e+00 -3.795690108310479371e-01
-1.652184682812499886e+03 1.959704180021006215e+00 -4.826460275798568622e-01
-1.651142295000000104e+03 2.018978323750908022e+00 -5.777154371885727668e-01
-1.650099907187499639e+03 2.069176680997425688e+00 -6.637390376276797177e-01
-1.649057519374999856e+03 2.106909643234997187e+00 -7.397763224987967678e-01
-1.648015131562499846e+03 2.131669697652502471e+00 -8.058594226530522153e-01
-1.646972743749999836e+03 2.144042054877484560e+00 -8.630615603280893389e-01
-1.645930355937499826e+03 2.144923924562690321e+00 -9.122137792003172096e-01
-1.644887968124999588e+03 2.136364414464947181e+00 -9.531695052128488221e-01
-1.643845580312499806e+03 2.119198461133607214e+00 -9.857910270913124995e-01
-1.642803192500000023e+03 2.094529370041167571e+00 -1.010497369022226088e+00
-1.641760804687499558e+03 2.063570614214478738e+00 -1.027232489002238180e+00
-1.640718416874999775e+03 2.028201658781267458e+00 -1.036620399600320042e+00
-1.639676029062499538e+03 1.990707352499059501e+00 -1.039796942354237030e+00
-1.638633641249999755e+03 1.952491378643079756e+00 -1.037466529573411345e+00
-1.637591253437499745e+03 1.912080707737168428e+00 -1.030028584918100565e+00
-1.636548865624999735e+03 1.868943916581786935e+00 -1.017915990064748977e+00
-1.635506477812499952e+03 1.823542953335955064e+00 -1.001998542459333619e+00
-1.634464089999999942e+03 1.774729185471046300e+00 -9.833802724313750465e-01
-1.633421702187499932e+03 1.723150008640335296e+00 -9.633092212018029565e-01
-1.632379314375000149e+03 1.669421716801571920e+00 -9.427991465315052055e-01
-1.631336926562499684e+03 1.615190465436095568e+00 -9.226117664142083896e-01
-1.630294538749999901e+03 1.564287195027508792e+00 -9.037149413030106659e-01
-1.629252150937499891e+03 1.519393763953465593e+00 -8.866696196575887257e-01
-1.628209763125000109e+03 1.481718775942213018e+00 -8.713767068429388862e-01
-1.627167375312499871e+03 1.451582044723576548e+00 -8.571984527803080400e-01
-1.626124987499999861e+03 1.428935880997803887e+00 -8.434372120782611670e-01
-1.625082599687499851e+03 1.412634556628659555e+00 -8.298385512751766946e-01
-1.624040211874999613e+03 1.400348097424142235e+00 -8.162887980326882786e-01
-1.622997824062499831e+03 1.389217516024753740e+00 -8.024070539403058699e-01
-1.621955436249999821e+03 1.376654122781522993e+00 -7.874995097914545550e-01
-1.620913048437499810e+03 1.361239667558484134e+00 -7.710792245428432778e-01
-1.619870660624999573e+03 1.341441058046778600e+00 -7.528274545976453291e-01
-1.618828272812499563e+03 1.315761247091365993e+00 -7.325962179060753199e-01
-1.617785884999999780e+03 1.283859488239090796e+00 -7.104048148690510489e-01
-1.616743497187499997e+03 1.245981146821259156e+00 -6.861728888192536457e-01
-1.615701109374999760e+03 1.203360885470286190e+00 -6.600408993506812205e-01
-1.614658721562499750e+03 1.157328174251821107e+00 -6.324985089193700949e-01
-1.613616333749999740e+03 1.108754208553665244e+00 -6.041305382629006404e-01
-1.612573945937499957e+03 1.059070004517709496e+00 -5.755244832972652436e-01
-1.611531558124999947e+03 1.010128894920490739e+00 -5.470780615611863240e-01
-1.610489170312499937e+03 9.630399202488740817e-01 -5.189209195157701293e-01
-1.609446782499999927e+03 9.172083644241006972e-01 -4.914147175327787664e-01
-1.608404394687500144e+03 8.726376770562118690e-01 -4.649928954932525671e-01
-1.607362006874999906e+03 8.302438374136982269e-01 -4.395435448155142755e-01
-1.606319619062500124e+03 7.908576272904335180e-01 -4.149635292099446149e-01
-1.605277231249999659e+03 7.550117672694076632e-01 -3.913272125702318971e-01
-1.604234843437499876e+03 7.227695261822172368e-01 -3.688030934913035797e-01
-1.603192455625000093e+03 6.941814504890460036e-01 -3.476844546229062582e-01
-1.602150067812499628e+03 6.689844968005862480e-01 -3.278976585583239234e-01
-1.601107679999999846e+03 6.465259979600269657e-01 -3.090589813227413440e-01
-1.600065292187499836e+03 6.265795071330825250e-01 -2.910198770051246608e-01
-1.599022904374999825e+03 6.091283507339749770e-01 -2.737123259684635102e-01
-1.597980516562500043e+03 5.939159311344102132e-01 -2.570012311350634571e-01
-1.596938128749999578e+03 5.814085539585605034e-01 -2.409474590287631335e-01
-1.595895740937499795e+03 5.717335686251827642e-01 -2.254647733723716130e-01
-1.594853353124999785e+03 5.645035063166252698e-01 -2.105002227932491199e-01
-1.593810965312499548e+03 5.594726233247090397e-01 -1.960734555117608913e-01
-1.592768577499999765e+03 5.563687643182586573e-01 -1.822009111439638340e-01
-1.591726189687499755e+03 5.548803060877388615e-01 -1.689606047160989999e-01
-1.590683801874999745e+03 5.542119457631377033e-01 -1.561628667234272461e-01
-1.589641414062499734e+03 5.535609031446920847e-01 -1.435768577582155481e-01
-1.588599026249999952e+03 5.523453025369974290e-01 -1.312343197622624635e-01
-1.587556638437499942e+03 5.503990649984117356e-01 -1.193899556039226956e-01
-1.586514250624999931e+03 5.478257408208928592e-01 -1.084979267156108290e-01
-1.585471862812500149e+03 5.447282933423704954e-01 -9.891240648175979311e-02
-1.584429474999999911e+03 5.413326697397995435e-01 -9.065489518087088694e-02
-1.583387087187499901e+03 5.373505628642324394e-01 -8.340930674446363213e-02
-1.582344699375000118e+03 5.323221567489940798e-01 -7.690105340873855388e-02
-1.581302311562499881e+03 5.259202101486292191e-01 -7.103834404321039686e-02
-1.580259923750000098e+03 5.179104599532329267e-01 -6.583908670610087721e-02
-1.579217535937499633e+03 5.084999411450576989e-01 -6.136558455723690325e-02
-1.578175148124999851e+03 4.980247207541716459e-01 -5.745851603866138774e-02
-1.577132760312500068e+03 4.864181996935825203e-01 -5.387474263150653780e-02
-1.576090372499999603e+03 4.733659646467537341e-01 -5.054129760727599230e-02
-1.575047984687499820e+03 4.583700866414208708e-01 -4.725078810705939103e-02
-1.574005596874999583e+03 4.409847598246780520e-01 -4.360576121184688708e-02
-1.572963209062499800e+03 4.211083841990381771e-01 -3.943344150110184715e-02
-1.571920821250000017e+03 3.990144430032321887e-01 -3.480813463928107698e-02
-1.570878433437499552e+03 3.750741132493179419e-01 -2.990905414421779138e-02
-1.569836045624999770e+03 3.495637608490556603e-01 -2.489310270312198800e-02
-1.568793657812499760e+03 3.228355699566408665e-01 -1.980006654281864231e-02
-1.567751269999999522e+03 2.952207121323306427e-01 -1.457324588166951547e-02
-1.566708882187499739e+03 2.670502677435203642e-01 -9.220376419704605017e-03
-1.565666494374999957e+03 2.387508916899236666e-01 -3.723792022277014075e-03
-1.564624106562499946e+03 2.109528358686093841e-01 1.883404509151276893e-03
-1.563581718749999936e+03 1.843657458905279822e-01 7.651150090514680611e-03
-1.562539330937500154e+03 1.593511619084467534e-01 1.367228047157392420e-02
-1.561496943124999916e+03 1.358391098892381132e-01 1.980936068395189667e-02
-1.560454555312499906e+03 1.137511798419583997e-01 2.583616124649108781e-02
-1.559412167500000123e+03 9.314297206208407842e-02 3.167887802003760411e-02
-1.558369779687499886e+03 7.415028464919659612e-02 3.735715913145596506e-02
-1.557327391874999876e+03 5.695754999221842863e-02 4.275024332211069256e-02
-1.556285004062499866e+03 4.133933080096570400e-02 4.785859202114951805e-02
-1.555242616249999855e+03 2.703019434063841722e-02 5.269248958630817770e-02
-1.554200228437500073e+03 1.420190111577476419e-02 5.710607065172816632e-02
-1.553157840624999608e+03 2.861120820554281189e-03 6.095831336521137511e-02
-1.552115452812499825e+03 -7.193540333116248131e-03 6.417645107239167146e-02
-1.551073065000000042e+03 -1.582765641137161977e-02 6.687197534440070257e-02
-1.550030677187499577e+03 -2.286747312007754093e-02 6.915134501118726240e-02
-1.548988289374999795e+03 -2.845488964112537905e-02 7.109836334363653365e-02
-1.547945901562500012e+03 -3.263706418399945491e-02 7.270310624860874815e-02
-1.546903513749999775e+03 -3.554887577476741056e-02 7.396458012640530488e-02
-1.545861125937499764e+03 -3.748673984894895783e-02 7.515330479630973060e-02
-1.544818738124999527e+03 -3.892536784106349207e-02 7.651545270543323729e-02
-1.543776350312499744e+03 -4.003979259397039137e-02 7.812413307106336191e-02
-1.542733962500000189e+03 -4.079525651033304168e-02 7.995367826393577626e-02
-1.541691574687499724e+03 -4.109356158156279859e-02 8.198772680391556988e-02
-1.540649186874999941e+03 -4.061517611142096557e-02 8.409139485520514268e-02
-1.539606799062499704e+03 -3.921758217367828092e-02 8.600960305641539017e-02
-1.538564411249999921e+03 -3.679163686795508537e-02 8.750089801088262176e-02
-1.537522023437499911e+03 -3.341994925105024744e-02 8.837521049216177926e-02
-1.536479635625000128e+03 -2.911154154283715489e-02 8.860287961772773946e-02
-1.535437247812499891e+03 -2.378624787591677309e-02 8.822255627362241004e-02
-1.534394859999999881e+03 -1.764115840670627336e-02 8.715294667571135689e-02
-1.533352472187499870e+03 -1.081224157899881265e-02 8.531419089439506998e-02
-1.532310084375000088e+03 -3.222366475154349839e-03 8.265451084894447076e-02
-1.531267696562499850e+03 4.852153688106582673e-03 7.940146985311954952e-02
-1.530225308749999840e+03 1.306819732451660644e-02 7.589603087901058975e-02
-1.529182920937499830e+03 2.137637696257857836e-02 7.221732352334907235e-02
-1.528140533125000047e+03 2.972990558507502060e-02 6.851930738217143491e-02
-1.527098145312499810e+03 3.795631851523550981e-02 6.489778707632934407e-02
-1.526055757499999800e+03 4.566411667400761820e-02 6.144352624331245877e-02
-1.525013369687500017e+03 5.236994979905029712e-02 5.842622923476396835e-02
-1.523970981874999552e+03 5.771279410681131455e-02 5.607922304969129718e-02
-1.522928594062499769e+03 6.148852261373888295e-02 5.437807900078891338e-02
-1.521886206249999759e+03 6.380183903125150047e-02 5.316576805306228587e-02
-1.520843818437499749e+03 6.499343863670703492e-02 5.242988597794855099e-02
-1.519801430624999966e+03 6.535619854976769394e-02 5.206168940419551167e-02
-1.518759042812499729e+03 6.510949529935160240e-02 5.175110904446101473e-02
-1.517716654999999946e+03 6.457911226937068649e-02 5.115953315036514404e-02
-1.516674267187500163e+03 6.388057476035570448e-02 5.026262857543715989e-02
-1.515631879374999698e+03 6.293061410065398098e-02 4.920915780119430871e-02
-1.514589491562499916e+03 6.183621045637018032e-02 4.798117828073341501e-02
-1.513547103749999678e+03 6.066558654610480078e-02 4.660017651043647791e-02
-1.512504715937499896e+03 5.946244898019494712e-02 4.510593468760840108e-02
-1.511462328124999885e+03 5.828464084575805948e-02 4.360117313400981714e-02
-1.510419940312500103e+03 5.699600884844895077e-02 4.219585067721669941e-02
-1.509377552499999865e+03 5.545709902281974885e-02 4.087515298947229370e-02
-1.508335164687499855e+03 5.375696696629121002e-02 3.961398129506078780e-02
-1.507292776874999845e+03 5.206857302851931185e-02 3.846103848372687400e-02
-1.506250389062500062e+03 5.057579851242021557e-02 3.744935238114549536e-02
-1.505208001249999597e+03 4.946463944608164853e-02 3.645839153730284082e-02
-1.504165613437499815e+03 4.888589671329948011e-02 3.528442095320190319e-02
-1.503123225624999804e+03 4.873806629732321816e-02 3.376253811165141200e-02
-1.502080837812499567e+03 4.899297851831429379e-02 3.173970638788147641e-02
-1.501038449999999784e+03 4.962049273178573139e-02 2.915480312379504363e-02
-1.499996062187499774e+03 5.006310107643136692e-02 2.622567572684878293e-02
-1.498953674374999991e+03 4.973440592181774950e-02 2.335188722431299005e-02
-1.497911286562499527e+03 4.831547947039772917e-02 2.080692826802687037e-02
-1.496868898749999744e+03 4.564777854658751827e-02 1.876936912703157725e-02
-1.495826510937499961e+03 4.183915336764302412e-02 1.737268151833630883e-02
-1.494784123124999951e+03 3.690651643887173788e-02 1.678588715003827975e-02
-1.493741735312499713e+03 3.071157567846053565e-02 1.720107477477152147e-02
-1.492699347499999931e+03 2.328528249123694785e-02 1.858567274621320334e-02
-1.491656959687499921e+03 1.463416971514508100e-02 2.092659274371507644e-02
-1.490614571875000138e+03 5.040614447656587699e-03 2.408216365569819037e-02
-1.489572184062499900e+03 -4.940365754829490960e-03 2.776443395722184501e-02
-1.488529796249999890e+03 -1.496089047878666062e-02 3.183012851615936445e-02
-1.487487408437499653e+03 -2.466271602833961657e-02 3.611864766915901664e-02
-1.486445020624999870e+03 -3.367643252605665577e-02 4.055995898474366174e-02
-1.485402632812499860e+03 -4.177002046880550629e-02 4.502822777141927968e-02
-1.484360244999999850e+03 -4.862049851634648451e-02 4.915905569771602396e-02
-1.483317857187499840e+03 -5.393911348625738539e-02 5.269252478626407221e-02
-1.482275469374999602e+03 -5.759292482790968198e-02 5.553120542378423702e-02
-1.481233081562499819e+03 -5.949055387355421665e-02 5.752594178600004687e-02
-1.480190693750000037e+03 -5.953889717524315367e-02 5.852030948354264989e-02
-1.479148305937499572e+03 -5.777672102362299555e-02 5.864968202971897887e-02
-1.478105918124999789e+03 -5.433624855697306855e-02 5.806033836928909536e-02
-1.477063530312500006e+03 -4.934607071840178133e-02 5.686176729575372762e-02
-1.476021142499999542e+03 -4.284262900420802989e-02 5.510354465509514910e-02
-1.474978754687499759e+03 -3.508689074556364113e-02 5.279678987726463962e-02
-1.473936366874999749e+03 -2.667582253982975216e-02 5.013534764946223077e-02
-1.472893979062499966e+03 -1.808597801662146717e-02 4.721605621952322529e-02
-1.471851591250000183e+03 -9.856696491624059031e-03 4.418689803051489839e-02
-1.470809203437499718e+03 -2.388686595249014683e-03 4.120990837337693696e-02
-1.469766815624999936e+03 4.346775734563988400e-03 3.827824197200985906e-02
-1.468724427812499925e+03 1.036902475711922941e-02 3.542787284907594758e-02
-1.467682039999999688e+03 1.563310163042612444e-02 3.268506936660527801e-02
-1.466639652187499905e+03 1.998252615552105482e-02 2.996805601811088071e-02
-1.465597264374999895e+03 2.326050302582058360e-02 2.724866040639753809e-02
-1.464554876562500112e+03 2.547067955455101576e-02 2.483645408905992003e-02
-1.463512488749999875e+03 2.640438311928657369e-02 2.325414174931355119e-02
-1.462470100937500092e+03 2.580840831806093666e-02 2.284228471962616858e-02
-1.461427713124999855e+03 2.360227772001275912e-02 2.372234741638586109e-02
-1.460385325312499845e+03 1.981498233020035499e-02 2.588229939378767358e-02
-1.459342937500000062e+03 1.471437490374101834e-02 2.920834057114847504e-02
-1.458300549687499824e+03 8.706304161886021728e-03 3.352649869253768872e-02
-1.457258161874999814e+03 2.263383733538912226e-03 3.873911463026118163e-02
-1.456215774062500032e+03 -4.217103728632556024e-03 4.467709646183373046e-02
-1.455173386249999794e+03 -1.060747059739004620e-02 5.107920403018235272e-02
-1.454130998437500011e+03 -1.659210422481795233e-02 5.766216549412035014e-02
-1.453088610624999546e+03 -2.151909653178542964e-02 6.408380741496826072e-02
-1.452046222812499764e+03 -2.504521333335935421e-02 7.014999790694395609e-02
-1.451003835000000208e+03 -2.709297216918776091e-02 7.576332992330760130e-02
-1.449961447187499516e+03 -2.763275754042150700e-02 8.079164949565469100e-02
-1.448919059374999961e+03 -2.664291697813072138e-02 8.511256543107657835e-02
-1.447876671562499723e+03 -2.417669445749376714e-02 8.867549515078466948e-02
-1.446834283749999940e+03 -2.064250176782297941e-02 9.142758720092114544e-02
-1.445791895937499930e+03 -1.628221328579440227e-02 9.319476323396552742e-02
-1.444749508124999693e+03 -1.117412446605746922e-02 9.387563600344159265e-02
-1.443707120312499910e+03 -5.373552421438492800e-03 9.359104320273392563e-02
-1.442664732499999900e+03 1.140141579540866583e-03 9.245047197276740070e-02
-1.441622344687499663e+03 8.172359470732949716e-03 9.058810242803561064e-02
-1.440579956874999880e+03 1.536544267320644024e-02 8.830243995770289955e-02
-1.439537569062499870e+03 2.235136662639870125e-02 8.576190090617961947e-02
-1.438495181249999860e+03 2.883314868255075145e-02 8.302325960207612709e-02
-1.437452793437499849e+03 3.471421902774692037e-02 8.019035399133547792e-02
-1.436410405625000067e+03 3.994012246570605856e-02 7.732173331195824062e-02
-1.435368017812499829e+03 4.421733894387475106e-02 7.446301030772610463e-02
-1.434325629999999819e+03 4.766454926066825137e-02 7.158169588906446168e-02
-1.433283242187500036e+03 5.070874186347403001e-02 6.852865309562393425e-02
-1.432240854374999572e+03 5.345597668611537512e-02 6.520984369634835742e-02
-1.431198466562499789e+03 5.619332684756323665e-02 6.152477755579135316e-02
-1.430156078750000006e+03 5.927001516544010140e-02 5.731926775115777500e-02
-1.429113690937499769e+03 6.274823898476381001e-02 5.263138041019392588e-02
-1.428071303124999986e+03 6.662845840604464387e-02 4.751444945088333788e-02
-1.427028915312499521e+03 7.081716977198060370e-02 4.203432407483193717e-02
-1.425986527499999966e+03 7.523364151405576017e-02 3.637014482528135723e-02
-1.424944139687500183e+03 7.991728564383819566e-02 3.059775533297197370e-02
-1.423901751874999718e+03 8.471986996206169740e-02 2.469126345890154672e-02
-1.422859364062499935e+03 8.982985034907840782e-02 1.850992549998740563e-02
-1.421816976249999698e+03 9.565507716010933359e-02 1.201154461815769070e-02
-1.420774588437499915e+03 1.022247363485941640e-01 5.380801804882610374e-03
-1.419732200624999905e+03 1.094945486052647660e-01 -1.225169057461837499e-03
-1.418689812812499667e+03 1.174319068257129173e-01 -7.774292320968120493e-03
-1.417647424999999885e+03 1.259250126223036836e-01 -1.427133440081807848e-02
-1.416605037187499875e+03 1.345943226481862431e-01 -2.061604615898290221e-02
-1.415562649374999637e+03 1.431279438986988173e-01 -2.665738602242843230e-02
-1.414520261562499854e+03 1.512213351341807066e-01 -3.225653256921492962e-02
-1.413477873749999844e+03 1.583647647770561606e-01 -3.722120439963660932e-02
-1.412435485937499834e+03 1.641659527085221615e-01 -4.133294043382635535e-02
-1.411393098124999824e+03 1.685035892328952400e-01 -4.448632232555906063e-02
-1.410350710312500041e+03 1.714331170888446221e-01 -4.674920532056400096e-02
-1.409308322499999804e+03 1.728399483030023109e-01 -4.817078346511143028e-02
-1.408265934687499794e+03 1.723906875662545579e-01 -4.876515459140663006e-02
-1.407223546875000011e+03 1.701209087940282194e-01 -4.869384616893038253e-02
-1.406181159062500001e+03 1.664460829763525496e-01 -4.804915881549916973e-02
-1.405138771249999763e+03 1.614674457996131962e-01 -4.674703866959702830e-02
-1.404096383437499753e+03 1.553626596277653260e-01 -4.475062538873340878e-02
-1.403053995624999970e+03 1.482620574754955622e-01 -4.204953502080674421e-02
-1.402011607812500188e+03 1.401531870980782524e-01 -3.864586902059416462e-02
-1.400969219999999950e+03 1.314532089034565754e-01 -3.477678193038644811e-02
-1.399926832187499940e+03 1.227276460224991789e-01 -3.084171748571554530e-02
-1.398884444375000157e+03 1.143247102486618788e-01 -2.701099113072074481e-02
-1.397842056562499693e+03 1.065280637259844454e-01 -2.337507880125644019e-02
-1.396799668749999910e+03 9.965916945806264915e-02 -2.009226402764860420e-02
-1.395757280937500127e+03 9.377128669806963912e-02 -1.715757401885815298e-02
-1.394714893124999890e+03 8.899762954087696298e-02 -1.459710422816896253e-02
-1.393672505312499879e+03 8.559691497340575495e-02 -1.250555899665924293e-02
-1.392630117499999642e+03 8.351309383476288040e-02 -1.068648660082593960e-02
-1.391587729687499859e+03 8.256030527945605602e-02 -8.846812023638133890e-03
-1.390545341875000076e+03 8.271560054987685262e-02 -7.001004756903474700e-03
-1.389502954062499839e+03 8.371391513898207570e-02 -5.137558926888606201e-03
-1.388460566249999829e+03 8.508140653324498814e-02 -3.232881303877331233e-03
-1.387418178437499591e+03 8.666417161262449098e-02 -1.295803034922601805e-03
-1.386375790624999809e+03 8.835077596633877928e-02 8.355387844515037906e-04
-1.385333402812499799e+03 8.998561509649678769e-02 3.177319584348176681e-03
-1.384291015000000016e+03 9.150653404401801194e-02 5.704665181049576629e-03
-1.383248627187499778e+03 9.312731494496362394e-02 8.411050293893666124e-03
-1.382206239374999768e+03 9.499659713723972165e-02 1.125528781105672102e-02
-1.381163851562499758e+03 9.692849481865810357e-02 1.414789407396790238e-02
-1.380121463750000203e+03 9.881733873952604219e-02 1.698262740376929938e-02
-1.379079075937499965e+03 1.006844607057358204e-01 1.965522542357507271e-02
-1.378036688124999955e+03 1.025409642020648077e-01 2.213872564162063308e-02
-1.376994300312499945e+03 1.043493238608963342e-01 2.454593467273361029e-02
-1.375951912499999708e+03 1.060685812116744647e-01 2.680120069102627164e-02
-1.374909524687499925e+03 1.075060620402719103e-01 2.874950202958336323e-02
-1.373867136874999915e+03 1.085722768278786499e-01 3.032326587101746157e-02
-1.372824749062500132e+03 1.092814003998932304e-01 3.143809030755128492e-02
-1.371782361249999667e+03 1.093427528001312821e-01 3.193319140197872080e-02
-1.370739973437499884e+03 1.085130629489725607e-01 3.168571315194162324e-02
-1.369697585624999874e+03 1.068819131334094730e-01 3.076221613906948010e-02
-1.368655197812499864e+03 1.045408475297117945e-01 2.923737188469162362e-02
-1.367612809999999854e+03 1.014757170036459516e-01 2.708891802241817498e-02
-1.366570422187499844e+03 9.763856482552070448e-02 2.434714603976241565e-02
-1.365528034374999834e+03 9.304230240442493138e-02 2.115324285208621327e-02
-1.364485646562500051e+03 8.814366847569238272e-02 1.764178475689177211e-02
-1.363443258749999814e+03 8.348070530129234057e-02 1.389936971829788814e-02
-1.362400870937499803e+03 7.902759477569916424e-02 1.015936030472770063e-02
-1.361358483124999566e+03 7.467941520794227350e-02 6.691976736167929221e-03
-1.360316095312499783e+03 7.039802788419169399e-02 3.673114964256277582e-03
-1.359273707500000000e+03 6.584432427317400693e-02 1.279982123709563248e-03
-1.358231319687499763e+03 6.091332512404312033e-02 -2.722310588980247524e-04
-1.357188931875000208e+03 5.570767548636342686e-02 -8.422759180498855377e-04
-1.356146544062499970e+03 5.020516615392092707e-02 -2.890303593721218665e-04
-1.355104156249999960e+03 4.452727642562929328e-02 1.500371518332984950e-03
-1.354061768437500177e+03 3.867649139254035473e-02 4.603285474492515954e-03
-1.353019380624999712e+03 3.257976162671039760e-02 8.994284899977349548e-03
-1.351976992812499930e+03 2.648000868655489906e-02 1.442161118902491809e-02
-1.350934604999999692e+03 2.062118530289820673e-02 2.068373936671274657e-02
-1.349892217187499909e+03 1.498044663783405263e-02 2.780184194602010328e-02
-1.348849829375000127e+03 9.799513382400718009e-03 3.574958135724886493e-02
-1.347807441562499889e+03 5.420005673834569181e-03 4.435020467827997109e-02
-1.346765053749999879e+03 1.938289021082269551e-03 5.342063285723638172e-02
-1.345722665937499642e+03 -5.969261525403846309e-04 6.268994159876975503e-02
-1.344680278124999859e+03 -2.031645370543766569e-03 7.200375356197410981e-02
-1.343637890312499849e+03 -2.162801169297526738e-03 8.118145740129152632e-02
-1.342595502499999611e+03 -1.186966324431307793e-03 8.992875808987522979e-02
-1.341553114687499829e+03 2.910584359323733876e-04 9.809013989045541060e-02
-1.340510726874999818e+03 1.969761328776148662e-03 1.056001065885942697e-01
-1.339468339062499808e+03 3.809069446318875084e-03 1.122452308351044592e-01
-1.338425951249999798e+03 5.822626649271354579e-03 1.178058835952421612e-01
-1.337383563437499788e+03 8.295993604126679008e-03 1.220671847468025456e-01
-1.336341175624999778e+03 1.125104882486719325e-02 1.247291743531930425e-01
-1.335298787812499768e+03 1.466435817087136974e-02 1.256738683067788465e-01
-1.334256399999999758e+03 1.870421258798535269e-02 1.249402588706977207e-01
-1.333214012187500202e+03 2.328254062555125056e-02 1.226589213880655421e-01
-1.332171624374999965e+03 2.841591864892330579e-02 1.189454634536862843e-01
-1.331129236562500182e+03 3.425886050250193104e-02 1.139441680738770835e-01
-1.330086848750000172e+03 4.078384232925115482e-02 1.077475635386652558e-01
-1.329044460937499935e+03 4.804456337465415339e-02 1.002926548173175003e-01
-1.328002073124999924e+03 5.618973273540537466e-02 9.166432961306129890e-02
-1.326959685312499687e+03 6.512649685850101233e-02 8.235338572130244950e-02
-1.325917297499999904e+03 7.446099208576627271e-02 7.292885123869273511e-02
-1.324874909687500121e+03 8.362158217185232389e-02 6.373031706750487135e-02
-1.323832521874999884e+03 9.204437546731479569e-02 5.490877158040825129e-02
-1.322790134062499874e+03 9.923248394271075301e-02 4.646212242686226235e-02
-1.321747746249999864e+03 1.049438223045689317e-01 3.832467730885268792e-02
-1.320705358437499854e+03 1.091409074846645816e-01 3.045727275370897422e-02
-1.319662970625000071e+03 1.116953606360118201e-01 2.297198395830210224e-02
-1.318620582812499606e+03 1.126836179191047504e-01 1.611263189620824529e-02
-1.317578194999999823e+03 1.120992396371337657e-01 9.995475689425525542e-03
-1.316535807187499813e+03 1.097436028573248873e-01 4.585477964423423196e-03
-1.315493419374999803e+03 1.052877846586672550e-01 -6.009895055696893185e-05
-1.314451031562499793e+03 9.855462918772966985e-02 -3.847642390937238820e-03
-1.313408643749999783e+03 8.993095217880608949e-02 -6.839836742364486036e-03
-1.312366255937499773e+03 7.985615942544685431e-02 -9.092268247047374449e-03
-1.311323868124999763e+03 6.859312552370082361e-02 -1.061325254489920746e-02
-1.310281480312499980e+03 5.663521524637973176e-02 -1.155623500375500302e-02
-1.309239092499999970e+03 4.456325210614042048e-02 -1.211755683438787978e-02
-1.308196704687499960e+03 3.277060631127000356e-02 -1.246599556660073563e-02
-1.307154316875000177e+03 2.175602134495308038e-02 -1.271483860123205981e-02
-1.306111929062499939e+03 1.181383772397887402e-02 -1.294936333293917122e-02
-1.305069541249999929e+03 3.054809502166767714e-03 -1.323102129676454256e-02
-1.304027153437500147e+03 -4.455271294864344978e-03 -1.351662268380608017e-02
-1.302984765624999682e+03 -1.076368651863981833e-02 -1.371559468041773019e-02
-1.301942377812499899e+03 -1.573058154964030245e-02 -1.374567748505433999e-02
-1.300899989999999889e+03 -1.911784275879653550e-02 -1.362551290798531822e-02
-1.299857602187499879e+03 -2.109642193963996021e-02 -1.329375249559619672e-02
-1.298815214374999869e+03 -2.195373938625690829e-02 -1.253951897589312969e-02
-1.297772826562499858e+03 -2.193293515014646186e-02 -1.128504132647576395e-02
-1.296730438749999848e+03 -2.155157120882433136e-02 -9.371611918155411253e-03
-1.295688050937499838e+03 -2.094886335568515306e-02 -6.587496591524215871e-03
-1.294645663124999828e+03 -2.010911468890927770e-02 -2.952761129874582370e-03
-1.293603275312499818e+03 -1.897575983644643124e-02 1.279963561454535706e-03
-1.292560887499999581e+03 -1.725962979650177281e-02 5.909324984143952617e-03
-1.291518499687499798e+03 -1.513688666824700678e-02 1.096368292116445785e-02
-1.290476111874999788e+03 -1.282745737234744325e-02 1.648552455807162850e-02
-1.289433724062499778e+03 -1.030695064743903343e-02 2.260646011850747650e-02
-1.288391336249999767e+03 -7.808504554700693330e-03 2.941657508128879550e-02
-1.287348948437499985e+03 -5.701685216912250921e-03 3.675035656411377444e-02
-1.286306560624999975e+03 -4.206415251159243383e-03 4.422474863856908772e-02
-1.285264172812500192e+03 -3.315754740013803024e-03 5.153084990506952984e-02
-1.284221784999999954e+03 -2.470230509621018471e-03 5.834523039612213996e-02
-1.283179397187499944e+03 -1.394282569378270387e-03 6.438499760574568909e-02
-1.282137009374999934e+03 -2.534909241036331206e-04 6.965185245424801441e-02
-1.281094621562500151e+03 1.253034004522711508e-03 7.409140758773248570e-02
-1.280052233749999914e+03 3.448694962978544973e-03 7.755440848649668151e-02
-1.279009845937499904e+03 6.484514663890982369e-03 7.994798658421324589e-02
-1.277967458124999894e+03 1.051007313848104606e-02 8.122148215974327179e-02
-1.276925070312500111e+03 1.569273364606602050e-02 8.140929820975197073e-02
-1.275882682499999873e+03 2.217598443093152238e-02 8.065724605781758594e-02
-1.274840294687499863e+03 3.020725692521274500e-02 7.901600169204327229e-02
-1.273797906874999853e+03 4.004420241231629318e-02 7.644170764879340552e-02
-1.272755519062499616e+03 5.141766550905976785e-02 7.307491514080702300e-02
-1.271713131249999833e+03 6.366480737952991131e-02 6.931222808130546587e-02
-1.270670743437499823e+03 7.632364395497746867e-02 6.546344202131292034e-02
-1.269628355624999813e+03 8.903043399329520213e-02 6.170731784377163354e-02
-1.268585967812499803e+03 1.012719995754633728e-01 5.829331956256095931e-02
-1.267543579999999793e+03 1.124535326795085138e-01 5.543907647556482049e-02
-1.266501192187499782e+03 1.220347725840341263e-01 5.334618594234670497e-02
-1.265458804374999772e+03 1.297366141079168977e-01 5.227472435534338824e-02
-1.264416416562499990e+03 1.351478750357242575e-01 5.244108444762542870e-02
-1.263374028749999979e+03 1.378450306035930717e-01 5.386791946901897665e-02
-1.262331640937499969e+03 1.378345206799983513e-01 5.645934927317089458e-02
-1.261289253125000187e+03 1.350817827878974531e-01 6.010561420542732264e-02
-1.260246865312499949e+03 1.298876658901479686e-01 6.478525726258459183e-02
-1.259204477499999939e+03 1.229076098436132358e-01 7.034502435779868557e-02
-1.258162089687499929e+03 1.146881680946918169e-01 7.635232127126141688e-02
-1.257119701874999919e+03 1.055444577813751811e-01 8.257042416378361505e-02
-1.256077314062499909e+03 9.567120076009751062e-02 8.881106164858061647e-02
-1.255034926249999899e+03 8.546666114935493053e-02 9.485544961103531403e-02
-1.253992538437499888e+03 7.525086022420071630e-02 1.006145123627180810e-01
-1.252950150624999878e+03 6.531467316608000062e-02 1.060933228113666027e-01
-1.251907762812499868e+03 5.601720949226515756e-02 1.110847506139159696e-01
-1.250865374999999858e+03 4.772845843000261129e-02 1.152034843099963290e-01
-1.249822987187499848e+03 4.074622688573852763e-02 1.181840686482447944e-01
-1.248780599374999838e+03 3.535909206357610440e-02 1.197674767969718196e-01
-1.247738211562499828e+03 3.179112829393911793e-02 1.197457995202913933e-01
-1.246695823749999818e+03 3.007901218634237775e-02 1.180661179914661851e-01
-1.245653435937499808e+03 3.035591294081761357e-02 1.147098843565881321e-01
-1.244611048124999797e+03 3.265073012637482314e-02 1.096902393078468124e-01
-1.243568660312499787e+03 3.670196960366041428e-02 1.032811444421756208e-01
-1.242526272499999550e+03 4.260617053011676175e-02 9.567704839337280720e-02
-1.241483884687499767e+03 5.054154207628701323e-02 8.697164593161237078e-02
-1.240441496874999984e+03 6.031324372346991147e-02 7.733094125139727826e-02
-1.239399109062499974e+03 7.152619461675788215e-02 6.704680250868270963e-02
-1.238356721249999964e+03 8.377736981033316599e-02 5.651352385832220104e-02
-1.237314333437499954e+03 9.651672143680289917e-02 4.599026374267593115e-02
-1.236271945624999944e+03 1.092670164751106260e-01 3.561881041745202509e-02
-1.235229557812500161e+03 1.219071757683399815e-01 2.552197547253667528e-02
-1.234187169999999924e+03 1.342350848645425809e-01 1.589336463526155874e-02
-1.233144782187499914e+03 1.456293223009553772e-01 7.073715478405949789e-03
-1.232102394374999903e+03 1.555351038858712454e-01 -5.290938406158555811e-04
-1.231060006562500121e+03 1.639943727964650322e-01 -6.824977976724094265e-03
-1.230017618749999883e+03 1.708984397502345542e-01 -1.183730985948867193e-02
-1.228975230937499873e+03 1.759445132441099791e-01 -1.537730369563665607e-02
-1.227932843124999863e+03 1.792722322223838927e-01 -1.747323289502741850e-02
-1.226890455312499626e+03 1.812815195745249852e-01 -1.819373845636345841e-02
-1.225848067499999843e+03 1.821147569975400116e-01 -1.749619752052095772e-02
-1.224805679687499833e+03 1.816783051816453498e-01 -1.531334913678878210e-02
-1.223763291874999823e+03 1.804446358403127004e-01 -1.180374151027001502e-02
-1.222720904062499812e+03 1.789044908889447227e-01 -7.280297387152460074e-03
-1.221678516249999802e+03 1.767774677918657333e-01 -1.839036549378554857e-03
-1.220636128437499792e+03 1.739290633299383493e-01 4.310186275272535374e-03
-1.219593740624999782e+03 1.701873400900559830e-01 1.079749681600473271e-02
-1.218551352812499772e+03 1.654469106212542451e-01 1.736878879167912462e-02
-1.217508964999999989e+03 1.596744211661129953e-01 2.402167831854516017e-02
-1.216466577187499979e+03 1.529701167350759061e-01 3.063456498246856091e-02
-1.215424189374999969e+03 1.457673324122954195e-01 3.705290541005763771e-02
-1.214381801562499959e+03 1.381182364907925231e-01 4.326568436923058231e-02
-1.213339413749999949e+03 1.300156490972598222e-01 4.922564806252507918e-02
-1.212297025937499939e+03 1.213462570488818698e-01 5.482873761585840139e-02
-1.211254638124999929e+03 1.118489086081943112e-01 5.995525568251725695e-02
-1.210212250312499918e+03 1.014497200741807797e-01 6.454438485804393777e-02
-1.209169862500000136e+03 9.011775632256431579e-02 6.858260085041383014e-02
-1.208127474687499898e+03 7.778311763987375005e-02 7.193307214620298096e-02
-1.207085086874999888e+03 6.446759764533192827e-02 7.458996233967608858e-02
-1.206042699062499878e+03 5.046991605975134632e-02 7.672861323696127112e-02
-1.205000311250000095e+03 3.582519472523967158e-02 7.861321463338925841e-02
-1.203957923437499858e+03 2.047983360047833656e-02 8.057314534858156518e-02
-1.202915535624999848e+03 4.534174927156887913e-03 8.266258493318143219e-02
-1.201873147812499838e+03 -1.196276305781708571e-02 8.496066031923696360e-02
-1.200830759999999827e+03 -2.876468075680369343e-02 8.760843651036198665e-02
-1.199788372187499817e+03 -4.558761073110549622e-02 9.053422456975293575e-02
-1.198745984374999807e+03 -6.200655651377227212e-02 9.346407419054196530e-02
-1.197703596562499797e+03 -7.734148782714196646e-02 9.609988243154758691e-02
-1.196661208749999560e+03 -9.107937601603303956e-02 9.843840044458131155e-02
-1.195618820937499777e+03 -1.030270510489602609e-01 1.005355664035488955e-01
-1.194576433124999994e+03 -1.132461166790330875e-01 1.024084756735319790e-01
-1.193534045312499984e+03 -1.219240317848499233e-01 1.040735997418485437e-01
-1.192491657499999747e+03 -1.288983185012183563e-01 1.054260275981211553e-01
-1.191449269687499964e+03 -1.334511316207517007e-01 1.061361717206335126e-01
-1.190406881874999954e+03 -1.350438176858566042e-01 1.060188597586416565e-01
-1.189364494062499944e+03 -1.335449043849565309e-01 1.050979828223703311e-01
-1.188322106249999933e+03 -1.290431066315884945e-01 1.033090614617768743e-01
-1.187279718437499923e+03 -1.217322749306470608e-01 1.006989192261541211e-01
-1.186237330624999913e+03 -1.118231803932620977e-01 9.728164292631892585e-02
-1.185194942812500130e+03 -9.948708823567167792e-02 9.310732579047416302e-02
-1.184152554999999893e+03 -8.476871302178970446e-02 8.827602625838379402e-02
-1.183110167187499883e+03 -6.798609501558412760e-02 8.310038934360305940e-02
-1.182067779374999873e+03 -4.942299308501099664e-02 7.793497321068598715e-02
-1.181025391562500090e+03 -2.921512050098747440e-02 7.287714886638668732e-02
-1.179983003749999853e+03 -7.687052224215854858e-03 6.805046633071125395e-02
-1.178940615937499842e+03 1.483130972461618562e-02 6.365423074009282645e-02
-1.177898228124999832e+03 3.809654440675846326e-02 5.979448984809126316e-02
-1.176855840312499822e+03 6.154246472724753808e-02 5.653990963528802982e-02
-1.175813452499999812e+03 8.437756220813327768e-02 5.401102077807422991e-02
-1.174771064687499802e+03 1.055827968101527847e-01 5.225975720393204182e-02
-1.173728676874999792e+03 1.243443642447149000e-01 5.123316737059131071e-02
-1.172686289062499782e+03 1.404836913791051300e-01 5.076574286228036081e-02
-1.171643901249999999e+03 1.538438621929442141e-01 5.071496130649585932e-02
-1.170601513437499989e+03 1.644055405800140535e-01 5.111110690497781828e-02
-1.169559125624999979e+03 1.724543235869940294e-01 5.195827915183489493e-02
-1.168516737812499969e+03 1.780514603167077659e-01 5.322373938143647176e-02
-1.167474349999999959e+03 1.810870068300396707e-01 5.500169901589535559e-02
-1.166431962187499721e+03 1.816621692064094296e-01 5.717843505931549664e-02
-1.165389574374999938e+03 1.800156617834875739e-01 5.952474199734445609e-02
-1.164347186562499928e+03 1.766728657318069884e-01 6.177111810227221139e-02
-1.163304798750000145e+03 1.720528318987340211e-01 6.351232411683227497e-02
-1.162262410937499908e+03 1.663712203855593763e-01 6.451802723302006715e-02
-1.161220023124999898e+03 1.597730655798548782e-01 6.462664192372415128e-02
-1.160177635312499888e+03 1.525292083671985766e-01 6.366689514949866457e-02
-1.159135247500000105e+03 1.450133168145288642e-01 6.159062880934776385e-02
-1.158092859687499868e+03 1.372034173693574277e-01 5.857799769696033637e-02
-1.157050471874999857e+03 1.288137236036648592e-01 5.502647697453910691e-02
-1.156008084062499847e+03 1.200239353317577445e-01 5.115117919105067329e-02
-1.154965696250000065e+03 1.112180022816491032e-01 4.710719314624271098e-02
-1.153923308437499827e+03 1.026795426697102442e-01 4.307720554287244180e-02
-1.152880920624999817e+03 9.475525942477541763e-02 3.922187412192154610e-02
-1.151838532812499807e+03 8.778612673150840151e-02 3.574889167421001213e-02
-1.150796144999999797e+03 8.168399131646891798e-02 3.299017617120630907e-02
-1.149753757187499787e+03 7.613725555718421634e-02 3.117868514276114777e-02
-1.148711369374999776e+03 7.102851060966228203e-02 3.036824747021270310e-02
-1.147668981562499994e+03 6.630117999683808605e-02 3.058310548186610883e-02
-1.146626593749999984e+03 6.201154887124132875e-02 3.168276950024450506e-02
-1.145584205937499974e+03 5.808412109479629826e-02 3.363432883902237047e-02
-1.144541818124999963e+03 5.440474491988679662e-02 3.640077989174815565e-02
-1.143499430312499953e+03 5.062450469810096665e-02 3.973586604339508777e-02
-1.142457042499999943e+03 4.644670266249933954e-02 4.328030692782422473e-02
-1.141414654687499933e+03 4.172008016966131938e-02 4.673440545589498812e-02
-1.140372266874999923e+03 3.632157588698418232e-02 4.988617114875493197e-02
-1.139329879062499913e+03 3.075766148417618043e-02 5.244959086870714521e-02
-1.138287491249999903e+03 2.557348089979172637e-02 5.415184955709744646e-02
-1.137245103437499893e+03 2.072952866848010514e-02 5.488112678779816234e-02
-1.136202715624999882e+03 1.653714079217726701e-02 5.453892931546721473e-02
-1.135160327812500100e+03 1.344733150912368232e-02 5.295355334790140256e-02
-1.134117939999999862e+03 1.201710821384438868e-02 4.998205203602441860e-02
-1.133075552187499852e+03 1.281773172876535249e-02 4.554000392403555197e-02
-1.132033164374999842e+03 1.571373137248889898e-02 3.983563544370258974e-02
-1.130990776562499832e+03 2.019952344347364370e-02 3.344252324081065098e-02
-1.129948388749999822e+03 2.563039740980526879e-02 2.689041573793782280e-02
-1.128906000937499812e+03 3.124055733609946636e-02 2.046750348558608670e-02
-1.127863613124999802e+03 3.652760557889048187e-02 1.430456884739218955e-02
-1.126821225312499791e+03 4.134291629330599793e-02 8.531281978556497919e-03
-1.125778837499999781e+03 4.532769836055345475e-02 3.416947118386466902e-03
-1.124736449687499999e+03 4.802600813162584414e-02 -7.544456054452610555e-04
-1.123694061874999989e+03 4.926884088598972034e-02 -3.711183248933475239e-03
-1.122651674062499978e+03 4.922240966972073889e-02 -5.213375421860073911e-03
-1.121609286249999968e+03 4.819229413450683286e-02 -5.175251206906128151e-03
-1.120566898437499731e+03 4.629152558075435436e-02 -3.460840083120110804e-03
-1.119524510624999948e+03 4.342172802934270159e-02 5.937190015135492129e-05
-1.118482122812499938e+03 3.966761922174868310e-02 5.401568141471587738e-03
-1.117439734999999928e+03 3.522754035098421554e-02 1.255110021501970076e-02
-1.116397347187499690e+03 3.026425720105255929e-02 2.104384432336864341e-02
-1.115354959374999908e+03 2.479200267565450852e-02 3.030769911952702761e-02
-1.114312571562499897e+03 1.881601495993106415e-02 4.008491039676238821e-02
-1.113270183749999887e+03 1.258780615514288118e-02 5.006835296381891703e-02
-1.112227795937499877e+03 6.494081879128190023e-03 5.987913190656991153e-02
-1.111185408124999867e+03 6.838889825666761429e-04 6.913518695048287421e-02
-1.110143020312500084e+03 -4.630945695296839228e-03 7.739773697548876785e-02
-1.109100632500000074e+03 -9.131178044956193493e-03 8.437650515307110188e-02
-1.108058244687499837e+03 -1.239774363610725641e-02 8.973730018094529248e-02
-1.107015856874999827e+03 -1.384565133589231098e-02 9.308941314550669976e-02
-1.105973469062499817e+03 -1.328587972959047875e-02 9.452018279577298343e-02
-1.104931081250000034e+03 -1.047787733874545879e-02 9.419008370238524108e-02
-1.103888693437499796e+03 -5.280919547660589859e-03 9.211664384947183815e-02
-1.102846305624999786e+03 2.368225550222596929e-03 8.835313582228489226e-02
-1.101803917812500003e+03 1.237192685564147097e-02 8.303293937266131852e-02
-1.100761529999999993e+03 2.414781247514148632e-02 7.652173937168132989e-02
-1.099719142187499983e+03 3.726504916562988629e-02 6.926977170641333836e-02
-1.098676754374999973e+03 5.111924394769819940e-02 6.174716104669043110e-02
-1.097634366562499963e+03 6.503360012029801851e-02 5.439875555859636364e-02
-1.096591978749999953e+03 7.889821867974516900e-02 4.753738963270147388e-02
-1.095549590937499943e+03 9.261830813416285779e-02 4.142385629421749954e-02
-1.094507203124999933e+03 1.055441986535698429e-01 3.635339582489433702e-02
-1.093464815312499923e+03 1.170555816144362576e-01 3.255234256289220307e-02
-1.092422427499999912e+03 1.266309400347537251e-01 3.018612936811800040e-02
-1.091380039687499902e+03 1.336303320559682206e-01 2.944129802675691382e-02
-1.090337651874999892e+03 1.379877281104991971e-01 3.026499246236685758e-02
-1.089295264062499882e+03 1.399527385299734195e-01 3.237657409456403540e-02
-1.088252876249999872e+03 1.398154781120000689e-01 3.563401624238973775e-02
-1.087210488437500089e+03 1.378149734329622289e-01 3.984744259279064671e-02
-1.086168100624999852e+03 1.339144383085253964e-01 4.478232013700995245e-02
-1.085125712812499842e+03 1.285329710466372455e-01 5.012967830425247434e-02
-1.084083324999999832e+03 1.223752492294850752e-01 5.548668768942378177e-02
-1.083040937187500049e+03 1.158457836402720653e-01 6.054544063883449817e-02
-1.081998549374999811e+03 1.090807874153040813e-01 6.501028440537900965e-02
-1.080956161562499801e+03 1.019173224928934113e-01 6.873461351337258052e-02
-1.079913773749999791e+03 9.431712786411762528e-02 7.157527367816880759e-02
-1.078871385937500008e+03 8.641509460810950505e-02 7.342713263079089780e-02
-1.077828998124999998e+03 7.814377171787748044e-02 7.428393585798274967e-02
-1.076786610312499988e+03 6.955508570870602703e-02 7.397915225767530412e-02
-1.075744222499999978e+03 6.105238763257094664e-02 7.259330156265607348e-02
-1.074701834687499968e+03 5.306053533973924957e-02 7.044615343612065095e-02
-1.073659446874999958e+03 4.578142485471246859e-02 6.759748551827461649e-02
-1.072617059062499948e+03 3.912556633900277081e-02 6.405510929498808848e-02
-1.071574671249999938e+03 3.287177849142749325e-02 5.977339347476183506e-02
-1.070532283437499700e+03 2.687274178332612479e-02 5.459713918214022244e-02
-1.069489895624999917e+03 2.099861902051077325e-02 4.854764956109436369e-02
-1.068447507812499907e+03 1.497119045977618815e-02 4.189730950027027029e-02
-1.067405119999999897e+03 8.440590784765411927e-03 3.517958342745259454e-02
-1.066362732187499887e+03 1.384611065667542369e-03 2.878424542103368358e-02
-1.065320344374999650e+03 -5.989406434627322050e-03 2.276164576587988084e-02
-1.064277956562499867e+03 -1.388455890851333224e-02 1.721792824649095305e-02
-1.063235568749999857e+03 -2.219891628722850743e-02 1.235664392217106396e-02
-1.062193180937499847e+03 -3.028359924794467306e-02 8.321777598240905419e-03
-1.061150793125000064e+03 -3.774593901343227531e-02 5.076654328436257246e-03
-1.060108405312499826e+03 -4.408890949653265778e-02 2.448506759477787984e-03
-1.059066017500000044e+03 -4.848943618477559447e-02 1.246680576001336536e-04
-1.058023629687500033e+03 -5.055880590645111389e-02 -2.153907524325105079e-03
-1.056981241875000023e+03 -5.009089020992776864e-02 -4.443284154360400799e-03
-1.055938854062499786e+03 -4.693755070533265489e-02 -6.793633080588955958e-03
-1.054896466249999776e+03 -4.125046622537769520e-02 -9.400869641041854213e-03
-1.053854078437499993e+03 -3.287958076247365913e-02 -1.238241944114800049e-02
-1.052811690624999983e+03 -2.186311921691595772e-02 -1.563039451532904217e-02
-1.051769302812499973e+03 -8.856651881706372950e-03 -1.886917388885795202e-02
-1.050726914999999735e+03 5.724526981725605070e-03 -2.204751016427567920e-02
-1.049684527187499953e+03 2.203570754020465344e-02 -2.551720409669232248e-02
-1.048642139374999942e+03 4.000663884671925435e-02 -2.942339456537452699e-02
-1.047599751562499932e+03 5.888260487112752239e-02 -3.354540002476583821e-02
-1.046557363749999695e+03 7.785852536939226465e-02 -3.752594958565690780e-02
-1.045514975937499912e+03 9.614681976427959242e-02 -4.114149435853582670e-02
-1.044472588124999902e+03 1.131432553681172570e-01 -4.417837923834436881e-02
-1.043430200312499892e+03 1.280921704109260206e-01 -4.622045662947861511e-02
-1.042387812499999882e+03 1.396738752712481102e-01 -4.705300656522761610e-02
-1.041345424687499872e+03 1.472618801834927604e-01 -4.666765086901422666e-02
-1.040303036874999862e+03 1.507721816674178206e-01 -4.502649871663576969e-02
-1.039260649062499851e+03 1.502897918316787873e-01 -4.224296203873988131e-02
-1.038218261249999841e+03 1.460261566656024246e-01 -3.853997745289969301e-02
-1.037175873437500059e+03 1.381028018018038428e-01 -3.414711012802264245e-02
-1.036133485624999821e+03 1.267379015833049460e-01 -2.915110246460119250e-02
-1.035091097812500038e+03 1.119166024424048111e-01 -2.351280244587420840e-02
-1.034048710000000028e+03 9.369843561454355152e-02 -1.729275893714113388e-02
-1.033006322187500018e+03 7.272003612309167753e-02 -1.069587775046460312e-02
-1.031963934375000008e+03 4.987987360080584076e-02 -3.883559719576831250e-03
-1.030921546562499771e+03 2.641950681535712789e-02 3.095914493661585526e-03
-1.029879158749999988e+03 3.828865653652567709e-03 1.023943379359737102e-02
-1.028836770937499978e+03 -1.671701518220474608e-02 1.727466065148971705e-02
-1.027794383124999968e+03 -3.421477277216792429e-02 2.374555100866950624e-02
-1.026751995312499957e+03 -4.754544542741513669e-02 2.919140736410364562e-02
-1.025709607499999947e+03 -5.592462272939768136e-02 3.328760942345061064e-02
-1.024667219687499710e+03 -5.901879769501994222e-02 3.590351004512754018e-02
-1.023624831875000041e+03 -5.655055391769332751e-02 3.681276934331553785e-02
-1.022582444062499917e+03 -4.862548813964045341e-02 3.580321257645657784e-02
-1.021540056249999907e+03 -3.598326953799121930e-02 3.281872270520565932e-02
-1.020497668437499783e+03 -1.948935157299772764e-02 2.810294583968464197e-02
-1.019455280624999773e+03 3.632601922018785057e-04 2.172784630813185194e-02
-1.018412892812499877e+03 2.278474841959570937e-02 1.377938174228053939e-02
-1.017370504999999866e+03 4.696394339923416761e-02 4.654214425937453978e-03
-1.016328117187499743e+03 7.218380308374199028e-02 -5.505783948431109895e-03
-1.015285729374999619e+03 9.736618983146827500e-02 -1.657491582942799413e-02
-1.014243341562499950e+03 1.218244162650824469e-01 -2.810571417830887847e-02
-1.013200953749999940e+03 1.451185668034752352e-01 -3.959613680976806216e-02
-1.012158565937500043e+03 1.665011256154314001e-01 -5.071158844344121619e-02
-1.011116178125000033e+03 1.854449715828256073e-01 -6.123755443186602865e-02
-1.010073790312499909e+03 2.019531757589186627e-01 -7.094133028930019180e-02
-1.009031402500000127e+03 2.154508185398639197e-01 -7.934452836336182424e-02
-1.007989014687500003e+03 2.251237395088015181e-01 -8.601113596459616928e-02
-1.006946626874999993e+03 2.311060037702274972e-01 -9.112093348600618092e-02
-1.005904239062499869e+03 2.340018024719155154e-01 -9.501400517738919915e-02
-1.004861851249999745e+03 2.343867383857575759e-01 -9.778722133284416251e-02
-1.003819463437500076e+03 2.325111498924607167e-01 -9.946227463769977128e-02
-1.002777075624999952e+03 2.288576794632123657e-01 -1.003214092635906635e-01
-1.001734687812499942e+03 2.241332980272142672e-01 -1.006078358372883008e-01
-1.000692299999999818e+03 2.184749774468889016e-01 -1.003090457008855713e-01
-9.996499121874999219e+02 2.122069082761221248e-01 -9.971865416256392445e-02
-9.986075243749999117e+02 2.059029980441295093e-01 -9.908529776007332646e-02
-9.975651365624999016e+02 1.998005051230697937e-01 -9.830955526122321653e-02
-9.965227487499997778e+02 1.941495208871621969e-01 -9.728402369392478988e-02
-9.954803609374998814e+02 1.895923897875282649e-01 -9.617064062519435630e-02
-9.944379731249997576e+02 1.867228025076170250e-01 -9.518488895091921365e-02
-9.933955853124999749e+02 1.862564566866561078e-01 -9.452170952156313533e-02
-9.923531974999998511e+02 1.888535722557783403e-01 -9.440235105256175596e-02
-9.913108096874999546e+02 1.944530044708334404e-01 -9.507254268101411609e-02
-9.902684218749998308e+02 2.022904903099982943e-01 -9.677741047048345202e-02
-9.892260340625000481e+02 2.115375998271761260e-01 -9.969818358230116140e-02
-9.881836462499999243e+02 2.216751891815487707e-01 -1.037498982489937494e-01
-9.871412584375000279e+02 2.322015073863188672e-01 -1.086574425894611534e-01
-9.860988706249999041e+02 2.423688975482551911e-01 -1.140649509693231062e-01
-9.850564828125000076e+02 2.515639703981450981e-01 -1.196317825885106628e-01
-9.840140949999998838e+02 2.591453646723142490e-01 -1.251856929917525008e-01
-9.829717071874999874e+02 2.644541107939277214e-01 -1.305541580311485594e-01
-9.819293193749999773e+02 2.672910318527261242e-01 -1.355633463902710945e-01
-9.808869315624998535e+02 2.675866400482868057e-01 -1.399825688287759107e-01
-9.798445437499999571e+02 2.654373121173767558e-01 -1.435412241173091019e-01
-9.788021559375001743e+02 2.605407504497910254e-01 -1.457933820484178522e-01
-9.777597681250000505e+02 2.528755681288391011e-01 -1.463235777854819952e-01
-9.767173803124999267e+02 2.426742845779899238e-01 -1.450035514750501742e-01
-9.756749924999999166e+02 2.301641449784591065e-01 -1.417787334771550833e-01
-9.746326046874997928e+02 2.162156177736098694e-01 -1.368363586521418318e-01
-9.735902168750000101e+02 2.011337398701767976e-01 -1.306291196309684599e-01
-9.725478290624998863e+02 1.850294520973198020e-01 -1.236361984984861162e-01
-9.715054412499998762e+02 1.687048716477244359e-01 -1.161121950886242205e-01
-9.704630534374997524e+02 1.530775413205331115e-01 -1.082204369842832276e-01
-9.694206656249998559e+02 1.383348427322819707e-01 -1.002627286944716978e-01
-9.683782778124999595e+02 1.246407077468276725e-01 -9.259080211820022721e-02
-9.673358899999999494e+02 1.127475791091940849e-01 -8.567576534374773956e-02
-9.662935021874998256e+02 1.030348906105628681e-01 -7.976472694246029838e-02
-9.652511143749997018e+02 9.550533064775340586e-02 -7.480365204053640582e-02
-9.642087265624999191e+02 9.017383934187003791e-02 -7.075319675899870153e-02
-9.631663387499999089e+02 8.661093513164652702e-02 -6.769406978573995481e-02
-9.621239509374998988e+02 8.411422667251632068e-02 -6.561605869556040582e-02
-9.610815631250000024e+02 8.261218798972018440e-02 -6.454015958452603841e-02
-9.600391753124998786e+02 8.253994166651755504e-02 -6.478706587824695218e-02
-9.589967874999997548e+02 8.407012811818623255e-02 -6.662552393050477639e-02
-9.579543996874999721e+02 8.676679146694282752e-02 -6.993563643476130576e-02
-9.569120118750000756e+02 9.023781926702137413e-02 -7.453225450074309200e-02
-9.558696240624999518e+02 9.416647431045538363e-02 -8.029280027873102188e-02
-9.548272362499998280e+02 9.792997019069465958e-02 -8.689018103471563004e-02
-9.537848484374999316e+02 1.010137235497234470e-01 -9.403231889419991218e-02
-9.527424606249999215e+02 1.026596954905863168e-01 -1.014892234476946764e-01
-9.517000728124999114e+02 1.024670794584074257e-01 -1.090114478263856795e-01
-9.506576849999999013e+02 1.008015902738127051e-01 -1.166070289703421831e-01
-9.496152971874998912e+02 9.797400434982221629e-02 -1.241669283932914092e-01
-9.485729093749997674e+02 9.404051051649658932e-02 -1.312184834088646057e-01
-9.475305215624999846e+02 8.887253134421020662e-02 -1.372951176162355846e-01
-9.464881337499998608e+02 8.250367134139513503e-02 -1.422373771062298009e-01
-9.454457459374999644e+02 7.520497285397301224e-02 -1.461466767975145020e-01
-9.444033581249998406e+02 6.682929197559372980e-02 -1.489500411660149570e-01
-9.433609703125000578e+02 5.692615945591973647e-02 -1.501397315198798599e-01
-9.423185824999999340e+02 4.576256709389234234e-02 -1.492019425398929677e-01
-9.412761946874999239e+02 3.365782181553469282e-02 -1.459647516112342891e-01
-9.402338068749998001e+02 2.158179175298904212e-02 -1.406120725911466363e-01
-9.391914190625000174e+02 1.077015981094864988e-02 -1.336566257638437116e-01
-9.381490312499998936e+02 1.595201594118575384e-03 -1.254941872726292318e-01
-9.371066434374997698e+02 -5.934306904690137344e-03 -1.164715708416221018e-01
-9.360642556249999870e+02 -1.134758904810894906e-02 -1.071461811335375908e-01
-9.350218678124999769e+02 -1.443753754740121839e-02 -9.780726194133881890e-02
-9.339794799999999668e+02 -1.578958078420692954e-02 -8.859313583608550979e-02
-9.329370921875001841e+02 -1.524508952430476093e-02 -7.974103646161648240e-02
-9.318947043750000603e+02 -1.286551206145834444e-02 -7.135691007462204027e-02
-9.308523165624999365e+02 -9.450550444373061187e-03 -6.348901716499225079e-02
-9.298099287499999264e+02 -5.906740173488397860e-03 -5.621119298130289321e-02
-9.287675409374998026e+02 -2.926004222832363083e-03 -4.980576921212497010e-02
-9.277251531250000198e+02 -8.180039325860228184e-04 -4.440786463745387269e-02
-9.266827653124998960e+02 -1.188449701207316202e-04 -3.984643476790795252e-02
-9.256403774999998859e+02 -1.272585213949027887e-03 -3.586088802816253529e-02
-9.245979896874997621e+02 -4.152993648568287406e-03 -3.255205207853760496e-02
-9.235556018749998657e+02 -8.491399339553062919e-03 -3.017424193514335953e-02
-9.225132140624998556e+02 -1.422232596657610308e-02 -2.868008289380820364e-02
-9.214708262499999591e+02 -2.132099661814679595e-02 -2.801040059744694388e-02
-9.204284384374998353e+02 -2.949438454323166994e-02 -2.799798067107866009e-02
-9.193860506249999389e+02 -3.847120610445046301e-02 -2.864754286978412820e-02
-9.183436628124998151e+02 -4.810554560053496853e-02 -3.009391737365579508e-02
-9.173012749999999187e+02 -5.830436486268159024e-02 -3.235436102637954947e-02
-9.162588871874999086e+02 -6.929745102001767798e-02 -3.546082260870420111e-02
-9.152164993749997848e+02 -8.116143670393070886e-02 -3.933746186837238507e-02
-9.141741115624998884e+02 -9.367242654387190892e-02 -4.384566486100816701e-02
-9.131317237499999919e+02 -1.060503789280188569e-01 -4.889809415925244068e-02
-9.120893359374998681e+02 -1.171824880365425897e-01 -5.411838556849114107e-02
-9.110469481250000854e+02 -1.273384898143328781e-01 -5.902129170674710185e-02
-9.100045603124999616e+02 -1.368094237465754814e-01 -6.319368439671767257e-02
-9.089621724999998378e+02 -1.448851658481050131e-01 -6.628294026231054681e-02
-9.079197846875000550e+02 -1.512911778530381668e-01 -6.829754157101600165e-02
-9.068773968750000449e+02 -1.552364014474696963e-01 -6.960591857826455009e-02
-9.058350090624999211e+02 -1.557517731126882576e-01 -7.052040477299237331e-02
-9.047926212499999110e+02 -1.526993306514548565e-01 -7.112494760833981688e-02
-9.037502334374999009e+02 -1.461641701060859833e-01 -7.160922371332201219e-02
-9.027078456249998908e+02 -1.360944681003971868e-01 -7.238955795619951561e-02
-9.016654578124999944e+02 -1.229616118213640447e-01 -7.377501439878962619e-02
-9.006230699999998706e+02 -1.070959060632511867e-01 -7.578789275617149601e-02
-8.995806821874998604e+02 -8.926467570072417479e-02 -7.829022599942414562e-02
-8.985382943749998503e+02 -7.143151649337785292e-02 -8.125718895535838371e-02
-8.974959065625000676e+02 -5.511534115032939302e-02 -8.467764998494303752e-02
-8.964535187499999438e+02 -4.043983164893013432e-02 -8.855818585238625640e-02
-8.954111309374999337e+02 -2.750528366319382120e-02 -9.291653623265433426e-02
-8.943687431249998099e+02 -1.687543848930628254e-02 -9.757190162283542467e-02
-8.933263553124996861e+02 -9.198113641612716898e-03 -1.018452132177098818e-01
-8.922839674999999033e+02 -5.877672818619289995e-03 -1.052935396613287750e-01
-8.912415796874998932e+02 -7.205931120649481346e-03 -1.082059161394612334e-01
-8.901991918749997694e+02 -1.217750615338912198e-02 -1.113698920367820894e-01
-8.891568040624999867e+02 -2.023501632409494683e-02 -1.155745949675699852e-01
-8.881144162499998629e+02 -3.088909707307722907e-02 -1.206657278064529465e-01
-8.870720284374998528e+02 -4.347371846525435735e-02 -1.263949356713849059e-01
-8.860296406250000700e+02 -5.746731652967075610e-02 -1.330584214276501476e-01
-8.849872528125000599e+02 -7.204730178461601908e-02 -1.414565477722835030e-01
-8.839448649999999361e+02 -8.651363884598400888e-02 -1.523132772077680497e-01
-8.829024771874998123e+02 -1.011761485903509838e-01 -1.656031937137740773e-01
-8.818600893750000296e+02 -1.157962358419581117e-01 -1.813095515319320949e-01
-8.808177015624999058e+02 -1.295976907449440940e-01 -1.997070708757470447e-01
-8.797753137499998957e+02 -1.420613104527544412e-01 -2.214309908308152719e-01
-8.787329259374997719e+02 -1.524394053922251135e-01 -2.467870482057702708e-01
-8.776905381249999891e+02 -1.602099330384239850e-01 -2.751318619733214010e-01
-8.766481503124998653e+02 -1.643933210149021162e-01 -3.059829457540334530e-01
-8.756057624999999689e+02 -1.639725972165063939e-01 -3.390241719390290620e-01
-8.745633746874998451e+02 -1.584068283070227401e-01 -3.740667318402957076e-01
-8.735209868749999487e+02 -1.472047074372374309e-01 -4.112544884391181044e-01
-8.724785990624999386e+02 -1.312807109148496354e-01 -4.503467385119110378e-01
-8.714362112500000421e+02 -1.126778211541226704e-01 -4.909118259944778018e-01
-8.703938234374999183e+02 -9.086188275193052277e-02 -5.332438110670515430e-01
-8.693514356249999082e+02 -6.483576685439858267e-02 -5.773681705162908573e-01
-8.683090478124997844e+02 -3.472404769887322412e-02 -6.228197903139846003e-01
-8.672666600000000017e+02 -3.049921367559514760e-04 -6.691663829532991103e-01
-8.662242721874998779e+02 3.667979660095773559e-02 -7.155688655752028282e-01
-8.651818843749997541e+02 7.388236175268475536e-02 -7.611586672501208239e-01
-8.641394965624997440e+02 1.099006399730002997e-01 -8.053359016619984212e-01
-8.630971087500000749e+02 1.440664571663192728e-01 -8.476616804744498967e-01
-8.620547209374999511e+02 1.759032604764463326e-01 -8.878499951914057275e-01
-8.610123331250000547e+02 2.045257855134245406e-01 -9.255103927170538203e-01
-8.599699453125000446e+02 2.286306998832478010e-01 -9.603713151956059235e-01
-8.589275574999999208e+02 2.469208184955512808e-01 -9.926478994987061322e-01
-8.578851696874999107e+02 2.595570418639773780e-01 -1.022438931820627062e+00
-8.568427818750001279e+02 2.675681681606973950e-01 -1.049863286054459444e+00
-8.558003940625000041e+02 2.707246461346273225e-01 -1.074848173037968202e+00
-8.547580062499998803e+02 2.684968553664112134e-01 -1.097275017022836252e+00
-8.537156184374998702e+02 2.600950668675129362e-01 -1.117401283693929104e+00
-8.526732306249997464e+02 2.451394085533905309e-01 -1.135585533836352523e+00
-8.516308428125000773e+02 2.254962810008954710e-01 -1.152188613680265261e+00
-8.505884549999999535e+02 2.019334645954562468e-01 -1.167356270223888437e+00
-8.495460671874999434e+02 1.742867346130997364e-01 -1.180690943375956481e+00
-8.485036793749998196e+02 1.441150993365061528e-01 -1.192172761815836868e+00
-8.474612915624999232e+02 1.138282992121902454e-01 -1.202642871912268596e+00
-8.464189037499999131e+02 8.602001535194257753e-02 -1.213294291453311136e+00
-8.453765159374999030e+02 6.284282736104197797e-02 -1.224775299482645519e+00
-8.443341281249997792e+02 4.467040032617405898e-02 -1.236766219422731350e+00
-8.432917403124996554e+02 3.137683756453803208e-02 -1.248550861655273847e+00
-8.422493524999998726e+02 2.456679473506731548e-02 -1.260259261476722070e+00
-8.412069646874998625e+02 2.622127170426256232e-02 -1.272583028580358544e+00
-8.401645768749999661e+02 3.785466507603549302e-02 -1.286132515327109038e+00
-8.391221890624998423e+02 6.030036771416695529e-02 -1.301088293631867732e+00
-8.380798012499999459e+02 9.274933209290354974e-02 -1.317041162175841107e+00
-8.370374134374998221e+02 1.336613946282652621e-01 -1.334398569998850981e+00
-8.359950256250000393e+02 1.810405438695303071e-01 -1.353586971333380129e+00
-8.349526378125000292e+02 2.341014287898321444e-01 -1.375363800232780820e+00
-8.339102499999999054e+02 2.924918415423772289e-01 -1.400629384506729247e+00
-8.328678621874997816e+02 3.546420287214395728e-01 -1.429343739566875326e+00
-8.318254743749999989e+02 4.200595380023876557e-01 -1.461264091496435436e+00
-8.307830865624998751e+02 4.880516885668231830e-01 -1.496508709478676646e+00
-8.297406987499998650e+02 5.556695757537386537e-01 -1.534473314259639842e+00
-8.286983109374999685e+02 6.202025437876240721e-01 -1.574316935541118623e+00
-8.276559231249999584e+02 6.793616955894241638e-01 -1.616232539388293699e+00
-8.266135353124999483e+02 7.304973703998376422e-01 -1.660754103735601728e+00
-8.255711475000000519e+02 7.712134243689625634e-01 -1.707743590935121292e+00
-8.245287596874999281e+02 7.994320051102903335e-01 -1.756540280391842179e+00
-8.234863718749999180e+02 8.142013814147825990e-01 -1.806520038056339317e+00
-8.224439840624997942e+02 8.154033859578911914e-01 -1.856708786104334319e+00
-8.214015962500000114e+02 8.042085875819259266e-01 -1.905775912231752578e+00
-8.203592084374998876e+02 7.831775329027387267e-01 -1.953130108935834830e+00
-8.193168206249998775e+02 7.543409044390917417e-01 -1.998568039932280049e+00
-8.182744328124998674e+02 7.197009875771657184e-01 -2.041699461493319490e+00
-8.172320449999999710e+02 6.819799899899327000e-01 -2.082266807718648138e+00
-8.161896571875000745e+02 6.446838589272980702e-01 -2.120193854419993418e+00
-8.151472693749999507e+02 6.109552672010322150e-01 -2.155897944328162730e+00
-8.141048815625000543e+02 5.823703848019405882e-01 -2.189506713484139944e+00
-8.130624937499999305e+02 5.605244933829793830e-01 -2.221412758679936150e+00
-8.120201059374998067e+02 5.471846084906347718e-01 -2.252798272148979208e+00
-8.109777181249999103e+02 5.430975232167287725e-01 -2.284306176994822302e+00
-8.099353303124997865e+02 5.501379793532584772e-01 -2.316445959862914350e+00
-8.088929424999998901e+02 5.692697939679242092e-01 -2.350294972390524428e+00
-8.078505546874998799e+02 5.999910694354453344e-01 -2.386249461356579449e+00
-8.068081668749998698e+02 6.436150966008039598e-01 -2.424393751592321511e+00
-8.057657790624999734e+02 6.993276486451078799e-01 -2.464623401450763307e+00
-8.047233912499999633e+02 7.646806414273081831e-01 -2.506613622820736964e+00
-8.036810034374999532e+02 8.387629248341641475e-01 -2.550313217308264768e+00
-8.026386156249998294e+02 9.201051976495930873e-01 -2.595976125563638881e+00
-8.015962278125000466e+02 1.007110247062471542e+00 -2.643643733267477369e+00
-8.005538399999999228e+02 1.097300954384589522e+00 -2.693220890456990535e+00
-7.995114521874999127e+02 1.188262568970685829e+00 -2.744709807474057683e+00
-7.984690643749997889e+02 1.278567324405187389e+00 -2.797791530884624400e+00
-7.974266765624998925e+02 1.366745789349963935e+00 -2.852059137659952004e+00
-7.963842887499998824e+02 1.453756818293613584e+00 -2.907750361433507624e+00
-7.953419009374998723e+02 1.541230765626083743e+00 -2.965851526670385319e+00
-7.942995131249999758e+02 1.628877227991700538e+00 -3.026436864416423678e+00
-7.932571253124999657e+02 1.715644259381100101e+00 -3.088758735584486992e+00
-7.922147374999999556e+02 1.800281338993172886e+00 -3.152016164741755500e+00
-7.911723496875000592e+02 1.882414325884618655e+00 -3.215734829040579612e+00
-7.901299618750000491e+02 1.964013966476101603e+00 -3.280293590225612288e+00
-7.890875740624999253e+02 2.047048697477795720e+00 -3.346008044497368772e+00
-7.880451862499998015e+02 2.131778414657884202e+00 -3.412689245545844408e+00
-7.870027984374997914e+02 2.218629568003775976e+00 -3.479794354048312499e+00
-7.859604106250000086e+02 2.308602340573541412e+00 -3.546557891463076650e+00
-7.849180228124998848e+02 2.402242608920646116e+00 -3.612469092099347190e+00
-7.838756349999997610e+02 2.499318464707744880e+00 -3.677157981521886221e+00
-7.828332471874999783e+02 2.599579066133149041e+00 -3.740480217724698075e+00
-7.817908593749999682e+02 2.703198707252207900e+00 -3.802635793288280386e+00
-7.807484715624999581e+02 2.809096522038005972e+00 -3.863958532834400827e+00
-7.797060837500000616e+02 2.915183819967082091e+00 -3.924689069736926772e+00
-7.786636959374999378e+02 3.020783023266556455e+00 -3.985833548892550038e+00
-7.776213081249999277e+02 3.125834810803540531e+00 -4.048096119806339210e+00
-7.765789203124998039e+02 3.229414658551141404e+00 -4.111167990738620936e+00
-7.755365325000000212e+02 3.329038731700782350e+00 -4.174353695822132337e+00
-7.744941446874998974e+02 3.422877469144816498e+00 -4.236220673676438508e+00
-7.734517568749998873e+02 3.511319206758487521e+00 -4.296008799532084588e+00
-7.724093690624997635e+02 3.595263021533649184e+00 -4.353448780362159987e+00
-7.713669812500000944e+02 3.675021833422424056e+00 -4.408223624773982330e+00
-7.703245934374999706e+02 3.751340205660760763e+00 -4.460979412010099843e+00
-7.692822056249999605e+02 3.824389931548797694e+00 -4.511561466363481543e+00
-7.682398178125000641e+02 3.894193333973392956e+00 -4.559394011217285936e+00
-7.671974299999999403e+02 3.962047862684568322e+00 -4.604760009523464426e+00
-7.661550421875000438e+02 4.027135586812290668e+00 -4.648124435220734263e+00
-7.651126543749999200e+02 4.088991052722416697e+00 -4.690742489505487001e+00
-7.640702665625000236e+02 4.149216103580174675e+00 -4.733883902136568622e+00
-7.630278787499998998e+02 4.209130625074504195e+00 -4.778703022825999902e+00
-7.619854909374997760e+02 4.271572063834916833e+00 -4.826725827949191583e+00
-7.609431031249998796e+02 4.338106584483277572e+00 -4.878168128633102008e+00
-7.599007153124999832e+02 4.408453627020877619e+00 -4.932124463999933539e+00
-7.588583274999999730e+02 4.481085005220276862e+00 -4.987604361422403265e+00
-7.578159396874998492e+02 4.554605126686054994e+00 -5.043538594906278760e+00
-7.567735518749998391e+02 4.629552123124243579e+00 -5.099594460075350000e+00
-7.557311640624999427e+02 4.703848192301057551e+00 -5.155137538945964160e+00
-7.546887762499999326e+02 4.774026979851782926e+00 -5.208845842041743168e+00
-7.536463884374999225e+02 4.838050498902299879e+00 -5.259872885599548020e+00
-7.526040006249997987e+02 4.895933872975144041e+00 -5.307637944485504633e+00
-7.515616128124999022e+02 4.947935120183777791e+00 -5.351712238091252516e+00
-7.505192249999998921e+02 4.993535109492736268e+00 -5.392436688961961266e+00
-7.494768371874999957e+02 5.032112976405710647e+00 -5.430169142727651277e+00
-7.484344493749998719e+02 5.061102732249600500e+00 -5.464772934418379968e+00
-7.473920615624999755e+02 5.078689266431544169e+00 -5.496007958333351873e+00
-7.463496737499999654e+02 5.083013048845153037e+00 -5.523265141984841087e+00
-7.453072859375000689e+02 5.071985768000507377e+00 -5.546244104452420665e+00
-7.442648981249999451e+02 5.047700565224276126e+00 -5.565591727926653576e+00
-7.432225103124999350e+02 5.012641878554214614e+00 -5.582035480786866621e+00
-7.421801224999999249e+02 4.968858707822280785e+00 -5.596425574516694645e+00
-7.411377346874998011e+02 4.919113486003604763e+00 -5.610184778383070281e+00
-7.400953468750000184e+02 4.866324054963971690e+00 -5.624902181601581397e+00
-7.390529590624998946e+02 4.813270808311078675e+00 -5.641561955578894505e+00
-7.380105712499997708e+02 4.761224240645312911e+00 -5.659779842014339479e+00
-7.369681834374998743e+02 4.712596828923345527e+00 -5.679093884671698511e+00
-7.359257956250000916e+02 4.671067330835637854e+00 -5.700056060901379062e+00
-7.348834078124999678e+02 4.639814809212757574e+00 -5.723288416489713981e+00
-7.338410199999998440e+02 4.622226206807230398e+00 -5.749873716964076564e+00
-7.327986321874999476e+02 4.620051736066833392e+00 -5.780706284429883546e+00
-7.317562443749999375e+02 4.633983506699508759e+00 -5.815996648551594816e+00
-7.307138565624999273e+02 4.665602167445047854e+00 -5.855371112146582568e+00
-7.296714687500000309e+02 4.714795626901173264e+00 -5.898093131904619035e+00
-7.286290809374999071e+02 4.780302253363003295e+00 -5.944208425764283099e+00
-7.275866931249998970e+02 4.862598722744898794e+00 -5.992707471412757059e+00
-7.265443053124997732e+02 4.959837222923955125e+00 -6.041703845462990330e+00
-7.255019175000001042e+02 5.069138150809410881e+00 -6.089679212800017005e+00
-7.244595296874999804e+02 5.188403917005981469e+00 -6.134607194954465825e+00
-7.234171418749999702e+02 5.314839732722966836e+00 -6.174683865033343544e+00
-7.223747540624998464e+02 5.446887240371246719e+00 -6.208867344911037200e+00
-7.213323662499999500e+02 5.581168441802765834e+00 -6.235922282420284901e+00
-7.202899784374999399e+02 5.713104084274460703e+00 -6.255103691306954872e+00
-7.192475906249999298e+02 5.840539006121377774e+00 -6.267285025100762574e+00
-7.182052028125000334e+02 5.964264611479853428e+00 -6.274498719739088237e+00
-7.171628149999999096e+02 6.083633060711428620e+00 -6.277873076605043678e+00
-7.161204271874997858e+02 6.196411750929776474e+00 -6.278143748852576422e+00
-7.150780393750000030e+02 6.301494004951436523e+00 -6.276388856793700732e+00
-7.140356515624999929e+02 6.398315577862469183e+00 -6.273562541478783672e+00
-7.129932637499999828e+02 6.485926449066414357e+00 -6.270906658744931583e+00
-7.119508759374998590e+02 6.563133429931587770e+00 -6.269290068354811396e+00
-7.109084881249998489e+02 6.630561032747461780e+00 -6.269102895452135726e+00
-7.098661003124999525e+02 6.688186257586980155e+00 -6.270124623070092440e+00
-7.088237124999999423e+02 6.735122050696224605e+00 -6.271511465540956287e+00
-7.077813246874998185e+02 6.773282402681134684e+00 -6.272889863088586537e+00
-7.067389368749999221e+02 6.804230578050255218e+00 -6.274335705831248333e+00
-7.056965490624999120e+02 6.831413254121168954e+00 -6.276074351218351666e+00
-7.046541612499999019e+02 6.860009111238769997e+00 -6.277906500031360082e+00
-7.036117734375000055e+02 6.890251270220989710e+00 -6.278832334951900407e+00
-7.025693856249998817e+02 6.923238253303643397e+00 -6.278343972804639961e+00
-7.015269978124999852e+02 6.960732045973283100e+00 -6.276169427529806555e+00
-7.004846099999999751e+02 7.002933266007898894e+00 -6.271343784616237649e+00
-6.994422221875000787e+02 7.049538128955841643e+00 -6.262536437142994572e+00
-6.983998343749999549e+02 7.099424222663361483e+00 -6.248742334249723029e+00
-6.973574465624999448e+02 7.153153099567408191e+00 -6.229694036224936227e+00
-6.963150587499998210e+02 7.210213086812322203e+00 -6.205369267994374383e+00
-6.952726709375000382e+02 7.268526161939248276e+00 -6.175282455306218665e+00
-6.942302831249999144e+02 7.326362741550063618e+00 -6.139609962485391037e+00
-6.931878953124999043e+02 7.382578263390966455e+00 -6.099621980541343191e+00
-6.921455075000000079e+02 7.438169648892277053e+00 -6.056635170148856773e+00
-6.911031196874998841e+02 7.495046111122075416e+00 -6.011001638491509702e+00
-6.900607318750001014e+02 7.553927220707423729e+00 -5.962692588624308954e+00
-6.890183440624999776e+02 7.614358824752160082e+00 -5.911912936902103510e+00
-6.879759562499998538e+02 7.675436032672752873e+00 -5.859458560452861953e+00
-6.869335684374999573e+02 7.734646794656436342e+00 -5.806435972286592140e+00
-6.858911806249998335e+02 7.789528541970507369e+00 -5.753958848717864782e+00
-6.848487928124999371e+02 7.841136637111778995e+00 -5.703192839778676415e+00
-6.838064049999999270e+02 7.892876879775129417e+00 -5.655156938550428336e+00
-6.827640171874999169e+02 7.944869462781499969e+00 -5.611357409467659707e+00
-6.817216293749999068e+02 7.994315551028677191e+00 -5.572607352077203480e+00
-6.806792415624997830e+02 8.041865460856932657e+00 -5.539111832715921224e+00
-6.796368537500000002e+02 8.089288018493098420e+00 -5.512110317436421880e+00
-6.785944659375001038e+02 8.138797647436470939e+00 -5.492680013761026991e+00
-6.775520781249999800e+02 8.189317507651692196e+00 -5.479991805626711177e+00
-6.765096903124998562e+02 8.236404843090813443e+00 -5.473536356047547180e+00
-6.754673024999998461e+02 8.279101452240611891e+00 -5.473375937793061752e+00
-6.744249146875000633e+02 8.319586679064443047e+00 -5.479179097710406232e+00
-6.733825268749999395e+02 8.361268981897522323e+00 -5.490742049809490766e+00
-6.723401390624999294e+02 8.406801711407071664e+00 -5.506408679760345315e+00
-6.712977512499998056e+02 8.456205609321751027e+00 -5.524231386804665078e+00
-6.702553634374999092e+02 8.507238708335492561e+00 -5.542944089758889525e+00
-6.692129756249998991e+02 8.559490579998289661e+00 -5.561406798275055685e+00
-6.681705878124998890e+02 8.612876580820087113e+00 -5.578553698248130743e+00
-6.671281999999998789e+02 8.665450715321249220e+00 -5.593222459320259965e+00
-6.660858121874999824e+02 8.716305221158805239e+00 -5.604493775474717054e+00
-6.650434243750000860e+02 8.763296763464794026e+00 -5.611784273269027956e+00
-6.640010365624999622e+02 8.803879344432250065e+00 -5.615453770324312366e+00
-6.629586487499999521e+02 8.838445662746636344e+00 -5.616213961328514692e+00
-6.619162609374999420e+02 8.867632812708473367e+00 -5.613841858925058936e+00
-6.608738731249999319e+02 8.890452937161912317e+00 -5.607713553370492932e+00
-6.598314853125000354e+02 8.907734665859683432e+00 -5.598390821033885523e+00
-6.587890974999999116e+02 8.921817726459481790e+00 -5.587052393364813518e+00
-6.577467096874999015e+02 8.932444168896525483e+00 -5.573646010227667702e+00
-6.567043218749998914e+02 8.939057426337013723e+00 -5.557638925913535033e+00
-6.556619340624998813e+02 8.940034058827629693e+00 -5.538850196224757383e+00
-6.546195462499999849e+02 8.933283195780287400e+00 -5.517300844015791128e+00
-6.535771584375000884e+02 8.917662431873139894e+00 -5.493232240940034039e+00
-6.525347706249999646e+02 8.892311177355022522e+00 -5.466087165316254826e+00
-6.514923828124998408e+02 8.857548125937031003e+00 -5.434721402556731640e+00
-6.504499949999999444e+02 8.813537958215167833e+00 -5.398888635625356258e+00
-6.494076071874999343e+02 8.760456392493049194e+00 -5.359688021316855178e+00
-6.483652193749999242e+02 8.699421412257539288e+00 -5.317075561277272655e+00
-6.473228315624999141e+02 8.631883645575893382e+00 -5.270293608108619132e+00
-6.462804437499997903e+02 8.558324337042941821e+00 -5.219052836524388894e+00
-6.452380559374998938e+02 8.481179352873454036e+00 -5.163263505498531636e+00
-6.441956681249998837e+02 8.401914066790141078e+00 -5.103877714219757777e+00
-6.431532803124999873e+02 8.318268846924542714e+00 -5.041624593115751729e+00
-6.421108924999999772e+02 8.230846420146034959e+00 -4.976216361257755239e+00
-6.410685046874999671e+02 8.141761017378859933e+00 -4.907630479530130430e+00
-6.400261168749999570e+02 8.050633293058343298e+00 -4.836411633995851389e+00
-6.389837290624999468e+02 7.957747385008903329e+00 -4.762323940758089513e+00
-6.379413412499999367e+02 7.860322408132582872e+00 -4.684140876510429763e+00
-6.368989534374999266e+02 7.757060039958507680e+00 -4.601277902953452958e+00
-6.358565656249999165e+02 7.652318482052081983e+00 -4.514890876956340726e+00
-6.348141778124999064e+02 7.548413145163704208e+00 -4.425276566410257573e+00
-6.337717899999998963e+02 7.445096236423590419e+00 -4.331906379477875824e+00
-6.327294021874998862e+02 7.340122101611577854e+00 -4.234982013941827717e+00
-6.316870143749999897e+02 7.229740273879333934e+00 -4.135656685413337641e+00
-6.306446265625000933e+02 7.111331142524796256e+00 -4.034990482424370306e+00
-6.296022387499999695e+02 6.986672481016650949e+00 -3.933583509255759392e+00
-6.285598509374999594e+02 6.858029715075502963e+00 -3.832536773279630271e+00
-6.275174631249999493e+02 6.727850241970263490e+00 -3.733832719663792155e+00
-6.264750753124999392e+02 6.599194062446587239e+00 -3.639247692104459642e+00
-6.254326874999999291e+02 6.473341004239052232e+00 -3.549924025707687392e+00
-6.243902996874999189e+02 6.351670410329885108e+00 -3.466487298976578924e+00
-6.233479118749999088e+02 6.235548249753817274e+00 -3.388938917617414948e+00
-6.223055240624998987e+02 6.127004455239961622e+00 -3.317430207760585503e+00
-6.212631362499997749e+02 6.027911471172076929e+00 -3.252271080002160364e+00
-6.202207484374999922e+02 5.940307149251323970e+00 -3.193819096195677165e+00
-6.191783606249999821e+02 5.863491986316068605e+00 -3.140937811434765692e+00
-6.181359728124999720e+02 5.796564518043203940e+00 -3.092035092655632145e+00
-6.170935849999999618e+02 5.742359504834296580e+00 -3.047039086258363394e+00
-6.160511971874999517e+02 5.700554925420764363e+00 -3.005773774377382246e+00
-6.150088093749999416e+02 5.670286166187583632e+00 -2.967775565777411195e+00
-6.139664215624999315e+02 5.652880766495044895e+00 -2.932461199304761124e+00
-6.129240337499999214e+02 5.650262831079831294e+00 -2.898351414292827055e+00
-6.118816459374999113e+02 5.661557244954150470e+00 -2.863762890363027669e+00
-6.108392581249999012e+02 5.683936538487865064e+00 -2.827536186845332811e+00
-6.097968703124998910e+02 5.714254977927963886e+00 -2.788776556381464378e+00
-6.087544824999999946e+02 5.749389588328732259e+00 -2.746549756523180008e+00
-6.077120946874999845e+02 5.784998296430254427e+00 -2.700917193916282599e+00
-6.066697068749999744e+02 5.815184229981197106e+00 -2.651393262856748922e+00
-6.056273190624999643e+02 5.838346789956521121e+00 -2.598174523367896338e+00
-6.045849312500000678e+02 5.852459277597535703e+00 -2.542230759782726945e+00
-6.035425434374999440e+02 5.852659737243700810e+00 -2.483028500753766465e+00
-6.025001556250000476e+02 5.836053700452853654e+00 -2.419659949255826170e+00
-6.014577678124999238e+02 5.801643254800691984e+00 -2.351580332180194688e+00
-6.004153799999999137e+02 5.749390568635210919e+00 -2.278958979670559604e+00
-5.993729921874999036e+02 5.679413753767873274e+00 -2.202252619268855849e+00
-5.983306043749997798e+02 5.590877317794236134e+00 -2.122444324587218212e+00
-5.972882165624999971e+02 5.486044485856853115e+00 -2.040819500541104947e+00
-5.962458287499998733e+02 5.371046168353128536e+00 -1.959732960314250594e+00
-5.952034409374999768e+02 5.251339212542665003e+00 -1.880863935333094483e+00
-5.941610531249999667e+02 5.128323660187358968e+00 -1.805034643285750473e+00
-5.931186653124999566e+02 5.001837740633536811e+00 -1.733332178811542335e+00
-5.920762774999999465e+02 4.871859542256658848e+00 -1.664964941988706704e+00
-5.910338896874999364e+02 4.740137530413832678e+00 -1.598454051691046374e+00
-5.899915018749999263e+02 4.611179716818025298e+00 -1.533692447684450011e+00
-5.889491140624999161e+02 4.486633084293472962e+00 -1.471152650262485428e+00
-5.879067262499999060e+02 4.365488914404832776e+00 -1.410125385545698107e+00
-5.868643384374998959e+02 4.247639573903970067e+00 -1.349552206899137241e+00
-5.858219506249999995e+02 4.136251431736771345e+00 -1.290156196447144188e+00
-5.847795628124999894e+02 4.035534799906460357e+00 -1.233159998032688831e+00
-5.837371749999999793e+02 3.950825287956210019e+00 -1.179176803898188464e+00
-5.826947871874999691e+02 3.885617868246578954e+00 -1.127965253888134844e+00
-5.816523993750000727e+02 3.839058692767186365e+00 -1.078832988094006851e+00
-5.806100115624999489e+02 3.809768095898349749e+00 -1.031071300989230721e+00
-5.795676237500000525e+02 3.796502141242241279e+00 -9.832333595533608861e-01
-5.785252359374999287e+02 3.797899365330768440e+00 -9.341219683654025108e-01
-5.774828481250000323e+02 3.810300763885464459e+00 -8.832844369702628207e-01
-5.764404603124999085e+02 3.830865556839878838e+00 -8.304500078703810351e-01
-5.753980724999998984e+02 3.859990500335008345e+00 -7.753574350889341771e-01
-5.743556846874998882e+02 3.899981244199119512e+00 -7.180086987980244251e-01
-5.733132968749999918e+02 3.950869810941873617e+00 -6.590944337601408742e-01
-5.722709090624999817e+02 4.010003352958213974e+00 -5.995344997353321270e-01
-5.712285212499999716e+02 4.074068589845814437e+00 -5.395368065669954305e-01
-5.701861334374999615e+02 4.139177944465143533e+00 -4.792737980993325708e-01
-5.691437456249999514e+02 4.202233308032058190e+00 -4.192986515841882200e-01
-5.681013578124999412e+02 4.258017630646567575e+00 -3.592023606665856739e-01
-5.670589699999999311e+02 4.305235900196830556e+00 -2.977075514501405507e-01
-5.660165821874999210e+02 4.348389623223227751e+00 -2.357028415277632738e-01
-5.649741943749999109e+02 4.389644863791138718e+00 -1.752863291268107748e-01
-5.639318065624999008e+02 4.429600134209793261e+00 -1.169301947743458664e-01
-5.628894187499998907e+02 4.469538695030328412e+00 -6.039536934907149823e-02
-5.618470309374999943e+02 4.508962072761824480e+00 -5.767180459685538989e-03
-5.608046431249999841e+02 4.544283039323375739e+00 4.636576201563427646e-02
-5.597622553124999740e+02 4.573343462473094867e+00 9.552988416196366017e-02
-5.587198674999999639e+02 4.593686825745197488e+00 1.423180148382562349e-01
-5.576774796874999538e+02 4.602959811738655205e+00 1.875823601882924963e-01
-5.566350918749999437e+02 4.599222160389990322e+00 2.328253197062661595e-01
-5.555927040624999336e+02 4.576898921719056545e+00 2.806582846097498418e-01
-5.545503162500000371e+02 4.531147446399870660e+00 3.321226755727606506e-01
-5.535079284374999133e+02 4.461636923921227016e+00 3.872848083688932297e-01
-5.524655406250000169e+02 4.372654418127894793e+00 4.464293083867514333e-01
-5.514231528124998931e+02 4.271394181666758882e+00 5.079657879955066235e-01
-5.503807649999999967e+02 4.163039150211728767e+00 5.702201590803932518e-01
-5.493383771874999866e+02 4.052266842105264999e+00 6.319384081923342666e-01
-5.482959893749999765e+02 3.941561822105216439e+00 6.916489220768197166e-01
-5.472536015624999663e+02 3.831318937706488459e+00 7.483724072112640791e-01
-5.462112137499999562e+02 3.722384150389682400e+00 8.017142848996933191e-01
-5.451688259374999461e+02 3.613636030707688906e+00 8.526752345583450410e-01
-5.441264381249999360e+02 3.506052382028110870e+00 9.022525944769278494e-01
-5.430840503124999259e+02 3.400959473858059301e+00 9.506244338079409273e-01
-5.420416624999999158e+02 3.297258983524131715e+00 9.982894505430258691e-01
-5.409992746874999057e+02 3.192753911623128271e+00 1.045691070469805695e+00
-5.399568868749998956e+02 3.086403451701768219e+00 1.092861423109947605e+00
-5.389144990624999991e+02 2.981208103599773285e+00 1.139852690785527090e+00
-5.378721112499999890e+02 2.881807781677594882e+00 1.186749175630329223e+00
-5.368297234374999789e+02 2.791113245169889012e+00 1.233786041770227104e+00
-5.357873356249999688e+02 2.710982763718706501e+00 1.280678449238688454e+00
-5.347449478124999587e+02 2.643512764398986192e+00 1.326109665452287256e+00
-5.337025599999999486e+02 2.590490674859172060e+00 1.368944643023521701e+00
-5.326601721874998248e+02 2.551495776686603989e+00 1.410107291733533108e+00
-5.316177843749999283e+02 2.524460554991784011e+00 1.451154929551578876e+00
-5.305753965625000319e+02 2.508081859400307589e+00 1.493098946577034569e+00
-5.295330087500000218e+02 2.498942238990856879e+00 1.537043104380725556e+00
-5.284906209375000117e+02 2.494302653810275050e+00 1.583179837552845193e+00
-5.274482331249998879e+02 2.495710963471541088e+00 1.631360847157270921e+00
-5.264058453124999915e+02 2.504032895462023234e+00 1.681761798921343809e+00
-5.253634574999998677e+02 2.519281522007172924e+00 1.735068194592442214e+00
-5.243210696874999712e+02 2.540235902054089223e+00 1.792298668380689408e+00
-5.232786818749998474e+02 2.565076912053569025e+00 1.852842128677577360e+00
-5.222362940624999510e+02 2.591331225088979284e+00 1.915662297668522696e+00
-5.211939062499999409e+02 2.617441951893505703e+00 1.979669110561483647e+00
-5.201515184374999308e+02 2.644793787489730708e+00 2.044248942022715898e+00
-5.191091306249999207e+02 2.672759946243802975e+00 2.109925671098356492e+00
-5.180667428124999105e+02 2.699109723211282397e+00 2.176013777693168283e+00
-5.170243550000000141e+02 2.722298826998253762e+00 2.241406379671336158e+00
-5.159819671875000040e+02 2.742197720220111545e+00 2.304828166089786912e+00
-5.149395793749999939e+02 2.759674631719754689e+00 2.365012008841531177e+00
-5.138971915624999838e+02 2.775727206259444912e+00 2.422137974272207561e+00
-5.128548037499999737e+02 2.790390426046477135e+00 2.476942883792080163e+00
-5.118124159375000204e+02 2.800653294006163474e+00 2.529718420899665698e+00
-5.107700281249999534e+02 2.803351628390962968e+00 2.580612959642824222e+00
-5.097276403124998865e+02 2.798723069430754329e+00 2.629088732910324300e+00
-5.086852524999999332e+02 2.783312288963478043e+00 2.675292110398570955e+00
-5.076428646874998094e+02 2.755136898821802127e+00 2.719165150527127484e+00
-5.066004768749999698e+02 2.717010779464541947e+00 2.759755246086657454e+00
-5.055580890625000166e+02 2.670961759047251860e+00 2.796920649158775696e+00
-5.045157012500000633e+02 2.620081815405608694e+00 2.830295429575086619e+00
-5.034733134374999963e+02 2.564921095388041916e+00 2.859941262761934500e+00
-5.024309256249998725e+02 2.505653776811313627e+00 2.885832240620713751e+00
-5.013885378124999761e+02 2.446907025183868267e+00 2.906933324998312695e+00
-5.003461499999999091e+02 2.395620611508915587e+00 2.922136529534215210e+00
-4.993037621874999559e+02 2.356082025946232950e+00 2.930660617886378105e+00
-4.982613743749998889e+02 2.326507051560110728e+00 2.932218663078541177e+00
-4.972189865624998788e+02 2.303399991556454474e+00 2.926951296980594197e+00
-4.961765987499999255e+02 2.287834372349710765e+00 2.915341896026763191e+00
-4.951342109374999154e+02 2.280771378862409993e+00 2.898278536479715228e+00
-4.940918231249999621e+02 2.280210494115785913e+00 2.877995041952627453e+00
-4.930494353124999520e+02 2.280730522981027963e+00 2.857523730671919004e+00
-4.920070474999999419e+02 2.278775450527737778e+00 2.837944004075201310e+00
-4.909646596874999886e+02 2.274198318731398771e+00 2.820236272011792167e+00
-4.899222718749999785e+02 2.267928544256237355e+00 2.805837147804131515e+00
-4.888798840625000253e+02 2.262543530477078679e+00 2.795978560190593765e+00
-4.878374962499999583e+02 2.261776889930846135e+00 2.792305648979520161e+00
-4.867951084375000050e+02 2.269366898958847134e+00 2.794888481251447399e+00
-4.857527206249999381e+02 2.283676472162651905e+00 2.803313791405552813e+00
-4.847103328124999280e+02 2.299333963930977109e+00 2.818534635502239816e+00
-4.836679449999999747e+02 2.311282657686786202e+00 2.842147477641496778e+00
-4.826255571874998509e+02 2.316017573987286582e+00 2.875046481251279040e+00
-4.815831693749999545e+02 2.314092776396702966e+00 2.916621915237815887e+00
-4.805407815625000012e+02 2.306820679822386921e+00 2.966659927444662337e+00
-4.794983937499998774e+02 2.293921033834475320e+00 3.025105642928646255e+00
-4.784560059375000378e+02 2.273879292043441858e+00 3.090691826531103192e+00
-4.774136181249999140e+02 2.247122834830872051e+00 3.162205543235314220e+00
-4.763712303124999607e+02 2.214921721679461886e+00 3.238790713583616032e+00
-4.753288424999999506e+02 2.177085388382316022e+00 3.318720728014844301e+00
-4.742864546874998837e+02 2.133460622215448410e+00 3.399672179955435247e+00
-4.732440668749999304e+02 2.082033796690248462e+00 3.479966066374453160e+00
-4.722016790624999203e+02 2.021496782779778290e+00 3.558248391439542413e+00
-4.711592912499999670e+02 1.953406780987652969e+00 3.633025503800676237e+00
-4.701169034374999001e+02 1.879392967608652265e+00 3.703911119634212934e+00
-4.690745156249999468e+02 1.798659929112007116e+00 3.771147342618072607e+00
-4.680321278124999935e+02 1.712378934457858159e+00 3.833951062305764879e+00
-4.669897399999999834e+02 1.625223870019882444e+00 3.891828281182357685e+00
-4.659473521875000301e+02 1.542331995689878221e+00 3.944218347584330875e+00
-4.649049643749999632e+02 1.468593503442202852e+00 3.990510639839223384e+00
-4.638625765625000099e+02 1.406491227159654578e+00 4.030909017219700630e+00
-4.628201887499999430e+02 1.357430647488853337e+00 4.065440493841691705e+00
-4.617778009374999328e+02 1.319855526554458702e+00 4.095220746550480406e+00
-4.607354131249999796e+02 1.289203466152546884e+00 4.121815809950085452e+00
-4.596930253124999695e+02 1.263961000969228143e+00 4.146901740511792056e+00
-4.586506374999999593e+02 1.245609313535169127e+00 4.171671069899423934e+00
-4.576082496874998924e+02 1.236838299949098996e+00 4.195454984372616103e+00
-4.565658618749999960e+02 1.238443321454278490e+00 4.217367849724447559e+00
-4.555234740625000427e+02 1.248040086117088165e+00 4.237015826995758516e+00
-4.544810862499999189e+02 1.263754595029420891e+00 4.254495540870199655e+00
-4.534386984375000225e+02 1.284598651688295012e+00 4.269831466536476938e+00
-4.523963106249999555e+02 1.310368763160736139e+00 4.283023900272607598e+00
-4.513539228124999454e+02 1.343484673765890980e+00 4.294023851609246378e+00
-4.503115349999999353e+02 1.384268700181402245e+00 4.302845122895695873e+00
-4.492691471874999252e+02 1.429701909440418861e+00 4.309146552241475803e+00
-4.482267593749999719e+02 1.475986200579970875e+00 4.311911007993004752e+00
-4.471843715624999049e+02 1.517536411055607104e+00 4.310826188693542171e+00
-4.461419837499999517e+02 1.548940860725535940e+00 4.306865928879546779e+00
-4.450995959374998847e+02 1.569694874415821007e+00 4.300226314540434025e+00
-4.440572081249999314e+02 1.581485336795979801e+00 4.290383130583351523e+00
-4.430148203125000350e+02 1.586880363557339191e+00 4.277208895018929091e+00
-4.419724324999999681e+02 1.587804458453313527e+00 4.262409266503653704e+00
-4.409300446875000148e+02 1.581598398883764300e+00 4.248402423037130227e+00
-4.398876568749999478e+02 1.564157282484319733e+00 4.235729960381690695e+00
-4.388452690624999946e+02 1.533311859755243978e+00 4.223837857819443542e+00
-4.378028812499999844e+02 1.491090891752683723e+00 4.212520648801035605e+00
-4.367604934374999743e+02 1.439486247273142228e+00 4.202700337636930072e+00
-4.357181056250000211e+02 1.380288774969395060e+00 4.194613741065776225e+00
-4.346757178124999541e+02 1.315868181136598869e+00 4.187859709317883983e+00
-4.336333300000000008e+02 1.249508707582921208e+00 4.182534409521203145e+00
-4.325909421874998770e+02 1.186960178967427337e+00 4.178234366384455889e+00
-4.315485543750000375e+02 1.130690774319661918e+00 4.174034301575709094e+00
-4.305061665625000273e+02 1.079021665925663287e+00 4.169926085724738662e+00
-4.294637787499999604e+02 1.032064579005817162e+00 4.165478224214070657e+00
-4.284213909375000640e+02 9.931824843079153364e-01 4.159744642640784029e+00
-4.273790031249999402e+02 9.629960850860699306e-01 4.153159423963968422e+00
-4.263366153124998732e+02 9.382562348110896622e-01 4.146211779929704910e+00
-4.252942274999999768e+02 9.155024598801142499e-01 4.138551486700633220e+00
-4.242518396874999098e+02 8.898965041745279247e-01 4.130461994895298083e+00
-4.232094518749999565e+02 8.558336239945101287e-01 4.122819092601949897e+00
-4.221670640624998896e+02 8.104141963807578453e-01 4.115448745486472326e+00
-4.211246762499999363e+02 7.534888617577982783e-01 4.107709018928407119e+00
-4.200822884374999830e+02 6.902092772135350884e-01 4.098457752277376187e+00
-4.190399006249999729e+02 6.258949576099095413e-01 4.086017890715456957e+00
-4.179975128125000197e+02 5.614065886299201003e-01 4.069545366574281786e+00
-4.169551249999999527e+02 4.969962397709206114e-01 4.049785139745134543e+00
-4.159127371874999994e+02 4.324493562763148669e-01 4.027703440514903477e+00
-4.148703493749999325e+02 3.680349351876631703e-01 4.003382022573374499e+00
-4.138279615624999792e+02 3.046247542795029184e-01 3.976474158013341587e+00
-4.127855737500000259e+02 2.447636441604019719e-01 3.947244168694998834e+00
-4.117431859374999590e+02 1.919810264180054626e-01 3.915866264768371519e+00
-4.107007981250000057e+02 1.460406320115378020e-01 3.882853233717077579e+00
-4.096584103124999388e+02 1.062489455138616173e-01 3.848783915788917209e+00
-4.086160224999999855e+02 7.574709846686451808e-02 3.813148554982682015e+00
-4.075736346874999754e+02 5.800101959649048289e-02 3.775801044370395321e+00
-4.065312468749999653e+02 5.352813651114590038e-02 3.736616830719719395e+00
-4.054888590624999551e+02 6.114272810275646342e-02 3.695028981526502943e+00
-4.044464712499999450e+02 7.772312573177342365e-02 3.651103736735814564e+00
-4.034040834374999349e+02 1.000016978505243737e-01 3.605302332940989007e+00
-4.023616956249999816e+02 1.264000100556023354e-01 3.557763337659995084e+00
-4.013193078124999147e+02 1.568958072191718178e-01 3.507658161857871715e+00
-4.002769199999999614e+02 1.939748102130093854e-01 3.454331878077093076e+00
-3.992345321874998945e+02 2.387242722202167211e-01 3.399037306642214151e+00
-3.981921443749999412e+02 2.905666226795041163e-01 3.343596346904237127e+00
-3.971497565624999879e+02 3.470445232948153880e-01 3.289983560741272406e+00
-3.961073687499999778e+02 4.057077754090238075e-01 3.239274106908915929e+00
-3.950649809375000245e+02 4.657980710867561380e-01 3.191368878955858968e+00
-3.940225931249999007e+02 5.253064340855092551e-01 3.147154905615505704e+00
-3.929802053125000043e+02 5.808172896040953992e-01 3.107802498848938555e+00
-3.919378174999998805e+02 6.300508022572005595e-01 3.073313112135307446e+00
-3.908954296874999841e+02 6.753538382065434886e-01 3.042872644447164543e+00
-3.898530418750000308e+02 7.185035580187044690e-01 3.015452267209740356e+00
-3.888106540624999639e+02 7.569648279326106621e-01 2.990077431032747590e+00
-3.877682662500000106e+02 7.871306261257092762e-01 2.966119326658763544e+00
-3.867258784374999436e+02 8.090686876442569897e-01 2.942849269981951288e+00
-3.856834906250000472e+02 8.242463802125790107e-01 2.919904594414343801e+00
-3.846411028124999802e+02 8.339926847768053264e-01 2.897891365195253588e+00
-3.835987149999999701e+02 8.412609460319508958e-01 2.876177735441470595e+00
-3.825563271874999600e+02 8.483976436650844111e-01 2.853620850099300998e+00
-3.815139393749999499e+02 8.563084327678894825e-01 2.830563162368958885e+00
-3.804715515624999398e+02 8.638446324836703827e-01 2.807430971030021816e+00
-3.794291637499999865e+02 8.659478965256848237e-01 2.785419527472481782e+00
-3.783867759374999196e+02 8.565360974407796313e-01 2.765967957869952087e+00
-3.773443881249999663e+02 8.332651691907616565e-01 2.748880737305964050e+00
-3.763020003124998993e+02 7.978426334474636450e-01 2.733556890388979532e+00
-3.752596124999999461e+02 7.541314636441750485e-01 2.719356143188921493e+00
-3.742172246874999360e+02 7.064978538930611895e-01 2.705452822982961081e+00
-3.731748368749999827e+02 6.591589201483362137e-01 2.691247088685959188e+00
-3.721324490624999726e+02 6.127784294083371552e-01 2.675963969277104226e+00
-3.710900612499999625e+02 5.651927943407797361e-01 2.659595001934351277e+00
-3.700476734375000092e+02 5.163536209966221868e-01 2.641291591498875935e+00
-3.690052856249998854e+02 4.664098142424513704e-01 2.619611351231868834e+00
-3.679628978125000458e+02 4.140411243551888609e-01 2.594461149819824008e+00
-3.669205099999999220e+02 3.634935612150689832e-01 2.564960666453845128e+00
-3.658781221874999687e+02 3.206804574718068457e-01 2.530299682557471286e+00
-3.648357343750000155e+02 2.892840733606281689e-01 2.490651272133136640e+00
-3.637933465624999485e+02 2.729079531922740109e-01 2.446163018548387580e+00
-3.627509587500000521e+02 2.736738461530189293e-01 2.396980779176698828e+00
-3.617085709374999851e+02 2.919346737777661627e-01 2.343206196594616042e+00
-3.606661831249999750e+02 3.273897628164328388e-01 2.284973775925071671e+00
-3.596237953124999649e+02 3.789872800118301854e-01 2.222631479212393124e+00
-3.585814074999999548e+02 4.472579925907320675e-01 2.155998527257130704e+00
-3.575390196875000015e+02 5.340035696725232706e-01 2.084913069429786603e+00
-3.564966318749999914e+02 6.370288895323786837e-01 2.009190868677312558e+00
-3.554542440624999244e+02 7.532408063628077688e-01 1.928943207247968639e+00
-3.544118562499999712e+02 8.821423590607677667e-01 1.844788559967408981e+00
-3.533694684374999611e+02 1.023272276920943247e+00 1.756533522791402291e+00
-3.523270806249999509e+02 1.176989320909071157e+00 1.663757654226673210e+00
-3.512846928124999408e+02 1.343126217467388805e+00 1.567124064598607980e+00
-3.502423049999999876e+02 1.517009042878088465e+00 1.468660500867552399e+00
-3.491999171874999774e+02 1.691848575187397730e+00 1.370897133511347121e+00
-3.481575293749999105e+02 1.862218607972609075e+00 1.275948060990734989e+00
-3.471151415624999572e+02 2.024489753675911885e+00 1.184154421302774596e+00
-3.460727537500000039e+02 2.175030261553804412e+00 1.096249174322233788e+00
-3.450303659375000507e+02 2.310153613434568598e+00 1.013555217815413023e+00
-3.439879781249999269e+02 2.424827734458883555e+00 9.359717110426666320e-01
-3.429455903124999168e+02 2.513571221538744016e+00 8.636346612497525221e-01
-3.419032024999999635e+02 2.574679789771331606e+00 7.963908986773897691e-01
-3.408608146874999534e+02 2.609463873348400575e+00 7.332652344431601632e-01
-3.398184268750000001e+02 2.620950781199783641e+00 6.728838382754288583e-01
-3.387760390624999900e+02 2.612531628292135810e+00 6.140625050377918059e-01
-3.377336512499999230e+02 2.587952517059151081e+00 5.563130584379916144e-01
-3.366912634374999698e+02 2.549595344283393850e+00 5.002490477482935960e-01
-3.356488756249999028e+02 2.498520340258068906e+00 4.464490692900592861e-01
-3.346064878124999495e+02 2.439746425445987299e+00 3.945646502769088459e-01
-3.335640999999999394e+02 2.377481223173084413e+00 3.438038915107511362e-01
-3.325217121875000430e+02 2.311404862882024069e+00 2.935977439506914921e-01
-3.314793243749999760e+02 2.243711175752521214e+00 2.427689181121489848e-01
-3.304369365624999659e+02 2.181538242062564859e+00 1.892321414458207618e-01
-3.293945487499999558e+02 2.131749134980938543e+00 1.313337159713793556e-01
-3.283521609374999457e+02 2.100711586368237516e+00 6.742859239276691175e-02
-3.273097731249999924e+02 2.091547646763949331e+00 -2.823108875327113264e-03
-3.262673853124999823e+02 2.103425691070332615e+00 -7.790113446057210511e-02
-3.252249974999999722e+02 2.137338305944237682e+00 -1.567620014614665713e-01
-3.241826096874999621e+02 2.192591475112839916e+00 -2.388148483832325253e-01
-3.231402218749998951e+02 2.268164508098981624e+00 -3.235784173489887339e-01
-3.220978340624999419e+02 2.362920348376652324e+00 -4.114167848633258351e-01
-3.210554462499999886e+02 2.473421258250549482e+00 -5.017650668757885901e-01
-3.200130584374999785e+02 2.595263911977583771e+00 -5.936872685830776319e-01
-3.189706706249999684e+02 2.727982527530870449e+00 -6.873548593244781513e-01
-3.179282828124999583e+02 2.869214788116744241e+00 -7.821601620715329384e-01
-3.168858949999999481e+02 3.012406729541245998e+00 -8.768073101308760942e-01
-3.158435071874999949e+02 3.157494535399025359e+00 -9.698698276267001539e-01
-3.148011193749999848e+02 3.302542400955171598e+00 -1.060256076760334398e+00
-3.137587315624999746e+02 3.439800071192211206e+00 -1.146203420823522556e+00
-3.127163437499999645e+02 3.563524064296933691e+00 -1.225264784684480635e+00
-3.116739559374999544e+02 3.668347276622581088e+00 -1.295831867776704227e+00
-3.106315681249998875e+02 3.747995791091588202e+00 -1.356820106078196586e+00
-3.095891803124999910e+02 3.800989167127309720e+00 -1.408089188614013665e+00
-3.085467924999999809e+02 3.829282841894992018e+00 -1.450167200073526619e+00
-3.075044046874999708e+02 3.835397751523666798e+00 -1.483470622185706134e+00
-3.064620168749999607e+02 3.822306311487678965e+00 -1.507236342186406342e+00
-3.054196290624999506e+02 3.794100909006047573e+00 -1.522822681782105558e+00
-3.043772412499999973e+02 3.755137338783735679e+00 -1.533206546659246827e+00
-3.033348534374999872e+02 3.709278479814618112e+00 -1.539319654498715551e+00
-3.022924656250000339e+02 3.662055368036111869e+00 -1.541433371899237903e+00
-3.012500778125000238e+02 3.617792788138586513e+00 -1.540141823864960458e+00
-3.002076899999999569e+02 3.577278194941725609e+00 -1.536717368102461512e+00
-2.991653021874998899e+02 3.542777613776591394e+00 -1.533073946086772610e+00
-2.981229143749999366e+02 3.517400870353796449e+00 -1.531558274980583167e+00
-2.970805265624999834e+02 3.501623703853190328e+00 -1.534140906597562637e+00
-2.960381387499999732e+02 3.495691010052262904e+00 -1.542314829998231884e+00
-2.949957509374999631e+02 3.499511782628971002e+00 -1.557599932089627215e+00
-2.939533631249999530e+02 3.510687005324508281e+00 -1.581188543756690601e+00
-2.929109753124999997e+02 3.524207462894664467e+00 -1.612549128725582870e+00
-2.918685874999999896e+02 3.538185402392206580e+00 -1.649744629576419985e+00
-2.908261996875000364e+02 3.552512413127151714e+00 -1.691514523807795989e+00
-2.897838118750000262e+02 3.560434863588543664e+00 -1.738014494123626630e+00
-2.887414240625000161e+02 3.554185344338679720e+00 -1.788973366287279321e+00
-2.876990362499999492e+02 3.530668545852837070e+00 -1.842924520259782373e+00
-2.866566484374999959e+02 3.489187212161143137e+00 -1.899569851817686006e+00
-2.856142606249999858e+02 3.426791152531879270e+00 -1.959875012778334424e+00
-2.845718728124999757e+02 3.341460189954168936e+00 -2.022495222806827808e+00
-2.835294849999999656e+02 3.236827843625722512e+00 -2.084469587394709222e+00
-2.824870971874999555e+02 3.119012291254456226e+00 -2.145214122070118634e+00
-2.814447093749999453e+02 2.994136294481531735e+00 -2.203982121151617068e+00
-2.804023215624999921e+02 2.867654942638634186e+00 -2.259351904928188493e+00
-2.793599337499999820e+02 2.744967439881179860e+00 -2.311001187926527756e+00
-2.783175459374999718e+02 2.627232463994768175e+00 -2.357482787821006731e+00
-2.772751581250000186e+02 2.521737398184509260e+00 -2.399146885536809215e+00
-2.762327703125000085e+02 2.438394434664169275e+00 -2.436322521582094502e+00
-2.751903824999999983e+02 2.377960537462877610e+00 -2.467666757801759925e+00
-2.741479946874999882e+02 2.347010846858357702e+00 -2.494849636944082683e+00
-2.731056068749999781e+02 2.353720175449860008e+00 -2.520121900364850287e+00
-2.720632190624999680e+02 2.398143442877179066e+00 -2.544976641718248889e+00
-2.710208312499999579e+02 2.480507749928230421e+00 -2.570409643310274550e+00
-2.699784434374999478e+02 2.602643293245765488e+00 -2.597663544607241359e+00
-2.689360556249999945e+02 2.765109123758498821e+00 -2.630545330029294249e+00
-2.678936678124999844e+02 2.965667156246128311e+00 -2.671878855484639104e+00
-2.668512799999999743e+02 3.196618265788401025e+00 -2.721290190840126133e+00
-2.658088921874999642e+02 3.448520812932970081e+00 -2.778536297265636001e+00
-2.647665043750000109e+02 3.714434327585000695e+00 -2.842812921309986862e+00
-2.637241165624999439e+02 3.988921362258028847e+00 -2.912739475273619316e+00
-2.626817287499999338e+02 4.269674907137997799e+00 -2.987931325844263686e+00
-2.616393409374999237e+02 4.547826987173020363e+00 -3.066748873409558040e+00
-2.605969531249999704e+02 4.809365757489929116e+00 -3.147117465657830682e+00
-2.595545653124999603e+02 5.045452242634924644e+00 -3.227614189065271422e+00
-2.585121775000000071e+02 5.248691533017658450e+00 -3.306468755548129135e+00
-2.574697896874999969e+02 5.412821229942158752e+00 -3.381071759492095818e+00
-2.564274018749999868e+02 5.531589336769903831e+00 -3.448914765538285021e+00
-2.553850140624999767e+02 5.602174184531784285e+00 -3.508910532846158059e+00
-2.543426262499999666e+02 5.625968030305406486e+00 -3.560207735703685650e+00
-2.533002384374999849e+02 5.601548648483382742e+00 -3.600746938894948457e+00
-2.522578506250000316e+02 5.528917902711704357e+00 -3.629961614407689829e+00
-2.512154628124999363e+02 5.412335725606792103e+00 -3.648408772973505076e+00
-2.501730749999999546e+02 5.259395736122177922e+00 -3.654332223251937073e+00
-2.491306871874999445e+02 5.082050572998676685e+00 -3.644251261469841463e+00
-2.480882993749999628e+02 4.889694399359499677e+00 -3.615009944091253313e+00
-2.470459115624999811e+02 4.690960340890582003e+00 -3.567230453948481816e+00
-2.460035237499999710e+02 4.496599640433750267e+00 -3.502696134641057668e+00
-2.449611359374999893e+02 4.314385630800253502e+00 -3.419916163868509607e+00
-2.439187481249999792e+02 4.148545475864838572e+00 -3.320116950871616179e+00
-2.428763603124999690e+02 4.002967730218437659e+00 -3.208088063825647041e+00
-2.418339724999999873e+02 3.878364361559870854e+00 -3.085812508722808989e+00
-2.407915846874999772e+02 3.771230570228592427e+00 -2.954430824880516671e+00
-2.397491968749999387e+02 3.678645700320568590e+00 -2.815118710878201647e+00
-2.387068090624999570e+02 3.600778996734003812e+00 -2.668070985434586984e+00
-2.376644212499999753e+02 3.540233576004391036e+00 -2.515232914772296269e+00
-2.366220334374999652e+02 3.494616245592784498e+00 -2.357771958506384546e+00
-2.355796456249999835e+02 3.453832008456183988e+00 -2.197564229579161310e+00
-2.345372578124999734e+02 3.412603836859783524e+00 -2.040226168981994270e+00
-2.334948699999999917e+02 3.369416305287185498e+00 -1.888966048196845104e+00
-2.324524821874999816e+02 3.321498567306880201e+00 -1.745526262363824577e+00
-2.314100943749999715e+02 3.271484000005095982e+00 -1.612180204786141546e+00
-2.303677065624999898e+02 3.219795654709475929e+00 -1.491735535171202276e+00
-2.293253187499999797e+02 3.164376451300910276e+00 -1.386755018232511905e+00
-2.282829309374999980e+02 3.100101550950054463e+00 -1.296142680118850032e+00
-2.272405431249999594e+02 3.021795322925524552e+00 -1.219880381918403423e+00
-2.261981553124999778e+02 2.931530084346604337e+00 -1.158705600141946013e+00
-2.251557674999999676e+02 2.829202621243548155e+00 -1.110759640427922523e+00
-2.241133796874999859e+02 2.710981130514515947e+00 -1.075360351526842617e+00
-2.230709918749999758e+02 2.572501403372797757e+00 -1.052186224127994008e+00
-2.220286040624999657e+02 2.410697611821511543e+00 -1.039296923405387485e+00
-2.209862162499999840e+02 2.230971189007626698e+00 -1.036691626239806707e+00
-2.199438284374999739e+02 2.043148694614265626e+00 -1.043863471892018557e+00
-2.189014406249999922e+02 1.853977628007982714e+00 -1.058112811814157173e+00
-2.178590528125000105e+02 1.667716678959411114e+00 -1.076938336617929481e+00
-2.168166650000000004e+02 1.487054877372862460e+00 -1.096580950765763784e+00
-2.157742771875000187e+02 1.316624390061399863e+00 -1.113210367477426521e+00
-2.147318893749999802e+02 1.162908227523230753e+00 -1.124006510490383803e+00
-2.136895015624999701e+02 1.030226622620048493e+00 -1.126130851386807796e+00
-2.126471137499999884e+02 9.153856882653956806e-01 -1.117643266476330721e+00
-2.116047259374999783e+02 8.165189647584532029e-01 -1.095542451132357487e+00
-2.105623381249999682e+02 7.356946651174067764e-01 -1.057708469664754736e+00
-2.095199503124999865e+02 6.709268592069517201e-01 -1.006145500456058883e+00
-2.084775624999999764e+02 6.212156166329914075e-01 -9.432252430063278181e-01
-2.074351746874999662e+02 5.881407667832486696e-01 -8.709371219230088723e-01
-2.063927868750000130e+02 5.688211051578452304e-01 -7.894300317663670574e-01
-2.053503990625000029e+02 5.605560724718409160e-01 -6.990684297813756221e-01
-2.043080112499999927e+02 5.651662053351284021e-01 -6.044218941672593326e-01
-2.032656234374999826e+02 5.822738646279207453e-01 -5.079990424757050427e-01
-2.022232356249999725e+02 6.061985464217247710e-01 -4.093461691198687635e-01
-2.011808478124999908e+02 6.347423409204705491e-01 -3.094829484152878951e-01
-2.001384599999999807e+02 6.748675218611345228e-01 -2.106171496445792823e-01
-1.990960721874999706e+02 7.318450252880039919e-01 -1.158989084535726743e-01
-1.980536843749999889e+02 8.037873904862845587e-01 -2.904701920746245725e-02
-1.970112965624999504e+02 8.838127699249350711e-01 4.664314975370545402e-02
-1.959689087499999403e+02 9.706377316899477137e-01 1.065359698075709211e-01
-1.949265209375000154e+02 1.070811583786107191e+00 1.454923899446874946e-01
-1.938841331250000053e+02 1.186478003394199732e+00 1.624699854728758608e-01
-1.928417453125000236e+02 1.309794194982658588e+00 1.583055325357231591e-01
-1.917993574999999851e+02 1.439045536473621434e+00 1.325017672780908484e-01
-1.907569696874999750e+02 1.573963296343217522e+00 8.664203645340201598e-02
-1.897145818749999933e+02 1.709053453604795436e+00 2.574451919033444655e-02
-1.886721940624999831e+02 1.836103791617977876e+00 -4.531473503459861746e-02
-1.876298062499999730e+02 1.944743945507122040e+00 -1.220684128196070362e-01
-1.865874184374999913e+02 2.030293054637350103e+00 -1.992540242454186039e-01
-1.855450306249999812e+02 2.089051854047568657e+00 -2.734397648415148874e-01
-1.845026428124999427e+02 2.121850344367589347e+00 -3.439474090488932601e-01
-1.834602549999999610e+02 2.133366833870374180e+00 -4.102963882309504928e-01
-1.824178671875000077e+02 2.127574688914213308e+00 -4.711999337802947330e-01
-1.813754793750000260e+02 2.105492990979396684e+00 -5.255408296833746773e-01
-1.803330915624999875e+02 2.066244328445046907e+00 -5.711022951396238501e-01
-1.792907037499999774e+02 2.010060104344184584e+00 -6.050589027039473544e-01
-1.782483159374999957e+02 1.936268144822698822e+00 -6.254251560893318018e-01
-1.772059281249999856e+02 1.848687210073282738e+00 -6.316101902924227129e-01
-1.761635403124999755e+02 1.751650628850880409e+00 -6.259814704405854968e-01
-1.751211524999999938e+02 1.647733560234546424e+00 -6.114105428297997857e-01
-1.740787646874999552e+02 1.538879916936829018e+00 -5.890341896171685798e-01
-1.730363768750000020e+02 1.422475401199649436e+00 -5.593441587440007856e-01
-1.719939890624999634e+02 1.303355379267053582e+00 -5.237476624799611846e-01
-1.709516012499999817e+02 1.187440530021585561e+00 -4.838864084307337721e-01
-1.699092134375000001e+02 1.074991459113910031e+00 -4.402440855122514152e-01
-1.688668256249999615e+02 9.652512849508785298e-01 -3.923622485862304221e-01
-1.678244378124999514e+02 8.590211112038659280e-01 -3.412300729673554689e-01
-1.667820499999999697e+02 7.588001321671054011e-01 -2.875523705268183128e-01
-1.657396621874999880e+02 6.660752739413563495e-01 -2.307391927528372744e-01
-1.646972743749999779e+02 5.825930620272321558e-01 -1.709720664171675841e-01
-1.636548865624999962e+02 5.088991288891626663e-01 -1.086045831203464734e-01
-1.626124987499999861e+02 4.455416217952232194e-01 -4.572442270370906392e-02
-1.615701109374999476e+02 3.970157071703489526e-01 1.560745952037537708e-02
-1.605277231249999943e+02 3.655454973696604659e-01 7.363898434772422896e-02
-1.594853353124999842e+02 3.467982517560702638e-01 1.254416631772390101e-01
-1.584429474999999741e+02 3.380718390397376982e-01 1.690740638113333028e-01
-1.574005596874999924e+02 3.418313417480077776e-01 2.038206763832971224e-01
-1.563581718749999823e+02 3.589103735129230976e-01 2.298588285529356845e-01
-1.553157840624999437e+02 3.805432418142556950e-01 2.504880943156286843e-01
-1.542733962499999905e+02 4.010249108076208713e-01 2.701117367269376679e-01
-1.532310084374999803e+02 4.205526926723227032e-01 2.900913231460396924e-01
-1.521886206249999987e+02 4.429162273314262710e-01 3.100903623562203948e-01
-1.511462328125000170e+02 4.676534849755279444e-01 3.305097148433894794e-01
-1.501038449999999784e+02 4.944874429836683127e-01 3.500373596446146873e-01
-1.490614571874999683e+02 5.291353627826942407e-01 3.656241233036029992e-01
-1.480190693749999866e+02 5.751970203645485613e-01 3.766164048757752458e-01
-1.469766815624999765e+02 6.385324133202155972e-01 3.826843094685170588e-01
-1.459342937499999948e+02 7.230686541676994983e-01 3.824324067651714842e-01
-1.448919059375000131e+02 8.263846394857606859e-01 3.745057565637491814e-01
-1.438495181249999746e+02 9.446530215147903586e-01 3.594726260948769569e-01
-1.428071303124999929e+02 1.076199309939806170e+00 3.395301749127048185e-01
-1.417647424999999828e+02 1.218119038815723032e+00 3.157467974690886248e-01
-1.407223546874999727e+02 1.365576891619620925e+00 2.886570282679724042e-01
-1.396799668749999910e+02 1.517173737713994885e+00 2.581390452663315793e-01
-1.386375790625000093e+02 1.670219958451774067e+00 2.234312398579135217e-01
-1.375951912499999992e+02 1.818311199200524086e+00 1.846424153205399044e-01
-1.365528034374999891e+02 1.951031804422187488e+00 1.428132641939915959e-01
-1.355104156249999789e+02 2.060903939758793602e+00 9.976509951860899894e-02
-1.344680278124999973e+02 2.147611208478164002e+00 5.753257575256628953e-02
-1.334256399999999871e+02 2.209045737700888967e+00 1.703686786397555497e-02
-1.323832521875000054e+02 2.244328776252633606e+00 -2.240678585769767181e-02
-1.313408643749999669e+02 2.253392541327071008e+00 -6.009187856614108675e-02
-1.302984765624999852e+02 2.242534494208784590e+00 -9.503004418221865091e-02
-1.292560887500000035e+02 2.217549937911240665e+00 -1.277569253452282283e-01
-1.282137009374999934e+02 2.179352006048438373e+00 -1.573602584922564052e-01
-1.271713131249999833e+02 2.126294819542887016e+00 -1.822686839119801172e-01
-1.261289253125000158e+02 2.053794190733076785e+00 -2.023742658600990452e-01
-1.250865374999999773e+02 1.961721838715530630e+00 -2.191025601204380224e-01
-1.240441496874999814e+02 1.849881961145470877e+00 -2.327648220700553050e-01
-1.230017618749999855e+02 1.717952970348011199e+00 -2.422623133982182708e-01
-1.219593740624999896e+02 1.569099355020761477e+00 -2.466167080232928577e-01
-1.209169862499999937e+02 1.407730035299170401e+00 -2.468071615886351378e-01
-1.198745984374999694e+02 1.237181912688566809e+00 -2.442103158343084945e-01
-1.188322106249999877e+02 1.061001869260423502e+00 -2.368666520028842870e-01
-1.177898228124999918e+02 8.835422240422727835e-01 -2.229930712025009476e-01
-1.167474349999999959e+02 7.051589123243890977e-01 -2.025236918293582267e-01
-1.157050471874999857e+02 5.319058125839823958e-01 -1.764902569491151041e-01
-1.146626593749999898e+02 3.741255135726421766e-01 -1.468314452244955104e-01
-1.136202715624999797e+02 2.373534495657133869e-01 -1.158325521312749407e-01
-1.125778837499999838e+02 1.315382077273083428e-01 -8.564941293017813706e-02
-1.115354959374999879e+02 6.530613050279308884e-02 -5.743947516636026263e-02
-1.104931081249999920e+02 4.149136712118488973e-02 -3.250716036158175087e-02
-1.094507203124999961e+02 6.067853948342068204e-02 -1.274560537525012797e-02
-1.084083325000000002e+02 1.201932651211016501e-01 -9.290810604384168621e-04
-1.073659446874999901e+02 2.194375023125486324e-01 -8.202020989472734620e-04
-1.063235568749999942e+02 3.580032767450280762e-01 -1.455596077301186952e-02
-1.052811690624999841e+02 5.337313348240194655e-01 -4.285887313865094361e-02
-1.042387812499999882e+02 7.467947998501477391e-01 -8.601139198022153542e-02
-1.031963934375000065e+02 9.949263356840805095e-01 -1.435356985443840827e-01
-1.021540056249999964e+02 1.271934729474675230e+00 -2.153245373650358174e-01
-1.011116178124999863e+02 1.572028626487197212e+00 -3.001313266107806244e-01
-1.000692299999999904e+02 1.888842832120479320e+00 -3.953089851966208879e-01
-9.902684218749999445e+01 2.210099476830085674e+00 -4.981124553883768402e-01
-9.798445437499997013e+01 2.525188167403029649e+00 -6.064066077718355263e-01
-9.694206656250000265e+01 2.833655953922235238e+00 -7.196024920050466678e-01
-9.589967874999999253e+01 3.134099256793704491e+00 -8.354390116123703303e-01
-9.485729093749999663e+01 3.421756826436693544e+00 -9.515949439896697060e-01
-9.381490312499998652e+01 3.689697886748338096e+00 -1.066034429479965739e+00
-9.277251531249999061e+01 3.929926206851041215e+00 -1.175747928418176880e+00
-9.173012749999998050e+01 4.139673867079564751e+00 -1.278767457187348189e+00
-9.068773968750001302e+01 4.322092061854232448e+00 -1.373834042164701730e+00
-8.964535187499998869e+01 4.472535624316950731e+00 -1.460476602770264254e+00
-8.860296406249999279e+01 4.587877698564356344e+00 -1.538850562843222081e+00
-8.756057624999999689e+01 4.673339884589737814e+00 -1.609742759230092801e+00
-8.651818843750000099e+01 4.730440932052720981e+00 -1.673747592290180553e+00
-8.547580062499999087e+01 4.763446835054521600e+00 -1.732189132857919089e+00
-8.443341281249998076e+01 4.779273127482064787e+00 -1.785424321060540054e+00
-8.339102499999998486e+01 4.784488701429884472e+00 -1.834155223657244260e+00
-8.234863718749998895e+01 4.785179185562906667e+00 -1.880844568543634354e+00
-8.130624937499999305e+01 4.786873320298541401e+00 -1.926694239317123580e+00
-8.026386156249999715e+01 4.791514721516649367e+00 -1.972141380147891976e+00
-7.922147374999998704e+01 4.800479002228139613e+00 -2.017360643568211209e+00
-7.817908593749999113e+01 4.818993701718403244e+00 -2.064946475908621348e+00
-7.713669812499999523e+01 4.853520759588231037e+00 -2.119951398560302014e+00
-7.609431031249999933e+01 4.908784637285892316e+00 -2.186020043161302162e+00
-7.505192249999998921e+01 4.983286563555433091e+00 -2.263587146582552556e+00
-7.400953468749999331e+01 5.074450670797582497e+00 -2.352496495386243058e+00
-7.296714687499999741e+01 5.180666114296137437e+00 -2.451625743919843003e+00
-7.192475906249998729e+01 5.293044731184529006e+00 -2.559349370447313365e+00
-7.088237124999999139e+01 5.403407953112769668e+00 -2.674075316916667777e+00
-6.983998343749999549e+01 5.508047318700245221e+00 -2.791357785623464594e+00
-6.879759562499999959e+01 5.602888259508779889e+00 -2.907114700310502453e+00
-6.775520781249998947e+01 5.687053853660200886e+00 -3.017433027352652175e+00
-6.671281999999999357e+01 5.758753538063484889e+00 -3.117022987430394743e+00
-6.567043218749998346e+01 5.810963874593646494e+00 -3.202464530243070318e+00
-6.462804437500000176e+01 5.838226112502859166e+00 -3.271787517240356991e+00
-6.358565656249999165e+01 5.838115146521980492e+00 -3.321565773964208823e+00
-6.254326874999998864e+01 5.808042608544065288e+00 -3.349063955553905902e+00
-6.150088093749999274e+01 5.747734388016403351e+00 -3.353136172641198343e+00
-6.045849312499999684e+01 5.659729750508618373e+00 -3.334388109059839955e+00
-5.941610531249999383e+01 5.544079153651539471e+00 -3.293894833240412545e+00
-5.837371749999999793e+01 5.401324706993895219e+00 -3.231613015151797885e+00
-5.733132968749999492e+01 5.239192535401985040e+00 -3.148627522654774857e+00
-5.628894187499999191e+01 5.065983730812084751e+00 -3.047992033173884785e+00
-5.524655406249999601e+01 4.892757995875666843e+00 -2.934445390227227612e+00
-5.420416625000000010e+01 4.729427063633774964e+00 -2.812226481542775325e+00
-5.316177843749999710e+01 4.582839402639539372e+00 -2.686386256574373022e+00
-5.211939062499999409e+01 4.461237025727712968e+00 -2.561168143696791244e+00
-5.107700281249999819e+01 4.366222355621702356e+00 -2.437702014179600862e+00
-5.003461499999999518e+01 4.294874145995894565e+00 -2.317851383769241380e+00
-4.899222718749998506e+01 4.247646954019699272e+00 -2.204684594288691013e+00
-4.794983937499999627e+01 4.223469973693519286e+00 -2.101196254028062871e+00
-4.690745156249999326e+01 4.219717010852318317e+00 -2.010609505302949795e+00
-4.586506374999999025e+01 4.239403736862743521e+00 -1.936203476633242770e+00
-4.482267593749999435e+01 4.283147630402864614e+00 -1.878389325951212996e+00
-4.378028812499999844e+01 4.351293359350846934e+00 -1.838199644935623045e+00
-4.273790031249999544e+01 4.446854471822826227e+00 -1.817667093682829194e+00
-4.169551249999999243e+01 4.572026725538581360e+00 -1.816723475276302402e+00
-4.065312468749999653e+01 4.729805796618117064e+00 -1.836619064037110949e+00
-3.961073687499999352e+01 4.920541941844427392e+00 -1.878793286896788928e+00
-3.856834906249999761e+01 5.141258690665176267e+00 -1.943374766651928542e+00
-3.752596124999999461e+01 5.386242875132406738e+00 -2.027628709622257386e+00
-3.648357343749999870e+01 5.648246250455744466e+00 -2.124375845721601319e+00
-3.544118562499999570e+01 5.923681579314155954e+00 -2.227554202699958186e+00
-3.439879781249999979e+01 6.212997648139948481e+00 -2.335989174170973293e+00
-3.335640999999999678e+01 6.513782519291710038e+00 -2.449583505454948185e+00
-3.231402218750000088e+01 6.819385544610887528e+00 -2.567181610021850524e+00
-3.127163437499999432e+01 7.123701235837625489e+00 -2.686918761246549270e+00
-3.022924656249999842e+01 7.421300664120624724e+00 -2.808807929816090176e+00
-2.918685874999999896e+01 7.705964116799825625e+00 -2.936709765857764332e+00
-2.814447093749999596e+01 7.971971243305217669e+00 -3.073000085908556223e+00
-2.710208312500000005e+01 8.214169548511177865e+00 -3.218670252591527614e+00
-2.605969531249999704e+01 8.431480344373422753e+00 -3.376755833707082655e+00
-2.501730749999999759e+01 8.627788088163008240e+00 -3.549489633104790265e+00
-2.397491968749999813e+01 8.805050051873131167e+00 -3.737029792784674065e+00
-2.293253187499999513e+01 8.964631409888193403e+00 -3.940739864108522283e+00
-2.189014406249999922e+01 9.107526022976921709e+00 -4.161832322270093698e+00
-2.084775624999999621e+01 9.229585738433044639e+00 -4.397453548084981456e+00
-1.980536843749999676e+01 9.325473081104743045e+00 -4.641551745383933891e+00
-1.876298062499999730e+01 9.394108552874254059e+00 -4.887640776443231694e+00
-1.772059281249999785e+01 9.435112522949095748e+00 -5.129274405013273253e+00
-1.667820499999999839e+01 9.441657371896758022e+00 -5.357581915140457340e+00
-1.563581718749999716e+01 9.402616256895589331e+00 -5.560257681506944216e+00
-1.459342937499999948e+01 9.304738906673698295e+00 -5.723728709161428618e+00
-1.355104156250000003e+01 9.136639655396251669e+00 -5.835349984111052102e+00
-1.250865374999999879e+01 8.891942846452167259e+00 -5.883821763988645870e+00
-1.146626593749999756e+01 8.564004887824715695e+00 -5.859771226136762046e+00
-1.042387812499999811e+01 8.149225537175508904e+00 -5.756153324355975265e+00
-9.381490312499998652e+00 7.648694371484001664e+00 -5.568539490015687932e+00
-8.339102499999999196e+00 7.066872725680256373e+00 -5.293474672717515261e+00
-7.296714687499999741e+00 6.409886721012215460e+00 -4.928426194040819830e+00
-6.254326874999999397e+00 5.684870604101948111e+00 -4.474819670959601758e+00
-5.211939062499999054e+00 4.902287730510567876e+00 -3.938739297486090418e+00
-4.169551249999999598e+00 4.076450613877136142e+00 -3.330065074291408411e+00
-3.127163437499999699e+00 3.216036167575549776e+00 -2.658709151832732154e+00
-2.084775624999999799e+00 2.323913517576208232e+00 -1.935036940745466616e+00
-1.042387812499999900e+00 1.406830218614268491e+00 -1.174483501406024200e+00
0.000000000000000000e+00 4.715202631067489381e-01 -3.936495019386028194e-01
1.042387812499999900e+00 -4.715202590780320224e-01 3.936494970774369606e-01
2.084775624999999799e+00 -1.406830214696423553e+00 1.174483496603584864e+00
3.127163437499999699e+00 -2.323913513853781865e+00 1.935036936054391310e+00
4.169551249999999598e+00 -3.216036164096170324e+00 2.658709147298978337e+00
5.211939062499999054e+00 -4.076450610666455532e+00 3.330065069955640222e+00
6.254326874999999397e+00 -4.902287727568666043e+00 3.938739293379567741e+00
7.296714687499999741e+00 -5.684870601413378743e+00 4.474819667110983445e+00
8.339102499999999196e+00 -6.409886718557737062e+00 4.928426190479359370e+00
9.381490312499998652e+00 -7.066872723439039383e+00 5.293474669471491367e+00
1.042387812499999811e+01 -7.648694369436277007e+00 5.568539487113092434e+00
1.146626593749999756e+01 -8.149225535298914025e+00 5.756153321820012714e+00
1.250865374999999879e+01 -8.564004886090016200e+00 5.859771223981605992e+00
1.355104156250000003e+01 -8.891942844828726322e+00 5.883821762226578933e+00
1.459342937499999948e+01 -9.136639653861251986e+00 5.835349982758505583e+00
1.563581718749999716e+01 -9.304738905211031863e+00 5.723728708244099295e+00
1.667820499999999839e+01 -9.402616255496106135e+00 5.560257681059647794e+00
1.772059281249999785e+01 -9.441657370547384076e+00 5.357581915194444377e+00
1.876298062499999730e+01 -9.435112521631136673e+00 5.129274405592707531e+00
1.980536843749999676e+01 -9.394108551556586306e+00 4.887640777562793026e+00
2.084775624999999621e+01 -9.325473079742096161e+00 4.641551747048321630e+00
2.189014406249999922e+01 -9.229585736980322253e+00 4.397453550290792101e+00
2.293253187499999513e+01 -9.107526021389606541e+00 4.161832325004492183e+00
2.397491968749999813e+01 -8.964631408121375600e+00 3.940739867348564740e+00
2.501730749999999759e+01 -8.805050049882524377e+00 3.737029796499540701e+00
2.605969531249999704e+01 -8.627788085914279037e+00 3.549489637263327335e+00
2.710208312500000005e+01 -8.431480341845642101e+00 3.376755838279250188e+00
2.814447093749999596e+01 -8.214169545701567543e+00 3.218670257557450398e+00
2.918685874999999896e+01 -7.971971240232101685e+00 3.073000091260646549e+00
3.022924656249999842e+01 -7.705964113495052281e+00 2.936709771592981522e+00
3.127163437499999432e+01 -7.421300660623647794e+00 2.808807935930909938e+00
3.231402218750000088e+01 -7.123701232179889153e+00 2.686918767733836422e+00
3.335640999999999678e+01 -6.819385540812727520e+00 2.567181616874285144e+00
3.439879781249999979e+01 -6.513782515376719040e+00 2.449583512662193652e+00
3.544118562499999570e+01 -6.212997644140144438e+00 2.335989181718368890e+00
3.648357343749999870e+01 -5.923681575271672273e+00 2.227554210577373350e+00
3.752596124999999461e+01 -5.648246246417156335e+00 2.124375853920912327e+00
3.856834906249999761e+01 -5.386242871142227884e+00 2.027628718134565133e+00
3.961073687499999352e+01 -5.141258686761637442e+00 1.943374775469844273e+00
4.065312468749999653e+01 -4.920541938040661201e+00 1.878793296008277824e+00
4.169551249999999243e+01 -4.729805792904273609e+00 1.836619073422875115e+00
4.273790031249999544e+01 -4.572026721900286361e+00 1.816723484912284858e+00
4.378028812499999844e+01 -4.446854468265224014e+00 1.817667103549505336e+00
4.482267593749999435e+01 -4.351293355905319515e+00 1.838199655022296097e+00
4.586506374999999025e+01 -4.283147627112635192e+00 1.878389336252775044e+00
4.690745156249999326e+01 -4.239403733794638640e+00 1.936203487151155089e+00
4.794983937499999627e+01 -4.219717008086684373e+00 2.010609516041220513e+00
4.899222718749998506e+01 -4.223469971307255655e+00 2.101196264992500229e+00
5.003461499999999518e+01 -4.247646952077514193e+00 2.204684605482706505e+00
5.107700281249999819e+01 -4.294874144553799233e+00 2.317851395196340647e+00
5.211939062499999409e+01 -4.366222354730487254e+00 2.437702025844945553e+00
5.316177843749999710e+01 -4.461237025426465941e+00 2.561168155603682717e+00
5.420416625000000010e+01 -4.582839402947200824e+00 2.686386268720815540e+00
5.524655406249999601e+01 -4.729427064544727166e+00 2.812226493921033299e+00
5.628894187499999191e+01 -4.892757997371298906e+00 2.934445402828101734e+00
5.733132968749999492e+01 -5.065983732863535316e+00 3.047992045988003440e+00
5.837371749999999793e+01 -5.239192537976516739e+00 3.148627535673261146e+00
5.941610531249999383e+01 -5.401324710045431132e+00 3.231613028363464313e+00
6.045849312499999684e+01 -5.544079157128706470e+00 3.293894846632743789e+00
6.150088093749999274e+01 -5.659729754366282783e+00 3.334388122622175210e+00
6.254326874999998864e+01 -5.747734392205321896e+00 3.353136186363267601e+00
6.358565656249999165e+01 -5.808042613012334598e+00 3.349063969428283105e+00
6.462804437500000176e+01 -5.838115151220534926e+00 3.321565787989226415e+00
6.567043218749998346e+01 -5.838226117386866143e+00 3.271787531418048456e+00
6.671281999999999357e+01 -5.810963879612770278e+00 3.202464544571662408e+00
6.775520781249998947e+01 -5.758753543159506272e+00 3.117023001905313340e+00
6.879759562499999959e+01 -5.687053858769064441e+00 3.017433041969900920e+00
6.983998343749999549e+01 -5.602888264562456477e+00 2.907114715065594712e+00
7.088237124999999139e+01 -5.508047323635034687e+00 2.791357800511983900e+00
7.192475906249998729e+01 -5.403407957872709666e+00 2.674075331935987343e+00
7.296714687499999741e+01 -5.293044735736747164e+00 2.559349385594572368e+00
7.400953468749999331e+01 -5.180666118642154316e+00 2.451625759193738929e+00
7.505192249999998921e+01 -5.074450674952574403e+00 2.352496510792123630e+00
7.609431031249999933e+01 -4.983286567537997591e+00 2.263587162131897035e+00
7.713669812499999523e+01 -4.908784641118074887e+00 2.186020058864664328e+00
7.817908593749999113e+01 -4.853520763292666906e+00 2.119951414429082970e+00
7.922147374999998704e+01 -4.818993705317084597e+00 2.064946491952572405e+00
8.026386156249999715e+01 -4.800479005748963246e+00 2.017360659800479183e+00
8.130624937499999305e+01 -4.791514725000861397e+00 1.972141396591980733e+00
8.234863718749998895e+01 -4.786873323797619761e+00 1.926694256001570960e+00
8.339102499999998486e+01 -4.785179189125407184e+00 1.880844585496728172e+00
8.443341281249998076e+01 -4.784488705084831039e+00 1.834155240900167794e+00
8.547580062499999087e+01 -4.779273131242355532e+00 1.785424338607625394e+00
8.651818843750000099e+01 -4.763446838924890514e+00 1.732189150718369097e+00
8.756057624999999689e+01 -4.730440936027084042e+00 1.673747610467849700e+00
8.860296406249999279e+01 -4.673339888652522589e+00 1.609742777726109741e+00
8.964535187499998869e+01 -4.587877702697302773e+00 1.538850581655338834e+00
9.068773968750001302e+01 -4.472535628508398808e+00 1.460476621898686211e+00
9.173012749999998050e+01 -4.322092066087308559e+00 1.373834061609362722e+00
9.277251531249999061e+01 -4.139673871311998710e+00 1.278767476946376380e+00
9.381490312499998652e+01 -3.929926211028746508e+00 1.175747948493173434e+00
9.485729093749999663e+01 -3.689697890831878269e+00 1.066034449877258927e+00
9.589967874999999253e+01 -3.421756830399232729e+00 9.515949647169127390e-01
9.694206656250000265e+01 -3.134099260619324312e+00 8.354390326736691463e-01
9.798445437499997013e+01 -2.833655957602276398e+00 7.196025133998097401e-01
9.902684218749999445e+01 -2.525188170931704335e+00 6.064066294994436834e-01
1.000692299999999904e+02 -2.210099480212331713e+00 4.981124774504532837e-01
1.011116178124999863e+02 -1.888842835371496554e+00 3.953090075963286987e-01
1.021540056249999964e+02 -1.572028629633712482e+00 3.001313493515940234e-01
1.031963934375000065e+02 -1.271934732551359915e+00 2.153245604510840849e-01
1.042387812499999882e+02 -9.949263387282109017e-01 1.435357219784215987e-01
1.052811690624999841e+02 -7.467948029011163280e-01 8.601141576149949619e-02
1.063235568749999942e+02 -5.337313379267173419e-01 4.285889726089826129e-02
1.073659446874999901e+02 -3.580032799638998009e-01 1.455598522982409077e-02
1.084083325000000002e+02 -2.194375057283111108e-01 8.202268872354569413e-04
1.094507203124999961e+02 -1.201932688153245499e-01 9.291061779428216828e-04
1.104931081249999920e+02 -6.067854353589387240e-02 1.274563081936556409e-02
1.115354959374999879e+02 -4.149137161817919445e-02 3.250718613009987573e-02
1.125778837499999838e+02 -6.530613554254394160e-02 5.743950125828075487e-02
1.136202715624999797e+02 -1.315382134050272489e-01 8.564943934523111535e-02
1.146626593749999898e+02 -2.373534559590126380e-01 1.158325788685254515e-01
1.157050471874999857e+02 -3.741255207452803266e-01 1.468314722853980292e-01
1.167474349999999959e+02 -5.319058205866078470e-01 1.764902843365230567e-01
1.177898228124999918e+02 -7.051589211949762515e-01 2.025237195562407944e-01
1.188322106249999877e+02 -8.835422338029805811e-01 2.229930992906628273e-01
1.198745984374999694e+02 -1.061001879911043000e+00 2.368666804772099066e-01
1.209169862499999937e+02 -1.237181924203494265e+00 2.442103447162445595e-01
1.219593740624999896e+02 -1.407730047630239234e+00 2.468071908936868009e-01
1.230017618749999855e+02 -1.569099368100553615e+00 2.466167377662068227e-01
1.240441496874999814e+02 -1.717952984096320135e+00 2.422623436008560782e-01
1.250865374999999773e+02 -1.849881975473445683e+00 2.327648527624959496e-01
1.261289253125000158e+02 -1.961721853526995574e+00 2.191025913346114073e-01
1.271713131249999833e+02 -2.053794205924835747e+00 2.023742976270578031e-01
1.282137009374999934e+02 -2.126294835000340999e+00 1.822687162599447575e-01
1.292560887500000035e+02 -2.179352021653625737e+00 1.573602914444409417e-01
1.302984765624999852e+02 -2.217549953551279263e+00 1.277569589196702604e-01
1.313408643749999669e+02 -2.242534509773539853e+00 9.503007838915275562e-02
1.323832521875000054e+02 -2.253392556711638406e+00 6.009191340660970104e-02
1.334256399999999871e+02 -2.244328791375868271e+00 2.240682132119732259e-02
1.344680278124999973e+02 -2.209045752512644345e+00 -1.703683179403013906e-02
1.355104156249999789e+02 -2.147611222943841103e+00 -5.753253909710669828e-02
1.365528034374999891e+02 -2.060903953854416493e+00 -9.976506230448051182e-02
1.375951912499999992e+02 -1.951031818129025153e+00 -1.428132264485152680e-01
1.386375790625000093e+02 -1.818311212504479357e+00 -1.846423770669212427e-01
1.396799668749999910e+02 -1.670219971350229038e+00 -2.234312011193712866e-01
1.407223546874999727e+02 -1.517173750209666938e+00 -2.581390060762624450e-01
1.417647424999999828e+02 -1.365576903721815061e+00 -2.886569886720069533e-01
1.428071303124999929e+02 -1.218119050541166981e+00 -3.157467575155188944e-01
1.438495181249999746e+02 -1.076199321303927592e+00 -3.395301346495485095e-01
1.448919059375000131e+02 -9.446530325357084257e-01 -3.594725855670465875e-01
1.459342937499999948e+02 -8.263846501847886827e-01 -3.745057158134089681e-01
1.469766815624999765e+02 -7.230686645650854505e-01 -3.824323658263331649e-01
1.480190693749999866e+02 -6.385324234287016454e-01 -3.826842683656376254e-01
1.490614571874999683e+02 -5.751970301948727826e-01 -3.766163636236229406e-01
1.501038449999999784e+02 -5.291353723525499264e-01 -3.656240819061949421e-01
1.511462328125000170e+02 -4.944874523270831879e-01 -3.500373180917460969e-01
1.521886206249999987e+02 -4.676534941303354675e-01 -3.305096731087549533e-01
1.532310084374999803e+02 -4.429162363343624453e-01 -3.100903203834010080e-01
1.542733962499999905e+02 -4.205527015537530167e-01 -2.900912808559221734e-01
1.553157840624999437e+02 -4.010249195790156485e-01 -2.701116940384997722e-01
1.563581718749999823e+02 -3.805432504875863042e-01 -2.504880511460151338e-01
1.574005596874999924e+02 -3.589103821085009027e-01 -2.298587848146216028e-01
1.584429474999999741e+02 -3.418313502691961991e-01 -2.038206320024613938e-01
1.594853353124999842e+02 -3.380718474750337710e-01 -1.690740187317653354e-01
1.605277231249999943e+02 -3.467982601043298474e-01 -1.254416173488812902e-01
1.615701109374999476e+02 -3.655455056371087474e-01 -7.363893772902704860e-02
1.626124987499999861e+02 -3.970157153714055642e-01 -1.560741207837837603e-02
1.636548865624999962e+02 -4.455416299537872105e-01 4.572447099561854911e-02
1.646972743749999779e+02 -5.088991370296612748e-01 1.086046322744353976e-01
1.657396621874999880e+02 -5.825930701724614247e-01 1.709721164316716224e-01
1.667820499999999697e+02 -6.660752821158234527e-01 2.307392436152165272e-01
1.678244378124999514e+02 -7.588001403942531420e-01 2.875524222162631482e-01
1.688668256249999615e+02 -8.590211195074622941e-01 3.412301254585204946e-01
1.699092134375000001e+02 -9.652512933594907807e-01 3.923623018553610842e-01
1.709516012499999817e+02 -1.074991467658457767e+00 4.402441395343416608e-01
1.719939890624999634e+02 -1.187440538727057904e+00 4.838864631737849198e-01
1.730363768750000020e+02 -1.303355388156118844e+00 5.237477179106232450e-01
1.740787646874999552e+02 -1.422475410301324183e+00 5.593442148301827066e-01
1.751211524999999938e+02 -1.538879926292133549e+00 5.890342463209234936e-01
1.761635403124999755e+02 -1.647733569894765937e+00 6.114106001088241982e-01
1.772059281249999856e+02 -1.751650638860783094e+00 6.259815282542048331e-01
1.782483159374999957e+02 -1.848687220466112668e+00 6.316102485934723676e-01
1.792907037499999774e+02 -1.936268155624217391e+00 6.254252148153471857e-01
1.803330915624999875e+02 -2.010060115573561568e+00 6.050589617868659120e-01
1.813754793750000260e+02 -2.066244340124547385e+00 5.711023545249618305e-01
1.824178671875000077e+02 -2.105493003132042240e+00 5.255408893345286936e-01
1.834602549999999610e+02 -2.127574701552588099e+00 4.711999936681924295e-01
1.845026428124999427e+02 -2.133366847002434064e+00 4.102964483403328533e-01
1.855450306249999812e+02 -2.121850357988618541e+00 3.439474693796546467e-01
1.865874184374999913e+02 -2.089051868137286050e+00 2.734398254053007626e-01
1.876298062499999730e+02 -2.030293069146676288e+00 1.992540850573650268e-01
1.886721940624999831e+02 -1.944743960359011758e+00 1.220684739015806958e-01
1.897145818749999933e+02 -1.836103806729990628e+00 4.531479641946092179e-02
1.907569696874999750e+02 -1.709053468889468297e+00 -2.574445746286804088e-02
1.917993574999999851e+02 -1.573963311703302059e+00 -8.664197434027057221e-02
1.928417453125000236e+02 -1.439045551811371171e+00 -1.325017047345628252e-01
1.938841331250000053e+02 -1.309794210192214203e+00 -1.583054695354951524e-01
1.949265209375000154e+02 -1.186478018375968002e+00 -1.624699219978474052e-01
1.959689087499999403e+02 -1.070811598466407055e+00 -1.454923259670362623e-01
1.970112965624999504e+02 -9.706377460029126381e-01 -1.065359052977939425e-01
1.980536843749999889e+02 -8.838127838196547792e-01 -4.664308468372063698e-02
1.990960721874999706e+02 -8.037874039501244905e-01 2.904708486602751091e-02
2.001384599999999807e+02 -7.318450383364798473e-01 1.158989747294441042e-01
2.011808478124999908e+02 -6.748675345183036134e-01 2.106172165669631391e-01
2.022232356249999725e+02 -6.347423532224046872e-01 3.094830160148215881e-01
2.032656234374999826e+02 -6.061985584028991569e-01 4.093462374206496279e-01
2.043080112499999927e+02 -5.822738763188934907e-01 5.079991114905231253e-01
2.053503990625000029e+02 -5.651662167793971570e-01 6.044219639071498618e-01
2.063927868750000130e+02 -5.605560837258916074e-01 6.990685002545540261e-01
2.074351746874999662e+02 -5.688211162887473193e-01 7.894301029811654491e-01
2.084775624999999764e+02 -5.881407778673678477e-01 8.709371938862681128e-01
2.095199503124999865e+02 -6.212156277444466079e-01 9.432253157125315424e-01
2.105623381249999682e+02 -6.709268704121114091e-01 1.006145573883793443e+00
2.116047259374999783e+02 -7.356946764755560864e-01 1.057708543782860167e+00
2.126471137499999884e+02 -8.165189763354653296e-01 1.095542525905118580e+00
2.136895015624999701e+02 -9.153857001291768603e-01 1.117643341858267858e+00
2.147318893749999802e+02 -1.030226634824058296e+00 1.126130927326189024e+00
2.157742771875000187e+02 -1.162908240091981238e+00 1.124006586934712670e+00
2.168166650000000004e+02 -1.316624402984212905e+00 1.113210444371592667e+00
2.178590528125000105e+02 -1.487054890631852810e+00 1.096581028050989559e+00
2.189014406249999922e+02 -1.667716692539824797e+00 1.076938414241491060e+00
2.199438284374999739e+02 -1.853977641894698269e+00 1.058112889745524976e+00
2.209862162499999840e+02 -2.043148708789928936e+00 1.043863550115667893e+00
2.220286040624999657e+02 -2.230971203452966733e+00 1.036691704743032183e+00
2.230709918749999758e+02 -2.410697626514559655e+00 1.039297002181536200e+00
2.241133796874999859e+02 -2.572501418287606700e+00 1.052186303182943705e+00
2.251557674999999676e+02 -2.710981145648900803e+00 1.075360430873144590e+00
2.261981553124999778e+02 -2.829202636627949019e+00 1.110759720076959223e+00
2.272405431249999594e+02 -2.931530100012233131e+00 1.158705680102013913e+00
2.282829309374999980e+02 -3.021795338914756268e+00 1.219880462202061810e+00
2.293253187499999797e+02 -3.100101567316866369e+00 1.296142760738189459e+00
2.303677065624999898e+02 -3.164376468086697258e+00 1.386755099183446749e+00
2.314100943749999715e+02 -3.219795671949422733e+00 1.491735616438131906e+00
2.324524821874999816e+02 -3.271484017732035454e+00 1.612180286358988690e+00
2.334948699999999917e+02 -3.321498585536652559e+00 1.745526344232928961e+00
2.345372578124999734e+02 -3.369416324013846165e+00 1.888966130346700911e+00
2.355796456249999835e+02 -3.412603856064105656e+00 2.040226251389008372e+00
2.366220334374999652e+02 -3.453832028113473118e+00 2.197564312215747773e+00
2.376644212499999753e+02 -3.494616265675311251e+00 2.357772041344501801e+00
2.387068090624999570e+02 -3.540233596465951926e+00 2.515232997778551027e+00
2.397491968749999387e+02 -3.600779017532607984e+00 2.668071068586443051e+00
2.407915846874999772e+02 -3.678645721422164172e+00 2.815118794170723859e+00
2.418339724999999873e+02 -3.771230591590388315e+00 2.954430908311838966e+00
2.428763603124999690e+02 -3.878364383139210059e+00 3.085812592293700085e+00
2.439187481249999792e+02 -4.002967751982799527e+00 3.208088147544562840e+00
2.449611359374999893e+02 -4.148545497788160397e+00 3.320117034752303908e+00
2.460035237499999710e+02 -4.314385652854839215e+00 3.419916247920356867e+00
2.470459115624999811e+02 -4.496599662593580682e+00 3.502696218870228417e+00
2.480882993749999628e+02 -4.690960363124405674e+00 3.567230538347413660e+00
2.491306871874999445e+02 -4.889694421641424427e+00 3.615010028645199824e+00
2.501730749999999546e+02 -5.082050595316847108e+00 3.644251346173374984e+00
2.512154628124999363e+02 -5.259395758470852833e+00 3.654332308102314020e+00
2.522578506250000316e+02 -5.412335747974927891e+00 3.648408857970372399e+00
2.533002384374999849e+02 -5.528917925076807016e+00 3.629961699553166721e+00
2.543426262499999666e+02 -5.601548670823558673e+00 3.600747024193744483e+00
2.553850140624999767e+02 -5.625968052603048442e+00 3.560207821162472808e+00
2.564274018749999868e+02 -5.602174206767418063e+00 3.508910618470510112e+00
2.574697896874999969e+02 -5.531589358938666656e+00 3.448914851329049736e+00
2.585121775000000071e+02 -5.412821252052977705e+00 3.381071845445892343e+00
2.595545653124999603e+02 -5.248691555082317883e+00 3.306468841669206071e+00
2.605969531249999704e+02 -5.045452264667284581e+00 3.227614275356955886e+00
2.616393409374999237e+02 -4.809365779506533656e+00 3.147117552116343031e+00
2.626817287499999338e+02 -4.547827009190980263e+00 3.066748960032190663e+00
2.637241165624999439e+02 -4.269674929173026712e+00 2.987931412621063654e+00
2.647665043750000109e+02 -3.988921384320162744e+00 2.912739562181244413e+00
2.658088921874999642e+02 -3.714434349653815914e+00 2.842813008315501211e+00
2.668512799999999743e+02 -3.448520834964602155e+00 2.778536384335864362e+00
2.678936678124999844e+02 -3.196618287749275922e+00 2.721290277948412939e+00
2.689360556249999945e+02 -2.965667178116448532e+00 2.671878942608218566e+00
2.699784434374999478e+02 -2.765109145523978462e+00 2.630545417148625109e+00
2.710208312499999579e+02 -2.602643314897374438e+00 2.597663631712613608e+00
2.720632190624999680e+02 -2.480507771468287270e+00 2.570409730395427861e+00
2.731056068749999781e+02 -2.398143464307624484e+00 2.544976728764610563e+00
2.741479946874999882e+02 -2.353720196773604556e+00 2.520121987354618120e+00
2.751903824999999983e+02 -2.347010868090458668e+00 2.494849723870845803e+00
2.762327703125000085e+02 -2.377960558621992071e+00 2.467666844664482717e+00
2.772751581250000186e+02 -2.438394455774792746e+00 2.436322608378156396e+00
2.783175459374999718e+02 -2.521737419279819647e+00 2.399146972261495758e+00
2.793599337499999820e+02 -2.627232485116271832e+00 2.357482874477140111e+00
2.804023215624999921e+02 -2.744967461048256840e+00 2.311001274517481718e+00
2.814447093749999453e+02 -2.867654963864492146e+00 2.259351991453351527e+00
2.824870971874999555e+02 -2.994136315793996417e+00 2.203982207616391076e+00
2.835294849999999656e+02 -3.119012312673728360e+00 2.145214208483825935e+00
2.845718728124999757e+02 -3.236827865164881413e+00 2.084469673769547615e+00
2.856142606249999858e+02 -3.341460211625731702e+00 2.022495309161258525e+00
2.866566484374999959e+02 -3.426791174348756908e+00 1.959875099134933185e+00
2.876990362499999492e+02 -3.489187234130509463e+00 1.899569938199545227e+00
2.887414240625000161e+02 -3.530668567971567473e+00 1.842924606713024271e+00
2.897838118750000262e+02 -3.554185366588056283e+00 1.788973452873590553e+00
2.908261996875000364e+02 -3.560434885943615679e+00 1.738014580902012440e+00
2.918685874999999896e+02 -3.552512435570875926e+00 1.691514610845200828e+00
2.929109753124999997e+02 -3.538185424920091471e+00 1.649744716935096500e+00
2.939533631249999530e+02 -3.524207485507436122e+00 1.612549216457237033e+00
2.949957509374999631e+02 -3.510687028021340694e+00 1.581188631908492459e+00
2.960381387499999732e+02 -3.499511805411600562e+00 1.557600020702393895e+00
2.970805265624999834e+02 -3.495691032929114872e+00 1.542314919106420046e+00
2.981229143749999366e+02 -3.501623726839367734e+00 1.534140996233120058e+00
2.991653021874998899e+02 -3.517400893466619660e+00 1.531558365170415437e+00
3.002076899999999569e+02 -3.542777637027207938e+00 1.533074036838886656e+00
3.012500778125000238e+02 -3.577278218337883509e+00 1.536717459413347697e+00
3.022924656250000339e+02 -3.617792811682554177e+00 1.540141915725242283e+00
3.033348534374999872e+02 -3.662055391725031139e+00 1.541433464285009602e+00
3.043772412499999973e+02 -3.709278503644814151e+00 1.539319747378802061e+00
3.054196290624999506e+02 -3.755137362753395269e+00 1.533206639997477527e+00
3.064620168749999607e+02 -3.794100933115772900e+00 1.522822775533201334e+00
3.075044046874999708e+02 -3.822306335735319305e+00 1.507236436299709936e+00
3.085467924999999809e+02 -3.835397775902392503e+00 1.483470716606775097e+00
3.095891803124999910e+02 -3.829282866396284124e+00 1.450167294756227410e+00
3.106315681249998875e+02 -3.800989191743757711e+00 1.408089283520424839e+00
3.116739559374999544e+02 -3.747995815814873399e+00 1.356820201174068652e+00
3.127163437499999645e+02 -3.668347301435459951e+00 1.295831963040533497e+00
3.137587315624999746e+02 -3.563524089179214371e+00 1.225264880108225096e+00
3.148011193749999848e+02 -3.439800096142212382e+00 1.146203516404727507e+00
3.158435071874999949e+02 -3.302542425984179353e+00 1.060256172492774596e+00
3.168858949999999481e+02 -3.157494560512688953e+00 9.698699234991914331e-01
3.179282828124999583e+02 -3.012406754732606995e+00 8.768074061408245301e-01
3.189706706249999684e+02 -2.869214813362960026e+00 7.821602582270287263e-01
3.200130584374999785e+02 -2.727982552795157556e+00 6.873549556375427860e-01
3.210554462499999886e+02 -2.595263937222148432e+00 5.936873650682269465e-01
3.220978340624999419e+02 -2.473421283436484597e+00 5.017651635503770358e-01
3.231402218749998951e+02 -2.362920373463585300e+00 4.114168817415499446e-01
3.241826096874999621e+02 -2.268164533053919740e+00 3.235785144381611023e-01
3.252249974999999722e+02 -2.192591499911470176e+00 2.388149456867086073e-01
3.262673853124999823e+02 -2.137338330570039080e+00 1.567620989847867685e-01
3.273097731249999924e+02 -2.103425715517301953e+00 7.790123221393227548e-02
3.283521609374999457e+02 -2.091547671041925849e+00 2.823206881950882530e-03
[truncated: 347,950 more chars]
