# Supplementary material for: Multipolar electric and magnetic contributions to sum-frequency generation spectra reveal biaxial interfacial water structure
Source: Nat Commun. 2026 May 13;17:4333. doi: 10.1038/s41467-026-72345-4 (PMC13172427; doi:10.1038/s41467-026-72345-4)
Supplement: Supplementary file 3 — Source data [file 41467_2026_72345_MOESM3_ESM.zip › SourceData/SuppFig13.txt]

# fast_approx_dipole slow_precise_dipole
-3.051010580750920277e-03 -3.049746597490988857e-03
1.778883421812647945e-03 1.779837700974499191e-03
8.410965686322174895e-02 8.413534860515388403e-02
5.122613987110937080e-03 5.126992182711128700e-03
2.485204565225126658e-03 2.493195842390265315e-03
9.306157237764534074e-02 9.309474740886176936e-02
1.939061261027912996e-03 1.940132078144730932e-03
6.456228362109061106e-03 6.434440684090206829e-03
8.683438178360376736e-02 8.683667354514298942e-02
1.006751165848656163e-03 9.978343492470067091e-04
-1.035398104480107773e-02 -1.036161310212523751e-02
8.841889352171009020e-02 8.841067677821067006e-02
-2.433372826008989992e-04 -2.638303236892622968e-04
6.665162088168427937e-03 6.676879927465126548e-03
8.846317186896490714e-02 8.847335042324844245e-02
-6.252016034729107608e-03 -6.242037508200242932e-03
4.095941665528100156e-03 4.094844172443237035e-03
8.997760226726733701e-02 8.997337562198516603e-02
-8.083800765360204393e-03 -8.061491541964579607e-03
4.347642431339418696e-03 4.322446515924447015e-03
1.012544270802297752e-01 1.011877955723518713e-01
1.791677427094520107e-03 1.767124788499728743e-03
1.353868284825626885e-02 1.354563029049943822e-02
8.303642477070645456e-02 8.300276350740716513e-02
-1.311253029090267809e-03 -1.298712432316826261e-03
4.166745979002670075e-03 4.140370243985994590e-03
1.082800203551864265e-01 1.082614936483194956e-01
7.207782025799195497e-03 7.208744097558677719e-03
3.809561440842657888e-03 3.804875352958794234e-03
9.287479365435652445e-02 9.287597870982110260e-02
4.234308733240425837e-03 4.239859557217155565e-03
-2.370169695597783028e-03 -2.370250567185841224e-03
8.708090347428557032e-02 8.710123958864937621e-02
-8.476295250497183770e-03 -8.455142788901843717e-03
7.546261039920592077e-04 7.713701281036016832e-04
8.825583526304489612e-02 8.824581330734222739e-02
-2.572873321417543015e-03 -2.550930891057988543e-03
1.967692856624583819e-03 1.981913424479623403e-03
8.040552732507300071e-02 8.038263898548234088e-02
4.028680356435361889e-03 4.013188779032735888e-03
2.432469292492175049e-03 2.469157979318607581e-03
8.578851443887032524e-02 8.578351272476747447e-02
-4.333586780259804198e-03 -4.362607383384147462e-03
1.132690677166662760e-02 1.133073284613923988e-02
8.826898307098139662e-02 8.827642962349863121e-02
7.193083573280779908e-03 7.216813296421927676e-03
3.015642028477183521e-03 3.015114217839771557e-03
9.228748245954526697e-02 9.231504793691261423e-02
5.721711768070135906e-04 5.751584002379320822e-04
-2.110685197312371468e-03 -2.137091471456102273e-03
9.814534530706815751e-02 9.810533959263394166e-02
-4.354154199971778556e-04 -4.300443258491979705e-04
1.482543964332801514e-02 1.483326282839874700e-02
8.735754463640837963e-02 8.739947777479661895e-02
6.787468176011777696e-03 6.784831376129066109e-03
1.806474333551849306e-03 1.817491196975606904e-03
8.887883950309886927e-02 8.888091731489811131e-02
4.074300742335956044e-03 4.066338850181487781e-03
-5.890947823344637804e-03 -5.884762216150966896e-03
8.641892471929460418e-02 8.644950116621800962e-02
5.042173892167753357e-03 5.040130693468672547e-03
1.503602736760179925e-03 1.471282990421064144e-03
8.416374847096828871e-02 8.415800209854022718e-02
4.253766867630777090e-03 4.221678169441533263e-03
-1.628807406404940861e-03 -1.619883195967408446e-03
8.658958884329423511e-02 8.657905787937450470e-02
-1.420415917884940323e-02 -1.417268042308601934e-02
-4.475567073619951455e-04 -4.256246968136568947e-04
9.415276481544634923e-02 9.411005120171031524e-02
3.884060683823512949e-03 3.882454872719877728e-03
-3.135606203002181021e-03 -3.121341052925101500e-03
8.819503521082898423e-02 8.820643359731111799e-02
-7.328436562030981455e-03 -7.327814922064718184e-03
-6.659851380399452875e-03 -6.666000739921409783e-03
8.214475760945863514e-02 8.216712580905256857e-02
-2.259034147914780292e-04 -2.279899983858441059e-04
-1.262660755103572853e-03 -1.259512412446617833e-03
8.356173498853183834e-02 8.356472882030330229e-02
1.870646124279489592e-03 1.847743796331943310e-03
-8.780980767403846060e-03 -8.761573942330661349e-03
8.363769640772578118e-02 8.363405005619570232e-02
3.598365375330885366e-03 3.599110532338644069e-03
6.655252636407332605e-03 6.678343506179589342e-03
8.852229207388757903e-02 8.850557411597106960e-02
-4.707493585635365817e-03 -4.703226897153647834e-03
-6.937964332050190752e-03 -6.917439087660632278e-03
9.147580947183996114e-02 9.142218749376247733e-02
2.794674894606602369e-03 2.784222953436961585e-03
3.976769374672678090e-03 3.994122286848108758e-03
8.898619090800166664e-02 8.896721796447192021e-02
1.936715973312935768e-03 1.923545667170839003e-03
-3.429919963991995952e-04 -3.288958673238701687e-04
9.628543802497240012e-02 9.626535409482855910e-02
-9.420820631450230534e-03 -9.455283621167907132e-03
-9.676086363876342661e-03 -9.672592025642081162e-03
7.914373166394041148e-02 7.915163550193177189e-02
-1.300374939530564433e-02 -1.301325038956493638e-02
2.927262631293786263e-03 2.954932854626091641e-03
1.003888730909442556e-01 1.003652088881087229e-01
5.722598295928199227e-03 5.723717837279568288e-03
-2.416906542180138374e-03 -2.424060701035854817e-03
1.077868278546301323e-01 1.078077686826601073e-01
8.697650956625981034e-03 8.682697580428912904e-03
-3.033057369236161205e-04 -3.242345335368326201e-04
9.281838388058051559e-02 9.281764233241032724e-02
-1.232980375901375839e-03 -1.243817153807099795e-03
2.511654920715967326e-03 2.524425119984860869e-03
1.023049188829781159e-01 1.022823327820710920e-01
2.957241635310916932e-03 2.959426711394959678e-03
-2.574282997844784017e-03 -2.570662526563711504e-03
8.841206298703746524e-02 8.842032849521008764e-02
2.916799754809745390e-03 2.907118454142315969e-03
8.010123214087758224e-04 8.125208471926357668e-04
9.931632969900607011e-02 9.930960398389138133e-02
3.467087824262826169e-03 3.462531247107260464e-03
1.155704756739277077e-02 1.155834500619698328e-02
8.381038605191308555e-02 8.379764946777652768e-02
-3.037940951119289922e-03 -3.058867657186385876e-03
6.555774871137189617e-03 6.590245839717556557e-03
9.170391619046791565e-02 9.170284837874134731e-02
-2.914077470430119065e-03 -2.890858953961262471e-03
2.903262291197407537e-03 2.905137907756732106e-03
8.772292170672559009e-02 8.771131381357284706e-02
2.376886290153624147e-03 2.363379080109016296e-03
-3.564829440981694565e-03 -3.536123616092599203e-03
9.646011297632478554e-02 9.646244614639437609e-02
6.512767122912367819e-03 6.488979638071878941e-03
5.821701606458140957e-03 5.801355739528434377e-03
9.453946779077791740e-02 9.453170965653362456e-02
-3.551885988860706278e-03 -3.536995318792982273e-03
-8.213072172700546653e-04 -8.310657340276335694e-04
8.743030112323957326e-02 8.744559338224597300e-02
1.586690304845332113e-03 1.585141678185176834e-03
-2.541101362721759349e-03 -2.559845812156735789e-03
8.154786801949837072e-02 8.152831174925757873e-02
4.206264488856122606e-03 4.222756863050873208e-03
-1.492555377593242708e-03 -1.498396126523226287e-03
7.560480793198444405e-02 7.560545173465924029e-02
-2.228051133383757588e-03 -2.255208026880036257e-03
3.757481687426775241e-03 3.758158081103791810e-03
7.963417576513734386e-02 7.962171697930164882e-02
8.526766021751217006e-03 8.539106451863811426e-03
9.594551179459305914e-04 9.677684216730079612e-04
1.016569128907768849e-01 1.015910467243396342e-01
6.051744721386254945e-03 6.000186540951945799e-03
5.239890343170614841e-03 5.250125461173431492e-03
9.570227141469435372e-02 9.571859998823638305e-02
-1.757558889851025541e-03 -1.764686633881657786e-03
-5.861611548024265803e-03 -5.878046978249501855e-03
7.922452738856408661e-02 7.923253494306520262e-02
-6.171994244608132452e-03 -6.178002039775225794e-03
-1.860520350133082305e-03 -1.867077390177885200e-03
8.917596523076921911e-02 8.917039293948932077e-02
-6.927469124063100406e-03 -6.932526179610216076e-03
-6.603817114378875835e-03 -6.611142147053983981e-03
1.062522003586901242e-01 1.062338970556507833e-01
-3.430275563658483594e-03 -3.427548117981394499e-03
-2.957745156254899983e-03 -2.942148689445518803e-03
9.120833258952998346e-02 9.120659220011302637e-02
6.538612858561399128e-03 6.525017977048201169e-03
5.382361285223759978e-03 5.382624655604229674e-03
9.536139610026275748e-02 9.537667282371084521e-02
-4.474968974299388738e-03 -4.472648031047648035e-03
-2.667327162330306034e-03 -2.666387985147145381e-03
6.592628459668142815e-02 6.591149363709866704e-02
4.305982028764655453e-04 4.134829157095170661e-04
-4.622641064815531664e-04 -4.432737962467934306e-04
8.862267991418221191e-02 8.861542205369996039e-02
3.377620645549802864e-03 3.381628763646758046e-03
-3.754885381453895287e-03 -3.761000681812340114e-03
7.892081044994452010e-02 7.890965835207486290e-02
-1.062973632158534330e-03 -1.060468065572123860e-03
4.943339005294379238e-04 4.867911329318515973e-04
9.031082139144075427e-02 9.030564869922129423e-02
2.158685230637107967e-03 2.143138909924286253e-03
6.165387770168500627e-03 6.154932381792301010e-03
8.722929057116481089e-02 8.723526698191431950e-02
1.799084236558791926e-03 1.824486597072268309e-03
-1.476899729449998068e-03 -1.468952198019310082e-03
8.345427262981441885e-02 8.344013194025785840e-02
-3.448953008782605547e-03 -3.452509463256666408e-03
4.646993923416770002e-04 4.900472058330647505e-04
8.076993392261221094e-02 8.077656682578604475e-02
-5.908158497662408838e-03 -5.881386965011431607e-03
-4.612626221126483322e-04 -4.434842481415360305e-04
1.291515970338775188e-01 1.291662797694030917e-01
3.704909108203713070e-03 3.746022168695906963e-03
-1.766864601104654701e-03 -1.763305529934023263e-03
1.021221064058544931e-01 1.020705629354613786e-01
-3.183839622740964638e-03 -3.169301358516427719e-03
-5.514554414300945617e-03 -5.522219142331155628e-03
8.901182255802649046e-02 8.903678484866123233e-02
5.581484469231977330e-04 5.185149413504926488e-04
-6.394145888547377553e-03 -6.388365748593048676e-03
9.436491684531708724e-02 9.437445839659999725e-02
3.863439195796266766e-04 3.801404914432109441e-04
-1.285016157488853145e-02 -1.284377574716128421e-02
8.794609512284488895e-02 8.797433076549737718e-02
-1.304619820183721204e-03 -1.324495020653470440e-03
5.745266975777937359e-03 5.733489598299450381e-03
9.453393370785366512e-02 9.453892961822495111e-02
5.977994851247340341e-03 5.935013496186124574e-03
-1.459850319528588000e-03 -1.472950976693873995e-03
9.345729279670247913e-02 9.347100008072099786e-02
-2.453539739709508405e-05 -6.732140681350103247e-06
-3.800253442420910635e-03 -3.804193796066793198e-03
9.387348217528933281e-02 9.388957192670017993e-02
4.217649835262829786e-03 4.220010861727600468e-03
-7.429558062735293691e-03 -7.381298583647211836e-03
9.509585859136752972e-02 9.507743627566124511e-02
2.504731721771211650e-04 2.729078602053239310e-04
1.845923333100516536e-03 1.819857692167122908e-03
8.659379829952472407e-02 8.657056005975520552e-02
1.263863141775915713e-03 1.287121425075953181e-03
6.652470369527306929e-04 6.304129049521248543e-04
8.891133325108521723e-02 8.892639347350704548e-02
2.502038991553600777e-03 2.512373547302957331e-03
1.272780376615501897e-02 1.274977668192178379e-02
7.767805714918278592e-02 7.769769280360089292e-02
-5.279157286628768930e-03 -5.275415052140964602e-03
3.225176049670573815e-03 3.252161612720958113e-03
8.681374222794023543e-02 8.685331615862214305e-02
5.100601282807930032e-04 5.166857045842837299e-04
2.290801427012849854e-03 2.315735891552908078e-03
9.131436064161443933e-02 9.129872586056919648e-02
5.183907059245475464e-03 5.181944046012649380e-03
-2.570832491270659895e-03 -2.549493489565188634e-03
9.050062944203159099e-02 9.046723613035445588e-02
-9.553245114203915561e-03 -9.567085511961510857e-03
-7.658980813024696306e-04 -7.629341518442402494e-04
8.272521679297176189e-02 8.274059605808913032e-02
-2.774617765884412803e-03 -2.771880356812648442e-03
2.497504731576062099e-03 2.488834526710227181e-03
8.255673115234263282e-02 8.256700492324740848e-02
3.042038846396051283e-03 3.017824652031003523e-03
-3.279001723337940464e-03 -3.263871456279569903e-03
8.579384668035067163e-02 8.580777996656926976e-02
-1.226343302625527813e-02 -1.229039762239920140e-02
-1.390230878716149868e-03 -1.408718128848281213e-03
9.285901910731793329e-02 9.285537777828614669e-02
-4.517714813589823047e-03 -4.521283117278751887e-03
-1.111125542886732230e-02 -1.112777453965032963e-02
7.762265274080711042e-02 7.762928961761259017e-02
1.157744600032320145e-02 1.159373277278678144e-02
-3.092959987880470295e-03 -3.100491951484002189e-03
8.789899142820618849e-02 8.791993907812287179e-02
-3.957065736273058208e-03 -3.965266101547512863e-03
1.858646103427231229e-03 1.864050638120534620e-03
9.517083692247331472e-02 9.517074684151979880e-02
-4.673678687900299777e-03 -4.666609224962516879e-03
6.289461851505639967e-03 6.269095691391742171e-03
8.415550817962996755e-02 8.413145019677123471e-02
5.267686428007212294e-04 5.139124687151030210e-04
-8.125926843374590980e-04 -8.282927731978560054e-04
7.651761950297621129e-02 7.651437419717282973e-02
2.828191024046631738e-03 2.839507605456669838e-03
4.569375322396407833e-03 4.580516804185938949e-03
7.856874686864522006e-02 7.858225773818761084e-02
2.113310250217987143e-03 2.138393899558607876e-03
-7.017760996139318225e-03 -7.027524574116083070e-03
9.178394434019447601e-02 9.179188452881881233e-02
2.760526279977980162e-04 3.038385182674583143e-04
-5.333282195913125953e-03 -5.342351270223660679e-03
8.496257970227980016e-02 8.496633095678694791e-02
-8.617748538068856559e-03 -8.651930539929771416e-03
-1.150723867252028201e-02 -1.152995956381548844e-02
9.446380680316322775e-02 9.446128697317296430e-02
3.803260318362001839e-03 3.764605864318206277e-03
-2.967566126120327330e-03 -2.992329226993216060e-03
8.413231849895648484e-02 8.413312280478919825e-02
-2.113618759320977890e-03 -2.129432785799073059e-03
2.240495477576493442e-03 2.259685896809013328e-03
8.397827369543850451e-02 8.399551635195630361e-02
-1.276674956029845084e-02 -1.277352065240736599e-02
6.591021061491846630e-04 6.645059505269250953e-04
1.126686847162087918e-01 1.126575217203286822e-01
7.422771046863950103e-03 7.437946069017421086e-03
1.997732461241525335e-03 2.000345856879874075e-03
7.958480946784865506e-02 7.959415841501543687e-02
-4.528702784923552271e-03 -4.530739086051668169e-03
-3.389562161245851350e-03 -3.376912027474193202e-03
9.117973748232754971e-02 9.120684410390393626e-02
4.133540870477850175e-03 4.120832724367297535e-03
-6.720924271313060208e-03 -6.741368654123463047e-03
8.965127634367292542e-02 8.965073898835318467e-02
3.083125058501260188e-03 3.080081619613036364e-03
-2.771060836013489008e-03 -2.749293161167316348e-03
8.644933106126316547e-02 8.645255576388743979e-02
-1.482449680814552570e-03 -1.423093049180874925e-03
-8.917368948672028256e-03 -8.911047640910333550e-03
1.029120694099998623e-01 1.029226463518258389e-01
-5.127127862700863424e-03 -5.133596871024732194e-03
7.384620256554006064e-03 7.367611505144221196e-03
9.484942353845325635e-02 9.488229030455648527e-02
4.041522735703511216e-04 4.050807459078370606e-04
-1.776539473968538618e-03 -1.760140382891998805e-03
8.668795801368057996e-02 8.670836922136584968e-02
-6.222553691057162474e-03 -6.228224711716573783e-03
3.342890720260894167e-03 3.350134736126433518e-03
9.239203368546396178e-02 9.239060174180241392e-02
7.281174953119137067e-03 7.279259228505157234e-03
-3.994729811190617097e-03 -3.977854392443494654e-03
7.958283152381687153e-02 7.959558381309617126e-02
1.191565357703519915e-02 1.189749931133466526e-02
-4.653772160258169178e-03 -4.620272785274363685e-03
9.418396957069152808e-02 9.414037262777680271e-02
-2.035583348024842115e-03 -2.039772705983929763e-03
-1.030295135389016920e-03 -1.042599187447250386e-03
1.089454722734087694e-01 1.089697856232408890e-01
-9.190088477972681302e-03 -9.201636499113183959e-03
-6.842005239868515637e-03 -6.863012577993559196e-03
9.549860305134383331e-02 9.548712731424795208e-02
6.624584426082646797e-03 6.642810505610085778e-03
-3.049250608370406446e-03 -3.063685502748590174e-03
8.247968887896518775e-02 8.251599964914617391e-02
1.565334452273094666e-03 1.544145132930471558e-03
2.294761065297804361e-04 2.099503579808818430e-04
8.727273838773547121e-02 8.729188280912152098e-02
-1.177429562233490642e-02 -1.175924395261798358e-02
-4.797316456556356343e-03 -4.762372879192449705e-03
1.066190412906297680e-01 1.066062199582940989e-01
1.551402684817077731e-03 1.558197730747284395e-03
5.817397535761316798e-04 5.782966994937434801e-04
7.969417887915478116e-02 7.971083483231983235e-02
-1.553323912611587112e-03 -1.546127296223470237e-03
2.269032807880822823e-03 2.267193731386102536e-03
8.711175949085188386e-02 8.712168236587894410e-02
7.803685717666473433e-03 7.809270760345835873e-03
6.919678573970022839e-03 6.907496982172182942e-03
8.757896627679806478e-02 8.758689497631449994e-02
-2.402407080744897380e-03 -2.381838993154183296e-03
-6.058035411246612094e-03 -6.043012018851705303e-03
8.462212977050245777e-02 8.462726954068691687e-02
-2.292324014238305511e-03 -2.306053825638738983e-03
5.111374338937589926e-03 5.121369502648263905e-03
7.622468624978848140e-02 7.619823267754932683e-02
-1.280313256175668289e-02 -1.279685249658065078e-02
-4.811458479272669522e-03 -4.815303210571559266e-03
9.580738654079849759e-02 9.578363324952235414e-02
1.374743062232735777e-03 1.355548896698752399e-03
-7.185169799905192362e-03 -7.153367881454527309e-03
8.977399140700273450e-02 8.977435979515231701e-02
2.018021285819444986e-03 2.016130666786999839e-03
-1.916762523319164501e-03 -1.917236392546549633e-03
1.001151889186269600e-01 1.001343815204849691e-01
-3.322254362672987741e-03 -3.326482739219604762e-03
4.315084529957435855e-03 4.318638906960406594e-03
1.209361392792975276e-01 1.209612502431759995e-01
-1.084264289910373547e-02 -1.084762782919337226e-02
1.243675039057586668e-03 1.243877981042369740e-03
1.008286330894997557e-01 1.008340181809262159e-01
7.153055225424085825e-03 7.147503829129162392e-03
-7.481894964308215962e-03 -7.477494997996088008e-03
9.638613922538957768e-02 9.636859027481486928e-02
-8.902278021442272885e-04 -9.042223865811220302e-04
6.608927937564027834e-03 6.594991289956234938e-03
1.068605903108209437e-01 1.069176377886144336e-01
3.188765686281602816e-03 3.185727266470535918e-03
2.505473976562994348e-03 2.503502086153353012e-03
8.447516056480114388e-02 8.449172498692836264e-02
3.278115679277791850e-03 3.276824268810645414e-03
-4.988943183903697849e-04 -5.212643888576951913e-04
8.535395739923676284e-02 8.533476159231977165e-02
-7.754077033833225996e-04 -7.903775001279244108e-04
-4.484527319802452186e-03 -4.463232766189790569e-03
9.682758380804136478e-02 9.681415318354344435e-02
4.062566812795636445e-03 4.084272468661214774e-03
5.653192818565306275e-03 5.627794652617570427e-03
9.156403468794688250e-02 9.159203210715714805e-02
-8.241191496910222746e-04 -8.243307987482275702e-04
5.205367534787494477e-03 5.207282370564000201e-03
8.542178828532651091e-02 8.540132783572318420e-02
3.223700694337215678e-03 3.206796014782392363e-03
-1.038126112404757356e-02 -1.037410923144851775e-02
9.608136300071047631e-02 9.608020497560168516e-02
-1.199247077217584397e-03 -1.142724049347042421e-03
4.810933882152261705e-03 4.825017771975653562e-03
9.920270034413518345e-02 9.919835853876365905e-02
3.290592916602357552e-03 3.321944092271543990e-03
3.350385479934100269e-03 3.318863741535654083e-03
1.039681645854669267e-01 1.039981806486552640e-01
-1.647097813839312926e-03 -1.650952842061532283e-03
5.977915548335444203e-04 6.177892751847091028e-04
8.812504210798279003e-02 8.814479619817865153e-02
4.347384946897148508e-03 4.358141857534716251e-03
-3.057024026792309456e-03 -3.059780901199958634e-03
7.499834942916719371e-02 7.499712601662650302e-02
-2.885802164670386079e-03 -2.895894419046716583e-03
-1.760847945732549411e-03 -1.760325025086465107e-03
8.112826362182026796e-02 8.113186817199236067e-02
-2.282176556422652654e-03 -2.295450266781318485e-03
-3.007194954063971415e-03 -3.021392472244356382e-03
8.385044025274716872e-02 8.386314340962959524e-02
-2.226317671111582332e-03 -2.210205352751108514e-03
8.358436605920560591e-03 8.343125999900915385e-03
8.707512033667949569e-02 8.702285425564373900e-02
-5.266262411007094531e-03 -5.272064702431854787e-03
6.747429254378128904e-03 6.732871011308169326e-03
9.518737316193498499e-02 9.517169230523475632e-02
-8.361643195852223528e-05 -7.140755155809596494e-05
-3.716401753508287269e-03 -3.717583854290391031e-03
8.387337509620239329e-02 8.386858256860953154e-02
8.466458680900016548e-03 8.469785613164542218e-03
1.119263768062067968e-02 1.119624242976913209e-02
1.056809284861783965e-01 1.057014531269680757e-01
4.883159953244351273e-03 4.870598824910107524e-03
-1.923081441443834708e-02 -1.922907308407160662e-02
1.090174152892406656e-01 1.090310086779193166e-01
-1.623308891980071444e-02 -1.621719369238470293e-02
7.565833194212393670e-03 7.587160292531272554e-03
9.650271121915758588e-02 9.651781235777812107e-02
-3.467598524740634312e-03 -3.450983792612676362e-03
1.240061850358972675e-03 1.219102596268699899e-03
8.384145496087824778e-02 8.380194502063340045e-02
3.981100502791501145e-04 4.026606384953893697e-04
9.837603151811013732e-03 9.835445321350305692e-03
8.493164973454783717e-02 8.492596799781813866e-02
-6.198940546711138172e-03 -6.230939212346320658e-03
-2.879948732518497478e-03 -2.844338045440855146e-03
1.104186892813619342e-01 1.104108394873528493e-01
9.270831080485172557e-03 9.258821600409982561e-03
5.304584147745172208e-03 5.327511261581589774e-03
8.888277423020385370e-02 8.888876682066594592e-02
4.900885919136635516e-03 4.865937760285325882e-03
1.551575230102283064e-03 1.567037361950180188e-03
9.656389283095656584e-02 9.653972953371456334e-02
-2.011969756311828873e-03 -2.027246302559908026e-03
1.850767484413975636e-04 1.665366975986490999e-04
9.482638322707326317e-02 9.482602830782448089e-02
-3.877481540702624498e-03 -3.880065933162532739e-03
1.786548293780318430e-04 1.795815912852562722e-04
8.923159857495746583e-02 8.925213748861388074e-02
1.757119032825160687e-03 1.773523067368264986e-03
7.482220187359960376e-03 7.499425013354601814e-03
8.224434443485389989e-02 8.225814483286889023e-02
-7.477221100300138895e-03 -7.486410038922524691e-03
-4.124652552124281543e-03 -4.096858095655094185e-03
8.529066737559536093e-02 8.529311518413819349e-02
9.602131459742537520e-04 9.518552125691129599e-04
-8.650708398908664790e-03 -8.656406171356403195e-03
7.716100567049842540e-02 7.715434412630998995e-02
-4.264323077486118635e-03 -4.296182812042769784e-03
4.611335738407391048e-04 4.588742098198107886e-04
9.675421059250077782e-02 9.670800533823413481e-02
-3.835379293689709576e-03 -3.851099816384995385e-03
-3.367747176554297152e-03 -3.317427408524504552e-03
9.871360598973816236e-02 9.869632332859794299e-02
6.665045680376352130e-03 6.662939280531323533e-03
-1.539811489441390933e-03 -1.533382365022633231e-03
7.890390227234872489e-02 7.890299617255523701e-02
-9.802616456638673162e-03 -9.806744143230121391e-03
-3.687366704675100471e-03 -3.687256705395009198e-03
1.015302871908167620e-01 1.015498162003962562e-01
-9.720239666253027017e-03 -9.709936533847184081e-03
-4.637901127839271984e-03 -4.632131069148343570e-03
1.144072851154921272e-01 1.144193326235843355e-01
-3.437809108810129747e-03 -3.452383076414656561e-03
-5.160941928778960911e-04 -4.995265781362753180e-04
8.926277583660778558e-02 8.928005804743527341e-02
9.267818314330424252e-04 9.273902768054400562e-04
5.210163810096097269e-04 5.365363027259851224e-04
8.798714921680636514e-02 8.798103386483706323e-02
-6.005203911585601899e-04 -5.812399702080309899e-04
-2.614228646852197798e-04 -2.364380792227636051e-04
8.886104689876220264e-02 8.885430237885724725e-02
3.139545611482821505e-03 3.156633376947083625e-03
-4.384318043762707763e-03 -4.370042512679595155e-03
9.498628773039669015e-02 9.496915600856031814e-02
2.218937365048691181e-03 2.203268613713515751e-03
-1.497852008197626643e-04 -1.617530099991709193e-04
8.204011258805030127e-02 8.204180461994234341e-02
-3.776235445512159897e-03 -3.753956942478578387e-03
-6.476080543893095003e-03 -6.498640567873719374e-03
9.583014616385862605e-02 9.583548500009501925e-02
-9.693101969674034618e-03 -9.681572300769936135e-03
-1.441087913811337114e-03 -1.444464629727151622e-03
9.903685515493715341e-02 9.903924144863791856e-02
6.573162204821183900e-03 6.559787732652066702e-03
-1.052036848948891164e-02 -1.051351344943365386e-02
9.653614423047675308e-02 9.653410014035418429e-02
2.699017795549875712e-03 2.706188840129361041e-03
4.962222897276291969e-04 5.005277899564220673e-04
9.616901647181635981e-02 9.619124515993146551e-02
1.643950217830422028e-03 1.638112996038852253e-03
-8.924235690097787055e-03 -8.937508643384705145e-03
9.453803267889401840e-02 9.451130154562757679e-02
2.774850283521701488e-03 2.774140665865625251e-03
1.176528183769309647e-04 1.294575081601090480e-04
9.672657896977096548e-02 9.668598575744059842e-02
9.782148148760132743e-04 9.987991162418805718e-04
-4.437112479838015676e-03 -4.435572845078224885e-03
9.081658363297985537e-02 9.080022045222722882e-02
2.096176739777659212e-02 2.097581210631368348e-02
-5.808168595484719532e-03 -5.789387426472579479e-03
1.053254457384593806e-01 1.053600441980196978e-01
1.166440306593935494e-03 1.165533962910298219e-03
-3.252395551420960047e-03 -3.228902849425049036e-03
1.046238648400115018e-01 1.045786355846410748e-01
5.958030961489622739e-03 5.969904028849898868e-03
2.963289645945498939e-03 2.950453526527354285e-03
7.972271737267175307e-02 7.966718141897535799e-02
6.682950577155536472e-04 6.754711227940598302e-04
-1.117950191352877921e-03 -1.107536291016749438e-03
8.659354127528323675e-02 8.662401113418193022e-02
2.128555535749247773e-03 2.107024048559016927e-03
1.005221179646328261e-02 1.004682123765437279e-02
8.048457770513683940e-02 8.049480453382983069e-02
-3.958959774166310661e-03 -3.961051579385942156e-03
-3.775255321191801385e-03 -3.778602963813234780e-03
8.604703788458831215e-02 8.603177048049454045e-02
-7.993117534572378655e-03 -7.974706566636723462e-03
-1.690366765548695404e-03 -1.705157250365003799e-03
9.113839015489672013e-02 9.113140158725532847e-02
2.410503739616840901e-03 2.403242924133100217e-03
-1.077026478240837148e-03 -1.076881586510418810e-03
8.056459230708301611e-02 8.058675452484530266e-02
-1.890055769289361674e-03 -1.862798322878773342e-03
8.095219073838396187e-04 7.960155849195321492e-04
8.382044102167493516e-02 8.385098226912100772e-02
3.011674122688439044e-03 2.990593408788594712e-03
8.211158499084303050e-03 8.216953607244868035e-03
9.462786622009440596e-02 9.460535024300305296e-02
-5.506768043751486801e-04 -5.340723084815268001e-04
-1.925690973428851281e-03 -1.913457366500488296e-03
8.408388465957430946e-02 8.406877667736517568e-02
2.587554021738049451e-04 2.615572403295688981e-04
-1.746424967312858179e-02 -1.747096208971420442e-02
9.719235745487078693e-02 9.720844145994184116e-02
2.817882852111914301e-03 2.819142183861131357e-03
-5.625816561210201204e-03 -5.603663297738248165e-03
9.800749370087993850e-02 9.799695468080239780e-02
-8.386783193476177872e-03 -8.384427846826369296e-03
6.435413945280863204e-03 6.445598968059578111e-03
8.682322464224703773e-02 8.684696486710266616e-02
5.616214922098546405e-03 5.603171061050481183e-03
-1.083581322507647451e-03 -1.099535520324213412e-03
9.087812786923268882e-02 9.087946973789826077e-02
-7.823187016532725385e-03 -7.817736213026522246e-03
-4.700258154901507113e-03 -4.695037004084369990e-03
9.469353786276656082e-02 9.473070436559534457e-02
-6.878436465280517165e-03 -6.895930874462664374e-03
-4.487279974395942672e-03 -4.469047309063768798e-03
9.912255554601939744e-02 9.912351620441751943e-02
-2.151578694859785507e-03 -2.151387863720629137e-03
2.544194922914489679e-03 2.538045253702825299e-03
8.862559113404548661e-02 8.862750328168265967e-02
-1.349155414800185188e-03 -1.367939480311942003e-03
5.002628571919212792e-03 4.999457893100205455e-03
8.416106163829512044e-02 8.418573816071567295e-02
1.209960281525318841e-03 1.165992308100274270e-03
2.582925236663753503e-03 2.576663340185355450e-03
1.180123257476135834e-01 1.179732483588594172e-01
-4.219783057729588858e-03 -4.223987796435454273e-03
6.658576477186657627e-03 6.671205207138713664e-03
7.667083683856741605e-02 7.667900267834548700e-02
-2.874611473457429518e-03 -2.850482382553366258e-03
7.600843382980619362e-04 7.609863340063586579e-04
7.375836601985177876e-02 7.373517808623875069e-02
-5.665188975263460089e-04 -5.531791257498874965e-04
-1.263274973193014017e-02 -1.263595893136179246e-02
1.038183954044381990e-01 1.038048645538503234e-01
5.199013456960392861e-03 5.196033127788018090e-03
-2.628144459350421208e-03 -2.613616378678302286e-03
1.109765726545399872e-01 1.109874019248626997e-01
7.288435251971465620e-03 7.292840997941920159e-03
1.828654167304749785e-03 1.823959738736646505e-03
9.037303400663204700e-02 9.036300506170985569e-02
-3.584021241920351541e-03 -3.587263672437886013e-03
-2.712044724482547565e-03 -2.719376552554768778e-03
7.122570209491677073e-02 7.123221152061171013e-02
2.750329240598686949e-03 2.731045015797354397e-03
-3.851267643089249619e-03 -3.857876581395499119e-03
8.046262322289275681e-02 8.047265302898232164e-02
-5.571543668282935916e-03 -5.572006183115972046e-03
6.596828698314783496e-03 6.593447324079753161e-03
1.017330441086877341e-01 1.017360003734346374e-01
-3.345811623159258320e-03 -3.355577272654390597e-03
-3.634001135362544942e-03 -3.644137682627641029e-03
7.160163587129089735e-02 7.160288936914487035e-02
-4.991129375040119151e-03 -4.990574326610331887e-03
7.122790263351381872e-03 7.122737436255700480e-03
8.356012773923639225e-02 8.355966736080235047e-02
-1.577527201605232951e-02 -1.576973632789124141e-02
-2.254922352397313937e-03 -2.240092386764898705e-03
9.805555960068344790e-02 9.805689401518624670e-02
6.687808544068266081e-03 6.674984807884394925e-03
-3.579342015185824934e-04 -3.730430048150459171e-04
8.329895617237494110e-02 8.328469426718329571e-02
4.210412802001697440e-04 4.276424473550616279e-04
6.424032649742054957e-03 6.427927707045158479e-03
1.006901856191342731e-01 1.006695166732851365e-01
5.123570113811176663e-03 5.117040825594474512e-03
-3.145323378165665231e-03 -3.151474470286686359e-03
9.072460837930501620e-02 9.069595863298286764e-02
-6.277788385008401320e-03 -6.270240856086449835e-03
2.611134839887376425e-03 2.591879328854248578e-03
1.026316433289684027e-01 1.026535835261142282e-01
-9.627296731743621022e-03 -9.642140983506897883e-03
-4.260581621311015921e-03 -4.232474650118981177e-03
9.403359273249202455e-02 9.403039495630635680e-02
1.676419125681643868e-03 1.689194136175270911e-03
-5.946988709652389210e-03 -5.946303604616925108e-03
1.009599479216638507e-01 1.009234915409355504e-01
1.991653666250137872e-03 2.016938846076021981e-03
-4.168188667605370046e-03 -4.167577582531728150e-03
9.465536674294035280e-02 9.465333986359031337e-02
2.737378331054811549e-03 2.738640514298308019e-03
-3.880409543138981735e-05 -3.494479649377433324e-05
8.622942525709205441e-02 8.622543014928132910e-02
-4.479334022587109013e-03 -4.450681535204871475e-03
1.184445969194991045e-02 1.183515965641029379e-02
9.419893436976424506e-02 9.418279156825656862e-02
-2.732531766330759983e-03 -2.741596301353005707e-03
1.681869181857860050e-03 1.673814680644287707e-03
1.011665868362347648e-01 1.011859498680351688e-01
6.778798586907445328e-04 6.389514631195544400e-04
4.038142776816269069e-03 4.048517511835408866e-03
9.121783998972325669e-02 9.120431634168117696e-02
-7.486012594288180520e-03 -7.486937150946264968e-03
-5.603506083110479721e-03 -5.587526907430587914e-03
1.042229526651801130e-01 1.041392696652921196e-01
6.936466919367994567e-03 6.945845512136356731e-03
-1.379887925516145707e-03 -1.373367148094150995e-03
9.711051875590288873e-02 9.711735052984098171e-02
-3.709625152942735982e-03 -3.704013594953826580e-03
-5.399652807474768917e-03 -5.378588780191640578e-03
8.981959914292403369e-02 8.983714856164139173e-02
-9.670699419499224903e-03 -9.642289872305701698e-03
1.130286216331703730e-03 1.143819153324076004e-03
8.261732315813992422e-02 8.260774244856311510e-02
-1.880215325490794225e-03 -1.878474250793815171e-03
-3.255933251282107019e-03 -3.257075410870771768e-03
9.514501665855903956e-02 9.518710497686630467e-02
-5.109841616767315554e-03 -5.104024089514027675e-03
1.796093083791031747e-03 1.806289703240996887e-03
9.320990557238599539e-02 9.323472471573257536e-02
-4.913162879615128563e-03 -4.899811706939827434e-03
-2.316593062204135110e-03 -2.321972821278838611e-03
8.958673533860446458e-02 8.960205870130770467e-02
-6.546697032713062053e-03 -6.547975230620352825e-03
-1.587557086325529047e-03 -1.577745737979489773e-03
8.128069979538213308e-02 8.129689992037889001e-02
-6.315138787589786445e-03 -6.328353521348472309e-03
2.647622504183494083e-03 2.656562667214099407e-03
9.980920230860407250e-02 9.982190681707207858e-02
7.612456618259546941e-03 7.633379980089734229e-03
-1.382620629619471346e-03 -1.363249102836576899e-03
8.706528235647521818e-02 8.706561907080195839e-02
-8.544101946526891714e-03 -8.523364539995640504e-03
6.008439086528636654e-03 6.028571120801868438e-03
8.985625982917438970e-02 8.982103790833996515e-02
-9.058721435841086359e-04 -9.007725363571046596e-04
-7.613849957115436176e-03 -7.615354395436181589e-03
9.545809047338361941e-02 9.547167944109009874e-02
4.342949322284782657e-03 4.345755072399213985e-03
6.745089147548814432e-03 6.736485756915534980e-03
9.034840377277009171e-02 9.034698015031390750e-02
2.230105029225853096e-03 2.244780492128644299e-03
1.763636529076456107e-04 1.818974718889032616e-04
9.979794369479265403e-02 9.980233731924725848e-02
-4.017651902867009142e-03 -4.025937106898276954e-03
-3.541730462872575216e-03 -3.512213458109042161e-03
9.165470036094670869e-02 9.163614786160816095e-02
-3.354135077647757640e-04 -3.426611993507313074e-04
2.062870349302917388e-03 2.062915319814751305e-03
9.800872902385295016e-02 9.803214753505065659e-02
-1.632395581767369114e-03 -1.624644138031107118e-03
-5.709684174216274680e-03 -5.668854896562291502e-03
9.926119623665488612e-02 9.925389862626722570e-02
-2.036833265184432619e-03 -2.053236090422145416e-03
-5.745655084791700257e-03 -5.730862797151098365e-03
9.389252108498444271e-02 9.392791601423944314e-02
5.012689126277932415e-04 5.164958898052629532e-04
1.762621531531367771e-03 1.760517423957772606e-03
9.078999362446481258e-02 9.081218585446981795e-02
1.414242288981995034e-03 1.418212873139208362e-03
-3.423110205314933065e-03 -3.431905571474815238e-03
8.251133039632570221e-02 8.248557851813410891e-02
1.289620137319173916e-02 1.290162717371706562e-02
-1.428972224408595146e-03 -1.451008483009990670e-03
7.947692713290638311e-02 7.947551339000527570e-02
3.329522478134568954e-04 3.152074248280686310e-04
4.482984509501371402e-03 4.466774749400191820e-03
8.525846562475303259e-02 8.524173944778742906e-02
8.562181873757496349e-04 8.291617843716909964e-04
6.023509561831251469e-03 6.009577704365959977e-03
8.029003077532620436e-02 8.025652815243702887e-02
8.550600459839071549e-03 8.522183267200897708e-03
1.048751666248092830e-03 1.050996409495156755e-03
9.792221517662809405e-02 9.792118131080398968e-02
-6.558032209663755205e-03 -6.572726765432026011e-03
1.673021177880566410e-03 1.680742378077658850e-03
9.709445815736636454e-02 9.709565707417702751e-02
-7.533051242884816236e-03 -7.545427629225849760e-03
1.086971353888209479e-03 1.096562193881473954e-03
9.195133198507569883e-02 9.192197193032575209e-02
6.210802858393596297e-03 6.167557511972262055e-03
-1.705414157422546068e-03 -1.722376777074006993e-03
9.492309200895231169e-02 9.492764591696729870e-02
-2.572417112475718429e-03 -2.577325976928039001e-03
-5.706293692471255119e-03 -5.707550991813747920e-03
8.772912521913270312e-02 8.772304546560893979e-02
-2.423775771216323850e-04 -2.532517408617533661e-04
5.998078614694816318e-04 5.935121635713030194e-04
8.031154597474683687e-02 8.033415088901874057e-02
-3.676764026089296422e-03 -3.703709806798627813e-03
-3.505944937124997815e-04 -3.418688049292380095e-04
8.310014617905542300e-02 8.310477712458548549e-02
-4.983667173574013454e-03 -4.975547157210000529e-03
4.343848425260232390e-03 4.326781299398519895e-03
8.969635226920633087e-02 8.968795878523698473e-02
-1.324627114751190417e-03 -1.326234483392286622e-03
5.662658718899772278e-03 5.675694088457172368e-03
8.312190237123243119e-02 8.315680652837693920e-02
5.234457327779681521e-03 5.253793584535348601e-03
3.330377876370391003e-03 3.338075503307996218e-03
1.045822488057180644e-01 1.046125285050953230e-01
-2.812661815730305506e-04 -2.750445090620033846e-04
-2.173295717691995244e-03 -2.160177719370662969e-03
1.017151079580372736e-01 1.016838175018174167e-01
-5.424582801104315538e-03 -5.390986325467038258e-03
6.302475006632373561e-03 6.303554537524519961e-03
9.076985456715239153e-02 9.074767283126085327e-02
-7.997376762932129415e-03 -8.002630586391603837e-03
-1.050056234724302748e-02 -1.051593611324812272e-02
9.909750087523165607e-02 9.912454825501301747e-02
-4.178890471934502970e-03 -4.180630277025860000e-03
6.162109694138389812e-04 6.456017700169943817e-04
8.781646463050955809e-02 8.780566828884533992e-02
-2.283129824710402895e-03 -2.275485302870795118e-03
-9.158130453888226052e-03 -9.162253767286368533e-03
7.629376350126652884e-02 7.629817427934869334e-02
-3.795712518969794353e-03 -3.802157849239182034e-03
-1.317847281855303102e-02 -1.317786444014043372e-02
8.387535935058750003e-02 8.387293523638411630e-02
2.660544025752660351e-03 2.660514014535472760e-03
1.448120349749812061e-02 1.447493579380153619e-02
9.506820636381160816e-02 9.508069642081865003e-02
3.730594188187342716e-04 3.606130365675212258e-04
-1.385255744113752553e-04 -1.471977599902104736e-04
9.092870276720765865e-02 9.091119873128200579e-02
1.766362261062882303e-03 1.748621838127142458e-03
4.194502566217324889e-03 4.174424916524937038e-03
9.391941251433751081e-02 9.395650282128059638e-02
-7.441689120406962642e-03 -7.456624626044619161e-03
-5.906369128547463328e-03 -5.920796329583448078e-03
8.229149036497768188e-02 8.227082503480759312e-02
1.805066920726642633e-03 1.827863536258653686e-03
-6.505335852905445165e-03 -6.511126810113248078e-03
8.281429593958709867e-02 8.281855517454546345e-02
-2.433917278470208549e-04 -2.405724155905451453e-04
-1.145233084102278802e-03 -1.151875722715026400e-03
8.223021741931739459e-02 8.221626501874390591e-02
8.967949582545590992e-03 8.959460944686355871e-03
6.402205344428098244e-04 6.152279176496644637e-04
8.528347052912807480e-02 8.529565819446652264e-02
1.577870435789839858e-03 1.587237891232350312e-03
4.701110325687272821e-03 4.707213431366148552e-03
1.003602717449320614e-01 1.003665455458011557e-01
-2.337323745813696917e-03 -2.377099659780810420e-03
-2.750785347720963517e-03 -2.751798198066884686e-03
9.282876968149454677e-02 9.282556455821487640e-02
4.150364822194934668e-03 4.149100742872910072e-03
-3.145193121910304455e-03 -3.129464491974545074e-03
1.015438891640192826e-01 1.015777276828723069e-01
-2.039092621986239584e-03 -2.057213365251518711e-03
4.990315050612415676e-04 5.066529258065978480e-04
1.014790110214517094e-01 1.014624798779533710e-01
4.466857231716227228e-03 4.463376505067628147e-03
-1.004873285345606743e-02 -1.005220308127937473e-02
9.005571293104981667e-02 9.006684056925068349e-02
-3.128020126558594786e-03 -3.121200443405697765e-03
6.540732134158329901e-03 6.538581318038970067e-03
8.127427352109715952e-02 8.125904873950536011e-02
-7.175617297073574527e-03 -7.174184750832895974e-03
-2.197175083511974675e-03 -2.185681441662610212e-03
9.140080569174119374e-02 9.138123160698602421e-02
-7.793935058070106114e-04 -7.718827112808417275e-04
-8.261193055863444087e-03 -8.250956259875517201e-03
9.626796631966187678e-02 9.627157852464261756e-02
4.181178897382039142e-03 4.152039514647764239e-03
4.503689111434788436e-03 4.500894216594560071e-03
9.802341306524849085e-02 9.802118580364065081e-02
3.123768162795622326e-03 3.107033766344998241e-03
2.380149764563841731e-03 2.383271042328869750e-03
8.412257274385212535e-02 8.412681211112332802e-02
-3.030559053599954714e-03 -3.015285985237385960e-03
-5.855801245131383830e-03 -5.852767465225830121e-03
8.207360466179036695e-02 8.210224767508801647e-02
5.847275301208322909e-03 5.829999211059558491e-03
-1.510698241530329580e-03 -1.527022672370558810e-03
8.455568405942935628e-02 8.452124971506197459e-02
6.408448400208642884e-03 6.400726658441172057e-03
-5.197231677373202741e-03 -5.195474839730521502e-03
9.521742242906558462e-02 9.520466874911029387e-02
4.711629775527488746e-03 4.667585924482601720e-03
3.134468388717630630e-03 3.158237821124282221e-03
9.458557960702813905e-02 9.457414184295140358e-02
2.652327077476988263e-03 2.662161667453261191e-03
1.106612208056652509e-02 1.105246198862042811e-02
8.922071231022833671e-02 8.922041958064655387e-02
3.918810993144478116e-03 3.921409652007849453e-03
4.532337177441245939e-04 4.707834194218973953e-04
8.004587612332424162e-02 8.003380908593124565e-02
3.624910915102934686e-03 3.615218098830798484e-03
2.029756240705054594e-03 2.070718273173206316e-03
9.667203451360120714e-02 9.665788808774609941e-02
-1.295696025852014150e-03 -1.304255380946725811e-03
1.394741615626036817e-04 1.407090643789844948e-04
8.350041981332095853e-02 8.350340093623379034e-02
8.701966241625332804e-03 8.712585740728084893e-03
-1.374338013440430098e-03 -1.379081467938619594e-03
9.673025753908953694e-02 9.673082613162137244e-02
3.346822524984797119e-03 3.312084481214272284e-03
-8.567286249499882038e-04 -8.403619716946929968e-04
1.011203783907455855e-01 1.011299234757287863e-01
1.104941896745183227e-04 1.067805120573682453e-04
5.272036252342829701e-03 5.288699291085300833e-03
8.430349118602402381e-02 8.428908502863620422e-02
-1.247453007816507961e-02 -1.246710693836330583e-02
2.368527341934886267e-04 2.261274910337843919e-04
9.107909497306103386e-02 9.102993536899914306e-02
-1.070070822584196987e-02 -1.070891020139601649e-02
4.879929553634009161e-03 4.904361716796302312e-03
7.971953093204658947e-02 7.973751671025253174e-02
1.613826605767673390e-04 1.696894160440119530e-04
3.165236366493840575e-03 3.196773671767797181e-03
9.683938845817620378e-02 9.682238569593967781e-02
1.269657947534043839e-03 1.269994473858119827e-03
1.102821631373014470e-02 1.103135984445015490e-02
8.431605877735429133e-02 8.429381855837593529e-02
1.613157319105227964e-03 1.612943416800494221e-03
8.120860012872906444e-03 8.125259720060810584e-03
8.606557900768536939e-02 8.605123367427261472e-02
-5.630661103389162161e-03 -5.604843626285582400e-03
-1.277180133170057429e-02 -1.278936925393554976e-02
8.230207419009388792e-02 8.231064620276296040e-02
5.079561856468470596e-03 5.085220838601949706e-03
-1.055344437468251455e-03 -1.051138536580688374e-03
8.541257509151906069e-02 8.545086582800340280e-02
3.666128179348962166e-03 3.673901905594710148e-03
-5.027067040566002461e-04 -5.112428765751061976e-04
8.249827806545911857e-02 8.250140722176681207e-02
-1.200657521759668830e-03 -1.209324693046152921e-03
-1.069208784647642831e-02 -1.069024100798360473e-02
8.646933663005988702e-02 8.644192948517302744e-02
-2.175839409676379350e-03 -2.194348599207078098e-03
4.177342306978707766e-03 4.214237221804053440e-03
9.938752225899015469e-02 9.935520328187856520e-02
-4.102727198637593810e-03 -4.098385413342333847e-03
1.846800783299640432e-04 2.069640951596861400e-04
9.111105887387692392e-02 9.109950447179988864e-02
3.767997135426702331e-03 3.772257826047696605e-03
-1.486071520357432237e-02 -1.486852079776409923e-02
1.048691012775881948e-01 1.048250819253942340e-01
-1.543191314619503374e-03 -1.532328521524930782e-03
3.544516499492163936e-03 3.580103588063149669e-03
9.235788668898348153e-02 9.234258136251859150e-02
-1.009464791897236868e-05 -1.139145428268213689e-05
1.232764051069955465e-03 1.238984924256503195e-03
8.989968189094803275e-02 8.992979200784806393e-02
7.259051901530506369e-04 7.462129231128435472e-04
-2.005828071740806302e-03 -2.012795478086432804e-03
9.363688571126922711e-02 9.363193520867699182e-02
-2.889075668200167570e-03 -2.872502216436886510e-03
-5.244812777673278810e-03 -5.268003960052948000e-03
8.972565134777750473e-02 8.973663846257798338e-02
2.628613503960607750e-04 2.556730658051166623e-04
-2.653149461535193356e-03 -2.634433893193533285e-03
1.030616412050498060e-01 1.030999337017003692e-01
5.208569185220526983e-03 5.229247507609675882e-03
-1.652337390978104959e-04 -1.575376210165166054e-04
8.813658888298610272e-02 8.811654863707961416e-02
1.465258198260643244e-03 1.456867661740201842e-03
-5.956497681253570750e-03 -5.945969359286028613e-03
8.880936620074676713e-02 8.879105156578152858e-02
1.106664368137983030e-03 1.104146325421223249e-03
1.042618665633382111e-02 1.044190707014047877e-02
8.983692243395242916e-02 8.981674896803376607e-02
-3.664886529328143829e-03 -3.673156939892667939e-03
1.101344572505491993e-03 1.079039259136458338e-03
9.162104611447711988e-02 9.162648913744762813e-02
-4.844662565890158964e-03 -4.832748938250632995e-03
6.448193227786240891e-03 6.466748832996504701e-03
9.523652626269855925e-02 9.523903842890353577e-02
9.896396414662998395e-04 9.873549985874995483e-04
-1.062210355380085233e-03 -1.034566954317439960e-03
8.891831935446981028e-02 8.887942190522063468e-02
-7.021389167864733674e-03 -6.995290658490442223e-03
4.723132406969981698e-03 4.756544902933608661e-03
9.289116588031982868e-02 9.289738383134882316e-02
2.087632130198307286e-03 2.067184934690607153e-03
-5.939382473074982828e-03 -5.941233474127271055e-03
9.189855023864580696e-02 9.187286535068006632e-02
6.606546432120254109e-03 6.626300169714706596e-03
1.204497472821090126e-03 1.215209177160669462e-03
8.349526681441252207e-02 8.349614511786031257e-02
-2.760533315432071866e-03 -2.740998179649034930e-03
-6.191085028673711660e-03 -6.192648310015469275e-03
9.103126957611766545e-02 9.103884131339522179e-02
-8.042143544587380261e-03 -8.023020371547989055e-03
-8.564196969031236811e-03 -8.530521091809016229e-03
9.579418125285038554e-02 9.576778739006844288e-02
-4.627558805902978398e-03 -4.641743973871405651e-03
4.984799649971075920e-03 4.982893482909129743e-03
9.616370650255978703e-02 9.615319591076057493e-02
2.270145268325900450e-03 2.248999898215364723e-03
-1.925575220347913209e-03 -1.940585056244768271e-03
9.044139946807071284e-02 9.047555503468521221e-02
-4.622661327531783076e-03 -4.627895150416826489e-03
-2.144292069072272107e-03 -2.170975472815102510e-03
9.798454355296944140e-02 9.793738734122128808e-02
3.261185685818569682e-03 3.246867971100441883e-03
4.676432959823999258e-03 4.658688285653036186e-03
8.639085023392444052e-02 8.643059150992628281e-02
9.115643580899999640e-03 9.135581633847244046e-03
-1.209974269696944410e-02 -1.207919843252105475e-02
9.687642790656475489e-02 9.689863590212169364e-02
3.881912246818484437e-03 3.865834257042553759e-03
-1.203174258389261113e-02 -1.199817001937544640e-02
9.652324461869718486e-02 9.650136512512931530e-02
2.627596047884876024e-03 2.622562008485122484e-03
1.865066955549634069e-03 1.863546248409772782e-03
9.318084240009393004e-02 9.316445261765370078e-02
-8.578486268771107551e-03 -8.571636841611295077e-03
5.109309496290114286e-03 5.089727352455455933e-03
9.793306654971306591e-02 9.792842006027230317e-02
-1.264043612309881381e-02 -1.262481681956632330e-02
-6.261620879226852641e-03 -6.243622484444506966e-03
9.463338352910932727e-02 9.463634100962102502e-02
-1.393755100920117743e-04 -1.443333301882187419e-04
6.092684244581111561e-03 6.108769023417641962e-03
7.896266936249142498e-02 7.896006544172037844e-02
1.818588828910559872e-03 1.827123668047488363e-03
-2.983577640498199027e-03 -2.938474668845695355e-03
9.302221619034434230e-02 9.302271392488134505e-02
3.804401776265399840e-03 3.782376120467790745e-03
7.558576736802024784e-03 7.563107956603341148e-03
9.445276250216513847e-02 9.444987217730263507e-02
-1.308698174938885232e-02 -1.307320460943098978e-02
5.962924451682512228e-03 5.959446330454502491e-03
9.811658694427974337e-02 9.811286323322794545e-02
6.963305416510024749e-03 6.933210350401043665e-03
-1.148405658167896658e-02 -1.146887947258293759e-02
8.359368616666132401e-02 8.358996839537319312e-02
-7.242545031491786148e-03 -7.259333137833372945e-03
7.566041298782319111e-03 7.581023056054646270e-03
9.586669063957661829e-02 9.588271194908011552e-02
-9.671655970008101108e-03 -9.696758319339951818e-03
1.913530943545675277e-03 1.884771541138695848e-03
9.784002107542172366e-02 9.780782503491106117e-02
2.835589088557056558e-03 2.817948108477313311e-03
-1.020683773957486301e-03 -1.032224830989835525e-03
1.117381483503584877e-01 1.117339641242236087e-01
7.313975999962122774e-04 7.442825909752170867e-04
-4.869399591253857022e-05 -5.775928021866001683e-05
8.388885981820509707e-02 8.387746578174486156e-02
6.093228094332128059e-03 6.081049213250932367e-03
-9.377983375754107842e-03 -9.402417879626707997e-03
9.801003307371557172e-02 9.805295358958882046e-02
-1.764076125309389440e-03 -1.775314306759691492e-03
2.181290671809697941e-03 2.189263534628432123e-03
1.306511071798407142e-01 1.306886681789569127e-01
5.409917568983173275e-03 5.402151782666663252e-03
-6.942053807331717216e-03 -6.920794886404896609e-03
7.688227889826297623e-02 7.689054314178593585e-02
2.948774135887808311e-03 2.932179309352606501e-03
7.027639199400546009e-03 7.012769511087930951e-03
8.588425504362687257e-02 8.589636851130240391e-02
1.119866133907619112e-02 1.119801399415571580e-02
2.330817751429872971e-03 2.345950549649656377e-03
8.735526658173303760e-02 8.736606663021061203e-02
-6.551902591491147801e-03 -6.567628889206358553e-03
1.544279160410585387e-03 1.555497475087756331e-03
1.040271618273503618e-01 1.040263866993171304e-01
3.610496945134688759e-03 3.625337410821794296e-03
-3.929376365566472976e-03 -3.938113632428064809e-03
9.895114756840377168e-02 9.892623824733225157e-02
-9.290109520050436262e-03 -9.284899241366212710e-03
1.396065411307009611e-02 1.395394703194822311e-02
1.591115521442979519e-01 1.591135517367874008e-01
-6.055350371565541498e-03 -6.041353324642785919e-03
5.607071485723558527e-03 5.587920264181936436e-03
9.144227392730291948e-02 9.141541750711679182e-02
1.309537229029533560e-03 1.313855887774072195e-03
5.400849727785095311e-03 5.423122026676368418e-03
8.749300435724249869e-02 8.749806728076400808e-02
7.117682360455077420e-03 7.102299762718786852e-03
3.820916181998303303e-03 3.818178042326446364e-03
9.317908785442363673e-02 9.318330037585136061e-02
3.693881838343719085e-03 3.712782017241629106e-03
-1.089383403157881576e-02 -1.087610510104134419e-02
8.112575616027858927e-02 8.114095379191474389e-02
1.048756181917928978e-02 1.048417112605268958e-02
2.328939815268783395e-03 2.314260357775996171e-03
1.008471522530167003e-01 1.008357938980583568e-01
1.080653342416975672e-02 1.081716654100632093e-02
-2.711786417178578892e-03 -2.733899351109896937e-03
9.717448912435837360e-02 9.719847287029621807e-02
-6.825939048928004495e-04 -6.786339208195021292e-04
-4.125648843424945325e-03 -4.133489416975184155e-03
1.020509262376082943e-01 1.020599892762774352e-01
-2.354447179651650290e-03 -2.346686310717056856e-03
-5.970545003989156940e-03 -5.965322989557459744e-03
9.199385558411243835e-02 9.198669108511485504e-02
-4.696322229645567489e-03 -4.703306953340516752e-03
-1.018154561720877385e-02 -1.020572837105135529e-02
9.138769803840843253e-02 9.139168864574002960e-02
-2.700770561218892446e-03 -2.718650940987023951e-03
-1.037508842131501519e-02 -1.040716655350230717e-02
9.542787501684600604e-02 9.542659945133750987e-02
-2.263018624798305862e-03 -2.266837243285006135e-03
-1.019741266052083019e-02 -1.019988060220591852e-02
1.174081432018238974e-01 1.174287464352900129e-01
-2.595908952899049667e-03 -2.601306794676359717e-03
1.640308119201151814e-03 1.614057194158362036e-03
8.229087813680921459e-02 8.227937194338665050e-02
-7.891911647707128752e-04 -7.909798480650720833e-04
3.186438135903193851e-03 3.140244710362881733e-03
8.882854288868684278e-02 8.880215181729793350e-02
5.611514925024131684e-04 5.815196748732249718e-04
7.779982681237282253e-03 7.789182698874181146e-03
8.457955256545243716e-02 8.460125232850655708e-02
9.205097501769725354e-04 9.385328014512215287e-04
4.423863306511517657e-03 4.429211699439144362e-03
7.957124579944874210e-02 7.956397167381702717e-02
2.120044009694778582e-03 2.077938863166283769e-03
1.860759860597104021e-04 1.784391427608724226e-04
9.398619958060024093e-02 9.399651676210105111e-02
-1.671742861533672461e-03 -1.695088225902122939e-03
-1.269378962824953792e-02 -1.268584437994972440e-02
9.397377674829648919e-02 9.394118760147762703e-02
-2.413575386570133378e-03 -2.393958277106921027e-03
6.701907279557134389e-03 6.722758938855477422e-03
1.000869090207441719e-01 1.001138474565355513e-01
4.011119619011191753e-03 4.010579891014536685e-03
1.742527858214614183e-03 1.765215729091905439e-03
8.917845306651270287e-02 8.913089296481517543e-02
-3.587564163114425296e-03 -3.579389305388567394e-03
2.470496318985355468e-03 2.452409773669470515e-03
9.228913942778707580e-02 9.230664467603363899e-02
8.018679401166841844e-03 8.009321173325919391e-03
-6.633711668134684332e-03 -6.633577152614453937e-03
1.009557199141626754e-01 1.009286381123336851e-01
3.568278247934277957e-03 3.557889656179840342e-03
2.534670189935385714e-03 2.548337418993940583e-03
8.031835134217332750e-02 8.032981093341469425e-02
-4.351518593430180395e-03 -4.366236457056599934e-03
-5.091539475611989857e-03 -5.021787341872005310e-03
1.036247234983115745e-01 1.035970080534417553e-01
8.672937510633572239e-03 8.696246678127423496e-03
-1.252641580277183593e-03 -1.259068073751623855e-03
8.165630460437239835e-02 8.165194584852628057e-02
1.059157283211285480e-02 1.060684086136363599e-02
4.389813154163257035e-03 4.397808408206044066e-03
8.523824223521871135e-02 8.523630121257098902e-02
