# Supplementary material for: Multipolar electric and magnetic contributions to sum-frequency generation spectra reveal biaxial interfacial water structure
Source: Nat Commun. 2026 May 13;17:4333. doi: 10.1038/s41467-026-72345-4 (PMC13172427; doi:10.1038/s41467-026-72345-4)
Supplement: Supplementary file 3 — Source data [file 41467_2026_72345_MOESM3_ESM.zip › SourceData/SuppFig12(d).txt]

fast slow
2.116807188147591667e-02 2.117680345016154098e-02
-9.776851950061284449e-03 -9.761466704808942005e-03
8.733168397945098235e-03 8.752418742318029618e-03
-1.434015934515048968e-02 -1.434617251418157657e-02
3.500565346163661551e-02 3.501902073100517099e-02
2.341247480970798638e-03 2.341153781412546979e-03
-3.952076503957903386e-02 -3.951661536965715010e-02
2.356976351267048297e-02 2.354974686909833831e-02
2.978955472636693122e-02 2.973466100887939279e-02
7.333829048222504157e-03 7.320878291227465168e-03
5.174626293109076385e-04 5.305108397003274875e-04
-1.262730687852066554e-02 -1.261998101344420642e-02
3.470741944375466126e-02 3.467815020573086771e-02
-3.890892852537177534e-03 -3.878735149303434108e-03
1.504175600868274364e-02 1.508273646219981251e-02
2.243527125941460754e-03 2.234807771457722036e-03
8.536041054799161157e-03 8.591308530100422516e-03
-4.902012505591840826e-03 -4.874619515467408515e-03
-1.946478647934958214e-02 -1.944976327208666755e-02
-2.727557876438882825e-02 -2.732649242555434954e-02
1.732418139907374380e-02 1.731814602827012536e-02
1.332514278316175582e-03 1.353016602845159714e-03
-5.989901712962328664e-03 -5.969438757084154570e-03
-1.497177332663668023e-02 -1.497239302117482629e-02
-1.907785012877017544e-02 -1.906296583093469721e-02
-6.919258943472171228e-03 -6.948647209910097620e-03
2.633739346251929084e-02 2.633956768086145525e-02
-2.040377878876916892e-02 -2.039482048819958246e-02
3.034044071746399424e-02 3.034533955183368534e-02
2.830164797889556799e-02 2.828804848473607039e-02
1.910889309992832089e-02 1.908087595153968793e-02
-1.255799098725401269e-02 -1.257508378663390290e-02
-1.543670364188013018e-02 -1.541928014949488397e-02
-1.120281704670297689e-02 -1.118806947836110087e-02
3.163616832563473369e-02 3.168514235221062125e-02
-3.139179919753702641e-03 -3.202843646102834785e-03
-5.552719342125116142e-02 -5.551190086144450198e-02
1.168625785933090355e-02 1.166645153427187803e-02
1.216248708759301231e-02 1.217375806337326477e-02
-4.252716962906591402e-03 -4.264229406475664348e-03
-8.173758671573848333e-03 -8.155345522320353244e-03
-5.036042751271633568e-03 -5.030196043733644110e-03
1.723585571744779346e-02 1.723389508796677183e-02
2.548256957430292124e-02 2.546346460361940955e-02
1.799034472582067626e-02 1.797323648790765185e-02
4.393573644127907706e-03 4.396483460916521605e-03
-5.355464365495868698e-03 -5.415480095791220735e-03
1.918130170438330992e-02 1.918537475178425447e-02
2.370448703840684346e-02 2.368431182358254200e-02
2.374445727726894051e-02 2.374122329086640962e-02
3.256537172625409426e-02 3.257315721422691934e-02
3.360523259860639760e-03 3.356341641949550040e-03
6.652572877182825334e-03 6.676298430020244021e-03
1.547703095210322712e-02 1.548474454721973127e-02
1.406991492735306694e-02 1.408025580273002987e-02
-9.330654198652968065e-03 -9.295798651089853121e-03
5.408492049452273860e-03 5.422247201664061149e-03
-1.710595315343318643e-02 -1.708992911444560600e-02
-4.807285799163148535e-03 -4.816959005670696549e-03
2.381642002404549610e-02 2.382651334429992593e-02
-2.283709915264186402e-02 -2.282942583645234183e-02
6.553979359296527134e-03 6.565048933148204952e-03
2.701059046694125141e-03 2.687013164354404467e-03
2.163152946633866217e-02 2.165308044517546410e-02
-1.201414329257971016e-02 -1.204991529843740111e-02
6.174771469320650824e-03 6.168991631806421821e-03
-1.182514072333605906e-02 -1.183294662822229754e-02
3.003158767195127435e-02 3.001636193872230657e-02
2.985722408148442850e-02 2.987013252403133631e-02
1.834798057291379264e-02 1.834356736142667144e-02
-2.910668857041830149e-02 -2.912384225309714442e-02
-1.579344937977656196e-02 -1.582907120289130803e-02
-5.205359315401839743e-03 -5.195382176585131191e-03
-2.643796838517504730e-02 -2.641448294280785217e-02
-4.581358275043222877e-02 -4.584628838015163133e-02
-3.086465026223962280e-02 -3.088076352257379878e-02
1.553008072533699178e-02 1.552272617969869574e-02
4.243414993543527872e-03 4.235133488563242246e-03
1.879642689971473823e-02 1.883488738435751958e-02
-2.255396757164955870e-02 -2.254499304875821550e-02
1.071681428733430898e-02 1.071667082579671158e-02
-4.076704210162542669e-02 -4.078594686062962660e-02
-3.432117603656268789e-03 -3.379320493207520291e-03
-1.954523483841818024e-02 -1.950976172494516686e-02
2.128534192270996393e-04 2.067851933740285611e-04
1.239036676281014132e-02 1.232830950115729358e-02
-2.290063710814851591e-02 -2.289274423069991363e-02
4.647669146227688050e-03 4.646151986613487363e-03
-1.257927585272781805e-02 -1.252821886373630712e-02
3.392768339447700416e-03 3.411368647092945759e-03
4.659750371491132304e-02 4.657095974417250345e-02
-1.517820383038721507e-02 -1.514505581810539868e-02
1.312580255052150230e-02 1.312235984287715533e-02
-1.792561558103942035e-02 -1.792931671679649785e-02
-3.686043317542184172e-02 -3.682012178276345554e-02
-8.997737407474585766e-03 -8.989486596612646097e-03
1.765549515842267103e-02 1.764735693035589248e-02
-1.679836328388532515e-02 -1.681416576844562555e-02
-8.778506797949161763e-03 -8.797135308302558160e-03
1.446801262253635985e-02 1.446470830314300522e-02
8.430674932485990314e-03 8.422628340214968756e-03
2.065902305573151174e-02 2.067501200530200145e-02
-1.732008361395741616e-02 -1.732120160677714724e-02
2.335642006818963723e-02 2.336697171485492552e-02
4.001411972895746461e-03 3.995285711343061173e-03
1.913664549886922792e-02 1.913936800214210282e-02
4.455343620958317902e-02 4.449514368057293223e-02
9.938426352627701115e-04 1.020605369966510719e-03
-3.498172144272035204e-03 -3.474214562931778223e-03
-4.644037616225666146e-03 -4.635487249151212449e-03
8.497791308878559213e-03 8.507326847549302393e-03
2.485971502304359926e-02 2.487873095286954883e-02
-3.473887187854955011e-02 -3.474527532035018990e-02
-1.246259753840210302e-02 -1.246869060976280724e-02
-3.692451260187606076e-03 -3.683190281860788864e-03
1.700523429112030596e-02 1.697732972613288233e-02
-3.507296532172455433e-02 -3.509738026463812138e-02
1.975012088735319735e-02 1.973247776568678308e-02
2.824494477030159087e-02 2.826334487966692191e-02
-2.415782569872478719e-02 -2.419240581032741297e-02
-1.163385375322604359e-02 -1.161057294251120232e-02
-1.403761394904183470e-03 -1.334221220750365271e-03
-2.933468402136040279e-02 -2.933382259788372415e-02
4.724877860440642070e-03 4.722563831589755325e-03
-2.033111814966025513e-02 -2.032193387572815702e-02
-7.268734644332077062e-03 -7.268270322667084310e-03
-1.582750632188297598e-04 -1.476682799628688020e-04
3.646679871517914152e-03 3.652360833315065284e-03
5.593662411085091428e-03 5.592393464247661337e-03
-1.406815442089008432e-02 -1.408138739428695455e-02
-3.431899855681003197e-02 -3.434761098965612852e-02
2.547825105953233776e-02 2.545778527611145328e-02
1.496025959336855400e-02 1.493087600850608737e-02
3.077840234641426517e-02 3.076085251691505762e-02
2.854773177255856900e-02 2.854134307340502191e-02
-2.028438310577027753e-02 -2.029856111859886306e-02
-1.284033061281802024e-04 -1.275378711771782707e-04
4.743698324684621388e-03 4.740191211990071700e-03
-1.756375904556846737e-02 -1.751489815516638071e-02
-1.383218125665818497e-02 -1.378317849562571418e-02
1.136248806320762188e-02 1.133641460512072215e-02
1.596472434250475331e-02 1.591598355196101669e-02
-2.002500835658574396e-03 -2.013760081650300959e-03
3.804265955535612170e-02 3.808226742023834016e-02
-3.015869867082718661e-02 -3.021636672924821534e-02
-2.851667989214104471e-02 -2.853943709968485148e-02
-2.678241002031886767e-02 -2.679381845188978650e-02
3.448146219461840217e-03 3.397804167170220737e-03
3.317997729686755076e-03 3.265932825126225628e-03
2.109128774663841452e-02 2.108208158164994600e-02
-2.148584362542948351e-02 -2.150661632152629441e-02
2.469703012531134986e-02 2.471921099850005535e-02
-1.115869882645100647e-02 -1.113855221967349762e-02
2.266226392416612404e-02 2.266743089745762094e-02
-2.560560152164631162e-02 -2.559554625399101252e-02
-3.614253332841638362e-03 -3.603010699776510416e-03
7.866409364274856361e-03 7.874111984168621209e-03
1.789435686675305490e-02 1.791843399263767789e-02
-2.686970263746010171e-03 -2.698716226188139274e-03
2.214449251501593267e-03 2.191761024342771258e-03
-1.616435119761649303e-02 -1.621089290172912298e-02
-3.266767531367214400e-02 -3.268857104488194498e-02
-3.143501759537000589e-02 -3.145350308203490042e-02
2.099551845135130476e-02 2.101907760453415944e-02
1.456023155047312355e-02 1.455863317522089299e-02
1.557496643983253756e-02 1.556442071635432030e-02
1.579954493562997497e-02 1.579326461839808057e-02
-1.841792477506437944e-02 -1.841780477012446363e-02
-3.697633941485806500e-03 -3.727342018909641022e-03
1.993782307050618804e-02 1.992726666014179790e-02
1.644416597067442642e-02 1.644943652107734230e-02
-3.022453852642418767e-02 -3.021007203847766304e-02
2.699362454426718766e-02 2.697206269855640173e-02
6.283278398460386861e-03 6.283429067134949607e-03
-3.020448729867022258e-02 -3.020971944608062676e-02
5.154154624235952886e-02 5.151782625898043699e-02
-5.515060287811578837e-03 -5.517431990958334212e-03
1.155670754892699180e-02 1.156084568252197659e-02
3.862033341476898800e-03 3.836869193230853323e-03
-2.630395581088006141e-02 -2.631696236293703736e-02
3.211076350464877466e-02 3.209367335426176193e-02
2.980766901138198061e-03 3.028489583161736009e-03
1.076784857864134491e-02 1.078854875412914478e-02
6.429915898824942883e-03 6.439061281280273642e-03
9.964617521365159644e-03 9.966386134830767032e-03
-1.740961174130652503e-02 -1.743510734013413443e-02
1.215370629493930238e-02 1.216265008225951051e-02
3.602782536972873404e-03 3.653071600740928713e-03
-6.596596738960698765e-03 -6.621255130351224975e-03
1.517124335527724865e-03 1.523007598239831204e-03
-8.667680216716507676e-04 -8.765054072155228828e-04
-4.181513131992141592e-03 -4.186571685753950195e-03
8.405695312565669014e-03 8.414218007592028786e-03
9.132114485801930137e-03 9.143001015334736511e-03
6.204823288033048737e-03 6.152013795526499289e-03
-1.335414279412524066e-02 -1.334232372654671657e-02
-1.212109797031290723e-02 -1.211605914399650763e-02
2.146822455837457330e-02 2.146665025470265858e-02
-1.517017270230525995e-02 -1.515203893078787868e-02
6.833817580306219587e-03 6.823379399082995025e-03
-1.133352198526175331e-02 -1.134254209555160021e-02
3.441834777147588856e-03 3.427656252321895861e-03
1.429145501303412912e-02 1.429843328739405749e-02
7.403989074125705283e-03 7.409410597831356422e-03
-1.506298682554749711e-02 -1.504168375090720634e-02
1.619344654878956263e-02 1.621152378951494846e-02
-1.793059002730858914e-02 -1.791838657550622743e-02
-1.149565637682074815e-02 -1.150657135670315155e-02
-1.832556501959951498e-02 -1.828618488374596923e-02
2.200950879681317848e-02 2.202358491708775526e-02
2.793570063243600021e-02 2.792631598024726200e-02
8.119139360455813678e-03 8.146584041259534101e-03
1.093523418550157965e-02 1.093878767513329318e-02
1.441561923039354209e-02 1.440885180999809320e-02
4.051287414439166262e-02 4.051456221535768010e-02
1.082620092607483424e-02 1.083481539785305370e-02
1.337728846044884505e-02 1.339267427292221112e-02
-2.410171597774326581e-03 -2.444083600115075361e-03
5.838920721931857225e-03 5.813729404533846644e-03
1.731187340579709924e-02 1.730694139631995185e-02
1.201206927600186568e-02 1.208488548560989438e-02
-1.560774316903587935e-02 -1.556862595942936321e-02
-2.867874338233044121e-02 -2.868829923964246950e-02
8.879557193364596632e-03 8.870259150822176059e-03
1.565717527228890210e-02 1.565041261517476773e-02
7.991101918068281573e-03 7.992024826589047559e-03
-1.150512192070400445e-02 -1.154496662660475792e-02
2.695216706075487419e-03 2.665873342501073971e-03
-5.336819651842540689e-04 -5.372483837918836259e-04
-9.494376070641987603e-03 -9.489973228916826972e-03
2.221326310044661675e-02 2.222022657864939146e-02
-3.813260042413196826e-02 -3.811278282899917269e-02
5.174320054828053517e-02 5.176462046545545620e-02
-3.592675293321528993e-03 -3.601316183619170455e-03
-1.213585698229812347e-02 -1.213760656545601231e-02
-4.638726373095877244e-03 -4.646675100583499279e-03
1.534573368990433534e-02 1.530773061462818892e-02
-1.623549045366337248e-02 -1.626354597216820783e-02
1.812316493065659756e-02 1.812989272984225769e-02
1.818818360343281773e-02 1.821587352101956825e-02
-6.178213442532592276e-03 -6.197865235682110431e-03
5.004152712748843879e-03 4.936754091223772255e-03
-4.133147088352069794e-03 -4.150984692075383904e-03
1.537659184865682385e-02 1.536670433383163087e-02
-2.777019815318153284e-02 -2.779584781937182933e-02
3.044638644532309327e-02 3.042644539523681885e-02
-8.237788589335045403e-03 -8.229681583916547902e-03
-2.180767344508553751e-02 -2.179627067894104528e-02
-9.265766101435559537e-03 -9.260410577653328118e-03
-5.530659457947329632e-03 -5.520919955656138425e-03
1.973990764937068668e-02 1.973042014879933248e-02
9.227970344782902151e-03 9.274420879986571692e-03
-5.152329596387537208e-03 -5.163826520525005744e-03
3.622328497145285622e-03 3.646095331598888777e-03
2.977957335648376974e-02 2.977378021513706410e-02
1.641984838950581727e-03 1.668567677398912928e-03
6.472624461353904471e-03 6.459012354807868936e-03
-2.773148591126580603e-02 -2.775761726195334275e-02
4.735166698473656371e-03 4.740326853320076493e-03
1.369131506993519730e-02 1.369859430427617167e-02
1.651344592600210992e-02 1.653312505803719579e-02
-6.249507258591528031e-03 -6.235946475709394643e-03
2.276417234214123120e-02 2.278375680058642230e-02
4.206581872050559404e-03 4.187100550529170018e-03
-2.106874584832700570e-02 -2.104428933448840647e-02
-3.514908493483509533e-02 -3.515080986720094114e-02
1.571524120783659040e-03 1.582573650536414113e-03
5.847704774236419344e-03 5.858206338619011654e-03
-2.503120097496184041e-03 -2.484064426463516648e-03
-3.161067690509354600e-02 -3.163362183702841945e-02
-2.340327893568186837e-02 -2.338123238728225667e-02
1.320237910555989089e-02 1.318666459078007142e-02
2.038093796423994311e-02 2.037954752679106002e-02
-1.384013772338682328e-02 -1.384369810577022394e-02
3.575001192788695992e-02 3.575971079442695488e-02
2.590331197444490849e-03 2.604355899046869541e-03
6.747835994365658160e-03 6.771417929175253293e-03
-6.835717272136434750e-03 -6.871556510768715535e-03
3.163327780601787181e-02 3.162984355722754659e-02
-2.213228530409780057e-02 -2.209561777050316964e-02
2.195281367055213970e-02 2.194586940895801655e-02
-6.369847052076016772e-03 -6.392069103811748483e-03
-4.286551857589364529e-03 -4.300462956434366289e-03
1.213343269234845589e-02 1.210466462005657835e-02
1.842121141335768125e-02 1.839167618970102488e-02
1.210694557958936525e-02 1.211829583271680291e-02
1.282545575965166138e-03 1.289668790264865590e-03
-6.319069879400566331e-03 -6.327501178855708154e-03
2.116221148914326723e-04 1.881581013495161106e-04
3.657884582105799809e-02 3.657763859968636566e-02
9.256655380180008053e-03 9.303814060230081867e-03
-6.217154429706003328e-03 -6.228949395157671459e-03
-2.007249257691547453e-02 -2.000732079091796511e-02
-4.382124973844120364e-02 -4.384228129823723036e-02
-2.148443662417629310e-02 -2.148932226076857854e-02
-1.198436675683242116e-02 -1.201899429425068791e-02
-1.572357596478017941e-02 -1.573624803919983564e-02
1.991998657913995191e-02 1.996259383765768003e-02
-9.203404559948252794e-03 -9.181673361191793059e-03
5.404077194598470770e-04 5.539745301877654817e-04
-1.289225023066153768e-03 -1.257578626145075323e-03
-2.432570345917426519e-02 -2.432419924428617236e-02
-1.182686195272486876e-02 -1.181981812083962059e-02
-8.072333275517111842e-03 -8.063884628734009630e-03
-8.980274089790780609e-03 -8.941000115926401454e-03
9.219286521429594095e-03 9.207175121279659660e-03
-3.690656127239881623e-02 -3.688735938842772205e-02
-4.414818566654128695e-02 -4.413522929821189766e-02
-1.274410074994444808e-02 -1.271632234560974260e-02
5.141210332125042103e-03 5.195984260887939570e-03
-4.240336797847082256e-02 -4.235559826598095379e-02
1.874699447114257581e-03 1.822244460093008387e-03
-1.777271495998923242e-02 -1.776767325433400990e-02
-6.479363938753143065e-03 -6.430640071409124761e-03
-2.447734547464069932e-02 -2.447400040284428840e-02
9.969616591080006709e-03 9.985599685472090065e-03
-1.131128155149097904e-02 -1.131971174454856829e-02
-4.821807940842677206e-03 -4.822118943837807627e-03
-1.512533165069744698e-03 -1.524863368482247536e-03
1.893485959915367639e-02 1.893390839351314844e-02
-2.478698429479534501e-03 -2.459877728058444766e-03
-2.256621275775429550e-02 -2.253799295314661000e-02
-3.590172588578690541e-04 -3.300163991743639523e-04
5.421754483822985998e-03 5.456471703426436955e-03
1.140416536227128325e-02 1.142441687220782133e-02
-7.767537728050804245e-03 -7.803759226807369283e-03
6.968068455172048495e-03 6.918647138089847708e-03
-8.205192885860052021e-03 -8.208750338007636538e-03
-6.451884863957575364e-03 -6.399213144845533087e-03
2.074167978495506433e-03 2.057370591655220248e-03
-1.268146485947811188e-02 -1.265367627366414081e-02
-1.837273247579248106e-02 -1.838927339061165525e-02
-7.925606822147527111e-03 -7.955498888430452553e-03
1.582118782269275811e-02 1.582436140029092400e-02
9.455013467971140964e-03 9.484116994061462386e-03
1.234276196032903152e-04 1.312324625990454751e-04
-3.588283467517146795e-03 -3.561122148677295634e-03
9.199249355737341982e-03 9.178296667959171332e-03
1.075042992953263721e-02 1.076810211494116584e-02
1.232252758299776443e-02 1.231155135581194111e-02
3.544992318069309367e-02 3.541936638087179318e-02
-2.102646153063749204e-02 -2.102111029319727112e-02
-4.534746486687746964e-02 -4.532864876499607260e-02
-2.847301378781736877e-04 -2.348095964190089553e-04
-2.989228531529876387e-02 -2.995311260696628328e-02
-1.364153695823916608e-03 -1.349393553266661598e-03
-8.485391250863762169e-03 -8.488569612050826316e-03
9.583528056637334591e-03 9.587665772492844421e-03
-9.163512936328563688e-03 -9.148142724935630354e-03
-6.415257340990608743e-03 -6.364870207598599672e-03
1.660268085047734293e-02 1.659932069872574814e-02
9.827451630032783825e-03 9.846778463660029249e-03
-5.441710959653566458e-03 -5.447727852467659261e-03
9.343960849769820595e-03 9.326073201703798457e-03
-3.421386042119320403e-02 -3.420361697809422286e-02
-2.107016925314329422e-02 -2.107842238227019757e-02
4.489173911013217069e-03 4.505619972366684337e-03
-1.453457736352231459e-02 -1.455124382625497606e-02
-1.017217874648226536e-02 -1.017707559272988845e-02
-2.230733560127491286e-02 -2.228368753900447988e-02
-3.413003913229724351e-02 -3.411864173571631936e-02
2.113700512115302549e-02 2.115136540274689322e-02
1.144102395214592963e-02 1.145145362119047786e-02
-4.589318027723468703e-03 -4.584851389142326032e-03
2.811265596261953992e-02 2.808483093177149489e-02
-7.434210055691890459e-03 -7.440827457309172853e-03
-6.724513887015138962e-03 -6.721916081189284985e-03
2.371132690066776044e-02 2.367796736784691727e-02
1.189169002468508591e-03 1.170171734804800355e-03
-8.729783442504378266e-03 -8.749597200140209544e-03
1.658860412052904233e-03 1.647390309572532635e-03
1.518843048786536545e-02 1.517788842313991249e-02
2.286394197970579439e-02 2.287765556628652483e-02
-7.379840756147771491e-03 -7.446600096309663637e-03
3.094312246181288653e-02 3.094447877227807578e-02
1.007759098527406111e-02 1.003784152877785184e-02
7.290926039130423385e-03 7.363037356952847716e-03
2.611784610410500945e-02 2.606900771158713812e-02
1.632431025512990838e-02 1.633258532679510155e-02
4.225603309290421050e-03 4.231875297402689674e-03
-9.124393722811961066e-03 -9.135676246659524963e-03
2.096026927014619026e-02 2.093787273008587344e-02
1.004818089690938734e-02 1.005701742512769316e-02
2.033512997626582899e-02 2.033077926062131294e-02
3.898755339638572751e-03 3.928432489688568272e-03
-4.171120537970335329e-02 -4.176042451023578156e-02
2.213144009186476455e-02 2.208791162684011974e-02
1.896138878891344415e-02 1.895482273747808866e-02
-1.701953611492841925e-02 -1.705347428339394622e-02
-3.718156242854700477e-02 -3.716688334934020732e-02
-1.484101253847893700e-03 -1.521656063241183261e-03
1.902129872352206416e-02 1.905445563664481118e-02
7.238291952805222737e-03 7.237272173092788689e-03
5.083173825436004128e-03 5.149203058567196865e-03
-2.380329862952414513e-02 -2.381813191027580545e-02
-3.098534111236423902e-02 -3.098840982558489013e-02
-9.370868694871732282e-03 -9.385979488732697565e-03
9.797920142857470538e-03 9.799152892763564673e-03
3.324600702507278407e-04 2.982256511623179122e-04
8.578200870360395969e-03 8.573834636356279099e-03
-1.427042903824791292e-02 -1.426181078293112768e-02
-6.685468122757575772e-03 -6.705857251695639988e-03
-3.874488162832255556e-02 -3.876086445163831606e-02
1.017774884908099683e-02 1.018441929700738754e-02
-1.575566404951116856e-02 -1.575946263078075241e-02
-3.689047127026959250e-02 -3.686233673466671884e-02
-7.418994447749496270e-03 -7.381888585009869184e-03
3.146813584337219971e-02 3.146750138294892446e-02
-3.884061995886272604e-03 -3.857626081539286458e-03
-2.624471570272917179e-02 -2.623946301433251541e-02
2.338902838725592445e-02 2.340247382829243467e-02
2.997563506842222669e-03 2.997992946958703830e-03
4.225538782609243940e-03 4.220094744168647466e-03
-1.077644391274574023e-02 -1.081587368426690371e-02
-9.123944013168155953e-03 -9.130238415365017277e-03
-2.999970052898348269e-02 -3.003386338796037308e-02
3.406797213496962767e-02 3.408090040777910640e-02
2.206087492403377426e-02 2.204641989029920007e-02
-2.096981825378997719e-03 -2.164005033397045207e-03
4.095941133330663342e-02 4.094845876304550880e-02
-7.614641654641740240e-03 -7.630670621219705005e-03
2.848384327385912462e-02 2.847454780549685260e-02
-1.988469399497557258e-02 -1.988415452880151063e-02
1.091672223816361059e-02 1.090783766215218213e-02
-2.004535043286112539e-02 -2.008700929466790755e-02
1.208346127856666993e-02 1.207321582305994484e-02
2.011154739141770426e-02 2.010684824619158456e-02
7.012602061420550661e-03 6.995198058003466828e-03
3.680511679856891295e-03 3.661454615753278845e-03
-2.734155003380893401e-02 -2.737709403483060480e-02
-8.347947900733378168e-03 -8.375679572816992213e-03
-2.937297889168151085e-02 -2.938313127872954622e-02
1.659188829488164943e-02 1.658462187008918898e-02
-1.762923790755755588e-02 -1.764214758244533540e-02
-2.031193552672595770e-03 -2.056222980728934172e-03
2.043760148254674530e-02 2.045007653238474152e-02
-4.240048133825013305e-02 -4.239401976474546641e-02
6.918815194653474797e-03 6.951521248830997909e-03
-1.328806574922331701e-02 -1.328748290912718823e-02
-5.909472411400545390e-03 -5.913684054610482584e-03
8.143494150767828163e-03 8.156641064711242506e-03
-1.934921086395052607e-03 -1.922040414954686574e-03
9.682803713486837563e-03 9.739560474293905770e-03
8.573482683413262070e-03 8.572821379212058890e-03
3.550815568029206705e-03 3.538902581226515288e-03
-9.631211085133739233e-03 -9.644387517822010022e-03
-5.578090967549922952e-03 -5.628555241115025878e-03
-3.619047995331457768e-02 -3.622107654130841264e-02
-9.912154641297719199e-03 -9.958445565988146772e-03
1.668304661183108925e-02 1.668567625498524817e-02
-2.366587971240316848e-02 -2.366316170524552370e-02
4.018251703059528418e-02 4.015700655254457463e-02
-3.199527175914414212e-02 -3.204006943497676035e-02
-1.057205773707487785e-02 -1.058866147347684028e-02
-3.578968740985387365e-02 -3.578162483564293478e-02
-2.086179330291599437e-02 -2.087965349465083567e-02
1.882868517917075935e-02 1.882790996436728773e-02
5.827837925028240195e-04 5.911173795620256344e-04
9.094158846800880908e-03 9.069673081511003127e-03
-2.278925774862243514e-02 -2.278899361996234926e-02
-7.124116388700399774e-03 -7.108888952239423437e-03
-1.815169873239745211e-03 -1.800074596214412941e-03
-2.245247104990629600e-02 -2.246393703362411023e-02
4.040040783483511699e-02 4.045015255946887711e-02
1.042734777048949860e-02 1.042576736953198038e-02
1.237158230685653400e-02 1.238274612409275867e-02
-5.075931941918592274e-03 -5.057377289065281313e-03
-1.931737746268015823e-02 -1.935040738618833828e-02
2.249865665599327588e-02 2.248289016399344920e-02
-8.370505569379424124e-03 -8.396294298464277925e-03
6.380040717306150258e-03 6.418127480454272754e-03
-6.659305593429361118e-03 -6.683934345327594527e-03
3.696174484466360072e-02 3.696370879138663468e-02
2.266522568156662323e-02 2.266226506738407143e-02
1.955885957026917352e-02 1.958987538937346021e-02
3.524047255576852333e-02 3.523195376714551019e-02
1.419002515957280310e-03 1.352160427781714386e-03
1.654554363427937144e-02 1.655114396589157585e-02
-1.596018066031178184e-02 -1.593780025672105610e-02
3.087759820572357275e-02 3.088971233070127512e-02
9.644818754421254081e-03 9.650763212286616807e-03
-2.910712920654524513e-02 -2.916749171629121409e-02
1.754383325996266424e-02 1.755819736126551858e-02
2.548983363767289706e-02 2.546988907066169427e-02
-1.708914620031036849e-02 -1.706502428335539279e-02
-8.610725298527474939e-03 -8.622231827474104160e-03
8.961065331604010573e-03 8.978662879302557950e-03
1.078724746522771206e-02 1.078504469290465090e-02
-1.295785540762838840e-03 -1.280294067274328866e-03
-6.810427767479319654e-03 -6.816258416375740696e-03
1.022677680097492520e-02 1.024902812434464253e-02
8.049353917140348452e-03 8.047858542472580493e-03
2.622707967539396334e-02 2.628541263466820446e-02
6.684011035392005418e-03 6.693382560576177816e-03
-1.915776228634443303e-03 -1.865457579819233477e-03
1.292264806189110694e-02 1.291106956662087420e-02
2.061089603888510008e-02 2.058102063013848501e-02
-2.532312209942488498e-02 -2.535906318174752094e-02
-2.600494381196823829e-02 -2.600609709125000293e-02
-9.294629345730656342e-03 -9.304336213840998585e-03
6.152268352206367169e-03 6.129165825066416017e-03
3.034683754674575152e-04 3.344333172994951920e-04
-1.536906173565467243e-02 -1.536815544719560833e-02
3.145365396038550272e-03 3.175706255083429567e-03
-1.294651254173636743e-03 -1.330381384182531329e-03
2.449370291571461092e-02 2.451014021660686756e-02
1.039997997456472076e-02 1.040881480509865849e-02
1.976498323790976813e-02 1.972793824590526185e-02
-8.819837931257139621e-03 -8.840709707780683435e-03
2.659208538086130919e-02 2.662646660064381388e-02
-5.307815225426833899e-03 -5.312714339261753738e-03
-9.423284866086347692e-04 -9.228420897695637426e-04
-2.586281227976485603e-02 -2.584655274232303124e-02
1.231720985810764307e-02 1.231832766526350792e-02
-3.109464736969927770e-02 -3.108194300066084714e-02
2.465278768817809329e-02 2.468020977876828753e-02
2.646727149839788948e-02 2.647386069059858710e-02
4.232736069292562103e-02 4.232681617832958348e-02
-5.333031371641240581e-03 -5.321423069162810500e-03
4.019578337892910913e-02 4.018973541307086644e-02
-5.332896844246489722e-03 -5.326961538473064597e-03
-4.358164177542109795e-03 -4.365975194196918333e-03
6.056948999427284354e-03 6.012753158124338297e-03
-1.543973300970226251e-04 -1.334946613649966285e-04
-1.606871180275572589e-02 -1.608687540606039065e-02
3.496498604260001031e-02 3.495041940944731973e-02
-3.814490035229856080e-02 -3.816426957955969257e-02
1.102563064002740761e-02 1.103225793252825444e-02
-2.016994048014811303e-02 -2.014020054512679139e-02
-1.234169990106221033e-02 -1.232400016752063961e-02
3.163411661251318979e-02 3.161651764934281933e-02
4.024390879330339704e-02 4.024514914969107293e-02
-1.922481275416051960e-02 -1.922902844964830688e-02
1.032539148523641502e-02 1.031167127770154200e-02
2.939780898645615384e-02 2.939566922130096988e-02
-3.593130151920988918e-02 -3.587405131812295561e-02
-5.675406139137146276e-03 -5.691130286919940905e-03
3.434089884512722159e-03 3.449238121169611541e-03
5.045818494878088686e-03 5.010431829486293974e-03
-2.757888865257514949e-02 -2.761044864571904692e-02
-1.920185747820590816e-02 -1.918993821017336843e-02
1.080482857138151224e-02 1.080415183414164780e-02
3.921404295788456090e-02 3.921297189672892647e-02
6.072979471341530960e-03 6.094400493436138121e-03
-2.907451696631704885e-02 -2.911440715064721879e-02
-1.805425500012764264e-02 -1.809335366786969310e-02
2.622318823293378828e-02 2.620566921770272131e-02
-5.080315443718917690e-03 -5.114073383626949881e-03
-4.301888437831616341e-02 -4.307146581925111462e-02
1.240036628911657043e-02 1.238467822193708469e-02
-2.730284191715154005e-02 -2.728172298898325770e-02
-1.053737559488232382e-02 -1.053880354243515866e-02
3.205394393256277841e-02 3.205912350961800245e-02
1.088442279673614010e-02 1.090842875417084509e-02
2.090918389576944605e-02 2.090842386870051320e-02
5.517824787220370654e-04 5.349178730444124679e-04
-2.667079420324521347e-02 -2.666178835639211597e-02
-2.497723299009188547e-02 -2.495331575307796132e-02
-8.388130741459769169e-03 -8.414203786591200468e-03
2.215428065585563905e-02 2.216080738966872549e-02
1.750869912948314552e-02 1.748993549445402793e-02
1.572015017352127245e-02 1.570352182356841292e-02
-2.952209521518591590e-02 -2.951938865589931460e-02
-1.454198813880725914e-03 -1.467884265069416749e-03
-3.387551065356615015e-02 -3.387867074549599788e-02
-1.038707466752679040e-02 -1.041788536613058418e-02
2.068963457782367968e-02 2.068569888542899290e-02
-1.897486925645225017e-02 -1.894764871683114402e-02
-2.551465335044039370e-02 -2.554961221746860148e-02
7.835451412492939333e-03 7.847564946369850122e-03
1.406262189106839700e-03 1.410529704968956251e-03
8.857068999394406700e-03 8.824440952008114070e-03
1.264625294849731213e-02 1.264600867321930694e-02
-1.113614830004727892e-02 -1.109933979533787168e-02
-2.025357616303531411e-03 -2.014652044651790101e-03
-1.057970382223014268e-02 -1.060509702173511454e-02
3.865276097964251683e-03 3.875154527943906052e-03
1.968531732640121240e-02 1.968062959747379423e-02
-1.761468485679017551e-02 -1.761411677447248178e-02
-3.548786194725336851e-02 -3.548817974703873113e-02
-3.024857827396265283e-02 -3.024931321762351286e-02
-1.039452369893017862e-02 -1.041665050972366904e-02
-6.372249458523596664e-03 -6.339144967028286122e-03
2.924905288374932653e-03 2.937388713335793190e-03
2.688816298315195932e-02 2.688968009431013176e-02
-1.351476520573320671e-03 -1.329551238109826341e-03
-9.141381622759450418e-03 -9.119092603340973185e-03
-1.356508788243315951e-02 -1.357437114813657766e-02
-1.196604550454752856e-02 -1.194659201812721394e-02
-6.766545539463225505e-03 -6.743545868192057403e-03
1.517109968272033075e-03 1.526042958818896265e-03
-1.646264248483063700e-03 -1.607539997930416313e-03
-3.938522552745030159e-02 -3.938543300359913929e-02
3.694894271195489459e-03 3.753861453641815348e-03
-9.530818734654252292e-03 -9.498717825997838107e-03
-7.164777770594947005e-03 -7.135705076698944938e-03
1.160662117282872455e-02 1.161804348766523436e-02
7.929817503308768389e-03 7.931379950217639502e-03
-3.598211148415699639e-02 -3.600687131368821708e-02
6.754926340279720706e-03 6.763830123179668911e-03
-4.612933471691742227e-02 -4.611361259069798185e-02
1.154371527562899312e-02 1.155736894672018678e-02
1.489403536670901376e-02 1.484236364167587814e-02
-1.320057735351248124e-03 -1.335870841309483737e-03
3.128219245500504092e-02 3.129858434186850308e-02
-3.188175172282530813e-03 -3.183518271766850108e-03
1.954331703168944029e-02 1.953427672377525126e-02
1.563062122951860630e-02 1.561651767209346932e-02
-1.922681504803392533e-02 -1.920251892405391153e-02
-1.188316656906893143e-02 -1.185388501408278679e-02
3.110566183188666432e-03 3.101015822884199084e-03
6.261546383349371990e-03 6.279424281868964397e-03
7.716695828055662211e-03 7.701749420484878608e-03
5.922371876082264952e-03 5.942815515625086628e-03
7.647391414902319010e-03 7.623083090989056683e-03
-7.791959615584150706e-03 -7.783341356203039331e-03
-1.017596777813586928e-02 -1.020079310507268459e-02
9.570807639129501679e-03 9.597817982475189552e-03
1.527770907041623404e-02 1.526783579527161636e-02
-3.347529499282507481e-02 -3.347498599093018390e-02
1.282356172789957116e-02 1.283828354299636730e-02
-2.313292310544068711e-02 -2.314342661172896082e-02
4.037383948675767054e-02 4.044968199941009063e-02
-1.277281935737878795e-03 -1.284155835577931865e-03
4.107377903058481022e-03 4.069387338413112468e-03
4.535832400250204566e-02 4.530562201360170682e-02
-1.210077840363849196e-02 -1.208491061546172057e-02
-2.808983810891538951e-03 -2.798426383895364408e-03
2.011573615040521470e-02 2.011131226259991328e-02
-1.614176482175592314e-02 -1.614288193248168690e-02
7.145927777512581496e-04 7.119777749105929724e-04
-2.450724159245065009e-02 -2.448405713956939775e-02
5.834669333243650696e-02 5.831797525925393189e-02
5.117803803588990251e-03 5.129885561105126598e-03
7.167743018934750326e-03 7.153198339749213507e-03
-3.014328769249632889e-02 -3.014540663922962715e-02
-1.576278033983581281e-02 -1.574092210201740241e-02
-6.639799124168013766e-02 -6.638356006167529799e-02
2.152244973236575390e-02 2.153493055830389691e-02
3.171147323834420939e-02 3.170105533652823465e-02
-3.470404201262626640e-03 -3.425191263656296621e-03
-2.034097595180592993e-02 -2.033673115693774777e-02
2.911213840530924371e-02 2.906667657972736643e-02
1.788817571757616784e-02 1.785431943252915182e-02
2.450389020370813756e-02 2.450744005151937396e-02
-4.524691883678285884e-03 -4.546315513952901496e-03
-7.797385025527001079e-03 -7.796857081240792658e-03
2.245418383684218838e-02 2.244543279666776081e-02
-9.132002317901531663e-03 -9.124662982418020596e-03
1.864954179730984180e-02 1.865202150692092664e-02
-2.269008391962029636e-02 -2.267589713747502136e-02
-7.399391734791527925e-03 -7.433475149079807678e-03
9.837413180664080631e-03 9.855598581075576681e-03
-3.523419782593074229e-02 -3.524108490532566751e-02
-1.869505569758336035e-03 -1.900809335266963329e-03
1.195534104016398799e-02 1.193253020063835511e-02
-1.527230350026595809e-02 -1.527156949534743888e-02
-9.077051042177689336e-03 -9.111373681136373734e-03
-3.594142694571666324e-02 -3.590538571838005483e-02
6.431977199483799451e-03 6.417074192344199637e-03
-1.247951648350511915e-02 -1.246409884881163888e-02
1.254443014371172923e-03 1.284362657862695789e-03
-1.557823809709158076e-02 -1.556792390578061805e-02
2.782768497943576003e-02 2.784225640148034822e-02
1.527094205550951281e-02 1.528158656895330959e-02
9.907900199683626272e-03 9.911685193713029932e-03
2.937065244839637268e-02 2.938794532711914986e-02
-2.175830581030761823e-02 -2.175192952766608068e-02
-1.109083126220278791e-02 -1.106267990310764657e-02
1.363030364027195511e-02 1.364803839005625068e-02
-9.990200415876723111e-03 -9.985369251171639926e-03
9.822896129960326586e-03 9.806580251727960162e-03
2.079703658907193151e-03 2.060273217895323365e-03
2.118224510118284915e-02 2.116361117042273379e-02
-8.596206719064488841e-03 -8.592005375776586712e-03
3.694084961735986244e-03 3.686849961834211091e-03
2.032240408782750793e-02 2.030751172553219713e-02
4.942835592231823935e-03 4.914169337125777297e-03
-9.331788735674635942e-04 -9.276790074715707182e-04
1.404539543658391877e-02 1.409269902031863413e-02
2.042007112553317558e-03 2.029853680468237179e-03
-4.914451764978339590e-03 -4.906888660791368546e-03
-1.008062403515072245e-02 -1.013245323441542417e-02
-1.124447421939218580e-02 -1.126365460765995329e-02
1.374958931736559344e-02 1.376677350874622695e-02
-1.605054249935811486e-02 -1.606471246795085697e-02
-2.011016570401772882e-02 -2.015081232529064223e-02
1.954662010698655222e-02 1.956127102626356237e-02
6.642811835893227233e-03 6.631363036704234631e-03
1.092216249906866922e-02 1.091499894579553084e-02
3.323809643097051791e-02 3.324780374671067879e-02
1.170051845624510770e-02 1.173430540667410801e-02
-2.252910942323553285e-03 -2.249887932794553298e-03
-8.070306042538230931e-03 -8.099416636344083237e-03
3.561799140562616709e-03 3.549585234599892097e-03
7.553951628949360196e-03 7.542320854361067931e-03
-2.936151663052406074e-02 -2.939132149815379749e-02
2.336806329303474372e-02 2.336327729352942820e-02
1.866543005407943212e-02 1.863748616405562497e-02
-2.818642845721590004e-02 -2.820129145395938383e-02
-2.749920182462872384e-02 -2.748026594970872857e-02
1.394459119978359689e-02 1.392360226788069526e-02
2.848193864626251404e-02 2.851033932822205977e-02
1.530298776711893315e-02 1.532947733418082124e-02
-1.824796495250005125e-03 -1.851818348502175119e-03
-1.476219259239235256e-02 -1.478136822684809372e-02
-9.227493856598531496e-03 -9.182783488169357286e-03
1.597405886498795904e-03 1.598032615404253913e-03
3.799820212410133513e-02 3.800025604851894889e-02
-2.628336171674388808e-02 -2.626296715594412037e-02
-2.153670613367692898e-03 -2.157600496730159578e-03
2.726264386779335934e-04 3.119417803086835944e-04
-1.207538973143724818e-02 -1.207387139160997352e-02
-2.155762211766895295e-02 -2.160876311164852334e-02
-2.173487481374633545e-02 -2.173897978382582918e-02
-1.177643648288942586e-02 -1.177836561470130966e-02
3.260607961666142640e-02 3.259770114523383167e-02
9.533083742722088614e-04 9.676746285911727846e-04
-5.512007203420675461e-02 -5.512563427798403831e-02
3.137209146663867861e-03 3.140680267717629610e-03
1.345289252805513015e-02 1.344329354047409456e-02
1.315919009395652417e-04 1.543385538027938915e-04
-1.287748151175873226e-02 -1.290910524745405435e-02
-3.352659616773255753e-03 -3.313402903421854267e-03
4.265282736603649011e-02 4.262654506381383795e-02
-3.314481316364594442e-03 -3.342088522896997406e-03
2.065831571633654912e-02 2.067214335580321374e-02
-5.701287120344391765e-03 -5.703940820542454521e-03
-1.155563807581940459e-02 -1.154863276029805506e-02
-3.449797374726044918e-02 -3.448045401591676162e-02
2.353546153493355983e-02 2.357493191492359558e-02
4.809191944432907734e-02 4.806117300786685864e-02
-4.087603083831818640e-03 -4.086805444185393106e-03
1.912688430591874197e-02 1.910433982727091293e-02
-1.359870466593973964e-03 -1.339248335555763862e-03
2.119779158536343883e-02 2.116748458796741464e-02
-1.324587109945944870e-02 -1.324447406473806647e-02
3.543513223911259197e-02 3.537966776215330234e-02
-7.189885509030297106e-03 -7.194137750182448901e-03
-1.010109007241517809e-02 -1.007569767971423780e-02
7.442974885552085425e-03 7.457246000235455592e-03
1.539760617778272722e-02 1.540162669734970388e-02
2.308462503715363531e-03 2.303781383077149834e-03
-1.606840877475615090e-02 -1.606536759386549551e-02
1.446996918879868421e-02 1.450516718314909421e-02
-2.301862759833318839e-02 -2.304430911659478831e-02
-1.540796612709851958e-02 -1.541181064081393638e-02
3.182142411677084393e-02 3.182222311946834165e-02
-2.300212598859295316e-03 -2.314981431194296224e-03
1.567597753579554228e-03 1.578540822318967281e-03
1.075064353177926715e-02 1.077004843645829740e-02
4.197136081228051291e-02 4.198523538561919899e-02
-1.376751526922388160e-03 -1.382447415917133389e-03
2.166877796093433922e-02 2.168001143678515916e-02
9.699933087096523562e-03 9.700493325259710795e-03
4.295472131660923207e-04 4.085430864873354495e-04
-3.863236404629585147e-02 -3.863624212183373180e-02
2.890132329944068018e-02 2.895572971229562823e-02
2.598140502891852638e-02 2.597204205501447635e-02
4.003822198824957823e-02 4.003287812123173389e-02
1.247040105631327771e-02 1.249746480059099260e-02
-1.177269857509950605e-02 -1.178708878160784554e-02
-1.929313540551676198e-02 -1.927483719100438891e-02
-2.399423459060150143e-02 -2.400737546567463868e-02
-1.906773503719642882e-02 -1.909843009505501205e-02
1.774523710433620685e-02 1.771119723554166053e-02
1.160541659135888543e-04 1.316429101612346937e-04
3.681734701125315146e-02 3.679700914094203440e-02
-7.642682072531770988e-03 -7.648368615923604660e-03
6.621246620832386270e-03 6.644250187276165912e-03
2.374722725473706747e-02 2.374353344926980261e-02
-4.548014847220643170e-02 -4.548691369481464714e-02
2.183687095076425333e-02 2.180374098127731142e-02
7.828166452255071184e-03 7.839451709370760801e-03
2.266909343377726538e-02 2.267658147602135896e-02
-5.420336064594236808e-02 -5.422875863346975078e-02
2.273003096716113072e-02 2.271970230843797095e-02
-2.218565124820260151e-02 -2.218870965722180913e-02
-6.986606607980081450e-03 -6.977418584168171289e-03
1.989217292231976620e-03 1.984958196547043606e-03
2.291986126974698834e-02 2.290840936587331539e-02
-5.061196435079635958e-03 -5.061456420158988098e-03
3.439291406345709387e-03 3.439299937512127221e-03
3.992366950063650638e-02 3.993766115430544966e-02
-5.558913645570593039e-03 -5.504482701121732498e-03
1.373389169901177188e-02 1.373091994031129005e-02
-8.826131878334591771e-03 -8.814515654748195095e-03
1.233457332113407738e-02 1.232475016364430881e-02
-3.130831688516062025e-03 -3.122420626703237799e-03
-6.351032066653772290e-03 -6.370047172157869766e-03
-2.106633313922598449e-02 -2.097773929139341159e-02
-2.358391839048684657e-02 -2.352788554849312777e-02
-1.232925234710246414e-03 -1.212058598354502680e-03
5.485259281019344568e-02 5.482509169925063597e-02
-4.369683320255554788e-03 -4.369347175133079034e-03
-2.965371022577023910e-02 -2.962044099232368291e-02
-1.050582703187521484e-02 -1.054462534885475256e-02
-1.773442620906643882e-02 -1.775265618081233246e-02
-1.427061091742187933e-02 -1.424616954368176577e-02
-1.436028149930177085e-02 -1.440194063140745086e-02
-5.170558358932655744e-03 -5.108177105210504575e-03
-1.823198103343523155e-02 -1.822571037555682089e-02
-1.446873483319731021e-02 -1.446223995290578899e-02
1.922113960442947689e-02 1.919587950132691997e-02
-6.036157681150377749e-04 -6.039248480691673414e-04
-1.740147184030429832e-03 -1.737377548357884726e-03
-1.571936412416847020e-02 -1.570659760957001869e-02
-1.395628518634380553e-02 -1.393660223090965704e-02
-2.393126254062054314e-02 -2.393025660406533986e-02
2.676850144097492681e-02 2.676757847061053339e-02
-1.687389116161415459e-02 -1.686515431377601931e-02
1.085829824124853217e-02 1.087699126584174697e-02
-1.443973494410544928e-02 -1.446248254054877114e-02
-8.359500902849620330e-03 -8.353451187889665217e-03
6.316835705034349289e-03 6.318642096623430793e-03
-1.010448631895925417e-02 -1.009689837042485050e-02
-1.517097724482411279e-02 -1.516298278589873864e-02
-2.897949244550851802e-02 -2.897380284967273137e-02
-6.620924162921142976e-03 -6.662488059960869867e-03
1.640618863981265635e-02 1.640038907204476037e-02
-2.271750999000434965e-02 -2.269524165378484712e-02
-4.286788276087664593e-03 -4.284936106670366590e-03
-6.324516279279988971e-04 -6.360262658877609580e-04
-1.779008044633343180e-02 -1.777571938997293474e-02
2.444988240183326375e-02 2.442990915218529180e-02
1.537527917323746381e-03 1.511959743898276965e-03
-7.104296233397792808e-03 -7.109958525270335464e-03
7.724371797275535363e-03 7.739202775593194417e-03
9.007666117845586698e-03 8.952073340701086762e-03
1.473122396243366043e-02 1.475551793222708470e-02
1.628217333263916843e-03 1.626253139789579465e-03
-3.595292139787583524e-02 -3.596309721521647601e-02
-1.948388709974376931e-03 -1.929495878017068594e-03
-1.572514894629566118e-02 -1.574281723834382307e-02
-3.949331055548974817e-02 -3.944620680488284542e-02
-4.056443354420630198e-02 -4.061376456776765592e-02
-6.899795819646973140e-04 -7.129503410767785380e-04
-5.033961920110978719e-03 -5.032241526417827529e-03
-1.896710127688915754e-02 -1.900704362639034015e-02
6.189725020421300156e-03 6.164216124922417168e-03
1.365137717399575554e-04 1.292204423071351041e-04
-1.973701781490121501e-02 -1.974974460232332973e-02
3.819735852717858447e-03 3.849445393648343473e-03
4.439183052731672702e-06 3.457674339051638996e-05
3.328073070130797145e-02 3.329939478274215187e-02
-2.876803759960116363e-02 -2.880748109879560301e-02
-1.290539133101073661e-02 -1.290682025590124231e-02
4.887160027363217363e-03 4.884476820006112933e-03
-4.384631188303841215e-03 -4.401849742094364470e-03
5.248576923955942247e-02 5.251401393054811600e-02
6.616637710700143133e-04 6.421273228734130506e-04
-1.976261830407829295e-02 -1.978786684335339177e-02
4.359389307414919534e-02 4.357334855703510340e-02
-3.011429351032043900e-02 -3.008109974065185238e-02
-9.984278607885905751e-03 -9.953043654327840134e-03
-3.235898688656484775e-03 -3.227008789684284069e-03
-2.074117679273332782e-03 -2.138284362983155096e-03
-2.433580355438967613e-02 -2.429853429648511087e-02
-2.288851892659137747e-03 -2.299834490938888667e-03
-2.165746294430746441e-02 -2.164986495751289319e-02
-3.347435758182113613e-03 -3.362218195643903573e-03
-3.022809218577040408e-02 -3.025236101973651642e-02
-1.432592631489792122e-02 -1.436014286945893476e-02
-3.638244696042309406e-03 -3.655216265137711893e-03
-2.267761384610993830e-02 -2.265884180014500482e-02
-2.157915323212563144e-02 -2.156203784823387815e-02
9.636585247702915066e-03 9.623709965770310334e-03
6.383942516318699689e-03 6.383319428692525201e-03
2.995092616021133997e-02 2.999652974923549750e-02
3.375493420983351894e-02 3.376533592058914707e-02
2.775087523347365831e-02 2.774106140237391632e-02
-1.107280267204018009e-02 -1.105327647691213729e-02
-2.871935296008492396e-03 -2.871934946878796323e-03
-2.922214711878241052e-03 -2.941282611115419911e-03
1.786418217914647472e-02 1.786741370041234137e-02
-5.087504877530046529e-03 -5.087066769136977529e-03
4.029790934284371851e-02 4.030786222186551193e-02
3.110458296982450063e-02 3.106748355094946651e-02
-3.472547982819351037e-02 -3.475208895778825885e-02
-8.506320672525627142e-04 -8.503294112724010465e-04
3.067416055034150740e-02 3.064830817545654423e-02
4.470384039807470677e-02 4.471781491864477293e-02
1.052788061772877079e-02 1.051225765947148665e-02
-9.796851839907737627e-03 -9.820335820864445342e-03
2.429118962210729746e-02 2.429391425653372114e-02
2.556901743963210794e-02 2.556880718774448905e-02
-1.255203325017081872e-02 -1.253056075661610966e-02
1.461188347763024351e-02 1.459820918707013457e-02
-5.480327818147611579e-02 -5.480717384759223321e-02
-5.781120709831261140e-02 -5.775825535140315103e-02
-1.694229043107517083e-02 -1.696326654524435082e-02
-1.152567574653306712e-02 -1.154141811125735523e-02
2.235626310182766210e-02 2.239133300699891124e-02
-1.485686723465260740e-02 -1.484614190924923860e-02
-6.879759045729176570e-03 -6.890140491617600255e-03
1.921760117182931549e-02 1.920959702554118215e-02
2.160090508590723629e-02 2.162159387120997020e-02
-1.574078698663943648e-02 -1.576392672930741409e-02
4.777675730003928811e-02 4.777675407898191590e-02
3.566764430369151473e-02 3.565894342422078894e-02
9.309879035216156451e-03 9.308947692092808118e-03
-2.434294660270221525e-02 -2.433171475069949297e-02
2.405832880069143972e-03 2.385411597641161428e-03
1.256948632729452779e-02 1.256543834783200968e-02
2.874760540220227568e-03 2.906478721323295898e-03
-2.897223154436312162e-02 -2.897821798228533696e-02
-1.777610085829401179e-02 -1.776716841943112163e-02
-3.285837751401732981e-02 -3.283784505101453033e-02
-4.851351385595910337e-02 -4.849004467739533725e-02
1.271320848778337981e-02 1.272457858474324022e-02
1.421207065025270437e-02 1.422900780901111342e-02
-7.078200653564391612e-03 -7.102229793298971486e-03
2.986305770971862256e-02 2.984523087416005374e-02
1.629158672275762484e-02 1.629912262894967975e-02
3.139384441429714234e-02 3.138226072904136410e-02
-2.342236000934328974e-02 -2.339328955937705970e-02
-4.631148455999671044e-03 -4.651883817598514818e-03
3.674325001258450102e-02 3.675896380975288841e-02
5.825130432235571531e-03 5.832171448426166568e-03
3.044158720662627424e-02 3.049471528171942766e-02
-6.959097498396996442e-03 -6.941772573657135383e-03
-8.745954363841595969e-03 -8.757065705026932309e-03
-1.566462426813252859e-02 -1.566895182115323609e-02
-2.662370820825134266e-02 -2.661679183151177339e-02
-7.197817735061667367e-03 -7.169119440411189995e-03
-1.814384273155108737e-02 -1.816300888656965928e-02
1.727888180349821182e-02 1.729289906140129077e-02
2.025252125494303793e-02 2.026447270423197694e-02
9.661791539788362531e-04 1.000337945698438410e-03
2.409784039988902699e-02 2.408166493917954579e-02
-2.341153958298893261e-03 -2.333959809589754211e-03
1.305894130411002808e-02 1.306754658231738982e-02
9.286556123573003890e-03 9.300068057867491925e-03
-1.546467651668341145e-02 -1.548828658342530674e-02
1.476483581479767423e-02 1.477855941794140038e-02
1.020233090300827136e-02 1.020596583717324653e-02
-9.201952591834799272e-03 -9.197062326975849814e-03
-8.560393062328957442e-03 -8.535701893721202652e-03
3.291455960139898218e-02 3.289880408455055777e-02
4.122213731890405491e-03 4.104358602370914225e-03
-3.967395486352904427e-03 -3.935418144486685192e-03
-2.921479456185626863e-02 -2.919110373517848356e-02
2.456480418951739048e-02 2.459854499600297451e-02
-1.010470191980253341e-02 -1.008998565333666352e-02
-1.795512905498942297e-02 -1.793598452911908045e-02
9.612934866651294194e-03 9.602377404961210880e-03
-2.123622489770067914e-02 -2.124379032611545606e-02
-1.583573972064616919e-02 -1.584514912154921448e-02
-1.734345455960281321e-02 -1.735969416448858438e-02
2.019315539522177280e-02 2.020815489733922971e-02
-4.191011905311250313e-02 -4.193201214169549329e-02
5.961138447064617471e-03 5.958357499746376289e-03
1.232605517624409119e-02 1.229948856546927635e-02
6.033249213144180334e-03 6.025905285000711202e-03
1.577842336577093760e-02 1.580044233894215694e-02
2.566529199066595879e-02 2.571066967645335363e-02
7.061098976202937957e-03 7.051967375564541403e-03
-1.109400436916263381e-02 -1.108879231696689206e-02
1.287407435762628893e-02 1.286698931091229819e-02
-2.794769102464397977e-03 -2.767084958941839080e-03
-3.736094144737472922e-02 -3.735067518981793899e-02
1.091100861298982018e-02 1.091154926331230901e-02
-2.393854661656909244e-02 -2.394678655364379863e-02
2.610357361714096130e-02 2.610264707841907297e-02
1.885501177503793105e-02 1.886530068544926483e-02
-7.225765073738887705e-03 -7.223351394706094449e-03
3.194530452142559790e-02 3.191705682371109160e-02
-2.956463931442028428e-03 -2.996923153123635594e-03
-8.969473373040914507e-03 -8.971109631974427331e-03
1.236465068719483015e-02 1.239399473314414454e-02
-1.152104338223213474e-02 -1.154216395491780220e-02
-6.288857324828160157e-03 -6.277111271081003280e-03
1.907647290367009418e-02 1.909382429947755963e-02
-3.630081214444453360e-03 -3.675996702642986280e-03
-3.108343903236134020e-02 -3.107368518231868465e-02
-5.727771901477071367e-03 -5.725275262413408867e-03
5.583160519497168406e-02 5.582237889762161481e-02
-4.072991543709406081e-02 -4.070506532972988090e-02
-1.037467020354360635e-02 -1.034535365644491736e-02
3.434130820922505489e-02 3.438118137116037004e-02
-3.502540886106835644e-02 -3.503035748664527077e-02
-2.498203694932033328e-02 -2.501656693621974806e-02
-2.436847564869700292e-03 -2.445211319708646795e-03
1.806519436664583145e-02 1.809469423305430646e-02
-1.058194602432750188e-02 -1.057748943169352709e-02
3.727230228487984909e-02 3.727994663971855721e-02
8.711442237869935351e-03 8.712372948788398019e-03
4.940820481792043174e-03 4.912556457804330250e-03
-1.924561084434348035e-02 -1.922548623683838220e-02
-2.795848381441353933e-02 -2.802189083513205448e-02
1.907808827231338364e-02 1.907548258067110619e-02
-1.304112521075075429e-02 -1.308875560016248447e-02
-9.001870320710640694e-03 -9.011700898769219731e-03
-4.476000803866560067e-03 -4.527484355889828914e-03
2.476749814994954821e-02 2.477799606511609312e-02
-5.179707682320414987e-03 -5.187426046336379368e-03
-4.402838823502757543e-02 -4.400642408880221790e-02
-1.099850109292658216e-02 -1.094520715238484973e-02
1.422643052137514096e-02 1.428303354470527795e-02
1.210140789407445835e-02 1.210943842328145691e-02
8.979959014119132110e-03 8.981198891413584573e-03
9.079927644942028392e-03 9.080090097063047566e-03
1.395751364330651521e-02 1.396304433702341696e-02
4.700602699187535899e-02 4.701741366245570236e-02
3.845512207221150110e-03 3.840449109208006907e-03
2.684500822342273524e-02 2.684259394673481000e-02
-1.355200603738047601e-03 -1.341396447589571217e-03
3.572968704039128363e-02 3.573742938090198468e-02
-7.778081774515032895e-03 -7.786520228367380461e-03
-6.804429318602238201e-03 -6.775807329494903594e-03
-3.332454482914645744e-02 -3.334096747326429494e-02
-3.597310643301135369e-02 -3.599386031085265170e-02
-2.220497750302113937e-02 -2.220461082495532590e-02
1.136008299294330275e-02 1.136900901254810602e-02
-7.207827411852493933e-03 -7.210643887560531234e-03
-1.060243028862505911e-02 -1.061715014817237422e-02
-4.260946807091413324e-02 -4.258225714378457982e-02
2.659721032851928776e-02 2.657136980674960902e-02
-3.707133201700032327e-02 -3.708279624041396771e-02
-1.018295745951543554e-02 -1.018945054178517322e-02
3.783509623590416288e-03 3.808788325586350432e-03
3.283683481633009604e-02 3.284817390433739798e-02
1.985986009731936439e-02 1.982906452106906331e-02
4.096982843312629678e-03 4.095338555578937473e-03
5.109363743566248950e-02 5.115047733325723406e-02
2.254839720634890798e-02 2.255930897662139847e-02
4.941320232558070458e-02 4.940271952001833861e-02
2.113937660257796461e-02 2.112028916746389734e-02
-2.573802088171517691e-02 -2.575404983554672664e-02
3.221678855534128305e-02 3.221397036234525252e-02
3.103514417883715404e-03 3.097308653284525874e-03
3.073659580499008091e-03 3.064513021156398728e-03
2.045879838113409677e-02 2.045408074217007835e-02
2.763117143284678223e-02 2.767806559292763924e-02
-1.334211020258141596e-02 -1.332890987832389615e-02
-2.519369144022702914e-02 -2.519775768989230766e-02
6.489553921838667368e-03 6.532965907448360331e-03
-4.121165947505819015e-03 -4.137042657152968823e-03
-2.195537238140620254e-02 -2.195319590562849407e-02
-1.976812050043051661e-02 -1.976457817188830707e-02
-2.808175201488218899e-03 -2.798372227418266002e-03
-3.080508014139346495e-02 -3.077063094633785204e-02
-6.858350148984804218e-02 -6.856737981401046789e-02
2.647859858627532245e-02 2.652946135032016595e-02
3.599707387135388237e-02 3.602269845755791400e-02
-2.158360859967320671e-03 -2.174846234920645247e-03
3.018505059428912979e-02 3.017233220417125591e-02
2.024471986543702196e-02 2.025218964573017796e-02
4.087483260541008995e-02 4.089713553069576624e-02
2.562553466571872857e-02 2.563424553104623471e-02
5.805608871013440836e-02 5.805311727418947104e-02
2.805721841037620706e-02 2.810531407577337298e-02
-2.805221128761877999e-02 -2.804719377908867703e-02
8.179357948996849800e-03 8.185070351470959127e-03
-4.292210902157780200e-02 -4.291640105189190729e-02
2.916165275862271904e-03 2.922611461440164596e-03
