# Supplementary material for: Multipolar electric and magnetic contributions to sum-frequency generation spectra reveal biaxial interfacial water structure
Source: Nat Commun. 2026 May 13;17:4333. doi: 10.1038/s41467-026-72345-4 (PMC13172427; doi:10.1038/s41467-026-72345-4)
Supplement: Supplementary file 3 — Source data [file 41467_2026_72345_MOESM3_ESM.zip › SourceData/Fig4(k,l).txt]

# z f yyz zzz
-1.29264e+01 3.24052e+03 3.42866e-01 2.20007e-01
-1.24264e+01 3.24052e+03 2.19286e-03 -6.77227e-02
-1.19264e+01 3.24052e+03 -4.09412e-02 -1.42604e-02
-1.14264e+01 3.24052e+03 4.42309e-01 1.02203e-01
-1.09264e+01 3.24052e+03 -9.04938e-02 -1.08383e-01
-1.04264e+01 3.24052e+03 -1.70517e-01 2.60210e-02
-9.92645e+00 3.24052e+03 1.33374e-01 1.49354e-01
-9.42645e+00 3.24052e+03 -9.61239e-02 -2.83066e-01
-8.92645e+00 3.24052e+03 2.52900e-01 2.17867e-01
-8.42645e+00 3.24052e+03 2.98152e-02 4.74071e-02
-7.92645e+00 3.24052e+03 -4.70514e-01 -2.76179e-01
-7.42645e+00 3.24052e+03 2.48847e-02 3.07473e-02
-6.92645e+00 3.24052e+03 -1.42620e-01 -3.49987e-02
-6.42645e+00 3.24052e+03 -4.43808e-01 -7.59526e-02
-5.92645e+00 3.24052e+03 -1.96685e-01 -1.54385e-01
-5.42645e+00 3.24052e+03 -3.04188e-01 -1.09246e-02
-4.92645e+00 3.24052e+03 9.43360e-02 7.84965e-03
-4.42645e+00 3.24052e+03 -6.93748e-02 4.33794e-02
-3.92645e+00 3.24052e+03 -1.57201e-01 6.55306e-02
-3.42645e+00 3.24052e+03 -4.47776e-01 -2.98642e-01
-2.92645e+00 3.24052e+03 -5.16751e-01 -5.32047e-01
-2.42645e+00 3.24052e+03 -1.04787e+00 -8.76276e-01
-1.92645e+00 3.24052e+03 -1.17091e+00 -9.94070e-01
-1.42645e+00 3.24052e+03 -1.57185e+00 -1.12406e+00
-9.26447e-01 3.24052e+03 -1.62160e+00 -1.25138e+00
-4.26447e-01 3.24052e+03 -1.60675e+00 -1.21594e+00
7.35532e-02 3.24052e+03 -1.24211e+00 -9.73097e-01
5.73553e-01 3.24052e+03 -9.14915e-01 -7.26050e-01
1.07355e+00 3.24052e+03 -4.58203e-01 -4.44430e-01
1.57355e+00 3.24052e+03 -2.24983e-01 -2.04602e-01
2.07355e+00 3.24052e+03 -5.32455e-02 -8.06912e-02
2.57355e+00 3.24052e+03 -5.50093e-03 -2.02241e-02
3.07355e+00 3.24052e+03 -4.24038e-03 -1.04652e-02
3.57355e+00 3.24052e+03 2.24877e-03 -1.51406e-03
4.07355e+00 3.24052e+03 1.30854e-03 -1.03436e-03
4.57355e+00 3.24052e+03 -2.68705e-04 -5.10707e-04
5.07355e+00 3.24052e+03 -1.20776e-04 6.11080e-04
5.57355e+00 3.24052e+03 6.92649e-04 1.25945e-03
6.07355e+00 3.24052e+03 -1.69293e-04 -9.51775e-04
6.57355e+00 3.24052e+03 -3.84358e-05 -3.70492e-04
7.07355e+00 3.24052e+03 2.03120e-04 3.07074e-04
7.57355e+00 3.24052e+03 -3.10067e-04 -4.29633e-04
8.07355e+00 3.24052e+03 9.01645e-05 2.84420e-04
8.57355e+00 3.24052e+03 1.14088e-04 2.39489e-04
9.07355e+00 3.24052e+03 -3.16229e-04 -1.50270e-04
9.57355e+00 3.24052e+03 -3.81142e-05 1.34861e-04
1.00736e+01 3.24052e+03 -1.09087e-04 -1.80676e-05
1.05736e+01 3.24052e+03 1.24122e-04 5.10473e-05
1.10736e+01 3.24052e+03 -1.13183e-04 2.12295e-04
1.15736e+01 3.24052e+03 -7.01838e-05 -6.10720e-04
1.20736e+01 3.24052e+03 4.62536e-05 4.16571e-04
1.25736e+01 3.24052e+03 2.15813e-04 7.47242e-05
1.30736e+01 3.24052e+03 -1.45483e-04 5.27880e-05
1.35736e+01 3.24052e+03 -8.28297e-05 -1.47947e-05
1.40736e+01 3.24052e+03 3.16198e-05 3.83397e-04
1.45736e+01 3.24052e+03 -1.00880e-04 -1.00947e-04
1.50736e+01 3.24052e+03 -1.92644e-04 -1.05410e-04
1.55736e+01 3.24052e+03 1.34019e-04 -1.78458e-04
1.60736e+01 3.24052e+03 2.04383e-05 1.16352e-04
1.65736e+01 3.24052e+03 2.27108e-05 -1.35021e-04
-1.29264e+01 3.24157e+03 3.66184e-01 2.19903e-01
-1.24264e+01 3.24157e+03 4.96846e-02 -4.87276e-02
-1.19264e+01 3.24157e+03 -5.98764e-02 -3.86810e-02
-1.14264e+01 3.24157e+03 4.53709e-01 1.19338e-01
-1.09264e+01 3.24157e+03 -1.09665e-01 -1.14134e-01
-1.04264e+01 3.24157e+03 -1.71212e-01 2.22546e-02
-9.92645e+00 3.24157e+03 1.12456e-01 1.43316e-01
-9.42645e+00 3.24157e+03 -1.02430e-01 -2.83921e-01
-8.92645e+00 3.24157e+03 2.45418e-01 2.21921e-01
-8.42645e+00 3.24157e+03 4.02274e-02 5.94650e-02
-7.92645e+00 3.24157e+03 -4.73214e-01 -2.76445e-01
-7.42645e+00 3.24157e+03 -1.84050e-02 1.06730e-02
-6.92645e+00 3.24157e+03 -1.17785e-01 -1.96901e-02
-6.42645e+00 3.24157e+03 -4.61446e-01 -9.63502e-02
-5.92645e+00 3.24157e+03 -2.18391e-01 -1.50938e-01
-5.42645e+00 3.24157e+03 -3.14984e-01 -2.88187e-02
-4.92645e+00 3.24157e+03 8.40589e-02 5.85730e-03
-4.42645e+00 3.24157e+03 -7.35541e-02 4.10600e-02
-3.92645e+00 3.24157e+03 -1.69736e-01 6.60128e-02
-3.42645e+00 3.24157e+03 -4.28704e-01 -2.97101e-01
-2.92645e+00 3.24157e+03 -5.32977e-01 -5.39105e-01
-2.42645e+00 3.24157e+03 -1.03188e+00 -8.79169e-01
-1.92645e+00 3.24157e+03 -1.16514e+00 -1.00422e+00
-1.42645e+00 3.24157e+03 -1.57070e+00 -1.13310e+00
-9.26447e-01 3.24157e+03 -1.65175e+00 -1.25979e+00
-4.26447e-01 3.24157e+03 -1.61890e+00 -1.23630e+00
7.35532e-02 3.24157e+03 -1.23202e+00 -9.69642e-01
5.73553e-01 3.24157e+03 -9.33423e-01 -7.40636e-01
1.07355e+00 3.24157e+03 -4.70664e-01 -4.49950e-01
1.57355e+00 3.24157e+03 -2.29363e-01 -2.03432e-01
2.07355e+00 3.24157e+03 -5.18089e-02 -8.00981e-02
2.57355e+00 3.24157e+03 -5.92109e-03 -2.01928e-02
3.07355e+00 3.24157e+03 -4.08422e-03 -1.11208e-02
3.57355e+00 3.24157e+03 1.98154e-03 -1.83110e-03
4.07355e+00 3.24157e+03 1.68911e-03 -7.30667e-04
4.57355e+00 3.24157e+03 -3.54226e-04 -4.77250e-04
5.07355e+00 3.24157e+03 -1.44090e-04 5.18338e-04
5.57355e+00 3.24157e+03 7.20338e-04 1.30232e-03
6.07355e+00 3.24157e+03 -1.97831e-04 -9.75079e-04
6.57355e+00 3.24157e+03 -3.97293e-05 -3.98792e-04
7.07355e+00 3.24157e+03 1.95341e-04 3.16644e-04
7.57355e+00 3.24157e+03 -2.82270e-04 -3.83242e-04
8.07355e+00 3.24157e+03 3.11742e-05 2.51288e-04
8.57355e+00 3.24157e+03 1.68865e-04 2.73310e-04
9.07355e+00 3.24157e+03 -3.42216e-04 -1.61286e-04
9.57355e+00 3.24157e+03 -4.75055e-05 8.23466e-05
1.00736e+01 3.24157e+03 -9.26209e-05 3.09560e-05
1.05736e+01 3.24157e+03 1.14381e-04 5.30522e-05
1.10736e+01 3.24157e+03 -1.17745e-04 2.44364e-04
1.15736e+01 3.24157e+03 -7.22675e-05 -6.18677e-04
1.20736e+01 3.24157e+03 3.34220e-05 3.96503e-04
1.25736e+01 3.24157e+03 2.42291e-04 1.10388e-04
1.30736e+01 3.24157e+03 -1.80313e-04 7.12534e-05
1.35736e+01 3.24157e+03 -8.54901e-05 -8.45188e-06
1.40736e+01 3.24157e+03 1.90775e-05 3.85254e-04
1.45736e+01 3.24157e+03 -9.57186e-05 -9.99101e-05
1.50736e+01 3.24157e+03 -1.75993e-04 -9.37866e-05
1.55736e+01 3.24157e+03 1.27439e-04 -1.65078e-04
1.60736e+01 3.24157e+03 3.58675e-05 1.30379e-04
1.65736e+01 3.24157e+03 -6.59430e-07 -1.31241e-04
-1.29264e+01 3.24261e+03 3.89410e-01 2.20012e-01
-1.24264e+01 3.24261e+03 9.93117e-02 -2.86880e-02
-1.19264e+01 3.24261e+03 -7.74255e-02 -6.27840e-02
-1.14264e+01 3.24261e+03 4.63038e-01 1.37069e-01
-1.09264e+01 3.24261e+03 -1.28993e-01 -1.18645e-01
-1.04264e+01 3.24261e+03 -1.70807e-01 1.77369e-02
-9.92645e+00 3.24261e+03 8.88520e-02 1.34321e-01
-9.42645e+00 3.24261e+03 -1.09858e-01 -2.82300e-01
-8.92645e+00 3.24261e+03 2.38769e-01 2.25538e-01
-8.42645e+00 3.24261e+03 4.62245e-02 6.96663e-02
-7.92645e+00 3.24261e+03 -4.79600e-01 -2.77959e-01
-7.42645e+00 3.24261e+03 -6.59937e-02 -1.13873e-02
-6.92645e+00 3.24261e+03 -8.99366e-02 -4.03128e-03
-6.42645e+00 3.24261e+03 -4.74911e-01 -1.16854e-01
-5.92645e+00 3.24261e+03 -2.37802e-01 -1.46790e-01
-5.42645e+00 3.24261e+03 -3.17495e-01 -4.44874e-02
-4.92645e+00 3.24261e+03 7.21651e-02 3.15128e-03
-4.42645e+00 3.24261e+03 -7.95724e-02 3.92750e-02
-3.92645e+00 3.24261e+03 -1.86335e-01 6.40490e-02
-3.42645e+00 3.24261e+03 -4.10149e-01 -2.93216e-01
-2.92645e+00 3.24261e+03 -5.50327e-01 -5.46126e-01
-2.42645e+00 3.24261e+03 -1.01842e+00 -8.82226e-01
-1.92645e+00 3.24261e+03 -1.16101e+00 -1.01512e+00
-1.42645e+00 3.24261e+03 -1.57364e+00 -1.14399e+00
-9.26447e-01 3.24261e+03 -1.67998e+00 -1.26706e+00
-4.26447e-01 3.24261e+03 -1.63079e+00 -1.25661e+00
7.35532e-02 3.24261e+03 -1.22331e+00 -9.67980e-01
5.73553e-01 3.24261e+03 -9.52187e-01 -7.55929e-01
1.07355e+00 3.24261e+03 -4.82115e-01 -4.53941e-01
1.57355e+00 3.24261e+03 -2.34490e-01 -2.02965e-01
2.07355e+00 3.24261e+03 -5.06212e-02 -7.97442e-02
2.57355e+00 3.24261e+03 -6.48713e-03 -2.03571e-02
3.07355e+00 3.24261e+03 -3.96404e-03 -1.17165e-02
3.57355e+00 3.24261e+03 1.74813e-03 -2.10226e-03
4.07355e+00 3.24261e+03 2.05059e-03 -4.25277e-04
4.57355e+00 3.24261e+03 -4.31811e-04 -4.26650e-04
5.07355e+00 3.24261e+03 -1.75100e-04 4.15921e-04
5.57355e+00 3.24261e+03 7.43656e-04 1.33629e-03
6.07355e+00 3.24261e+03 -2.25669e-04 -9.86770e-04
6.57355e+00 3.24261e+03 -3.83262e-05 -4.24867e-04
7.07355e+00 3.24261e+03 1.85372e-04 3.25587e-04
7.57355e+00 3.24261e+03 -2.50399e-04 -3.32895e-04
8.07355e+00 3.24261e+03 -2.85264e-05 2.13913e-04
8.57355e+00 3.24261e+03 2.24315e-04 3.06681e-04
9.07355e+00 3.24261e+03 -3.64253e-04 -1.67074e-04
9.57355e+00 3.24261e+03 -5.94464e-05 2.71667e-05
1.00736e+01 3.24261e+03 -7.63646e-05 8.03151e-05
1.05736e+01 3.24261e+03 1.03221e-04 5.69368e-05
1.10736e+01 3.24261e+03 -1.19904e-04 2.77540e-04
1.15736e+01 3.24261e+03 -7.37033e-05 -6.20040e-04
1.20736e+01 3.24261e+03 1.90900e-05 3.71611e-04
1.25736e+01 3.24261e+03 2.68416e-04 1.44698e-04
1.30736e+01 3.24261e+03 -2.13287e-04 9.13476e-05
1.35736e+01 3.24261e+03 -9.01586e-05 -5.11507e-06
1.40736e+01 3.24261e+03 8.15834e-06 3.83708e-04
1.45736e+01 3.24261e+03 -9.08126e-05 -9.90729e-05
1.50736e+01 3.24261e+03 -1.57138e-04 -7.90142e-05
1.55736e+01 3.24261e+03 1.17628e-04 -1.50500e-04
1.60736e+01 3.24261e+03 4.88408e-05 1.41063e-04
1.65736e+01 3.24261e+03 -1.79775e-05 -1.20151e-04
-1.29264e+01 3.24365e+03 4.11644e-01 2.20137e-01
-1.24264e+01 3.24365e+03 1.49311e-01 -8.19332e-03
-1.19264e+01 3.24365e+03 -9.38017e-02 -8.61448e-02
-1.14264e+01 3.24365e+03 4.71143e-01 1.55316e-01
-1.09264e+01 3.24365e+03 -1.47499e-01 -1.21544e-01
-1.04264e+01 3.24365e+03 -1.68386e-01 1.29830e-02
-9.92645e+00 3.24365e+03 6.34441e-02 1.22868e-01
-9.42645e+00 3.24365e+03 -1.17273e-01 -2.78601e-01
-8.92645e+00 3.24365e+03 2.31808e-01 2.27764e-01
-8.42645e+00 3.24365e+03 4.84511e-02 7.82079e-02
-7.92645e+00 3.24365e+03 -4.88783e-01 -2.80317e-01
-7.42645e+00 3.24365e+03 -1.15770e-01 -3.41491e-02
-6.92645e+00 3.24365e+03 -6.06149e-02 1.07064e-02
-6.42645e+00 3.24365e+03 -4.84461e-01 -1.37629e-01
-5.92645e+00 3.24365e+03 -2.53227e-01 -1.41327e-01
-5.42645e+00 3.24365e+03 -3.12113e-01 -5.79202e-02
-4.92645e+00 3.24365e+03 5.86805e-02 -3.27799e-04
-4.42645e+00 3.24365e+03 -8.70288e-02 3.85420e-02
-3.92645e+00 3.24365e+03 -2.07074e-01 5.93175e-02
-3.42645e+00 3.24365e+03 -3.92817e-01 -2.87180e-01
-2.92645e+00 3.24365e+03 -5.69666e-01 -5.53490e-01
-2.42645e+00 3.24365e+03 -1.00792e+00 -8.85405e-01
-1.92645e+00 3.24365e+03 -1.15871e+00 -1.02633e+00
-1.42645e+00 3.24365e+03 -1.58161e+00 -1.15701e+00
-9.26447e-01 3.24365e+03 -1.70565e+00 -1.27313e+00
-4.26447e-01 3.24365e+03 -1.64249e+00 -1.27694e+00
7.35532e-02 3.24365e+03 -1.21623e+00 -9.68247e-01
5.73553e-01 3.24365e+03 -9.70817e-01 -7.71607e-01
1.07355e+00 3.24365e+03 -4.92331e-01 -4.56196e-01
1.57355e+00 3.24365e+03 -2.40367e-01 -2.03291e-01
2.07355e+00 3.24365e+03 -4.97123e-02 -7.96370e-02
2.57355e+00 3.24365e+03 -7.20698e-03 -2.06856e-02
3.07355e+00 3.24365e+03 -3.86506e-03 -1.22324e-02
3.57355e+00 3.24365e+03 1.54765e-03 -2.32590e-03
4.07355e+00 3.24365e+03 2.38370e-03 -1.33941e-04
4.57355e+00 3.24365e+03 -4.97714e-04 -3.62468e-04
5.07355e+00 3.24365e+03 -2.13507e-04 3.07591e-04
5.57355e+00 3.24365e+03 7.63360e-04 1.36052e-03
6.07355e+00 3.24365e+03 -2.51711e-04 -9.86106e-04
6.57355e+00 3.24365e+03 -3.49034e-05 -4.49034e-04
7.07355e+00 3.24365e+03 1.73722e-04 3.33121e-04
7.57355e+00 3.24365e+03 -2.13403e-04 -2.78971e-04
8.07355e+00 3.24365e+03 -8.87163e-05 1.72160e-04
8.57355e+00 3.24365e+03 2.79139e-04 3.38753e-04
9.07355e+00 3.24365e+03 -3.81898e-04 -1.67597e-04
9.57355e+00 3.24365e+03 -7.31759e-05 -2.89328e-05
1.00736e+01 3.24365e+03 -6.09921e-05 1.28123e-04
1.05736e+01 3.24365e+03 9.13704e-05 6.32685e-05
1.10736e+01 3.24365e+03 -1.20053e-04 3.11364e-04
1.15736e+01 3.24365e+03 -7.51102e-05 -6.16141e-04
1.20736e+01 3.24365e+03 4.97058e-06 3.43515e-04
1.25736e+01 3.24365e+03 2.93570e-04 1.76607e-04
1.30736e+01 3.24365e+03 -2.43047e-04 1.11905e-04
1.35736e+01 3.24365e+03 -9.64737e-05 -5.45174e-06
1.40736e+01 3.24365e+03 -5.47207e-07 3.79832e-04
1.45736e+01 3.24365e+03 -8.72149e-05 -1.00029e-04
1.50736e+01 3.24365e+03 -1.36270e-04 -6.10528e-05
1.55736e+01 3.24365e+03 1.04555e-04 -1.35391e-04
1.60736e+01 3.24365e+03 5.93748e-05 1.48944e-04
1.65736e+01 3.24365e+03 -2.89438e-05 -1.02451e-04
-1.29264e+01 3.24469e+03 4.31924e-01 2.19877e-01
-1.24264e+01 3.24469e+03 1.98156e-01 1.22410e-02
-1.19264e+01 3.24469e+03 -1.09087e-01 -1.08647e-01
-1.14264e+01 3.24469e+03 4.78281e-01 1.73909e-01
-1.09264e+01 3.24469e+03 -1.63746e-01 -1.22716e-01
-1.04264e+01 3.24469e+03 -1.63007e-01 8.29010e-03
-9.92645e+00 3.24469e+03 3.71905e-02 1.09457e-01
-9.42645e+00 3.24469e+03 -1.23671e-01 -2.73093e-01
-8.92645e+00 3.24469e+03 2.24116e-01 2.28142e-01
-8.42645e+00 3.24469e+03 4.72865e-02 8.47965e-02
-7.92645e+00 3.24469e+03 -5.00300e-01 -2.83037e-01
-7.42645e+00 3.24469e+03 -1.66464e-01 -5.67380e-02
-6.92645e+00 3.24469e+03 -3.10315e-02 2.36784e-02
-6.42645e+00 3.24469e+03 -4.91230e-01 -1.58739e-01
-5.92645e+00 3.24469e+03 -2.63550e-01 -1.34244e-01
-5.42645e+00 3.24469e+03 -2.99497e-01 -6.93314e-02
-4.92645e+00 3.24469e+03 4.36818e-02 -3.92378e-03
-4.42645e+00 3.24469e+03 -9.67282e-02 3.83932e-02
-3.92645e+00 3.24469e+03 -2.31461e-01 5.16152e-02
-3.42645e+00 3.24469e+03 -3.78203e-01 -2.79412e-01
-2.92645e+00 3.24469e+03 -5.91741e-01 -5.61209e-01
-2.42645e+00 3.24469e+03 -1.00080e+00 -8.88837e-01
-1.92645e+00 3.24469e+03 -1.15785e+00 -1.03752e+00
-1.42645e+00 3.24469e+03 -1.59415e+00 -1.17182e+00
-9.26447e-01 3.24469e+03 -1.72827e+00 -1.27819e+00
-4.26447e-01 3.24469e+03 -1.65421e+00 -1.29721e+00
7.35532e-02 3.24469e+03 -1.21152e+00 -9.70785e-01
5.73553e-01 3.24469e+03 -9.88818e-01 -7.87278e-01
1.07355e+00 3.24469e+03 -5.01347e-01 -4.56749e-01
1.57355e+00 3.24469e+03 -2.46958e-01 -2.04561e-01
2.07355e+00 3.24469e+03 -4.91769e-02 -7.98577e-02
2.57355e+00 3.24469e+03 -7.99066e-03 -2.10682e-02
3.07355e+00 3.24469e+03 -3.79200e-03 -1.26812e-02
3.57355e+00 3.24469e+03 1.38181e-03 -2.49825e-03
4.07355e+00 3.24469e+03 2.67702e-03 1.23825e-04
4.57355e+00 3.24469e+03 -5.52435e-04 -2.93380e-04
5.07355e+00 3.24469e+03 -2.56887e-04 1.98139e-04
5.57355e+00 3.24469e+03 7.79301e-04 1.37384e-03
6.07355e+00 3.24469e+03 -2.75505e-04 -9.73810e-04
6.57355e+00 3.24469e+03 -2.94288e-05 -4.70850e-04
7.07355e+00 3.24469e+03 1.60936e-04 3.38794e-04
7.57355e+00 3.24469e+03 -1.71195e-04 -2.21961e-04
8.07355e+00 3.24469e+03 -1.48710e-04 1.26070e-04
8.57355e+00 3.24469e+03 3.32448e-04 3.68761e-04
9.07355e+00 3.24469e+03 -3.95556e-04 -1.63551e-04
9.57355e+00 3.24469e+03 -8.73767e-05 -8.30118e-05
1.00736e+01 3.24469e+03 -4.71082e-05 1.72266e-04
1.05736e+01 3.24469e+03 7.90559e-05 7.21641e-05
1.10736e+01 3.24469e+03 -1.18006e-04 3.45690e-04
1.15736e+01 3.24469e+03 -7.71609e-05 -6.07847e-04
1.20736e+01 3.24469e+03 -8.10379e-06 3.13311e-04
1.25736e+01 3.24469e+03 3.17174e-04 2.05054e-04
1.30736e+01 3.24469e+03 -2.68116e-04 1.32827e-04
1.35736e+01 3.24469e+03 -1.04152e-04 -1.06380e-05
1.40736e+01 3.24469e+03 -7.34698e-06 3.74225e-04
1.45736e+01 3.24469e+03 -8.48040e-05 -1.03240e-04
1.50736e+01 3.24469e+03 -1.13960e-04 -4.06697e-05
1.55736e+01 3.24469e+03 8.87806e-05 -1.19931e-04
1.60736e+01 3.24469e+03 6.68927e-05 1.53766e-04
1.65736e+01 3.24469e+03 -3.31451e-05 -7.90293e-05
-1.29264e+01 3.24574e+03 4.50594e-01 2.19200e-01
-1.24264e+01 3.24574e+03 2.44079e-01 3.20382e-02
-1.19264e+01 3.24574e+03 -1.22283e-01 -1.29915e-01
-1.14264e+01 3.24574e+03 4.83898e-01 1.91978e-01
-1.09264e+01 3.24574e+03 -1.76154e-01 -1.21916e-01
-1.04264e+01 3.24574e+03 -1.54422e-01 3.45454e-03
-9.92645e+00 3.24574e+03 1.18708e-02 9.51335e-02
-9.42645e+00 3.24574e+03 -1.28745e-01 -2.66279e-01
-8.92645e+00 3.24574e+03 2.15457e-01 2.26496e-01
-8.42645e+00 3.24574e+03 4.30922e-02 8.93198e-02
-7.92645e+00 3.24574e+03 -5.13592e-01 -2.85827e-01
-7.42645e+00 3.24574e+03 -2.16952e-01 -7.84405e-02
-6.92645e+00 3.24574e+03 -2.61412e-03 3.40642e-02
-6.42645e+00 3.24574e+03 -4.95269e-01 -1.79403e-01
-5.92645e+00 3.24574e+03 -2.68086e-01 -1.25311e-01
-5.42645e+00 3.24574e+03 -2.79651e-01 -7.90094e-02
-4.92645e+00 3.24574e+03 2.70172e-02 -7.21067e-03
-4.42645e+00 3.24574e+03 -1.08953e-01 3.86109e-02
-3.92645e+00 3.24574e+03 -2.58119e-01 4.11250e-02
-3.42645e+00 3.24574e+03 -3.68505e-01 -2.70793e-01
-2.92645e+00 3.24574e+03 -6.16742e-01 -5.69372e-01
-2.42645e+00 3.24574e+03 -9.97506e-01 -8.92373e-01
-1.92645e+00 3.24574e+03 -1.15842e+00 -1.04867e+00
-1.42645e+00 3.24574e+03 -1.61117e+00 -1.18826e+00
-9.26447e-01 3.24574e+03 -1.74797e+00 -1.28267e+00
-4.26447e-01 3.24574e+03 -1.66655e+00 -1.31743e+00
7.35532e-02 3.24574e+03 -1.21024e+00 -9.76079e-01
5.73553e-01 3.24574e+03 -1.00579e+00 -8.02645e-01
1.07355e+00 3.24574e+03 -5.09417e-01 -4.55801e-01
1.57355e+00 3.24574e+03 -2.54060e-01 -2.06792e-01
2.07355e+00 3.24574e+03 -4.91594e-02 -8.04957e-02
2.57355e+00 3.24574e+03 -8.80494e-03 -2.14656e-02
3.07355e+00 3.24574e+03 -3.78562e-03 -1.31089e-02
3.57355e+00 3.24574e+03 1.27416e-03 -2.57456e-03
4.07355e+00 3.24574e+03 2.91931e-03 3.34386e-04
4.57355e+00 3.24574e+03 -5.96646e-04 -2.27706e-04
5.07355e+00 3.24574e+03 -3.02428e-04 9.34307e-05
5.57355e+00 3.24574e+03 7.91257e-04 1.37575e-03
6.07355e+00 3.24574e+03 -2.95840e-04 -9.49245e-04
6.57355e+00 3.24574e+03 -2.25164e-05 -4.88855e-04
7.07355e+00 3.24574e+03 1.48338e-04 3.43153e-04
7.57355e+00 3.24574e+03 -1.26381e-04 -1.63662e-04
8.07355e+00 3.24574e+03 -2.07309e-04 7.65531e-05
8.57355e+00 3.24574e+03 3.82721e-04 3.95204e-04
9.07355e+00 3.24574e+03 -4.04574e-04 -1.54995e-04
9.57355e+00 3.24574e+03 -1.01619e-04 -1.32789e-04
1.00736e+01 3.24574e+03 -3.49424e-05 2.11410e-04
1.05736e+01 3.24574e+03 6.67189e-05 8.45212e-05
1.10736e+01 3.24574e+03 -1.13852e-04 3.80088e-04
1.15736e+01 3.24574e+03 -8.01393e-05 -5.95770e-04
1.20736e+01 3.24574e+03 -2.01253e-05 2.80780e-04
1.25736e+01 3.24574e+03 3.38633e-04 2.29999e-04
1.30736e+01 3.24574e+03 -2.86653e-04 1.54293e-04
1.35736e+01 3.24574e+03 -1.13126e-04 -2.18981e-05
1.40736e+01 3.24574e+03 -1.31876e-05 3.67160e-04
1.45736e+01 3.24574e+03 -8.31229e-05 -1.08314e-04
1.50736e+01 3.24574e+03 -9.09178e-05 -1.95173e-05
1.55736e+01 3.24574e+03 7.15991e-05 -1.03638e-04
1.60736e+01 3.24574e+03 7.10239e-05 1.54872e-04
1.65736e+01 3.24574e+03 -3.06550e-05 -5.04397e-05
-1.29264e+01 3.24678e+03 4.67553e-01 2.17933e-01
-1.24264e+01 3.24678e+03 2.85158e-01 5.03266e-02
-1.19264e+01 3.24678e+03 -1.31735e-01 -1.49015e-01
-1.14264e+01 3.24678e+03 4.86701e-01 2.08302e-01
-1.09264e+01 3.24678e+03 -1.82788e-01 -1.18369e-01
-1.04264e+01 3.24678e+03 -1.42051e-01 -1.44470e-03
-9.92645e+00 3.24678e+03 -1.10839e-02 8.09414e-02
-9.42645e+00 3.24678e+03 -1.32227e-01 -2.58870e-01
-8.92645e+00 3.24678e+03 2.05276e-01 2.22616e-01
-8.42645e+00 3.24678e+03 3.68446e-02 9.24284e-02
-7.92645e+00 3.24678e+03 -5.27532e-01 -2.88164e-01
-7.42645e+00 3.24678e+03 -2.65756e-01 -9.87467e-02
-6.92645e+00 3.24678e+03 2.38714e-02 4.15641e-02
-6.42645e+00 3.24678e+03 -4.96674e-01 -1.99066e-01
-5.92645e+00 3.24678e+03 -2.66353e-01 -1.14425e-01
-5.42645e+00 3.24678e+03 -2.53323e-01 -8.72759e-02
-4.92645e+00 3.24678e+03 9.26439e-03 -9.98666e-03
-4.42645e+00 3.24678e+03 -1.23349e-01 3.91050e-02
-3.92645e+00 3.24678e+03 -2.85986e-01 2.82830e-02
-3.42645e+00 3.24678e+03 -3.64230e-01 -2.61869e-01
-2.92645e+00 3.24678e+03 -6.44528e-01 -5.78623e-01
-2.42645e+00 3.24678e+03 -9.97158e-01 -8.95211e-01
-1.92645e+00 3.24678e+03 -1.16035e+00 -1.05945e+00
-1.42645e+00 3.24678e+03 -1.63194e+00 -1.20615e+00
-9.26447e-01 3.24678e+03 -1.76539e+00 -1.28707e+00
-4.26447e-01 3.24678e+03 -1.68042e+00 -1.33791e+00
7.35532e-02 3.24678e+03 -1.21267e+00 -9.84032e-01
5.73553e-01 3.24678e+03 -1.02153e+00 -8.17647e-01
1.07355e+00 3.24678e+03 -5.16669e-01 -4.53727e-01
1.57355e+00 3.24678e+03 -2.61545e-01 -2.10025e-01
2.07355e+00 3.24678e+03 -4.97474e-02 -8.15404e-02
2.57355e+00 3.24678e+03 -9.70925e-03 -2.18933e-02
3.07355e+00 3.24678e+03 -3.86722e-03 -1.35325e-02
3.57355e+00 3.24678e+03 1.26293e-03 -2.51319e-03
4.07355e+00 3.24678e+03 3.10060e-03 4.88686e-04
4.57355e+00 3.24678e+03 -6.30869e-04 -1.71526e-04
5.07355e+00 3.24678e+03 -3.48997e-04 -1.04463e-06
5.57355e+00 3.24678e+03 7.98576e-04 1.36562e-03
6.07355e+00 3.24678e+03 -3.11929e-04 -9.11359e-04
6.57355e+00 3.24678e+03 -1.44870e-05 -5.01663e-04
7.07355e+00 3.24678e+03 1.36517e-04 3.47006e-04
7.57355e+00 3.24678e+03 -8.11249e-05 -1.05931e-04
8.07355e+00 3.24678e+03 -2.63369e-04 2.50619e-05
8.57355e+00 3.24678e+03 4.28480e-04 4.16808e-04
9.07355e+00 3.24678e+03 -4.08339e-04 -1.41923e-04
9.57355e+00 3.24678e+03 -1.16308e-04 -1.77435e-04
1.00736e+01 3.24678e+03 -2.48033e-05 2.45435e-04
1.05736e+01 3.24678e+03 5.55023e-05 1.01668e-04
1.10736e+01 3.24678e+03 -1.08305e-04 4.13644e-04
1.15736e+01 3.24678e+03 -8.42126e-05 -5.80492e-04
1.20736e+01 3.24678e+03 -3.12216e-05 2.46388e-04
1.25736e+01 3.24678e+03 3.56619e-04 2.51126e-04
1.30736e+01 3.24678e+03 -2.96546e-04 1.76642e-04
1.35736e+01 3.24678e+03 -1.24228e-04 -3.96504e-05
1.40736e+01 3.24678e+03 -1.82371e-05 3.59216e-04
1.45736e+01 3.24678e+03 -8.19470e-05 -1.16210e-04
1.50736e+01 3.24678e+03 -6.75062e-05 1.26538e-06
1.55736e+01 3.24678e+03 5.48761e-05 -8.55811e-05
1.60736e+01 3.24678e+03 7.16532e-05 1.51606e-04
1.65736e+01 3.24678e+03 -2.25943e-05 -1.79609e-05
-1.29264e+01 3.24782e+03 4.81937e-01 2.15845e-01
-1.24264e+01 3.24782e+03 3.19568e-01 6.61790e-02
-1.19264e+01 3.24782e+03 -1.36656e-01 -1.65423e-01
-1.14264e+01 3.24782e+03 4.86602e-01 2.22613e-01
-1.09264e+01 3.24782e+03 -1.81566e-01 -1.11201e-01
-1.04264e+01 3.24782e+03 -1.25308e-01 -6.28489e-03
-9.92645e+00 3.24782e+03 -3.09091e-02 6.72955e-02
-9.42645e+00 3.24782e+03 -1.33020e-01 -2.51086e-01
-8.92645e+00 3.24782e+03 1.94044e-01 2.17169e-01
-8.42645e+00 3.24782e+03 3.01063e-02 9.44550e-02
-7.92645e+00 3.24782e+03 -5.41484e-01 -2.89802e-01
-7.42645e+00 3.24782e+03 -3.11774e-01 -1.17311e-01
-6.92645e+00 3.24782e+03 4.79592e-02 4.63648e-02
-6.42645e+00 3.24782e+03 -4.95972e-01 -2.17571e-01
-5.92645e+00 3.24782e+03 -2.58359e-01 -1.02009e-01
-5.42645e+00 3.24782e+03 -2.21355e-01 -9.40300e-02
-4.92645e+00 3.24782e+03 -9.39938e-03 -1.18992e-02
-4.42645e+00 3.24782e+03 -1.39420e-01 3.97065e-02
-3.92645e+00 3.24782e+03 -3.15175e-01 1.34824e-02
-3.42645e+00 3.24782e+03 -3.65801e-01 -2.53380e-01
-2.92645e+00 3.24782e+03 -6.75154e-01 -5.89454e-01
-2.42645e+00 3.24782e+03 -9.98523e-01 -8.96944e-01
-1.92645e+00 3.24782e+03 -1.16342e+00 -1.06937e+00
-1.42645e+00 3.24782e+03 -1.65558e+00 -1.22535e+00
-9.26447e-01 3.24782e+03 -1.78057e+00 -1.29162e+00
-4.26447e-01 3.24782e+03 -1.69670e+00 -1.35894e+00
7.35532e-02 3.24782e+03 -1.21895e+00 -9.94255e-01
5.73553e-01 3.24782e+03 -1.03561e+00 -8.31987e-01
1.07355e+00 3.24782e+03 -5.23388e-01 -4.51120e-01
1.57355e+00 3.24782e+03 -2.69221e-01 -2.14230e-01
2.07355e+00 3.24782e+03 -5.09129e-02 -8.28239e-02
2.57355e+00 3.24782e+03 -1.06869e-02 -2.23528e-02
3.07355e+00 3.24782e+03 -4.04042e-03 -1.39570e-02
3.57355e+00 3.24782e+03 1.35517e-03 -2.30627e-03
4.07355e+00 3.24782e+03 3.21357e-03 5.82987e-04
4.57355e+00 3.24782e+03 -6.56694e-04 -1.30292e-04
5.07355e+00 3.24782e+03 -3.97070e-04 -8.35232e-05
5.57355e+00 3.24782e+03 7.99445e-04 1.34290e-03
6.07355e+00 3.24782e+03 -3.23036e-04 -8.60079e-04
6.57355e+00 3.24782e+03 -4.65277e-06 -5.07930e-04
7.07355e+00 3.24782e+03 1.25582e-04 3.50460e-04
7.57355e+00 3.24782e+03 -3.73071e-05 -5.08341e-05
8.07355e+00 3.24782e+03 -3.15652e-04 -2.63247e-05
8.57355e+00 3.24782e+03 4.68569e-04 4.32077e-04
9.07355e+00 3.24782e+03 -4.06070e-04 -1.23923e-04
9.57355e+00 3.24782e+03 -1.32069e-04 -2.16468e-04
1.00736e+01 3.24782e+03 -1.69165e-05 2.74708e-04
1.05736e+01 3.24782e+03 4.60298e-05 1.23669e-04
1.10736e+01 3.24782e+03 -1.02323e-04 4.44487e-04
1.15736e+01 3.24782e+03 -8.98772e-05 -5.61953e-04
1.20736e+01 3.24782e+03 -4.11088e-05 2.11492e-04
1.25736e+01 3.24782e+03 3.69668e-04 2.68372e-04
1.30736e+01 3.24782e+03 -2.96063e-04 2.00151e-04
1.35736e+01 3.24782e+03 -1.37637e-04 -6.32085e-05
1.40736e+01 3.24782e+03 -2.38564e-05 3.50069e-04
1.45736e+01 3.24782e+03 -8.08270e-05 -1.27893e-04
1.50736e+01 3.24782e+03 -4.37651e-05 2.18586e-05
1.55736e+01 3.24782e+03 4.07685e-05 -6.47290e-05
1.60736e+01 3.24782e+03 6.90730e-05 1.43200e-04
1.65736e+01 3.24782e+03 -1.10730e-05 1.63117e-05
-1.29264e+01 3.24886e+03 4.94354e-01 2.13807e-01
-1.24264e+01 3.24886e+03 3.45411e-01 7.83222e-02
-1.19264e+01 3.24886e+03 -1.36885e-01 -1.78702e-01
-1.14264e+01 3.24886e+03 4.84622e-01 2.35464e-01
-1.09264e+01 3.24886e+03 -1.72882e-01 -1.00936e-01
-1.04264e+01 3.24886e+03 -1.04796e-01 -1.09137e-02
-9.92645e+00 3.24886e+03 -4.82306e-02 5.38749e-02
-9.42645e+00 3.24886e+03 -1.31672e-01 -2.43219e-01
-8.92645e+00 3.24886e+03 1.82397e-01 2.10850e-01
-8.42645e+00 3.24886e+03 2.37478e-02 9.55022e-02
-7.92645e+00 3.24886e+03 -5.55598e-01 -2.91047e-01
-7.42645e+00 3.24886e+03 -3.55263e-01 -1.34028e-01
-6.92645e+00 3.24886e+03 6.92397e-02 4.84755e-02
-6.42645e+00 3.24886e+03 -4.93181e-01 -2.34709e-01
-5.92645e+00 3.24886e+03 -2.44158e-01 -8.85018e-02
-5.42645e+00 3.24886e+03 -1.84895e-01 -9.92311e-02
-4.92645e+00 3.24886e+03 -2.87475e-02 -1.25604e-02
-4.42645e+00 3.24886e+03 -1.56925e-01 4.03243e-02
-3.92645e+00 3.24886e+03 -3.46559e-01 -3.11933e-03
-3.42645e+00 3.24886e+03 -3.74818e-01 -2.46475e-01
-2.92645e+00 3.24886e+03 -7.09256e-01 -6.02160e-01
-2.42645e+00 3.24886e+03 -1.00083e+00 -8.97511e-01
-1.92645e+00 3.24886e+03 -1.16670e+00 -1.07761e+00
-1.42645e+00 3.24886e+03 -1.68151e+00 -1.24578e+00
-9.26447e-01 3.24886e+03 -1.79276e+00 -1.29624e+00
-4.26447e-01 3.24886e+03 -1.71591e+00 -1.38048e+00
7.35532e-02 3.24886e+03 -1.22897e+00 -1.00649e+00
5.73553e-01 3.24886e+03 -1.04760e+00 -8.45195e-01
1.07355e+00 3.24886e+03 -5.30062e-01 -4.48576e-01
1.57355e+00 3.24886e+03 -2.76689e-01 -2.19220e-01
2.07355e+00 3.24886e+03 -5.25456e-02 -8.41852e-02
2.57355e+00 3.24886e+03 -1.16819e-02 -2.28151e-02
3.07355e+00 3.24886e+03 -4.30996e-03 -1.43996e-02
3.57355e+00 3.24886e+03 1.53610e-03 -1.95892e-03
4.07355e+00 3.24886e+03 3.26130e-03 6.18272e-04
4.57355e+00 3.24886e+03 -6.73301e-04 -1.08350e-04
5.07355e+00 3.24886e+03 -4.45894e-04 -1.50625e-04
5.57355e+00 3.24886e+03 7.92895e-04 1.30723e-03
6.07355e+00 3.24886e+03 -3.28654e-04 -7.97161e-04
6.57355e+00 3.24886e+03 7.00309e-06 -5.08235e-04
7.07355e+00 3.24886e+03 1.15210e-04 3.53170e-04
7.57355e+00 3.24886e+03 3.86561e-06 3.57060e-07
8.07355e+00 3.24886e+03 -3.63478e-04 -7.59526e-05
8.57355e+00 3.24886e+03 5.02900e-04 4.41141e-04
9.07355e+00 3.24886e+03 -3.98466e-04 -1.02213e-04
9.57355e+00 3.24886e+03 -1.48509e-04 -2.48463e-04
1.00736e+01 3.24886e+03 -1.11640e-05 2.99116e-04
1.05736e+01 3.24886e+03 3.83833e-05 1.50026e-04
1.10736e+01 3.24886e+03 -9.64978e-05 4.71406e-04
1.15736e+01 3.24886e+03 -9.75653e-05 -5.39733e-04
1.20736e+01 3.24886e+03 -5.00802e-05 1.76556e-04
1.25736e+01 3.24886e+03 3.77176e-04 2.82107e-04
1.30736e+01 3.24886e+03 -2.84801e-04 2.24622e-04
1.35736e+01 3.24886e+03 -1.52015e-04 -9.09317e-05
1.40736e+01 3.24886e+03 -3.20433e-05 3.38729e-04
1.45736e+01 3.24886e+03 -7.94944e-05 -1.42866e-04
1.50736e+01 3.24886e+03 -1.95840e-05 4.26122e-05
1.55736e+01 3.24886e+03 2.98331e-05 -4.13441e-05
1.60736e+01 3.24886e+03 6.45330e-05 1.30264e-04
1.65736e+01 3.24886e+03 1.50737e-06 5.07727e-05
-1.29264e+01 3.24990e+03 5.05717e-01 2.12926e-01
-1.24264e+01 3.24990e+03 3.61190e-01 8.55473e-02
-1.19264e+01 3.24990e+03 -1.31900e-01 -1.88268e-01
-1.14264e+01 3.24990e+03 4.81749e-01 2.47412e-01
-1.09264e+01 3.24990e+03 -1.58474e-01 -8.86956e-02
-1.04264e+01 3.24990e+03 -8.29703e-02 -1.58528e-02
-9.92645e+00 3.24990e+03 -6.31104e-02 4.06969e-02
-9.42645e+00 3.24990e+03 -1.29429e-01 -2.35673e-01
-8.92645e+00 3.24990e+03 1.70419e-01 2.03597e-01
-8.42645e+00 3.24990e+03 1.75821e-02 9.55137e-02
-7.92645e+00 3.24990e+03 -5.69949e-01 -2.91911e-01
-7.42645e+00 3.24990e+03 -3.95833e-01 -1.48769e-01
-6.92645e+00 3.24990e+03 8.63589e-02 4.78508e-02
-6.42645e+00 3.24990e+03 -4.88400e-01 -2.50541e-01
-5.92645e+00 3.24990e+03 -2.24431e-01 -7.41370e-02
-5.42645e+00 3.24990e+03 -1.46204e-01 -1.03511e-01
-4.92645e+00 3.24990e+03 -4.76400e-02 -1.16107e-02
-4.42645e+00 3.24990e+03 -1.75738e-01 4.10260e-02
-3.92645e+00 3.24990e+03 -3.80388e-01 -2.13232e-02
-3.42645e+00 3.24990e+03 -3.91743e-01 -2.41741e-01
-2.92645e+00 3.24990e+03 -7.46763e-01 -6.16767e-01
-2.42645e+00 3.24990e+03 -1.00257e+00 -8.96741e-01
-1.92645e+00 3.24990e+03 -1.16874e+00 -1.08343e+00
-1.42645e+00 3.24990e+03 -1.70858e+00 -1.26719e+00
-9.26447e-01 3.24990e+03 -1.80153e+00 -1.30107e+00
-4.26447e-01 3.24990e+03 -1.73784e+00 -1.40200e+00
7.35532e-02 3.24990e+03 -1.24234e+00 -1.02038e+00
5.73553e-01 3.24990e+03 -1.05757e+00 -8.57108e-01
1.07355e+00 3.24990e+03 -5.36706e-01 -4.46437e-01
1.57355e+00 3.24990e+03 -2.83700e-01 -2.24798e-01
2.07355e+00 3.24990e+03 -5.45230e-02 -8.55274e-02
2.57355e+00 3.24990e+03 -1.27228e-02 -2.32295e-02
3.07355e+00 3.24990e+03 -4.65165e-03 -1.48469e-02
3.57355e+00 3.24990e+03 1.78748e-03 -1.48516e-03
4.07355e+00 3.24990e+03 3.25422e-03 5.97646e-04
4.57355e+00 3.24990e+03 -6.76742e-04 -1.04157e-04
5.07355e+00 3.24990e+03 -4.95359e-04 -2.02262e-04
5.57355e+00 3.24990e+03 7.79143e-04 1.25862e-03
6.07355e+00 3.24990e+03 -3.29520e-04 -7.25274e-04
6.57355e+00 3.24990e+03 2.02804e-05 -5.03183e-04
7.07355e+00 3.24990e+03 1.04168e-04 3.54351e-04
7.57355e+00 3.24990e+03 4.30148e-05 4.76293e-05
8.07355e+00 3.24990e+03 -4.06517e-04 -1.23771e-04
8.57355e+00 3.24990e+03 5.31383e-04 4.44399e-04
9.07355e+00 3.24990e+03 -3.86159e-04 -7.82146e-05
9.57355e+00 3.24990e+03 -1.64585e-04 -2.71973e-04
1.00736e+01 3.24990e+03 -8.58783e-06 3.17960e-04
1.05736e+01 3.24990e+03 3.36051e-05 1.80926e-04
1.10736e+01 3.24990e+03 -9.14815e-05 4.94611e-04
1.15736e+01 3.24990e+03 -1.07213e-04 -5.14172e-04
1.20736e+01 3.24990e+03 -5.87944e-05 1.42777e-04
1.25736e+01 3.24990e+03 3.78754e-04 2.92454e-04
1.30736e+01 3.24990e+03 -2.63503e-04 2.48958e-04
1.35736e+01 3.24990e+03 -1.65942e-04 -1.20366e-04
1.40736e+01 3.24990e+03 -4.36222e-05 3.24685e-04
1.45736e+01 3.24990e+03 -7.71438e-05 -1.60332e-04
1.50736e+01 3.24990e+03 4.19939e-06 6.36753e-05
1.55736e+01 3.24990e+03 2.15074e-05 -1.69608e-05
1.60736e+01 3.24990e+03 5.90168e-05 1.14624e-04
1.65736e+01 3.24990e+03 1.36859e-05 8.47180e-05
-1.29264e+01 3.25095e+03 5.15582e-01 2.13453e-01
-1.24264e+01 3.25095e+03 3.66706e-01 8.74901e-02
-1.19264e+01 3.25095e+03 -1.21338e-01 -1.93351e-01
-1.14264e+01 3.25095e+03 4.78696e-01 2.58353e-01
-1.09264e+01 3.25095e+03 -1.38727e-01 -7.50733e-02
-1.04264e+01 3.25095e+03 -6.20048e-02 -2.18910e-02
-9.92645e+00 3.25095e+03 -7.42426e-02 2.83472e-02
-9.42645e+00 3.25095e+03 -1.26779e-01 -2.28919e-01
-8.92645e+00 3.25095e+03 1.57707e-01 1.94912e-01
-8.42645e+00 3.25095e+03 1.22195e-02 9.46760e-02
-7.92645e+00 3.25095e+03 -5.84057e-01 -2.92332e-01
-7.42645e+00 3.25095e+03 -4.32024e-01 -1.60973e-01
-6.92645e+00 3.25095e+03 9.74488e-02 4.44385e-02
-6.42645e+00 3.25095e+03 -4.82117e-01 -2.65170e-01
-5.92645e+00 3.25095e+03 -1.99931e-01 -5.90248e-02
-5.42645e+00 3.25095e+03 -1.07436e-01 -1.07458e-01
-4.92645e+00 3.25095e+03 -6.48444e-02 -8.51288e-03
-4.42645e+00 3.25095e+03 -1.95623e-01 4.17963e-02
-3.92645e+00 3.25095e+03 -4.16297e-01 -4.06817e-02
-3.42645e+00 3.25095e+03 -4.15636e-01 -2.39308e-01
-2.92645e+00 3.25095e+03 -7.87867e-01 -6.33567e-01
-2.42645e+00 3.25095e+03 -1.00269e+00 -8.94537e-01
-1.92645e+00 3.25095e+03 -1.16931e+00 -1.08671e+00
-1.42645e+00 3.25095e+03 -1.73620e+00 -1.28945e+00
-9.26447e-01 3.25095e+03 -1.80715e+00 -1.30629e+00
-4.26447e-01 3.25095e+03 -1.76258e+00 -1.42329e+00
7.35532e-02 3.25095e+03 -1.25864e+00 -1.03561e+00
5.73553e-01 3.25095e+03 -1.06587e+00 -8.67696e-01
1.07355e+00 3.25095e+03 -5.43080e-01 -4.44849e-01
1.57355e+00 3.25095e+03 -2.90252e-01 -2.30773e-01
2.07355e+00 3.25095e+03 -5.68213e-02 -8.68406e-02
2.57355e+00 3.25095e+03 -1.38282e-02 -2.35447e-02
3.07355e+00 3.25095e+03 -5.05207e-03 -1.52749e-02
3.57355e+00 3.25095e+03 2.09077e-03 -9.06303e-04
4.07355e+00 3.25095e+03 3.20330e-03 5.21721e-04
4.57355e+00 3.25095e+03 -6.68266e-04 -1.16181e-04
5.07355e+00 3.25095e+03 -5.46593e-04 -2.40240e-04
5.57355e+00 3.25095e+03 7.58844e-04 1.19752e-03
6.07355e+00 3.25095e+03 -3.25731e-04 -6.46082e-04
6.57355e+00 3.25095e+03 3.46919e-05 -4.92327e-04
7.07355e+00 3.25095e+03 9.23323e-05 3.53622e-04
7.57355e+00 3.25095e+03 7.99291e-05 8.98056e-05
8.07355e+00 3.25095e+03 -4.43938e-04 -1.69307e-04
8.57355e+00 3.25095e+03 5.53378e-04 4.40858e-04
9.07355e+00 3.25095e+03 -3.68473e-04 -5.18874e-05
9.57355e+00 3.25095e+03 -1.79160e-04 -2.85619e-04
1.00736e+01 3.25095e+03 -1.06727e-05 3.29949e-04
1.05736e+01 3.25095e+03 3.26952e-05 2.16045e-04
1.10736e+01 3.25095e+03 -8.79962e-05 5.14459e-04
1.15736e+01 3.25095e+03 -1.18026e-04 -4.86034e-04
1.20736e+01 3.25095e+03 -6.84528e-05 1.11091e-04
1.25736e+01 3.25095e+03 3.73940e-04 3.00331e-04
1.30736e+01 3.25095e+03 -2.32505e-04 2.72001e-04
1.35736e+01 3.25095e+03 -1.79032e-04 -1.49033e-04
1.40736e+01 3.25095e+03 -5.90176e-05 3.08137e-04
1.45736e+01 3.25095e+03 -7.29363e-05 -1.79327e-04
1.50736e+01 3.25095e+03 2.64459e-05 8.46861e-05
1.55736e+01 3.25095e+03 1.61054e-05 7.13386e-06
1.60736e+01 3.25095e+03 5.27547e-05 9.78551e-05
1.65736e+01 3.25095e+03 2.50686e-05 1.17100e-04
-1.29264e+01 3.25199e+03 5.24089e-01 2.15683e-01
-1.24264e+01 3.25199e+03 3.61523e-01 8.41749e-02
-1.19264e+01 3.25199e+03 -1.06379e-01 -1.93927e-01
-1.14264e+01 3.25199e+03 4.74763e-01 2.67789e-01
-1.09264e+01 3.25199e+03 -1.14761e-01 -6.09330e-02
-1.04264e+01 3.25199e+03 -4.27931e-02 -2.87373e-02
-9.92645e+00 3.25199e+03 -8.15467e-02 1.72009e-02
-9.42645e+00 3.25199e+03 -1.24447e-01 -2.23814e-01
-8.92645e+00 3.25199e+03 1.43347e-01 1.84524e-01
-8.42645e+00 3.25199e+03 7.64429e-03 9.31437e-02
-7.92645e+00 3.25199e+03 -5.97419e-01 -2.92033e-01
-7.42645e+00 3.25199e+03 -4.62705e-01 -1.70013e-01
-6.92645e+00 3.25199e+03 1.01849e-01 3.84302e-02
-6.42645e+00 3.25199e+03 -4.74100e-01 -2.78360e-01
-5.92645e+00 3.25199e+03 -1.71195e-01 -4.31758e-02
-5.42645e+00 3.25199e+03 -6.95221e-02 -1.11224e-01
-4.92645e+00 3.25199e+03 -7.92937e-02 -2.72644e-03
-4.42645e+00 3.25199e+03 -2.16495e-01 4.23691e-02
-3.92645e+00 3.25199e+03 -4.54705e-01 -6.12100e-02
-3.42645e+00 3.25199e+03 -4.44875e-01 -2.39239e-01
-2.92645e+00 3.25199e+03 -8.31812e-01 -6.52171e-01
-2.42645e+00 3.25199e+03 -1.00074e+00 -8.90910e-01
-1.92645e+00 3.25199e+03 -1.16854e+00 -1.08749e+00
-1.42645e+00 3.25199e+03 -1.76354e+00 -1.31238e+00
-9.26447e-01 3.25199e+03 -1.81046e+00 -1.31196e+00
-4.26447e-01 3.25199e+03 -1.79010e+00 -1.44443e+00
7.35532e-02 3.25199e+03 -1.27730e+00 -1.05189e+00
5.73553e-01 3.25199e+03 -1.07281e+00 -8.77003e-01
1.07355e+00 3.25199e+03 -5.49348e-01 -4.44043e-01
1.57355e+00 3.25199e+03 -2.96342e-01 -2.37062e-01
2.07355e+00 3.25199e+03 -5.93748e-02 -8.81040e-02
2.57355e+00 3.25199e+03 -1.49743e-02 -2.37034e-02
3.07355e+00 3.25199e+03 -5.51513e-03 -1.56846e-02
3.57355e+00 3.25199e+03 2.41879e-03 -2.52193e-04
4.07355e+00 3.25199e+03 3.11544e-03 3.90699e-04
4.57355e+00 3.25199e+03 -6.46211e-04 -1.42371e-04
5.07355e+00 3.25199e+03 -6.01291e-04 -2.66035e-04
5.57355e+00 3.25199e+03 7.33621e-04 1.12572e-03
6.07355e+00 3.25199e+03 -3.16987e-04 -5.62164e-04
6.57355e+00 3.25199e+03 4.91471e-05 -4.74966e-04
7.07355e+00 3.25199e+03 8.08005e-05 3.51296e-04
7.57355e+00 3.25199e+03 1.13740e-04 1.24800e-04
8.07355e+00 3.25199e+03 -4.75215e-04 -2.11576e-04
8.57355e+00 3.25199e+03 5.69295e-04 4.30856e-04
9.07355e+00 3.25199e+03 -3.46300e-04 -2.47362e-05
9.57355e+00 3.25199e+03 -1.91080e-04 -2.87760e-04
1.00736e+01 3.25199e+03 -1.72269e-05 3.34724e-04
1.05736e+01 3.25199e+03 3.51989e-05 2.54978e-04
1.10736e+01 3.25199e+03 -8.63892e-05 5.30819e-04
1.15736e+01 3.25199e+03 -1.29497e-04 -4.56701e-04
1.20736e+01 3.25199e+03 -7.98972e-05 8.15389e-05
1.25736e+01 3.25199e+03 3.62710e-04 3.06361e-04
1.30736e+01 3.25199e+03 -1.92408e-04 2.93868e-04
1.35736e+01 3.25199e+03 -1.91152e-04 -1.74924e-04
1.40736e+01 3.25199e+03 -7.82581e-05 2.90295e-04
1.45736e+01 3.25199e+03 -6.72165e-05 -1.98130e-04
1.50736e+01 3.25199e+03 4.61082e-05 1.05044e-04
1.55736e+01 3.25199e+03 1.43763e-05 2.90462e-05
1.60736e+01 3.25199e+03 4.52479e-05 8.11918e-05
1.65736e+01 3.25199e+03 3.60485e-05 1.47421e-04
-1.29264e+01 3.25303e+03 5.31356e-01 2.19316e-01
-1.24264e+01 3.25303e+03 3.44154e-01 7.57438e-02
-1.19264e+01 3.25303e+03 -8.86043e-02 -1.90727e-01
-1.14264e+01 3.25303e+03 4.69505e-01 2.75709e-01
-1.09264e+01 3.25303e+03 -8.89695e-02 -4.71509e-02
-1.04264e+01 3.25303e+03 -2.62347e-02 -3.60737e-02
-9.92645e+00 3.25303e+03 -8.52759e-02 7.29278e-03
-9.42645e+00 3.25303e+03 -1.23141e-01 -2.20825e-01
-8.92645e+00 3.25303e+03 1.27171e-01 1.72859e-01
-8.42645e+00 3.25303e+03 3.34955e-03 9.05041e-02
-7.92645e+00 3.25303e+03 -6.09679e-01 -2.90477e-01
-7.42645e+00 3.25303e+03 -4.87393e-01 -1.75493e-01
-6.92645e+00 3.25303e+03 1.00355e-01 3.04247e-02
-6.42645e+00 3.25303e+03 -4.64390e-01 -2.89839e-01
-5.92645e+00 3.25303e+03 -1.38552e-01 -2.67244e-02
-5.42645e+00 3.25303e+03 -3.32233e-02 -1.15093e-01
-4.92645e+00 3.25303e+03 -9.08068e-02 5.63494e-03
-4.42645e+00 3.25303e+03 -2.37017e-01 4.31482e-02
-3.92645e+00 3.25303e+03 -4.96511e-01 -8.33419e-02
-3.42645e+00 3.25303e+03 -4.78562e-01 -2.41742e-01
-2.92645e+00 3.25303e+03 -8.76752e-01 -6.71382e-01
-2.42645e+00 3.25303e+03 -9.96128e-01 -8.85969e-01
-1.92645e+00 3.25303e+03 -1.16692e+00 -1.08628e+00
-1.42645e+00 3.25303e+03 -1.78890e+00 -1.33527e+00
-9.26447e-01 3.25303e+03 -1.81186e+00 -1.31800e+00
-4.26447e-01 3.25303e+03 -1.81974e+00 -1.46507e+00
7.35532e-02 3.25303e+03 -1.29766e+00 -1.06889e+00
5.73553e-01 3.25303e+03 -1.07886e+00 -8.85293e-01
1.07355e+00 3.25303e+03 -5.55826e-01 -4.44337e-01
1.57355e+00 3.25303e+03 -3.01802e-01 -2.43593e-01
2.07355e+00 3.25303e+03 -6.21797e-02 -8.93301e-02
2.57355e+00 3.25303e+03 -1.61549e-02 -2.36763e-02
3.07355e+00 3.25303e+03 -5.98312e-03 -1.60155e-02
3.57355e+00 3.25303e+03 2.73397e-03 4.35479e-04
4.07355e+00 3.25303e+03 2.99742e-03 2.11572e-04
4.57355e+00 3.25303e+03 -6.07236e-04 -1.78838e-04
5.07355e+00 3.25303e+03 -6.60640e-04 -2.80794e-04
5.57355e+00 3.25303e+03 7.06508e-04 1.04848e-03
6.07355e+00 3.25303e+03 -3.03789e-04 -4.78571e-04
6.57355e+00 3.25303e+03 6.30405e-05 -4.50592e-04
7.07355e+00 3.25303e+03 6.99667e-05 3.47188e-04
7.57355e+00 3.25303e+03 1.44454e-04 1.51626e-04
8.07355e+00 3.25303e+03 -5.00622e-04 -2.50013e-04
8.57355e+00 3.25303e+03 5.79793e-04 4.14362e-04
9.07355e+00 3.25303e+03 -3.20330e-04 2.17883e-06
9.57355e+00 3.25303e+03 -1.99863e-04 -2.77621e-04
1.00736e+01 3.25303e+03 -2.77997e-05 3.32033e-04
1.05736e+01 3.25303e+03 4.06681e-05 2.98034e-04
1.10736e+01 3.25303e+03 -8.67414e-05 5.42807e-04
1.15736e+01 3.25303e+03 -1.41385e-04 -4.27881e-04
1.20736e+01 3.25303e+03 -9.31382e-05 5.40439e-05
1.25736e+01 3.25303e+03 3.44330e-04 3.09842e-04
1.30736e+01 3.25303e+03 -1.42988e-04 3.15213e-04
1.35736e+01 3.25303e+03 -2.01571e-04 -1.96445e-04
1.40736e+01 3.25303e+03 -1.01625e-04 2.72726e-04
1.45736e+01 3.25303e+03 -6.09529e-05 -2.15796e-04
1.50736e+01 3.25303e+03 6.28938e-05 1.25410e-04
1.55736e+01 3.25303e+03 1.67019e-05 4.67868e-05
1.60736e+01 3.25303e+03 3.56948e-05 6.51434e-05
1.65736e+01 3.25303e+03 4.62385e-05 1.75614e-04
-1.29264e+01 3.25407e+03 5.37069e-01 2.23969e-01
-1.24264e+01 3.25407e+03 3.14467e-01 6.25789e-02
-1.19264e+01 3.25407e+03 -6.85438e-02 -1.84003e-01
-1.14264e+01 3.25407e+03 4.63370e-01 2.82004e-01
-1.09264e+01 3.25407e+03 -6.23824e-02 -3.37199e-02
-1.04264e+01 3.25407e+03 -1.35535e-02 -4.40957e-02
-9.92645e+00 3.25407e+03 -8.58989e-02 -1.43067e-03
-9.42645e+00 3.25407e+03 -1.22333e-01 -2.19424e-01
-8.92645e+00 3.25407e+03 1.09994e-01 1.60590e-01
-8.42645e+00 3.25407e+03 -9.42832e-04 8.64290e-02
-7.92645e+00 3.25407e+03 -6.21100e-01 -2.87762e-01
-7.42645e+00 3.25407e+03 -5.06048e-01 -1.77506e-01
-6.92645e+00 3.25407e+03 9.44590e-02 2.14452e-02
-6.42645e+00 3.25407e+03 -4.53384e-01 -2.99338e-01
-5.92645e+00 3.25407e+03 -1.02678e-01 -1.02251e-02
-5.42645e+00 3.25407e+03 1.27966e-03 -1.19177e-01
-4.92645e+00 3.25407e+03 -9.95178e-02 1.59506e-02
-4.42645e+00 3.25407e+03 -2.55438e-01 4.50303e-02
-3.92645e+00 3.25407e+03 -5.41072e-01 -1.06596e-01
-3.42645e+00 3.25407e+03 -5.15886e-01 -2.46728e-01
-2.92645e+00 3.25407e+03 -9.21678e-01 -6.90931e-01
-2.42645e+00 3.25407e+03 -9.89190e-01 -8.80044e-01
-1.92645e+00 3.25407e+03 -1.16472e+00 -1.08356e+00
-1.42645e+00 3.25407e+03 -1.81140e+00 -1.35730e+00
-9.26447e-01 3.25407e+03 -1.81084e+00 -1.32396e+00
-4.26447e-01 3.25407e+03 -1.85144e+00 -1.48516e+00
7.35532e-02 3.25407e+03 -1.31915e+00 -1.08625e+00
5.73553e-01 3.25407e+03 -1.08432e+00 -8.92758e-01
1.07355e+00 3.25407e+03 -5.62585e-01 -4.45933e-01
1.57355e+00 3.25407e+03 -3.06375e-01 -2.50174e-01
2.07355e+00 3.25407e+03 -6.53005e-02 -9.06196e-02
2.57355e+00 3.25407e+03 -1.73708e-02 -2.34711e-02
3.07355e+00 3.25407e+03 -6.39138e-03 -1.61838e-02
3.57355e+00 3.25407e+03 3.01037e-03 1.11465e-03
4.07355e+00 3.25407e+03 2.85768e-03 -8.57020e-06
4.57355e+00 3.25407e+03 -5.52316e-04 -2.23392e-04
5.07355e+00 3.25407e+03 -7.24397e-04 -2.85559e-04
5.57355e+00 3.25407e+03 6.79755e-04 9.72071e-04
6.07355e+00 3.25407e+03 -2.87665e-04 -4.00973e-04
6.57355e+00 3.25407e+03 7.68105e-05 -4.19048e-04
7.07355e+00 3.25407e+03 5.98163e-05 3.40878e-04
7.57355e+00 3.25407e+03 1.71410e-04 1.69699e-04
8.07355e+00 3.25407e+03 -5.19794e-04 -2.84315e-04
8.57355e+00 3.25407e+03 5.85399e-04 3.91534e-04
9.07355e+00 3.25407e+03 -2.92044e-04 2.74881e-05
9.57355e+00 3.25407e+03 -2.03746e-04 -2.55361e-04
1.00736e+01 3.25407e+03 -4.24409e-05 3.21521e-04
1.05736e+01 3.25407e+03 4.86728e-05 3.43939e-04
1.10736e+01 3.25407e+03 -8.81441e-05 5.48862e-04
1.15736e+01 3.25407e+03 -1.53768e-04 -4.01784e-04
1.20736e+01 3.25407e+03 -1.07725e-04 2.98242e-05
1.25736e+01 3.25407e+03 3.18817e-04 3.09850e-04
1.30736e+01 3.25407e+03 -8.43875e-05 3.34904e-04
1.35736e+01 3.25407e+03 -2.08718e-04 -2.11969e-04
1.40736e+01 3.25407e+03 -1.29250e-04 2.55986e-04
1.45736e+01 3.25407e+03 -5.57055e-05 -2.33395e-04
1.50736e+01 3.25407e+03 7.79582e-05 1.47053e-04
1.55736e+01 3.25407e+03 2.28178e-05 5.89938e-05
1.60736e+01 3.25407e+03 2.39384e-05 4.97182e-05
1.65736e+01 3.25407e+03 5.54549e-05 2.01956e-04
-1.29264e+01 3.25512e+03 5.41640e-01 2.29953e-01
-1.24264e+01 3.25512e+03 2.72211e-01 4.48957e-02
-1.19264e+01 3.25512e+03 -4.74769e-02 -1.74492e-01
-1.14264e+01 3.25512e+03 4.55600e-01 2.86331e-01
-1.09264e+01 3.25512e+03 -3.57783e-02 -2.08636e-02
-1.04264e+01 3.25512e+03 -5.80500e-03 -5.27933e-02
-9.92645e+00 3.25512e+03 -8.46366e-02 -8.97199e-03
-9.42645e+00 3.25512e+03 -1.20647e-01 -2.18904e-01
-8.92645e+00 3.25512e+03 9.21812e-02 1.48095e-01
-8.42645e+00 3.25512e+03 -5.16022e-03 8.09522e-02
-7.92645e+00 3.25512e+03 -6.32171e-01 -2.84506e-01
-7.42645e+00 3.25512e+03 -5.18030e-01 -1.75636e-01
-6.92645e+00 3.25512e+03 8.51986e-02 1.21503e-02
-6.42645e+00 3.25512e+03 -4.41465e-01 -3.06536e-01
-5.92645e+00 3.25512e+03 -6.44728e-02 5.66691e-03
-5.42645e+00 3.25512e+03 3.38344e-02 -1.23495e-01
-4.92645e+00 3.25512e+03 -1.05047e-01 2.79549e-02
-4.42645e+00 3.25512e+03 -2.71019e-01 4.86595e-02
-3.92645e+00 3.25512e+03 -5.86479e-01 -1.30141e-01
-3.42645e+00 3.25512e+03 -5.55234e-01 -2.53980e-01
-2.92645e+00 3.25512e+03 -9.65582e-01 -7.10382e-01
-2.42645e+00 3.25512e+03 -9.81141e-01 -8.73695e-01
-1.92645e+00 3.25512e+03 -1.16213e+00 -1.07979e+00
-1.42645e+00 3.25512e+03 -1.83027e+00 -1.37740e+00
-9.26447e-01 3.25512e+03 -1.80803e+00 -1.33003e+00
-4.26447e-01 3.25512e+03 -1.88514e+00 -1.50486e+00
7.35532e-02 3.25512e+03 -1.34102e+00 -1.10357e+00
5.73553e-01 3.25512e+03 -1.08901e+00 -8.99476e-01
1.07355e+00 3.25512e+03 -5.69564e-01 -4.48838e-01
1.57355e+00 3.25512e+03 -3.09992e-01 -2.56568e-01
2.07355e+00 3.25512e+03 -6.86967e-02 -9.20247e-02
2.57355e+00 3.25512e+03 -1.86165e-02 -2.30642e-02
3.07355e+00 3.25512e+03 -6.70930e-03 -1.61530e-02
3.57355e+00 3.25512e+03 3.22865e-03 1.75955e-03
4.07355e+00 3.25512e+03 2.70080e-03 -2.69324e-04
4.57355e+00 3.25512e+03 -4.83188e-04 -2.71611e-04
5.07355e+00 3.25512e+03 -7.90775e-04 -2.82351e-04
5.57355e+00 3.25512e+03 6.54689e-04 8.99274e-04
6.07355e+00 3.25512e+03 -2.69733e-04 -3.31622e-04
6.57355e+00 3.25512e+03 9.08662e-05 -3.80873e-04
7.07355e+00 3.25512e+03 4.98839e-05 3.31845e-04
7.57355e+00 3.25512e+03 1.92665e-04 1.77651e-04
8.07355e+00 3.25512e+03 -5.31358e-04 -3.13505e-04
8.57355e+00 3.25512e+03 5.86948e-04 3.64440e-04
9.07355e+00 3.25512e+03 -2.64180e-04 4.85683e-05
9.57355e+00 3.25512e+03 -2.00721e-04 -2.22052e-04
1.00736e+01 3.25512e+03 -6.03595e-05 3.04743e-04
1.05736e+01 3.25512e+03 5.74579e-05 3.90322e-04
1.10736e+01 3.25512e+03 -8.88578e-05 5.48055e-04
1.15736e+01 3.25512e+03 -1.67303e-04 -3.81576e-04
1.20736e+01 3.25512e+03 -1.21939e-04 1.10768e-05
1.25736e+01 3.25512e+03 2.87548e-04 3.06126e-04
1.30736e+01 3.25512e+03 -1.94214e-05 3.51209e-04
1.35736e+01 3.25512e+03 -2.11278e-04 -2.20554e-04
1.40736e+01 3.25512e+03 -1.60069e-04 2.40580e-04
1.45736e+01 3.25512e+03 -5.27014e-05 -2.51820e-04
1.50736e+01 3.25512e+03 9.17432e-05 1.69446e-04
1.55736e+01 3.25512e+03 3.30602e-05 6.65114e-05
1.60736e+01 3.25512e+03 9.71729e-06 3.29994e-05
1.65736e+01 3.25512e+03 6.48862e-05 2.27232e-04
-1.29264e+01 3.25616e+03 5.44750e-01 2.36982e-01
-1.24264e+01 3.25616e+03 2.17329e-01 2.32168e-02
-1.19264e+01 3.25616e+03 -2.66781e-02 -1.63254e-01
-1.14264e+01 3.25616e+03 4.45832e-01 2.88785e-01
-1.09264e+01 3.25616e+03 -9.72511e-03 -9.42085e-03
-1.04264e+01 3.25616e+03 -2.04786e-03 -6.15931e-02
-9.92645e+00 3.25616e+03 -8.05159e-02 -1.47122e-02
-9.42645e+00 3.25616e+03 -1.17469e-01 -2.18712e-01
-8.92645e+00 3.25616e+03 7.41353e-02 1.35032e-01
-8.42645e+00 3.25616e+03 -8.03307e-03 7.47429e-02
-7.92645e+00 3.25616e+03 -6.41751e-01 -2.80771e-01
-7.42645e+00 3.25616e+03 -5.21430e-01 -1.68645e-01
-6.92645e+00 3.25616e+03 7.40838e-02 2.85197e-03
-6.42645e+00 3.25616e+03 -4.28722e-01 -3.11297e-01
-5.92645e+00 3.25616e+03 -2.57870e-02 2.03683e-02
-5.42645e+00 3.25616e+03 6.33433e-02 -1.28218e-01
-4.92645e+00 3.25616e+03 -1.06994e-01 4.16986e-02
-4.42645e+00 3.25616e+03 -2.82916e-01 5.43424e-02
-3.92645e+00 3.25616e+03 -6.31368e-01 -1.53559e-01
-3.42645e+00 3.25616e+03 -5.95648e-01 -2.63877e-01
-2.92645e+00 3.25616e+03 -1.00654e+00 -7.28376e-01
-2.42645e+00 3.25616e+03 -9.72917e-01 -8.67453e-01
-1.92645e+00 3.25616e+03 -1.16008e+00 -1.07594e+00
-1.42645e+00 3.25616e+03 -1.84413e+00 -1.39450e+00
-9.26447e-01 3.25616e+03 -1.80491e+00 -1.33682e+00
-4.26447e-01 3.25616e+03 -1.92013e+00 -1.52382e+00
7.35532e-02 3.25616e+03 -1.36215e+00 -1.12047e+00
5.73553e-01 3.25616e+03 -1.09297e+00 -9.05547e-01
1.07355e+00 3.25616e+03 -5.76781e-01 -4.53123e-01
1.57355e+00 3.25616e+03 -3.12652e-01 -2.62431e-01
2.07355e+00 3.25616e+03 -7.22706e-02 -9.35625e-02
2.57355e+00 3.25616e+03 -1.98434e-02 -2.24159e-02
3.07355e+00 3.25616e+03 -6.90914e-03 -1.59074e-02
3.57355e+00 3.25616e+03 3.37697e-03 2.36097e-03
4.07355e+00 3.25616e+03 2.52680e-03 -5.72734e-04
4.57355e+00 3.25616e+03 -4.01280e-04 -3.18182e-04
5.07355e+00 3.25616e+03 -8.58000e-04 -2.72589e-04
5.57355e+00 3.25616e+03 6.32239e-04 8.30928e-04
6.07355e+00 3.25616e+03 -2.49726e-04 -2.69614e-04
6.57355e+00 3.25616e+03 1.04919e-04 -3.38453e-04
7.07355e+00 3.25616e+03 3.93723e-05 3.19752e-04
7.57355e+00 3.25616e+03 2.06830e-04 1.74615e-04
8.07355e+00 3.25616e+03 -5.34579e-04 -3.35758e-04
8.57355e+00 3.25616e+03 5.85806e-04 3.35042e-04
9.07355e+00 3.25616e+03 -2.39054e-04 6.32428e-05
9.57355e+00 3.25616e+03 -1.90651e-04 -1.78975e-04
1.00736e+01 3.25616e+03 -8.03375e-05 2.83353e-04
1.05736e+01 3.25616e+03 6.53319e-05 4.35690e-04
1.10736e+01 3.25616e+03 -8.74671e-05 5.40673e-04
1.15736e+01 3.25616e+03 -1.82421e-04 -3.68836e-04
1.20736e+01 3.25616e+03 -1.33994e-04 -2.23729e-07
1.25736e+01 3.25616e+03 2.50302e-04 2.98264e-04
1.30736e+01 3.25616e+03 4.95696e-05 3.63203e-04
1.35736e+01 3.25616e+03 -2.07858e-04 -2.20727e-04
1.40736e+01 3.25616e+03 -1.93884e-04 2.26573e-04
1.45736e+01 3.25616e+03 -5.19944e-05 -2.70601e-04
1.50736e+01 3.25616e+03 1.03206e-04 1.90874e-04
1.55736e+01 3.25616e+03 4.72465e-05 7.09282e-05
1.60736e+01 3.25616e+03 -6.19874e-06 1.37274e-05
1.65736e+01 3.25616e+03 7.44462e-05 2.49855e-04
-1.29264e+01 3.25720e+03 5.46092e-01 2.44761e-01
-1.24264e+01 3.25720e+03 1.51863e-01 -1.54593e-03
-1.19264e+01 3.25720e+03 -6.72457e-03 -1.51036e-01
-1.14264e+01 3.25720e+03 4.34836e-01 2.89626e-01
-1.09264e+01 3.25720e+03 1.62177e-02 1.61380e-04
-1.04264e+01 3.25720e+03 -2.03354e-03 -7.01701e-02
-9.92645e+00 3.25720e+03 -7.13738e-02 -1.74974e-02
-9.42645e+00 3.25720e+03 -1.13110e-01 -2.18835e-01
-8.92645e+00 3.25720e+03 5.55418e-02 1.20384e-01
-8.42645e+00 3.25720e+03 -9.14802e-03 6.83665e-02
-7.92645e+00 3.25720e+03 -6.48633e-01 -2.76294e-01
-7.42645e+00 3.25720e+03 -5.15096e-01 -1.55714e-01
-6.92645e+00 3.25720e+03 6.23219e-02 -6.21842e-03
-6.42645e+00 3.25720e+03 -4.15525e-01 -3.13713e-01
-5.92645e+00 3.25720e+03 1.18754e-02 3.35294e-02
-5.42645e+00 3.25720e+03 8.85078e-02 -1.33441e-01
-4.92645e+00 3.25720e+03 -1.04403e-01 5.72888e-02
-4.42645e+00 3.25720e+03 -2.90160e-01 6.20356e-02
-3.92645e+00 3.25720e+03 -6.73522e-01 -1.76049e-01
-3.42645e+00 3.25720e+03 -6.35831e-01 -2.76229e-01
-2.92645e+00 3.25720e+03 -1.04209e+00 -7.43658e-01
-2.42645e+00 3.25720e+03 -9.64557e-01 -8.61658e-01
-1.92645e+00 3.25720e+03 -1.15877e+00 -1.07263e+00
-1.42645e+00 3.25720e+03 -1.85243e+00 -1.40855e+00
-9.26447e-01 3.25720e+03 -1.80213e+00 -1.34425e+00
-4.26447e-01 3.25720e+03 -1.95546e+00 -1.54177e+00
7.35532e-02 3.25720e+03 -1.38189e+00 -1.13673e+00
5.73553e-01 3.25720e+03 -1.09682e+00 -9.11212e-01
1.07355e+00 3.25720e+03 -5.84319e-01 -4.58928e-01
1.57355e+00 3.25720e+03 -3.14423e-01 -2.67563e-01
2.07355e+00 3.25720e+03 -7.58291e-02 -9.51588e-02
2.57355e+00 3.25720e+03 -2.09911e-02 -2.15116e-02
3.07355e+00 3.25720e+03 -6.97360e-03 -1.54233e-02
3.57355e+00 3.25720e+03 3.44604e-03 2.88412e-03
4.07355e+00 3.25720e+03 2.33886e-03 -9.11135e-04
4.57355e+00 3.25720e+03 -3.08041e-04 -3.61783e-04
5.07355e+00 3.25720e+03 -9.24905e-04 -2.59131e-04
5.57355e+00 3.25720e+03 6.13068e-04 7.67917e-04
6.07355e+00 3.25720e+03 -2.27770e-04 -2.14434e-04
6.57355e+00 3.25720e+03 1.18157e-04 -2.94137e-04
7.07355e+00 3.25720e+03 2.89786e-05 3.04755e-04
7.57355e+00 3.25720e+03 2.12854e-04 1.59663e-04
8.07355e+00 3.25720e+03 -5.29638e-04 -3.50266e-04
8.57355e+00 3.25720e+03 5.82788e-04 3.04987e-04
9.07355e+00 3.25720e+03 -2.16885e-04 7.01608e-05
9.57355e+00 3.25720e+03 -1.74423e-04 -1.28613e-04
1.00736e+01 3.25720e+03 -1.01085e-04 2.59086e-04
1.05736e+01 3.25720e+03 7.10211e-05 4.78966e-04
1.10736e+01 3.25720e+03 -8.38892e-05 5.27092e-04
1.15736e+01 3.25720e+03 -1.98919e-04 -3.63163e-04
1.20736e+01 3.25720e+03 -1.42225e-04 -2.42618e-06
1.25736e+01 3.25720e+03 2.06360e-04 2.85271e-04
1.30736e+01 3.25720e+03 1.21194e-04 3.70411e-04
1.35736e+01 3.25720e+03 -1.97566e-04 -2.11266e-04
1.40736e+01 3.25720e+03 -2.31072e-04 2.13015e-04
1.45736e+01 3.25720e+03 -5.36873e-05 -2.89242e-04
1.50736e+01 3.25720e+03 1.12784e-04 2.11822e-04
1.55736e+01 3.25720e+03 6.35720e-05 7.23296e-05
1.60736e+01 3.25720e+03 -2.23044e-05 -7.94600e-06
1.65736e+01 3.25720e+03 8.30115e-05 2.67850e-04
-1.29264e+01 3.25824e+03 5.45201e-01 2.52716e-01
-1.24264e+01 3.25824e+03 7.85199e-02 -2.85877e-02
-1.19264e+01 3.25824e+03 1.15618e-02 -1.38474e-01
-1.14264e+01 3.25824e+03 4.23052e-01 2.89153e-01
-1.09264e+01 3.25824e+03 4.10712e-02 6.98391e-03
-1.04264e+01 3.25824e+03 -6.02751e-03 -7.83372e-02
-9.92645e+00 3.25824e+03 -5.65519e-02 -1.68481e-02
-9.42645e+00 3.25824e+03 -1.06917e-01 -2.19070e-01
-8.92645e+00 3.25824e+03 3.57566e-02 1.03467e-01
-8.42645e+00 3.25824e+03 -8.75791e-03 6.20620e-02
-7.92645e+00 3.25824e+03 -6.51341e-01 -2.70377e-01
-7.42645e+00 3.25824e+03 -4.99469e-01 -1.36907e-01
-6.92645e+00 3.25824e+03 5.02303e-02 -1.49490e-02
-6.42645e+00 3.25824e+03 -4.02218e-01 -3.14073e-01
-5.92645e+00 3.25824e+03 4.86350e-02 4.51715e-02
-5.42645e+00 3.25824e+03 1.07787e-01 -1.39811e-01
-4.92645e+00 3.25824e+03 -9.64768e-02 7.49209e-02
-4.42645e+00 3.25824e+03 -2.92752e-01 7.15159e-02
-3.92645e+00 3.25824e+03 -7.10757e-01 -1.96749e-01
-3.42645e+00 3.25824e+03 -6.74297e-01 -2.90795e-01
-2.92645e+00 3.25824e+03 -1.07138e+00 -7.56028e-01
-2.42645e+00 3.25824e+03 -9.56994e-01 -8.56338e-01
-1.92645e+00 3.25824e+03 -1.15767e+00 -1.06991e+00
-1.42645e+00 3.25824e+03 -1.85570e+00 -1.42014e+00
-9.26447e-01 3.25824e+03 -1.80006e+00 -1.35210e+00
-4.26447e-01 3.25824e+03 -1.99014e+00 -1.55860e+00
7.35532e-02 3.25824e+03 -1.39996e+00 -1.15210e+00
5.73553e-01 3.25824e+03 -1.10147e+00 -9.17059e-01
1.07355e+00 3.25824e+03 -5.92269e-01 -4.66314e-01
1.57355e+00 3.25824e+03 -3.15405e-01 -2.71927e-01
2.07355e+00 3.25824e+03 -7.92614e-02 -9.67479e-02
2.57355e+00 3.25824e+03 -2.20582e-02 -2.03237e-02
3.07355e+00 3.25824e+03 -6.88346e-03 -1.46710e-02
3.57355e+00 3.25824e+03 3.41880e-03 3.27823e-03
4.07355e+00 3.25824e+03 2.14876e-03 -1.26521e-03
4.57355e+00 3.25824e+03 -2.09648e-04 -4.04403e-04
5.07355e+00 3.25824e+03 -9.90108e-04 -2.45643e-04
5.57355e+00 3.25824e+03 5.97833e-04 7.10756e-04
6.07355e+00 3.25824e+03 -2.04476e-04 -1.67292e-04
6.57355e+00 3.25824e+03 1.30056e-04 -2.49002e-04
7.07355e+00 3.25824e+03 1.95921e-05 2.86443e-04
7.57355e+00 3.25824e+03 2.10965e-04 1.33604e-04
8.07355e+00 3.25824e+03 -5.18023e-04 -3.57643e-04
8.57355e+00 3.25824e+03 5.77700e-04 2.75690e-04
9.07355e+00 3.25824e+03 -1.96012e-04 6.92585e-05
9.57355e+00 3.25824e+03 -1.53123e-04 -7.44558e-05
1.00736e+01 3.25824e+03 -1.21189e-04 2.33200e-04
1.05736e+01 3.25824e+03 7.34031e-05 5.17841e-04
1.10736e+01 3.25824e+03 -7.82369e-05 5.08268e-04
1.15736e+01 3.25824e+03 -2.15609e-04 -3.63464e-04
1.20736e+01 3.25824e+03 -1.45900e-04 3.84725e-06
1.25736e+01 3.25824e+03 1.55829e-04 2.66647e-04
1.30736e+01 3.25824e+03 1.93802e-04 3.72675e-04
1.35736e+01 3.25824e+03 -1.80465e-04 -1.91975e-04
1.40736e+01 3.25824e+03 -2.70514e-04 2.00104e-04
1.45736e+01 3.25824e+03 -5.89478e-05 -3.07840e-04
1.50736e+01 3.25824e+03 1.22751e-04 2.33893e-04
1.55736e+01 3.25824e+03 8.04805e-05 7.12253e-05
1.60736e+01 3.25824e+03 -3.87881e-05 -3.33541e-05
1.65736e+01 3.25824e+03 9.01343e-05 2.79924e-04
-1.29264e+01 3.25929e+03 5.41080e-01 2.60087e-01
-1.24264e+01 3.25929e+03 5.39670e-05 -5.67087e-02
-1.19264e+01 3.25929e+03 2.85417e-02 -1.25813e-01
-1.14264e+01 3.25929e+03 4.11193e-01 2.87731e-01
-1.09264e+01 3.25929e+03 6.24812e-02 9.88881e-03
-1.04264e+01 3.25929e+03 -1.24514e-02 -8.56154e-02
-9.92645e+00 3.25929e+03 -3.72174e-02 -1.29754e-02
-9.42645e+00 3.25929e+03 -9.84566e-02 -2.19117e-01
-8.92645e+00 3.25929e+03 1.39532e-02 8.39658e-02
-8.42645e+00 3.25929e+03 -7.01575e-03 5.60140e-02
-7.92645e+00 3.25929e+03 -6.49280e-01 -2.62456e-01
-7.42645e+00 3.25929e+03 -4.74853e-01 -1.12609e-01
-6.92645e+00 3.25929e+03 3.92525e-02 -2.25801e-02
-6.42645e+00 3.25929e+03 -3.88283e-01 -3.12536e-01
-5.92645e+00 3.25929e+03 8.39077e-02 5.48962e-02
-5.42645e+00 3.25929e+03 1.21026e-01 -1.47458e-01
-4.92645e+00 3.25929e+03 -8.28633e-02 9.47991e-02
-4.42645e+00 3.25929e+03 -2.91060e-01 8.23804e-02
-3.92645e+00 3.25929e+03 -7.43217e-01 -2.15466e-01
-3.42645e+00 3.25929e+03 -7.10206e-01 -3.07314e-01
-2.92645e+00 3.25929e+03 -1.09488e+00 -7.65605e-01
-2.42645e+00 3.25929e+03 -9.51430e-01 -8.51641e-01
-1.92645e+00 3.25929e+03 -1.15749e+00 -1.06840e+00
-1.42645e+00 3.25929e+03 -1.85404e+00 -1.42947e+00
-9.26447e-01 3.25929e+03 -1.79911e+00 -1.36059e+00
-4.26447e-01 3.25929e+03 -2.02356e+00 -1.57429e+00
7.35532e-02 3.25929e+03 -1.41588e+00 -1.16614e+00
5.73553e-01 3.25929e+03 -1.10792e+00 -9.23673e-01
1.07355e+00 3.25929e+03 -6.00717e-01 -4.75248e-01
1.57355e+00 3.25929e+03 -3.15715e-01 -2.75534e-01
2.07355e+00 3.25929e+03 -8.25091e-02 -9.82955e-02
2.57355e+00 3.25929e+03 -2.30610e-02 -1.88877e-02
3.07355e+00 3.25929e+03 -6.60817e-03 -1.36426e-02
3.57355e+00 3.25929e+03 3.28789e-03 3.51519e-03
4.07355e+00 3.25929e+03 1.96701e-03 -1.61446e-03
4.57355e+00 3.25929e+03 -1.12581e-04 -4.48147e-04
5.07355e+00 3.25929e+03 -1.05259e-03 -2.33770e-04
5.57355e+00 3.25929e+03 5.85581e-04 6.57867e-04
6.07355e+00 3.25929e+03 -1.79236e-04 -1.27821e-04
6.57355e+00 3.25929e+03 1.40425e-04 -2.03232e-04
7.07355e+00 3.25929e+03 1.13271e-05 2.64493e-04
7.57355e+00 3.25929e+03 2.02136e-04 9.94271e-05
8.07355e+00 3.25929e+03 -5.02351e-04 -3.59156e-04
8.57355e+00 3.25929e+03 5.71080e-04 2.47474e-04
9.07355e+00 3.25929e+03 -1.75610e-04 6.15195e-05
9.57355e+00 3.25929e+03 -1.28076e-04 -1.85124e-05
1.00736e+01 3.25929e+03 -1.38603e-04 2.06186e-04
1.05736e+01 3.25929e+03 7.11221e-05 5.50181e-04
1.10736e+01 3.25929e+03 -7.05006e-05 4.84495e-04
1.15736e+01 3.25929e+03 -2.29961e-04 -3.68268e-04
1.20736e+01 3.25929e+03 -1.45852e-04 1.71636e-05
1.25736e+01 3.25929e+03 9.91559e-05 2.41894e-04
1.30736e+01 3.25929e+03 2.65778e-04 3.71171e-04
1.35736e+01 3.25929e+03 -1.56919e-04 -1.64341e-04
1.40736e+01 3.25929e+03 -3.10389e-04 1.88865e-04
1.45736e+01 3.25929e+03 -6.88065e-05 -3.26051e-04
1.50736e+01 3.25929e+03 1.34554e-04 2.56991e-04
1.55736e+01 3.25929e+03 9.72540e-05 6.79948e-05
1.60736e+01 3.25929e+03 -5.59772e-05 -6.27731e-05
1.65736e+01 3.25929e+03 9.49572e-05 2.84088e-04
-1.29264e+01 3.26033e+03 5.34233e-01 2.67299e-01
-1.24264e+01 3.26033e+03 -8.15350e-02 -8.50533e-02
-1.19264e+01 3.26033e+03 4.43485e-02 -1.13132e-01
-1.14264e+01 3.26033e+03 3.99041e-01 2.85040e-01
-1.09264e+01 3.26033e+03 7.95437e-02 8.93062e-03
-1.04264e+01 3.26033e+03 -2.15613e-02 -9.22655e-02
-9.92645e+00 3.26033e+03 -1.43741e-02 -5.84773e-03
-9.42645e+00 3.26033e+03 -8.94769e-02 -2.19401e-01
-8.92645e+00 3.26033e+03 -1.13727e-02 6.14554e-02
-8.42645e+00 3.26033e+03 -5.03659e-03 5.00335e-02
-7.92645e+00 3.26033e+03 -6.43311e-01 -2.52612e-01
-7.42645e+00 3.26033e+03 -4.41770e-01 -8.31397e-02
-6.92645e+00 3.26033e+03 3.05729e-02 -2.85848e-02
-6.42645e+00 3.26033e+03 -3.75015e-01 -3.09724e-01
-5.92645e+00 3.26033e+03 1.16201e-01 6.18504e-02
-5.42645e+00 3.26033e+03 1.29255e-01 -1.55478e-01
-4.92645e+00 3.26033e+03 -6.42050e-02 1.16642e-01
-4.42645e+00 3.26033e+03 -2.84827e-01 9.37748e-02
-3.92645e+00 3.26033e+03 -7.70797e-01 -2.31603e-01
-3.42645e+00 3.26033e+03 -7.42296e-01 -3.24855e-01
-2.92645e+00 3.26033e+03 -1.11245e+00 -7.72125e-01
-2.42645e+00 3.26033e+03 -9.48500e-01 -8.48385e-01
-1.92645e+00 3.26033e+03 -1.15835e+00 -1.06847e+00
-1.42645e+00 3.26033e+03 -1.84666e+00 -1.43602e+00
-9.26447e-01 3.26033e+03 -1.79925e+00 -1.36969e+00
-4.26447e-01 3.26033e+03 -2.05525e+00 -1.58904e+00
7.35532e-02 3.26033e+03 -1.42931e+00 -1.17821e+00
5.73553e-01 3.26033e+03 -1.11672e+00 -9.31438e-01
1.07355e+00 3.26033e+03 -6.09830e-01 -4.85655e-01
1.57355e+00 3.26033e+03 -3.15585e-01 -2.78501e-01
2.07355e+00 3.26033e+03 -8.54195e-02 -9.96659e-02
2.57355e+00 3.26033e+03 -2.39629e-02 -1.72745e-02
3.07355e+00 3.26033e+03 -6.13702e-03 -1.23454e-02
3.57355e+00 3.26033e+03 3.05943e-03 3.58982e-03
4.07355e+00 3.26033e+03 1.80040e-03 -1.94019e-03
4.57355e+00 3.26033e+03 -1.73098e-05 -4.90304e-04
5.07355e+00 3.26033e+03 -1.11282e-03 -2.25497e-04
5.57355e+00 3.26033e+03 5.76480e-04 6.08808e-04
6.07355e+00 3.26033e+03 -1.51584e-04 -9.57301e-05
6.57355e+00 3.26033e+03 1.48495e-04 -1.57636e-04
7.07355e+00 3.26033e+03 4.20486e-06 2.39173e-04
7.57355e+00 3.26033e+03 1.87665e-04 6.02042e-05
8.07355e+00 3.26033e+03 -4.84903e-04 -3.56192e-04
8.57355e+00 3.26033e+03 5.63126e-04 2.20484e-04
9.07355e+00 3.26033e+03 -1.54154e-04 4.90542e-05
9.57355e+00 3.26033e+03 -1.01733e-04 3.75041e-05
1.00736e+01 3.26033e+03 -1.51322e-04 1.78797e-04
1.05736e+01 3.26033e+03 6.32420e-05 5.75027e-04
1.10736e+01 3.26033e+03 -6.14773e-05 4.56076e-04
1.15736e+01 3.26033e+03 -2.39695e-04 -3.75771e-04
1.20736e+01 3.26033e+03 -1.42895e-04 3.66616e-05
1.25736e+01 3.26033e+03 3.81721e-05 2.11548e-04
1.30736e+01 3.26033e+03 3.34116e-04 3.66941e-04
1.35736e+01 3.26033e+03 -1.28309e-04 -1.31789e-04
1.40736e+01 3.26033e+03 -3.48424e-04 1.80355e-04
1.45736e+01 3.26033e+03 -8.42168e-05 -3.43407e-04
1.50736e+01 3.26033e+03 1.48450e-04 2.81148e-04
1.55736e+01 3.26033e+03 1.13705e-04 6.33605e-05
1.60736e+01 3.26033e+03 -7.36924e-05 -9.53166e-05
1.65736e+01 3.26033e+03 9.67448e-05 2.79508e-04
-1.29264e+01 3.26137e+03 5.25428e-01 2.74498e-01
-1.24264e+01 3.26137e+03 -1.63767e-01 -1.12717e-01
-1.19264e+01 3.26137e+03 5.77068e-02 -1.00856e-01
-1.14264e+01 3.26137e+03 3.84161e-01 2.79831e-01
-1.09264e+01 3.26137e+03 9.25936e-02 4.56641e-03
-1.04264e+01 3.26137e+03 -3.53260e-02 -9.88845e-02
-9.92645e+00 3.26137e+03 1.22754e-02 4.80896e-03
-9.42645e+00 3.26137e+03 -8.15456e-02 -2.20043e-01
-8.92645e+00 3.26137e+03 -4.02982e-02 3.60130e-02
-8.42645e+00 3.26137e+03 -4.24412e-03 4.39972e-02
-7.92645e+00 3.26137e+03 -6.34513e-01 -2.41176e-01
-7.42645e+00 3.26137e+03 -4.01897e-01 -4.95190e-02
-6.92645e+00 3.26137e+03 2.40397e-02 -3.28515e-02
-6.42645e+00 3.26137e+03 -3.65040e-01 -3.06655e-01
-5.92645e+00 3.26137e+03 1.44070e-01 6.51561e-02
-5.42645e+00 3.26137e+03 1.33475e-01 -1.63303e-01
-4.92645e+00 3.26137e+03 -4.17760e-02 1.39362e-01
-4.42645e+00 3.26137e+03 -2.73767e-01 1.05196e-01
-3.92645e+00 3.26137e+03 -7.91648e-01 -2.44168e-01
-3.42645e+00 3.26137e+03 -7.70510e-01 -3.43288e-01
-2.92645e+00 3.26137e+03 -1.12313e+00 -7.74759e-01
-2.42645e+00 3.26137e+03 -9.48736e-01 -8.47208e-01
-1.92645e+00 3.26137e+03 -1.16004e+00 -1.07017e+00
-1.42645e+00 3.26137e+03 -1.83366e+00 -1.43949e+00
-9.26447e-01 3.26137e+03 -1.80055e+00 -1.37942e+00
-4.26447e-01 3.26137e+03 -2.08441e+00 -1.60273e+00
7.35532e-02 3.26137e+03 -1.44041e+00 -1.18813e+00
5.73553e-01 3.26137e+03 -1.12782e+00 -9.40430e-01
1.07355e+00 3.26137e+03 -6.19731e-01 -4.97342e-01
1.57355e+00 3.26137e+03 -3.15290e-01 -2.80903e-01
2.07355e+00 3.26137e+03 -8.79433e-02 -1.00808e-01
2.57355e+00 3.26137e+03 -2.46891e-02 -1.54787e-02
3.07355e+00 3.26137e+03 -5.48171e-03 -1.07982e-02
3.57355e+00 3.26137e+03 2.73915e-03 3.51359e-03
4.07355e+00 3.26137e+03 1.65837e-03 -2.23053e-03
4.57355e+00 3.26137e+03 7.85076e-05 -5.27631e-04
5.07355e+00 3.26137e+03 -1.17285e-03 -2.24860e-04
5.57355e+00 3.26137e+03 5.73328e-04 5.65315e-04
6.07355e+00 3.26137e+03 -1.22236e-04 -7.22115e-05
6.57355e+00 3.26137e+03 1.54115e-04 -1.12484e-04
7.07355e+00 3.26137e+03 -2.62648e-06 2.10123e-04
7.57355e+00 3.26137e+03 1.69631e-04 1.88532e-05
8.07355e+00 3.26137e+03 -4.66524e-04 -3.49004e-04
8.57355e+00 3.26137e+03 5.53043e-04 1.94430e-04
9.07355e+00 3.26137e+03 -1.29486e-04 3.46415e-05
9.57355e+00 3.26137e+03 -7.66296e-05 9.01225e-05
1.00736e+01 3.26137e+03 -1.58263e-04 1.51984e-04
1.05736e+01 3.26137e+03 5.06391e-05 5.92236e-04
1.10736e+01 3.26137e+03 -5.23277e-05 4.24098e-04
1.15736e+01 3.26137e+03 -2.44081e-04 -3.84603e-04
1.20736e+01 3.26137e+03 -1.37505e-04 6.08067e-05
1.25736e+01 3.26137e+03 -2.45161e-05 1.76874e-04
1.30736e+01 3.26137e+03 3.95663e-04 3.59847e-04
1.35736e+01 3.26137e+03 -9.52706e-05 -9.62165e-05
1.40736e+01 3.26137e+03 -3.83405e-04 1.73597e-04
1.45736e+01 3.26137e+03 -1.04742e-04 -3.59217e-04
1.50736e+01 3.26137e+03 1.63958e-04 3.07398e-04
1.55736e+01 3.26137e+03 1.28551e-04 5.76432e-05
1.60736e+01 3.26137e+03 -9.10091e-05 -1.29419e-04
1.65736e+01 3.26137e+03 9.55212e-05 2.65910e-04
-1.29264e+01 3.26241e+03 5.14363e-01 2.81182e-01
-1.24264e+01 3.26241e+03 -2.44322e-01 -1.38888e-01
-1.19264e+01 3.26241e+03 6.76693e-02 -8.93517e-02
-1.14264e+01 3.26241e+03 3.64676e-01 2.71405e-01
-1.09264e+01 3.26241e+03 1.01605e-01 -2.61702e-03
-1.04264e+01 3.26241e+03 -5.55709e-02 -1.06372e-01
-9.92645e+00 3.26241e+03 4.30189e-02 1.91873e-02
-9.42645e+00 3.26241e+03 -7.54940e-02 -2.20837e-01
-8.92645e+00 3.26241e+03 -7.24034e-02 7.89997e-03
-8.42645e+00 3.26241e+03 -6.32890e-03 3.75180e-02
-7.92645e+00 3.26241e+03 -6.23959e-01 -2.28909e-01
-7.42645e+00 3.26241e+03 -3.57016e-01 -1.28407e-02
-6.92645e+00 3.26241e+03 1.90319e-02 -3.53691e-02
-6.42645e+00 3.26241e+03 -3.60037e-01 -3.04044e-01
-5.92645e+00 3.26241e+03 1.65531e-01 6.41503e-02
-5.42645e+00 3.26241e+03 1.33032e-01 -1.71164e-01
-4.92645e+00 3.26241e+03 -1.63853e-02 1.61816e-01
-4.42645e+00 3.26241e+03 -2.58568e-01 1.16551e-01
-3.92645e+00 3.26241e+03 -8.04599e-01 -2.52605e-01
-3.42645e+00 3.26241e+03 -7.95841e-01 -3.62920e-01
-2.92645e+00 3.26241e+03 -1.12705e+00 -7.73185e-01
-2.42645e+00 3.26241e+03 -9.52693e-01 -8.48439e-01
-1.92645e+00 3.26241e+03 -1.16338e+00 -1.07431e+00
-1.42645e+00 3.26241e+03 -1.81589e+00 -1.43982e+00
-9.26447e-01 3.26241e+03 -1.80378e+00 -1.38969e+00
-4.26447e-01 3.26241e+03 -2.10980e+00 -1.61489e+00
7.35532e-02 3.26241e+03 -1.44995e+00 -1.19612e+00
5.73553e-01 3.26241e+03 -1.14109e+00 -9.50527e-01
1.07355e+00 3.26241e+03 -6.30354e-01 -5.10066e-01
1.57355e+00 3.26241e+03 -3.14919e-01 -2.82707e-01
2.07355e+00 3.26241e+03 -9.02100e-02 -1.01843e-01
2.57355e+00 3.26241e+03 -2.51348e-02 -1.34685e-02
3.07355e+00 3.26241e+03 -4.67938e-03 -9.03181e-03
3.57355e+00 3.26241e+03 2.32355e-03 3.29488e-03
4.07355e+00 3.26241e+03 1.54938e-03 -2.47471e-03
4.57355e+00 3.26241e+03 1.74118e-04 -5.61140e-04
5.07355e+00 3.26241e+03 -1.23249e-03 -2.34620e-04
5.57355e+00 3.26241e+03 5.78926e-04 5.29578e-04
6.07355e+00 3.26241e+03 -9.40992e-05 -5.83473e-05
6.57355e+00 3.26241e+03 1.58036e-04 -6.70338e-05
7.07355e+00 3.26241e+03 -8.96793e-06 1.77622e-04
7.57355e+00 3.26241e+03 1.48439e-04 -2.30929e-05
8.07355e+00 3.26241e+03 -4.47087e-04 -3.36643e-04
8.57355e+00 3.26241e+03 5.40390e-04 1.69325e-04
9.07355e+00 3.26241e+03 -1.01261e-04 1.94520e-05
9.57355e+00 3.26241e+03 -5.33874e-05 1.37968e-04
1.00736e+01 3.26241e+03 -1.59738e-04 1.26947e-04
1.05736e+01 3.26241e+03 3.47767e-05 6.01190e-04
1.10736e+01 3.26241e+03 -4.32541e-05 3.88741e-04
1.15736e+01 3.26241e+03 -2.42939e-04 -3.94148e-04
1.20736e+01 3.26241e+03 -1.29694e-04 8.83297e-05
1.25736e+01 3.26241e+03 -8.65802e-05 1.38304e-04
1.30736e+01 3.26241e+03 4.48294e-04 3.50349e-04
1.35736e+01 3.26241e+03 -5.84266e-05 -5.96568e-05
1.40736e+01 3.26241e+03 -4.14583e-04 1.67157e-04
1.45736e+01 3.26241e+03 -1.29149e-04 -3.72998e-04
1.50736e+01 3.26241e+03 1.80394e-04 3.36691e-04
1.55736e+01 3.26241e+03 1.39672e-04 5.12115e-05
1.60736e+01 3.26241e+03 -1.06276e-04 -1.63337e-04
1.65736e+01 3.26241e+03 9.15773e-05 2.43783e-04
-1.29264e+01 3.26346e+03 5.00709e-01 2.87193e-01
-1.24264e+01 3.26346e+03 -3.20593e-01 -1.62558e-01
-1.19264e+01 3.26346e+03 7.46264e-02 -7.87001e-02
-1.14264e+01 3.26346e+03 3.40533e-01 2.59938e-01
-1.09264e+01 3.26346e+03 1.06557e-01 -1.15685e-02
-1.04264e+01 3.26346e+03 -8.33268e-02 -1.15286e-01
-9.92645e+00 3.26346e+03 7.57465e-02 3.64000e-02
-9.42645e+00 3.26346e+03 -7.14924e-02 -2.21321e-01
-8.92645e+00 3.26346e+03 -1.05696e-01 -2.16160e-02
-8.42645e+00 3.26346e+03 -1.29572e-02 3.00380e-02
-7.92645e+00 3.26346e+03 -6.12246e-01 -2.16800e-01
-7.42645e+00 3.26346e+03 -3.06846e-01 2.67497e-02
-6.92645e+00 3.26346e+03 1.69641e-02 -3.57015e-02
-6.42645e+00 3.26346e+03 -3.59725e-01 -3.02110e-01
-5.92645e+00 3.26346e+03 1.80578e-01 5.91094e-02
-5.42645e+00 3.26346e+03 1.26887e-01 -1.79855e-01
-4.92645e+00 3.26346e+03 1.20722e-02 1.83947e-01
-4.42645e+00 3.26346e+03 -2.40146e-01 1.27685e-01
-3.92645e+00 3.26346e+03 -8.09612e-01 -2.56998e-01
-3.42645e+00 3.26346e+03 -8.18056e-01 -3.83754e-01
-2.92645e+00 3.26346e+03 -1.12568e+00 -7.67999e-01
-2.42645e+00 3.26346e+03 -9.60972e-01 -8.52474e-01
-1.92645e+00 3.26346e+03 -1.16992e+00 -1.08167e+00
-1.42645e+00 3.26346e+03 -1.79466e+00 -1.43745e+00
-9.26447e-01 3.26346e+03 -1.80975e+00 -1.40030e+00
-4.26447e-01 3.26346e+03 -2.13060e+00 -1.62537e+00
7.35532e-02 3.26346e+03 -1.45898e+00 -1.20251e+00
5.73553e-01 3.26346e+03 -1.15617e+00 -9.61635e-01
1.07355e+00 3.26346e+03 -6.41840e-01 -5.23699e-01
1.57355e+00 3.26346e+03 -3.14550e-01 -2.83923e-01
2.07355e+00 3.26346e+03 -9.22598e-02 -1.02781e-01
2.57355e+00 3.26346e+03 -2.53055e-02 -1.13344e-02
3.07355e+00 3.26346e+03 -3.76483e-03 -7.05647e-03
3.57355e+00 3.26346e+03 1.80155e-03 2.93585e-03
4.07355e+00 3.26346e+03 1.47040e-03 -2.66457e-03
4.57355e+00 3.26346e+03 2.72577e-04 -5.89197e-04
5.07355e+00 3.26346e+03 -1.29162e-03 -2.56388e-04
5.57355e+00 3.26346e+03 5.95347e-04 5.04628e-04
6.07355e+00 3.26346e+03 -7.13727e-05 -5.63453e-05
6.57355e+00 3.26346e+03 1.61194e-04 -2.05171e-05
7.07355e+00 3.26346e+03 -1.25944e-05 1.43537e-04
7.57355e+00 3.26346e+03 1.23826e-04 -6.51763e-05
8.07355e+00 3.26346e+03 -4.26556e-04 -3.19613e-04
8.57355e+00 3.26346e+03 5.25432e-04 1.47021e-04
9.07355e+00 3.26346e+03 -7.06053e-05 3.22012e-06
9.57355e+00 3.26346e+03 -3.20170e-05 1.80504e-04
1.00736e+01 3.26346e+03 -1.57225e-04 1.03883e-04
1.05736e+01 3.26346e+03 1.69222e-05 6.01567e-04
1.10736e+01 3.26346e+03 -3.43674e-05 3.50571e-04
1.15736e+01 3.26346e+03 -2.35814e-04 -4.03008e-04
1.20736e+01 3.26346e+03 -1.20685e-04 1.17937e-04
1.25736e+01 3.26346e+03 -1.45505e-04 9.76608e-05
1.30736e+01 3.26346e+03 4.90696e-04 3.39532e-04
1.35736e+01 3.26346e+03 -1.97328e-05 -2.42234e-05
1.40736e+01 3.26346e+03 -4.41087e-04 1.59874e-04
1.45736e+01 3.26346e+03 -1.56882e-04 -3.84259e-04
1.50736e+01 3.26346e+03 1.97914e-04 3.69110e-04
1.55736e+01 3.26346e+03 1.46494e-04 4.50424e-05
1.60736e+01 3.26346e+03 -1.18851e-04 -1.97202e-04
1.65736e+01 3.26346e+03 8.54810e-05 2.14824e-04
-1.29264e+01 3.26450e+03 4.84796e-01 2.92713e-01
-1.24264e+01 3.26450e+03 -3.88904e-01 -1.82209e-01
-1.19264e+01 3.26450e+03 7.86221e-02 -6.94241e-02
-1.14264e+01 3.26450e+03 3.12423e-01 2.45921e-01
-1.09264e+01 3.26450e+03 1.08189e-01 -2.11673e-02
-1.04264e+01 3.26450e+03 -1.17624e-01 -1.25095e-01
-9.92645e+00 3.26450e+03 1.07951e-01 5.49643e-02
-9.42645e+00 3.26450e+03 -6.88897e-02 -2.20569e-01
-8.92645e+00 3.26450e+03 -1.36683e-01 -5.07310e-02
-8.42645e+00 3.26450e+03 -2.40925e-02 2.14630e-02
-7.92645e+00 3.26450e+03 -5.99495e-01 -2.05713e-01
-7.42645e+00 3.26450e+03 -2.50639e-01 6.90478e-02
-6.92645e+00 3.26450e+03 2.15739e-02 -3.25018e-02
-6.42645e+00 3.26450e+03 -3.62006e-01 -3.00464e-01
-5.92645e+00 3.26450e+03 1.91319e-01 5.10189e-02
-5.42645e+00 3.26450e+03 1.15066e-01 -1.89919e-01
-4.92645e+00 3.26450e+03 4.42492e-02 2.05825e-01
-4.42645e+00 3.26450e+03 -2.19342e-01 1.38614e-01
-3.92645e+00 3.26450e+03 -8.06242e-01 -2.57153e-01
-3.42645e+00 3.26450e+03 -8.36564e-01 -4.05492e-01
-2.92645e+00 3.26450e+03 -1.11940e+00 -7.59040e-01
-2.42645e+00 3.26450e+03 -9.74329e-01 -8.59723e-01
-1.92645e+00 3.26450e+03 -1.18171e+00 -1.09283e+00
-1.42645e+00 3.26450e+03 -1.77046e+00 -1.43260e+00
-9.26447e-01 3.26450e+03 -1.81862e+00 -1.41118e+00
-4.26447e-01 3.26450e+03 -2.14673e+00 -1.63396e+00
7.35532e-02 3.26450e+03 -1.46823e+00 -1.20773e+00
5.73553e-01 3.26450e+03 -1.17281e+00 -9.73902e-01
1.07355e+00 3.26450e+03 -6.54344e-01 -5.37906e-01
1.57355e+00 3.26450e+03 -3.14422e-01 -2.84711e-01
2.07355e+00 3.26450e+03 -9.40900e-02 -1.03556e-01
2.57355e+00 3.26450e+03 -2.52993e-02 -9.20730e-03
3.07355e+00 3.26450e+03 -2.76816e-03 -4.89990e-03
3.57355e+00 3.26450e+03 1.17986e-03 2.45087e-03
4.07355e+00 3.26450e+03 1.41920e-03 -2.79242e-03
4.57355e+00 3.26450e+03 3.76219e-04 -6.09229e-04
5.07355e+00 3.26450e+03 -1.34980e-03 -2.88590e-04
5.57355e+00 3.26450e+03 6.22550e-04 4.91254e-04
6.07355e+00 3.26450e+03 -5.53217e-05 -6.59877e-05
6.57355e+00 3.26450e+03 1.63452e-04 2.81947e-05
7.07355e+00 3.26450e+03 -1.19273e-05 1.09849e-04
7.57355e+00 3.26450e+03 9.62876e-05 -1.07473e-04
8.07355e+00 3.26450e+03 -4.05776e-04 -2.99782e-04
8.57355e+00 3.26450e+03 5.08698e-04 1.28057e-04
9.07355e+00 3.26450e+03 -3.79938e-05 -1.30517e-05
9.57355e+00 3.26450e+03 -1.28292e-05 2.16902e-04
1.00736e+01 3.26450e+03 -1.51800e-04 8.25072e-05
1.05736e+01 3.26450e+03 -2.71274e-06 5.94085e-04
1.10736e+01 3.26450e+03 -2.62127e-05 3.11369e-04
1.15736e+01 3.26450e+03 -2.22376e-04 -4.10619e-04
1.20736e+01 3.26450e+03 -1.11954e-04 1.47872e-04
1.25736e+01 3.26450e+03 -1.99156e-04 5.71324e-05
1.30736e+01 3.26450e+03 5.21852e-04 3.27096e-04
1.35736e+01 3.26450e+03 1.91003e-05 9.77155e-06
1.40736e+01 3.26450e+03 -4.62177e-04 1.51169e-04
1.45736e+01 3.26450e+03 -1.87072e-04 -3.91490e-04
1.50736e+01 3.26450e+03 2.17154e-04 4.03089e-04
1.55736e+01 3.26450e+03 1.49172e-04 3.92384e-05
1.60736e+01 3.26450e+03 -1.28790e-04 -2.31701e-04
1.65736e+01 3.26450e+03 7.72948e-05 1.80383e-04
-1.29264e+01 3.26554e+03 4.68132e-01 2.98469e-01
-1.24264e+01 3.26554e+03 -4.46666e-01 -1.97224e-01
-1.19264e+01 3.26554e+03 7.93330e-02 -6.16602e-02
-1.14264e+01 3.26554e+03 2.81067e-01 2.30066e-01
-1.09264e+01 3.26554e+03 1.08085e-01 -3.07406e-02
-1.04264e+01 3.26554e+03 -1.57559e-01 -1.35396e-01
-9.92645e+00 3.26554e+03 1.38824e-01 7.41441e-02
-9.42645e+00 3.26554e+03 -6.78034e-02 -2.17931e-01
-8.92645e+00 3.26554e+03 -1.63264e-01 -7.83748e-02
-8.42645e+00 3.26554e+03 -4.01115e-02 1.13897e-02
-7.92645e+00 3.26554e+03 -5.84044e-01 -1.95532e-01
-7.42645e+00 3.26554e+03 -1.90158e-01 1.12744e-01
-6.92645e+00 3.26554e+03 3.43569e-02 -2.51747e-02
-6.42645e+00 3.26554e+03 -3.64415e-01 -2.98236e-01
-5.92645e+00 3.26554e+03 1.98665e-01 4.05080e-02
-5.42645e+00 3.26554e+03 9.71981e-02 -2.01807e-01
-4.92645e+00 3.26554e+03 8.11013e-02 2.27686e-01
-4.42645e+00 3.26554e+03 -1.96601e-01 1.49309e-01
-3.92645e+00 3.26554e+03 -7.94647e-01 -2.53112e-01
-3.42645e+00 3.26554e+03 -8.50947e-01 -4.27758e-01
-2.92645e+00 3.26554e+03 -1.10773e+00 -7.45814e-01
-2.42645e+00 3.26554e+03 -9.92685e-01 -8.70174e-01
-1.92645e+00 3.26554e+03 -1.19980e+00 -1.10856e+00
-1.42645e+00 3.26554e+03 -1.74323e+00 -1.42505e+00
-9.26447e-01 3.26554e+03 -1.83068e+00 -1.42293e+00
-4.26447e-01 3.26554e+03 -2.15827e+00 -1.64018e+00
7.35532e-02 3.26554e+03 -1.47855e+00 -1.21227e+00
5.73553e-01 3.26554e+03 -1.19126e+00 -9.87665e-01
1.07355e+00 3.26554e+03 -6.67812e-01 -5.52288e-01
1.57355e+00 3.26554e+03 -3.14551e-01 -2.85236e-01
2.07355e+00 3.26554e+03 -9.56796e-02 -1.04152e-01
2.57355e+00 3.26554e+03 -2.51245e-02 -7.16624e-03
3.07355e+00 3.26554e+03 -1.73477e-03 -2.64950e-03
3.57355e+00 3.26554e+03 4.85767e-04 1.86735e-03
4.07355e+00 3.26554e+03 1.39991e-03 -2.85279e-03
4.57355e+00 3.26554e+03 4.82141e-04 -6.22874e-04
5.07355e+00 3.26554e+03 -1.40588e-03 -3.29720e-04
5.57355e+00 3.26554e+03 6.60372e-04 4.88612e-04
6.07355e+00 3.26554e+03 -4.57117e-05 -8.51786e-05
6.57355e+00 3.26554e+03 1.63502e-04 7.93867e-05
7.07355e+00 3.26554e+03 -7.36899e-06 7.78450e-05
7.57355e+00 3.26554e+03 6.68195e-05 -1.49692e-04
8.07355e+00 3.26554e+03 -3.86140e-04 -2.78059e-04
8.57355e+00 3.26554e+03 4.91020e-04 1.12697e-04
9.07355e+00 3.26554e+03 -4.34224e-06 -2.86798e-05
9.57355e+00 3.26554e+03 3.70963e-06 2.47065e-04
1.00736e+01 3.26554e+03 -1.43398e-04 6.36188e-05
1.05736e+01 3.26554e+03 -2.48206e-05 5.78277e-04
1.10736e+01 3.26554e+03 -1.77215e-05 2.72643e-04
1.15736e+01 3.26554e+03 -2.02627e-04 -4.17490e-04
1.20736e+01 3.26554e+03 -1.04137e-04 1.76177e-04
1.25736e+01 3.26554e+03 -2.46649e-04 1.81335e-05
1.30736e+01 3.26554e+03 5.41892e-04 3.12031e-04
1.35736e+01 3.26554e+03 5.70834e-05 4.21163e-05
1.40736e+01 3.26554e+03 -4.76937e-04 1.42550e-04
1.45736e+01 3.26554e+03 -2.18956e-04 -3.93711e-04
1.50736e+01 3.26554e+03 2.37532e-04 4.36591e-04
1.55736e+01 3.26554e+03 1.47477e-04 3.34462e-05
1.60736e+01 3.26554e+03 -1.35540e-04 -2.64952e-04
1.65736e+01 3.26554e+03 6.62282e-05 1.40909e-04
-1.29264e+01 3.26658e+03 4.52516e-01 3.04928e-01
-1.24264e+01 3.26658e+03 -4.91665e-01 -2.07233e-01
-1.19264e+01 3.26658e+03 7.65808e-02 -5.55178e-02
-1.14264e+01 3.26658e+03 2.46311e-01 2.12681e-01
-1.09264e+01 3.26658e+03 1.06885e-01 -3.98915e-02
-1.04264e+01 3.26658e+03 -2.03135e-01 -1.46077e-01
-9.92645e+00 3.26658e+03 1.66842e-01 9.32312e-02
-9.42645e+00 3.26658e+03 -6.91290e-02 -2.13320e-01
-8.92645e+00 3.26658e+03 -1.85176e-01 -1.04035e-01
-8.42645e+00 3.26658e+03 -6.21621e-02 -8.64625e-04
-7.92645e+00 3.26658e+03 -5.64614e-01 -1.86048e-01
-7.42645e+00 3.26658e+03 -1.27872e-01 1.56373e-01
-6.92645e+00 3.26658e+03 5.40435e-02 -1.46756e-02
-6.42645e+00 3.26658e+03 -3.66354e-01 -2.94520e-01
-5.92645e+00 3.26658e+03 2.01566e-01 2.74635e-02
-5.42645e+00 3.26658e+03 7.32769e-02 -2.15615e-01
-4.92645e+00 3.26658e+03 1.22428e-01 2.49404e-01
-4.42645e+00 3.26658e+03 -1.73634e-01 1.59346e-01
-3.92645e+00 3.26658e+03 -7.75693e-01 -2.45472e-01
-3.42645e+00 3.26658e+03 -8.60527e-01 -4.50276e-01
-2.92645e+00 3.26658e+03 -1.09058e+00 -7.28324e-01
-2.42645e+00 3.26658e+03 -1.01536e+00 -8.83540e-01
-1.92645e+00 3.26658e+03 -1.22456e+00 -1.12915e+00
-1.42645e+00 3.26658e+03 -1.71388e+00 -1.41514e+00
-9.26447e-01 3.26658e+03 -1.84559e+00 -1.43610e+00
-4.26447e-01 3.26658e+03 -2.16561e+00 -1.64379e+00
7.35532e-02 3.26658e+03 -1.49065e+00 -1.21661e+00
5.73553e-01 3.26658e+03 -1.21178e+00 -1.00302e+00
1.07355e+00 3.26658e+03 -6.82220e-01 -5.66837e-01
1.57355e+00 3.26658e+03 -3.14830e-01 -2.85596e-01
2.07355e+00 3.26658e+03 -9.69832e-02 -1.04537e-01
2.57355e+00 3.26658e+03 -2.47590e-02 -5.30128e-03
3.07355e+00 3.26658e+03 -7.21933e-04 -4.20260e-04
3.57355e+00 3.26658e+03 -2.39622e-04 1.22258e-03
4.07355e+00 3.26658e+03 1.41048e-03 -2.85037e-03
4.57355e+00 3.26658e+03 5.88585e-04 -6.34489e-04
5.07355e+00 3.26658e+03 -1.45917e-03 -3.81137e-04
5.57355e+00 3.26658e+03 7.08809e-04 4.96150e-04
6.07355e+00 3.26658e+03 -4.22290e-05 -1.12578e-04
6.57355e+00 3.26658e+03 1.59543e-04 1.31846e-04
7.07355e+00 3.26658e+03 6.98730e-07 4.89835e-05
7.57355e+00 3.26658e+03 3.61181e-05 -1.92043e-04
8.07355e+00 3.26658e+03 -3.67688e-04 -2.53997e-04
8.57355e+00 3.26658e+03 4.73587e-04 1.01011e-04
9.07355e+00 3.26658e+03 2.81702e-05 -4.42616e-05
9.57355e+00 3.26658e+03 1.77011e-05 2.70775e-04
1.00736e+01 3.26658e+03 -1.31301e-04 4.88003e-05
1.05736e+01 3.26658e+03 -5.09179e-05 5.52433e-04
1.10736e+01 3.26658e+03 -7.07470e-06 2.36089e-04
1.15736e+01 3.26658e+03 -1.76753e-04 -4.24312e-04
1.20736e+01 3.26658e+03 -9.73120e-05 2.01314e-04
1.25736e+01 3.26658e+03 -2.88017e-04 -1.83040e-05
1.30736e+01 3.26658e+03 5.51206e-04 2.95024e-04
1.35736e+01 3.26658e+03 9.32289e-05 7.19012e-05
1.40736e+01 3.26658e+03 -4.84066e-04 1.35251e-04
1.45736e+01 3.26658e+03 -2.52255e-04 -3.90538e-04
1.50736e+01 3.26658e+03 2.57438e-04 4.67051e-04
1.55736e+01 3.26658e+03 1.41493e-04 2.77723e-05
1.60736e+01 3.26658e+03 -1.37638e-04 -2.93625e-04
1.65736e+01 3.26658e+03 5.06171e-05 9.54489e-05
-1.29264e+01 3.26763e+03 4.40428e-01 3.13296e-01
-1.24264e+01 3.26763e+03 -5.22789e-01 -2.12150e-01
-1.19264e+01 3.26763e+03 6.98796e-02 -5.18455e-02
-1.14264e+01 3.26763e+03 2.09098e-01 1.94426e-01
-1.09264e+01 3.26763e+03 1.04183e-01 -4.83161e-02
-1.04264e+01 3.26763e+03 -2.53556e-01 -1.56801e-01
-9.92645e+00 3.26763e+03 1.90544e-01 1.11211e-01
-9.42645e+00 3.26763e+03 -7.44289e-02 -2.07224e-01
-8.92645e+00 3.26763e+03 -2.01249e-01 -1.26743e-01
-8.42645e+00 3.26763e+03 -8.99410e-02 -1.50595e-02
-7.92645e+00 3.26763e+03 -5.41348e-01 -1.77793e-01
-7.42645e+00 3.26763e+03 -6.69155e-02 1.98298e-01
-6.92645e+00 3.26763e+03 8.09584e-02 -1.34952e-03
-6.42645e+00 3.26763e+03 -3.68888e-01 -2.88838e-01
-5.92645e+00 3.26763e+03 1.98859e-01 1.19718e-02
-5.42645e+00 3.26763e+03 4.30986e-02 -2.31633e-01
-4.92645e+00 3.26763e+03 1.66080e-01 2.70015e-01
-4.42645e+00 3.26763e+03 -1.52858e-01 1.68239e-01
-3.92645e+00 3.26763e+03 -7.50542e-01 -2.34632e-01
-3.42645e+00 3.26763e+03 -8.65117e-01 -4.72539e-01
-2.92645e+00 3.26763e+03 -1.06835e+00 -7.07101e-01
-2.42645e+00 3.26763e+03 -1.04250e+00 -9.00068e-01
-1.92645e+00 3.26763e+03 -1.25647e+00 -1.15451e+00
-1.42645e+00 3.26763e+03 -1.68480e+00 -1.40380e+00
-9.26447e-01 3.26763e+03 -1.86292e+00 -1.45051e+00
-4.26447e-01 3.26763e+03 -2.16974e+00 -1.64507e+00
7.35532e-02 3.26763e+03 -1.50488e+00 -1.22106e+00
5.73553e-01 3.26763e+03 -1.23436e+00 -1.01997e+00
1.07355e+00 3.26763e+03 -6.97632e-01 -5.81674e-01
1.57355e+00 3.26763e+03 -3.15093e-01 -2.85759e-01
2.07355e+00 3.26763e+03 -9.80700e-02 -1.04676e-01
2.57355e+00 3.26763e+03 -2.42552e-02 -3.72544e-03
3.07355e+00 3.26763e+03 2.08949e-04 1.70992e-03
3.57355e+00 3.26763e+03 -9.67401e-04 5.48481e-04
4.07355e+00 3.26763e+03 1.44496e-03 -2.79086e-03
4.57355e+00 3.26763e+03 6.93115e-04 -6.47743e-04
5.07355e+00 3.26763e+03 -1.50851e-03 -4.42126e-04
5.57355e+00 3.26763e+03 7.66327e-04 5.14812e-04
6.07355e+00 3.26763e+03 -4.41537e-05 -1.47101e-04
6.57355e+00 3.26763e+03 1.51321e-04 1.83824e-04
7.07355e+00 3.26763e+03 1.21242e-05 2.47333e-05
7.57355e+00 3.26763e+03 5.58774e-06 -2.34141e-04
8.07355e+00 3.26763e+03 -3.49955e-04 -2.28808e-04
8.57355e+00 3.26763e+03 4.57122e-04 9.30875e-05
9.07355e+00 3.26763e+03 5.80256e-05 -6.00869e-05
9.57355e+00 3.26763e+03 2.96515e-05 2.87900e-04
1.00736e+01 3.26763e+03 -1.14774e-04 3.85859e-05
1.05736e+01 3.26763e+03 -8.18446e-05 5.16345e-04
1.10736e+01 3.26763e+03 6.26081e-06 2.03622e-04
1.15736e+01 3.26763e+03 -1.46385e-04 -4.32180e-04
1.20736e+01 3.26763e+03 -9.05733e-05 2.22230e-04
1.25736e+01 3.26763e+03 -3.23437e-04 -5.22838e-05
1.30736e+01 3.26763e+03 5.49471e-04 2.77460e-04
1.35736e+01 3.26763e+03 1.26562e-04 9.87849e-05
1.40736e+01 3.26763e+03 -4.82913e-04 1.29359e-04
1.45736e+01 3.26763e+03 -2.86786e-04 -3.82477e-04
1.50736e+01 3.26763e+03 2.76658e-04 4.93274e-04
1.55736e+01 3.26763e+03 1.31060e-04 2.33478e-05
1.60736e+01 3.26763e+03 -1.35089e-04 -3.16950e-04
1.65736e+01 3.26763e+03 2.96907e-05 4.38079e-05
-1.29264e+01 3.26867e+03 4.34031e-01 3.24566e-01
-1.24264e+01 3.26867e+03 -5.39948e-01 -2.12211e-01
-1.19264e+01 3.26867e+03 5.97044e-02 -5.06554e-02
-1.14264e+01 3.26867e+03 1.71642e-01 1.76033e-01
-1.09264e+01 3.26867e+03 1.00387e-01 -5.56510e-02
-1.04264e+01 3.26867e+03 -3.07128e-01 -1.67243e-01
-9.92645e+00 3.26867e+03 2.08284e-01 1.27394e-01
-9.42645e+00 3.26867e+03 -8.40775e-02 -1.99950e-01
-8.92645e+00 3.26867e+03 -2.11274e-01 -1.45950e-01
-8.42645e+00 3.26867e+03 -1.22528e-01 -3.02329e-02
-7.92645e+00 3.26867e+03 -5.14662e-01 -1.71510e-01
-7.42645e+00 3.26867e+03 -1.00813e-02 2.36905e-01
-6.92645e+00 3.26867e+03 1.16442e-01 1.52247e-02
-6.42645e+00 3.26867e+03 -3.71349e-01 -2.80870e-01
-5.92645e+00 3.26867e+03 1.91414e-01 -4.70772e-03
-5.42645e+00 3.26867e+03 6.22218e-03 -2.50630e-01
-4.92645e+00 3.26867e+03 2.10688e-01 2.88886e-01
-4.42645e+00 3.26867e+03 -1.35023e-01 1.76033e-01
-3.92645e+00 3.26867e+03 -7.20121e-01 -2.21101e-01
-3.42645e+00 3.26867e+03 -8.64501e-01 -4.93672e-01
-2.92645e+00 3.26867e+03 -1.04240e+00 -6.83214e-01
-2.42645e+00 3.26867e+03 -1.07398e+00 -9.19861e-01
-1.92645e+00 3.26867e+03 -1.29544e+00 -1.18427e+00
-1.42645e+00 3.26867e+03 -1.65823e+00 -1.39167e+00
-9.26447e-01 3.26867e+03 -1.88282e+00 -1.46616e+00
-4.26447e-01 3.26867e+03 -2.17186e+00 -1.64456e+00
7.35532e-02 3.26867e+03 -1.52174e+00 -1.22602e+00
5.73553e-01 3.26867e+03 -1.25857e+00 -1.03834e+00
1.07355e+00 3.26867e+03 -7.14286e-01 -5.96819e-01
1.57355e+00 3.26867e+03 -3.15269e-01 -2.85719e-01
2.07355e+00 3.26867e+03 -9.89615e-02 -1.04493e-01
2.57355e+00 3.26867e+03 -2.37095e-02 -2.56752e-03
3.07355e+00 3.26867e+03 1.03214e-03 3.71367e-03
3.57355e+00 3.26867e+03 -1.68881e-03 -1.57660e-04
4.07355e+00 3.26867e+03 1.50287e-03 -2.67398e-03
4.57355e+00 3.26867e+03 7.89107e-04 -6.68660e-04
5.07355e+00 3.26867e+03 -1.55193e-03 -5.09462e-04
5.57355e+00 3.26867e+03 8.30607e-04 5.42999e-04
6.07355e+00 3.26867e+03 -5.09965e-05 -1.88247e-04
6.57355e+00 3.26867e+03 1.40034e-04 2.34140e-04
7.07355e+00 3.26867e+03 2.60880e-05 5.57613e-06
7.57355e+00 3.26867e+03 -2.22430e-05 -2.74302e-04
8.07355e+00 3.26867e+03 -3.33042e-04 -2.04264e-04
8.57355e+00 3.26867e+03 4.41410e-04 8.93044e-05
9.07355e+00 3.26867e+03 8.43214e-05 -7.45991e-05
9.57355e+00 3.26867e+03 3.90978e-05 2.96620e-04
1.00736e+01 3.26867e+03 -9.23931e-05 3.28629e-05
1.05736e+01 3.26867e+03 -1.17439e-04 4.70841e-04
1.10736e+01 3.26867e+03 2.17988e-05 1.76266e-04
1.15736e+01 3.26867e+03 -1.12662e-04 -4.40166e-04
1.20736e+01 3.26867e+03 -8.46366e-05 2.36658e-04
1.25736e+01 3.26867e+03 -3.51981e-04 -8.38970e-05
1.30736e+01 3.26867e+03 5.37299e-04 2.60158e-04
1.35736e+01 3.26867e+03 1.55742e-04 1.23191e-04
1.40736e+01 3.26867e+03 -4.73890e-04 1.24521e-04
1.45736e+01 3.26867e+03 -3.21088e-04 -3.70357e-04
1.50736e+01 3.26867e+03 2.95483e-04 5.14501e-04
1.55736e+01 3.26867e+03 1.15960e-04 2.16750e-05
1.60736e+01 3.26867e+03 -1.28267e-04 -3.35932e-04
1.65736e+01 3.26867e+03 3.78135e-06 -1.26411e-05
-1.29264e+01 3.26971e+03 4.33332e-01 3.38167e-01
-1.24264e+01 3.26971e+03 -5.42867e-01 -2.06968e-01
-1.19264e+01 3.26971e+03 4.70768e-02 -5.11856e-02
-1.14264e+01 3.26971e+03 1.34131e-01 1.56982e-01
-1.09264e+01 3.26971e+03 9.53941e-02 -6.16277e-02
-1.04264e+01 3.26971e+03 -3.61860e-01 -1.76908e-01
-9.92645e+00 3.26971e+03 2.19027e-01 1.41505e-01
-9.42645e+00 3.26971e+03 -9.72848e-02 -1.91296e-01
-8.92645e+00 3.26971e+03 -2.16093e-01 -1.62016e-01
-8.42645e+00 3.26971e+03 -1.59465e-01 -4.60031e-02
-7.92645e+00 3.26971e+03 -4.84387e-01 -1.67101e-01
-7.42645e+00 3.26971e+03 4.12008e-02 2.70989e-01
-6.92645e+00 3.26971e+03 1.60220e-01 3.45767e-02
-6.42645e+00 3.26971e+03 -3.72937e-01 -2.70210e-01
-5.92645e+00 3.26971e+03 1.80429e-01 -2.08721e-02
-5.42645e+00 3.26971e+03 -3.70073e-02 -2.72947e-01
-4.92645e+00 3.26971e+03 2.55280e-01 3.05103e-01
-4.42645e+00 3.26971e+03 -1.20012e-01 1.83444e-01
-3.92645e+00 3.26971e+03 -6.85019e-01 -2.05669e-01
-3.42645e+00 3.26971e+03 -8.58354e-01 -5.12639e-01
-2.92645e+00 3.26971e+03 -1.01469e+00 -6.57879e-01
-2.42645e+00 3.26971e+03 -1.10873e+00 -9.42237e-01
-1.92645e+00 3.26971e+03 -1.34138e+00 -1.21787e+00
-1.42645e+00 3.26971e+03 -1.63562e+00 -1.37910e+00
-9.26447e-01 3.26971e+03 -1.90512e+00 -1.48323e+00
-4.26447e-01 3.26971e+03 -2.17249e+00 -1.64238e+00
7.35532e-02 3.26971e+03 -1.54109e+00 -1.23184e+00
5.73553e-01 3.26971e+03 -1.28403e+00 -1.05787e+00
1.07355e+00 3.26971e+03 -7.32182e-01 -6.12246e-01
1.57355e+00 3.26971e+03 -3.15477e-01 -2.85622e-01
2.07355e+00 3.26971e+03 -9.97108e-02 -1.03936e-01
2.57355e+00 3.26971e+03 -2.31816e-02 -1.91944e-03
3.07355e+00 3.26971e+03 1.75534e-03 5.57514e-03
3.57355e+00 3.26971e+03 -2.38840e-03 -8.93817e-04
4.07355e+00 3.26971e+03 1.58549e-03 -2.49809e-03
4.57355e+00 3.26971e+03 8.70124e-04 -7.05371e-04
5.07355e+00 3.26971e+03 -1.58618e-03 -5.78431e-04
5.57355e+00 3.26971e+03 8.99633e-04 5.78566e-04
6.07355e+00 3.26971e+03 -6.29427e-05 -2.35213e-04
6.57355e+00 3.26971e+03 1.27174e-04 2.82423e-04
7.07355e+00 3.26971e+03 4.10709e-05 -9.72101e-06
7.57355e+00 3.26971e+03 -4.57061e-05 -3.10593e-04
8.07355e+00 3.26971e+03 -3.17265e-04 -1.80079e-04
8.57355e+00 3.26971e+03 4.26659e-04 8.88904e-05
9.07355e+00 3.26971e+03 1.06603e-04 -8.59485e-05
9.57355e+00 3.26971e+03 4.51329e-05 2.95168e-04
1.00736e+01 3.26971e+03 -6.27103e-05 3.21809e-05
1.05736e+01 3.26971e+03 -1.58062e-04 4.16984e-04
1.10736e+01 3.26971e+03 3.88045e-05 1.54006e-04
1.15736e+01 3.26971e+03 -7.60683e-05 -4.46238e-04
1.20736e+01 3.26971e+03 -8.07988e-05 2.43276e-04
1.25736e+01 3.26971e+03 -3.72212e-04 -1.12887e-04
1.30736e+01 3.26971e+03 5.15526e-04 2.44042e-04
1.35736e+01 3.26971e+03 1.79263e-04 1.45060e-04
1.40736e+01 3.26971e+03 -4.57283e-04 1.20785e-04
1.45736e+01 3.26971e+03 -3.53937e-04 -3.54639e-04
1.50736e+01 3.26971e+03 3.13660e-04 5.28828e-04
1.55736e+01 3.26971e+03 9.70549e-05 2.47297e-05
1.60736e+01 3.26971e+03 -1.17439e-04 -3.52707e-04
1.65736e+01 3.26971e+03 -2.62764e-05 -7.18958e-05
-1.29264e+01 3.27075e+03 4.37501e-01 3.53285e-01
-1.24264e+01 3.27075e+03 -5.30760e-01 -1.95686e-01
-1.19264e+01 3.27075e+03 3.32335e-02 -5.26532e-02
-1.14264e+01 3.27075e+03 9.62790e-02 1.37088e-01
-1.09264e+01 3.27075e+03 8.85029e-02 -6.65923e-02
-1.04264e+01 3.27075e+03 -4.15041e-01 -1.84904e-01
-9.92645e+00 3.27075e+03 2.22074e-01 1.53106e-01
-9.42645e+00 3.27075e+03 -1.13640e-01 -1.81208e-01
-8.92645e+00 3.27075e+03 -2.15546e-01 -1.74859e-01
-8.42645e+00 3.27075e+03 -2.01293e-01 -6.28213e-02
-7.92645e+00 3.27075e+03 -4.50131e-01 -1.64024e-01
-7.42645e+00 3.27075e+03 8.57257e-02 2.99725e-01
-6.92645e+00 3.27075e+03 2.11238e-01 5.61125e-02
-6.42645e+00 3.27075e+03 -3.73417e-01 -2.56383e-01
-5.92645e+00 3.27075e+03 1.66392e-01 -3.62545e-02
-5.42645e+00 3.27075e+03 -8.65497e-02 -2.97983e-01
-4.92645e+00 3.27075e+03 2.98358e-01 3.17592e-01
-4.42645e+00 3.27075e+03 -1.07586e-01 1.90975e-01
-3.92645e+00 3.27075e+03 -6.46122e-01 -1.89261e-01
-3.42645e+00 3.27075e+03 -8.45757e-01 -5.27996e-01
-2.92645e+00 3.27075e+03 -9.86413e-01 -6.32345e-01
-2.42645e+00 3.27075e+03 -1.14367e+00 -9.65811e-01
-1.92645e+00 3.27075e+03 -1.39464e+00 -1.25498e+00
-1.42645e+00 3.27075e+03 -1.61827e+00 -1.36681e+00
-9.26447e-01 3.27075e+03 -1.92933e+00 -1.50159e+00
-4.26447e-01 3.27075e+03 -2.17233e+00 -1.63880e+00
7.35532e-02 3.27075e+03 -1.56276e+00 -1.23895e+00
5.73553e-01 3.27075e+03 -1.31052e+00 -1.07833e+00
1.07355e+00 3.27075e+03 -7.51006e-01 -6.27859e-01
1.57355e+00 3.27075e+03 -3.16056e-01 -2.85787e-01
2.07355e+00 3.27075e+03 -1.00395e-01 -1.02979e-01
2.57355e+00 3.27075e+03 -2.26861e-02 -1.79782e-03
3.07355e+00 3.27075e+03 2.37463e-03 7.27986e-03
3.57355e+00 3.27075e+03 -3.04389e-03 -1.63897e-03
4.07355e+00 3.27075e+03 1.69584e-03 -2.27341e-03
4.57355e+00 3.27075e+03 9.32227e-04 -7.61259e-04
5.07355e+00 3.27075e+03 -1.60899e-03 -6.44726e-04
5.57355e+00 3.27075e+03 9.71283e-04 6.19425e-04
6.07355e+00 3.27075e+03 -7.95147e-05 -2.85839e-04
6.57355e+00 3.27075e+03 1.15149e-04 3.29103e-04
7.07355e+00 3.27075e+03 5.51387e-05 -2.31106e-05
7.57355e+00 3.27075e+03 -6.38694e-05 -3.41435e-04
8.07355e+00 3.27075e+03 -3.02831e-04 -1.55754e-04
8.57355e+00 3.27075e+03 4.13285e-04 9.17317e-05
9.07355e+00 3.27075e+03 1.24823e-04 -9.31716e-05
9.57355e+00 3.27075e+03 4.76134e-05 2.83718e-04
1.00736e+01 3.27075e+03 -2.58231e-05 3.72728e-05
1.05736e+01 3.27075e+03 -2.03426e-04 3.56394e-04
1.10736e+01 3.27075e+03 5.69994e-05 1.36355e-04
1.15736e+01 3.27075e+03 -3.77787e-05 -4.49543e-04
1.20736e+01 3.27075e+03 -7.92997e-05 2.42354e-04
1.25736e+01 3.27075e+03 -3.84143e-04 -1.39296e-04
1.30736e+01 3.27075e+03 4.84869e-04 2.29782e-04
1.35736e+01 3.27075e+03 1.96812e-04 1.64092e-04
1.40736e+01 3.27075e+03 -4.34090e-04 1.17706e-04
1.45736e+01 3.27075e+03 -3.84501e-04 -3.35393e-04
1.50736e+01 3.27075e+03 3.30849e-04 5.35361e-04
1.55736e+01 3.27075e+03 7.57959e-05 3.39754e-05
1.60736e+01 3.27075e+03 -1.03337e-04 -3.69736e-04
1.65736e+01 3.27075e+03 -5.98689e-05 -1.31727e-04
-1.29264e+01 3.27180e+03 4.46943e-01 3.70018e-01
-1.24264e+01 3.27180e+03 -5.04620e-01 -1.78683e-01
-1.19264e+01 3.27180e+03 1.87807e-02 -5.47932e-02
-1.14264e+01 3.27180e+03 5.83027e-02 1.16218e-01
-1.09264e+01 3.27180e+03 7.97280e-02 -7.05155e-02
-1.04264e+01 3.27180e+03 -4.64362e-01 -1.90801e-01
-9.92645e+00 3.27180e+03 2.17256e-01 1.62318e-01
-9.42645e+00 3.27180e+03 -1.32108e-01 -1.69833e-01
-8.92645e+00 3.27180e+03 -2.09696e-01 -1.84370e-01
-8.42645e+00 3.27180e+03 -2.48494e-01 -8.10156e-02
-7.92645e+00 3.27180e+03 -4.12429e-01 -1.62074e-01
-7.42645e+00 3.27180e+03 1.22853e-01 3.22477e-01
-6.92645e+00 3.27180e+03 2.68641e-01 7.97925e-02
-6.42645e+00 3.27180e+03 -3.72114e-01 -2.38947e-01
-5.92645e+00 3.27180e+03 1.49808e-01 -5.11324e-02
-5.42645e+00 3.27180e+03 -1.41642e-01 -3.24684e-01
-4.92645e+00 3.27180e+03 3.37977e-01 3.25560e-01
-4.42645e+00 3.27180e+03 -9.77017e-02 1.98487e-01
-3.92645e+00 3.27180e+03 -6.03902e-01 -1.72391e-01
-3.42645e+00 3.27180e+03 -8.26799e-01 -5.38929e-01
-2.92645e+00 3.27180e+03 -9.57498e-01 -6.07458e-01
-2.42645e+00 3.27180e+03 -1.17566e+00 -9.89393e-01
-1.92645e+00 3.27180e+03 -1.45434e+00 -1.29525e+00
-1.42645e+00 3.27180e+03 -1.60687e+00 -1.35521e+00
-9.26447e-01 3.27180e+03 -1.95432e+00 -1.52077e+00
-4.26447e-01 3.27180e+03 -2.17259e+00 -1.63474e+00
7.35532e-02 3.27180e+03 -1.58666e+00 -1.24771e+00
5.73553e-01 3.27180e+03 -1.33817e+00 -1.09946e+00
1.07355e+00 3.27180e+03 -7.70639e-01 -6.43626e-01
1.57355e+00 3.27180e+03 -3.17516e-01 -2.86591e-01
2.07355e+00 3.27180e+03 -1.01031e-01 -1.01597e-01
2.57355e+00 3.27180e+03 -2.21978e-02 -2.15559e-03
3.07355e+00 3.27180e+03 2.85961e-03 8.76886e-03
3.57355e+00 3.27180e+03 -3.63875e-03 -2.38326e-03
4.07355e+00 3.27180e+03 1.83465e-03 -2.01976e-03
4.57355e+00 3.27180e+03 9.73669e-04 -8.33301e-04
5.07355e+00 3.27180e+03 -1.62050e-03 -7.05663e-04
5.57355e+00 3.27180e+03 1.04314e-03 6.63302e-04
6.07355e+00 3.27180e+03 -9.90175e-05 -3.36970e-04
6.57355e+00 3.27180e+03 1.04534e-04 3.73718e-04
7.07355e+00 3.27180e+03 6.82578e-05 -3.38890e-05
7.57355e+00 3.27180e+03 -7.66742e-05 -3.67108e-04
8.07355e+00 3.27180e+03 -2.90599e-04 -1.31165e-04
8.57355e+00 3.27180e+03 4.01891e-04 9.77746e-05
9.07355e+00 3.27180e+03 1.38810e-04 -9.60120e-05
9.57355e+00 3.27180e+03 4.71448e-05 2.64199e-04
1.00736e+01 3.27180e+03 1.62645e-05 4.66044e-05
1.05736e+01 3.27180e+03 -2.51127e-04 2.91828e-04
1.10736e+01 3.27180e+03 7.60118e-05 1.22592e-04
1.15736e+01 3.27180e+03 1.58382e-06 -4.48783e-04
1.20736e+01 3.27180e+03 -8.13823e-05 2.33379e-04
1.25736e+01 3.27180e+03 -3.87926e-04 -1.63422e-04
1.30736e+01 3.27180e+03 4.46117e-04 2.17230e-04
1.35736e+01 3.27180e+03 2.08677e-04 1.81098e-04
1.40736e+01 3.27180e+03 -4.05475e-04 1.14655e-04
1.45736e+01 3.27180e+03 -4.10890e-04 -3.12135e-04
1.50736e+01 3.27180e+03 3.46167e-04 5.33021e-04
1.55736e+01 3.27180e+03 5.35885e-05 5.04744e-05
1.60736e+01 3.27180e+03 -8.65333e-05 -3.88142e-04
1.65736e+01 3.27180e+03 -9.68741e-05 -1.89956e-04
-1.29264e+01 3.27284e+03 4.61836e-01 3.88671e-01
-1.24264e+01 3.27284e+03 -4.67642e-01 -1.57499e-01
-1.19264e+01 3.27284e+03 4.44574e-03 -5.68887e-02
-1.14264e+01 3.27284e+03 1.96888e-02 9.35917e-02
-1.09264e+01 3.27284e+03 7.00429e-02 -7.27951e-02
-1.04264e+01 3.27284e+03 -5.09537e-01 -1.95004e-01
-9.92645e+00 3.27284e+03 2.05189e-01 1.69239e-01
-9.42645e+00 3.27284e+03 -1.52633e-01 -1.57494e-01
-8.92645e+00 3.27284e+03 -1.98976e-01 -1.90558e-01
-8.42645e+00 3.27284e+03 -3.00397e-01 -1.00299e-01
-7.92645e+00 3.27284e+03 -3.73237e-01 -1.61202e-01
-7.42645e+00 3.27284e+03 1.52482e-01 3.38658e-01
-6.92645e+00 3.27284e+03 3.30863e-01 1.05252e-01
-6.42645e+00 3.27284e+03 -3.69235e-01 -2.18147e-01
-5.92645e+00 3.27284e+03 1.31687e-01 -6.48598e-02
-5.42645e+00 3.27284e+03 -2.00200e-01 -3.51853e-01
-4.92645e+00 3.27284e+03 3.72337e-01 3.28669e-01
-4.42645e+00 3.27284e+03 -9.06992e-02 2.05341e-01
-3.92645e+00 3.27284e+03 -5.58212e-01 -1.54836e-01
-3.42645e+00 3.27284e+03 -8.03364e-01 -5.45658e-01
-2.92645e+00 3.27284e+03 -9.28092e-01 -5.83952e-01
-2.42645e+00 3.27284e+03 -1.20338e+00 -1.01221e+00
-1.92645e+00 3.27284e+03 -1.51986e+00 -1.33827e+00
-1.42645e+00 3.27284e+03 -1.60210e+00 -1.34483e+00
-9.26447e-01 3.27284e+03 -1.97934e+00 -1.54039e+00
-4.26447e-01 3.27284e+03 -2.17429e+00 -1.63072e+00
7.35532e-02 3.27284e+03 -1.61318e+00 -1.25865e+00
5.73553e-01 3.27284e+03 -1.36708e+00 -1.12101e+00
1.07355e+00 3.27284e+03 -7.91000e-01 -6.59464e-01
1.57355e+00 3.27284e+03 -3.19950e-01 -2.88210e-01
2.07355e+00 3.27284e+03 -1.01655e-01 -9.99261e-02
2.57355e+00 3.27284e+03 -2.17401e-02 -3.01892e-03
3.07355e+00 3.27284e+03 3.16953e-03 9.98018e-03
3.57355e+00 3.27284e+03 -4.16243e-03 -3.12318e-03
4.07355e+00 3.27284e+03 1.99894e-03 -1.74819e-03
4.57355e+00 3.27284e+03 9.94374e-04 -9.16389e-04
5.07355e+00 3.27284e+03 -1.62160e-03 -7.55154e-04
5.57355e+00 3.27284e+03 1.11286e-03 7.09468e-04
6.07355e+00 3.27284e+03 -1.20191e-04 -3.85979e-04
6.57355e+00 3.27284e+03 9.48087e-05 4.15891e-04
7.07355e+00 3.27284e+03 8.12009e-05 -4.08125e-05
7.57355e+00 3.27284e+03 -8.55855e-05 -3.89032e-04
8.07355e+00 3.27284e+03 -2.82404e-04 -1.06417e-04
8.57355e+00 3.27284e+03 3.94355e-04 1.07377e-04
9.07355e+00 3.27284e+03 1.48745e-04 -9.46535e-05
9.57355e+00 3.27284e+03 4.44548e-05 2.38060e-04
1.00736e+01 3.27284e+03 6.10736e-05 5.80986e-05
1.05736e+01 3.27284e+03 -2.98663e-04 2.25882e-04
1.10736e+01 3.27284e+03 9.47280e-05 1.10958e-04
1.15736e+01 3.27284e+03 4.24192e-05 -4.42455e-04
1.20736e+01 3.27284e+03 -8.82245e-05 2.16051e-04
1.25736e+01 3.27284e+03 -3.84406e-04 -1.86021e-04
1.30736e+01 3.27284e+03 4.01509e-04 2.07298e-04
1.35736e+01 3.27284e+03 2.14566e-04 1.96450e-04
1.40736e+01 3.27284e+03 -3.71970e-04 1.11423e-04
1.45736e+01 3.27284e+03 -4.31573e-04 -2.84485e-04
1.50736e+01 3.27284e+03 3.58148e-04 5.19767e-04
1.55736e+01 3.27284e+03 3.23192e-05 7.51512e-05
1.60736e+01 3.27284e+03 -6.76400e-05 -4.08134e-04
1.65736e+01 3.27284e+03 -1.36875e-04 -2.44559e-04
-1.29264e+01 3.27388e+03 4.81495e-01 4.08594e-01
-1.24264e+01 3.27388e+03 -4.21155e-01 -1.33362e-01
-1.19264e+01 3.27388e+03 -7.29916e-03 -5.76150e-02
-1.14264e+01 3.27388e+03 -1.83779e-02 6.96142e-02
-1.09264e+01 3.27388e+03 6.12710e-02 -7.29981e-02
-1.04264e+01 3.27388e+03 -5.50805e-01 -1.97770e-01
-9.92645e+00 3.27388e+03 1.87059e-01 1.73856e-01
-9.42645e+00 3.27388e+03 -1.75471e-01 -1.44521e-01
-8.92645e+00 3.27388e+03 -1.83335e-01 -1.93317e-01
-8.42645e+00 3.27388e+03 -3.55211e-01 -1.19862e-01
-7.92645e+00 3.27388e+03 -3.33383e-01 -1.61177e-01
-7.42645e+00 3.27388e+03 1.74388e-01 3.48128e-01
-6.92645e+00 3.27388e+03 3.95368e-01 1.31079e-01
-6.42645e+00 3.27388e+03 -3.65109e-01 -1.94302e-01
-5.92645e+00 3.27388e+03 1.12687e-01 -7.68454e-02
-5.42645e+00 3.27388e+03 -2.59545e-01 -3.77895e-01
-4.92645e+00 3.27388e+03 4.00446e-01 3.26748e-01
-4.42645e+00 3.27388e+03 -8.67663e-02 2.10510e-01
-3.92645e+00 3.27388e+03 -5.08814e-01 -1.36105e-01
-3.42645e+00 3.27388e+03 -7.76496e-01 -5.48398e-01
-2.92645e+00 3.27388e+03 -8.98934e-01 -5.62747e-01
-2.42645e+00 3.27388e+03 -1.22633e+00 -1.03384e+00
-1.92645e+00 3.27388e+03 -1.58964e+00 -1.38286e+00
-1.42645e+00 3.27388e+03 -1.60416e+00 -1.33644e+00
-9.26447e-01 3.27388e+03 -2.00410e+00 -1.56028e+00
-4.26447e-01 3.27388e+03 -2.17804e+00 -1.62690e+00
7.35532e-02 3.27388e+03 -1.64281e+00 -1.27248e+00
5.73553e-01 3.27388e+03 -1.39653e+00 -1.14274e+00
1.07355e+00 3.27388e+03 -8.11541e-01 -6.75064e-01
1.57355e+00 3.27388e+03 -3.23381e-01 -2.90683e-01
2.07355e+00 3.27388e+03 -1.02303e-01 -9.81248e-02
2.57355e+00 3.27388e+03 -2.13725e-02 -4.43313e-03
3.07355e+00 3.27388e+03 3.27293e-03 1.09018e-02
3.57355e+00 3.27388e+03 -4.60545e-03 -3.86019e-03
4.07355e+00 3.27388e+03 2.18382e-03 -1.46508e-03
4.57355e+00 3.27388e+03 9.92608e-04 -1.00967e-03
5.07355e+00 3.27388e+03 -1.61359e-03 -7.88789e-04
5.57355e+00 3.27388e+03 1.17834e-03 7.57032e-04
6.07355e+00 3.27388e+03 -1.42902e-04 -4.30815e-04
6.57355e+00 3.27388e+03 8.67646e-05 4.56453e-04
7.07355e+00 3.27388e+03 9.40749e-05 -4.34051e-05
7.57355e+00 3.27388e+03 -9.26945e-05 -4.08977e-04
8.07355e+00 3.27388e+03 -2.78761e-04 -8.06295e-05
8.57355e+00 3.27388e+03 3.91574e-04 1.20477e-04
9.07355e+00 3.27388e+03 1.55756e-04 -8.87873e-05
9.57355e+00 3.27388e+03 4.07878e-05 2.05780e-04
1.00736e+01 3.27388e+03 1.06542e-04 7.12088e-05
1.05736e+01 3.27388e+03 -3.44956e-04 1.59728e-04
1.10736e+01 3.27388e+03 1.11192e-04 9.99523e-05
1.15736e+01 3.27388e+03 8.53589e-05 -4.29897e-04
1.20736e+01 3.27388e+03 -9.94726e-05 1.90693e-04
1.25736e+01 3.27388e+03 -3.76365e-04 -2.07035e-04
1.30736e+01 3.27388e+03 3.55315e-04 2.01310e-04
1.35736e+01 3.27388e+03 2.12593e-04 2.09118e-04
1.40736e+01 3.27388e+03 -3.33495e-04 1.08252e-04
1.45736e+01 3.27388e+03 -4.46345e-04 -2.53989e-04
1.50736e+01 3.27388e+03 3.66324e-04 4.95683e-04
1.55736e+01 3.27388e+03 1.34831e-05 1.06955e-04
1.60736e+01 3.27388e+03 -4.70695e-05 -4.28813e-04
1.65736e+01 3.27388e+03 -1.79432e-04 -2.93861e-04
-1.29264e+01 3.27492e+03 5.05421e-01 4.29163e-01
-1.24264e+01 3.27492e+03 -3.65517e-01 -1.07196e-01
-1.19264e+01 3.27492e+03 -1.45919e-02 -5.60951e-02
-1.14264e+01 3.27492e+03 -5.31310e-02 4.54384e-02
-1.09264e+01 3.27492e+03 5.50472e-02 -7.10225e-02
-1.04264e+01 3.27492e+03 -5.87570e-01 -1.98819e-01
-9.92645e+00 3.27492e+03 1.63934e-01 1.75871e-01
-9.42645e+00 3.27492e+03 -1.99944e-01 -1.31052e-01
-8.92645e+00 3.27492e+03 -1.62816e-01 -1.92810e-01
-8.42645e+00 3.27492e+03 -4.10809e-01 -1.38889e-01
-7.92645e+00 3.27492e+03 -2.92794e-01 -1.61725e-01
-7.42645e+00 3.27492e+03 1.87849e-01 3.50961e-01
-6.92645e+00 3.27492e+03 4.61449e-01 1.56357e-01
-6.42645e+00 3.27492e+03 -3.58826e-01 -1.67437e-01
-5.92645e+00 3.27492e+03 9.33746e-02 -8.67207e-02
-5.42645e+00 3.27492e+03 -3.16188e-01 -4.01439e-01
-4.92645e+00 3.27492e+03 4.22122e-01 3.20537e-01
-4.42645e+00 3.27492e+03 -8.47481e-02 2.13071e-01
-3.92645e+00 3.27492e+03 -4.56672e-01 -1.16882e-01
-3.42645e+00 3.27492e+03 -7.46240e-01 -5.46718e-01
-2.92645e+00 3.27492e+03 -8.70150e-01 -5.44438e-01
-2.42645e+00 3.27492e+03 -1.24512e+00 -1.05442e+00
-1.92645e+00 3.27492e+03 -1.66117e+00 -1.42778e+00
-1.42645e+00 3.27492e+03 -1.61334e+00 -1.33094e+00
-9.26447e-01 3.27492e+03 -2.02742e+00 -1.58004e+00
-4.26447e-01 3.27492e+03 -2.18484e+00 -1.62373e+00
7.35532e-02 3.27492e+03 -1.67503e+00 -1.28951e+00
5.73553e-01 3.27492e+03 -1.42596e+00 -1.16429e+00
1.07355e+00 3.27492e+03 -8.31621e-01 -6.90153e-01
1.57355e+00 3.27492e+03 -3.27988e-01 -2.94088e-01
2.07355e+00 3.27492e+03 -1.03125e-01 -9.63370e-02
2.57355e+00 3.27492e+03 -2.11434e-02 -6.39097e-03
3.07355e+00 3.27492e+03 3.14487e-03 1.15011e-02
3.57355e+00 3.27492e+03 -4.96883e-03 -4.60665e-03
4.07355e+00 3.27492e+03 2.38428e-03 -1.16448e-03
4.57355e+00 3.27492e+03 9.69570e-04 -1.11454e-03
5.07355e+00 3.27492e+03 -1.59784e-03 -8.05573e-04
5.57355e+00 3.27492e+03 1.23704e-03 8.03865e-04
6.07355e+00 3.27492e+03 -1.66251e-04 -4.70281e-04
6.57355e+00 3.27492e+03 8.14422e-05 4.95928e-04
7.07355e+00 3.27492e+03 1.06185e-04 -4.11523e-05
7.57355e+00 3.27492e+03 -9.88978e-05 -4.28636e-04
8.07355e+00 3.27492e+03 -2.78743e-04 -5.31303e-05
8.57355e+00 3.27492e+03 3.93492e-04 1.37469e-04
9.07355e+00 3.27492e+03 1.59554e-04 -7.92265e-05
9.57355e+00 3.27492e+03 3.76555e-05 1.68090e-04
1.00736e+01 3.27492e+03 1.51000e-04 8.57555e-05
1.05736e+01 3.27492e+03 -3.88469e-04 9.53006e-05
1.10736e+01 3.27492e+03 1.23812e-04 8.88432e-05
1.15736e+01 3.27492e+03 1.30386e-04 -4.09180e-04
1.20736e+01 3.27492e+03 -1.15212e-04 1.56750e-04
1.25736e+01 3.27492e+03 -3.66667e-04 -2.26785e-04
1.30736e+01 3.27492e+03 3.10678e-04 2.00107e-04
1.35736e+01 3.27492e+03 2.01500e-04 2.17948e-04
1.40736e+01 3.27492e+03 -2.89710e-04 1.06243e-04
1.45736e+01 3.27492e+03 -4.55311e-04 -2.22044e-04
1.50736e+01 3.27492e+03 3.70272e-04 4.62523e-04
1.55736e+01 3.27492e+03 -2.35809e-06 1.44691e-04
1.60736e+01 3.27492e+03 -2.50917e-05 -4.48623e-04
1.65736e+01 3.27492e+03 -2.24887e-04 -3.37931e-04
-1.29264e+01 3.27596e+03 5.32310e-01 4.49425e-01
-1.24264e+01 3.27596e+03 -3.02536e-01 -7.96745e-02
-1.19264e+01 3.27596e+03 -1.68163e-02 -5.18270e-02
-1.14264e+01 3.27596e+03 -8.27235e-02 2.17178e-02
-1.09264e+01 3.27596e+03 5.25326e-02 -6.70604e-02
-1.04264e+01 3.27596e+03 -6.19591e-01 -1.98062e-01
-9.92645e+00 3.27596e+03 1.35857e-01 1.74627e-01
-9.42645e+00 3.27596e+03 -2.24933e-01 -1.17163e-01
-8.92645e+00 3.27596e+03 -1.38084e-01 -1.89204e-01
-8.42645e+00 3.27596e+03 -4.65428e-01 -1.56812e-01
-7.92645e+00 3.27596e+03 -2.53096e-01 -1.62815e-01
-7.42645e+00 3.27596e+03 1.93457e-01 3.47560e-01
-6.92645e+00 3.27596e+03 5.28534e-01 1.80512e-01
-6.42645e+00 3.27596e+03 -3.51047e-01 -1.38270e-01
-5.92645e+00 3.27596e+03 7.54165e-02 -9.41135e-02
-5.42645e+00 3.27596e+03 -3.67613e-01 -4.21630e-01
-4.92645e+00 3.27596e+03 4.37053e-01 3.10861e-01
-4.42645e+00 3.27596e+03 -8.41538e-02 2.12333e-01
-3.92645e+00 3.27596e+03 -4.02646e-01 -9.80361e-02
-3.42645e+00 3.27596e+03 -7.11081e-01 -5.39378e-01
-2.92645e+00 3.27596e+03 -8.43131e-01 -5.30371e-01
-2.42645e+00 3.27596e+03 -1.26039e+00 -1.07417e+00
-1.92645e+00 3.27596e+03 -1.73344e+00 -1.47260e+00
-1.42645e+00 3.27596e+03 -1.63065e+00 -1.32943e+00
-9.26447e-01 3.27596e+03 -2.04852e+00 -1.59958e+00
-4.26447e-01 3.27596e+03 -2.19520e+00 -1.62150e+00
7.35532e-02 3.27596e+03 -1.70975e+00 -1.31028e+00
5.73553e-01 3.27596e+03 -1.45535e+00 -1.18549e+00
1.07355e+00 3.27596e+03 -8.50648e-01 -7.04516e-01
1.57355e+00 3.27596e+03 -3.33624e-01 -2.98324e-01
2.07355e+00 3.27596e+03 -1.04198e-01 -9.46852e-02
2.57355e+00 3.27596e+03 -2.10505e-02 -8.81406e-03
3.07355e+00 3.27596e+03 2.75943e-03 1.17348e-02
3.57355e+00 3.27596e+03 -5.23674e-03 -5.34946e-03
4.07355e+00 3.27596e+03 2.59589e-03 -8.36827e-04
4.57355e+00 3.27596e+03 9.28528e-04 -1.23340e-03
5.07355e+00 3.27596e+03 -1.57504e-03 -8.04889e-04
5.57355e+00 3.27596e+03 1.28662e-03 8.46594e-04
6.07355e+00 3.27596e+03 -1.89272e-04 -5.04585e-04
6.57355e+00 3.27596e+03 7.94080e-05 5.34427e-04
7.07355e+00 3.27596e+03 1.16980e-04 -3.45210e-05
7.57355e+00 3.27596e+03 -1.04568e-04 -4.49007e-04
8.07355e+00 3.27596e+03 -2.81070e-04 -2.42141e-05
8.57355e+00 3.27596e+03 3.99769e-04 1.59507e-04
9.07355e+00 3.27596e+03 1.58270e-04 -6.88984e-05
9.57355e+00 3.27596e+03 3.59351e-05 1.26606e-04
1.00736e+01 3.27596e+03 1.94080e-04 1.01849e-04
1.05736e+01 3.27596e+03 -4.27795e-04 3.39937e-05
1.10736e+01 3.27596e+03 1.32842e-04 7.73099e-05
1.15736e+01 3.27596e+03 1.76181e-04 -3.79324e-04
1.20736e+01 3.27596e+03 -1.34946e-04 1.14894e-04
1.25736e+01 3.27596e+03 -3.56849e-04 -2.46107e-04
1.30736e+01 3.27596e+03 2.68680e-04 2.02305e-04
1.35736e+01 3.27596e+03 1.82457e-04 2.23370e-04
1.40736e+01 3.27596e+03 -2.41075e-04 1.05078e-04
1.45736e+01 3.27596e+03 -4.58996e-04 -1.89362e-04
1.50736e+01 3.27596e+03 3.69796e-04 4.22042e-04
1.55736e+01 3.27596e+03 -1.46472e-05 1.87497e-04
1.60736e+01 3.27596e+03 -2.49922e-06 -4.65874e-04
1.65736e+01 3.27596e+03 -2.73743e-04 -3.76776e-04
-1.29264e+01 3.27701e+03 5.60714e-01 4.68474e-01
-1.24264e+01 3.27701e+03 -2.34743e-01 -5.13346e-02
-1.19264e+01 3.27701e+03 -1.40053e-02 -4.48653e-02
-1.14264e+01 3.27701e+03 -1.06182e-01 -8.30890e-04
-1.09264e+01 3.27701e+03 5.34947e-02 -6.16160e-02
-1.04264e+01 3.27701e+03 -6.47167e-01 -1.95876e-01
-9.92645e+00 3.27701e+03 1.03592e-01 1.69986e-01
-9.42645e+00 3.27701e+03 -2.49173e-01 -1.02791e-01
-8.92645e+00 3.27701e+03 -1.08704e-01 -1.82162e-01
-8.42645e+00 3.27701e+03 -5.17486e-01 -1.73214e-01
-7.92645e+00 3.27701e+03 -2.15178e-01 -1.64039e-01
-7.42645e+00 3.27701e+03 1.90540e-01 3.37638e-01
-6.92645e+00 3.27701e+03 5.94403e-01 2.02666e-01
-6.42645e+00 3.27701e+03 -3.43214e-01 -1.07343e-01
-5.92645e+00 3.27701e+03 5.98436e-02 -9.89932e-02
-5.42645e+00 3.27701e+03 -4.12914e-01 -4.37997e-01
-4.92645e+00 3.27701e+03 4.44163e-01 2.97676e-01
-4.42645e+00 3.27701e+03 -8.41696e-02 2.08742e-01
-3.92645e+00 3.27701e+03 -3.47558e-01 -8.03444e-02
-3.42645e+00 3.27701e+03 -6.69723e-01 -5.25754e-01
-2.92645e+00 3.27701e+03 -8.20008e-01 -5.21999e-01
-2.42645e+00 3.27701e+03 -1.27265e+00 -1.09344e+00
-1.92645e+00 3.27701e+03 -1.80465e+00 -1.51603e+00
-1.42645e+00 3.27701e+03 -1.65602e+00 -1.33234e+00
-9.26447e-01 3.27701e+03 -2.06839e+00 -1.61964e+00
-4.26447e-01 3.27701e+03 -2.20893e+00 -1.62044e+00
7.35532e-02 3.27701e+03 -1.74661e+00 -1.33493e+00
5.73553e-01 3.27701e+03 -1.48428e+00 -1.20613e+00
1.07355e+00 3.27701e+03 -8.68259e-01 -7.18027e-01
1.57355e+00 3.27701e+03 -3.40053e-01 -3.03192e-01
2.07355e+00 3.27701e+03 -1.05473e-01 -9.32711e-02
2.57355e+00 3.27701e+03 -2.10786e-02 -1.15821e-02
3.07355e+00 3.27701e+03 2.11672e-03 1.15954e-02
3.57355e+00 3.27701e+03 -5.38645e-03 -6.06356e-03
4.07355e+00 3.27701e+03 2.81708e-03 -4.87236e-04
4.57355e+00 3.27701e+03 8.69188e-04 -1.36152e-03
5.07355e+00 3.27701e+03 -1.54423e-03 -7.86194e-04
5.57355e+00 3.27701e+03 1.32667e-03 8.82298e-04
6.07355e+00 3.27701e+03 -2.12273e-04 -5.33854e-04
6.57355e+00 3.27701e+03 8.17907e-05 5.71066e-04
7.07355e+00 3.27701e+03 1.25750e-04 -2.42128e-05
7.57355e+00 3.27701e+03 -1.10891e-04 -4.70378e-04
8.07355e+00 3.27701e+03 -2.83711e-04 6.59761e-06
8.57355e+00 3.27701e+03 4.09238e-04 1.86247e-04
9.07355e+00 3.27701e+03 1.51024e-04 -6.08385e-05
9.57355e+00 3.27701e+03 3.60349e-05 8.34057e-05
1.00736e+01 3.27701e+03 2.35317e-04 1.18810e-04
1.05736e+01 3.27701e+03 -4.62510e-04 -2.46644e-05
1.10736e+01 3.27701e+03 1.39763e-04 6.71304e-05
1.15736e+01 3.27701e+03 2.19626e-04 -3.42611e-04
1.20736e+01 3.27701e+03 -1.56070e-04 6.77334e-05
1.25736e+01 3.27701e+03 -3.47541e-04 -2.65895e-04
1.30736e+01 3.27701e+03 2.30480e-04 2.05742e-04
1.35736e+01 3.27701e+03 1.57115e-04 2.26533e-04
1.40736e+01 3.27701e+03 -1.88538e-04 1.03746e-04
1.45736e+01 3.27701e+03 -4.58114e-04 -1.57967e-04
1.50736e+01 3.27701e+03 3.64916e-04 3.76734e-04
1.55736e+01 3.27701e+03 -2.22806e-05 2.34982e-04
1.60736e+01 3.27701e+03 1.97017e-05 -4.79871e-04
1.65736e+01 3.27701e+03 -3.24976e-04 -4.08203e-04
-1.29264e+01 3.27805e+03 5.88723e-01 4.85154e-01
-1.24264e+01 3.27805e+03 -1.65480e-01 -2.36989e-02
-1.19264e+01 3.27805e+03 -5.45461e-03 -3.50640e-02
-1.14264e+01 3.27805e+03 -1.21280e-01 -2.07111e-02
-1.09264e+01 3.27805e+03 5.87008e-02 -5.43451e-02
-1.04264e+01 3.27805e+03 -6.70703e-01 -1.92951e-01
-9.92645e+00 3.27805e+03 6.98564e-02 1.63115e-01
-9.42645e+00 3.27805e+03 -2.72144e-01 -8.84074e-02
-8.92645e+00 3.27805e+03 -7.32749e-02 -1.71166e-01
-8.42645e+00 3.27805e+03 -5.64855e-01 -1.87529e-01
-7.92645e+00 3.27805e+03 -1.78278e-01 -1.64956e-01
-7.42645e+00 3.27805e+03 1.78767e-01 3.21062e-01
-6.92645e+00 3.27805e+03 6.57291e-01 2.22414e-01
-6.42645e+00 3.27805e+03 -3.35474e-01 -7.51732e-02
-5.92645e+00 3.27805e+03 4.77703e-02 -1.01349e-01
-5.42645e+00 3.27805e+03 -4.51358e-01 -4.50121e-01
-4.92645e+00 3.27805e+03 4.43232e-01 2.81282e-01
-4.42645e+00 3.27805e+03 -8.42809e-02 2.02824e-01
-3.92645e+00 3.27805e+03 -2.92337e-01 -6.44865e-02
-3.42645e+00 3.27805e+03 -6.22351e-01 -5.05682e-01
-2.92645e+00 3.27805e+03 -8.02995e-01 -5.20722e-01
-2.42645e+00 3.27805e+03 -1.28243e+00 -1.11206e+00
-1.92645e+00 3.27805e+03 -1.87280e+00 -1.55655e+00
-1.42645e+00 3.27805e+03 -1.68972e+00 -1.34004e+00
-9.26447e-01 3.27805e+03 -2.08751e+00 -1.64045e+00
-4.26447e-01 3.27805e+03 -2.22666e+00 -1.62120e+00
7.35532e-02 3.27805e+03 -1.78476e+00 -1.36285e+00
5.73553e-01 3.27805e+03 -1.51195e+00 -1.22585e+00
1.07355e+00 3.27805e+03 -8.84343e-01 -7.30773e-01
1.57355e+00 3.27805e+03 -3.47069e-01 -3.08485e-01
2.07355e+00 3.27805e+03 -1.07028e-01 -9.22429e-02
2.57355e+00 3.27805e+03 -2.12492e-02 -1.46083e-02
3.07355e+00 3.27805e+03 1.20978e-03 1.10630e-02
3.57355e+00 3.27805e+03 -5.42132e-03 -6.73053e-03
4.07355e+00 3.27805e+03 3.04866e-03 -1.19015e-04
4.57355e+00 3.27805e+03 7.90700e-04 -1.48964e-03
5.07355e+00 3.27805e+03 -1.50395e-03 -7.47893e-04
5.57355e+00 3.27805e+03 1.35524e-03 9.08366e-04
6.07355e+00 3.27805e+03 -2.33926e-04 -5.56558e-04
6.57355e+00 3.27805e+03 8.94836e-05 6.04349e-04
7.07355e+00 3.27805e+03 1.31514e-04 -9.80130e-06
7.57355e+00 3.27805e+03 -1.17947e-04 -4.92010e-04
8.07355e+00 3.27805e+03 -2.85574e-04 3.89837e-05
8.57355e+00 3.27805e+03 4.20632e-04 2.15636e-04
9.07355e+00 3.27805e+03 1.38403e-04 -5.54318e-05
9.57355e+00 3.27805e+03 3.73662e-05 3.95231e-05
1.00736e+01 3.27805e+03 2.73900e-04 1.35773e-04
1.05736e+01 3.27805e+03 -4.92303e-04 -8.03656e-05
1.10736e+01 3.27805e+03 1.46281e-04 6.00999e-05
1.15736e+01 3.27805e+03 2.57255e-04 -3.01896e-04
1.20736e+01 3.27805e+03 -1.76751e-04 1.67958e-05
1.25736e+01 3.27805e+03 -3.38425e-04 -2.86099e-04
1.30736e+01 3.27805e+03 1.96866e-04 2.10218e-04
1.35736e+01 3.27805e+03 1.27093e-04 2.27881e-04
1.40736e+01 3.27805e+03 -1.33148e-04 1.02130e-04
1.45736e+01 3.27805e+03 -4.53655e-04 -1.30566e-04
1.50736e+01 3.27805e+03 3.56307e-04 3.30242e-04
1.55736e+01 3.27805e+03 -2.46266e-05 2.85964e-04
1.60736e+01 3.27805e+03 4.09461e-05 -4.91032e-04
1.65736e+01 3.27805e+03 -3.77247e-04 -4.31571e-04
-1.29264e+01 3.27909e+03 6.14219e-01 4.97575e-01
-1.24264e+01 3.27909e+03 -9.72110e-02 1.85155e-03
-1.19264e+01 3.27909e+03 1.00088e-02 -2.20311e-02
-1.14264e+01 3.27909e+03 -1.25960e-01 -3.62973e-02
-1.09264e+01 3.27909e+03 6.79464e-02 -4.54210e-02
-1.04264e+01 3.27909e+03 -6.90433e-01 -1.89947e-01
-9.92645e+00 3.27909e+03 3.72011e-02 1.55655e-01
-9.42645e+00 3.27909e+03 -2.93669e-01 -7.48703e-02
-8.92645e+00 3.27909e+03 -3.18508e-02 -1.56588e-01
-8.42645e+00 3.27909e+03 -6.05482e-01 -1.99343e-01
-7.92645e+00 3.27909e+03 -1.40837e-01 -1.65190e-01
-7.42645e+00 3.27909e+03 1.60831e-01 2.99464e-01
-6.92645e+00 3.27909e+03 7.16201e-01 2.39633e-01
-6.42645e+00 3.27909e+03 -3.27734e-01 -4.26223e-02
-5.92645e+00 3.27909e+03 4.06688e-02 -1.00772e-01
-5.42645e+00 3.27909e+03 -4.83428e-01 -4.58084e-01
-4.92645e+00 3.27909e+03 4.34487e-01 2.62193e-01
-4.42645e+00 3.27909e+03 -8.61701e-02 1.93922e-01
-3.92645e+00 3.27909e+03 -2.38346e-01 -5.06340e-02
-3.42645e+00 3.27909e+03 -5.70877e-01 -4.79341e-01
-2.92645e+00 3.27909e+03 -7.95332e-01 -5.28114e-01
-2.42645e+00 3.27909e+03 -1.29049e+00 -1.12984e+00
-1.92645e+00 3.27909e+03 -1.93741e+00 -1.59383e+00
-1.42645e+00 3.27909e+03 -1.73179e+00 -1.35288e+00
-9.26447e-01 3.27909e+03 -2.10562e+00 -1.66207e+00
-4.26447e-01 3.27909e+03 -2.24797e+00 -1.62393e+00
7.35532e-02 3.27909e+03 -1.82432e+00 -1.39366e+00
5.73553e-01 3.27909e+03 -1.53807e+00 -1.24467e+00
1.07355e+00 3.27909e+03 -8.98534e-01 -7.42733e-01
1.57355e+00 3.27909e+03 -3.54489e-01 -3.13983e-01
2.07355e+00 3.27909e+03 -1.08980e-01 -9.17810e-02
2.57355e+00 3.27909e+03 -2.15855e-02 -1.77673e-02
3.07355e+00 3.27909e+03 2.42819e-05 1.01246e-02
3.57355e+00 3.27909e+03 -5.37165e-03 -7.33449e-03
4.07355e+00 3.27909e+03 3.29654e-03 2.64596e-04
4.57355e+00 3.27909e+03 6.93121e-04 -1.61538e-03
5.07355e+00 3.27909e+03 -1.45426e-03 -6.89432e-04
5.57355e+00 3.27909e+03 1.36824e-03 9.23145e-04
6.07355e+00 3.27909e+03 -2.51666e-04 -5.71269e-04
6.57355e+00 3.27909e+03 1.02171e-04 6.32606e-04
7.07355e+00 3.27909e+03 1.35010e-04 9.31573e-06
7.57355e+00 3.27909e+03 -1.25683e-04 -5.13522e-04
8.07355e+00 3.27909e+03 -2.86894e-04 7.20871e-05
8.57355e+00 3.27909e+03 4.32761e-04 2.44731e-04
9.07355e+00 3.27909e+03 1.21113e-04 -5.10718e-05
9.57355e+00 3.27909e+03 3.94576e-05 -4.74351e-06
1.00736e+01 3.27909e+03 3.09936e-04 1.53026e-04
1.05736e+01 3.27909e+03 -5.16917e-04 -1.30955e-04
1.10736e+01 3.27909e+03 1.52287e-04 5.61409e-05
1.15736e+01 3.27909e+03 2.87496e-04 -2.58786e-04
1.20736e+01 3.27909e+03 -1.97466e-04 -3.82718e-05
1.25736e+01 3.27909e+03 -3.28016e-04 -3.04622e-04
1.30736e+01 3.27909e+03 1.68076e-04 2.14579e-04
1.35736e+01 3.27909e+03 9.36700e-05 2.28537e-04
1.40736e+01 3.27909e+03 -7.55204e-05 9.98250e-05
1.45736e+01 3.27909e+03 -4.47571e-04 -1.09720e-04
1.50736e+01 3.27909e+03 3.45642e-04 2.85931e-04
1.55736e+01 3.27909e+03 -2.20135e-05 3.37955e-04
1.60736e+01 3.27909e+03 6.11946e-05 -4.98371e-04
1.65736e+01 3.27909e+03 -4.29197e-04 -4.47792e-04
-1.29264e+01 3.28013e+03 6.34671e-01 5.04270e-01
-1.24264e+01 3.28013e+03 -3.07814e-02 2.47482e-02
-1.19264e+01 3.28013e+03 3.17747e-02 -5.79457e-03
-1.14264e+01 3.28013e+03 -1.20249e-01 -4.71553e-02
-1.09264e+01 3.28013e+03 7.96653e-02 -3.57601e-02
-1.04264e+01 3.28013e+03 -7.06303e-01 -1.87198e-01
-9.92645e+00 3.28013e+03 7.00156e-03 1.48655e-01
-9.42645e+00 3.28013e+03 -3.13444e-01 -6.28322e-02
-8.92645e+00 3.28013e+03 1.51672e-02 -1.38875e-01
-8.42645e+00 3.28013e+03 -6.38058e-01 -2.08869e-01
-7.92645e+00 3.28013e+03 -1.01923e-01 -1.64363e-01
-7.42645e+00 3.28013e+03 1.38095e-01 2.74316e-01
-6.92645e+00 3.28013e+03 7.70248e-01 2.54548e-01
-6.42645e+00 3.28013e+03 -3.21213e-01 -1.10520e-02
-5.92645e+00 3.28013e+03 3.75835e-02 -9.75858e-02
-5.42645e+00 3.28013e+03 -5.09757e-01 -4.61700e-01
-4.92645e+00 3.28013e+03 4.17521e-01 2.41082e-01
-4.42645e+00 3.28013e+03 -8.98631e-02 1.81833e-01
-3.92645e+00 3.28013e+03 -1.87263e-01 -3.92473e-02
-3.42645e+00 3.28013e+03 -5.18001e-01 -4.48330e-01
-2.92645e+00 3.28013e+03 -7.96317e-01 -5.43063e-01
-2.42645e+00 3.28013e+03 -1.29664e+00 -1.14630e+00
-1.92645e+00 3.28013e+03 -1.99816e+00 -1.62812e+00
-1.42645e+00 3.28013e+03 -1.78024e+00 -1.37074e+00
-9.26447e-01 3.28013e+03 -2.12261e+00 -1.68458e+00
-4.26447e-01 3.28013e+03 -2.27258e+00 -1.62890e+00
7.35532e-02 3.28013e+03 -1.86518e+00 -1.42705e+00
5.73553e-01 3.28013e+03 -1.56217e+00 -1.26258e+00
1.07355e+00 3.28013e+03 -9.10696e-01 -7.53777e-01
1.57355e+00 3.28013e+03 -3.62182e-01 -3.19619e-01
2.07355e+00 3.28013e+03 -1.11362e-01 -9.19454e-02
2.57355e+00 3.28013e+03 -2.20601e-02 -2.09444e-02
3.07355e+00 3.28013e+03 -1.44564e-03 8.80388e-03
3.57355e+00 3.28013e+03 -5.25801e-03 -7.87314e-03
4.07355e+00 3.28013e+03 3.57065e-03 6.54472e-04
4.57355e+00 3.28013e+03 5.76917e-04 -1.73789e-03
5.07355e+00 3.28013e+03 -1.39656e-03 -6.10453e-04
5.57355e+00 3.28013e+03 1.36428e-03 9.25126e-04
6.07355e+00 3.28013e+03 -2.64500e-04 -5.77358e-04
6.57355e+00 3.28013e+03 1.19107e-04 6.55206e-04
7.07355e+00 3.28013e+03 1.37234e-04 3.26958e-05
7.57355e+00 3.28013e+03 -1.34082e-04 -5.35854e-04
8.07355e+00 3.28013e+03 -2.87769e-04 1.05894e-04
8.57355e+00 3.28013e+03 4.43362e-04 2.70202e-04
9.07355e+00 3.28013e+03 1.00114e-04 -4.66260e-05
9.57355e+00 3.28013e+03 4.28002e-05 -4.80407e-05
1.00736e+01 3.28013e+03 3.44298e-04 1.71260e-04
1.05736e+01 3.28013e+03 -5.36552e-04 -1.74366e-04
1.10736e+01 3.28013e+03 1.56295e-04 5.54998e-05
1.15736e+01 3.28013e+03 3.10675e-04 -2.14315e-04
1.20736e+01 3.28013e+03 -2.19333e-04 -9.80816e-05
1.25736e+01 3.28013e+03 -3.15829e-04 -3.20165e-04
1.30736e+01 3.28013e+03 1.44468e-04 2.16697e-04
1.35736e+01 3.28013e+03 5.84362e-05 2.29948e-04
1.40736e+01 3.28013e+03 -1.66612e-05 9.68420e-05
1.45736e+01 3.28013e+03 -4.40472e-04 -9.57958e-05
1.50736e+01 3.28013e+03 3.32538e-04 2.44336e-04
1.55736e+01 3.28013e+03 -1.44326e-05 3.89597e-04
1.60736e+01 3.28013e+03 8.08569e-05 -4.99793e-04
1.65736e+01 3.28013e+03 -4.80082e-04 -4.57969e-04
-1.29264e+01 3.28118e+03 6.47472e-01 5.04543e-01
-1.24264e+01 3.28118e+03 3.30269e-02 4.49861e-02
-1.19264e+01 3.28118e+03 5.89689e-02 1.35850e-02
-1.14264e+01 3.28118e+03 -1.03766e-01 -5.30353e-02
-1.09264e+01 3.28118e+03 9.30811e-02 -2.61145e-02
-1.04264e+01 3.28118e+03 -7.17882e-01 -1.84926e-01
-9.92645e+00 3.28118e+03 -1.83389e-02 1.43705e-01
-9.42645e+00 3.28118e+03 -3.31648e-01 -5.34048e-02
-8.92645e+00 3.28118e+03 6.77270e-02 -1.17939e-01
-8.42645e+00 3.28118e+03 -6.60809e-01 -2.16158e-01
-7.92645e+00 3.28118e+03 -6.18694e-02 -1.62309e-01
-7.42645e+00 3.28118e+03 1.09973e-01 2.45784e-01
-6.92645e+00 3.28118e+03 8.19110e-01 2.68045e-01
-6.42645e+00 3.28118e+03 -3.17319e-01 1.81287e-02
-5.92645e+00 3.28118e+03 3.73703e-02 -9.28027e-02
-5.42645e+00 3.28118e+03 -5.28451e-01 -4.59843e-01
-4.92645e+00 3.28118e+03 3.92527e-01 2.18639e-01
-4.42645e+00 3.28118e+03 -9.22219e-02 1.67463e-01
-3.92645e+00 3.28118e+03 -1.39333e-01 -3.05896e-02
-3.42645e+00 3.28118e+03 -4.65015e-01 -4.14599e-01
-2.92645e+00 3.28118e+03 -8.03530e-01 -5.63861e-01
-2.42645e+00 3.28118e+03 -1.29927e+00 -1.16025e+00
-1.92645e+00 3.28118e+03 -2.05446e+00 -1.65955e+00
-1.42645e+00 3.28118e+03 -1.83297e+00 -1.39337e+00
-9.26447e-01 3.28118e+03 -2.13834e+00 -1.70801e+00
-4.26447e-01 3.28118e+03 -2.30096e+00 -1.63711e+00
7.35532e-02 3.28118e+03 -1.90653e+00 -1.46245e+00
5.73553e-01 3.28118e+03 -1.58375e+00 -1.27937e+00
1.07355e+00 3.28118e+03 -9.20922e-01 -7.63977e-01
1.57355e+00 3.28118e+03 -3.70055e-01 -3.25429e-01
2.07355e+00 3.28118e+03 -1.14097e-01 -9.26666e-02
2.57355e+00 3.28118e+03 -2.26492e-02 -2.40490e-02
3.07355e+00 3.28118e+03 -3.18182e-03 7.11211e-03
3.57355e+00 3.28118e+03 -5.08150e-03 -8.33336e-03
4.07355e+00 3.28118e+03 3.86967e-03 1.03051e-03
4.57355e+00 3.28118e+03 4.43253e-04 -1.85815e-03
5.07355e+00 3.28118e+03 -1.33288e-03 -5.10158e-04
5.57355e+00 3.28118e+03 1.34345e-03 9.11661e-04
6.07355e+00 3.28118e+03 -2.72547e-04 -5.74303e-04
6.57355e+00 3.28118e+03 1.39205e-04 6.72807e-04
7.07355e+00 3.28118e+03 1.39325e-04 6.12076e-05
7.57355e+00 3.28118e+03 -1.42595e-04 -5.60449e-04
8.07355e+00 3.28118e+03 -2.88058e-04 1.40138e-04
8.57355e+00 3.28118e+03 4.49050e-04 2.89427e-04
9.07355e+00 3.28118e+03 7.73805e-05 -4.25301e-05
9.57355e+00 3.28118e+03 4.71650e-05 -8.78880e-05
1.00736e+01 3.28118e+03 3.76967e-04 1.90245e-04
1.05736e+01 3.28118e+03 -5.50136e-04 -2.08363e-04
1.10736e+01 3.28118e+03 1.57434e-04 5.72998e-05
1.15736e+01 3.28118e+03 3.27147e-04 -1.69874e-04
1.20736e+01 3.28118e+03 -2.43206e-04 -1.61222e-04
1.25736e+01 3.28118e+03 -3.02113e-04 -3.31157e-04
1.30736e+01 3.28118e+03 1.25981e-04 2.15321e-04
1.35736e+01 3.28118e+03 2.35679e-05 2.33360e-04
1.40736e+01 3.28118e+03 4.07399e-05 9.29694e-05
1.45736e+01 3.28118e+03 -4.31619e-04 -8.82587e-05
1.50736e+01 3.28118e+03 3.15967e-04 2.04551e-04
1.55736e+01 3.28118e+03 -2.18617e-06 4.40619e-04
1.60736e+01 3.28118e+03 1.00691e-04 -4.94448e-04
1.65736e+01 3.28118e+03 -5.30133e-04 -4.62724e-04
-1.29264e+01 3.28222e+03 6.52239e-01 4.98559e-01
-1.24264e+01 3.28222e+03 9.21501e-02 6.18847e-02
-1.19264e+01 3.28222e+03 9.07643e-02 3.59078e-02
-1.14264e+01 3.28222e+03 -7.56729e-02 -5.31422e-02
-1.09264e+01 3.28222e+03 1.08167e-01 -1.67751e-02
-1.04264e+01 3.28222e+03 -7.24708e-01 -1.83226e-01
-9.92645e+00 3.28222e+03 -3.71981e-02 1.41994e-01
-9.42645e+00 3.28222e+03 -3.49796e-01 -4.82712e-02
-8.92645e+00 3.28222e+03 1.24984e-01 -9.40678e-02
-8.42645e+00 3.28222e+03 -6.73040e-01 -2.21115e-01
-7.92645e+00 3.28222e+03 -2.19224e-02 -1.58546e-01
-7.42645e+00 3.28222e+03 7.57007e-02 2.13978e-01
-6.92645e+00 3.28222e+03 8.60609e-01 2.79992e-01
-6.42645e+00 3.28222e+03 -3.17677e-01 4.39593e-02
-5.92645e+00 3.28222e+03 3.93994e-02 -8.72477e-02
-5.42645e+00 3.28222e+03 -5.37314e-01 -4.51579e-01
-4.92645e+00 3.28222e+03 3.60343e-01 1.95676e-01
-4.42645e+00 3.28222e+03 -9.09622e-02 1.51537e-01
-3.92645e+00 3.28222e+03 -9.42557e-02 -2.48428e-02
-3.42645e+00 3.28222e+03 -4.12529e-01 -3.79543e-01
-2.92645e+00 3.28222e+03 -8.16017e-01 -5.89218e-01
-2.42645e+00 3.28222e+03 -1.29772e+00 -1.17131e+00
-1.92645e+00 3.28222e+03 -2.10475e+00 -1.68770e+00
-1.42645e+00 3.28222e+03 -1.88786e+00 -1.42028e+00
-9.26447e-01 3.28222e+03 -2.15228e+00 -1.73245e+00
-4.26447e-01 3.28222e+03 -2.33269e+00 -1.64880e+00
7.35532e-02 3.28222e+03 -1.94739e+00 -1.49927e+00
5.73553e-01 3.28222e+03 -1.60312e+00 -1.29521e+00
1.07355e+00 3.28222e+03 -9.29467e-01 -7.73459e-01
1.57355e+00 3.28222e+03 -3.78302e-01 -3.31599e-01
2.07355e+00 3.28222e+03 -1.17165e-01 -9.39803e-02
2.57355e+00 3.28222e+03 -2.33758e-02 -2.70140e-02
3.07355e+00 3.28222e+03 -5.14145e-03 5.06309e-03
3.57355e+00 3.28222e+03 -4.84954e-03 -8.71939e-03
4.07355e+00 3.28222e+03 4.18406e-03 1.37847e-03
4.57355e+00 3.28222e+03 2.96516e-04 -1.97789e-03
5.07355e+00 3.28222e+03 -1.26505e-03 -3.90881e-04
5.57355e+00 3.28222e+03 1.30449e-03 8.81055e-04
6.07355e+00 3.28222e+03 -2.75393e-04 -5.61946e-04
6.57355e+00 3.28222e+03 1.62389e-04 6.87005e-04
7.07355e+00 3.28222e+03 1.42160e-04 9.66878e-05
7.57355e+00 3.28222e+03 -1.51813e-04 -5.88718e-04
8.07355e+00 3.28222e+03 -2.86990e-04 1.74371e-04
8.57355e+00 3.28222e+03 4.46772e-04 3.00273e-04
9.07355e+00 3.28222e+03 5.55471e-05 -3.81067e-05
9.57355e+00 3.28222e+03 5.17132e-05 -1.23252e-04
1.00736e+01 3.28222e+03 4.07023e-04 2.08795e-04
1.05736e+01 3.28222e+03 -5.56384e-04 -2.32087e-04
1.10736e+01 3.28222e+03 1.56197e-04 6.07501e-05
1.15736e+01 3.28222e+03 3.37454e-04 -1.26185e-04
1.20736e+01 3.28222e+03 -2.69259e-04 -2.25888e-04
1.25736e+01 3.28222e+03 -2.87660e-04 -3.36691e-04
1.30736e+01 3.28222e+03 1.12779e-04 2.10896e-04
1.35736e+01 3.28222e+03 -9.65171e-06 2.38538e-04
1.40736e+01 3.28222e+03 9.40914e-05 8.76671e-05
1.45736e+01 3.28222e+03 -4.20389e-04 -8.60144e-05
1.50736e+01 3.28222e+03 2.95282e-04 1.66025e-04
1.55736e+01 3.28222e+03 1.39947e-05 4.90159e-04
1.60736e+01 3.28222e+03 1.21555e-04 -4.82590e-04
1.65736e+01 3.28222e+03 -5.79366e-04 -4.62079e-04
-1.29264e+01 3.28326e+03 6.49189e-01 4.86586e-01
-1.24264e+01 3.28326e+03 1.44365e-01 7.44676e-02
-1.19264e+01 3.28326e+03 1.26822e-01 6.07652e-02
-1.14264e+01 3.28326e+03 -3.68664e-02 -4.70694e-02
-1.09264e+01 3.28326e+03 1.24231e-01 -8.22144e-03
-1.04264e+01 3.28326e+03 -7.26578e-01 -1.81710e-01
-9.92645e+00 3.28326e+03 -4.99291e-02 1.43412e-01
-9.42645e+00 3.28326e+03 -3.68830e-01 -4.80980e-02
-8.92645e+00 3.28326e+03 1.85937e-01 -6.76124e-02
-8.42645e+00 3.28326e+03 -6.76907e-01 -2.24374e-01
-7.92645e+00 3.28326e+03 1.55067e-02 -1.52974e-01
-7.42645e+00 3.28326e+03 3.39358e-02 1.79246e-01
-6.92645e+00 3.28326e+03 8.92233e-01 2.89936e-01
-6.42645e+00 3.28326e+03 -3.25950e-01 6.49424e-02
-5.92645e+00 3.28326e+03 4.17404e-02 -8.18774e-02
-5.42645e+00 3.28326e+03 -5.35734e-01 -4.37068e-01
-4.92645e+00 3.28326e+03 3.21884e-01 1.73493e-01
-4.42645e+00 3.28326e+03 -8.73573e-02 1.33632e-01
-3.92645e+00 3.28326e+03 -5.20736e-02 -2.21106e-02
-3.42645e+00 3.28326e+03 -3.60819e-01 -3.44232e-01
-2.92645e+00 3.28326e+03 -8.32421e-01 -6.17582e-01
-2.42645e+00 3.28326e+03 -1.29165e+00 -1.17946e+00
-1.92645e+00 3.28326e+03 -2.14704e+00 -1.71200e+00
-1.42645e+00 3.28326e+03 -1.94363e+00 -1.45119e+00
-9.26447e-01 3.28326e+03 -2.16348e+00 -1.75735e+00
-4.26447e-01 3.28326e+03 -2.36759e+00 -1.66391e+00
7.35532e-02 3.28326e+03 -1.98713e+00 -1.53694e+00
5.73553e-01 3.28326e+03 -1.62058e+00 -1.31034e+00
1.07355e+00 3.28326e+03 -9.36582e-01 -7.82349e-01
1.57355e+00 3.28326e+03 -3.87140e-01 -3.38294e-01
2.07355e+00 3.28326e+03 -1.20541e-01 -9.58795e-02
2.57355e+00 3.28326e+03 -2.41976e-02 -2.97701e-02
3.07355e+00 3.28326e+03 -7.31000e-03 2.67065e-03
3.57355e+00 3.28326e+03 -4.56531e-03 -9.04341e-03
4.07355e+00 3.28326e+03 4.50609e-03 1.69462e-03
4.57355e+00 3.28326e+03 1.44712e-04 -2.09553e-03
5.07355e+00 3.28326e+03 -1.19515e-03 -2.57087e-04
5.57355e+00 3.28326e+03 1.24764e-03 8.33314e-04
6.07355e+00 3.28326e+03 -2.74155e-04 -5.41410e-04
6.57355e+00 3.28326e+03 1.89398e-04 6.99935e-04
7.07355e+00 3.28326e+03 1.44922e-04 1.39131e-04
7.57355e+00 3.28326e+03 -1.61980e-04 -6.20679e-04
8.07355e+00 3.28326e+03 -2.83337e-04 2.07866e-04
8.57355e+00 3.28326e+03 4.35285e-04 3.00292e-04
9.07355e+00 3.28326e+03 3.62974e-05 -3.20386e-05
9.57355e+00 3.28326e+03 5.57085e-05 -1.53750e-04
1.00736e+01 3.28326e+03 4.33738e-04 2.26058e-04
1.05736e+01 3.28326e+03 -5.54919e-04 -2.46029e-04
1.10736e+01 3.28326e+03 1.53717e-04 6.67079e-05
1.15736e+01 3.28326e+03 3.41434e-04 -8.39092e-05
1.20736e+01 3.28326e+03 -2.96880e-04 -2.91724e-04
1.25736e+01 3.28326e+03 -2.73415e-04 -3.36701e-04
1.30736e+01 3.28326e+03 1.05459e-04 2.04776e-04
1.35736e+01 3.28326e+03 -4.01692e-05 2.44189e-04
1.40736e+01 3.28326e+03 1.41099e-04 8.03581e-05
1.45736e+01 3.28326e+03 -4.05993e-04 -8.61982e-05
1.50736e+01 3.28326e+03 2.70197e-04 1.28178e-04
1.55736e+01 3.28326e+03 3.38181e-05 5.37519e-04
1.60736e+01 3.28326e+03 1.42548e-04 -4.65069e-04
1.65736e+01 3.28326e+03 -6.27295e-04 -4.56238e-04
-1.29264e+01 3.28430e+03 6.39248e-01 4.68705e-01
-1.24264e+01 3.28430e+03 1.88627e-01 8.25922e-02
-1.19264e+01 3.28430e+03 1.69440e-01 8.84377e-02
-1.14264e+01 3.28430e+03 1.08014e-02 -3.50900e-02
-1.09264e+01 3.28430e+03 1.39922e-01 -1.59990e-03
-1.04264e+01 3.28430e+03 -7.23874e-01 -1.80632e-01
-9.92645e+00 3.28430e+03 -5.57646e-02 1.47982e-01
-9.42645e+00 3.28430e+03 -3.88969e-01 -5.24447e-02
-8.92645e+00 3.28430e+03 2.50069e-01 -3.82239e-02
-8.42645e+00 3.28430e+03 -6.74623e-01 -2.27018e-01
-7.92645e+00 3.28430e+03 4.86113e-02 -1.46061e-01
-7.42645e+00 3.28430e+03 -1.62102e-02 1.41637e-01
-6.92645e+00 3.28430e+03 9.14120e-01 2.98816e-01
-6.42645e+00 3.28430e+03 -3.43988e-01 8.01476e-02
-5.92645e+00 3.28430e+03 4.33342e-02 -7.74270e-02
-5.42645e+00 3.28430e+03 -5.23720e-01 -4.17078e-01
-4.92645e+00 3.28430e+03 2.78037e-01 1.53008e-01
-4.42645e+00 3.28430e+03 -8.28859e-02 1.13517e-01
-3.92645e+00 3.28430e+03 -1.12936e-02 -2.13760e-02
-3.42645e+00 3.28430e+03 -3.11232e-01 -3.09828e-01
-2.92645e+00 3.28430e+03 -8.50888e-01 -6.47781e-01
-2.42645e+00 3.28430e+03 -1.28046e+00 -1.18439e+00
-1.92645e+00 3.28430e+03 -2.17954e+00 -1.73195e+00
-1.42645e+00 3.28430e+03 -1.99874e+00 -1.48571e+00
-9.26447e-01 3.28430e+03 -2.17155e+00 -1.78242e+00
-4.26447e-01 3.28430e+03 -2.40550e+00 -1.68213e+00
7.35532e-02 3.28430e+03 -2.02569e+00 -1.57540e+00
5.73553e-01 3.28430e+03 -1.63605e+00 -1.32466e+00
1.07355e+00 3.28430e+03 -9.42578e-01 -7.90962e-01
1.57355e+00 3.28430e+03 -3.96474e-01 -3.45449e-01
2.07355e+00 3.28430e+03 -1.24016e-01 -9.82545e-02
2.57355e+00 3.28430e+03 -2.51342e-02 -3.23350e-02
3.07355e+00 3.28430e+03 -9.64976e-03 5.83744e-07
3.57355e+00 3.28430e+03 -4.24127e-03 -9.30362e-03
4.07355e+00 3.28430e+03 4.83012e-03 1.97179e-03
4.57355e+00 3.28430e+03 -3.34534e-06 -2.20598e-03
5.07355e+00 3.28430e+03 -1.12707e-03 -1.12862e-04
5.57355e+00 3.28430e+03 1.17466e-03 7.69325e-04
6.07355e+00 3.28430e+03 -2.70083e-04 -5.14184e-04
6.57355e+00 3.28430e+03 2.20246e-04 7.12985e-04
7.07355e+00 3.28430e+03 1.46625e-04 1.86721e-04
7.57355e+00 3.28430e+03 -1.73480e-04 -6.55850e-04
8.07355e+00 3.28430e+03 -2.76054e-04 2.40160e-04
8.57355e+00 3.28430e+03 4.13712e-04 2.86550e-04
9.07355e+00 3.28430e+03 2.11426e-05 -2.30715e-05
9.57355e+00 3.28430e+03 5.86017e-05 -1.78874e-04
1.00736e+01 3.28430e+03 4.55933e-04 2.42164e-04
1.05736e+01 3.28430e+03 -5.44391e-04 -2.50548e-04
1.10736e+01 3.28430e+03 1.49678e-04 7.52351e-05
1.15736e+01 3.28430e+03 3.38375e-04 -4.39462e-05
1.20736e+01 3.28430e+03 -3.24147e-04 -3.57872e-04
1.25736e+01 3.28430e+03 -2.60167e-04 -3.31489e-04
1.30736e+01 3.28430e+03 1.03449e-04 1.97417e-04
1.35736e+01 3.28430e+03 -6.48431e-05 2.51022e-04
1.40736e+01 3.28430e+03 1.77960e-04 6.90611e-05
1.45736e+01 3.28430e+03 -3.87948e-04 -8.66622e-05
1.50736e+01 3.28430e+03 2.41354e-04 9.11354e-05
1.55736e+01 3.28430e+03 5.66397e-05 5.81809e-04
1.60736e+01 3.28430e+03 1.63032e-04 -4.42416e-04
1.65736e+01 3.28430e+03 -6.72661e-04 -4.45175e-04
-1.29264e+01 3.28535e+03 6.23429e-01 4.45182e-01
-1.24264e+01 3.28535e+03 2.25004e-01 8.62800e-02
-1.19264e+01 3.28535e+03 2.20561e-01 1.19214e-01
-1.14264e+01 3.28535e+03 6.58271e-02 -1.82520e-02
-1.09264e+01 3.28535e+03 1.54170e-01 2.77785e-03
-1.04264e+01 3.28535e+03 -7.16820e-01 -1.80299e-01
-9.92645e+00 3.28535e+03 -5.30396e-02 1.55964e-01
-9.42645e+00 3.28535e+03 -4.10100e-01 -6.10200e-02
-8.92645e+00 3.28535e+03 3.15652e-01 -6.54734e-03
-8.42645e+00 3.28535e+03 -6.65658e-01 -2.28385e-01
-7.92645e+00 3.28535e+03 7.61189e-02 -1.37814e-01
-7.42645e+00 3.28535e+03 -7.39290e-02 1.01463e-01
-6.92645e+00 3.28535e+03 9.27083e-01 3.07234e-01
-6.42645e+00 3.28535e+03 -3.70862e-01 8.95173e-02
-5.92645e+00 3.28535e+03 4.49385e-02 -7.36526e-02
-5.42645e+00 3.28535e+03 -5.00941e-01 -3.91876e-01
-4.92645e+00 3.28535e+03 2.29945e-01 1.34398e-01
-4.42645e+00 3.28535e+03 -7.63285e-02 9.25714e-02
-3.92645e+00 3.28535e+03 3.00228e-02 -2.13093e-02
-3.42645e+00 3.28535e+03 -2.65640e-01 -2.77492e-01
-2.92645e+00 3.28535e+03 -8.69727e-01 -6.78729e-01
-2.42645e+00 3.28535e+03 -1.26378e+00 -1.18582e+00
-1.92645e+00 3.28535e+03 -2.20116e+00 -1.74708e+00
-1.42645e+00 3.28535e+03 -2.05192e+00 -1.52355e+00
-9.26447e-01 3.28535e+03 -2.17721e+00 -1.80792e+00
-4.26447e-01 3.28535e+03 -2.44599e+00 -1.70264e+00
7.35532e-02 3.28535e+03 -2.06240e+00 -1.61439e+00
5.73553e-01 3.28535e+03 -1.65012e+00 -1.33847e+00
1.07355e+00 3.28535e+03 -9.48073e-01 -7.99625e-01
1.57355e+00 3.28535e+03 -4.06168e-01 -3.52966e-01
2.07355e+00 3.28535e+03 -1.27356e-01 -1.00979e-01
2.57355e+00 3.28535e+03 -2.62602e-02 -3.47375e-02
3.07355e+00 3.28535e+03 -1.20789e-02 -2.83793e-03
3.57355e+00 3.28535e+03 -3.90126e-03 -9.51356e-03
4.07355e+00 3.28535e+03 5.15264e-03 2.21313e-03
4.57355e+00 3.28535e+03 -1.38242e-04 -2.30333e-03
5.07355e+00 3.28535e+03 -1.06370e-03 3.98706e-05
5.57355e+00 3.28535e+03 1.08742e-03 6.90002e-04
6.07355e+00 3.28535e+03 -2.63216e-04 -4.81632e-04
6.57355e+00 3.28535e+03 2.54930e-04 7.26221e-04
7.07355e+00 3.28535e+03 1.46418e-04 2.36652e-04
7.57355e+00 3.28535e+03 -1.86116e-04 -6.93137e-04
8.07355e+00 3.28535e+03 -2.65110e-04 2.71216e-04
8.57355e+00 3.28535e+03 3.81548e-04 2.58468e-04
9.07355e+00 3.28535e+03 1.17537e-05 -1.02060e-05
9.57355e+00 3.28535e+03 5.97540e-05 -1.99654e-04
1.00736e+01 3.28535e+03 4.72397e-04 2.57701e-04
1.05736e+01 3.28535e+03 -5.23334e-04 -2.45827e-04
1.10736e+01 3.28535e+03 1.43548e-04 8.69647e-05
1.15736e+01 3.28535e+03 3.28192e-04 -7.32899e-06
1.20736e+01 3.28535e+03 -3.49149e-04 -4.22472e-04
1.25736e+01 3.28535e+03 -2.49100e-04 -3.22929e-04
1.30736e+01 3.28535e+03 1.05472e-04 1.88164e-04
1.35736e+01 3.28535e+03 -8.16082e-05 2.60347e-04
1.40736e+01 3.28535e+03 2.02858e-04 5.29106e-05
1.45736e+01 3.28535e+03 -3.66430e-04 -8.73477e-05
1.50736e+01 3.28535e+03 2.09482e-04 5.61777e-05
1.55736e+01 3.28535e+03 8.21509e-05 6.21095e-04
1.60736e+01 3.28535e+03 1.82461e-04 -4.16038e-04
1.65736e+01 3.28535e+03 -7.13493e-04 -4.27970e-04
-1.29264e+01 3.28639e+03 6.00916e-01 4.16298e-01
-1.24264e+01 3.28639e+03 2.54732e-01 8.58040e-02
-1.19264e+01 3.28639e+03 2.79429e-01 1.52631e-01
-1.14264e+01 3.28639e+03 1.26124e-01 2.72856e-03
-1.09264e+01 3.28639e+03 1.65779e-01 4.86477e-03
-1.04264e+01 3.28639e+03 -7.06096e-01 -1.80808e-01
-9.92645e+00 3.28639e+03 -4.22635e-02 1.66923e-01
-9.42645e+00 3.28639e+03 -4.31078e-01 -7.29491e-02
-8.92645e+00 3.28639e+03 3.78654e-01 2.45061e-02
-8.42645e+00 3.28639e+03 -6.49738e-01 -2.27142e-01
-7.92645e+00 3.28639e+03 9.66810e-02 -1.27708e-01
-7.42645e+00 3.28639e+03 -1.38122e-01 5.97909e-02
-6.92645e+00 3.28639e+03 9.31379e-01 3.15013e-01
-6.42645e+00 3.28639e+03 -4.06085e-01 9.26495e-02
-5.92645e+00 3.28639e+03 4.72603e-02 -7.00044e-02
-5.42645e+00 3.28639e+03 -4.68298e-01 -3.61673e-01
-4.92645e+00 3.28639e+03 1.79704e-01 1.17773e-01
-4.42645e+00 3.28639e+03 -6.65692e-02 7.17852e-02
-3.92645e+00 3.28639e+03 7.26183e-02 -2.08579e-02
-3.42645e+00 3.28639e+03 -2.24453e-01 -2.47649e-01
-2.92645e+00 3.28639e+03 -8.87939e-01 -7.09200e-01
-2.42645e+00 3.28639e+03 -1.24223e+00 -1.18433e+00
-1.92645e+00 3.28639e+03 -2.21225e+00 -1.75713e+00
-1.42645e+00 3.28639e+03 -2.10312e+00 -1.56432e+00
-9.26447e-01 3.28639e+03 -2.18183e+00 -1.83366e+00
-4.26447e-01 3.28639e+03 -2.48866e+00 -1.72512e+00
7.35532e-02 3.28639e+03 -2.09676e+00 -1.65343e+00
5.73553e-01 3.28639e+03 -1.66352e+00 -1.35218e+00
1.07355e+00 3.28639e+03 -9.53494e-01 -8.08409e-01
1.57355e+00 3.28639e+03 -4.16262e-01 -3.60850e-01
2.07355e+00 3.28639e+03 -1.30390e-01 -1.03907e-01
2.57355e+00 3.28639e+03 -2.75434e-02 -3.68755e-02
3.07355e+00 3.28639e+03 -1.45256e-02 -5.78070e-03
3.57355e+00 3.28639e+03 -3.58132e-03 -9.70276e-03
4.07355e+00 3.28639e+03 5.47328e-03 2.42773e-03
4.57355e+00 3.28639e+03 -2.51742e-04 -2.37996e-03
5.07355e+00 3.28639e+03 -1.00535e-03 1.96348e-04
5.57355e+00 3.28639e+03 9.86366e-04 5.97453e-04
6.07355e+00 3.28639e+03 -2.53516e-04 -4.45578e-04
6.57355e+00 3.28639e+03 2.94068e-04 7.38733e-04
7.07355e+00 3.28639e+03 1.42711e-04 2.86200e-04
7.57355e+00 3.28639e+03 -1.97193e-04 -7.30833e-04
8.07355e+00 3.28639e+03 -2.51494e-04 3.00119e-04
8.57355e+00 3.28639e+03 3.40361e-04 2.18584e-04
9.07355e+00 3.28639e+03 7.64364e-06 4.29105e-06
9.57355e+00 3.28639e+03 5.94466e-05 -2.16849e-04
1.00736e+01 3.28639e+03 4.81944e-04 2.73003e-04
1.05736e+01 3.28639e+03 -4.91806e-04 -2.32854e-04
1.10736e+01 3.28639e+03 1.36098e-04 1.03664e-04
1.15736e+01 3.28639e+03 3.11282e-04 2.43073e-05
1.20736e+01 3.28639e+03 -3.69813e-04 -4.83142e-04
1.25736e+01 3.28639e+03 -2.41322e-04 -3.13004e-04
1.30736e+01 3.28639e+03 1.09948e-04 1.76160e-04
1.35736e+01 3.28639e+03 -9.06023e-05 2.72068e-04
1.40736e+01 3.28639e+03 2.17295e-04 3.43088e-05
1.45736e+01 3.28639e+03 -3.42089e-04 -8.85060e-05
1.50736e+01 3.28639e+03 1.75223e-04 2.45180e-05
1.55736e+01 3.28639e+03 1.09724e-04 6.53835e-04
1.60736e+01 3.28639e+03 1.99140e-04 -3.87647e-04
1.65736e+01 3.28639e+03 -7.48146e-04 -4.03876e-04
-1.29264e+01 3.28743e+03 5.71283e-01 3.82683e-01
-1.24264e+01 3.28743e+03 2.78864e-01 8.21570e-02
-1.19264e+01 3.28743e+03 3.45233e-01 1.88056e-01
-1.14264e+01 3.28743e+03 1.89271e-01 2.72594e-02
-1.09264e+01 3.28743e+03 1.73983e-01 4.09953e-03
-1.04264e+01 3.28743e+03 -6.92185e-01 -1.82042e-01
-9.92645e+00 3.28743e+03 -2.54198e-02 1.80040e-01
-9.42645e+00 3.28743e+03 -4.51957e-01 -8.73161e-02
-8.92645e+00 3.28743e+03 4.35524e-01 5.24389e-02
-8.42645e+00 3.28743e+03 -6.27217e-01 -2.22961e-01
-7.92645e+00 3.28743e+03 1.08501e-01 -1.16150e-01
-7.42645e+00 3.28743e+03 -2.07719e-01 1.81628e-02
-6.92645e+00 3.28743e+03 9.27418e-01 3.22276e-01
-6.42645e+00 3.28743e+03 -4.49495e-01 8.95533e-02
-5.92645e+00 3.28743e+03 5.02680e-02 -6.64072e-02
-5.42645e+00 3.28743e+03 -4.27600e-01 -3.27224e-01
-4.92645e+00 3.28743e+03 1.29071e-01 1.03495e-01
-4.42645e+00 3.28743e+03 -5.26938e-02 5.14773e-02
-3.92645e+00 3.28743e+03 1.15397e-01 -2.00433e-02
-3.42645e+00 3.28743e+03 -1.88100e-01 -2.20554e-01
-2.92645e+00 3.28743e+03 -9.05606e-01 -7.37887e-01
-2.42645e+00 3.28743e+03 -1.21863e+00 -1.18173e+00
-1.92645e+00 3.28743e+03 -2.21393e+00 -1.76237e+00
-1.42645e+00 3.28743e+03 -2.15273e+00 -1.60780e+00
-9.26447e-01 3.28743e+03 -2.18714e+00 -1.85964e+00
-4.26447e-01 3.28743e+03 -2.53256e+00 -1.74904e+00
7.35532e-02 3.28743e+03 -2.12855e+00 -1.69205e+00
5.73553e-01 3.28743e+03 -1.67677e+00 -1.36593e+00
1.07355e+00 3.28743e+03 -9.58927e-01 -8.17137e-01
1.57355e+00 3.28743e+03 -4.26597e-01 -3.68976e-01
2.07355e+00 3.28743e+03 -1.33013e-01 -1.06908e-01
2.57355e+00 3.28743e+03 -2.89013e-02 -3.86545e-02
3.07355e+00 3.28743e+03 -1.69169e-02 -8.75221e-03
3.57355e+00 3.28743e+03 -3.32602e-03 -9.90264e-03
4.07355e+00 3.28743e+03 5.78833e-03 2.61485e-03
4.57355e+00 3.28743e+03 -3.38111e-04 -2.42923e-03
5.07355e+00 3.28743e+03 -9.52515e-04 3.48633e-04
5.57355e+00 3.28743e+03 8.72846e-04 4.95225e-04
6.07355e+00 3.28743e+03 -2.41014e-04 -4.07387e-04
6.57355e+00 3.28743e+03 3.38065e-04 7.49724e-04
7.07355e+00 3.28743e+03 1.34059e-04 3.32561e-04
7.57355e+00 3.28743e+03 -2.04025e-04 -7.67039e-04
8.07355e+00 3.28743e+03 -2.35012e-04 3.26982e-04
8.57355e+00 3.28743e+03 2.91305e-04 1.68390e-04
9.07355e+00 3.28743e+03 7.67246e-06 1.78098e-05
9.57355e+00 3.28743e+03 5.88849e-05 -2.29525e-04
1.00736e+01 3.28743e+03 4.84034e-04 2.87681e-04
1.05736e+01 3.28743e+03 -4.51318e-04 -2.14048e-04
1.10736e+01 3.28743e+03 1.28166e-04 1.26565e-04
1.15736e+01 3.28743e+03 2.88784e-04 4.95610e-05
1.20736e+01 3.28743e+03 -3.84153e-04 -5.37805e-04
1.25736e+01 3.28743e+03 -2.37080e-04 -3.02672e-04
1.30736e+01 3.28743e+03 1.14294e-04 1.60113e-04
1.35736e+01 3.28743e+03 -9.02486e-05 2.86515e-04
1.40736e+01 3.28743e+03 2.21771e-04 1.46543e-05
1.45736e+01 3.28743e+03 -3.15922e-04 -9.03196e-05
1.50736e+01 3.28743e+03 1.39680e-04 -2.22349e-06
1.55736e+01 3.28743e+03 1.37064e-04 6.77070e-04
1.60736e+01 3.28743e+03 2.12668e-04 -3.57164e-04
1.65736e+01 3.28743e+03 -7.75262e-04 -3.72440e-04
-1.29264e+01 3.28847e+03 5.35518e-01 3.45359e-01
-1.24264e+01 3.28847e+03 2.98695e-01 7.68672e-02
-1.19264e+01 3.28847e+03 4.16483e-01 2.24624e-01
-1.14264e+01 3.28847e+03 2.52668e-01 5.41464e-02
-1.09264e+01 3.28847e+03 1.76067e-01 -3.78220e-04
-1.04264e+01 3.28847e+03 -6.75830e-01 -1.83703e-01
-9.92645e+00 3.28847e+03 -4.48983e-03 1.94526e-01
-9.42645e+00 3.28847e+03 -4.74487e-01 -1.04087e-01
-8.92645e+00 3.28847e+03 4.82180e-01 7.52179e-02
-8.42645e+00 3.28847e+03 -5.99245e-01 -2.15850e-01
-7.92645e+00 3.28847e+03 1.09642e-01 -1.03976e-01
-7.42645e+00 3.28847e+03 -2.80706e-01 -2.18054e-02
-6.92645e+00 3.28847e+03 9.16946e-01 3.29302e-01
-6.42645e+00 3.28847e+03 -4.99470e-01 8.03417e-02
-5.92645e+00 3.28847e+03 5.39447e-02 -6.24464e-02
-5.42645e+00 3.28847e+03 -3.80597e-01 -2.89661e-01
-4.92645e+00 3.28847e+03 7.93604e-02 9.18080e-02
-4.42645e+00 3.28847e+03 -3.38275e-02 3.21217e-02
-3.92645e+00 3.28847e+03 1.57011e-01 -1.93241e-02
-3.42645e+00 3.28847e+03 -1.57026e-01 -1.96489e-01
-2.92645e+00 3.28847e+03 -9.22628e-01 -7.64042e-01
-2.42645e+00 3.28847e+03 -1.19563e+00 -1.17915e+00
-1.92645e+00 3.28847e+03 -2.20655e+00 -1.76326e+00
-1.42645e+00 3.28847e+03 -2.20087e+00 -1.65361e+00
-9.26447e-01 3.28847e+03 -2.19446e+00 -1.88595e+00
-4.26447e-01 3.28847e+03 -2.57697e+00 -1.77398e+00
7.35532e-02 3.28847e+03 -2.15747e+00 -1.72965e+00
5.73553e-01 3.28847e+03 -1.69044e+00 -1.37995e+00
1.07355e+00 3.28847e+03 -9.64425e-01 -8.25705e-01
1.57355e+00 3.28847e+03 -4.36873e-01 -3.77210e-01
2.07355e+00 3.28847e+03 -1.35285e-01 -1.09916e-01
2.57355e+00 3.28847e+03 -3.03945e-02 -4.00496e-02
3.07355e+00 3.28847e+03 -1.91918e-02 -1.16752e-02
3.57355e+00 3.28847e+03 -3.15587e-03 -1.01259e-02
4.07355e+00 3.28847e+03 6.09506e-03 2.77535e-03
4.57355e+00 3.28847e+03 -3.97581e-04 -2.44843e-03
5.07355e+00 3.28847e+03 -9.04292e-04 4.92477e-04
5.57355e+00 3.28847e+03 7.50358e-04 3.85080e-04
6.07355e+00 3.28847e+03 -2.26300e-04 -3.67745e-04
6.57355e+00 3.28847e+03 3.86058e-04 7.58464e-04
7.07355e+00 3.28847e+03 1.19707e-04 3.73811e-04
7.57355e+00 3.28847e+03 -2.05742e-04 -8.00031e-04
8.07355e+00 3.28847e+03 -2.15671e-04 3.51204e-04
8.57355e+00 3.28847e+03 2.36324e-04 1.10564e-04
9.07355e+00 3.28847e+03 1.12201e-05 2.80559e-05
9.57355e+00 3.28847e+03 5.99934e-05 -2.37359e-04
1.00736e+01 3.28847e+03 4.77728e-04 3.01008e-04
1.05736e+01 3.28847e+03 -4.04064e-04 -1.92047e-04
1.10736e+01 3.28847e+03 1.20840e-04 1.57041e-04
1.15736e+01 3.28847e+03 2.61778e-04 6.68575e-05
1.20736e+01 3.28847e+03 -3.91394e-04 -5.85874e-04
1.25736e+01 3.28847e+03 -2.35018e-04 -2.91532e-04
1.30736e+01 3.28847e+03 1.16199e-04 1.38801e-04
1.35736e+01 3.28847e+03 -7.90883e-05 3.04117e-04
1.40736e+01 3.28847e+03 2.16772e-04 -5.37162e-06
1.45736e+01 3.28847e+03 -2.89196e-04 -9.28077e-05
1.50736e+01 3.28847e+03 1.03693e-04 -2.32759e-05
1.55736e+01 3.28847e+03 1.62111e-04 6.88796e-04
1.60736e+01 3.28847e+03 2.22635e-04 -3.24258e-04
1.65736e+01 3.28847e+03 -7.92635e-04 -3.33187e-04
-1.29264e+01 3.28952e+03 4.93504e-01 3.04387e-01
-1.24264e+01 3.28952e+03 3.14772e-01 7.07877e-02
-1.19264e+01 3.28952e+03 4.90520e-01 2.61534e-01
-1.14264e+01 3.28952e+03 3.12771e-01 8.17578e-02
-1.09264e+01 3.28952e+03 1.70715e-01 -8.54898e-03
-1.04264e+01 3.28952e+03 -6.58832e-01 -1.86508e-01
-9.92645e+00 3.28952e+03 1.96956e-02 2.10075e-01
-9.42645e+00 3.28952e+03 -4.97932e-01 -1.22629e-01
-8.92645e+00 3.28952e+03 5.15896e-01 9.17513e-02
-8.42645e+00 3.28952e+03 -5.69216e-01 -2.07103e-01
-7.92645e+00 3.28952e+03 9.90394e-02 -9.14846e-02
-7.42645e+00 3.28952e+03 -3.54746e-01 -5.92913e-02
-6.92645e+00 3.28952e+03 9.01515e-01 3.36385e-01
-6.42645e+00 3.28952e+03 -5.55041e-01 6.49854e-02
-5.92645e+00 3.28952e+03 5.73027e-02 -5.83172e-02
-5.42645e+00 3.28952e+03 -3.28797e-01 -2.50286e-01
-4.92645e+00 3.28952e+03 3.24694e-02 8.28733e-02
-4.42645e+00 3.28952e+03 -1.05382e-02 1.42164e-02
-3.92645e+00 3.28952e+03 1.97749e-01 -1.89617e-02
-3.42645e+00 3.28952e+03 -1.31821e-01 -1.75974e-01
-2.92645e+00 3.28952e+03 -9.38528e-01 -7.87050e-01
-2.42645e+00 3.28952e+03 -1.17398e+00 -1.17672e+00
-1.92645e+00 3.28952e+03 -2.19051e+00 -1.76002e+00
-1.42645e+00 3.28952e+03 -2.24754e+00 -1.70160e+00
-9.26447e-01 3.28952e+03 -2.20467e+00 -1.91219e+00
-4.26447e-01 3.28952e+03 -2.62177e+00 -1.79995e+00
7.35532e-02 3.28952e+03 -2.18402e+00 -1.76580e+00
5.73553e-01 3.28952e+03 -1.70488e+00 -1.39449e+00
1.07355e+00 3.28952e+03 -9.69961e-01 -8.34165e-01
1.57355e+00 3.28952e+03 -4.47035e-01 -3.85499e-01
2.07355e+00 3.28952e+03 -1.37364e-01 -1.12883e-01
2.57355e+00 3.28952e+03 -3.21235e-02 -4.10929e-02
3.07355e+00 3.28952e+03 -2.13170e-02 -1.44848e-02
3.57355e+00 3.28952e+03 -3.07209e-03 -1.03658e-02
4.07355e+00 3.28952e+03 6.38943e-03 2.91395e-03
4.57355e+00 3.28952e+03 -4.32085e-04 -2.43306e-03
5.07355e+00 3.28952e+03 -8.59774e-04 6.20678e-04
5.57355e+00 3.28952e+03 6.22263e-04 2.68515e-04
6.07355e+00 3.28952e+03 -2.10039e-04 -3.26053e-04
6.57355e+00 3.28952e+03 4.36842e-04 7.65769e-04
7.07355e+00 3.28952e+03 9.97533e-05 4.08554e-04
7.57355e+00 3.28952e+03 -2.03401e-04 -8.30500e-04
8.07355e+00 3.28952e+03 -1.93121e-04 3.72543e-04
8.57355e+00 3.28952e+03 1.77876e-04 4.79983e-05
9.07355e+00 3.28952e+03 1.80996e-05 3.31759e-05
9.57355e+00 3.28952e+03 6.40939e-05 -2.41959e-04
1.00736e+01 3.28952e+03 4.62455e-04 3.12903e-04
1.05736e+01 3.28952e+03 -3.52145e-04 -1.69106e-04
1.10736e+01 3.28952e+03 1.14840e-04 1.95209e-04
1.15736e+01 3.28952e+03 2.29870e-04 7.46271e-05
1.20736e+01 3.28952e+03 -3.90000e-04 -6.26097e-04
1.25736e+01 3.28952e+03 -2.32505e-04 -2.78310e-04
1.30736e+01 3.28952e+03 1.14146e-04 1.12044e-04
1.35736e+01 3.28952e+03 -5.80595e-05 3.21645e-04
1.40736e+01 3.28952e+03 2.03803e-04 -2.32471e-05
1.45736e+01 3.28952e+03 -2.61888e-04 -9.50167e-05
1.50736e+01 3.28952e+03 6.76271e-05 -3.99235e-05
1.55736e+01 3.28952e+03 1.84967e-04 6.88873e-04
1.60736e+01 3.28952e+03 2.26781e-04 -2.91237e-04
1.65736e+01 3.28952e+03 -7.97639e-04 -2.86599e-04
-1.29264e+01 3.29056e+03 4.44976e-01 2.59442e-01
-1.24264e+01 3.29056e+03 3.26920e-01 6.44345e-02
-1.19264e+01 3.29056e+03 5.65229e-01 2.98164e-01
-1.14264e+01 3.29056e+03 3.66651e-01 1.08321e-01
-1.09264e+01 3.29056e+03 1.59577e-01 -1.93795e-02
-1.04264e+01 3.29056e+03 -6.41016e-01 -1.90677e-01
-9.92645e+00 3.29056e+03 4.60268e-02 2.26117e-01
-9.42645e+00 3.29056e+03 -5.19851e-01 -1.41758e-01
-8.92645e+00 3.29056e+03 5.36708e-01 1.02193e-01
-8.42645e+00 3.29056e+03 -5.39903e-01 -1.98011e-01
-7.92645e+00 3.29056e+03 7.64577e-02 -7.91755e-02
-7.42645e+00 3.29056e+03 -4.28334e-01 -9.41393e-02
-6.92645e+00 3.29056e+03 8.81931e-01 3.43963e-01
-6.42645e+00 3.29056e+03 -6.15621e-01 4.37495e-02
-5.92645e+00 3.29056e+03 5.95455e-02 -5.48121e-02
-5.42645e+00 3.29056e+03 -2.72999e-01 -2.09980e-01
-4.92645e+00 3.29056e+03 -1.06221e-02 7.66993e-02
-4.42645e+00 3.29056e+03 1.80028e-02 -1.20670e-03
-3.92645e+00 3.29056e+03 2.36284e-01 -1.94516e-02
-3.42645e+00 3.29056e+03 -1.13184e-01 -1.59439e-01
-2.92645e+00 3.29056e+03 -9.52625e-01 -8.06508e-01
-2.42645e+00 3.29056e+03 -1.15475e+00 -1.17458e+00
-1.92645e+00 3.29056e+03 -2.16758e+00 -1.75336e+00
-1.42645e+00 3.29056e+03 -2.29253e+00 -1.75160e+00
-9.26447e-01 3.29056e+03 -2.21787e+00 -1.93762e+00
-4.26447e-01 3.29056e+03 -2.66722e+00 -1.82730e+00
7.35532e-02 3.29056e+03 -2.20934e+00 -1.80039e+00
5.73553e-01 3.29056e+03 -1.72008e+00 -1.40967e+00
1.07355e+00 3.29056e+03 -9.75699e-01 -8.42648e-01
1.57355e+00 3.29056e+03 -4.56883e-01 -3.93719e-01
2.07355e+00 3.29056e+03 -1.39230e-01 -1.15707e-01
2.57355e+00 3.29056e+03 -3.40627e-02 -4.18927e-02
3.07355e+00 3.29056e+03 -2.32779e-02 -1.71599e-02
3.57355e+00 3.29056e+03 -3.06858e-03 -1.06140e-02
4.07355e+00 3.29056e+03 6.65838e-03 3.02898e-03
4.57355e+00 3.29056e+03 -4.43285e-04 -2.38105e-03
5.07355e+00 3.29056e+03 -8.16538e-04 7.26674e-04
5.57355e+00 3.29056e+03 4.91297e-04 1.45389e-04
6.07355e+00 3.29056e+03 -1.92134e-04 -2.81923e-04
6.57355e+00 3.29056e+03 4.88848e-04 7.72197e-04
7.07355e+00 3.29056e+03 7.57075e-05 4.35804e-04
7.57355e+00 3.29056e+03 -1.98583e-04 -8.60139e-04
8.07355e+00 3.29056e+03 -1.66300e-04 3.93100e-04
8.57355e+00 3.29056e+03 1.18103e-04 -1.71878e-05
9.07355e+00 3.29056e+03 2.71684e-05 3.34441e-05
9.57355e+00 3.29056e+03 7.05168e-05 -2.44276e-04
1.00736e+01 3.29056e+03 4.39065e-04 3.23468e-04
1.05736e+01 3.29056e+03 -2.98226e-04 -1.47754e-04
1.10736e+01 3.29056e+03 1.11941e-04 2.39878e-04
1.15736e+01 3.29056e+03 1.93517e-04 7.16063e-05
1.20736e+01 3.29056e+03 -3.79812e-04 -6.57573e-04
1.25736e+01 3.29056e+03 -2.27063e-04 -2.61730e-04
1.30736e+01 3.29056e+03 1.07513e-04 8.01833e-05
1.35736e+01 3.29056e+03 -2.89839e-05 3.34743e-04
1.40736e+01 3.29056e+03 1.85178e-04 -3.62629e-05
1.45736e+01 3.29056e+03 -2.34824e-04 -9.69363e-05
1.50736e+01 3.29056e+03 3.27172e-05 -5.42730e-05
1.55736e+01 3.29056e+03 2.06455e-04 6.77833e-04
1.60736e+01 3.29056e+03 2.22859e-04 -2.61802e-04
1.65736e+01 3.29056e+03 -7.88378e-04 -2.34514e-04
-1.29264e+01 3.29160e+03 3.91180e-01 2.11118e-01
-1.24264e+01 3.29160e+03 3.35925e-01 5.87600e-02
-1.19264e+01 3.29160e+03 6.37792e-01 3.33099e-01
-1.14264e+01 3.29160e+03 4.12442e-01 1.32780e-01
-1.09264e+01 3.29160e+03 1.43221e-01 -3.21388e-02
-1.04264e+01 3.29160e+03 -6.21807e-01 -1.95415e-01
-9.92645e+00 3.29160e+03 7.26210e-02 2.41722e-01
-9.42645e+00 3.29160e+03 -5.39302e-01 -1.60940e-01
-8.92645e+00 3.29160e+03 5.44352e-01 1.06396e-01
-8.42645e+00 3.29160e+03 -5.12724e-01 -1.89073e-01
-7.92645e+00 3.29160e+03 4.27260e-02 -6.71621e-02
-7.42645e+00 3.29160e+03 -5.00596e-01 -1.25984e-01
-6.92645e+00 3.29160e+03 8.59381e-01 3.52235e-01
-6.42645e+00 3.29160e+03 -6.79841e-01 1.67972e-02
-5.92645e+00 3.29160e+03 6.17313e-02 -5.15784e-02
-5.42645e+00 3.29160e+03 -2.13638e-01 -1.69365e-01
-4.92645e+00 3.29160e+03 -4.88077e-02 7.35065e-02
-4.42645e+00 3.29160e+03 5.32866e-02 -1.30447e-02
-3.92645e+00 3.29160e+03 2.71146e-01 -2.07861e-02
-3.42645e+00 3.29160e+03 -1.00242e-01 -1.46724e-01
-2.92645e+00 3.29160e+03 -9.62653e-01 -8.21405e-01
-2.42645e+00 3.29160e+03 -1.13858e+00 -1.17302e+00
-1.92645e+00 3.29160e+03 -2.13875e+00 -1.74397e+00
-1.42645e+00 3.29160e+03 -2.33458e+00 -1.80267e+00
-9.26447e-01 3.29160e+03 -2.23330e+00 -1.96176e+00
-4.26447e-01 3.29160e+03 -2.71335e+00 -1.85635e+00
7.35532e-02 3.29160e+03 -2.23441e+00 -1.83319e+00
5.73553e-01 3.29160e+03 -1.73593e+00 -1.42572e+00
1.07355e+00 3.29160e+03 -9.82118e-01 -8.51397e-01
1.57355e+00 3.29160e+03 -4.65806e-01 -4.01546e-01
2.07355e+00 3.29160e+03 -1.40820e-01 -1.18354e-01
2.57355e+00 3.29160e+03 -3.60938e-02 -4.24924e-02
3.07355e+00 3.29160e+03 -2.50587e-02 -1.97346e-02
3.57355e+00 3.29160e+03 -3.13341e-03 -1.08632e-02
4.07355e+00 3.29160e+03 6.88428e-03 3.11094e-03
4.57355e+00 3.29160e+03 -4.34424e-04 -2.29875e-03
5.07355e+00 3.29160e+03 -7.68650e-04 8.07561e-04
5.57355e+00 3.29160e+03 3.58326e-04 1.58467e-05
6.07355e+00 3.29160e+03 -1.72506e-04 -2.36362e-04
6.57355e+00 3.29160e+03 5.39849e-04 7.76324e-04
7.07355e+00 3.29160e+03 4.94561e-05 4.56301e-04
7.57355e+00 3.29160e+03 -1.91156e-04 -8.87910e-04
8.07355e+00 3.29160e+03 -1.35936e-04 4.13186e-04
8.57355e+00 3.29160e+03 5.91998e-05 -8.24482e-05
9.07355e+00 3.29160e+03 3.65458e-05 2.91003e-05
9.57355e+00 3.29160e+03 7.76545e-05 -2.44237e-04
1.00736e+01 3.29160e+03 4.08830e-04 3.32899e-04
1.05736e+01 3.29160e+03 -2.44609e-04 -1.30247e-04
1.10736e+01 3.29160e+03 1.13388e-04 2.90110e-04
1.15736e+01 3.29160e+03 1.54573e-04 5.82753e-05
1.20736e+01 3.29160e+03 -3.61865e-04 -6.79826e-04
1.25736e+01 3.29160e+03 -2.17923e-04 -2.41237e-04
1.30736e+01 3.29160e+03 9.62189e-05 4.38255e-05
1.35736e+01 3.29160e+03 6.58961e-06 3.41647e-04
1.40736e+01 3.29160e+03 1.62843e-04 -4.31491e-05
1.45736e+01 3.29160e+03 -2.09997e-04 -9.92091e-05
1.50736e+01 3.29160e+03 8.28606e-07 -6.71384e-05
1.55736e+01 3.29160e+03 2.25720e-04 6.56596e-04
1.60736e+01 3.29160e+03 2.10334e-04 -2.38314e-04
1.65736e+01 3.29160e+03 -7.63867e-04 -1.78679e-04
-1.29264e+01 3.29264e+03 3.32382e-01 1.59438e-01
-1.24264e+01 3.29264e+03 3.43004e-01 5.47414e-02
-1.19264e+01 3.29264e+03 7.06379e-01 3.65172e-01
-1.14264e+01 3.29264e+03 4.49859e-01 1.55259e-01
-1.09264e+01 3.29264e+03 1.21124e-01 -4.65884e-02
-1.04264e+01 3.29264e+03 -6.01842e-01 -2.00531e-01
-9.92645e+00 3.29264e+03 9.74349e-02 2.55835e-01
-9.42645e+00 3.29264e+03 -5.54769e-01 -1.79300e-01
-8.92645e+00 3.29264e+03 5.38682e-01 1.04193e-01
-8.42645e+00 3.29264e+03 -4.87346e-01 -1.80265e-01
-7.92645e+00 3.29264e+03 -1.38196e-03 -5.60645e-02
-7.42645e+00 3.29264e+03 -5.70315e-01 -1.54534e-01
-6.92645e+00 3.29264e+03 8.35576e-01 3.61203e-01
-6.42645e+00 3.29264e+03 -7.46360e-01 -1.52123e-02
-5.92645e+00 3.29264e+03 6.48460e-02 -4.78342e-02
-5.42645e+00 3.29264e+03 -1.51653e-01 -1.29456e-01
-4.92645e+00 3.29264e+03 -8.02952e-02 7.37756e-02
-4.42645e+00 3.29264e+03 9.59717e-02 -2.03138e-02
-3.92645e+00 3.29264e+03 3.01405e-01 -2.27051e-02
-3.42645e+00 3.29264e+03 -9.22650e-02 -1.37442e-01
-2.92645e+00 3.29264e+03 -9.67779e-01 -8.31359e-01
-2.42645e+00 3.29264e+03 -1.12629e+00 -1.17281e+00
-1.92645e+00 3.29264e+03 -2.10420e+00 -1.73221e+00
-1.42645e+00 3.29264e+03 -2.37350e+00 -1.85448e+00
-9.26447e-01 3.29264e+03 -2.25118e+00 -1.98478e+00
-4.26447e-01 3.29264e+03 -2.76055e+00 -1.88751e+00
7.35532e-02 3.29264e+03 -2.25989e+00 -1.86374e+00
5.73553e-01 3.29264e+03 -1.75271e+00 -1.44279e+00
1.07355e+00 3.29264e+03 -9.89689e-01 -8.60623e-01
1.57355e+00 3.29264e+03 -4.73449e-01 -4.08772e-01
2.07355e+00 3.29264e+03 -1.42115e-01 -1.20772e-01
2.57355e+00 3.29264e+03 -3.81761e-02 -4.29188e-02
3.07355e+00 3.29264e+03 -2.66300e-02 -2.22086e-02
3.57355e+00 3.29264e+03 -3.23374e-03 -1.10996e-02
4.07355e+00 3.29264e+03 7.05080e-03 3.15800e-03
4.57355e+00 3.29264e+03 -4.08305e-04 -2.19221e-03
5.07355e+00 3.29264e+03 -7.10870e-04 8.61185e-04
5.57355e+00 3.29264e+03 2.23319e-04 -1.18374e-04
6.07355e+00 3.29264e+03 -1.52472e-04 -1.91268e-04
6.57355e+00 3.29264e+03 5.87884e-04 7.76524e-04
7.07355e+00 3.29264e+03 2.21324e-05 4.71603e-04
7.57355e+00 3.29264e+03 -1.80178e-04 -9.11593e-04
8.07355e+00 3.29264e+03 -1.03737e-04 4.30675e-04
8.57355e+00 3.29264e+03 2.47680e-06 -1.45979e-04
9.07355e+00 3.29264e+03 4.67108e-05 2.08996e-05
9.57355e+00 3.29264e+03 8.39855e-05 -2.43634e-04
1.00736e+01 3.29264e+03 3.72587e-04 3.40465e-04
1.05736e+01 3.29264e+03 -1.91210e-04 -1.16173e-04
1.10736e+01 3.29264e+03 1.18352e-04 3.43725e-04
1.15736e+01 3.29264e+03 1.14168e-04 3.67831e-05
1.20736e+01 3.29264e+03 -3.36935e-04 -6.92618e-04
1.25736e+01 3.29264e+03 -2.04358e-04 -2.16069e-04
1.30736e+01 3.29264e+03 7.93992e-05 3.32063e-06
1.35736e+01 3.29264e+03 4.74035e-05 3.39878e-04
1.40736e+01 3.29264e+03 1.38070e-04 -4.39477e-05
1.45736e+01 3.29264e+03 -1.87584e-04 -1.01442e-04
1.50736e+01 3.29264e+03 -2.67888e-05 -7.90557e-05
1.55736e+01 3.29264e+03 2.40944e-04 6.25467e-04
1.60736e+01 3.29264e+03 1.90544e-04 -2.22290e-04
1.65736e+01 3.29264e+03 -7.23904e-04 -1.19397e-04
-1.29264e+01 3.29369e+03 2.68606e-01 1.04776e-01
-1.24264e+01 3.29369e+03 3.49500e-01 5.30798e-02
-1.19264e+01 3.29369e+03 7.70144e-01 3.93805e-01
-1.14264e+01 3.29369e+03 4.79084e-01 1.75903e-01
-1.09264e+01 3.29369e+03 9.42146e-02 -6.19466e-02
-1.04264e+01 3.29369e+03 -5.81774e-01 -2.06052e-01
-9.92645e+00 3.29369e+03 1.18141e-01 2.67213e-01
-9.42645e+00 3.29369e+03 -5.65249e-01 -1.96240e-01
-8.92645e+00 3.29369e+03 5.21387e-01 9.57896e-02
-8.42645e+00 3.29369e+03 -4.62596e-01 -1.70459e-01
-7.92645e+00 3.29369e+03 -5.59575e-02 -4.75145e-02
-7.42645e+00 3.29369e+03 -6.34612e-01 -1.79727e-01
-6.92645e+00 3.29369e+03 8.12481e-01 3.70647e-01
-6.42645e+00 3.29369e+03 -8.13133e-01 -5.10108e-02
-5.92645e+00 3.29369e+03 6.92130e-02 -4.35260e-02
-5.42645e+00 3.29369e+03 -8.82387e-02 -9.09249e-02
-4.92645e+00 3.29369e+03 -1.03610e-01 7.80324e-02
-4.42645e+00 3.29369e+03 1.44336e-01 -2.32113e-02
-3.92645e+00 3.29369e+03 3.26951e-01 -2.45729e-02
-3.42645e+00 3.29369e+03 -8.94780e-02 -1.31550e-01
-2.92645e+00 3.29369e+03 -9.68065e-01 -8.36902e-01
-2.42645e+00 3.29369e+03 -1.12055e+00 -1.17510e+00
-1.92645e+00 3.29369e+03 -2.06429e+00 -1.71818e+00
-1.42645e+00 3.29369e+03 -2.41031e+00 -1.90697e+00
-9.26447e-01 3.29369e+03 -2.27362e+00 -2.00751e+00
-4.26447e-01 3.29369e+03 -2.80894e+00 -1.92091e+00
7.35532e-02 3.29369e+03 -2.28574e+00 -1.89141e+00
5.73553e-01 3.29369e+03 -1.77090e+00 -1.46075e+00
1.07355e+00 3.29369e+03 -9.98591e-01 -8.70408e-01
1.57355e+00 3.29369e+03 -4.79792e-01 -4.15433e-01
2.07355e+00 3.29369e+03 -1.42982e-01 -1.22796e-01
2.57355e+00 3.29369e+03 -4.03216e-02 -4.32568e-02
3.07355e+00 3.29369e+03 -2.80031e-02 -2.45807e-02
3.57355e+00 3.29369e+03 -3.34584e-03 -1.13034e-02
4.07355e+00 3.29369e+03 7.15064e-03 3.17089e-03
4.57355e+00 3.29369e+03 -3.71213e-04 -2.06829e-03
5.07355e+00 3.29369e+03 -6.42829e-04 8.85342e-04
5.57355e+00 3.29369e+03 8.82597e-05 -2.54475e-04
6.07355e+00 3.29369e+03 -1.33578e-04 -1.47803e-04
6.57355e+00 3.29369e+03 6.31044e-04 7.71610e-04
7.07355e+00 3.29369e+03 -5.82781e-06 4.84177e-04
7.57355e+00 3.29369e+03 -1.65401e-04 -9.30013e-04
8.07355e+00 3.29369e+03 -7.10829e-05 4.43807e-04
8.57355e+00 3.29369e+03 -5.12508e-05 -2.04812e-04
9.07355e+00 3.29369e+03 5.87517e-05 1.00504e-05
9.57355e+00 3.29369e+03 8.77844e-05 -2.45005e-04
1.00736e+01 3.29369e+03 3.31116e-04 3.45964e-04
1.05736e+01 3.29369e+03 -1.37591e-04 -1.03879e-04
1.10736e+01 3.29369e+03 1.26295e-04 3.97969e-04
1.15736e+01 3.29369e+03 7.35282e-05 8.55650e-06
1.20736e+01 3.29369e+03 -3.06615e-04 -6.96795e-04
1.25736e+01 3.29369e+03 -1.85614e-04 -1.85489e-04
1.30736e+01 3.29369e+03 5.58511e-05 -4.03818e-05
1.35736e+01 3.29369e+03 9.25082e-05 3.27511e-04
1.40736e+01 3.29369e+03 1.12247e-04 -3.96235e-05
1.45736e+01 3.29369e+03 -1.67547e-04 -1.02297e-04
1.50736e+01 3.29369e+03 -4.82383e-05 -9.12837e-05
1.55736e+01 3.29369e+03 2.49778e-04 5.84407e-04
1.60736e+01 3.29369e+03 1.65285e-04 -2.13783e-04
1.65736e+01 3.29369e+03 -6.68308e-04 -5.70027e-05
-1.29264e+01 3.29473e+03 2.00453e-01 4.82463e-02
-1.24264e+01 3.29473e+03 3.55287e-01 5.33619e-02
-1.19264e+01 3.29473e+03 8.27413e-01 4.17868e-01
-1.14264e+01 3.29473e+03 4.99148e-01 1.94847e-01
-1.09264e+01 3.29473e+03 6.35256e-02 -7.78297e-02
-1.04264e+01 3.29473e+03 -5.60236e-01 -2.10812e-01
-9.92645e+00 3.29473e+03 1.33393e-01 2.74323e-01
-9.42645e+00 3.29473e+03 -5.71316e-01 -2.11713e-01
-8.92645e+00 3.29473e+03 4.93980e-01 8.17671e-02
-8.42645e+00 3.29473e+03 -4.38108e-01 -1.58846e-01
-7.92645e+00 3.29473e+03 -1.21016e-01 -4.24532e-02
-7.42645e+00 3.29473e+03 -6.91187e-01 -2.01090e-01
-6.92645e+00 3.29473e+03 7.91345e-01 3.80101e-01
-6.42645e+00 3.29473e+03 -8.78431e-01 -8.92068e-02
-5.92645e+00 3.29473e+03 7.47806e-02 -3.86999e-02
-5.42645e+00 3.29473e+03 -2.52689e-02 -5.49026e-02
-4.92645e+00 3.29473e+03 -1.18985e-01 8.62949e-02
-4.42645e+00 3.29473e+03 1.95945e-01 -2.25408e-02
-3.92645e+00 3.29473e+03 3.47568e-01 -2.57970e-02
-3.42645e+00 3.29473e+03 -9.31058e-02 -1.29980e-01
-2.92645e+00 3.29473e+03 -9.63542e-01 -8.38001e-01
-2.42645e+00 3.29473e+03 -1.12277e+00 -1.18057e+00
-1.92645e+00 3.29473e+03 -2.02036e+00 -1.70250e+00
-1.42645e+00 3.29473e+03 -2.44503e+00 -1.95947e+00
-9.26447e-01 3.29473e+03 -2.30319e+00 -2.03120e+00
-4.26447e-01 3.29473e+03 -2.85711e+00 -1.95592e+00
7.35532e-02 3.29473e+03 -2.31150e+00 -1.91546e+00
5.73553e-01 3.29473e+03 -1.79108e+00 -1.47969e+00
1.07355e+00 3.29473e+03 -1.00883e+00 -8.80735e-01
1.57355e+00 3.29473e+03 -4.84759e-01 -4.21542e-01
2.07355e+00 3.29473e+03 -1.43367e-01 -1.24368e-01
2.57355e+00 3.29473e+03 -4.25031e-02 -4.34901e-02
3.07355e+00 3.29473e+03 -2.92057e-02 -2.68488e-02
3.57355e+00 3.29473e+03 -3.45964e-03 -1.14535e-02
4.07355e+00 3.29473e+03 7.17311e-03 3.15135e-03
4.57355e+00 3.29473e+03 -3.29407e-04 -1.93652e-03
5.07355e+00 3.29473e+03 -5.65451e-04 8.80310e-04
5.57355e+00 3.29473e+03 -4.40984e-05 -3.88236e-04
6.07355e+00 3.29473e+03 -1.16526e-04 -1.06900e-04
6.57355e+00 3.29473e+03 6.67463e-04 7.61788e-04
7.07355e+00 3.29473e+03 -3.46139e-05 4.94183e-04
7.57355e+00 3.29473e+03 -1.46105e-04 -9.42225e-04
8.07355e+00 3.29473e+03 -3.84913e-05 4.52485e-04
8.57355e+00 3.29473e+03 -1.01705e-04 -2.56477e-04
9.07355e+00 3.29473e+03 7.33461e-05 -2.21949e-06
9.57355e+00 3.29473e+03 8.68944e-05 -2.49514e-04
1.00736e+01 3.29473e+03 2.85826e-04 3.50379e-04
1.05736e+01 3.29473e+03 -8.43868e-05 -9.30126e-05
1.10736e+01 3.29473e+03 1.36717e-04 4.52261e-04
1.15736e+01 3.29473e+03 3.41639e-05 -2.53095e-05
1.20736e+01 3.29473e+03 -2.72745e-04 -6.93398e-04
1.25736e+01 3.29473e+03 -1.61734e-04 -1.49052e-04
1.30736e+01 3.29473e+03 2.54590e-05 -8.49685e-05
1.35736e+01 3.29473e+03 1.39564e-04 3.03772e-04
1.40736e+01 3.29473e+03 8.64716e-05 -3.10809e-05
1.45736e+01 3.29473e+03 -1.50182e-04 -9.89554e-05
1.50736e+01 3.29473e+03 -6.29752e-05 -1.05819e-04
1.55736e+01 3.29473e+03 2.51778e-04 5.34437e-04
1.60736e+01 3.29473e+03 1.35750e-04 -2.12202e-04
1.65736e+01 3.29473e+03 -5.97579e-04 6.79649e-06
-1.29264e+01 3.29577e+03 1.28958e-01 -8.59303e-03
-1.24264e+01 3.29577e+03 3.60544e-01 5.49128e-02
-1.19264e+01 3.29577e+03 8.76130e-01 4.36326e-01
-1.14264e+01 3.29577e+03 5.09689e-01 2.12384e-01
-1.09264e+01 3.29577e+03 3.04379e-02 -9.41430e-02
-1.04264e+01 3.29577e+03 -5.36000e-01 -2.14167e-01
-9.92645e+00 3.29577e+03 1.42923e-01 2.76373e-01
-9.42645e+00 3.29577e+03 -5.72525e-01 -2.24987e-01
-8.92645e+00 3.29577e+03 4.57555e-01 6.28293e-02
-8.42645e+00 3.29577e+03 -4.15490e-01 -1.45818e-01
-7.92645e+00 3.29577e+03 -1.95417e-01 -4.08591e-02
-7.42645e+00 3.29577e+03 -7.39971e-01 -2.18968e-01
-6.92645e+00 3.29577e+03 7.73291e-01 3.89329e-01
-6.42645e+00 3.29577e+03 -9.39664e-01 -1.27500e-01
-5.92645e+00 3.29577e+03 8.13256e-02 -3.34949e-02
-5.42645e+00 3.29577e+03 3.47936e-02 -2.28146e-02
-4.92645e+00 3.29577e+03 -1.27587e-01 9.74254e-02
-4.42645e+00 3.29577e+03 2.50001e-01 -1.86564e-02
-3.92645e+00 3.29577e+03 3.61698e-01 -2.60327e-02
-3.42645e+00 3.29577e+03 -1.05445e-01 -1.33997e-01
-2.92645e+00 3.29577e+03 -9.54607e-01 -8.34850e-01
-2.42645e+00 3.29577e+03 -1.13177e+00 -1.18919e+00
-1.92645e+00 3.29577e+03 -1.97377e+00 -1.68587e+00
-1.42645e+00 3.29577e+03 -2.47695e+00 -2.01126e+00
-9.26447e-01 3.29577e+03 -2.34038e+00 -2.05644e+00
-4.26447e-01 3.29577e+03 -2.90416e+00 -1.99225e+00
7.35532e-02 3.29577e+03 -2.33768e+00 -1.93570e+00
5.73553e-01 3.29577e+03 -1.81352e+00 -1.49953e+00
1.07355e+00 3.29577e+03 -1.02064e+00 -8.91737e-01
1.57355e+00 3.29577e+03 -4.88172e-01 -4.27035e-01
2.07355e+00 3.29577e+03 -1.43412e-01 -1.25472e-01
2.57355e+00 3.29577e+03 -4.47599e-02 -4.36644e-02
3.07355e+00 3.29577e+03 -3.02366e-02 -2.89784e-02
3.57355e+00 3.29577e+03 -3.55169e-03 -1.15183e-02
4.07355e+00 3.29577e+03 7.10559e-03 3.10734e-03
4.57355e+00 3.29577e+03 -2.82580e-04 -1.80543e-03
5.07355e+00 3.29577e+03 -4.80875e-04 8.48258e-04
5.57355e+00 3.29577e+03 -1.71861e-04 -5.16815e-04
6.07355e+00 3.29577e+03 -1.01683e-04 -6.91002e-05
6.57355e+00 3.29577e+03 6.96355e-04 7.47008e-04
7.07355e+00 3.29577e+03 -6.44952e-05 5.00360e-04
7.57355e+00 3.29577e+03 -1.21710e-04 -9.47831e-04
8.07355e+00 3.29577e+03 -6.06090e-06 4.57300e-04
8.57355e+00 3.29577e+03 -1.48894e-04 -3.00559e-04
9.07355e+00 3.29577e+03 9.16007e-05 -1.42032e-05
9.57355e+00 3.29577e+03 7.95261e-05 -2.57605e-04
1.00736e+01 3.29577e+03 2.37833e-04 3.53128e-04
1.05736e+01 3.29577e+03 -3.13188e-05 -8.28592e-05
1.10736e+01 3.29577e+03 1.47885e-04 5.06265e-04
1.15736e+01 3.29577e+03 -2.16011e-06 -6.22049e-05
1.20736e+01 3.29577e+03 -2.37773e-04 -6.84150e-04
1.25736e+01 3.29577e+03 -1.32954e-04 -1.05724e-04
1.30736e+01 3.29577e+03 -1.02385e-05 -1.29271e-04
1.35736e+01 3.29577e+03 1.84952e-04 2.68737e-04
1.40736e+01 3.29577e+03 6.15407e-05 -1.78449e-05
1.45736e+01 3.29577e+03 -1.36165e-04 -9.00374e-05
1.50736e+01 3.29577e+03 -7.20171e-05 -1.23730e-04
1.55736e+01 3.29577e+03 2.47509e-04 4.75498e-04
1.60736e+01 3.29577e+03 1.03988e-04 -2.15641e-04
1.65736e+01 3.29577e+03 -5.13661e-04 7.07098e-05
-1.29264e+01 3.29681e+03 5.64190e-02 -6.31754e-02
-1.24264e+01 3.29681e+03 3.66479e-01 5.74426e-02
-1.19264e+01 3.29681e+03 9.14397e-01 4.48799e-01
-1.14264e+01 3.29681e+03 5.08978e-01 2.27563e-01
-1.09264e+01 3.29681e+03 -4.17268e-03 -1.10360e-01
-1.04264e+01 3.29681e+03 -5.10966e-01 -2.16785e-01
-9.92645e+00 3.29681e+03 1.45339e-01 2.72808e-01
-9.42645e+00 3.29681e+03 -5.66518e-01 -2.34661e-01
-8.92645e+00 3.29681e+03 4.12750e-01 3.95983e-02
-8.42645e+00 3.29681e+03 -3.96228e-01 -1.32065e-01
-7.92645e+00 3.29681e+03 -2.76955e-01 -4.24345e-02
-7.42645e+00 3.29681e+03 -7.80506e-01 -2.33980e-01
-6.92645e+00 3.29681e+03 7.58118e-01 3.98143e-01
-6.42645e+00 3.29681e+03 -9.92942e-01 -1.63512e-01
-5.92645e+00 3.29681e+03 8.92659e-02 -2.79867e-02
-5.42645e+00 3.29681e+03 9.05659e-02 4.76641e-03
-4.92645e+00 3.29681e+03 -1.30061e-01 1.10091e-01
-4.42645e+00 3.29681e+03 3.05447e-01 -1.19701e-02
-3.92645e+00 3.29681e+03 3.68784e-01 -2.49853e-02
-3.42645e+00 3.29681e+03 -1.28246e-01 -1.44372e-01
-2.92645e+00 3.29681e+03 -9.42469e-01 -8.28586e-01
-2.42645e+00 3.29681e+03 -1.14668e+00 -1.20076e+00
-1.92645e+00 3.29681e+03 -1.92569e+00 -1.66853e+00
-1.42645e+00 3.29681e+03 -2.50572e+00 -2.06157e+00
-9.26447e-01 3.29681e+03 -2.38477e+00 -2.08340e+00
-4.26447e-01 3.29681e+03 -2.94969e+00 -2.02980e+00
7.35532e-02 3.29681e+03 -2.36505e+00 -1.95237e+00
5.73553e-01 3.29681e+03 -1.83822e+00 -1.52002e+00
1.07355e+00 3.29681e+03 -1.03441e+00 -9.03540e-01
1.57355e+00 3.29681e+03 -4.90114e-01 -4.32019e-01
2.07355e+00 3.29681e+03 -1.43268e-01 -1.26056e-01
2.57355e+00 3.29681e+03 -4.71394e-02 -4.38880e-02
3.07355e+00 3.29681e+03 -3.11024e-02 -3.09538e-02
3.57355e+00 3.29681e+03 -3.60275e-03 -1.14750e-02
4.07355e+00 3.29681e+03 6.95168e-03 3.05688e-03
4.57355e+00 3.29681e+03 -2.33940e-04 -1.68264e-03
5.07355e+00 3.29681e+03 -3.90376e-04 7.91875e-04
5.57355e+00 3.29681e+03 -2.93273e-04 -6.38503e-04
6.07355e+00 3.29681e+03 -9.06900e-05 -3.61102e-05
6.57355e+00 3.29681e+03 7.18509e-04 7.28297e-04
7.07355e+00 3.29681e+03 -9.51422e-05 5.02136e-04
7.57355e+00 3.29681e+03 -9.32951e-05 -9.46822e-04
8.07355e+00 3.29681e+03 2.62902e-05 4.58283e-04
8.57355e+00 3.29681e+03 -1.92910e-04 -3.35658e-04
9.07355e+00 3.29681e+03 1.14190e-04 -2.49852e-05
9.57355e+00 3.29681e+03 6.47201e-05 -2.70323e-04
1.00736e+01 3.29681e+03 1.88191e-04 3.53441e-04
1.05736e+01 3.29681e+03 2.25507e-05 -7.24145e-05
1.10736e+01 3.29681e+03 1.57436e-04 5.58420e-04
1.15736e+01 3.29681e+03 -3.35048e-05 -9.99883e-05
1.20736e+01 3.29681e+03 -2.03449e-04 -6.70737e-04
1.25736e+01 3.29681e+03 -9.91410e-05 -5.45480e-05
1.30736e+01 3.29681e+03 -5.02745e-05 -1.73874e-04
1.35736e+01 3.29681e+03 2.25222e-04 2.23452e-04
1.40736e+01 3.29681e+03 3.90378e-05 8.31691e-07
1.45736e+01 3.29681e+03 -1.26232e-04 -7.54591e-05
1.50736e+01 3.29681e+03 -7.50392e-05 -1.45188e-04
1.55736e+01 3.29681e+03 2.37734e-04 4.06846e-04
1.60736e+01 3.29681e+03 7.09893e-05 -2.22464e-04
1.65736e+01 3.29681e+03 -4.18949e-04 1.34500e-04
-1.29264e+01 3.29785e+03 -1.43818e-02 -1.13235e-01
-1.24264e+01 3.29785e+03 3.72143e-01 6.02852e-02
-1.19264e+01 3.29785e+03 9.40410e-01 4.54732e-01
-1.14264e+01 3.29785e+03 4.94973e-01 2.39313e-01
-1.09264e+01 3.29785e+03 -3.98552e-02 -1.26082e-01
-1.04264e+01 3.29785e+03 -4.85853e-01 -2.18281e-01
-9.92645e+00 3.29785e+03 1.38816e-01 2.62470e-01
-9.42645e+00 3.29785e+03 -5.52429e-01 -2.40259e-01
-8.92645e+00 3.29785e+03 3.61252e-01 1.41513e-02
-8.42645e+00 3.29785e+03 -3.79621e-01 -1.17980e-01
-7.92645e+00 3.29785e+03 -3.62891e-01 -4.67061e-02
-7.42645e+00 3.29785e+03 -8.10139e-01 -2.45511e-01
-6.92645e+00 3.29785e+03 7.44601e-01 4.05963e-01
-6.42645e+00 3.29785e+03 -1.03558e+00 -1.96291e-01
-5.92645e+00 3.29785e+03 9.81316e-02 -2.23290e-02
-5.42645e+00 3.29785e+03 1.42142e-01 2.80235e-02
-4.92645e+00 3.29785e+03 -1.27377e-01 1.23117e-01
-4.42645e+00 3.29785e+03 3.60669e-01 -3.15434e-03
-3.92645e+00 3.29785e+03 3.70109e-01 -2.18706e-02
-3.42645e+00 3.29785e+03 -1.61908e-01 -1.61298e-01
-2.92645e+00 3.29785e+03 -9.29046e-01 -8.20341e-01
-2.42645e+00 3.29785e+03 -1.16758e+00 -1.21562e+00
-1.92645e+00 3.29785e+03 -1.87821e+00 -1.65146e+00
-1.42645e+00 3.29785e+03 -2.53092e+00 -2.10891e+00
-9.26447e-01 3.29785e+03 -2.43646e+00 -2.11230e+00
-4.26447e-01 3.29785e+03 -2.99368e+00 -2.06874e+00
7.35532e-02 3.29785e+03 -2.39385e+00 -1.96573e+00
5.73553e-01 3.29785e+03 -1.86456e+00 -1.54103e+00
1.07355e+00 3.29785e+03 -1.05032e+00 -9.16060e-01
1.57355e+00 3.29785e+03 -4.90746e-01 -4.36623e-01
2.07355e+00 3.29785e+03 -1.43058e-01 -1.26122e-01
2.57355e+00 3.29785e+03 -4.96420e-02 -4.42045e-02
3.07355e+00 3.29785e+03 -3.18156e-02 -3.27596e-02
3.57355e+00 3.29785e+03 -3.60036e-03 -1.12965e-02
4.07355e+00 3.29785e+03 6.71500e-03 3.01602e-03
4.57355e+00 3.29785e+03 -1.90976e-04 -1.57062e-03
5.07355e+00 3.29785e+03 -2.90507e-04 7.19304e-04
5.57355e+00 3.29785e+03 -4.06963e-04 -7.52175e-04
6.07355e+00 3.29785e+03 -8.50976e-05 -1.13655e-05
6.57355e+00 3.29785e+03 7.35836e-04 7.07193e-04
7.07355e+00 3.29785e+03 -1.26706e-04 4.98474e-04
7.57355e+00 3.29785e+03 -6.11299e-05 -9.38812e-04
8.07355e+00 3.29785e+03 5.86198e-05 4.55421e-04
8.57355e+00 3.29785e+03 -2.34427e-04 -3.60658e-04
9.07355e+00 3.29785e+03 1.40646e-04 -3.39061e-05
9.57355e+00 3.29785e+03 4.33010e-05 -2.87162e-04
1.00736e+01 3.29785e+03 1.37972e-04 3.50462e-04
1.05736e+01 3.29785e+03 7.79263e-05 -6.13400e-05
1.10736e+01 3.29785e+03 1.63985e-04 6.06625e-04
1.15736e+01 3.29785e+03 -5.89333e-05 -1.38623e-04
1.20736e+01 3.29785e+03 -1.71726e-04 -6.55247e-04
1.25736e+01 3.29785e+03 -5.94679e-05 5.63357e-06
1.30736e+01 3.29785e+03 -9.39474e-05 -2.17853e-04
1.35736e+01 3.29785e+03 2.57375e-04 1.67937e-04
1.40736e+01 3.29785e+03 2.16744e-05 2.60341e-05
1.45736e+01 3.29785e+03 -1.21187e-04 -5.52891e-05
1.50736e+01 3.29785e+03 -7.19509e-05 -1.71652e-04
1.55736e+01 3.29785e+03 2.24419e-04 3.30355e-04
1.60736e+01 3.29785e+03 3.57051e-05 -2.33014e-04
1.65736e+01 3.29785e+03 -3.16366e-04 1.97457e-04
-1.29264e+01 3.29890e+03 -8.12473e-02 -1.57316e-01
-1.24264e+01 3.29890e+03 3.76601e-01 6.29673e-02
-1.19264e+01 3.29890e+03 9.52836e-01 4.53579e-01
-1.14264e+01 3.29890e+03 4.67996e-01 2.47100e-01
-1.09264e+01 3.29890e+03 -7.36608e-02 -1.39554e-01
-1.04264e+01 3.29890e+03 -4.62652e-01 -2.19139e-01
-9.92645e+00 3.29890e+03 1.22825e-01 2.45775e-01
-9.42645e+00 3.29890e+03 -5.31583e-01 -2.42051e-01
-8.92645e+00 3.29890e+03 3.04220e-01 -1.17405e-02
-8.42645e+00 3.29890e+03 -3.66412e-01 -1.03518e-01
-7.92645e+00 3.29890e+03 -4.52333e-01 -5.40745e-02
-7.42645e+00 3.29890e+03 -8.27412e-01 -2.53317e-01
-6.92645e+00 3.29890e+03 7.31951e-01 4.11910e-01
-6.42645e+00 3.29890e+03 -1.06720e+00 -2.25258e-01
-5.92645e+00 3.29890e+03 1.07543e-01 -1.63264e-02
-5.42645e+00 3.29890e+03 1.88902e-01 4.68974e-02
-4.92645e+00 3.29890e+03 -1.21182e-01 1.35125e-01
-4.42645e+00 3.29890e+03 4.14217e-01 7.01614e-03
-3.92645e+00 3.29890e+03 3.67948e-01 -1.54733e-02
-3.42645e+00 3.29890e+03 -2.06250e-01 -1.84381e-01
-2.92645e+00 3.29890e+03 -9.16050e-01 -8.10940e-01
-2.42645e+00 3.29890e+03 -1.19316e+00 -1.23404e+00
-1.92645e+00 3.29890e+03 -1.83327e+00 -1.63584e+00
-1.42645e+00 3.29890e+03 -2.55203e+00 -2.15179e+00
-9.26447e-01 3.29890e+03 -2.49464e+00 -2.14316e+00
-4.26447e-01 3.29890e+03 -3.03573e+00 -2.10907e+00
7.35532e-02 3.29890e+03 -2.42437e+00 -1.97668e+00
5.73553e-01 3.29890e+03 -1.89149e+00 -1.56203e+00
1.07355e+00 3.29890e+03 -1.06854e+00 -9.29193e-01
1.57355e+00 3.29890e+03 -4.90193e-01 -4.40903e-01
2.07355e+00 3.29890e+03 -1.42887e-01 -1.25730e-01
2.57355e+00 3.29890e+03 -5.22694e-02 -4.47436e-02
3.07355e+00 3.29890e+03 -3.23714e-02 -3.43569e-02
3.57355e+00 3.29890e+03 -3.53163e-03 -1.09528e-02
4.07355e+00 3.29890e+03 6.39228e-03 2.97685e-03
4.57355e+00 3.29890e+03 -1.53596e-04 -1.46191e-03
5.07355e+00 3.29890e+03 -1.80247e-04 6.35716e-04
5.57355e+00 3.29890e+03 -5.10702e-04 -8.55100e-04
6.07355e+00 3.29890e+03 -8.66132e-05 2.62089e-06
6.57355e+00 3.29890e+03 7.49559e-04 6.83115e-04
7.07355e+00 3.29890e+03 -1.58040e-04 4.90647e-04
7.57355e+00 3.29890e+03 -2.58325e-05 -9.24127e-04
8.07355e+00 3.29890e+03 9.14157e-05 4.49963e-04
8.57355e+00 3.29890e+03 -2.74340e-04 -3.75888e-04
9.07355e+00 3.29890e+03 1.69502e-04 -4.08632e-05
9.57355e+00 3.29890e+03 1.58686e-05 -3.06170e-04
1.00736e+01 3.29890e+03 8.90292e-05 3.44345e-04
1.05736e+01 3.29890e+03 1.35055e-04 -4.72683e-05
1.10736e+01 3.29890e+03 1.66023e-04 6.47416e-04
1.15736e+01 3.29890e+03 -7.81852e-05 -1.77563e-04
1.20736e+01 3.29890e+03 -1.44538e-04 -6.39449e-04
1.25736e+01 3.29890e+03 -1.36241e-05 7.54076e-05
1.30736e+01 3.29890e+03 -1.39586e-04 -2.57514e-04
1.35736e+01 3.29890e+03 2.79105e-04 1.00953e-04
1.40736e+01 3.29890e+03 1.03539e-05 5.74090e-05
1.45736e+01 3.29890e+03 -1.20665e-04 -2.93704e-05
1.50736e+01 3.29890e+03 -6.37643e-05 -2.03291e-04
1.55736e+01 3.29890e+03 2.08401e-04 2.46427e-04
1.60736e+01 3.29890e+03 -1.98329e-06 -2.46567e-04
1.65736e+01 3.29890e+03 -2.07530e-04 2.60176e-04
-1.29264e+01 3.29994e+03 -1.42058e-01 -1.93954e-01
-1.24264e+01 3.29994e+03 3.79530e-01 6.50344e-02
-1.19264e+01 3.29994e+03 9.50802e-01 4.45603e-01
-1.14264e+01 3.29994e+03 4.29738e-01 2.50330e-01
-1.09264e+01 3.29994e+03 -1.00925e-01 -1.47703e-01
-1.04264e+01 3.29994e+03 -4.45259e-01 -2.21110e-01
-9.92645e+00 3.29994e+03 9.72624e-02 2.23514e-01
-9.42645e+00 3.29994e+03 -5.03651e-01 -2.39298e-01
-8.92645e+00 3.29994e+03 2.41888e-01 -3.78613e-02
-8.42645e+00 3.29994e+03 -3.57673e-01 -8.83943e-02
-7.92645e+00 3.29994e+03 -5.44132e-01 -6.49393e-02
-7.42645e+00 3.29994e+03 -8.33059e-01 -2.57734e-01
-6.92645e+00 3.29994e+03 7.17803e-01 4.14058e-01
-6.42645e+00 3.29994e+03 -1.08904e+00 -2.50141e-01
-5.92645e+00 3.29994e+03 1.18809e-01 -8.77338e-03
-5.42645e+00 3.29994e+03 2.30589e-01 6.17872e-02
-4.92645e+00 3.29994e+03 -1.13738e-01 1.44422e-01
-4.42645e+00 3.29994e+03 4.66408e-01 1.87790e-02
-3.92645e+00 3.29994e+03 3.63365e-01 -6.10705e-03
-3.42645e+00 3.29994e+03 -2.60197e-01 -2.12485e-01
-2.92645e+00 3.29994e+03 -9.05665e-01 -8.01617e-01
-2.42645e+00 3.29994e+03 -1.22186e+00 -1.25569e+00
-1.92645e+00 3.29994e+03 -1.79177e+00 -1.62269e+00
-1.42645e+00 3.29994e+03 -2.56935e+00 -2.18939e+00
-9.26447e-01 3.29994e+03 -2.55787e+00 -2.17562e+00
-4.26447e-01 3.29994e+03 -3.07500e+00 -2.15005e+00
7.35532e-02 3.29994e+03 -2.45769e+00 -1.98691e+00
5.73553e-01 3.29994e+03 -1.91795e+00 -1.58236e+00
1.07355e+00 3.29994e+03 -1.08917e+00 -9.42888e-01
1.57355e+00 3.29994e+03 -4.88748e-01 -4.44883e-01
2.07355e+00 3.29994e+03 -1.42850e-01 -1.25064e-01
2.57355e+00 3.29994e+03 -5.49952e-02 -4.55974e-02
3.07355e+00 3.29994e+03 -3.27472e-02 -3.56681e-02
3.57355e+00 3.29994e+03 -3.39147e-03 -1.04512e-02
4.07355e+00 3.29994e+03 5.98203e-03 2.92363e-03
4.57355e+00 3.29994e+03 -1.14915e-04 -1.34240e-03
5.07355e+00 3.29994e+03 -5.98414e-05 5.42305e-04
5.57355e+00 3.29994e+03 -6.01794e-04 -9.44769e-04
6.07355e+00 3.29994e+03 -9.76170e-05 3.83811e-06
6.57355e+00 3.29994e+03 7.60437e-04 6.54660e-04
7.07355e+00 3.29994e+03 -1.87256e-04 4.81457e-04
7.57355e+00 3.29994e+03 1.01445e-05 -9.05673e-04
8.07355e+00 3.29994e+03 1.26829e-04 4.45462e-04
8.57355e+00 3.29994e+03 -3.12740e-04 -3.80631e-04
9.07355e+00 3.29994e+03 1.98633e-04 -4.70963e-05
9.57355e+00 3.29994e+03 -1.73704e-05 -3.26772e-04
1.00736e+01 3.29994e+03 4.25266e-05 3.36427e-04
1.05736e+01 3.29994e+03 1.94158e-04 -2.88688e-05
1.10736e+01 3.29994e+03 1.62728e-04 6.79600e-04
1.15736e+01 3.29994e+03 -9.30734e-05 -2.17041e-04
1.20736e+01 3.29994e+03 -1.21578e-04 -6.23539e-04
1.25736e+01 3.29994e+03 3.86659e-05 1.55677e-04
1.30736e+01 3.29994e+03 -1.86460e-04 -2.91691e-04
1.35736e+01 3.29994e+03 2.89482e-04 2.33650e-05
1.40736e+01 3.29994e+03 4.43071e-06 9.20948e-05
1.45736e+01 3.29994e+03 -1.23445e-04 2.69399e-06
1.50736e+01 3.29994e+03 -5.09764e-05 -2.38595e-04
1.55736e+01 3.29994e+03 1.89758e-04 1.55280e-04
1.60736e+01 3.29994e+03 -4.09061e-05 -2.62162e-04
1.65736e+01 3.29994e+03 -9.33835e-05 3.23332e-04
-1.29264e+01 3.30098e+03 -1.96055e-01 -2.22882e-01
-1.24264e+01 3.30098e+03 3.79880e-01 6.60554e-02
-1.19264e+01 3.30098e+03 9.34738e-01 4.31576e-01
-1.14264e+01 3.30098e+03 3.81204e-01 2.48678e-01
-1.09264e+01 3.30098e+03 -1.18495e-01 -1.48645e-01
-1.04264e+01 3.30098e+03 -4.34191e-01 -2.24574e-01
-9.92645e+00 3.30098e+03 6.26455e-02 1.95640e-01
-9.42645e+00 3.30098e+03 -4.67704e-01 -2.31491e-01
-8.92645e+00 3.30098e+03 1.77058e-01 -6.30987e-02
-8.42645e+00 3.30098e+03 -3.52829e-01 -7.24573e-02
-7.92645e+00 3.30098e+03 -6.35748e-01 -7.88329e-02
-7.42645e+00 3.30098e+03 -8.27903e-01 -2.59710e-01
-6.92645e+00 3.30098e+03 7.00144e-01 4.10852e-01
-6.42645e+00 3.30098e+03 -1.10107e+00 -2.70616e-01
-5.92645e+00 3.30098e+03 1.31563e-01 9.79139e-04
-5.42645e+00 3.30098e+03 2.65275e-01 7.26203e-02
-4.92645e+00 3.30098e+03 -1.06700e-01 1.49557e-01
-4.42645e+00 3.30098e+03 5.17602e-01 3.27904e-02
-3.92645e+00 3.30098e+03 3.56944e-01 5.28718e-03
-3.42645e+00 3.30098e+03 -3.22181e-01 -2.44725e-01
-2.92645e+00 3.30098e+03 -8.99259e-01 -7.93798e-01
-2.42645e+00 3.30098e+03 -1.25470e+00 -1.28039e+00
-1.92645e+00 3.30098e+03 -1.75506e+00 -1.61278e+00
-1.42645e+00 3.30098e+03 -2.58439e+00 -2.22219e+00
-9.26447e-01 3.30098e+03 -2.62471e+00 -2.20904e+00
-4.26447e-01 3.30098e+03 -3.11098e+00 -2.19051e+00
7.35532e-02 3.30098e+03 -2.49401e+00 -1.99779e+00
5.73553e-01 3.30098e+03 -1.94321e+00 -1.60153e+00
1.07355e+00 3.30098e+03 -1.11219e+00 -9.57306e-01
1.57355e+00 3.30098e+03 -4.86294e-01 -4.48336e-01
2.07355e+00 3.30098e+03 -1.43118e-01 -1.24365e-01
2.57355e+00 3.30098e+03 -5.78533e-02 -4.68303e-02
3.07355e+00 3.30098e+03 -3.28976e-02 -3.66119e-02
3.57355e+00 3.30098e+03 -3.19963e-03 -9.81984e-03
4.07355e+00 3.30098e+03 5.49342e-03 2.84358e-03
4.57355e+00 3.30098e+03 -7.40683e-05 -1.20775e-03
5.07355e+00 3.30098e+03 6.99214e-05 4.43368e-04
5.57355e+00 3.30098e+03 -6.78618e-04 -1.02066e-03
6.07355e+00 3.30098e+03 -1.19357e-04 -8.02202e-06
6.57355e+00 3.30098e+03 7.69671e-04 6.21694e-04
7.07355e+00 3.30098e+03 -2.14690e-04 4.72248e-04
7.57355e+00 3.30098e+03 4.47061e-05 -8.87063e-04
8.07355e+00 3.30098e+03 1.67306e-04 4.45385e-04
8.57355e+00 3.30098e+03 -3.48741e-04 -3.73723e-04
9.07355e+00 3.30098e+03 2.24634e-04 -5.35754e-05
9.57355e+00 3.30098e+03 -5.51817e-05 -3.48412e-04
1.00736e+01 3.30098e+03 -6.48961e-07 3.27647e-04
1.05736e+01 3.30098e+03 2.54094e-04 -7.88091e-06
1.10736e+01 3.30098e+03 1.55067e-04 7.04016e-04
1.15736e+01 3.30098e+03 -1.05308e-04 -2.57751e-04
1.20736e+01 3.30098e+03 -1.02652e-04 -6.06261e-04
1.25736e+01 3.30098e+03 9.67936e-05 2.46411e-04
1.30736e+01 3.30098e+03 -2.34012e-04 -3.22095e-04
1.35736e+01 3.30098e+03 2.89153e-04 -6.13578e-05
1.40736e+01 3.30098e+03 3.65518e-06 1.27995e-04
1.45736e+01 3.30098e+03 -1.29237e-04 4.08091e-05
1.50736e+01 3.30098e+03 -3.30083e-05 -2.76779e-04
1.55736e+01 3.30098e+03 1.68901e-04 5.83301e-05
1.60736e+01 3.30098e+03 -8.05372e-05 -2.79912e-04
1.65736e+01 3.30098e+03 2.29847e-05 3.85917e-04
-1.29264e+01 3.30202e+03 -2.43600e-01 -2.45312e-01
-1.24264e+01 3.30202e+03 3.77075e-01 6.59711e-02
-1.19264e+01 3.30202e+03 9.06509e-01 4.12576e-01
-1.14264e+01 3.30202e+03 3.24579e-01 2.42819e-01
-1.09264e+01 3.30202e+03 -1.24879e-01 -1.41471e-01
-1.04264e+01 3.30202e+03 -4.28392e-01 -2.29439e-01
-9.92645e+00 3.30202e+03 1.99329e-02 1.62431e-01
-9.42645e+00 3.30202e+03 -4.23654e-01 -2.18630e-01
-8.92645e+00 3.30202e+03 1.13356e-01 -8.56974e-02
-8.42645e+00 3.30202e+03 -3.52548e-01 -5.69593e-02
-7.92645e+00 3.30202e+03 -7.25367e-01 -9.53809e-02
-7.42645e+00 3.30202e+03 -8.11808e-01 -2.59762e-01
-6.92645e+00 3.30202e+03 6.80268e-01 4.02552e-01
-6.42645e+00 3.30202e+03 -1.10246e+00 -2.86491e-01
-5.92645e+00 3.30202e+03 1.44081e-01 1.24657e-02
-5.42645e+00 3.30202e+03 2.89397e-01 7.85468e-02
-4.92645e+00 3.30202e+03 -1.01624e-01 1.49868e-01
-4.42645e+00 3.30202e+03 5.66661e-01 4.89007e-02
-3.92645e+00 3.30202e+03 3.48420e-01 1.84229e-02
-3.42645e+00 3.30202e+03 -3.89426e-01 -2.80052e-01
-2.92645e+00 3.30202e+03 -8.99036e-01 -7.88739e-01
-2.42645e+00 3.30202e+03 -1.29385e+00 -1.30907e+00
-1.92645e+00 3.30202e+03 -1.72454e+00 -1.60655e+00
-1.42645e+00 3.30202e+03 -2.59824e+00 -2.25075e+00
-9.26447e-01 3.30202e+03 -2.69423e+00 -2.24275e+00
-4.26447e-01 3.30202e+03 -3.14371e+00 -2.22996e+00
7.35532e-02 3.30202e+03 -2.53241e+00 -2.00974e+00
5.73553e-01 3.30202e+03 -1.96689e+00 -1.61924e+00
1.07355e+00 3.30202e+03 -1.13732e+00 -9.72672e-01
1.57355e+00 3.30202e+03 -4.82532e-01 -4.51078e-01
2.07355e+00 3.30202e+03 -1.43892e-01 -1.23871e-01
2.57355e+00 3.30202e+03 -6.08895e-02 -4.85467e-02
3.07355e+00 3.30202e+03 -3.28277e-02 -3.71948e-02
3.57355e+00 3.30202e+03 -2.97301e-03 -9.09604e-03
4.07355e+00 3.30202e+03 4.94523e-03 2.73570e-03
4.57355e+00 3.30202e+03 -3.65750e-05 -1.05776e-03
5.07355e+00 3.30202e+03 2.06702e-04 3.47019e-04
5.57355e+00 3.30202e+03 -7.41709e-04 -1.08182e-03
6.07355e+00 3.30202e+03 -1.52342e-04 -3.16277e-05
6.57355e+00 3.30202e+03 7.77455e-04 5.84247e-04
7.07355e+00 3.30202e+03 -2.40497e-04 4.63761e-04
7.57355e+00 3.30202e+03 7.82126e-05 -8.68434e-04
8.07355e+00 3.30202e+03 2.12587e-04 4.48853e-04
8.57355e+00 3.30202e+03 -3.82044e-04 -3.55107e-04
9.07355e+00 3.30202e+03 2.44206e-04 -6.12575e-05
9.57355e+00 3.30202e+03 -9.49951e-05 -3.68195e-04
1.00736e+01 3.30202e+03 -3.91993e-05 3.17922e-04
1.05736e+01 3.30202e+03 3.11582e-04 1.30032e-05
1.10736e+01 3.30202e+03 1.44721e-04 7.22204e-04
1.15736e+01 3.30202e+03 -1.15814e-04 -3.00077e-04
1.20736e+01 3.30202e+03 -8.84377e-05 -5.86074e-04
1.25736e+01 3.30202e+03 1.60155e-04 3.46159e-04
1.30736e+01 3.30202e+03 -2.80372e-04 -3.49101e-04
1.35736e+01 3.30202e+03 2.77646e-04 -1.49803e-04
1.40736e+01 3.30202e+03 7.26894e-06 1.63547e-04
1.45736e+01 3.30202e+03 -1.38398e-04 8.50062e-05
1.50736e+01 3.30202e+03 -8.69901e-06 -3.17450e-04
1.55736e+01 3.30202e+03 1.47243e-04 -4.31953e-05
1.60736e+01 3.30202e+03 -1.20833e-04 -2.99831e-04
1.65736e+01 3.30202e+03 1.37369e-04 4.46630e-04
-1.29264e+01 3.30307e+03 -2.83421e-01 -2.61464e-01
-1.24264e+01 3.30307e+03 3.70407e-01 6.45498e-02
-1.19264e+01 3.30307e+03 8.67604e-01 3.89713e-01
-1.14264e+01 3.30307e+03 2.63924e-01 2.34262e-01
-1.09264e+01 3.30307e+03 -1.19960e-01 -1.26429e-01
-1.04264e+01 3.30307e+03 -4.26116e-01 -2.34532e-01
-9.92645e+00 3.30307e+03 -3.05879e-02 1.24154e-01
-9.42645e+00 3.30307e+03 -3.73049e-01 -2.01883e-01
-8.92645e+00 3.30307e+03 5.43111e-02 -1.04155e-01
-8.42645e+00 3.30307e+03 -3.56366e-01 -4.32669e-02
-7.92645e+00 3.30307e+03 -8.10038e-01 -1.13659e-01
-7.42645e+00 3.30307e+03 -7.84024e-01 -2.57850e-01
-6.92645e+00 3.30307e+03 6.60941e-01 3.90208e-01
-6.42645e+00 3.30307e+03 -1.09289e+00 -2.97488e-01
-5.92645e+00 3.30307e+03 1.55744e-01 2.51826e-02
-5.42645e+00 3.30307e+03 3.02160e-01 7.94039e-02
-4.92645e+00 3.30307e+03 -1.00664e-01 1.44948e-01
-4.42645e+00 3.30307e+03 6.13686e-01 6.72875e-02
-3.92645e+00 3.30307e+03 3.36833e-01 3.25489e-02
-3.42645e+00 3.30307e+03 -4.58620e-01 -3.17261e-01
-2.92645e+00 3.30307e+03 -9.06082e-01 -7.86930e-01
-2.42645e+00 3.30307e+03 -1.33882e+00 -1.34160e+00
-1.92645e+00 3.30307e+03 -1.70160e+00 -1.60460e+00
-1.42645e+00 3.30307e+03 -2.61131e+00 -2.27536e+00
-9.26447e-01 3.30307e+03 -2.76614e+00 -2.27641e+00
-4.26447e-01 3.30307e+03 -3.17440e+00 -2.26905e+00
7.35532e-02 3.30307e+03 -2.57249e+00 -2.02332e+00
5.73553e-01 3.30307e+03 -1.98894e+00 -1.63555e+00
1.07355e+00 3.30307e+03 -1.16423e+00 -9.88988e-01
1.57355e+00 3.30307e+03 -4.77582e-01 -4.53197e-01
2.07355e+00 3.30307e+03 -1.45153e-01 -1.23670e-01
2.57355e+00 3.30307e+03 -6.40252e-02 -5.07132e-02
3.07355e+00 3.30307e+03 -3.25652e-02 -3.74628e-02
3.57355e+00 3.30307e+03 -2.69576e-03 -8.29913e-03
4.07355e+00 3.30307e+03 4.34764e-03 2.58658e-03
4.57355e+00 3.30307e+03 -4.97541e-06 -8.84688e-04
5.07355e+00 3.30307e+03 3.45504e-04 2.57004e-04
5.57355e+00 3.30307e+03 -7.90498e-04 -1.12788e-03
6.07355e+00 3.30307e+03 -1.93627e-04 -6.34093e-05
6.57355e+00 3.30307e+03 7.82750e-04 5.40267e-04
7.07355e+00 3.30307e+03 -2.65140e-04 4.55740e-04
7.57355e+00 3.30307e+03 1.12907e-04 -8.48073e-04
8.07355e+00 3.30307e+03 2.60989e-04 4.53309e-04
8.57355e+00 3.30307e+03 -4.13749e-04 -3.26069e-04
9.07355e+00 3.30307e+03 2.56401e-04 -6.92988e-05
9.57355e+00 3.30307e+03 -1.35071e-04 -3.84627e-04
1.00736e+01 3.30307e+03 -7.12608e-05 3.06496e-04
1.05736e+01 3.30307e+03 3.63957e-04 3.15048e-05
1.10736e+01 3.30307e+03 1.32382e-04 7.36428e-04
1.15736e+01 3.30307e+03 -1.25530e-04 -3.44083e-04
1.20736e+01 3.30307e+03 -7.98041e-05 -5.63680e-04
1.25736e+01 3.30307e+03 2.27629e-04 4.53741e-04
1.30736e+01 3.30307e+03 -3.22976e-04 -3.71598e-04
1.35736e+01 3.30307e+03 2.54448e-04 -2.38873e-04
1.40736e+01 3.30307e+03 1.42365e-05 1.96912e-04
1.45736e+01 3.30307e+03 -1.51263e-04 1.35226e-04
1.50736e+01 3.30307e+03 2.28133e-05 -3.59013e-04
1.55736e+01 3.30307e+03 1.25968e-04 -1.48176e-04
1.60736e+01 3.30307e+03 -1.60890e-04 -3.21048e-04
1.65736e+01 3.30307e+03 2.45979e-04 5.04553e-04
-1.29264e+01 3.30411e+03 -3.14477e-01 -2.71450e-01
-1.24264e+01 3.30411e+03 3.58974e-01 6.13210e-02
-1.19264e+01 3.30411e+03 8.19646e-01 3.64280e-01
-1.14264e+01 3.30411e+03 2.00336e-01 2.23605e-01
-1.09264e+01 3.30411e+03 -1.05721e-01 -1.05077e-01
-1.04264e+01 3.30411e+03 -4.26961e-01 -2.38957e-01
-9.92645e+00 3.30411e+03 -8.76084e-02 8.19501e-02
-9.42645e+00 3.30411e+03 -3.18773e-01 -1.82869e-01
-8.92645e+00 3.30411e+03 -2.40714e-04 -1.18921e-01
-8.42645e+00 3.30411e+03 -3.61442e-01 -3.15096e-02
-7.92645e+00 3.30411e+03 -8.86308e-01 -1.32301e-01
-7.42645e+00 3.30411e+03 -7.47214e-01 -2.55395e-01
-6.92645e+00 3.30411e+03 6.43164e-01 3.74861e-01
-6.42645e+00 3.30411e+03 -1.07325e+00 -3.03400e-01
-5.92645e+00 3.30411e+03 1.64106e-01 3.81300e-02
-5.42645e+00 3.30411e+03 3.02537e-01 7.54428e-02
-4.92645e+00 3.30411e+03 -1.07050e-01 1.33766e-01
-4.42645e+00 3.30411e+03 6.58225e-01 8.80099e-02
-3.92645e+00 3.30411e+03 3.22212e-01 4.71416e-02
-3.42645e+00 3.30411e+03 -5.28224e-01 -3.55438e-01
-2.92645e+00 3.30411e+03 -9.20179e-01 -7.88291e-01
-2.42645e+00 3.30411e+03 -1.38814e+00 -1.37745e+00
-1.92645e+00 3.30411e+03 -1.68735e+00 -1.60741e+00
-1.42645e+00 3.30411e+03 -2.62340e+00 -2.29588e+00
-9.26447e-01 3.30411e+03 -2.84006e+00 -2.31048e+00
-4.26447e-01 3.30411e+03 -3.20446e+00 -2.30832e+00
7.35532e-02 3.30411e+03 -2.61534e+00 -2.03948e+00
5.73553e-01 3.30411e+03 -2.01022e+00 -1.65102e+00
1.07355e+00 3.30411e+03 -1.19260e+00 -1.00608e+00
1.57355e+00 3.30411e+03 -4.71598e-01 -4.54917e-01
2.07355e+00 3.30411e+03 -1.46878e-01 -1.23839e-01
2.57355e+00 3.30411e+03 -6.70748e-02 -5.31757e-02
3.07355e+00 3.30411e+03 -3.21583e-02 -3.74953e-02
3.57355e+00 3.30411e+03 -2.34004e-03 -7.44489e-03
4.07355e+00 3.30411e+03 3.71405e-03 2.37530e-03
4.57355e+00 3.30411e+03 1.62431e-05 -6.85751e-04
5.07355e+00 3.30411e+03 4.82444e-04 1.73173e-04
5.57355e+00 3.30411e+03 -8.22948e-04 -1.15737e-03
6.07355e+00 3.30411e+03 -2.39432e-04 -9.95157e-05
6.57355e+00 3.30411e+03 7.84255e-04 4.87324e-04
7.07355e+00 3.30411e+03 -2.89924e-04 4.47965e-04
7.57355e+00 3.30411e+03 1.49922e-04 -8.24886e-04
8.07355e+00 3.30411e+03 3.09780e-04 4.55817e-04
8.57355e+00 3.30411e+03 -4.44247e-04 -2.88860e-04
9.07355e+00 3.30411e+03 2.62110e-04 -7.49172e-05
9.57355e+00 3.30411e+03 -1.73904e-04 -3.97917e-04
1.00736e+01 3.30411e+03 -9.43299e-05 2.93450e-04
1.05736e+01 3.30411e+03 4.09564e-04 4.63975e-05
1.10736e+01 3.30411e+03 1.18131e-04 7.46732e-04
1.15736e+01 3.30411e+03 -1.34722e-04 -3.89840e-04
1.20736e+01 3.30411e+03 -7.65323e-05 -5.40612e-04
1.25736e+01 3.30411e+03 2.97569e-04 5.68020e-04
1.30736e+01 3.30411e+03 -3.61202e-04 -3.89458e-04
1.35736e+01 3.30411e+03 2.21035e-04 -3.26886e-04
1.40736e+01 3.30411e+03 2.49515e-05 2.29794e-04
1.45736e+01 3.30411e+03 -1.67719e-04 1.89804e-04
1.50736e+01 3.30411e+03 6.02574e-05 -3.99966e-04
1.55736e+01 3.30411e+03 1.04923e-04 -2.55237e-04
1.60736e+01 3.30411e+03 -1.98972e-04 -3.41359e-04
1.65736e+01 3.30411e+03 3.45937e-04 5.58685e-04
-1.29264e+01 3.30515e+03 -3.37151e-01 -2.76124e-01
-1.24264e+01 3.30515e+03 3.43779e-01 5.68504e-02
-1.19264e+01 3.30515e+03 7.66074e-01 3.38305e-01
-1.14264e+01 3.30515e+03 1.34471e-01 2.10758e-01
-1.09264e+01 3.30515e+03 -8.37676e-02 -7.89898e-02
-1.04264e+01 3.30515e+03 -4.31919e-01 -2.42901e-01
-9.92645e+00 3.30515e+03 -1.48142e-01 3.84420e-02
-9.42645e+00 3.30515e+03 -2.65175e-01 -1.63237e-01
-8.92645e+00 3.30515e+03 -5.27702e-02 -1.31508e-01
-8.42645e+00 3.30515e+03 -3.67872e-01 -2.19959e-02
-7.92645e+00 3.30515e+03 -9.54045e-01 -1.51391e-01
-7.42645e+00 3.30515e+03 -7.05556e-01 -2.53232e-01
-6.92645e+00 3.30515e+03 6.25540e-01 3.56188e-01
-6.42645e+00 3.30515e+03 -1.04529e+00 -3.04334e-01
-5.92645e+00 3.30515e+03 1.64666e-01 4.91952e-02
-5.42645e+00 3.30515e+03 2.90416e-01 6.76394e-02
-4.92645e+00 3.30515e+03 -1.23647e-01 1.15422e-01
-4.42645e+00 3.30515e+03 6.99134e-01 1.10368e-01
-3.92645e+00 3.30515e+03 3.03643e-01 6.14627e-02
-3.42645e+00 3.30515e+03 -5.96708e-01 -3.93443e-01
-2.92645e+00 3.30515e+03 -9.43423e-01 -7.93483e-01
-2.42645e+00 3.30515e+03 -1.44217e+00 -1.41684e+00
-1.92645e+00 3.30515e+03 -1.68236e+00 -1.61531e+00
-1.42645e+00 3.30515e+03 -2.63435e+00 -2.31201e+00
-9.26447e-01 3.30515e+03 -2.91581e+00 -2.34561e+00
-4.26447e-01 3.30515e+03 -3.23391e+00 -2.34768e+00
7.35532e-02 3.30515e+03 -2.66195e+00 -2.05890e+00
5.73553e-01 3.30515e+03 -2.03086e+00 -1.66551e+00
1.07355e+00 3.30515e+03 -1.22175e+00 -1.02370e+00
1.57355e+00 3.30515e+03 -4.64602e-01 -4.56340e-01
2.07355e+00 3.30515e+03 -1.49065e-01 -1.24452e-01
2.57355e+00 3.30515e+03 -6.98667e-02 -5.57822e-02
3.07355e+00 3.30515e+03 -3.16842e-02 -3.73660e-02
3.57355e+00 3.30515e+03 -1.91024e-03 -6.56394e-03
4.07355e+00 3.30515e+03 3.06374e-03 2.09282e-03
4.57355e+00 3.30515e+03 2.48804e-05 -4.63145e-04
5.07355e+00 3.30515e+03 6.14737e-04 9.81146e-05
5.57355e+00 3.30515e+03 -8.38066e-04 -1.16845e-03
6.07355e+00 3.30515e+03 -2.87560e-04 -1.37416e-04
6.57355e+00 3.30515e+03 7.80519e-04 4.21922e-04
7.07355e+00 3.30515e+03 -3.15471e-04 4.41292e-04
7.57355e+00 3.30515e+03 1.89682e-04 -7.96990e-04
8.07355e+00 3.30515e+03 3.55785e-04 4.53595e-04
8.57355e+00 3.30515e+03 -4.72238e-04 -2.45006e-04
9.07355e+00 3.30515e+03 2.61362e-04 -7.57448e-05
9.57355e+00 3.30515e+03 -2.09177e-04 -4.07882e-04
1.00736e+01 3.30515e+03 -1.06260e-04 2.79290e-04
1.05736e+01 3.30515e+03 4.46802e-04 5.60933e-05
1.10736e+01 3.30515e+03 1.02733e-04 7.52154e-04
1.15736e+01 3.30515e+03 -1.43926e-04 -4.37199e-04
1.20736e+01 3.30515e+03 -7.78697e-05 -5.16783e-04
1.25736e+01 3.30515e+03 3.68907e-04 6.88092e-04
1.30736e+01 3.30515e+03 -3.95208e-04 -4.02268e-04
1.35736e+01 3.30515e+03 1.78928e-04 -4.12968e-04
1.40736e+01 3.30515e+03 3.97672e-05 2.64338e-04
1.45736e+01 3.30515e+03 -1.88175e-04 2.44173e-04
1.50736e+01 3.30515e+03 1.02272e-04 -4.38360e-04
1.55736e+01 3.30515e+03 8.34368e-05 -3.62223e-04
1.60736e+01 3.30515e+03 -2.33741e-04 -3.58767e-04
1.65736e+01 3.30515e+03 4.35988e-04 6.08646e-04
-1.29264e+01 3.30619e+03 -3.53096e-01 -2.77321e-01
-1.24264e+01 3.30619e+03 3.25583e-01 5.17359e-02
-1.19264e+01 3.30619e+03 7.10034e-01 3.13222e-01
-1.14264e+01 3.30619e+03 6.74289e-02 1.95410e-01
-1.09264e+01 3.30619e+03 -5.48901e-02 -4.91301e-02
-1.04264e+01 3.30619e+03 -4.40748e-01 -2.45860e-01
-9.92645e+00 3.30619e+03 -2.09727e-01 -4.11894e-03
-9.42645e+00 3.30619e+03 -2.15471e-01 -1.44597e-01
-8.92645e+00 3.30619e+03 -1.03973e-01 -1.42890e-01
-8.42645e+00 3.30619e+03 -3.76008e-01 -1.47225e-02
-7.92645e+00 3.30619e+03 -1.01406e+00 -1.71268e-01
-7.42645e+00 3.30619e+03 -6.61378e-01 -2.51227e-01
-6.92645e+00 3.30619e+03 6.06064e-01 3.33220e-01
-6.42645e+00 3.30619e+03 -1.01062e+00 -3.00219e-01
-5.92645e+00 3.30619e+03 1.53228e-01 5.64048e-02
-5.42645e+00 3.30619e+03 2.65677e-01 5.62528e-02
-4.92645e+00 3.30619e+03 -1.52023e-01 8.97559e-02
-4.42645e+00 3.30619e+03 7.35565e-01 1.33610e-01
-3.92645e+00 3.30619e+03 2.79796e-01 7.50536e-02
-3.42645e+00 3.30619e+03 -6.62986e-01 -4.30244e-01
-2.92645e+00 3.30619e+03 -9.78487e-01 -8.04139e-01
-2.42645e+00 3.30619e+03 -1.50122e+00 -1.45957e+00
-1.92645e+00 3.30619e+03 -1.68896e+00 -1.62907e+00
-1.42645e+00 3.30619e+03 -2.64406e+00 -2.32365e+00
-9.26447e-01 3.30619e+03 -2.99374e+00 -2.38223e+00
-4.26447e-01 3.30619e+03 -3.26095e+00 -2.38645e+00
7.35532e-02 3.30619e+03 -2.71182e+00 -2.08184e+00
5.73553e-01 3.30619e+03 -2.04962e+00 -1.67846e+00
1.07355e+00 3.30619e+03 -1.25118e+00 -1.04186e+00
1.57355e+00 3.30619e+03 -4.56978e-01 -4.57565e-01
2.07355e+00 3.30619e+03 -1.51696e-01 -1.25492e-01
2.57355e+00 3.30619e+03 -7.23522e-02 -5.84236e-02
3.07355e+00 3.30619e+03 -3.11630e-02 -3.70663e-02
3.57355e+00 3.30619e+03 -1.42973e-03 -5.68226e-03
4.07355e+00 3.30619e+03 2.40528e-03 1.73359e-03
4.57355e+00 3.30619e+03 1.97916e-05 -2.23794e-04
5.07355e+00 3.30619e+03 7.39636e-04 3.52382e-05
5.57355e+00 3.30619e+03 -8.34845e-04 -1.16044e-03
6.07355e+00 3.30619e+03 -3.37380e-04 -1.77220e-04
6.57355e+00 3.30619e+03 7.71162e-04 3.42922e-04
7.07355e+00 3.30619e+03 -3.41663e-04 4.36752e-04
7.57355e+00 3.30619e+03 2.31749e-04 -7.62583e-04
8.07355e+00 3.30619e+03 3.97256e-04 4.45131e-04
8.57355e+00 3.30619e+03 -4.96774e-04 -1.96328e-04
9.07355e+00 3.30619e+03 2.54984e-04 -6.88480e-05
9.57355e+00 3.30619e+03 -2.39455e-04 -4.14718e-04
1.00736e+01 3.30619e+03 -1.08178e-04 2.63342e-04
1.05736e+01 3.30619e+03 4.75694e-04 5.98641e-05
1.10736e+01 3.30619e+03 8.71736e-05 7.53363e-04
1.15736e+01 3.30619e+03 -1.53741e-04 -4.84691e-04
1.20736e+01 3.30619e+03 -8.35979e-05 -4.91507e-04
1.25736e+01 3.30619e+03 4.40447e-04 8.10820e-04
1.30736e+01 3.30619e+03 -4.24651e-04 -4.09088e-04
1.35736e+01 3.30619e+03 1.29236e-04 -4.94799e-04
1.40736e+01 3.30619e+03 5.83903e-05 2.99785e-04
1.45736e+01 3.30619e+03 -2.13357e-04 2.93101e-04
1.50736e+01 3.30619e+03 1.49375e-04 -4.70760e-04
1.55736e+01 3.30619e+03 6.14458e-05 -4.67399e-04
1.60736e+01 3.30619e+03 -2.65230e-04 -3.73846e-04
1.65736e+01 3.30619e+03 5.16166e-04 6.55715e-04
-1.29264e+01 3.30724e+03 -3.63922e-01 -2.76503e-01
-1.24264e+01 3.30724e+03 3.03305e-01 4.57773e-02
-1.19264e+01 3.30724e+03 6.53794e-01 2.90416e-01
-1.14264e+01 3.30724e+03 -6.60915e-04 1.76674e-01
-1.09264e+01 3.30724e+03 -1.99767e-02 -1.58270e-02
-1.04264e+01 3.30724e+03 -4.50691e-01 -2.46546e-01
-9.92645e+00 3.30724e+03 -2.70058e-01 -4.43277e-02
-9.42645e+00 3.30724e+03 -1.70043e-01 -1.27486e-01
-8.92645e+00 3.30724e+03 -1.51823e-01 -1.52418e-01
-8.42645e+00 3.30724e+03 -3.83892e-01 -9.19239e-03
-7.92645e+00 3.30724e+03 -1.06330e+00 -1.90121e-01
-7.42645e+00 3.30724e+03 -6.15983e-01 -2.49952e-01
-6.92645e+00 3.30724e+03 5.85908e-01 3.06662e-01
-6.42645e+00 3.30724e+03 -9.70121e-01 -2.91845e-01
-5.92645e+00 3.30724e+03 1.29663e-01 6.01583e-02
-5.42645e+00 3.30724e+03 2.27517e-01 4.11156e-02
-4.92645e+00 3.30724e+03 -1.90553e-01 5.79680e-02
-4.42645e+00 3.30724e+03 7.67140e-01 1.56665e-01
-3.92645e+00 3.30724e+03 2.49220e-01 8.73897e-02
-3.42645e+00 3.30724e+03 -7.27072e-01 -4.64808e-01
-2.92645e+00 3.30724e+03 -1.02662e+00 -8.21193e-01
-2.42645e+00 3.30724e+03 -1.56537e+00 -1.50589e+00
-1.92645e+00 3.30724e+03 -1.70885e+00 -1.64877e+00
-1.42645e+00 3.30724e+03 -2.65210e+00 -2.33061e+00
-9.26447e-01 3.30724e+03 -3.07412e+00 -2.42092e+00
-4.26447e-01 3.30724e+03 -3.28482e+00 -2.42442e+00
7.35532e-02 3.30724e+03 -2.76432e+00 -2.10813e+00
5.73553e-01 3.30724e+03 -2.06545e+00 -1.68982e+00
1.07355e+00 3.30724e+03 -1.28066e+00 -1.06053e+00
1.57355e+00 3.30724e+03 -4.49274e-01 -4.58793e-01
2.07355e+00 3.30724e+03 -1.54962e-01 -1.27155e-01
2.57355e+00 3.30724e+03 -7.44665e-02 -6.10037e-02
3.07355e+00 3.30724e+03 -3.05957e-02 -3.65817e-02
3.57355e+00 3.30724e+03 -9.30379e-04 -4.82906e-03
4.07355e+00 3.30724e+03 1.75907e-03 1.30761e-03
4.57355e+00 3.30724e+03 -5.58847e-06 2.21787e-05
5.07355e+00 3.30724e+03 8.58719e-04 -1.13937e-05
5.57355e+00 3.30724e+03 -8.13852e-04 -1.13417e-03
6.07355e+00 3.30724e+03 -3.88801e-04 -2.19632e-04
6.57355e+00 3.30724e+03 7.57864e-04 2.52633e-04
7.07355e+00 3.30724e+03 -3.67528e-04 4.34500e-04
7.57355e+00 3.30724e+03 2.74467e-04 -7.19667e-04
8.07355e+00 3.30724e+03 4.32070e-04 4.29013e-04
8.57355e+00 3.30724e+03 -5.17811e-04 -1.45010e-04
9.07355e+00 3.30724e+03 2.45507e-04 -5.19144e-05
9.57355e+00 3.30724e+03 -2.63426e-04 -4.18317e-04
1.00736e+01 3.30724e+03 -1.03439e-04 2.43887e-04
1.05736e+01 3.30724e+03 4.98221e-04 5.91836e-05
1.10736e+01 3.30724e+03 7.09340e-05 7.50905e-04
1.15736e+01 3.30724e+03 -1.65245e-04 -5.31401e-04
1.20736e+01 3.30724e+03 -9.23609e-05 -4.62894e-04
1.25736e+01 3.30724e+03 5.10735e-04 9.32948e-04
1.30736e+01 3.30724e+03 -4.49979e-04 -4.11309e-04
1.35736e+01 3.30724e+03 7.25137e-05 -5.69789e-04
1.40736e+01 3.30724e+03 8.13789e-05 3.35892e-04
1.45736e+01 3.30724e+03 -2.43251e-04 3.32897e-04
1.50736e+01 3.30724e+03 2.01830e-04 -4.93841e-04
1.55736e+01 3.30724e+03 3.93217e-05 -5.68482e-04
1.60736e+01 3.30724e+03 -2.93671e-04 -3.87631e-04
1.65736e+01 3.30724e+03 5.86455e-04 7.01411e-04
-1.29264e+01 3.30828e+03 -3.70456e-01 -2.74082e-01
-1.24264e+01 3.30828e+03 2.77811e-01 3.98674e-02
-1.19264e+01 3.30828e+03 5.99376e-01 2.71233e-01
-1.14264e+01 3.30828e+03 -6.89055e-02 1.54109e-01
-1.09264e+01 3.30828e+03 2.13497e-02 2.12886e-02
-1.04264e+01 3.30828e+03 -4.60604e-01 -2.44701e-01
-9.92645e+00 3.30828e+03 -3.28247e-01 -8.11114e-02
-9.42645e+00 3.30828e+03 -1.29260e-01 -1.12420e-01
-8.92645e+00 3.30828e+03 -1.93468e-01 -1.58397e-01
-8.42645e+00 3.30828e+03 -3.91521e-01 -5.62420e-03
-7.92645e+00 3.30828e+03 -1.09964e+00 -2.06607e-01
-7.42645e+00 3.30828e+03 -5.69330e-01 -2.49858e-01
-6.92645e+00 3.30828e+03 5.66793e-01 2.77699e-01
-6.42645e+00 3.30828e+03 -9.23844e-01 -2.79798e-01
-5.92645e+00 3.30828e+03 9.75259e-02 6.21216e-02
-5.42645e+00 3.30828e+03 1.75703e-01 2.24341e-02
-4.92645e+00 3.30828e+03 -2.36129e-01 2.16222e-02
-4.42645e+00 3.30828e+03 7.94801e-01 1.78747e-01
-3.92645e+00 3.30828e+03 2.10781e-01 9.66385e-02
-3.42645e+00 3.30828e+03 -7.88059e-01 -4.95601e-01
-2.92645e+00 3.30828e+03 -1.08786e+00 -8.44649e-01
-2.42645e+00 3.30828e+03 -1.63354e+00 -1.55548e+00
-1.92645e+00 3.30828e+03 -1.74253e+00 -1.67425e+00
-1.42645e+00 3.30828e+03 -2.65826e+00 -2.33340e+00
-9.26447e-01 3.30828e+03 -3.15559e+00 -2.46128e+00
-4.26447e-01 3.30828e+03 -3.30624e+00 -2.46211e+00
7.35532e-02 3.30828e+03 -2.81929e+00 -2.13787e+00
5.73553e-01 3.30828e+03 -2.07804e+00 -1.69974e+00
1.07355e+00 3.30828e+03 -1.30978e+00 -1.07962e+00
1.57355e+00 3.30828e+03 -4.42059e-01 -4.60473e-01
2.07355e+00 3.30828e+03 -1.58776e-01 -1.29419e-01
2.57355e+00 3.30828e+03 -7.62054e-02 -6.35578e-02
3.07355e+00 3.30828e+03 -2.99923e-02 -3.59167e-02
3.57355e+00 3.30828e+03 -4.41482e-04 -4.03003e-03
4.07355e+00 3.30828e+03 1.14497e-03 8.30681e-04
4.57355e+00 3.30828e+03 -5.46572e-05 2.68088e-04
5.07355e+00 3.30828e+03 9.73924e-04 -3.83126e-05
5.57355e+00 3.30828e+03 -7.76430e-04 -1.09186e-03
6.07355e+00 3.30828e+03 -4.38947e-04 -2.61731e-04
6.57355e+00 3.30828e+03 7.40750e-04 1.53369e-04
7.07355e+00 3.30828e+03 -3.92156e-04 4.33079e-04
7.57355e+00 3.30828e+03 3.16077e-04 -6.68112e-04
8.07355e+00 3.30828e+03 4.57686e-04 4.05880e-04
8.57355e+00 3.30828e+03 -5.34392e-04 -9.31507e-05
9.07355e+00 3.30828e+03 2.34840e-04 -2.36388e-05
9.57355e+00 3.30828e+03 -2.80663e-04 -4.18260e-04
1.00736e+01 3.30828e+03 -9.32467e-05 2.19656e-04
1.05736e+01 3.30828e+03 5.15002e-04 5.46602e-05
1.10736e+01 3.30828e+03 5.32972e-05 7.45020e-04
1.15736e+01 3.30828e+03 -1.77640e-04 -5.75867e-04
1.20736e+01 3.30828e+03 -1.03612e-04 -4.31558e-04
1.25736e+01 3.30828e+03 5.78000e-04 1.05218e-03
1.30736e+01 3.30828e+03 -4.70873e-04 -4.09287e-04
1.35736e+01 3.30828e+03 9.24474e-06 -6.36235e-04
1.40736e+01 3.30828e+03 1.08446e-04 3.71901e-04
1.45736e+01 3.30828e+03 -2.76800e-04 3.61891e-04
1.50736e+01 3.30828e+03 2.59293e-04 -5.05438e-04
1.55736e+01 3.30828e+03 1.75179e-05 -6.63858e-04
1.60736e+01 3.30828e+03 -3.18625e-04 -3.99726e-04
1.65736e+01 3.30828e+03 6.46104e-04 7.45528e-04
-1.29264e+01 3.30932e+03 -3.74022e-01 -2.70454e-01
-1.24264e+01 3.30932e+03 2.49680e-01 3.42914e-02
-1.19264e+01 3.30932e+03 5.46978e-01 2.55840e-01
-1.14264e+01 3.30932e+03 -1.36993e-01 1.28230e-01
-1.09264e+01 3.30932e+03 6.81957e-02 6.15414e-02
-1.04264e+01 3.30932e+03 -4.72978e-01 -2.41746e-01
-9.92645e+00 3.30932e+03 -3.83846e-01 -1.13746e-01
-9.42645e+00 3.30932e+03 -9.33146e-02 -9.99983e-02
-8.92645e+00 3.30932e+03 -2.25724e-01 -1.59286e-01
-8.42645e+00 3.30932e+03 -3.99901e-01 -5.11922e-03
-7.92645e+00 3.30932e+03 -1.12325e+00 -2.20304e-01
-7.42645e+00 3.30932e+03 -5.22178e-01 -2.51916e-01
-6.92645e+00 3.30932e+03 5.48500e-01 2.47050e-01
-6.42645e+00 3.30932e+03 -8.73073e-01 -2.64189e-01
-5.92645e+00 3.30932e+03 5.87525e-02 6.28137e-02
-5.42645e+00 3.30932e+03 1.12052e-01 1.13715e-03
-4.92645e+00 3.30932e+03 -2.87812e-01 -1.88230e-02
-4.42645e+00 3.30932e+03 8.19303e-01 1.99399e-01
-3.92645e+00 3.30932e+03 1.66667e-01 1.02102e-01
-3.42645e+00 3.30932e+03 -8.42900e-01 -5.21257e-01
-2.92645e+00 3.30932e+03 -1.15973e+00 -8.73784e-01
-2.42645e+00 3.30932e+03 -1.70327e+00 -1.60705e+00
-1.92645e+00 3.30932e+03 -1.78982e+00 -1.70543e+00
-1.42645e+00 3.30932e+03 -2.66298e+00 -2.33349e+00
-9.26447e-01 3.30932e+03 -3.23591e+00 -2.50258e+00
-4.26447e-01 3.30932e+03 -3.32597e+00 -2.49985e+00
7.35532e-02 3.30932e+03 -2.87590e+00 -2.17104e+00
5.73553e-01 3.30932e+03 -2.08747e+00 -1.70852e+00
1.07355e+00 3.30932e+03 -1.33784e+00 -1.09898e+00
1.57355e+00 3.30932e+03 -4.35828e-01 -4.62875e-01
2.07355e+00 3.30932e+03 -1.63097e-01 -1.32210e-01
2.57355e+00 3.30932e+03 -7.74963e-02 -6.60872e-02
3.07355e+00 3.30932e+03 -2.93741e-02 -3.50720e-02
3.57355e+00 3.30932e+03 2.88470e-05 -3.30484e-03
4.07355e+00 3.30932e+03 5.64788e-04 3.10445e-04
4.57355e+00 3.30932e+03 -1.25524e-04 5.10750e-04
5.07355e+00 3.30932e+03 1.08347e-03 -4.86573e-05
5.57355e+00 3.30932e+03 -7.22994e-04 -1.03301e-03
6.07355e+00 3.30932e+03 -4.85931e-04 -3.01197e-04
6.57355e+00 3.30932e+03 7.20160e-04 4.90461e-05
7.07355e+00 3.30932e+03 -4.15566e-04 4.30635e-04
7.57355e+00 3.30932e+03 3.56383e-04 -6.08505e-04
8.07355e+00 3.30932e+03 4.70744e-04 3.76210e-04
8.57355e+00 3.30932e+03 -5.44846e-04 -4.28772e-05
9.07355e+00 3.30932e+03 2.25032e-04 1.66767e-05
9.57355e+00 3.30932e+03 -2.90673e-04 -4.14474e-04
1.00736e+01 3.30932e+03 -7.87167e-05 1.90075e-04
1.05736e+01 3.30932e+03 5.25665e-04 4.48300e-05
1.10736e+01 3.30932e+03 3.55244e-05 7.36944e-04
1.15736e+01 3.30932e+03 -1.90173e-04 -6.16320e-04
1.20736e+01 3.30932e+03 -1.17254e-04 -3.99027e-04
1.25736e+01 3.30932e+03 6.39758e-04 1.16560e-03
1.30736e+01 3.30932e+03 -4.86128e-04 -4.03056e-04
1.35736e+01 3.30932e+03 -5.82407e-05 -6.92081e-04
1.40736e+01 3.30932e+03 1.38086e-04 4.06661e-04
1.45736e+01 3.30932e+03 -3.13235e-04 3.78832e-04
1.50736e+01 3.30932e+03 3.20345e-04 -5.04043e-04
1.55736e+01 3.30932e+03 -3.18252e-06 -7.53264e-04
1.60736e+01 3.30932e+03 -3.39434e-04 -4.08052e-04
1.65736e+01 3.30932e+03 6.94017e-04 7.86301e-04
-1.29264e+01 3.31036e+03 -3.76785e-01 -2.66236e-01
-1.24264e+01 3.31036e+03 2.17265e-01 2.77217e-02
-1.19264e+01 3.31036e+03 4.96669e-01 2.43804e-01
-1.14264e+01 3.31036e+03 -2.03816e-01 1.00537e-01
-1.09264e+01 3.31036e+03 1.17873e-01 1.03071e-01
-1.04264e+01 3.31036e+03 -4.88731e-01 -2.38334e-01
-9.92645e+00 3.31036e+03 -4.35879e-01 -1.41584e-01
-9.42645e+00 3.31036e+03 -6.21803e-02 -9.04080e-02
-8.92645e+00 3.31036e+03 -2.46949e-01 -1.54183e-01
-8.42645e+00 3.31036e+03 -4.09719e-01 -8.38642e-03
-7.92645e+00 3.31036e+03 -1.13486e+00 -2.31085e-01
-7.42645e+00 3.31036e+03 -4.77679e-01 -2.57831e-01
-6.92645e+00 3.31036e+03 5.31502e-01 2.15900e-01
-6.42645e+00 3.31036e+03 -8.19005e-01 -2.45398e-01
-5.92645e+00 3.31036e+03 1.31328e-02 6.17363e-02
-5.42645e+00 3.31036e+03 3.94734e-02 -2.19453e-02
-4.92645e+00 3.31036e+03 -3.44935e-01 -6.25426e-02
-4.42645e+00 3.31036e+03 8.40540e-01 2.17833e-01
-3.92645e+00 3.31036e+03 1.19211e-01 1.04039e-01
-3.42645e+00 3.31036e+03 -8.89832e-01 -5.41849e-01
-2.92645e+00 3.31036e+03 -1.23856e+00 -9.07411e-01
-2.42645e+00 3.31036e+03 -1.77414e+00 -1.65993e+00
-1.92645e+00 3.31036e+03 -1.84977e+00 -1.74212e+00
-1.42645e+00 3.31036e+03 -2.66634e+00 -2.33245e+00
-9.26447e-01 3.31036e+03 -3.31372e+00 -2.54413e+00
-4.26447e-01 3.31036e+03 -3.34531e+00 -2.53806e+00
7.35532e-02 3.31036e+03 -2.93357e+00 -2.20742e+00
5.73553e-01 3.31036e+03 -2.09459e+00 -1.71670e+00
1.07355e+00 3.31036e+03 -1.36444e+00 -1.11856e+00
1.57355e+00 3.31036e+03 -4.30910e-01 -4.65938e-01
2.07355e+00 3.31036e+03 -1.67983e-01 -1.35528e-01
2.57355e+00 3.31036e+03 -7.83346e-02 -6.86102e-02
3.07355e+00 3.31036e+03 -2.87912e-02 -3.40664e-02
3.57355e+00 3.31036e+03 4.76083e-04 -2.66318e-03
4.07355e+00 3.31036e+03 9.45701e-06 -2.55439e-04
4.57355e+00 3.31036e+03 -2.11900e-04 7.50693e-04
5.07355e+00 3.31036e+03 1.17951e-03 -5.05378e-05
5.57355e+00 3.31036e+03 -6.54200e-04 -9.58900e-04
6.07355e+00 3.31036e+03 -5.27091e-04 -3.35406e-04
6.57355e+00 3.31036e+03 6.96191e-04 -5.84586e-05
7.07355e+00 3.31036e+03 -4.36825e-04 4.28071e-04
7.57355e+00 3.31036e+03 3.96374e-04 -5.40702e-04
8.07355e+00 3.31036e+03 4.67263e-04 3.37390e-04
8.57355e+00 3.31036e+03 -5.48372e-04 3.38326e-06
9.07355e+00 3.31036e+03 2.18499e-04 7.07140e-05
9.57355e+00 3.31036e+03 -2.92332e-04 -4.07416e-04
1.00736e+01 3.31036e+03 -6.25560e-05 1.53267e-04
1.05736e+01 3.31036e+03 5.31438e-04 2.91667e-05
1.10736e+01 3.31036e+03 1.98622e-05 7.27755e-04
1.15736e+01 3.31036e+03 -2.03702e-04 -6.52330e-04
1.20736e+01 3.31036e+03 -1.32789e-04 -3.66665e-04
1.25736e+01 3.31036e+03 6.93818e-04 1.27217e-03
1.30736e+01 3.31036e+03 -4.95239e-04 -3.94740e-04
1.35736e+01 3.31036e+03 -1.27484e-04 -7.37007e-04
1.40736e+01 3.31036e+03 1.70273e-04 4.41463e-04
1.45736e+01 3.31036e+03 -3.51581e-04 3.82944e-04
1.50736e+01 3.31036e+03 3.82176e-04 -4.88762e-04
1.55736e+01 3.31036e+03 -2.28191e-05 -8.37178e-04
1.60736e+01 3.31036e+03 -3.54366e-04 -4.08473e-04
1.65736e+01 3.31036e+03 7.27528e-04 8.21714e-04
-1.29264e+01 3.31141e+03 -3.81211e-01 -2.62210e-01
-1.24264e+01 3.31141e+03 1.80120e-01 1.93134e-02
-1.19264e+01 3.31141e+03 4.47791e-01 2.34436e-01
-1.14264e+01 3.31141e+03 -2.67037e-01 7.25527e-02
-1.09264e+01 3.31141e+03 1.68761e-01 1.45305e-01
-1.04264e+01 3.31141e+03 -5.09974e-01 -2.36014e-01
-9.92645e+00 3.31141e+03 -4.84355e-01 -1.64122e-01
-9.42645e+00 3.31141e+03 -3.87381e-02 -8.45740e-02
-8.92645e+00 3.31141e+03 -2.58391e-01 -1.43698e-01
-8.42645e+00 3.31141e+03 -4.20501e-01 -1.45749e-02
-7.92645e+00 3.31141e+03 -1.13548e+00 -2.39363e-01
-7.42645e+00 3.31141e+03 -4.38030e-01 -2.68438e-01
-6.92645e+00 3.31141e+03 5.15741e-01 1.84718e-01
-6.42645e+00 3.31141e+03 -7.63392e-01 -2.24041e-01
-5.92645e+00 3.31141e+03 -3.98090e-02 5.85561e-02
-5.42645e+00 3.31141e+03 -3.95345e-02 -4.65251e-02
-4.92645e+00 3.31141e+03 -4.07782e-01 -1.08087e-01
-4.42645e+00 3.31141e+03 8.58005e-01 2.33389e-01
-3.92645e+00 3.31141e+03 6.98183e-02 1.02718e-01
-3.42645e+00 3.31141e+03 -9.31889e-01 -5.59032e-01
-2.92645e+00 3.31141e+03 -1.32251e+00 -9.44704e-01
-2.42645e+00 3.31141e+03 -1.84698e+00 -1.71383e+00
-1.92645e+00 3.31141e+03 -1.92038e+00 -1.78400e+00
-1.42645e+00 3.31141e+03 -2.66895e+00 -2.33148e+00
-9.26447e-01 3.31141e+03 -3.38794e+00 -2.58437e+00
-4.26447e-01 3.31141e+03 -3.36486e+00 -2.57703e+00
7.35532e-02 3.31141e+03 -2.99268e+00 -2.24706e+00
5.73553e-01 3.31141e+03 -2.10028e+00 -1.72485e+00
1.07355e+00 3.31141e+03 -1.38944e+00 -1.13825e+00
1.57355e+00 3.31141e+03 -4.27487e-01 -4.69696e-01
2.07355e+00 3.31141e+03 -1.73338e-01 -1.39272e-01
2.57355e+00 3.31141e+03 -7.88513e-02 -7.11935e-02
3.07355e+00 3.31141e+03 -2.82831e-02 -3.29578e-02
3.57355e+00 3.31141e+03 8.79503e-04 -2.10591e-03
4.07355e+00 3.31141e+03 -5.23727e-04 -8.67833e-04
4.57355e+00 3.31141e+03 -3.15315e-04 9.82033e-04
5.07355e+00 3.31141e+03 1.25687e-03 -4.28156e-05
5.57355e+00 3.31141e+03 -5.72256e-04 -8.74400e-04
6.07355e+00 3.31141e+03 -5.59515e-04 -3.60809e-04
6.57355e+00 3.31141e+03 6.67703e-04 -1.68507e-04
7.07355e+00 3.31141e+03 -4.54621e-04 4.26900e-04
7.57355e+00 3.31141e+03 4.35702e-04 -4.65555e-04
8.07355e+00 3.31141e+03 4.45346e-04 2.87225e-04
8.57355e+00 3.31141e+03 -5.45507e-04 4.34933e-05
9.07355e+00 3.31141e+03 2.15576e-04 1.39723e-04
9.57355e+00 3.31141e+03 -2.85150e-04 -3.96557e-04
1.00736e+01 3.31141e+03 -4.54824e-05 1.08464e-04
1.05736e+01 3.31141e+03 5.32586e-04 8.61179e-06
1.10736e+01 3.31141e+03 7.68075e-06 7.17215e-04
1.15736e+01 3.31141e+03 -2.18332e-04 -6.82062e-04
1.20736e+01 3.31141e+03 -1.51398e-04 -3.37406e-04
1.25736e+01 3.31141e+03 7.40777e-04 1.37183e-03
1.30736e+01 3.31141e+03 -4.98271e-04 -3.86308e-04
1.35736e+01 3.31141e+03 -1.97554e-04 -7.70767e-04
1.40736e+01 3.31141e+03 2.06177e-04 4.77370e-04
1.45736e+01 3.31141e+03 -3.90097e-04 3.73689e-04
1.50736e+01 3.31141e+03 4.42113e-04 -4.59767e-04
1.55736e+01 3.31141e+03 -4.18588e-05 -9.15640e-04
1.60736e+01 3.31141e+03 -3.62827e-04 -3.97958e-04
1.65736e+01 3.31141e+03 7.45155e-04 8.51050e-04
-1.29264e+01 3.31245e+03 -3.90240e-01 -2.59481e-01
-1.24264e+01 3.31245e+03 1.39305e-01 9.16776e-03
-1.19264e+01 3.31245e+03 4.00326e-01 2.27790e-01
-1.14264e+01 3.31245e+03 -3.25319e-01 4.50507e-02
-1.09264e+01 3.31245e+03 2.18758e-01 1.87436e-01
-1.04264e+01 3.31245e+03 -5.40653e-01 -2.37172e-01
-9.92645e+00 3.31245e+03 -5.29315e-01 -1.81102e-01
-9.42645e+00 3.31245e+03 -2.64781e-02 -8.33077e-02
-8.92645e+00 3.31245e+03 -2.59540e-01 -1.28096e-01
-8.42645e+00 3.31245e+03 -4.30471e-01 -2.27242e-02
-7.92645e+00 3.31245e+03 -1.12319e+00 -2.44724e-01
-7.42645e+00 3.31245e+03 -4.03290e-01 -2.83523e-01
-6.92645e+00 3.31245e+03 5.01032e-01 1.53400e-01
-6.42645e+00 3.31245e+03 -7.07322e-01 -2.00647e-01
-5.92645e+00 3.31245e+03 -9.93887e-02 5.32317e-02
-5.42645e+00 3.31245e+03 -1.21823e-01 -7.19194e-02
-4.92645e+00 3.31245e+03 -4.76961e-01 -1.54459e-01
-4.42645e+00 3.31245e+03 8.70577e-01 2.45203e-01
-3.92645e+00 3.31245e+03 1.79639e-02 9.78801e-02
-3.42645e+00 3.31245e+03 -9.71469e-01 -5.74017e-01
-2.92645e+00 3.31245e+03 -1.40920e+00 -9.84590e-01
-2.42645e+00 3.31245e+03 -1.92249e+00 -1.76849e+00
-1.92645e+00 3.31245e+03 -1.99930e+00 -1.83051e+00
-1.42645e+00 3.31245e+03 -2.67293e+00 -2.33216e+00
-9.26447e-01 3.31245e+03 -3.45872e+00 -2.62248e+00
-4.26447e-01 3.31245e+03 -3.38431e+00 -2.61616e+00
7.35532e-02 3.31245e+03 -3.05344e+00 -2.29017e+00
5.73553e-01 3.31245e+03 -2.10482e+00 -1.73355e+00
1.07355e+00 3.31245e+03 -1.41256e+00 -1.15795e+00
1.57355e+00 3.31245e+03 -4.25418e-01 -4.74062e-01
2.07355e+00 3.31245e+03 -1.79254e-01 -1.43505e-01
2.57355e+00 3.31245e+03 -7.90912e-02 -7.38102e-02
3.07355e+00 3.31245e+03 -2.78833e-02 -3.18321e-02
3.57355e+00 3.31245e+03 1.24101e-03 -1.62658e-03
4.07355e+00 3.31245e+03 -1.02805e-03 -1.52612e-03
4.57355e+00 3.31245e+03 -4.40846e-04 1.19856e-03
5.07355e+00 3.31245e+03 1.31434e-03 -2.30284e-05
5.57355e+00 3.31245e+03 -4.79843e-04 -7.83366e-04
6.07355e+00 3.31245e+03 -5.83446e-04 -3.77549e-04
6.57355e+00 3.31245e+03 6.36207e-04 -2.77334e-04
7.07355e+00 3.31245e+03 -4.69041e-04 4.26322e-04
7.57355e+00 3.31245e+03 4.72589e-04 -3.84611e-04
8.07355e+00 3.31245e+03 4.06058e-04 2.25324e-04
8.57355e+00 3.31245e+03 -5.37224e-04 7.66902e-05
9.07355e+00 3.31245e+03 2.15065e-04 2.22163e-04
9.57355e+00 3.31245e+03 -2.69131e-04 -3.80602e-04
1.00736e+01 3.31245e+03 -2.58224e-05 5.86951e-05
1.05736e+01 3.31245e+03 5.27791e-04 -1.67634e-05
1.10736e+01 3.31245e+03 -9.31310e-07 7.04001e-04
1.15736e+01 3.31245e+03 -2.33277e-04 -7.03680e-04
1.20736e+01 3.31245e+03 -1.72685e-04 -3.11708e-04
1.25736e+01 3.31245e+03 7.80774e-04 1.46246e-03
1.30736e+01 3.31245e+03 -4.95131e-04 -3.78674e-04
1.35736e+01 3.31245e+03 -2.67863e-04 -7.92600e-04
1.40736e+01 3.31245e+03 2.46057e-04 5.13379e-04
1.45736e+01 3.31245e+03 -4.27737e-04 3.49575e-04
1.50736e+01 3.31245e+03 4.98203e-04 -4.17085e-04
1.55736e+01 3.31245e+03 -6.01564e-05 -9.86846e-04
1.60736e+01 3.31245e+03 -3.65310e-04 -3.76307e-04
1.65736e+01 3.31245e+03 7.46720e-04 8.72968e-04
-1.29264e+01 3.31349e+03 -4.05781e-01 -2.59017e-01
-1.24264e+01 3.31349e+03 9.76520e-02 -1.54132e-03
-1.19264e+01 3.31349e+03 3.55112e-01 2.23918e-01
-1.14264e+01 3.31349e+03 -3.78431e-01 1.85576e-02
-1.09264e+01 3.31349e+03 2.64209e-01 2.27094e-01
-1.04264e+01 3.31349e+03 -5.81426e-01 -2.41758e-01
-9.92645e+00 3.31349e+03 -5.71625e-01 -1.92643e-01
-9.42645e+00 3.31349e+03 -2.56558e-02 -8.61280e-02
-8.92645e+00 3.31349e+03 -2.51164e-01 -1.08211e-01
-8.42645e+00 3.31349e+03 -4.39598e-01 -3.32560e-02
-7.92645e+00 3.31349e+03 -1.09629e+00 -2.46718e-01
-7.42645e+00 3.31349e+03 -3.72703e-01 -3.02335e-01
-6.92645e+00 3.31349e+03 4.87146e-01 1.22602e-01
-6.42645e+00 3.31349e+03 -6.49840e-01 -1.75237e-01
-5.92645e+00 3.31349e+03 -1.61825e-01 4.61341e-02
-5.42645e+00 3.31349e+03 -2.04812e-01 -9.83271e-02
-4.92645e+00 3.31349e+03 -5.52473e-01 -2.01147e-01
-4.42645e+00 3.31349e+03 8.77892e-01 2.53467e-01
-3.92645e+00 3.31349e+03 -3.70131e-02 8.92108e-02
-3.42645e+00 3.31349e+03 -1.00752e+00 -5.86664e-01
-2.92645e+00 3.31349e+03 -1.49623e+00 -1.02654e+00
-2.42645e+00 3.31349e+03 -2.00029e+00 -1.82376e+00
-1.92645e+00 3.31349e+03 -2.08486e+00 -1.88114e+00
-1.42645e+00 3.31349e+03 -2.67814e+00 -2.33530e+00
-9.26447e-01 3.31349e+03 -3.52605e+00 -2.65831e+00
-4.26447e-01 3.31349e+03 -3.40320e+00 -2.65556e+00
7.35532e-02 3.31349e+03 -3.11487e+00 -2.33611e+00
5.73553e-01 3.31349e+03 -2.10857e+00 -1.74320e+00
1.07355e+00 3.31349e+03 -1.43391e+00 -1.17788e+00
1.57355e+00 3.31349e+03 -4.24507e-01 -4.78852e-01
2.07355e+00 3.31349e+03 -1.86011e-01 -1.48395e-01
2.57355e+00 3.31349e+03 -7.90708e-02 -7.63562e-02
3.07355e+00 3.31349e+03 -2.75816e-02 -3.07376e-02
3.57355e+00 3.31349e+03 1.55620e-03 -1.24443e-03
4.07355e+00 3.31349e+03 -1.49514e-03 -2.21984e-03
4.57355e+00 3.31349e+03 -5.87724e-04 1.39335e-03
5.07355e+00 3.31349e+03 1.34984e-03 1.03725e-06
5.57355e+00 3.31349e+03 -3.78965e-04 -6.89329e-04
6.07355e+00 3.31349e+03 -5.98319e-04 -3.84591e-04
6.57355e+00 3.31349e+03 6.01933e-04 -3.84818e-04
7.07355e+00 3.31349e+03 -4.79562e-04 4.26297e-04
7.57355e+00 3.31349e+03 5.06698e-04 -2.98276e-04
8.07355e+00 3.31349e+03 3.52122e-04 1.52918e-04
8.57355e+00 3.31349e+03 -5.25795e-04 1.00227e-04
9.07355e+00 3.31349e+03 2.17309e-04 3.16241e-04
9.57355e+00 3.31349e+03 -2.44853e-04 -3.57757e-04
1.00736e+01 3.31349e+03 -3.95035e-06 6.61319e-06
1.05736e+01 3.31349e+03 5.16656e-04 -4.70073e-05
1.10736e+01 3.31349e+03 -5.25410e-06 6.88322e-04
1.15736e+01 3.31349e+03 -2.49777e-04 -7.17057e-04
1.20736e+01 3.31349e+03 -1.95140e-04 -2.89431e-04
1.25736e+01 3.31349e+03 8.13288e-04 1.54303e-03
1.30736e+01 3.31349e+03 -4.85791e-04 -3.71609e-04
1.35736e+01 3.31349e+03 -3.37141e-04 -8.03447e-04
1.40736e+01 3.31349e+03 2.88556e-04 5.47475e-04
1.45736e+01 3.31349e+03 -4.62196e-04 3.11334e-04
1.50736e+01 3.31349e+03 5.48186e-04 -3.62285e-04
1.55736e+01 3.31349e+03 -7.78185e-05 -1.04696e-03
1.60736e+01 3.31349e+03 -3.61514e-04 -3.45393e-04
1.65736e+01 3.31349e+03 7.30775e-04 8.84671e-04
-1.29264e+01 3.31453e+03 -4.28158e-01 -2.60854e-01
-1.24264e+01 3.31453e+03 5.81791e-02 -1.13447e-02
-1.19264e+01 3.31453e+03 3.09984e-01 2.21916e-01
-1.14264e+01 3.31453e+03 -4.26951e-01 -6.81113e-03
-1.09264e+01 3.31453e+03 3.01185e-01 2.61927e-01
-1.04264e+01 3.31453e+03 -6.30544e-01 -2.48971e-01
-9.92645e+00 3.31453e+03 -6.12894e-01 -1.99411e-01
-9.42645e+00 3.31453e+03 -3.53015e-02 -9.22719e-02
-8.92645e+00 3.31453e+03 -2.35878e-01 -8.57004e-02
-8.42645e+00 3.31453e+03 -4.49397e-01 -4.67600e-02
-7.92645e+00 3.31453e+03 -1.05624e+00 -2.45310e-01
-7.42645e+00 3.31453e+03 -3.45417e-01 -3.23761e-01
-6.92645e+00 3.31453e+03 4.74848e-01 9.40588e-02
-6.42645e+00 3.31453e+03 -5.91286e-01 -1.48786e-01
-5.92645e+00 3.31453e+03 -2.21693e-01 3.80731e-02
-5.42645e+00 3.31453e+03 -2.86078e-01 -1.26013e-01
-4.92645e+00 3.31453e+03 -6.32556e-01 -2.46531e-01
-4.42645e+00 3.31453e+03 8.81120e-01 2.59015e-01
-3.92645e+00 3.31453e+03 -9.37904e-02 7.65475e-02
-3.42645e+00 3.31453e+03 -1.03707e+00 -5.95841e-01
-2.92645e+00 3.31453e+03 -1.58186e+00 -1.07034e+00
-2.42645e+00 3.31453e+03 -2.07764e+00 -1.87835e+00
-1.92645e+00 3.31453e+03 -2.17609e+00 -1.93541e+00
-1.42645e+00 3.31453e+03 -2.68418e+00 -2.34103e+00
-9.26447e-01 3.31453e+03 -3.58943e+00 -2.69214e+00
-4.26447e-01 3.31453e+03 -3.42180e+00 -2.69565e+00
7.35532e-02 3.31453e+03 -3.17598e+00 -2.38391e+00
5.73553e-01 3.31453e+03 -2.11199e+00 -1.75374e+00
1.07355e+00 3.31453e+03 -1.45374e+00 -1.19822e+00
1.57355e+00 3.31453e+03 -4.24910e-01 -4.84189e-01
2.07355e+00 3.31453e+03 -1.93816e-01 -1.54094e-01
2.57355e+00 3.31453e+03 -7.87760e-02 -7.86617e-02
3.07355e+00 3.31453e+03 -2.73513e-02 -2.97093e-02
3.57355e+00 3.31453e+03 1.81338e-03 -9.83523e-04
4.07355e+00 3.31453e+03 -1.91711e-03 -2.93594e-03
4.57355e+00 3.31453e+03 -7.54928e-04 1.55615e-03
5.07355e+00 3.31453e+03 1.36266e-03 2.32483e-05
5.57355e+00 3.31453e+03 -2.70936e-04 -5.96198e-04
6.07355e+00 3.31453e+03 -6.02363e-04 -3.80058e-04
6.57355e+00 3.31453e+03 5.62663e-04 -4.94158e-04
7.07355e+00 3.31453e+03 -4.84322e-04 4.28001e-04
7.57355e+00 3.31453e+03 5.39404e-04 -2.06487e-04
8.07355e+00 3.31453e+03 2.85231e-04 7.11356e-05
8.57355e+00 3.31453e+03 -5.13484e-04 1.10594e-04
9.07355e+00 3.31453e+03 2.23556e-04 4.20820e-04
9.57355e+00 3.31453e+03 -2.14122e-04 -3.27344e-04
1.00736e+01 3.31453e+03 1.83719e-05 -4.64077e-05
1.05736e+01 3.31453e+03 5.00990e-04 -8.04493e-05
1.10736e+01 3.31453e+03 -3.62129e-06 6.71198e-04
1.15736e+01 3.31453e+03 -2.71603e-04 -7.23999e-04
1.20736e+01 3.31453e+03 -2.17215e-04 -2.70188e-04
1.25736e+01 3.31453e+03 8.39371e-04 1.61337e-03
1.30736e+01 3.31453e+03 -4.72114e-04 -3.65132e-04
1.35736e+01 3.31453e+03 -4.02901e-04 -8.04035e-04
1.40736e+01 3.31453e+03 3.32163e-04 5.77995e-04
1.45736e+01 3.31453e+03 -4.91034e-04 2.61856e-04
1.50736e+01 3.31453e+03 5.89109e-04 -2.99822e-04
1.55736e+01 3.31453e+03 -9.34596e-05 -1.09040e-03
1.60736e+01 3.31453e+03 -3.51892e-04 -3.06984e-04
1.65736e+01 3.31453e+03 6.96672e-04 8.84066e-04
-1.29264e+01 3.31558e+03 -4.58129e-01 -2.65408e-01
-1.24264e+01 3.31558e+03 2.26011e-02 -1.91590e-02
-1.19264e+01 3.31558e+03 2.63571e-01 2.20592e-01
-1.14264e+01 3.31558e+03 -4.71566e-01 -3.12182e-02
-1.09264e+01 3.31558e+03 3.27528e-01 2.91041e-01
-1.04264e+01 3.31558e+03 -6.85923e-01 -2.58718e-01
-9.92645e+00 3.31558e+03 -6.52622e-01 -2.00858e-01
-9.42645e+00 3.31558e+03 -5.29877e-02 -1.00430e-01
-8.92645e+00 3.31558e+03 -2.15061e-01 -6.16605e-02
-8.42645e+00 3.31558e+03 -4.59049e-01 -6.22172e-02
-7.92645e+00 3.31558e+03 -1.00462e+00 -2.39987e-01
-7.42645e+00 3.31558e+03 -3.20821e-01 -3.47215e-01
-6.92645e+00 3.31558e+03 4.63909e-01 6.89609e-02
-6.42645e+00 3.31558e+03 -5.31927e-01 -1.22020e-01
-5.92645e+00 3.31558e+03 -2.75273e-01 2.95026e-02
-5.42645e+00 3.31558e+03 -3.64617e-01 -1.54588e-01
-4.92645e+00 3.31558e+03 -7.15449e-01 -2.90147e-01
-4.42645e+00 3.31558e+03 8.80245e-01 2.62348e-01
-3.92645e+00 3.31558e+03 -1.50254e-01 6.09948e-02
-3.42645e+00 3.31558e+03 -1.05795e+00 -6.01187e-01
-2.92645e+00 3.31558e+03 -1.66395e+00 -1.11506e+00
-2.42645e+00 3.31558e+03 -2.15080e+00 -1.93079e+00
-1.92645e+00 3.31558e+03 -2.27182e+00 -1.99302e+00
-1.42645e+00 3.31558e+03 -2.69188e+00 -2.34966e+00
-9.26447e-01 3.31558e+03 -3.64929e+00 -2.72473e+00
-4.26447e-01 3.31558e+03 -3.44007e+00 -2.73616e+00
7.35532e-02 3.31558e+03 -3.23704e+00 -2.43336e+00
5.73553e-01 3.31558e+03 -2.11551e+00 -1.76552e+00
1.07355e+00 3.31558e+03 -1.47221e+00 -1.21887e+00
1.57355e+00 3.31558e+03 -4.26801e-01 -4.90259e-01
2.07355e+00 3.31558e+03 -2.02491e-01 -1.60683e-01
2.57355e+00 3.31558e+03 -7.82237e-02 -8.06111e-02
3.07355e+00 3.31558e+03 -2.72102e-02 -2.87867e-02
3.57355e+00 3.31558e+03 2.02872e-03 -8.30358e-04
4.07355e+00 3.31558e+03 -2.29068e-03 -3.67968e-03
4.57355e+00 3.31558e+03 -9.40478e-04 1.68343e-03
5.07355e+00 3.31558e+03 1.35041e-03 4.08094e-05
5.57355e+00 3.31558e+03 -1.57158e-04 -5.05369e-04
6.07355e+00 3.31558e+03 -5.94998e-04 -3.63642e-04
6.57355e+00 3.31558e+03 5.17094e-04 -6.05301e-04
7.07355e+00 3.31558e+03 -4.80278e-04 4.31603e-04
7.57355e+00 3.31558e+03 5.71081e-04 -1.09645e-04
8.07355e+00 3.31558e+03 2.05359e-04 -1.98846e-05
8.57355e+00 3.31558e+03 -5.00538e-04 1.05673e-04
9.07355e+00 3.31558e+03 2.35749e-04 5.33997e-04
9.57355e+00 3.31558e+03 -1.78483e-04 -2.90026e-04
1.00736e+01 3.31558e+03 3.89041e-05 -1.00277e-04
1.05736e+01 3.31558e+03 4.84083e-04 -1.15400e-04
1.10736e+01 3.31558e+03 3.62072e-06 6.52307e-04
1.15736e+01 3.31558e+03 -3.01892e-04 -7.26890e-04
1.20736e+01 3.31558e+03 -2.36519e-04 -2.52109e-04
1.25736e+01 3.31558e+03 8.60772e-04 1.67190e-03
1.30736e+01 3.31558e+03 -4.55041e-04 -3.59523e-04
1.35736e+01 3.31558e+03 -4.61332e-04 -7.94138e-04
1.40736e+01 3.31558e+03 3.73194e-04 6.03225e-04
1.45736e+01 3.31558e+03 -5.13049e-04 2.02781e-04
1.50736e+01 3.31558e+03 6.19411e-04 -2.34387e-04
1.55736e+01 3.31558e+03 -1.04701e-04 -1.11462e-03
1.60736e+01 3.31558e+03 -3.37682e-04 -2.63156e-04
1.65736e+01 3.31558e+03 6.47268e-04 8.72700e-04
-1.29264e+01 3.31662e+03 -4.95842e-01 -2.73216e-01
-1.24264e+01 3.31662e+03 -9.28084e-03 -2.48758e-02
-1.19264e+01 3.31662e+03 2.16854e-01 2.19218e-01
-1.14264e+01 3.31662e+03 -5.13026e-01 -5.44939e-02
-1.09264e+01 3.31662e+03 3.42002e-01 3.14685e-01
-1.04264e+01 3.31662e+03 -7.45800e-01 -2.70940e-01
-9.92645e+00 3.31662e+03 -6.89125e-01 -1.96126e-01
-9.42645e+00 3.31662e+03 -7.60182e-02 -1.09320e-01
-8.92645e+00 3.31662e+03 -1.89335e-01 -3.72461e-02
-8.42645e+00 3.31662e+03 -4.66030e-01 -7.74600e-02
-7.92645e+00 3.31662e+03 -9.44046e-01 -2.31343e-01
-7.42645e+00 3.31662e+03 -2.99001e-01 -3.72130e-01
-6.92645e+00 3.31662e+03 4.52209e-01 4.77208e-02
-6.42645e+00 3.31662e+03 -4.70926e-01 -9.48058e-02
-5.92645e+00 3.31662e+03 -3.22086e-01 2.05668e-02
-5.42645e+00 3.31662e+03 -4.40498e-01 -1.83937e-01
-4.92645e+00 3.31662e+03 -8.00945e-01 -3.32515e-01
-4.42645e+00 3.31662e+03 8.73775e-01 2.64067e-01
-3.92645e+00 3.31662e+03 -2.05395e-01 4.41932e-02
-3.42645e+00 3.31662e+03 -1.07145e+00 -6.04082e-01
-2.92645e+00 3.31662e+03 -1.74113e+00 -1.15963e+00
-2.42645e+00 3.31662e+03 -2.21782e+00 -1.98002e+00
-1.92645e+00 3.31662e+03 -2.36938e+00 -2.05321e+00
-1.42645e+00 3.31662e+03 -2.70300e+00 -2.36194e+00
-9.26447e-01 3.31662e+03 -3.70569e+00 -2.75633e+00
-4.26447e-01 3.31662e+03 -3.45810e+00 -2.77727e+00
7.35532e-02 3.31662e+03 -3.29712e+00 -2.48367e+00
5.73553e-01 3.31662e+03 -2.11892e+00 -1.77880e+00
1.07355e+00 3.31662e+03 -1.48934e+00 -1.23952e+00
1.57355e+00 3.31662e+03 -4.30206e-01 -4.97142e-01
2.07355e+00 3.31662e+03 -2.11728e-01 -1.68078e-01
2.57355e+00 3.31662e+03 -7.74854e-02 -8.22090e-02
3.07355e+00 3.31662e+03 -2.71902e-02 -2.80075e-02
3.57355e+00 3.31662e+03 2.18716e-03 -7.90839e-04
4.07355e+00 3.31662e+03 -2.61638e-03 -4.45780e-03
4.57355e+00 3.31662e+03 -1.14192e-03 1.77130e-03
5.07355e+00 3.31662e+03 1.31155e-03 5.14124e-05
5.57355e+00 3.31662e+03 -4.01925e-05 -4.15518e-04
6.07355e+00 3.31662e+03 -5.76691e-04 -3.35923e-04
6.57355e+00 3.31662e+03 4.66595e-04 -7.15504e-04
7.07355e+00 3.31662e+03 -4.65191e-04 4.36673e-04
7.57355e+00 3.31662e+03 6.00875e-04 -9.14170e-06
8.07355e+00 3.31662e+03 1.12645e-04 -1.19657e-04
8.57355e+00 3.31662e+03 -4.86740e-04 8.50384e-05
9.07355e+00 3.31662e+03 2.57024e-04 6.53486e-04
9.57355e+00 3.31662e+03 -1.39717e-04 -2.47610e-04
1.00736e+01 3.31662e+03 5.43168e-05 -1.56359e-04
1.05736e+01 3.31662e+03 4.68671e-04 -1.49567e-04
1.10736e+01 3.31662e+03 1.48678e-05 6.31811e-04
1.15736e+01 3.31662e+03 -3.40476e-04 -7.25649e-04
1.20736e+01 3.31662e+03 -2.52675e-04 -2.36125e-04
1.25736e+01 3.31662e+03 8.78677e-04 1.71745e-03
1.30736e+01 3.31662e+03 -4.34551e-04 -3.52799e-04
1.35736e+01 3.31662e+03 -5.09251e-04 -7.74314e-04
1.40736e+01 3.31662e+03 4.08221e-04 6.21808e-04
1.45736e+01 3.31662e+03 -5.26803e-04 1.35183e-04
1.50736e+01 3.31662e+03 6.38899e-04 -1.68267e-04
1.55736e+01 3.31662e+03 -1.10963e-04 -1.11986e-03
1.60736e+01 3.31662e+03 -3.19877e-04 -2.16108e-04
1.65736e+01 3.31662e+03 5.86239e-04 8.51885e-04
-1.29264e+01 3.31766e+03 -5.40916e-01 -2.84262e-01
-1.24264e+01 3.31766e+03 -3.88574e-02 -2.92061e-02
-1.19264e+01 3.31766e+03 1.71730e-01 2.17973e-01
-1.14264e+01 3.31766e+03 -5.51938e-01 -7.63900e-02
-1.09264e+01 3.31766e+03 3.44526e-01 3.33007e-01
-1.04264e+01 3.31766e+03 -8.08330e-01 -2.85622e-01
-9.92645e+00 3.31766e+03 -7.20618e-01 -1.84994e-01
-9.42645e+00 3.31766e+03 -1.02433e-01 -1.18268e-01
-8.92645e+00 3.31766e+03 -1.60136e-01 -1.39731e-02
-8.42645e+00 3.31766e+03 -4.70795e-01 -9.21909e-02
-7.92645e+00 3.31766e+03 -8.77948e-01 -2.20387e-01
-7.42645e+00 3.31766e+03 -2.79737e-01 -3.97281e-01
-6.92645e+00 3.31766e+03 4.39137e-01 3.12102e-02
-6.42645e+00 3.31766e+03 -4.09368e-01 -6.80453e-02
-5.92645e+00 3.31766e+03 -3.62938e-01 1.10729e-02
-5.42645e+00 3.31766e+03 -5.12762e-01 -2.12977e-01
-4.92645e+00 3.31766e+03 -8.88524e-01 -3.73156e-01
-4.42645e+00 3.31766e+03 8.59500e-01 2.63758e-01
-3.92645e+00 3.31766e+03 -2.60563e-01 2.59641e-02
-3.42645e+00 3.31766e+03 -1.08039e+00 -6.05552e-01
-2.92645e+00 3.31766e+03 -1.81290e+00 -1.20291e+00
-2.42645e+00 3.31766e+03 -2.27846e+00 -2.02509e+00
-1.92645e+00 3.31766e+03 -2.46774e+00 -2.11582e+00
-1.42645e+00 3.31766e+03 -2.71909e+00 -2.37850e+00
-9.26447e-01 3.31766e+03 -3.75799e+00 -2.78705e+00
-4.26447e-01 3.31766e+03 -3.47757e+00 -2.81975e+00
7.35532e-02 3.31766e+03 -3.35562e+00 -2.53418e+00
5.73553e-01 3.31766e+03 -2.12202e+00 -1.79331e+00
1.07355e+00 3.31766e+03 -1.50511e+00 -1.26008e+00
1.57355e+00 3.31766e+03 -4.35252e-01 -5.05001e-01
2.07355e+00 3.31766e+03 -2.21267e-01 -1.76037e-01
2.57355e+00 3.31766e+03 -7.66376e-02 -8.35127e-02
3.07355e+00 3.31766e+03 -2.73231e-02 -2.74140e-02
3.57355e+00 3.31766e+03 2.25404e-03 -8.64097e-04
4.07355e+00 3.31766e+03 -2.90009e-03 -5.25753e-03
4.57355e+00 3.31766e+03 -1.35340e-03 1.81034e-03
5.07355e+00 3.31766e+03 1.24655e-03 5.32907e-05
5.57355e+00 3.31766e+03 7.84465e-05 -3.25680e-04
6.07355e+00 3.31766e+03 -5.48658e-04 -2.99434e-04
6.57355e+00 3.31766e+03 4.13852e-04 -8.21547e-04
7.07355e+00 3.31766e+03 -4.39248e-04 4.42446e-04
7.57355e+00 3.31766e+03 6.28477e-04 9.14317e-05
8.07355e+00 3.31766e+03 7.91454e-06 -2.26466e-04
8.57355e+00 3.31766e+03 -4.71090e-04 4.98867e-05
9.07355e+00 3.31766e+03 2.89517e-04 7.76268e-04
9.57355e+00 3.31766e+03 -1.01023e-04 -2.01786e-04
1.00736e+01 3.31766e+03 6.19834e-05 -2.15180e-04
1.05736e+01 3.31766e+03 4.57417e-04 -1.79281e-04
1.10736e+01 3.31766e+03 2.89658e-05 6.10217e-04
1.15736e+01 3.31766e+03 -3.85546e-04 -7.19904e-04
1.20736e+01 3.31766e+03 -2.67360e-04 -2.23760e-04
1.25736e+01 3.31766e+03 8.93704e-04 1.75054e-03
1.30736e+01 3.31766e+03 -4.10825e-04 -3.43222e-04
1.35736e+01 3.31766e+03 -5.45682e-04 -7.45721e-04
1.40736e+01 3.31766e+03 4.37060e-04 6.33286e-04
1.45736e+01 3.31766e+03 -5.31735e-04 6.01948e-05
1.50736e+01 3.31766e+03 6.46766e-04 -1.03315e-04
1.55736e+01 3.31766e+03 -1.11231e-04 -1.10618e-03
1.60736e+01 3.31766e+03 -2.99459e-04 -1.66629e-04
1.65736e+01 3.31766e+03 5.15900e-04 8.20747e-04
-1.29264e+01 3.31870e+03 -5.91873e-01 -2.97398e-01
-1.24264e+01 3.31870e+03 -6.53857e-02 -3.17586e-02
-1.19264e+01 3.31870e+03 1.30532e-01 2.16823e-01
-1.14264e+01 3.31870e+03 -5.90643e-01 -9.80310e-02
-1.09264e+01 3.31870e+03 3.35980e-01 3.45844e-01
-1.04264e+01 3.31870e+03 -8.71527e-01 -3.02485e-01
-9.92645e+00 3.31870e+03 -7.47013e-01 -1.68045e-01
-9.42645e+00 3.31870e+03 -1.30151e-01 -1.26704e-01
-8.92645e+00 3.31870e+03 -1.31724e-01 6.19784e-03
-8.42645e+00 3.31870e+03 -4.76161e-01 -1.07480e-01
-7.92645e+00 3.31870e+03 -8.09441e-01 -2.07538e-01
-7.42645e+00 3.31870e+03 -2.63398e-01 -4.21945e-01
-6.92645e+00 3.31870e+03 4.24546e-01 2.02933e-02
-6.42645e+00 3.31870e+03 -3.49910e-01 -4.32624e-02
-5.92645e+00 3.31870e+03 -3.97011e-01 1.73780e-03
-5.42645e+00 3.31870e+03 -5.80905e-01 -2.40486e-01
-4.92645e+00 3.31870e+03 -9.75919e-01 -4.11069e-01
-4.42645e+00 3.31870e+03 8.38011e-01 2.62080e-01
-3.92645e+00 3.31870e+03 -3.15151e-01 6.11271e-03
-3.42645e+00 3.31870e+03 -1.08582e+00 -6.05806e-01
-2.92645e+00 3.31870e+03 -1.87662e+00 -1.24294e+00
-2.42645e+00 3.31870e+03 -2.33116e+00 -2.06548e+00
-1.92645e+00 3.31870e+03 -2.56543e+00 -2.18006e+00
-1.42645e+00 3.31870e+03 -2.73947e+00 -2.39929e+00
-9.26447e-01 3.31870e+03 -3.80547e+00 -2.81666e+00
-4.26447e-01 3.31870e+03 -3.49918e+00 -2.86389e+00
7.35532e-02 3.31870e+03 -3.41278e+00 -2.58501e+00
5.73553e-01 3.31870e+03 -2.12499e+00 -1.80856e+00
1.07355e+00 3.31870e+03 -1.51997e+00 -1.28071e+00
1.57355e+00 3.31870e+03 -4.42089e-01 -5.13991e-01
2.07355e+00 3.31870e+03 -2.30865e-01 -1.84364e-01
2.57355e+00 3.31870e+03 -7.57425e-02 -8.45455e-02
3.07355e+00 3.31870e+03 -2.75798e-02 -2.69999e-02
3.57355e+00 3.31870e+03 2.22691e-03 -1.02301e-03
4.07355e+00 3.31870e+03 -3.14774e-03 -6.06294e-03
4.57355e+00 3.31870e+03 -1.56830e-03 1.79366e-03
5.07355e+00 3.31870e+03 1.15624e-03 4.34850e-05
5.57355e+00 3.31870e+03 1.99447e-04 -2.35391e-04
6.07355e+00 3.31870e+03 -5.13900e-04 -2.57781e-04
6.57355e+00 3.31870e+03 3.61537e-04 -9.21126e-04
7.07355e+00 3.31870e+03 -4.03182e-04 4.47761e-04
7.57355e+00 3.31870e+03 6.53405e-04 1.89254e-04
8.07355e+00 3.31870e+03 -1.06982e-04 -3.37198e-04
8.57355e+00 3.31870e+03 -4.52287e-04 3.05236e-06
9.07355e+00 3.31870e+03 3.32561e-04 8.98406e-04
9.57355e+00 3.31870e+03 -6.52322e-05 -1.54505e-04
1.00736e+01 3.31870e+03 6.06539e-05 -2.74736e-04
1.05736e+01 3.31870e+03 4.52101e-04 -2.02292e-04
1.10736e+01 3.31870e+03 4.51124e-05 5.89519e-04
1.15736e+01 3.31870e+03 -4.36157e-04 -7.09948e-04
1.20736e+01 3.31870e+03 -2.82031e-04 -2.14376e-04
1.25736e+01 3.31870e+03 9.07170e-04 1.77187e-03
1.30736e+01 3.31870e+03 -3.83573e-04 -3.31756e-04
1.35736e+01 3.31870e+03 -5.71386e-04 -7.09692e-04
1.40736e+01 3.31870e+03 4.59513e-04 6.37856e-04
1.45736e+01 3.31870e+03 -5.27795e-04 -2.09918e-05
1.50736e+01 3.31870e+03 6.42388e-04 -4.26740e-05
1.55736e+01 3.31870e+03 -1.04516e-04 -1.07419e-03
1.60736e+01 3.31870e+03 -2.76669e-04 -1.14684e-04
1.65736e+01 3.31870e+03 4.38372e-04 7.78753e-04
-1.29264e+01 3.31974e+03 -6.46001e-01 -3.10788e-01
-1.24264e+01 3.31974e+03 -8.80208e-02 -3.16584e-02
-1.19264e+01 3.31974e+03 9.32759e-02 2.15216e-01
-1.14264e+01 3.31974e+03 -6.31762e-01 -1.21024e-01
-1.09264e+01 3.31974e+03 3.18356e-01 3.53896e-01
-1.04264e+01 3.31974e+03 -9.34043e-01 -3.21502e-01
-9.92645e+00 3.31974e+03 -7.68853e-01 -1.46405e-01
-9.42645e+00 3.31974e+03 -1.57388e-01 -1.33814e-01
-8.92645e+00 3.31974e+03 -1.05744e-01 2.29566e-02
-8.42645e+00 3.31974e+03 -4.84015e-01 -1.23060e-01
-7.92645e+00 3.31974e+03 -7.42486e-01 -1.93807e-01
-7.42645e+00 3.31974e+03 -2.52226e-01 -4.46767e-01
-6.92645e+00 3.31974e+03 4.07848e-01 1.52480e-02
-6.42645e+00 3.31974e+03 -2.94287e-01 -2.13477e-02
-5.92645e+00 3.31974e+03 -4.23089e-01 -6.83836e-03
-5.42645e+00 3.31974e+03 -6.43662e-01 -2.65812e-01
-4.92645e+00 3.31974e+03 -1.05893e+00 -4.44313e-01
-4.42645e+00 3.31974e+03 8.13054e-01 2.61147e-01
-3.92645e+00 3.31974e+03 -3.66522e-01 -1.52529e-02
-3.42645e+00 3.31974e+03 -1.08671e+00 -6.05202e-01
-2.92645e+00 3.31974e+03 -1.92809e+00 -1.27726e+00
-2.42645e+00 3.31974e+03 -2.37370e+00 -2.10063e+00
-1.92645e+00 3.31974e+03 -2.66060e+00 -2.24454e+00
-1.42645e+00 3.31974e+03 -2.76246e+00 -2.42367e+00
-9.26447e-01 3.31974e+03 -3.84907e+00 -2.84545e+00
-4.26447e-01 3.31974e+03 -3.52313e+00 -2.90973e+00
7.35532e-02 3.31974e+03 -3.46747e+00 -2.63566e+00
5.73553e-01 3.31974e+03 -2.12776e+00 -1.82384e+00
1.07355e+00 3.31974e+03 -1.53430e+00 -1.30137e+00
1.57355e+00 3.31974e+03 -4.50740e-01 -5.24104e-01
2.07355e+00 3.31974e+03 -2.40294e-01 -1.92883e-01
2.57355e+00 3.31974e+03 -7.48099e-02 -8.53455e-02
3.07355e+00 3.31974e+03 -2.78787e-02 -2.67072e-02
3.57355e+00 3.31974e+03 2.15996e-03 -1.22554e-03
4.07355e+00 3.31974e+03 -3.37008e-03 -6.87247e-03
4.57355e+00 3.31974e+03 -1.78543e-03 1.71371e-03
5.07355e+00 3.31974e+03 1.04308e-03 2.19181e-05
5.57355e+00 3.31974e+03 3.23611e-04 -1.46551e-04
6.07355e+00 3.31974e+03 -4.76268e-04 -2.15622e-04
6.57355e+00 3.31974e+03 3.11366e-04 -1.01310e-03
7.07355e+00 3.31974e+03 -3.57901e-04 4.52065e-04
7.57355e+00 3.31974e+03 6.75698e-04 2.84089e-04
8.07355e+00 3.31974e+03 -2.29117e-04 -4.50478e-04
8.57355e+00 3.31974e+03 -4.29402e-04 -5.05955e-05
9.07355e+00 3.31974e+03 3.83412e-04 1.01401e-03
9.57355e+00 3.31974e+03 -3.32379e-05 -1.07615e-04
1.00736e+01 3.31974e+03 4.99556e-05 -3.33604e-04
1.05736e+01 3.31974e+03 4.52672e-04 -2.20392e-04
1.10736e+01 3.31974e+03 6.47737e-05 5.73790e-04
1.15736e+01 3.31974e+03 -4.92470e-04 -6.96422e-04
1.20736e+01 3.31974e+03 -2.95426e-04 -2.07928e-04
1.25736e+01 3.31974e+03 9.19995e-04 1.78082e-03
1.30736e+01 3.31974e+03 -3.53482e-04 -3.18481e-04
1.35736e+01 3.31974e+03 -5.87081e-04 -6.68479e-04
1.40736e+01 3.31974e+03 4.73839e-04 6.37103e-04
1.45736e+01 3.31974e+03 -5.15398e-04 -1.06706e-04
1.50736e+01 3.31974e+03 6.26917e-04 1.10114e-05
1.55736e+01 3.31974e+03 -9.15855e-05 -1.02492e-03
1.60736e+01 3.31974e+03 -2.51539e-04 -6.10546e-05
1.65736e+01 3.31974e+03 3.56235e-04 7.27176e-04
-1.29264e+01 3.32079e+03 -6.99605e-01 -3.22817e-01
-1.24264e+01 3.32079e+03 -1.08234e-01 -2.95664e-02
-1.19264e+01 3.32079e+03 5.95011e-02 2.13066e-01
-1.14264e+01 3.32079e+03 -6.74923e-01 -1.45343e-01
-1.09264e+01 3.32079e+03 2.93997e-01 3.58613e-01
-1.04264e+01 3.32079e+03 -9.97554e-01 -3.44168e-01
-9.92645e+00 3.32079e+03 -7.86128e-01 -1.21071e-01
-9.42645e+00 3.32079e+03 -1.82574e-01 -1.38282e-01
-8.92645e+00 3.32079e+03 -8.30536e-02 3.62724e-02
-8.42645e+00 3.32079e+03 -4.94575e-01 -1.37372e-01
-7.92645e+00 3.32079e+03 -6.79388e-01 -1.79602e-01
-7.42645e+00 3.32079e+03 -2.46088e-01 -4.71272e-01
-6.92645e+00 3.32079e+03 3.87239e-01 1.48929e-02
-6.42645e+00 3.32079e+03 -2.42754e-01 -2.82252e-03
-5.92645e+00 3.32079e+03 -4.38006e-01 -1.39404e-02
-5.42645e+00 3.32079e+03 -6.99336e-01 -2.88368e-01
-4.92645e+00 3.32079e+03 -1.13414e+00 -4.71603e-01
-4.42645e+00 3.32079e+03 7.87233e-01 2.61995e-01
-3.92645e+00 3.32079e+03 -4.11684e-01 -3.75933e-02
-3.42645e+00 3.32079e+03 -1.08189e+00 -6.03138e-01
-2.92645e+00 3.32079e+03 -1.96619e+00 -1.30583e+00
-2.42645e+00 3.32079e+03 -2.40629e+00 -2.13097e+00
-1.92645e+00 3.32079e+03 -2.75176e+00 -2.30776e+00
-1.42645e+00 3.32079e+03 -2.78839e+00 -2.45122e+00
-9.26447e-01 3.32079e+03 -3.89044e+00 -2.87389e+00
-4.26447e-01 3.32079e+03 -3.54972e+00 -2.95716e+00
7.35532e-02 3.32079e+03 -3.51872e+00 -2.68560e+00
5.73553e-01 3.32079e+03 -2.13143e+00 -1.83914e+00
1.07355e+00 3.32079e+03 -1.54776e+00 -1.32166e+00
1.57355e+00 3.32079e+03 -4.61169e-01 -5.35302e-01
2.07355e+00 3.32079e+03 -2.49366e-01 -2.01480e-01
2.57355e+00 3.32079e+03 -7.38440e-02 -8.59231e-02
3.07355e+00 3.32079e+03 -2.81845e-02 -2.65225e-02
3.57355e+00 3.32079e+03 2.11936e-03 -1.40322e-03
4.07355e+00 3.32079e+03 -3.57240e-03 -7.67326e-03
4.57355e+00 3.32079e+03 -2.00316e-03 1.57029e-03
5.07355e+00 3.32079e+03 9.11876e-04 -8.48512e-06
5.57355e+00 3.32079e+03 4.47373e-04 -6.36845e-05
6.07355e+00 3.32079e+03 -4.37469e-04 -1.75535e-04
6.57355e+00 3.32079e+03 2.63952e-04 -1.09620e-03
7.07355e+00 3.32079e+03 -3.05375e-04 4.55404e-04
7.57355e+00 3.32079e+03 6.96104e-04 3.75585e-04
8.07355e+00 3.32079e+03 -3.55246e-04 -5.64234e-04
8.57355e+00 3.32079e+03 -4.01685e-04 -1.07434e-04
9.07355e+00 3.32079e+03 4.38181e-04 1.11761e-03
9.57355e+00 3.32079e+03 -3.91537e-06 -6.24376e-05
1.00736e+01 3.32079e+03 2.93131e-05 -3.91882e-04
1.05736e+01 3.32079e+03 4.58678e-04 -2.35221e-04
1.10736e+01 3.32079e+03 8.98309e-05 5.65123e-04
1.15736e+01 3.32079e+03 -5.54296e-04 -6.79848e-04
1.20736e+01 3.32079e+03 -3.05181e-04 -2.04635e-04
1.25736e+01 3.32079e+03 9.30974e-04 1.77651e-03
1.30736e+01 3.32079e+03 -3.20956e-04 -3.02104e-04
1.35736e+01 3.32079e+03 -5.92084e-04 -6.23093e-04
1.40736e+01 3.32079e+03 4.78497e-04 6.31151e-04
1.45736e+01 3.32079e+03 -4.95950e-04 -1.96412e-04
1.50736e+01 3.32079e+03 6.03303e-04 5.72859e-05
1.55736e+01 3.32079e+03 -7.35711e-05 -9.59289e-04
1.60736e+01 3.32079e+03 -2.25647e-04 -9.18252e-06
1.65736e+01 3.32079e+03 2.73553e-04 6.70473e-04
-1.29264e+01 3.32183e+03 -7.50521e-01 -3.33261e-01
-1.24264e+01 3.32183e+03 -1.25987e-01 -2.59918e-02
-1.19264e+01 3.32183e+03 2.90494e-02 2.10426e-01
-1.14264e+01 3.32183e+03 -7.21717e-01 -1.71899e-01
-1.09264e+01 3.32183e+03 2.64786e-01 3.61273e-01
-1.04264e+01 3.32183e+03 -1.06381e+00 -3.70812e-01
-9.92645e+00 3.32183e+03 -8.01001e-01 -9.44777e-02
-9.42645e+00 3.32183e+03 -2.02001e-01 -1.37212e-01
-8.92645e+00 3.32183e+03 -6.63408e-02 4.49866e-02
-8.42645e+00 3.32183e+03 -5.09375e-01 -1.50188e-01
-7.92645e+00 3.32183e+03 -6.21359e-01 -1.64738e-01
-7.42645e+00 3.32183e+03 -2.43218e-01 -4.93614e-01
-6.92645e+00 3.32183e+03 3.59623e-01 1.73063e-02
-6.42645e+00 3.32183e+03 -1.95766e-01 1.13733e-02
-5.92645e+00 3.32183e+03 -4.38207e-01 -1.79392e-02
-5.42645e+00 3.32183e+03 -7.47688e-01 -3.07979e-01
-4.92645e+00 3.32183e+03 -1.19919e+00 -4.92409e-01
-4.42645e+00 3.32183e+03 7.60647e-01 2.64571e-01
-3.92645e+00 3.32183e+03 -4.47067e-01 -5.95584e-02
-3.42645e+00 3.32183e+03 -1.07107e+00 -5.99275e-01
-2.92645e+00 3.32183e+03 -1.99133e+00 -1.32906e+00
-2.42645e+00 3.32183e+03 -2.42946e+00 -2.15723e+00
-1.92645e+00 3.32183e+03 -2.83631e+00 -2.36798e+00
-1.42645e+00 3.32183e+03 -2.81833e+00 -2.48203e+00
-9.26447e-01 3.32183e+03 -3.93065e+00 -2.90178e+00
-4.26447e-01 3.32183e+03 -3.57876e+00 -3.00546e+00
7.35532e-02 3.32183e+03 -3.56655e+00 -2.73451e+00
5.73553e-01 3.32183e+03 -2.13730e+00 -1.85496e+00
1.07355e+00 3.32183e+03 -1.56033e+00 -1.34155e+00
1.57355e+00 3.32183e+03 -4.73330e-01 -5.47555e-01
2.07355e+00 3.32183e+03 -2.58036e-01 -2.10059e-01
2.57355e+00 3.32183e+03 -7.29604e-02 -8.63169e-02
3.07355e+00 3.32183e+03 -2.85188e-02 -2.64566e-02
3.57355e+00 3.32183e+03 2.14819e-03 -1.48832e-03
4.07355e+00 3.32183e+03 -3.75230e-03 -8.44311e-03
4.57355e+00 3.32183e+03 -2.21594e-03 1.37393e-03
5.07355e+00 3.32183e+03 7.71455e-04 -3.84903e-05
5.57355e+00 3.32183e+03 5.65075e-04 9.24964e-06
6.07355e+00 3.32183e+03 -3.98462e-04 -1.38660e-04
6.57355e+00 3.32183e+03 2.20951e-04 -1.16780e-03
7.07355e+00 3.32183e+03 -2.48373e-04 4.57055e-04
7.57355e+00 3.32183e+03 7.13694e-04 4.62288e-04
8.07355e+00 3.32183e+03 -4.81547e-04 -6.74489e-04
8.57355e+00 3.32183e+03 -3.69038e-04 -1.65911e-04
9.07355e+00 3.32183e+03 4.93752e-04 1.20727e-03
9.57355e+00 3.32183e+03 2.41170e-05 -2.17659e-05
1.00736e+01 3.32183e+03 -2.34660e-07 -4.47632e-04
1.05736e+01 3.32183e+03 4.67782e-04 -2.47794e-04
1.10736e+01 3.32183e+03 1.20673e-04 5.64305e-04
1.15736e+01 3.32183e+03 -6.19624e-04 -6.60773e-04
1.20736e+01 3.32183e+03 -3.10363e-04 -2.06429e-04
1.25736e+01 3.32183e+03 9.38449e-04 1.75903e-03
1.30736e+01 3.32183e+03 -2.86448e-04 -2.82704e-04
1.35736e+01 3.32183e+03 -5.86263e-04 -5.74252e-04
1.40736e+01 3.32183e+03 4.74255e-04 6.20430e-04
1.45736e+01 3.32183e+03 -4.70794e-04 -2.88268e-04
1.50736e+01 3.32183e+03 5.73965e-04 9.76266e-05
1.55736e+01 3.32183e+03 -5.24705e-05 -8.80395e-04
1.60736e+01 3.32183e+03 -2.00580e-04 3.84270e-05
1.65736e+01 3.32183e+03 1.94909e-04 6.11861e-04
-1.29264e+01 3.32287e+03 -7.97937e-01 -3.42465e-01
-1.24264e+01 3.32287e+03 -1.37637e-01 -1.99786e-02
-1.19264e+01 3.32287e+03 2.77164e-03 2.06729e-01
-1.14264e+01 3.32287e+03 -7.72997e-01 -2.01717e-01
-1.09264e+01 3.32287e+03 2.33188e-01 3.62652e-01
-1.04264e+01 3.32287e+03 -1.12789e+00 -3.98496e-01
-9.92645e+00 3.32287e+03 -8.12736e-01 -6.82977e-02
-9.42645e+00 3.32287e+03 -2.09524e-01 -1.27572e-01
-8.92645e+00 3.32287e+03 -5.41613e-02 4.94175e-02
-8.42645e+00 3.32287e+03 -5.27645e-01 -1.61463e-01
-7.92645e+00 3.32287e+03 -5.69570e-01 -1.49156e-01
-7.42645e+00 3.32287e+03 -2.41942e-01 -5.12915e-01
-6.92645e+00 3.32287e+03 3.24600e-01 2.15699e-02
-6.42645e+00 3.32287e+03 -1.51345e-01 2.13361e-02
-5.92645e+00 3.32287e+03 -4.23470e-01 -1.82761e-02
-5.42645e+00 3.32287e+03 -7.88517e-01 -3.24452e-01
-4.92645e+00 3.32287e+03 -1.25247e+00 -5.06393e-01
-4.42645e+00 3.32287e+03 7.31220e-01 2.67734e-01
-3.92645e+00 3.32287e+03 -4.70752e-01 -7.98967e-02
-3.42645e+00 3.32287e+03 -1.05562e+00 -5.93917e-01
-2.92645e+00 3.32287e+03 -2.00521e+00 -1.34765e+00
-2.42645e+00 3.32287e+03 -2.44247e+00 -2.17896e+00
-1.92645e+00 3.32287e+03 -2.91367e+00 -2.42517e+00
-1.42645e+00 3.32287e+03 -2.85299e+00 -2.51648e+00
-9.26447e-01 3.32287e+03 -3.97162e+00 -2.92915e+00
-4.26447e-01 3.32287e+03 -3.61033e+00 -3.05425e+00
7.35532e-02 3.32287e+03 -3.61127e+00 -2.78253e+00
5.73553e-01 3.32287e+03 -2.14514e+00 -1.87108e+00
1.07355e+00 3.32287e+03 -1.57224e+00 -1.36098e+00
1.57355e+00 3.32287e+03 -4.87008e-01 -5.60666e-01
2.07355e+00 3.32287e+03 -2.66175e-01 -2.18405e-01
2.57355e+00 3.32287e+03 -7.22499e-02 -8.65685e-02
3.07355e+00 3.32287e+03 -2.88334e-02 -2.64375e-02
3.57355e+00 3.32287e+03 2.26671e-03 -1.41972e-03
4.07355e+00 3.32287e+03 -3.90912e-03 -9.16481e-03
4.57355e+00 3.32287e+03 -2.42432e-03 1.13023e-03
5.07355e+00 3.32287e+03 6.30628e-04 -5.74638e-05
5.57355e+00 3.32287e+03 6.73336e-04 6.88215e-05
6.07355e+00 3.32287e+03 -3.61751e-04 -1.06695e-04
6.57355e+00 3.32287e+03 1.83441e-04 -1.22566e-03
7.07355e+00 3.32287e+03 -1.88726e-04 4.54800e-04
7.57355e+00 3.32287e+03 7.27912e-04 5.42787e-04
8.07355e+00 3.32287e+03 -6.04731e-04 -7.78140e-04
8.57355e+00 3.32287e+03 -3.31223e-04 -2.23266e-04
9.07355e+00 3.32287e+03 5.46814e-04 1.27984e-03
9.57355e+00 3.32287e+03 5.28557e-05 1.35443e-05
1.00736e+01 3.32287e+03 -3.69900e-05 -4.99512e-04
1.05736e+01 3.32287e+03 4.77564e-04 -2.59452e-04
1.10736e+01 3.32287e+03 1.56861e-04 5.71372e-04
1.15736e+01 3.32287e+03 -6.87026e-04 -6.39937e-04
1.20736e+01 3.32287e+03 -3.10398e-04 -2.15155e-04
1.25736e+01 3.32287e+03 9.41497e-04 1.72958e-03
1.30736e+01 3.32287e+03 -2.51164e-04 -2.59939e-04
1.35736e+01 3.32287e+03 -5.70576e-04 -5.23462e-04
1.40736e+01 3.32287e+03 4.62426e-04 6.06093e-04
1.45736e+01 3.32287e+03 -4.40197e-04 -3.79491e-04
1.50736e+01 3.32287e+03 5.39118e-04 1.33683e-04
1.55736e+01 3.32287e+03 -3.07151e-05 -7.91773e-04
1.60736e+01 3.32287e+03 -1.76670e-04 8.11381e-05
1.65736e+01 3.32287e+03 1.22944e-04 5.52999e-04
-1.29264e+01 3.32391e+03 -8.39925e-01 -3.50386e-01
-1.24264e+01 3.32391e+03 -1.40977e-01 -1.12658e-02
-1.19264e+01 3.32391e+03 -1.85124e-02 2.01944e-01
-1.14264e+01 3.32391e+03 -8.27585e-01 -2.34714e-01
-1.09264e+01 3.32391e+03 2.01420e-01 3.62929e-01
-1.04264e+01 3.32391e+03 -1.18374e+00 -4.24158e-01
-9.92645e+00 3.32391e+03 -8.18105e-01 -4.28876e-02
-9.42645e+00 3.32391e+03 -2.00514e-01 -1.08116e-01
-8.92645e+00 3.32391e+03 -4.58106e-02 4.95004e-02
-8.42645e+00 3.32391e+03 -5.44009e-01 -1.69613e-01
-7.92645e+00 3.32391e+03 -5.24654e-01 -1.32621e-01
-7.42645e+00 3.32391e+03 -2.39334e-01 -5.28323e-01
-6.92645e+00 3.32391e+03 2.84083e-01 2.73371e-02
-6.42645e+00 3.32391e+03 -1.06009e-01 2.85625e-02
-5.92645e+00 3.32391e+03 -3.95926e-01 -1.59393e-02
-5.42645e+00 3.32391e+03 -8.21485e-01 -3.37050e-01
-4.92645e+00 3.32391e+03 -1.29299e+00 -5.13647e-01
-4.42645e+00 3.32391e+03 6.98701e-01 2.70668e-01
-3.92645e+00 3.32391e+03 -4.82152e-01 -9.76791e-02
-3.42645e+00 3.32391e+03 -1.03710e+00 -5.86678e-01
-2.92645e+00 3.32391e+03 -2.01141e+00 -1.36348e+00
-2.42645e+00 3.32391e+03 -2.44556e+00 -2.19568e+00
-1.92645e+00 3.32391e+03 -2.98405e+00 -2.48001e+00
-1.42645e+00 3.32391e+03 -2.89270e+00 -2.55440e+00
-9.26447e-01 3.32391e+03 -4.01486e+00 -2.95633e+00
-4.26447e-01 3.32391e+03 -3.64506e+00 -3.10361e+00
7.35532e-02 3.32391e+03 -3.65320e+00 -2.83028e+00
5.73553e-01 3.32391e+03 -2.15451e+00 -1.88710e+00
1.07355e+00 3.32391e+03 -1.58345e+00 -1.37959e+00
1.57355e+00 3.32391e+03 -5.02088e-01 -5.74503e-01
2.07355e+00 3.32391e+03 -2.73542e-01 -2.26267e-01
2.57355e+00 3.32391e+03 -7.17617e-02 -8.66694e-02
3.07355e+00 3.32391e+03 -2.90634e-02 -2.64034e-02
3.57355e+00 3.32391e+03 2.47335e-03 -1.18669e-03
4.07355e+00 3.32391e+03 -4.05150e-03 -9.81895e-03
4.57355e+00 3.32391e+03 -2.63551e-03 8.42646e-04
5.07355e+00 3.32391e+03 4.94702e-04 -5.81419e-05
5.57355e+00 3.32391e+03 7.69834e-04 1.12959e-04
6.07355e+00 3.32391e+03 -3.28325e-04 -8.11749e-05
6.57355e+00 3.32391e+03 1.52165e-04 -1.26830e-03
7.07355e+00 3.32391e+03 -1.28232e-04 4.46586e-04
7.57355e+00 3.32391e+03 7.38793e-04 6.16125e-04
8.07355e+00 3.32391e+03 -7.22270e-04 -8.72998e-04
8.57355e+00 3.32391e+03 -2.88977e-04 -2.74513e-04
9.07355e+00 3.32391e+03 5.93426e-04 1.33218e-03
9.57355e+00 3.32391e+03 8.51359e-05 4.44148e-05
1.00736e+01 3.32391e+03 -8.11701e-05 -5.47004e-04
1.05736e+01 3.32391e+03 4.87347e-04 -2.71221e-04
1.10736e+01 3.32391e+03 1.96957e-04 5.85018e-04
1.15736e+01 3.32391e+03 -7.54762e-04 -6.16802e-04
1.20736e+01 3.32391e+03 -3.04901e-04 -2.30412e-04
1.25736e+01 3.32391e+03 9.39138e-04 1.68925e-03
1.30736e+01 3.32391e+03 -2.15944e-04 -2.33060e-04
1.35736e+01 3.32391e+03 -5.47448e-04 -4.72139e-04
1.40736e+01 3.32391e+03 4.43832e-04 5.87387e-04
1.45736e+01 3.32391e+03 -4.02862e-04 -4.68407e-04
1.50736e+01 3.32391e+03 4.97977e-04 1.65284e-04
1.55736e+01 3.32391e+03 -9.04451e-06 -6.93957e-04
1.60736e+01 3.32391e+03 -1.53708e-04 1.18191e-04
1.65736e+01 3.32391e+03 5.91806e-05 4.95447e-04
-1.29264e+01 3.32496e+03 -8.76008e-01 -3.56561e-01
-1.24264e+01 3.32496e+03 -1.34690e-01 9.48794e-06
-1.19264e+01 3.32496e+03 -3.76400e-02 1.95936e-01
-1.14264e+01 3.32496e+03 -8.86763e-01 -2.71157e-01
-1.09264e+01 3.32496e+03 1.69153e-01 3.61788e-01
-1.04264e+01 3.32496e+03 -1.23028e+00 -4.46966e-01
-9.92645e+00 3.32496e+03 -8.19393e-01 -1.96423e-02
-9.42645e+00 3.32496e+03 -1.73671e-01 -7.88466e-02
-8.92645e+00 3.32496e+03 -4.38396e-02 4.31821e-02
-8.42645e+00 3.32496e+03 -5.56544e-01 -1.73666e-01
-7.92645e+00 3.32496e+03 -4.87688e-01 -1.15083e-01
-7.42645e+00 3.32496e+03 -2.33372e-01 -5.39240e-01
-6.92645e+00 3.32496e+03 2.37163e-01 3.36672e-02
-6.42645e+00 3.32496e+03 -5.81843e-02 3.45890e-02
-5.92645e+00 3.32496e+03 -3.60373e-01 -1.32667e-02
-5.42645e+00 3.32496e+03 -8.47041e-01 -3.45060e-01
-4.92645e+00 3.32496e+03 -1.32006e+00 -5.13979e-01
-4.42645e+00 3.32496e+03 6.64415e-01 2.73433e-01
-3.92645e+00 3.32496e+03 -4.83180e-01 -1.13192e-01
-3.42645e+00 3.32496e+03 -1.01664e+00 -5.77861e-01
-2.92645e+00 3.32496e+03 -2.01296e+00 -1.37776e+00
-2.42645e+00 3.32496e+03 -2.43898e+00 -2.20727e+00
-1.92645e+00 3.32496e+03 -3.04668e+00 -2.53263e+00
-1.42645e+00 3.32496e+03 -2.93872e+00 -2.59573e+00
-9.26447e-01 3.32496e+03 -4.06113e+00 -2.98368e+00
-4.26447e-01 3.32496e+03 -3.68342e+00 -3.15368e+00
7.35532e-02 3.32496e+03 -3.69316e+00 -2.87799e+00
5.73553e-01 3.32496e+03 -2.16566e+00 -1.90311e+00
1.07355e+00 3.32496e+03 -1.59346e+00 -1.39698e+00
1.57355e+00 3.32496e+03 -5.18444e-01 -5.88841e-01
2.07355e+00 3.32496e+03 -2.80029e-01 -2.33417e-01
2.57355e+00 3.32496e+03 -7.15351e-02 -8.65423e-02
3.07355e+00 3.32496e+03 -2.92205e-02 -2.63878e-02
3.57355e+00 3.32496e+03 2.79285e-03 -7.99906e-04
4.07355e+00 3.32496e+03 -4.19262e-03 -1.03810e-02
4.57355e+00 3.32496e+03 -2.85349e-03 5.17213e-04
5.07355e+00 3.32496e+03 3.68736e-04 -3.75085e-05
5.57355e+00 3.32496e+03 8.51168e-04 1.40500e-04
6.07355e+00 3.32496e+03 -2.97755e-04 -6.30912e-05
6.57355e+00 3.32496e+03 1.28224e-04 -1.29264e-03
7.07355e+00 3.32496e+03 -6.89672e-05 4.30692e-04
7.57355e+00 3.32496e+03 7.45498e-04 6.81446e-04
8.07355e+00 3.32496e+03 -8.30805e-04 -9.56866e-04
8.57355e+00 3.32496e+03 -2.43958e-04 -3.14537e-04
9.07355e+00 3.32496e+03 6.31177e-04 1.36312e-03
9.57355e+00 3.32496e+03 1.21797e-04 7.16074e-05
1.00736e+01 3.32496e+03 -1.32223e-04 -5.89343e-04
1.05736e+01 3.32496e+03 4.95847e-04 -2.83077e-04
1.10736e+01 3.32496e+03 2.39757e-04 6.03284e-04
1.15736e+01 3.32496e+03 -8.20547e-04 -5.90416e-04
1.20736e+01 3.32496e+03 -2.93896e-04 -2.51521e-04
1.25736e+01 3.32496e+03 9.31566e-04 1.63983e-03
1.30736e+01 3.32496e+03 -1.82798e-04 -2.02561e-04
1.35736e+01 3.32496e+03 -5.20322e-04 -4.22450e-04
1.40736e+01 3.32496e+03 4.21992e-04 5.65037e-04
1.45736e+01 3.32496e+03 -3.59279e-04 -5.54023e-04
1.50736e+01 3.32496e+03 4.50302e-04 1.91386e-04
1.55736e+01 3.32496e+03 1.35337e-05 -5.86888e-04
1.60736e+01 3.32496e+03 -1.32585e-04 1.49099e-04
1.65736e+01 3.32496e+03 4.96701e-06 4.39186e-04
-1.29264e+01 3.32600e+03 -9.08244e-01 -3.61204e-01
-1.24264e+01 3.32600e+03 -1.17285e-01 1.38686e-02
-1.19264e+01 3.32600e+03 -5.61789e-02 1.88692e-01
-1.14264e+01 3.32600e+03 -9.49898e-01 -3.10152e-01
-1.09264e+01 3.32600e+03 1.35036e-01 3.58335e-01
-1.04264e+01 3.32600e+03 -1.26796e+00 -4.66941e-01
-9.92645e+00 3.32600e+03 -8.20271e-01 -1.40765e-04
-9.42645e+00 3.32600e+03 -1.30019e-01 -4.00979e-02
-8.92645e+00 3.32600e+03 -4.96110e-02 2.92801e-02
-8.42645e+00 3.32600e+03 -5.65851e-01 -1.73430e-01
-7.92645e+00 3.32600e+03 -4.60012e-01 -9.76240e-02
-7.42645e+00 3.32600e+03 -2.23420e-01 -5.45196e-01
-6.92645e+00 3.32600e+03 1.81393e-01 3.98085e-02
-6.42645e+00 3.32600e+03 -8.10230e-03 3.99157e-02
-5.92645e+00 3.32600e+03 -3.21015e-01 -1.19812e-02
-5.42645e+00 3.32600e+03 -8.65118e-01 -3.47828e-01
-4.92645e+00 3.32600e+03 -1.33189e+00 -5.06595e-01
-4.42645e+00 3.32600e+03 6.29081e-01 2.75625e-01
-3.92645e+00 3.32600e+03 -4.76758e-01 -1.27323e-01
-3.42645e+00 3.32600e+03 -9.92200e-01 -5.66802e-01
-2.92645e+00 3.32600e+03 -2.01154e+00 -1.39116e+00
-2.42645e+00 3.32600e+03 -2.42331e+00 -2.21420e+00
-1.92645e+00 3.32600e+03 -3.10064e+00 -2.58261e+00
-1.42645e+00 3.32600e+03 -2.99136e+00 -2.64059e+00
-9.26447e-01 3.32600e+03 -4.10871e+00 -3.01012e+00
-4.26447e-01 3.32600e+03 -3.72510e+00 -3.20458e+00
7.35532e-02 3.32600e+03 -3.73173e+00 -2.92542e+00
5.73553e-01 3.32600e+03 -2.17878e+00 -1.91903e+00
1.07355e+00 3.32600e+03 -1.60182e+00 -1.41302e+00
1.57355e+00 3.32600e+03 -5.35804e-01 -6.03339e-01
2.07355e+00 3.32600e+03 -2.85582e-01 -2.39644e-01
2.57355e+00 3.32600e+03 -7.16443e-02 -8.61694e-02
3.07355e+00 3.32600e+03 -2.93100e-02 -2.64036e-02
3.57355e+00 3.32600e+03 3.27025e-03 -2.55622e-04
4.07355e+00 3.32600e+03 -4.34385e-03 -1.08413e-02
4.57355e+00 3.32600e+03 -3.07898e-03 1.58915e-04
5.07355e+00 3.32600e+03 2.56541e-04 -1.37608e-06
5.57355e+00 3.32600e+03 9.14362e-04 1.52227e-04
6.07355e+00 3.32600e+03 -2.70488e-04 -5.06585e-05
6.57355e+00 3.32600e+03 1.10986e-04 -1.29508e-03
7.07355e+00 3.32600e+03 -1.30332e-05 4.05989e-04
7.57355e+00 3.32600e+03 7.48257e-04 7.37409e-04
8.07355e+00 3.32600e+03 -9.27726e-04 -1.02788e-03
8.57355e+00 3.32600e+03 -1.96432e-04 -3.41362e-04
9.07355e+00 3.32600e+03 6.58069e-04 1.37189e-03
9.57355e+00 3.32600e+03 1.62329e-04 9.58343e-05
1.00736e+01 3.32600e+03 -1.89054e-04 -6.26188e-04
1.05736e+01 3.32600e+03 5.02470e-04 -2.93907e-04
1.10736e+01 3.32600e+03 2.82583e-04 6.23438e-04
1.15736e+01 3.32600e+03 -8.81271e-04 -5.59674e-04
1.20736e+01 3.32600e+03 -2.77725e-04 -2.78409e-04
1.25736e+01 3.32600e+03 9.18810e-04 1.58400e-03
1.30736e+01 3.32600e+03 -1.54285e-04 -1.68075e-04
1.35736e+01 3.32600e+03 -4.90615e-04 -3.76601e-04
1.40736e+01 3.32600e+03 4.00663e-04 5.41394e-04
1.45736e+01 3.32600e+03 -3.11926e-04 -6.35232e-04
1.50736e+01 3.32600e+03 3.96794e-04 2.11923e-04
1.55736e+01 3.32600e+03 3.65639e-05 -4.72859e-04
1.60736e+01 3.32600e+03 -1.13444e-04 1.74058e-04
1.65736e+01 3.32600e+03 -4.02823e-05 3.83550e-04
-1.29264e+01 3.32704e+03 -9.37303e-01 -3.64628e-01
-1.24264e+01 3.32704e+03 -8.82792e-02 3.04136e-02
-1.19264e+01 3.32704e+03 -7.36714e-02 1.80749e-01
-1.14264e+01 3.32704e+03 -1.01373e+00 -3.50170e-01
-1.09264e+01 3.32704e+03 9.93722e-02 3.52266e-01
-1.04264e+01 3.32704e+03 -1.29466e+00 -4.82734e-01
-9.92645e+00 3.32704e+03 -8.19936e-01 1.50414e-02
-9.42645e+00 3.32704e+03 -6.98095e-02 7.35381e-03
-8.92645e+00 3.32704e+03 -6.08448e-02 9.43308e-03
-8.42645e+00 3.32704e+03 -5.70978e-01 -1.68738e-01
-7.92645e+00 3.32704e+03 -4.40287e-01 -8.08738e-02
-7.42645e+00 3.32704e+03 -2.07727e-01 -5.45622e-01
-6.92645e+00 3.32704e+03 1.16175e-01 4.59172e-02
-6.42645e+00 3.32704e+03 4.29405e-02 4.44401e-02
-5.92645e+00 3.32704e+03 -2.79051e-01 -1.25373e-02
-5.42645e+00 3.32704e+03 -8.72293e-01 -3.43881e-01
-4.92645e+00 3.32704e+03 -1.32565e+00 -4.90522e-01
-4.42645e+00 3.32704e+03 5.93747e-01 2.76932e-01
-3.92645e+00 3.32704e+03 -4.63787e-01 -1.40431e-01
-3.42645e+00 3.32704e+03 -9.62392e-01 -5.53386e-01
-2.92645e+00 3.32704e+03 -2.00685e+00 -1.40360e+00
-2.42645e+00 3.32704e+03 -2.39875e+00 -2.21632e+00
-1.92645e+00 3.32704e+03 -3.14364e+00 -2.62879e+00
-1.42645e+00 3.32704e+03 -3.04645e+00 -2.68750e+00
-9.26447e-01 3.32704e+03 -4.15410e+00 -3.03474e+00
-4.26447e-01 3.32704e+03 -3.76937e+00 -3.25604e+00
7.35532e-02 3.32704e+03 -3.76791e+00 -2.97135e+00
5.73553e-01 3.32704e+03 -2.19375e+00 -1.93469e+00
1.07355e+00 3.32704e+03 -1.60865e+00 -1.42796e+00
1.57355e+00 3.32704e+03 -5.53653e-01 -6.17610e-01
2.07355e+00 3.32704e+03 -2.90122e-01 -2.44833e-01
2.57355e+00 3.32704e+03 -7.22318e-02 -8.57196e-02
3.07355e+00 3.32704e+03 -2.93177e-02 -2.63973e-02
3.57355e+00 3.32704e+03 3.89356e-03 4.10492e-04
4.07355e+00 3.32704e+03 -4.51145e-03 -1.12057e-02
4.57355e+00 3.32704e+03 -3.30930e-03 -2.18969e-04
5.07355e+00 3.32704e+03 1.59741e-04 4.43813e-05
5.57355e+00 3.32704e+03 9.58539e-04 1.48014e-04
6.07355e+00 3.32704e+03 -2.47225e-04 -4.08259e-05
6.57355e+00 3.32704e+03 9.81575e-05 -1.27422e-03
7.07355e+00 3.32704e+03 3.79624e-05 3.71528e-04
7.57355e+00 3.32704e+03 7.48115e-04 7.83470e-04
8.07355e+00 3.32704e+03 -1.01000e-03 -1.08534e-03
8.57355e+00 3.32704e+03 -1.48046e-04 -3.56191e-04
9.07355e+00 3.32704e+03 6.73356e-04 1.36011e-03
9.57355e+00 3.32704e+03 2.06343e-04 1.16590e-04
1.00736e+01 3.32704e+03 -2.51019e-04 -6.57293e-04
1.05736e+01 3.32704e+03 5.06961e-04 -3.03048e-04
1.10736e+01 3.32704e+03 3.21817e-04 6.43003e-04
1.15736e+01 3.32704e+03 -9.33557e-04 -5.22714e-04
1.20736e+01 3.32704e+03 -2.58022e-04 -3.11934e-04
1.25736e+01 3.32704e+03 9.00958e-04 1.52485e-03
1.30736e+01 3.32704e+03 -1.30295e-04 -1.29319e-04
1.35736e+01 3.32704e+03 -4.58975e-04 -3.35755e-04
1.40736e+01 3.32704e+03 3.80477e-04 5.17265e-04
1.45736e+01 3.32704e+03 -2.62601e-04 -7.10012e-04
1.50736e+01 3.32704e+03 3.38287e-04 2.27934e-04
1.55736e+01 3.32704e+03 5.74880e-05 -3.55646e-04
1.60736e+01 3.32704e+03 -9.37189e-05 1.94449e-04
1.65736e+01 3.32704e+03 -7.59058e-05 3.29416e-04
-1.29264e+01 3.32808e+03 -9.59928e-01 -3.64731e-01
-1.24264e+01 3.32808e+03 -4.66126e-02 4.99280e-02
-1.19264e+01 3.32808e+03 -9.12075e-02 1.71905e-01
-1.14264e+01 3.32808e+03 -1.07678e+00 -3.90509e-01
-1.09264e+01 3.32808e+03 6.10525e-02 3.43506e-01
-1.04264e+01 3.32808e+03 -1.30936e+00 -4.93137e-01
-9.92645e+00 3.32808e+03 -8.18726e-01 2.46045e-02
-9.42645e+00 3.32808e+03 6.97540e-03 6.17360e-02
-8.92645e+00 3.32808e+03 -7.60410e-02 -1.47465e-02
-8.42645e+00 3.32808e+03 -5.71088e-01 -1.58839e-01
-7.92645e+00 3.32808e+03 -4.24884e-01 -6.36243e-02
-7.42645e+00 3.32808e+03 -1.84385e-01 -5.40170e-01
-6.92645e+00 3.32808e+03 4.15313e-02 5.10398e-02
-6.42645e+00 3.32808e+03 9.37334e-02 4.79701e-02
-5.92645e+00 3.32808e+03 -2.37451e-01 -1.58805e-02
-5.42645e+00 3.32808e+03 -8.67316e-01 -3.33065e-01
-4.92645e+00 3.32808e+03 -1.30087e+00 -4.65510e-01
-4.42645e+00 3.32808e+03 5.57153e-01 2.76840e-01
-3.92645e+00 3.32808e+03 -4.45147e-01 -1.52541e-01
-3.42645e+00 3.32808e+03 -9.28222e-01 -5.38520e-01
-2.92645e+00 3.32808e+03 -1.99884e+00 -1.41501e+00
-2.42645e+00 3.32808e+03 -2.36427e+00 -2.21277e+00
-1.92645e+00 3.32808e+03 -3.17338e+00 -2.66998e+00
-1.42645e+00 3.32808e+03 -3.10184e+00 -2.73555e+00
-9.26447e-01 3.32808e+03 -4.19414e+00 -3.05715e+00
-4.26447e-01 3.32808e+03 -3.81649e+00 -3.30795e+00
7.35532e-02 3.32808e+03 -3.80095e+00 -3.01502e+00
5.73553e-01 3.32808e+03 -2.21065e+00 -1.95015e+00
1.07355e+00 3.32808e+03 -1.61404e+00 -1.44190e+00
1.57355e+00 3.32808e+03 -5.71296e-01 -6.31157e-01
2.07355e+00 3.32808e+03 -2.93726e-01 -2.49105e-01
2.57355e+00 3.32808e+03 -7.33648e-02 -8.54144e-02
3.07355e+00 3.32808e+03 -2.92358e-02 -2.63269e-02
3.57355e+00 3.32808e+03 4.61804e-03 1.12950e-03
4.07355e+00 3.32808e+03 -4.69527e-03 -1.14653e-02
4.57355e+00 3.32808e+03 -3.53837e-03 -5.96412e-04
5.07355e+00 3.32808e+03 7.98487e-05 9.63151e-05
5.57355e+00 3.32808e+03 9.82440e-04 1.28726e-04
6.07355e+00 3.32808e+03 -2.27429e-04 -3.21345e-05
6.57355e+00 3.32808e+03 8.64638e-05 -1.23217e-03
7.07355e+00 3.32808e+03 8.50078e-05 3.28347e-04
7.57355e+00 3.32808e+03 7.44714e-04 8.18162e-04
8.07355e+00 3.32808e+03 -1.07515e-03 -1.12960e-03
8.57355e+00 3.32808e+03 -1.01768e-04 -3.60816e-04
9.07355e+00 3.32808e+03 6.78221e-04 1.33079e-03
9.57355e+00 3.32808e+03 2.53132e-04 1.32194e-04
1.00736e+01 3.32808e+03 -3.16677e-04 -6.82072e-04
1.05736e+01 3.32808e+03 5.09129e-04 -3.09842e-04
1.10736e+01 3.32808e+03 3.55021e-04 6.59420e-04
1.15736e+01 3.32808e+03 -9.76469e-04 -4.79162e-04
1.20736e+01 3.32808e+03 -2.35676e-04 -3.51562e-04
1.25736e+01 3.32808e+03 8.79330e-04 1.46463e-03
1.30736e+01 3.32808e+03 -1.10489e-04 -8.78105e-05
1.35736e+01 3.32808e+03 -4.28107e-04 -3.00305e-04
1.40736e+01 3.32808e+03 3.63193e-04 4.94891e-04
1.45736e+01 3.32808e+03 -2.12782e-04 -7.75966e-04
1.50736e+01 3.32808e+03 2.74534e-04 2.39221e-04
1.55736e+01 3.32808e+03 7.48392e-05 -2.36757e-04
1.60736e+01 3.32808e+03 -7.06648e-05 2.10481e-04
1.65736e+01 3.32808e+03 -1.00741e-04 2.77591e-04
-1.29264e+01 3.32913e+03 -9.74392e-01 -3.60224e-01
-1.24264e+01 3.32913e+03 7.50586e-03 7.25815e-02
-1.19264e+01 3.32913e+03 -1.11738e-01 1.61311e-01
-1.14264e+01 3.32913e+03 -1.14039e+00 -4.31636e-01
-1.09264e+01 3.32913e+03 2.23308e-02 3.32864e-01
-1.04264e+01 3.32913e+03 -1.31386e+00 -4.98241e-01
-9.92645e+00 3.32913e+03 -8.19612e-01 2.64683e-02
-9.42645e+00 3.32913e+03 9.71874e-02 1.21140e-01
-8.92645e+00 3.32913e+03 -9.69681e-02 -4.29082e-02
-8.42645e+00 3.32913e+03 -5.66006e-01 -1.42777e-01
-7.92645e+00 3.32913e+03 -4.12327e-01 -4.54001e-02
-7.42645e+00 3.32913e+03 -1.54453e-01 -5.29731e-01
-6.92645e+00 3.32913e+03 -4.42552e-02 5.26461e-02
-6.42645e+00 3.32913e+03 1.41379e-01 5.04417e-02
-5.92645e+00 3.32913e+03 -2.01282e-01 -2.35570e-02
-5.42645e+00 3.32913e+03 -8.51747e-01 -3.16519e-01
-4.92645e+00 3.32913e+03 -1.26097e+00 -4.32576e-01
-4.42645e+00 3.32913e+03 5.17103e-01 2.74568e-01
-3.92645e+00 3.32913e+03 -4.23209e-01 -1.63882e-01
-3.42645e+00 3.32913e+03 -8.90560e-01 -5.22676e-01
-2.92645e+00 3.32913e+03 -1.98850e+00 -1.42546e+00
-2.42645e+00 3.32913e+03 -2.31868e+00 -2.20337e+00
-1.92645e+00 3.32913e+03 -3.18842e+00 -2.70525e+00
-1.42645e+00 3.32913e+03 -3.15733e+00 -2.78472e+00
-9.26447e-01 3.32913e+03 -4.22713e+00 -3.07742e+00
-4.26447e-01 3.32913e+03 -3.86801e+00 -3.36052e+00
7.35532e-02 3.32913e+03 -3.83091e+00 -3.05688e+00
5.73553e-01 3.32913e+03 -2.22994e+00 -1.96576e+00
1.07355e+00 3.32913e+03 -1.61756e+00 -1.45447e+00
1.57355e+00 3.32913e+03 -5.88621e-01 -6.43880e-01
2.07355e+00 3.32913e+03 -2.96600e-01 -2.52752e-01
2.57355e+00 3.32913e+03 -7.50419e-02 -8.54111e-02
3.07355e+00 3.32913e+03 -2.90925e-02 -2.61929e-02
3.57355e+00 3.32913e+03 5.43330e-03 1.86678e-03
4.07355e+00 3.32913e+03 -4.90514e-03 -1.16104e-02
4.57355e+00 3.32913e+03 -3.76103e-03 -9.63441e-04
5.07355e+00 3.32913e+03 1.93239e-05 1.50680e-04
5.57355e+00 3.32913e+03 9.86311e-04 9.80507e-05
6.07355e+00 3.32913e+03 -2.10937e-04 -2.34300e-05
6.57355e+00 3.32913e+03 7.23217e-05 -1.17251e-03
7.07355e+00 3.32913e+03 1.29287e-04 2.79520e-04
7.57355e+00 3.32913e+03 7.39416e-04 8.39546e-04
8.07355e+00 3.32913e+03 -1.12259e-03 -1.16009e-03
8.57355e+00 3.32913e+03 -6.12345e-05 -3.56161e-04
9.07355e+00 3.32913e+03 6.74268e-04 1.28627e-03
9.57355e+00 3.32913e+03 3.01362e-04 1.43001e-04
1.00736e+01 3.32913e+03 -3.83271e-04 -7.00989e-04
1.05736e+01 3.32913e+03 5.09500e-04 -3.12919e-04
1.10736e+01 3.32913e+03 3.80285e-04 6.69382e-04
1.15736e+01 3.32913e+03 -1.00887e-03 -4.29850e-04
1.20736e+01 3.32913e+03 -2.11122e-04 -3.95884e-04
1.25736e+01 3.32913e+03 8.53782e-04 1.40367e-03
1.30736e+01 3.32913e+03 -9.52099e-05 -4.49251e-05
1.35736e+01 3.32913e+03 -3.99855e-04 -2.71291e-04
1.40736e+01 3.32913e+03 3.50997e-04 4.75972e-04
1.45736e+01 3.32913e+03 -1.62839e-04 -8.30889e-04
1.50736e+01 3.32913e+03 2.05055e-04 2.43623e-04
1.55736e+01 3.32913e+03 8.75157e-05 -1.17638e-04
1.60736e+01 3.32913e+03 -4.29048e-05 2.21864e-04
1.65736e+01 3.32913e+03 -1.16403e-04 2.26759e-04
-1.29264e+01 3.33017e+03 -9.79280e-01 -3.49685e-01
-1.24264e+01 3.33017e+03 7.28185e-02 9.78835e-02
-1.19264e+01 3.33017e+03 -1.37506e-01 1.47847e-01
-1.14264e+01 3.33017e+03 -1.20436e+00 -4.73521e-01
-1.09264e+01 3.33017e+03 -1.30897e-02 3.21260e-01
-1.04264e+01 3.33017e+03 -1.30720e+00 -4.96733e-01
-9.92645e+00 3.33017e+03 -8.25262e-01 1.91308e-02
-9.42645e+00 3.33017e+03 1.96307e-01 1.83851e-01
-8.92645e+00 3.33017e+03 -1.24559e-01 -7.42936e-02
-8.42645e+00 3.33017e+03 -5.54428e-01 -1.20100e-01
-7.92645e+00 3.33017e+03 -4.03113e-01 -2.67615e-02
-7.42645e+00 3.33017e+03 -1.20323e-01 -5.14891e-01
-6.92645e+00 3.33017e+03 -1.41760e-01 4.92257e-02
-6.42645e+00 3.33017e+03 1.83382e-01 5.15536e-02
-5.92645e+00 3.33017e+03 -1.74906e-01 -3.66751e-02
-5.42645e+00 3.33017e+03 -8.27942e-01 -2.95320e-01
-4.92645e+00 3.33017e+03 -1.21248e+00 -3.93793e-01
-4.42645e+00 3.33017e+03 4.74141e-01 2.69992e-01
-3.92645e+00 3.33017e+03 -3.99441e-01 -1.73734e-01
-3.42645e+00 3.33017e+03 -8.48799e-01 -5.05302e-01
-2.92645e+00 3.33017e+03 -1.97602e+00 -1.43533e+00
-2.42645e+00 3.33017e+03 -2.26277e+00 -2.18875e+00
-1.92645e+00 3.33017e+03 -3.18870e+00 -2.73461e+00
-1.42645e+00 3.33017e+03 -3.21309e+00 -2.83443e+00
-9.26447e-01 3.33017e+03 -4.25377e+00 -3.09671e+00
-4.26447e-01 3.33017e+03 -3.92456e+00 -3.41355e+00
7.35532e-02 3.33017e+03 -3.85820e+00 -3.09781e+00
5.73553e-01 3.33017e+03 -2.25205e+00 -1.98210e+00
1.07355e+00 3.33017e+03 -1.61952e+00 -1.46553e+00
1.57355e+00 3.33017e+03 -6.05796e-01 -6.56016e-01
2.07355e+00 3.33017e+03 -2.98856e-01 -2.55967e-01
2.57355e+00 3.33017e+03 -7.72806e-02 -8.58672e-02
3.07355e+00 3.33017e+03 -2.89770e-02 -2.60749e-02
3.57355e+00 3.33017e+03 6.31934e-03 2.59988e-03
4.07355e+00 3.33017e+03 -5.15397e-03 -1.16540e-02
4.57355e+00 3.33017e+03 -3.97533e-03 -1.31536e-03
5.07355e+00 3.33017e+03 -1.87942e-05 2.06155e-04
5.57355e+00 3.33017e+03 9.70280e-04 5.73601e-05
6.07355e+00 3.33017e+03 -1.98684e-04 -1.23662e-05
6.57355e+00 3.33017e+03 5.41698e-05 -1.09732e-03
7.07355e+00 3.33017e+03 1.70210e-04 2.26257e-04
7.57355e+00 3.33017e+03 7.35386e-04 8.47507e-04
8.07355e+00 3.33017e+03 -1.15308e-03 -1.17823e-03
8.57355e+00 3.33017e+03 -2.92227e-05 -3.41393e-04
9.07355e+00 3.33017e+03 6.62881e-04 1.23002e-03
9.57355e+00 3.33017e+03 3.49078e-04 1.50162e-04
1.00736e+01 3.33017e+03 -4.47928e-04 -7.14762e-04
1.05736e+01 3.33017e+03 5.08061e-04 -3.10990e-04
1.10736e+01 3.33017e+03 3.97348e-04 6.71056e-04
1.15736e+01 3.33017e+03 -1.02814e-03 -3.76550e-04
1.20736e+01 3.33017e+03 -1.85547e-04 -4.43135e-04
1.25736e+01 3.33017e+03 8.21960e-04 1.34079e-03
1.30736e+01 3.33017e+03 -8.43141e-05 -2.06582e-06
1.35736e+01 3.33017e+03 -3.73030e-04 -2.47303e-04
1.40736e+01 3.33017e+03 3.43690e-04 4.58305e-04
1.45736e+01 3.33017e+03 -1.13753e-04 -8.73997e-04
1.50736e+01 3.33017e+03 1.30863e-04 2.41801e-04
1.55736e+01 3.33017e+03 9.38436e-05 -1.12842e-06
1.60736e+01 3.33017e+03 -1.00015e-05 2.30402e-04
1.65736e+01 3.33017e+03 -1.25229e-04 1.74588e-04
-1.29264e+01 3.33121e+03 -9.73628e-01 -3.31728e-01
-1.24264e+01 3.33121e+03 1.47416e-01 1.24556e-01
-1.19264e+01 3.33121e+03 -1.69725e-01 1.30036e-01
-1.14264e+01 3.33121e+03 -1.26689e+00 -5.14794e-01
-1.09264e+01 3.33121e+03 -4.43835e-02 3.08480e-01
-1.04264e+01 3.33121e+03 -1.28793e+00 -4.87516e-01
-9.92645e+00 3.33121e+03 -8.36076e-01 2.55811e-03
-9.42645e+00 3.33121e+03 3.00564e-01 2.47869e-01
-8.92645e+00 3.33121e+03 -1.59713e-01 -1.08445e-01
-8.42645e+00 3.33121e+03 -5.33032e-01 -9.04380e-02
-7.92645e+00 3.33121e+03 -3.95634e-01 -7.65183e-03
-7.42645e+00 3.33121e+03 -8.30161e-02 -4.94811e-01
-6.92645e+00 3.33121e+03 -2.47771e-01 4.05983e-02
-6.42645e+00 3.33121e+03 2.20133e-01 5.12586e-02
-5.92645e+00 3.33121e+03 -1.61976e-01 -5.54541e-02
-5.42645e+00 3.33121e+03 -8.00556e-01 -2.71329e-01
-4.92645e+00 3.33121e+03 -1.16016e+00 -3.51375e-01
-4.42645e+00 3.33121e+03 4.29784e-01 2.63526e-01
-3.92645e+00 3.33121e+03 -3.73596e-01 -1.81389e-01
-3.42645e+00 3.33121e+03 -8.00647e-01 -4.85398e-01
-2.92645e+00 3.33121e+03 -1.96191e+00 -1.44472e+00
-2.42645e+00 3.33121e+03 -2.19987e+00 -2.17047e+00
-1.92645e+00 3.33121e+03 -3.17650e+00 -2.75943e+00
-1.42645e+00 3.33121e+03 -3.27132e+00 -2.88494e+00
-9.26447e-01 3.33121e+03 -4.27553e+00 -3.11627e+00
-4.26447e-01 3.33121e+03 -3.98511e+00 -3.46631e+00
7.35532e-02 3.33121e+03 -3.88342e+00 -3.13840e+00
5.73553e-01 3.33121e+03 -2.27745e+00 -1.99937e+00
1.07355e+00 3.33121e+03 -1.62039e+00 -1.47506e+00
1.57355e+00 3.33121e+03 -6.22905e-01 -6.67837e-01
2.07355e+00 3.33121e+03 -3.00695e-01 -2.58899e-01
2.57355e+00 3.33121e+03 -8.00627e-02 -8.68392e-02
3.07355e+00 3.33121e+03 -2.89395e-02 -2.60014e-02
3.57355e+00 3.33121e+03 7.22224e-03 3.27000e-03
4.07355e+00 3.33121e+03 -5.44896e-03 -1.16089e-02
4.57355e+00 3.33121e+03 -4.18121e-03 -1.64579e-03
5.07355e+00 3.33121e+03 -3.42488e-05 2.64439e-04
5.57355e+00 3.33121e+03 9.35127e-04 1.22519e-05
6.07355e+00 3.33121e+03 -1.93239e-04 6.78266e-07
6.57355e+00 3.33121e+03 3.22349e-05 -1.00786e-03
7.07355e+00 3.33121e+03 2.06058e-04 1.69938e-04
7.57355e+00 3.33121e+03 7.33793e-04 8.42152e-04
8.07355e+00 3.33121e+03 -1.16780e-03 -1.18686e-03
8.57355e+00 3.33121e+03 -5.94894e-06 -3.15310e-04
9.07355e+00 3.33121e+03 6.45125e-04 1.16316e-03
9.57355e+00 3.33121e+03 3.95158e-04 1.54285e-04
1.00736e+01 3.33121e+03 -5.08497e-04 -7.23434e-04
1.05736e+01 3.33121e+03 5.05325e-04 -3.02631e-04
1.10736e+01 3.33121e+03 4.04166e-04 6.62275e-04
1.15736e+01 3.33121e+03 -1.03395e-03 -3.21380e-04
1.20736e+01 3.33121e+03 -1.57856e-04 -4.89351e-04
1.25736e+01 3.33121e+03 7.81596e-04 1.27462e-03
1.30736e+01 3.33121e+03 -7.78802e-05 3.92752e-05
1.35736e+01 3.33121e+03 -3.45009e-04 -2.24769e-04
1.40736e+01 3.33121e+03 3.39401e-04 4.39835e-04
1.45736e+01 3.33121e+03 -6.76665e-05 -9.05828e-04
1.50736e+01 3.33121e+03 5.45132e-05 2.36658e-04
1.55736e+01 3.33121e+03 9.38762e-05 1.10404e-04
1.60736e+01 3.33121e+03 2.78218e-05 2.37887e-04
1.65736e+01 3.33121e+03 -1.29260e-04 1.19877e-04
-1.29264e+01 3.33225e+03 -9.58075e-01 -3.06571e-01
-1.24264e+01 3.33225e+03 2.28199e-01 1.51260e-01
-1.19264e+01 3.33225e+03 -2.07841e-01 1.07312e-01
-1.14264e+01 3.33225e+03 -1.32756e+00 -5.54685e-01
-1.09264e+01 3.33225e+03 -7.07013e-02 2.94928e-01
-1.04264e+01 3.33225e+03 -1.25882e+00 -4.72061e-01
-9.92645e+00 3.33225e+03 -8.51603e-01 -2.25430e-02
-9.42645e+00 3.33225e+03 4.06557e-01 3.11549e-01
-8.92645e+00 3.33225e+03 -2.02246e-01 -1.44878e-01
-8.42645e+00 3.33225e+03 -5.01401e-01 -5.40697e-02
-7.92645e+00 3.33225e+03 -3.90335e-01 1.03795e-02
-7.42645e+00 3.33225e+03 -4.19650e-02 -4.69105e-01
-6.92645e+00 3.33225e+03 -3.58946e-01 2.69955e-02
-6.42645e+00 3.33225e+03 2.52382e-01 5.08984e-02
-5.92645e+00 3.33225e+03 -1.65556e-01 -8.10424e-02
-5.42645e+00 3.33225e+03 -7.74194e-01 -2.46806e-01
-4.92645e+00 3.33225e+03 -1.10618e+00 -3.06474e-01
-4.42645e+00 3.33225e+03 3.83963e-01 2.55630e-01
-3.92645e+00 3.33225e+03 -3.46880e-01 -1.87888e-01
-3.42645e+00 3.33225e+03 -7.49938e-01 -4.64578e-01
-2.92645e+00 3.33225e+03 -1.94775e+00 -1.45376e+00
-2.42645e+00 3.33225e+03 -2.13406e+00 -2.15023e+00
-1.92645e+00 3.33225e+03 -3.15477e+00 -2.78131e+00
-1.42645e+00 3.33225e+03 -3.33318e+00 -2.93617e+00
-9.26447e-01 3.33225e+03 -4.29476e+00 -3.13793e+00
-4.26447e-01 3.33225e+03 -4.04833e+00 -3.51781e+00
7.35532e-02 3.33225e+03 -3.90666e+00 -3.17890e+00
5.73553e-01 3.33225e+03 -2.30709e+00 -2.01808e+00
1.07355e+00 3.33225e+03 -1.62054e+00 -1.48304e+00
1.57355e+00 3.33225e+03 -6.40180e-01 -6.79612e-01
2.07355e+00 3.33225e+03 -3.02381e-01 -2.61634e-01
2.57355e+00 3.33225e+03 -8.33759e-02 -8.82746e-02
3.07355e+00 3.33225e+03 -2.89991e-02 -2.59564e-02
3.57355e+00 3.33225e+03 8.09884e-03 3.81922e-03
4.07355e+00 3.33225e+03 -5.79463e-03 -1.14673e-02
4.57355e+00 3.33225e+03 -4.37407e-03 -1.94193e-03
5.07355e+00 3.33225e+03 -2.90455e-05 3.28081e-04
5.57355e+00 3.33225e+03 8.84518e-04 -3.09011e-05
6.07355e+00 3.33225e+03 -1.98202e-04 1.32695e-05
6.57355e+00 3.33225e+03 8.54532e-06 -9.07655e-04
7.07355e+00 3.33225e+03 2.35568e-04 1.12582e-04
7.57355e+00 3.33225e+03 7.32693e-04 8.22854e-04
8.07355e+00 3.33225e+03 -1.16509e-03 -1.18436e-03
8.57355e+00 3.33225e+03 6.90509e-06 -2.78759e-04
9.07355e+00 3.33225e+03 6.23534e-04 1.08604e-03
9.57355e+00 3.33225e+03 4.38008e-04 1.53247e-04
1.00736e+01 3.33225e+03 -5.62238e-04 -7.26261e-04
1.05736e+01 3.33225e+03 5.01640e-04 -2.84728e-04
1.10736e+01 3.33225e+03 3.98946e-04 6.40451e-04
1.15736e+01 3.33225e+03 -1.02720e-03 -2.66809e-04
1.20736e+01 3.33225e+03 -1.27116e-04 -5.32344e-04
1.25736e+01 3.33225e+03 7.33101e-04 1.20509e-03
1.30736e+01 3.33225e+03 -7.66404e-05 7.79665e-05
1.35736e+01 3.33225e+03 -3.14637e-04 -2.02768e-04
1.40736e+01 3.33225e+03 3.38032e-04 4.20695e-04
1.45736e+01 3.33225e+03 -2.63954e-05 -9.27082e-04
1.50736e+01 3.33225e+03 -2.26708e-05 2.28366e-04
1.55736e+01 3.33225e+03 9.01313e-05 2.14918e-04
1.60736e+01 3.33225e+03 6.98725e-05 2.45652e-04
1.65736e+01 3.33225e+03 -1.30033e-04 6.51408e-05
-1.29264e+01 3.33330e+03 -9.32311e-01 -2.73962e-01
-1.24264e+01 3.33330e+03 3.12995e-01 1.76643e-01
-1.19264e+01 3.33330e+03 -2.50296e-01 8.02264e-02
-1.14264e+01 3.33330e+03 -1.38645e+00 -5.93006e-01
-1.09264e+01 3.33330e+03 -9.07037e-02 2.82161e-01
-1.04264e+01 3.33330e+03 -1.22301e+00 -4.52521e-01
-9.92645e+00 3.33330e+03 -8.70953e-01 -5.53361e-02
-9.42645e+00 3.33330e+03 5.08810e-01 3.72524e-01
-8.92645e+00 3.33330e+03 -2.49661e-01 -1.81630e-01
-8.42645e+00 3.33330e+03 -4.61505e-01 -1.22534e-02
-7.92645e+00 3.33330e+03 -3.88347e-01 2.62921e-02
-7.42645e+00 3.33330e+03 7.87896e-04 -4.38790e-01
-6.92645e+00 3.33330e+03 -4.74481e-01 8.47985e-03
-6.42645e+00 3.33330e+03 2.79499e-01 5.12004e-02
-5.92645e+00 3.33330e+03 -1.88159e-01 -1.15278e-01
-5.42645e+00 3.33330e+03 -7.53417e-01 -2.23814e-01
-4.92645e+00 3.33330e+03 -1.05437e+00 -2.60116e-01
-4.42645e+00 3.33330e+03 3.34102e-01 2.45674e-01
-3.92645e+00 3.33330e+03 -3.19549e-01 -1.93859e-01
-3.42645e+00 3.33330e+03 -7.03516e-01 -4.45472e-01
-2.92645e+00 3.33330e+03 -1.93605e+00 -1.46365e+00
-2.42645e+00 3.33330e+03 -2.06944e+00 -2.12918e+00
-1.92645e+00 3.33330e+03 -3.12554e+00 -2.80085e+00
-1.42645e+00 3.33330e+03 -3.39772e+00 -2.98667e+00
-9.26447e-01 3.33330e+03 -4.31343e+00 -3.16317e+00
-4.26447e-01 3.33330e+03 -4.11251e+00 -3.56669e+00
7.35532e-02 3.33330e+03 -3.92897e+00 -3.22035e+00
5.73553e-01 3.33330e+03 -2.34117e+00 -2.03885e+00
1.07355e+00 3.33330e+03 -1.62064e+00 -1.48963e+00
1.57355e+00 3.33330e+03 -6.57885e-01 -6.91420e-01
2.07355e+00 3.33330e+03 -3.04075e-01 -2.64280e-01
2.57355e+00 3.33330e+03 -8.71926e-02 -9.01272e-02
3.07355e+00 3.33330e+03 -2.92451e-02 -2.60160e-02
3.57355e+00 3.33330e+03 8.93569e-03 4.24267e-03
4.07355e+00 3.33330e+03 -6.18653e-03 -1.12265e-02
4.57355e+00 3.33330e+03 -4.55343e-03 -2.20116e-03
5.07355e+00 3.33330e+03 -6.15714e-06 3.95893e-04
5.57355e+00 3.33330e+03 8.21933e-04 -7.10018e-05
6.07355e+00 3.33330e+03 -2.14213e-04 2.47652e-05
6.57355e+00 3.33330e+03 -1.31636e-05 -8.00715e-04
7.07355e+00 3.33330e+03 2.58127e-04 5.42134e-05
7.57355e+00 3.33330e+03 7.29204e-04 7.89892e-04
8.07355e+00 3.33330e+03 -1.14279e-03 -1.16684e-03
8.57355e+00 3.33330e+03 7.45681e-06 -2.33381e-04
9.07355e+00 3.33330e+03 6.00069e-04 1.00057e-03
9.57355e+00 3.33330e+03 4.75830e-04 1.46346e-04
1.00736e+01 3.33330e+03 -6.06125e-04 -7.22176e-04
1.05736e+01 3.33330e+03 4.95197e-04 -2.57188e-04
1.10736e+01 3.33330e+03 3.82478e-04 6.05888e-04
1.15736e+01 3.33330e+03 -1.00799e-03 -2.15229e-04
1.20736e+01 3.33330e+03 -9.31608e-05 -5.70502e-04
1.25736e+01 3.33330e+03 6.77484e-04 1.13235e-03
1.30736e+01 3.33330e+03 -8.03688e-05 1.12714e-04
1.35736e+01 3.33330e+03 -2.83016e-04 -1.80429e-04
1.40736e+01 3.33330e+03 3.40333e-04 4.01236e-04
1.45736e+01 3.33330e+03 9.21063e-06 -9.37919e-04
1.50736e+01 3.33330e+03 -1.00995e-04 2.15007e-04
1.55736e+01 3.33330e+03 8.53381e-05 3.10980e-04
1.60736e+01 3.33330e+03 1.15307e-04 2.54931e-04
1.65736e+01 3.33330e+03 -1.29173e-04 1.14070e-05
-1.29264e+01 3.33434e+03 -8.95897e-01 -2.34172e-01
-1.24264e+01 3.33434e+03 3.99214e-01 1.99422e-01
-1.19264e+01 3.33434e+03 -2.97348e-01 4.83024e-02
-1.14264e+01 3.33434e+03 -1.44136e+00 -6.28222e-01
-1.09264e+01 3.33434e+03 -1.03210e-01 2.71565e-01
-1.04264e+01 3.33434e+03 -1.18279e+00 -4.30830e-01
-9.92645e+00 3.33434e+03 -8.93117e-01 -9.49594e-02
-9.42645e+00 3.33434e+03 6.02185e-01 4.28443e-01
-8.92645e+00 3.33434e+03 -3.01098e-01 -2.17120e-01
-8.42645e+00 3.33434e+03 -4.15820e-01 3.26139e-02
-7.92645e+00 3.33434e+03 -3.87605e-01 4.15899e-02
-7.42645e+00 3.33434e+03 4.27108e-02 -4.04547e-01
-6.92645e+00 3.33434e+03 -5.96280e-01 -1.56684e-02
-6.42645e+00 3.33434e+03 2.98543e-01 5.04652e-02
-5.92645e+00 3.33434e+03 -2.31561e-01 -1.58378e-01
-5.42645e+00 3.33434e+03 -7.42277e-01 -2.04617e-01
-4.92645e+00 3.33434e+03 -1.00885e+00 -2.14414e-01
-4.42645e+00 3.33434e+03 2.79743e-01 2.33369e-01
-3.92645e+00 3.33434e+03 -2.93164e-01 -2.00377e-01
-3.42645e+00 3.33434e+03 -6.64418e-01 -4.28936e-01
-2.92645e+00 3.33434e+03 -1.92957e+00 -1.47502e+00
-2.42645e+00 3.33434e+03 -2.00919e+00 -2.10873e+00
-1.92645e+00 3.33434e+03 -3.08976e+00 -2.81837e+00
-1.42645e+00 3.33434e+03 -3.46291e+00 -3.03520e+00
-9.26447e-01 3.33434e+03 -4.33098e+00 -3.19230e+00
-4.26447e-01 3.33434e+03 -4.17695e+00 -3.61265e+00
7.35532e-02 3.33434e+03 -3.95302e+00 -3.26411e+00
5.73553e-01 3.33434e+03 -2.37931e+00 -2.06233e+00
1.07355e+00 3.33434e+03 -1.62096e+00 -1.49467e+00
1.57355e+00 3.33434e+03 -6.76249e-01 -7.03234e-01
2.07355e+00 3.33434e+03 -3.05989e-01 -2.67041e-01
2.57355e+00 3.33434e+03 -9.14963e-02 -9.24170e-02
3.07355e+00 3.33434e+03 -2.97238e-02 -2.62260e-02
3.57355e+00 3.33434e+03 9.72933e-03 4.54250e-03
4.07355e+00 3.33434e+03 -6.62681e-03 -1.09040e-02
4.57355e+00 3.33434e+03 -4.71712e-03 -2.42224e-03
5.07355e+00 3.33434e+03 3.15220e-05 4.63430e-04
5.57355e+00 3.33434e+03 7.52262e-04 -1.07084e-04
6.07355e+00 3.33434e+03 -2.40354e-04 3.31257e-05
6.57355e+00 3.33434e+03 -3.00193e-05 -6.90479e-04
7.07355e+00 3.33434e+03 2.74568e-04 -6.69630e-06
7.57355e+00 3.33434e+03 7.20860e-04 7.43726e-04
8.07355e+00 3.33434e+03 -1.10069e-03 -1.13299e-03
8.57355e+00 3.33434e+03 -3.67653e-06 -1.81538e-04
9.07355e+00 3.33434e+03 5.74966e-04 9.09042e-04
9.57355e+00 3.33434e+03 5.09326e-04 1.36595e-04
1.00736e+01 3.33434e+03 -6.39358e-04 -7.12659e-04
1.05736e+01 3.33434e+03 4.85004e-04 -2.23340e-04
1.10736e+01 3.33434e+03 3.55709e-04 5.59352e-04
1.15736e+01 3.33434e+03 -9.77314e-04 -1.67911e-04
1.20736e+01 3.33434e+03 -5.52565e-05 -6.01049e-04
1.25736e+01 3.33434e+03 6.16195e-04 1.05757e-03
1.30736e+01 3.33434e+03 -8.92440e-05 1.41362e-04
1.35736e+01 3.33434e+03 -2.50497e-04 -1.56078e-04
1.40736e+01 3.33434e+03 3.45813e-04 3.81452e-04
1.45736e+01 3.33434e+03 3.76046e-05 -9.40214e-04
1.50736e+01 3.33434e+03 -1.80127e-04 1.96714e-04
1.55736e+01 3.33434e+03 8.18120e-05 3.97292e-04
1.60736e+01 3.33434e+03 1.63672e-04 2.66561e-04
1.65736e+01 3.33434e+03 -1.28879e-04 -4.31671e-05
-1.29264e+01 3.33538e+03 -8.47311e-01 -1.87930e-01
-1.24264e+01 3.33538e+03 4.85172e-01 2.19961e-01
-1.19264e+01 3.33538e+03 -3.46754e-01 1.24114e-02
-1.14264e+01 3.33538e+03 -1.48913e+00 -6.58738e-01
-1.09264e+01 3.33538e+03 -1.08226e-01 2.63893e-01
-1.04264e+01 3.33538e+03 -1.13992e+00 -4.08037e-01
-9.92645e+00 3.33538e+03 -9.18007e-01 -1.40340e-01
-9.42645e+00 3.33538e+03 6.84865e-01 4.78242e-01
-8.92645e+00 3.33538e+03 -3.54420e-01 -2.49997e-01
-8.42645e+00 3.33538e+03 -3.66701e-01 7.83558e-02
-7.92645e+00 3.33538e+03 -3.84996e-01 5.79790e-02
-7.42645e+00 3.33538e+03 8.31045e-02 -3.66551e-01
-6.92645e+00 3.33538e+03 -7.24271e-01 -4.53420e-02
-6.42645e+00 3.33538e+03 3.05469e-01 4.57830e-02
-5.92645e+00 3.33538e+03 -2.94947e-01 -2.09791e-01
-5.42645e+00 3.33538e+03 -7.42326e-01 -1.89707e-01
-4.92645e+00 3.33538e+03 -9.71121e-01 -1.71182e-01
-4.42645e+00 3.33538e+03 2.21451e-01 2.18784e-01
-3.92645e+00 3.33538e+03 -2.70558e-01 -2.09001e-01
-3.42645e+00 3.33538e+03 -6.34208e-01 -4.15044e-01
-2.92645e+00 3.33538e+03 -1.93050e+00 -1.48886e+00
-2.42645e+00 3.33538e+03 -1.95820e+00 -2.09102e+00
-1.92645e+00 3.33538e+03 -3.04857e+00 -2.83437e+00
-1.42645e+00 3.33538e+03 -3.52654e+00 -3.08048e+00
-9.26447e-01 3.33538e+03 -4.34759e+00 -3.22590e+00
-4.26447e-01 3.33538e+03 -4.24248e+00 -3.65601e+00
7.35532e-02 3.33538e+03 -3.98081e+00 -3.31097e+00
5.73553e-01 3.33538e+03 -2.42092e+00 -2.08858e+00
1.07355e+00 3.33538e+03 -1.62162e+00 -1.49819e+00
1.57355e+00 3.33538e+03 -6.95424e-01 -7.15180e-01
2.07355e+00 3.33538e+03 -3.08380e-01 -2.70018e-01
2.57355e+00 3.33538e+03 -9.61667e-02 -9.51787e-02
3.07355e+00 3.33538e+03 -3.03647e-02 -2.65076e-02
3.57355e+00 3.33538e+03 1.04839e-02 4.70474e-03
4.07355e+00 3.33538e+03 -7.11523e-03 -1.05140e-02
4.57355e+00 3.33538e+03 -4.85315e-03 -2.58974e-03
5.07355e+00 3.33538e+03 8.12814e-05 5.26471e-04
5.57355e+00 3.33538e+03 6.78814e-04 -1.38661e-04
6.07355e+00 3.33538e+03 -2.75072e-04 3.78019e-05
6.57355e+00 3.33538e+03 -4.06334e-05 -5.81507e-04
7.07355e+00 3.33538e+03 2.86583e-04 -6.93593e-05
7.57355e+00 3.33538e+03 7.06039e-04 6.85134e-04
8.07355e+00 3.33538e+03 -1.04096e-03 -1.08511e-03
8.57355e+00 3.33538e+03 -2.44301e-05 -1.25229e-04
9.07355e+00 3.33538e+03 5.48500e-04 8.14641e-04
9.57355e+00 3.33538e+03 5.39468e-04 1.25784e-04
1.00736e+01 3.33538e+03 -6.62569e-04 -7.00437e-04
1.05736e+01 3.33538e+03 4.72719e-04 -1.83742e-04
1.10736e+01 3.33538e+03 3.19002e-04 5.01027e-04
1.15736e+01 3.33538e+03 -9.38256e-04 -1.26257e-04
1.20736e+01 3.33538e+03 -1.29272e-05 -6.21637e-04
1.25736e+01 3.33538e+03 5.51052e-04 9.81882e-04
1.30736e+01 3.33538e+03 -1.04114e-04 1.61292e-04
1.35736e+01 3.33538e+03 -2.16718e-04 -1.27878e-04
1.40736e+01 3.33538e+03 3.54013e-04 3.61445e-04
1.45736e+01 3.33538e+03 5.67067e-05 -9.36220e-04
1.50736e+01 3.33538e+03 -2.57602e-04 1.76776e-04
1.55736e+01 3.33538e+03 7.97771e-05 4.71646e-04
1.60736e+01 3.33538e+03 2.13563e-04 2.81520e-04
1.65736e+01 3.33538e+03 -1.29528e-04 -9.64740e-05
-1.29264e+01 3.33642e+03 -7.86703e-01 -1.36414e-01
-1.24264e+01 3.33642e+03 5.69836e-01 2.38999e-01
-1.19264e+01 3.33642e+03 -3.94780e-01 -2.56886e-02
-1.14264e+01 3.33642e+03 -1.52837e+00 -6.84616e-01
-1.09264e+01 3.33642e+03 -1.06771e-01 2.59593e-01
-1.04264e+01 3.33642e+03 -1.09521e+00 -3.83988e-01
-9.92645e+00 3.33642e+03 -9.45912e-01 -1.91304e-01
-9.42645e+00 3.33642e+03 7.54589e-01 5.19943e-01
-8.92645e+00 3.33642e+03 -4.04939e-01 -2.77871e-01
-8.42645e+00 3.33642e+03 -3.15319e-01 1.23618e-01
-7.92645e+00 3.33642e+03 -3.78985e-01 7.52945e-02
-7.42645e+00 3.33642e+03 1.20467e-01 -3.25479e-01
-6.92645e+00 3.33642e+03 -8.57881e-01 -8.03594e-02
-6.42645e+00 3.33642e+03 2.96234e-01 3.46069e-02
-5.92645e+00 3.33642e+03 -3.75366e-01 -2.68012e-01
-5.42645e+00 3.33642e+03 -7.53287e-01 -1.78436e-01
-4.92645e+00 3.33642e+03 -9.41421e-01 -1.31589e-01
-4.42645e+00 3.33642e+03 1.55967e-01 2.00268e-01
-3.92645e+00 3.33642e+03 -2.51902e-01 -2.19742e-01
-3.42645e+00 3.33642e+03 -6.11919e-01 -4.03316e-01
-2.92645e+00 3.33642e+03 -1.93992e+00 -1.50578e+00
-2.42645e+00 3.33642e+03 -1.92131e+00 -2.07757e+00
-1.92645e+00 3.33642e+03 -3.00648e+00 -2.85114e+00
-1.42645e+00 3.33642e+03 -3.58843e+00 -3.12168e+00
-9.26447e-01 3.33642e+03 -4.36479e+00 -3.26442e+00
-4.26447e-01 3.33642e+03 -4.30918e+00 -3.69655e+00
7.35532e-02 3.33642e+03 -4.01235e+00 -3.36076e+00
5.73553e-01 3.33642e+03 -2.46545e+00 -2.11716e+00
1.07355e+00 3.33642e+03 -1.62289e+00 -1.50069e+00
1.57355e+00 3.33642e+03 -7.15350e-01 -7.27432e-01
2.07355e+00 3.33642e+03 -3.11487e-01 -2.73344e-01
2.57355e+00 3.33642e+03 -1.00909e-01 -9.83448e-02
3.07355e+00 3.33642e+03 -3.11227e-02 -2.67950e-02
3.57355e+00 3.33642e+03 1.11725e-02 4.68861e-03
4.07355e+00 3.33642e+03 -7.63106e-03 -1.00662e-02
4.57355e+00 3.33642e+03 -4.95320e-03 -2.68598e-03
5.07355e+00 3.33642e+03 1.41837e-04 5.78739e-04
5.57355e+00 3.33642e+03 6.03436e-04 -1.63933e-04
6.07355e+00 3.33642e+03 -3.15332e-04 3.82528e-05
6.57355e+00 3.33642e+03 -4.43682e-05 -4.75772e-04
7.07355e+00 3.33642e+03 2.93369e-04 -1.32057e-04
7.57355e+00 3.33642e+03 6.85756e-04 6.15026e-04
8.07355e+00 3.33642e+03 -9.67109e-04 -1.02633e-03
8.57355e+00 3.33642e+03 -5.29307e-05 -6.46284e-05
9.07355e+00 3.33642e+03 5.20190e-04 7.19353e-04
9.57355e+00 3.33642e+03 5.66366e-04 1.16471e-04
1.00736e+01 3.33642e+03 -6.75939e-04 -6.87957e-04
1.05736e+01 3.33642e+03 4.58939e-04 -1.39193e-04
1.10736e+01 3.33642e+03 2.73032e-04 4.32083e-04
1.15736e+01 3.33642e+03 -8.93674e-04 -9.05328e-05
1.20736e+01 3.33642e+03 3.37075e-05 -6.30232e-04
1.25736e+01 3.33642e+03 4.84592e-04 9.05596e-04
1.30736e+01 3.33642e+03 -1.25463e-04 1.72123e-04
1.35736e+01 3.33642e+03 -1.82069e-04 -9.50955e-05
1.40736e+01 3.33642e+03 3.64691e-04 3.39521e-04
1.45736e+01 3.33642e+03 6.66030e-05 -9.25634e-04
1.50736e+01 3.33642e+03 -3.31175e-04 1.57284e-04
1.55736e+01 3.33642e+03 7.81453e-05 5.32042e-04
1.60736e+01 3.33642e+03 2.62803e-04 2.99979e-04
1.65736e+01 3.33642e+03 -1.29918e-04 -1.44713e-04
-1.29264e+01 3.33747e+03 -7.17571e-01 -8.12585e-02
-1.24264e+01 3.33747e+03 6.49219e-01 2.55423e-01
-1.19264e+01 3.33747e+03 -4.39456e-01 -6.54147e-02
-1.14264e+01 3.33747e+03 -1.55800e+00 -7.05732e-01
-1.09264e+01 3.33747e+03 -1.01137e-01 2.58067e-01
-1.04264e+01 3.33747e+03 -1.04905e+00 -3.58062e-01
-9.92645e+00 3.33747e+03 -9.78508e-01 -2.48663e-01
-9.42645e+00 3.33747e+03 8.06820e-01 5.51080e-01
-8.92645e+00 3.33747e+03 -4.49480e-01 -2.98864e-01
-8.42645e+00 3.33747e+03 -2.62885e-01 1.67541e-01
-7.92645e+00 3.33747e+03 -3.71292e-01 9.14736e-02
-7.42645e+00 3.33747e+03 1.52623e-01 -2.82860e-01
-6.92645e+00 3.33747e+03 -9.95519e-01 -1.20261e-01
-6.42645e+00 3.33747e+03 2.67933e-01 1.56876e-02
-5.92645e+00 3.33747e+03 -4.68089e-01 -3.30128e-01
-5.42645e+00 3.33747e+03 -7.75103e-01 -1.71348e-01
-4.92645e+00 3.33747e+03 -9.20714e-01 -9.76608e-02
-4.42645e+00 3.33747e+03 8.14843e-02 1.77328e-01
-3.92645e+00 3.33747e+03 -2.36303e-01 -2.32003e-01
-3.42645e+00 3.33747e+03 -5.93982e-01 -3.92713e-01
-2.92645e+00 3.33747e+03 -1.95439e+00 -1.52391e+00
-2.42645e+00 3.33747e+03 -1.90180e+00 -2.06944e+00
-1.92645e+00 3.33747e+03 -2.96813e+00 -2.87158e+00
-1.42645e+00 3.33747e+03 -3.64898e+00 -3.15890e+00
-9.26447e-01 3.33747e+03 -4.38401e+00 -3.30798e+00
-4.26447e-01 3.33747e+03 -4.37794e+00 -3.73478e+00
7.35532e-02 3.33747e+03 -4.04799e+00 -3.41295e+00
5.73553e-01 3.33747e+03 -2.51269e+00 -2.14807e+00
1.07355e+00 3.33747e+03 -1.62497e+00 -1.50273e+00
1.57355e+00 3.33747e+03 -7.35889e-01 -7.40033e-01
2.07355e+00 3.33747e+03 -3.15477e-01 -2.77174e-01
2.57355e+00 3.33747e+03 -1.05550e-01 -1.01937e-01
3.07355e+00 3.33747e+03 -3.19889e-02 -2.70488e-02
3.57355e+00 3.33747e+03 1.17447e-02 4.44978e-03
4.07355e+00 3.33747e+03 -8.15195e-03 -9.57658e-03
4.57355e+00 3.33747e+03 -5.01061e-03 -2.69519e-03
5.07355e+00 3.33747e+03 2.11297e-04 6.11488e-04
5.57355e+00 3.33747e+03 5.29824e-04 -1.78550e-04
6.07355e+00 3.33747e+03 -3.56922e-04 3.37280e-05
6.57355e+00 3.33747e+03 -4.23887e-05 -3.75095e-04
7.07355e+00 3.33747e+03 2.95184e-04 -1.92693e-04
7.57355e+00 3.33747e+03 6.60583e-04 5.34277e-04
8.07355e+00 3.33747e+03 -8.81675e-04 -9.62260e-04
8.57355e+00 3.33747e+03 -8.73404e-05 -4.12648e-07
9.07355e+00 3.33747e+03 4.89303e-04 6.25529e-04
9.57355e+00 3.33747e+03 5.89213e-04 1.09109e-04
1.00736e+01 3.33747e+03 -6.78640e-04 -6.74237e-04
1.05736e+01 3.33747e+03 4.42006e-04 -9.25468e-05
1.10736e+01 3.33747e+03 2.20393e-04 3.52971e-04
1.15736e+01 3.33747e+03 -8.44132e-04 -6.04990e-05
1.20736e+01 3.33747e+03 8.22303e-05 -6.26470e-04
1.25736e+01 3.33747e+03 4.19068e-04 8.30902e-04
1.30736e+01 3.33747e+03 -1.52393e-04 1.76151e-04
1.35736e+01 3.33747e+03 -1.47123e-04 -5.81036e-05
1.40736e+01 3.33747e+03 3.76020e-04 3.12472e-04
1.45736e+01 3.33747e+03 6.91315e-05 -9.06623e-04
1.50736e+01 3.33747e+03 -4.00217e-04 1.37351e-04
1.55736e+01 3.33747e+03 7.66457e-05 5.76888e-04
1.60736e+01 3.33747e+03 3.10665e-04 3.20939e-04
1.65736e+01 3.33747e+03 -1.30591e-04 -1.86454e-04
-1.29264e+01 3.33851e+03 -6.46057e-01 -2.58648e-02
-1.24264e+01 3.33851e+03 7.20861e-01 2.68309e-01
-1.19264e+01 3.33851e+03 -4.77705e-01 -1.05046e-01
-1.14264e+01 3.33851e+03 -1.57799e+00 -7.21985e-01
-1.09264e+01 3.33851e+03 -9.38288e-02 2.59109e-01
-1.04264e+01 3.33851e+03 -1.00364e+00 -3.31315e-01
-9.92645e+00 3.33851e+03 -1.01467e+00 -3.11036e-01
-9.42645e+00 3.33851e+03 8.37940e-01 5.71177e-01
-8.92645e+00 3.33851e+03 -4.88072e-01 -3.13996e-01
-8.42645e+00 3.33851e+03 -2.08212e-01 2.10909e-01
-7.92645e+00 3.33851e+03 -3.63698e-01 1.04639e-01
-7.42645e+00 3.33851e+03 1.76759e-01 -2.41083e-01
-6.92645e+00 3.33851e+03 -1.13128e+00 -1.62583e-01
-6.42645e+00 3.33851e+03 2.21389e-01 -1.02940e-02
-5.92645e+00 3.33851e+03 -5.68117e-01 -3.93461e-01
-5.42645e+00 3.33851e+03 -8.08373e-01 -1.69618e-01
-4.92645e+00 3.33851e+03 -9.09853e-01 -7.09961e-02
-4.42645e+00 3.33851e+03 -9.96185e-04 1.51805e-01
-3.92645e+00 3.33851e+03 -2.26514e-01 -2.46822e-01
-3.42645e+00 3.33851e+03 -5.79415e-01 -3.83186e-01
-2.92645e+00 3.33851e+03 -1.97031e+00 -1.54203e+00
-2.42645e+00 3.33851e+03 -1.90205e+00 -2.06731e+00
-1.92645e+00 3.33851e+03 -2.93660e+00 -2.89665e+00
-1.42645e+00 3.33851e+03 -3.70808e+00 -3.19255e+00
-9.26447e-01 3.33851e+03 -4.40621e+00 -3.35695e+00
-4.26447e-01 3.33851e+03 -4.44953e+00 -3.77112e+00
7.35532e-02 3.33851e+03 -4.08931e+00 -3.46758e+00
5.73553e-01 3.33851e+03 -2.56219e+00 -2.18112e+00
1.07355e+00 3.33851e+03 -1.62830e+00 -1.50467e+00
1.57355e+00 3.33851e+03 -7.57126e-01 -7.52996e-01
2.07355e+00 3.33851e+03 -3.20368e-01 -2.81557e-01
2.57355e+00 3.33851e+03 -1.10077e-01 -1.06022e-01
3.07355e+00 3.33851e+03 -3.29319e-02 -2.72413e-02
3.57355e+00 3.33851e+03 1.21869e-02 4.00604e-03
4.07355e+00 3.33851e+03 -8.66297e-03 -9.05523e-03
4.57355e+00 3.33851e+03 -5.01950e-03 -2.61685e-03
5.07355e+00 3.33851e+03 2.82665e-04 6.16628e-04
5.57355e+00 3.33851e+03 4.63141e-04 -1.79369e-04
6.07355e+00 3.33851e+03 -3.97296e-04 2.45597e-05
6.57355e+00 3.33851e+03 -3.83709e-05 -2.82425e-04
7.07355e+00 3.33851e+03 2.95481e-04 -2.46830e-04
7.57355e+00 3.33851e+03 6.29669e-04 4.43572e-04
8.07355e+00 3.33851e+03 -7.85916e-04 -8.98742e-04
8.57355e+00 3.33851e+03 -1.25949e-04 6.66335e-05
9.07355e+00 3.33851e+03 4.55041e-04 5.36461e-04
9.57355e+00 3.33851e+03 6.06712e-04 1.02059e-04
1.00736e+01 3.33851e+03 -6.70043e-04 -6.55471e-04
1.05736e+01 3.33851e+03 4.20511e-04 -4.63805e-05
1.10736e+01 3.33851e+03 1.63526e-04 2.64088e-04
1.15736e+01 3.33851e+03 -7.89078e-04 -3.66370e-05
1.20736e+01 3.33851e+03 1.30139e-04 -6.11349e-04
1.25736e+01 3.33851e+03 3.54643e-04 7.60728e-04
1.30736e+01 3.33851e+03 -1.83249e-04 1.74134e-04
1.35736e+01 3.33851e+03 -1.10855e-04 -1.49222e-05
1.40736e+01 3.33851e+03 3.84669e-04 2.78719e-04
1.45736e+01 3.33851e+03 6.60999e-05 -8.79930e-04
1.50736e+01 3.33851e+03 -4.63783e-04 1.16910e-04
1.55736e+01 3.33851e+03 7.64431e-05 6.04215e-04
1.60736e+01 3.33851e+03 3.56988e-04 3.43596e-04
1.65736e+01 3.33851e+03 -1.32453e-04 -2.21135e-04
-1.29264e+01 3.33955e+03 -5.78911e-01 2.56546e-02
-1.24264e+01 3.33955e+03 7.81156e-01 2.77022e-01
-1.19264e+01 3.33955e+03 -5.07986e-01 -1.43213e-01
-1.14264e+01 3.33955e+03 -1.59078e+00 -7.33695e-01
-1.09264e+01 3.33955e+03 -8.85652e-02 2.61637e-01
-1.04264e+01 3.33955e+03 -9.59738e-01 -3.04566e-01
-9.92645e+00 3.33955e+03 -1.05348e+00 -3.77385e-01
-9.42645e+00 3.33955e+03 8.45208e-01 5.79587e-01
-8.92645e+00 3.33955e+03 -5.20059e-01 -3.24982e-01
-8.42645e+00 3.33955e+03 -1.47895e-01 2.54846e-01
-7.92645e+00 3.33955e+03 -3.54733e-01 1.14988e-01
-7.42645e+00 3.33955e+03 1.90863e-01 -2.01869e-01
-6.92645e+00 3.33955e+03 -1.25849e+00 -2.04873e-01
-6.42645e+00 3.33955e+03 1.60750e-01 -4.18421e-02
-5.92645e+00 3.33955e+03 -6.72210e-01 -4.55385e-01
-5.42645e+00 3.33955e+03 -8.52057e-01 -1.73823e-01
-4.92645e+00 3.33955e+03 -9.08308e-01 -5.17468e-02
-4.42645e+00 3.33955e+03 -9.00010e-02 1.24513e-01
-3.92645e+00 3.33955e+03 -2.25510e-01 -2.66273e-01
-3.42645e+00 3.33955e+03 -5.67569e-01 -3.73987e-01
-2.92645e+00 3.33955e+03 -1.98548e+00 -1.55933e+00
-2.42645e+00 3.33955e+03 -1.92228e+00 -2.07050e+00
-1.92645e+00 3.33955e+03 -2.91507e+00 -2.92787e+00
-1.42645e+00 3.33955e+03 -3.76544e+00 -3.22295e+00
-9.26447e-01 3.33955e+03 -4.43167e+00 -3.41146e+00
-4.26447e-01 3.33955e+03 -4.52313e+00 -3.80517e+00
7.35532e-02 3.33955e+03 -4.13730e+00 -3.52410e+00
5.73553e-01 3.33955e+03 -2.61381e+00 -2.21658e+00
1.07355e+00 3.33955e+03 -1.63309e+00 -1.50655e+00
1.57355e+00 3.33955e+03 -7.78982e-01 -7.66201e-01
2.07355e+00 3.33955e+03 -3.26269e-01 -2.86652e-01
2.57355e+00 3.33955e+03 -1.14341e-01 -1.10421e-01
3.07355e+00 3.33955e+03 -3.39530e-02 -2.73835e-02
3.57355e+00 3.33955e+03 1.24714e-02 3.37017e-03
4.07355e+00 3.33955e+03 -9.15541e-03 -8.50070e-03
4.57355e+00 3.33955e+03 -4.97724e-03 -2.46613e-03
5.07355e+00 3.33955e+03 3.47190e-04 5.93493e-04
5.57355e+00 3.33955e+03 4.07029e-04 -1.65341e-04
6.07355e+00 3.33955e+03 -4.34297e-04 1.20250e-05
6.57355e+00 3.33955e+03 -3.41809e-05 -1.99084e-04
7.07355e+00 3.33955e+03 2.94590e-04 -2.93059e-04
7.57355e+00 3.33955e+03 5.95302e-04 3.44697e-04
8.07355e+00 3.33955e+03 -6.83861e-04 -8.40251e-04
8.57355e+00 3.33955e+03 -1.65768e-04 1.37222e-04
9.07355e+00 3.33955e+03 4.16646e-04 4.53850e-04
9.57355e+00 3.33955e+03 6.19966e-04 9.63770e-05
1.00736e+01 3.33955e+03 -6.52227e-04 -6.31192e-04
1.05736e+01 3.33955e+03 3.93866e-04 -3.95633e-06
1.10736e+01 3.33955e+03 1.05026e-04 1.69399e-04
1.15736e+01 3.33955e+03 -7.29618e-04 -2.12666e-05
1.20736e+01 3.33955e+03 1.76172e-04 -5.85661e-04
1.25736e+01 3.33955e+03 2.92324e-04 6.97158e-04
1.30736e+01 3.33955e+03 -2.17484e-04 1.64529e-04
1.35736e+01 3.33955e+03 -7.16887e-05 3.62271e-05
1.40736e+01 3.33955e+03 3.89018e-04 2.39516e-04
1.45736e+01 3.33955e+03 5.79514e-05 -8.47417e-04
1.50736e+01 3.33955e+03 -5.22431e-04 9.66493e-05
1.55736e+01 3.33955e+03 7.99398e-05 6.13835e-04
1.60736e+01 3.33955e+03 4.00393e-04 3.67329e-04
1.65736e+01 3.33955e+03 -1.35932e-04 -2.48334e-04
-1.29264e+01 3.34059e+03 -5.17774e-01 7.22422e-02
-1.24264e+01 3.34059e+03 8.26599e-01 2.80633e-01
-1.19264e+01 3.34059e+03 -5.31483e-01 -1.80275e-01
-1.14264e+01 3.34059e+03 -1.59791e+00 -7.39955e-01
-1.09264e+01 3.34059e+03 -8.84977e-02 2.63212e-01
-1.04264e+01 3.34059e+03 -9.15581e-01 -2.77405e-01
-9.92645e+00 3.34059e+03 -1.09310e+00 -4.45945e-01
-9.42645e+00 3.34059e+03 8.25249e-01 5.74166e-01
-8.92645e+00 3.34059e+03 -5.42249e-01 -3.31017e-01
-8.42645e+00 3.34059e+03 -7.90199e-02 2.99701e-01
-7.92645e+00 3.34059e+03 -3.41586e-01 1.23380e-01
-7.42645e+00 3.34059e+03 1.94803e-01 -1.66157e-01
-6.92645e+00 3.34059e+03 -1.36894e+00 -2.43762e-01
-6.42645e+00 3.34059e+03 9.01926e-02 -7.79406e-02
-5.92645e+00 3.34059e+03 -7.79694e-01 -5.14900e-01
-5.42645e+00 3.34059e+03 -9.03066e-01 -1.83689e-01
-4.92645e+00 3.34059e+03 -9.13871e-01 -3.93432e-02
-4.42645e+00 3.34059e+03 -1.84048e-01 9.61216e-02
-3.92645e+00 3.34059e+03 -2.31559e-01 -2.90678e-01
-3.42645e+00 3.34059e+03 -5.57068e-01 -3.64664e-01
-2.92645e+00 3.34059e+03 -1.99681e+00 -1.57499e+00
-2.42645e+00 3.34059e+03 -1.96342e+00 -2.07898e+00
-1.92645e+00 3.34059e+03 -2.90489e+00 -2.96536e+00
-1.42645e+00 3.34059e+03 -3.82062e+00 -3.25033e+00
-9.26447e-01 3.34059e+03 -4.46248e+00 -3.47218e+00
-4.26447e-01 3.34059e+03 -4.59793e+00 -3.83698e+00
7.35532e-02 3.34059e+03 -4.19184e+00 -3.58140e+00
5.73553e-01 3.34059e+03 -2.66827e+00 -2.25555e+00
1.07355e+00 3.34059e+03 -1.63914e+00 -1.50842e+00
1.57355e+00 3.34059e+03 -8.00908e-01 -7.79439e-01
2.07355e+00 3.34059e+03 -3.33354e-01 -2.92688e-01
2.57355e+00 3.34059e+03 -1.18175e-01 -1.14952e-01
3.07355e+00 3.34059e+03 -3.50663e-02 -2.74926e-02
3.57355e+00 3.34059e+03 1.25717e-02 2.53985e-03
4.07355e+00 3.34059e+03 -9.61237e-03 -7.91534e-03
4.57355e+00 3.34059e+03 -4.88670e-03 -2.26582e-03
5.07355e+00 3.34059e+03 4.01964e-04 5.44831e-04
5.57355e+00 3.34059e+03 3.63229e-04 -1.34735e-04
6.07355e+00 3.34059e+03 -4.65042e-04 -5.86700e-07
6.57355e+00 3.34059e+03 -3.01620e-05 -1.26071e-04
7.07355e+00 3.34059e+03 2.89481e-04 -3.33390e-04
7.57355e+00 3.34059e+03 5.63431e-04 2.43817e-04
8.07355e+00 3.34059e+03 -5.83864e-04 -7.94482e-04
8.57355e+00 3.34059e+03 -2.02460e-04 2.12313e-04
9.07355e+00 3.34059e+03 3.74578e-04 3.79478e-04
9.57355e+00 3.34059e+03 6.29207e-04 9.16693e-05
1.00736e+01 3.34059e+03 -6.24409e-04 -6.01258e-04
1.05736e+01 3.34059e+03 3.60349e-04 3.30881e-05
1.10736e+01 3.34059e+03 4.65171e-05 7.32080e-05
1.15736e+01 3.34059e+03 -6.66986e-04 -1.53986e-05
1.20736e+01 3.34059e+03 2.19645e-04 -5.49823e-04
1.25736e+01 3.34059e+03 2.32987e-04 6.40091e-04
1.30736e+01 3.34059e+03 -2.54542e-04 1.46044e-04
1.35736e+01 3.34059e+03 -2.88333e-05 9.50480e-05
1.40736e+01 3.34059e+03 3.89277e-04 1.97166e-04
1.45736e+01 3.34059e+03 4.41278e-05 -8.09490e-04
1.50736e+01 3.34059e+03 -5.77109e-04 7.60139e-05
1.55736e+01 3.34059e+03 8.87024e-05 6.07449e-04
1.60736e+01 3.34059e+03 4.38077e-04 3.92962e-04
1.65736e+01 3.34059e+03 -1.42174e-04 -2.68244e-04
-1.29264e+01 3.34163e+03 -4.64178e-01 1.12737e-01
-1.24264e+01 3.34163e+03 8.56399e-01 2.78647e-01
-1.19264e+01 3.34163e+03 -5.46100e-01 -2.14888e-01
-1.14264e+01 3.34163e+03 -1.59861e+00 -7.40058e-01
-1.09264e+01 3.34163e+03 -9.45170e-02 2.62790e-01
-1.04264e+01 3.34163e+03 -8.71009e-01 -2.50407e-01
-9.92645e+00 3.34163e+03 -1.13100e+00 -5.13988e-01
-9.42645e+00 3.34163e+03 7.76338e-01 5.54606e-01
-8.92645e+00 3.34163e+03 -5.55163e-01 -3.32406e-01
-8.42645e+00 3.34163e+03 -3.81401e-03 3.44581e-01
-7.92645e+00 3.34163e+03 -3.24249e-01 1.30074e-01
-7.42645e+00 3.34163e+03 1.89609e-01 -1.33969e-01
-6.92645e+00 3.34163e+03 -1.45859e+00 -2.77303e-01
-6.42645e+00 3.34163e+03 1.14515e-02 -1.19070e-01
-5.92645e+00 3.34163e+03 -8.89466e-01 -5.71734e-01
-5.42645e+00 3.34163e+03 -9.56089e-01 -1.97275e-01
-4.92645e+00 3.34163e+03 -9.23683e-01 -3.32586e-02
-4.42645e+00 3.34163e+03 -2.81611e-01 6.80818e-02
-3.92645e+00 3.34163e+03 -2.42733e-01 -3.19408e-01
-3.42645e+00 3.34163e+03 -5.49016e-01 -3.56330e-01
-2.92645e+00 3.34163e+03 -2.00296e+00 -1.58859e+00
-2.42645e+00 3.34163e+03 -2.02476e+00 -2.09337e+00
-1.92645e+00 3.34163e+03 -2.90774e+00 -3.00853e+00
-1.42645e+00 3.34163e+03 -3.87282e+00 -3.27470e+00
-9.26447e-01 3.34163e+03 -4.50064e+00 -3.53984e+00
-4.26447e-01 3.34163e+03 -4.67300e+00 -3.86738e+00
7.35532e-02 3.34163e+03 -4.25267e+00 -3.63878e+00
5.73553e-01 3.34163e+03 -2.72645e+00 -2.29908e+00
1.07355e+00 3.34163e+03 -1.64625e+00 -1.51016e+00
1.57355e+00 3.34163e+03 -8.23089e-01 -7.93037e-01
2.07355e+00 3.34163e+03 -3.41727e-01 -2.99814e-01
2.57355e+00 3.34163e+03 -1.21452e-01 -1.19458e-01
3.07355e+00 3.34163e+03 -3.63214e-02 -2.76803e-02
3.57355e+00 3.34163e+03 1.25160e-02 1.55130e-03
4.07355e+00 3.34163e+03 -1.00103e-02 -7.29805e-03
4.57355e+00 3.34163e+03 -4.74365e-03 -2.02565e-03
5.07355e+00 3.34163e+03 4.47188e-04 4.65658e-04
5.57355e+00 3.34163e+03 3.35157e-04 -8.66398e-05
6.07355e+00 3.34163e+03 -4.89130e-04 -1.25459e-05
6.57355e+00 3.34163e+03 -2.74187e-05 -6.40639e-05
7.07355e+00 3.34163e+03 2.80072e-04 -3.69642e-04
7.57355e+00 3.34163e+03 5.38023e-04 1.49184e-04
8.07355e+00 3.34163e+03 -4.92539e-04 -7.67359e-04
8.57355e+00 3.34163e+03 -2.32655e-04 2.90758e-04
9.07355e+00 3.34163e+03 3.30661e-04 3.14825e-04
9.57355e+00 3.34163e+03 6.32274e-04 8.53917e-05
1.00736e+01 3.34163e+03 -5.83371e-04 -5.63042e-04
1.05736e+01 3.34163e+03 3.19048e-04 6.41214e-05
1.10736e+01 3.34163e+03 -1.23192e-05 -2.28783e-05
1.15736e+01 3.34163e+03 -6.01568e-04 -1.76453e-05
1.20736e+01 3.34163e+03 2.59640e-04 -5.05093e-04
1.25736e+01 3.34163e+03 1.77917e-04 5.88920e-04
1.30736e+01 3.34163e+03 -2.94008e-04 1.19552e-04
1.35736e+01 3.34163e+03 1.68911e-05 1.60150e-04
1.40736e+01 3.34163e+03 3.86603e-04 1.55429e-04
1.45736e+01 3.34163e+03 2.28698e-05 -7.70112e-04
1.50736e+01 3.34163e+03 -6.27264e-04 5.68193e-05
1.55736e+01 3.34163e+03 1.03314e-04 5.85991e-04
1.60736e+01 3.34163e+03 4.69290e-04 4.23241e-04
1.65736e+01 3.34163e+03 -1.52815e-04 -2.83413e-04
-1.29264e+01 3.34268e+03 -4.23318e-01 1.44647e-01
-1.24264e+01 3.34268e+03 8.67345e-01 2.70375e-01
-1.19264e+01 3.34268e+03 -5.48910e-01 -2.44648e-01
-1.14264e+01 3.34268e+03 -1.59321e+00 -7.34412e-01
-1.09264e+01 3.34268e+03 -1.09802e-01 2.58641e-01
-1.04264e+01 3.34268e+03 -8.26023e-01 -2.24188e-01
-9.92645e+00 3.34268e+03 -1.16713e+00 -5.80010e-01
-9.42645e+00 3.34268e+03 7.00425e-01 5.22505e-01
-8.92645e+00 3.34268e+03 -5.61661e-01 -3.31149e-01
-8.42645e+00 3.34268e+03 7.38693e-02 3.88585e-01
-7.92645e+00 3.34268e+03 -3.01747e-01 1.36649e-01
-7.42645e+00 3.34268e+03 1.74789e-01 -1.05944e-01
-6.92645e+00 3.34268e+03 -1.52842e+00 -3.06404e-01
-6.42645e+00 3.34268e+03 -7.39492e-02 -1.65343e-01
-5.92645e+00 3.34268e+03 -9.97981e-01 -6.23787e-01
-5.42645e+00 3.34268e+03 -1.00805e+00 -2.12914e-01
-4.92645e+00 3.34268e+03 -9.35728e-01 -3.34759e-02
-4.42645e+00 3.34268e+03 -3.80217e-01 4.13782e-02
-3.92645e+00 3.34268e+03 -2.59525e-01 -3.53047e-01
-3.42645e+00 3.34268e+03 -5.44826e-01 -3.49280e-01
-2.92645e+00 3.34268e+03 -2.00302e+00 -1.60033e+00
-2.42645e+00 3.34268e+03 -2.10205e+00 -2.11273e+00
-1.92645e+00 3.34268e+03 -2.92692e+00 -3.05871e+00
-1.42645e+00 3.34268e+03 -3.92220e+00 -3.29651e+00
-9.26447e-01 3.34268e+03 -4.54817e+00 -3.61497e+00
-4.26447e-01 3.34268e+03 -4.74728e+00 -3.89663e+00
7.35532e-02 3.34268e+03 -4.31954e+00 -3.69567e+00
5.73553e-01 3.34268e+03 -2.78912e+00 -2.34785e+00
1.07355e+00 3.34268e+03 -1.65447e+00 -1.51185e+00
1.57355e+00 3.34268e+03 -8.45844e-01 -8.07276e-01
2.07355e+00 3.34268e+03 -3.51517e-01 -3.08092e-01
2.57355e+00 3.34268e+03 -1.24043e-01 -1.23730e-01
3.07355e+00 3.34268e+03 -3.78101e-02 -2.80525e-02
3.57355e+00 3.34268e+03 1.23187e-02 4.33909e-04
4.07355e+00 3.34268e+03 -1.03394e-02 -6.65671e-03
4.57355e+00 3.34268e+03 -4.54355e-03 -1.75118e-03
5.07355e+00 3.34268e+03 4.79589e-04 3.51695e-04
5.57355e+00 3.34268e+03 3.25798e-04 -2.18888e-05
6.07355e+00 3.34268e+03 -5.05618e-04 -2.53552e-05
6.57355e+00 3.34268e+03 -2.65298e-05 -1.17981e-05
7.07355e+00 3.34268e+03 2.68066e-04 -4.03605e-04
7.57355e+00 3.34268e+03 5.18425e-04 6.42244e-05
8.07355e+00 3.34268e+03 -4.13185e-04 -7.59009e-04
8.57355e+00 3.34268e+03 -2.54065e-04 3.70538e-04
9.07355e+00 3.34268e+03 2.88467e-04 2.62314e-04
9.57355e+00 3.34268e+03 6.26869e-04 7.53795e-05
1.00736e+01 3.34268e+03 -5.29474e-04 -5.15144e-04
1.05736e+01 3.34268e+03 2.71785e-04 8.93226e-05
1.10736e+01 3.34268e+03 -7.10995e-05 -1.19845e-04
1.15736e+01 3.34268e+03 -5.33340e-04 -2.60003e-05
1.20736e+01 3.34268e+03 2.94861e-04 -4.54086e-04
1.25736e+01 3.34268e+03 1.28095e-04 5.44352e-04
1.30736e+01 3.34268e+03 -3.35980e-04 8.79906e-05
1.35736e+01 3.34268e+03 6.32811e-05 2.29272e-04
1.40736e+01 3.34268e+03 3.83493e-04 1.18783e-04
1.45736e+01 3.34268e+03 -6.60730e-06 -7.34711e-04
1.50736e+01 3.34268e+03 -6.72795e-04 4.15256e-05
1.55736e+01 3.34268e+03 1.23771e-04 5.51098e-04
1.60736e+01 3.34268e+03 4.95273e-04 4.58843e-04
1.65736e+01 3.34268e+03 -1.68498e-04 -2.95269e-04
-1.29264e+01 3.34372e+03 -3.98338e-01 1.66739e-01
-1.24264e+01 3.34372e+03 8.59522e-01 2.56187e-01
-1.19264e+01 3.34372e+03 -5.38844e-01 -2.68716e-01
-1.14264e+01 3.34372e+03 -1.58211e+00 -7.23394e-01
-1.09264e+01 3.34372e+03 -1.36162e-01 2.49607e-01
-1.04264e+01 3.34372e+03 -7.79490e-01 -1.99588e-01
-9.92645e+00 3.34372e+03 -1.19793e+00 -6.41281e-01
-9.42645e+00 3.34372e+03 6.03356e-01 4.80575e-01
-8.92645e+00 3.34372e+03 -5.62628e-01 -3.27714e-01
-8.42645e+00 3.34372e+03 1.51721e-01 4.30859e-01
-7.92645e+00 3.34372e+03 -2.72575e-01 1.43886e-01
-7.42645e+00 3.34372e+03 1.49223e-01 -8.29267e-02
-6.92645e+00 3.34372e+03 -1.57779e+00 -3.31732e-01
-6.42645e+00 3.34372e+03 -1.63378e-01 -2.15260e-01
-5.92645e+00 3.34372e+03 -1.10231e+00 -6.70052e-01
-5.42645e+00 3.34372e+03 -1.05892e+00 -2.29774e-01
-4.92645e+00 3.34372e+03 -9.49698e-01 -4.05021e-02
-4.42645e+00 3.34372e+03 -4.80934e-01 1.56898e-02
-3.92645e+00 3.34372e+03 -2.82224e-01 -3.91266e-01
-3.42645e+00 3.34372e+03 -5.45362e-01 -3.43393e-01
-2.92645e+00 3.34372e+03 -1.99769e+00 -1.61164e+00
-2.42645e+00 3.34372e+03 -2.19483e+00 -2.13756e+00
-1.92645e+00 3.34372e+03 -2.96482e+00 -3.11566e+00
-1.42645e+00 3.34372e+03 -3.97097e+00 -3.31730e+00
-9.26447e-01 3.34372e+03 -4.60748e+00 -3.69837e+00
-4.26447e-01 3.34372e+03 -4.81929e+00 -3.92387e+00
7.35532e-02 3.34372e+03 -4.39307e+00 -3.75200e+00
5.73553e-01 3.34372e+03 -2.85678e+00 -2.40205e+00
1.07355e+00 3.34372e+03 -1.66424e+00 -1.51393e+00
1.57355e+00 3.34372e+03 -8.68524e-01 -8.21771e-01
2.07355e+00 3.34372e+03 -3.63003e-01 -3.17684e-01
2.57355e+00 3.34372e+03 -1.25987e-01 -1.27696e-01
3.07355e+00 3.34372e+03 -3.95561e-02 -2.86063e-02
3.57355e+00 3.34372e+03 1.19516e-02 -7.91601e-04
4.07355e+00 3.34372e+03 -1.05825e-02 -5.98716e-03
4.57355e+00 3.34372e+03 -4.29803e-03 -1.46152e-03
5.07355e+00 3.34372e+03 4.98828e-04 2.07332e-04
5.57355e+00 3.34372e+03 3.35441e-04 5.54873e-05
6.07355e+00 3.34372e+03 -5.13418e-04 -4.03214e-05
6.57355e+00 3.34372e+03 -2.66710e-05 3.23253e-05
7.07355e+00 3.34372e+03 2.55235e-04 -4.35198e-04
7.57355e+00 3.34372e+03 5.02822e-04 -1.19629e-05
8.07355e+00 3.34372e+03 -3.47994e-04 -7.67100e-04
8.57355e+00 3.34372e+03 -2.66007e-04 4.46684e-04
9.07355e+00 3.34372e+03 2.53932e-04 2.26151e-04
9.57355e+00 3.34372e+03 6.11302e-04 6.02067e-05
1.00736e+01 3.34372e+03 -4.66883e-04 -4.60097e-04
1.05736e+01 3.34372e+03 2.21263e-04 1.11350e-04
1.10736e+01 3.34372e+03 -1.28283e-04 -2.18017e-04
1.15736e+01 3.34372e+03 -4.61868e-04 -3.96205e-05
1.20736e+01 3.34372e+03 3.24130e-04 -3.99449e-04
1.25736e+01 3.34372e+03 8.43106e-05 5.07631e-04
1.30736e+01 3.34372e+03 -3.79455e-04 5.46258e-05
1.35736e+01 3.34372e+03 1.07676e-04 2.99685e-04
1.40736e+01 3.34372e+03 3.80653e-04 8.78086e-05
1.45736e+01 3.34372e+03 -4.06010e-05 -7.03805e-04
1.50736e+01 3.34372e+03 -7.14034e-04 2.90278e-05
1.55736e+01 3.34372e+03 1.47306e-04 5.03766e-04
1.60736e+01 3.34372e+03 5.17059e-04 4.98362e-04
1.65736e+01 3.34372e+03 -1.88431e-04 -3.03159e-04
-1.29264e+01 3.34476e+03 -3.89886e-01 1.78703e-01
-1.24264e+01 3.34476e+03 8.32111e-01 2.35741e-01
-1.19264e+01 3.34476e+03 -5.18050e-01 -2.87900e-01
-1.14264e+01 3.34476e+03 -1.56601e+00 -7.07608e-01
-1.09264e+01 3.34476e+03 -1.72964e-01 2.36649e-01
-1.04264e+01 3.34476e+03 -7.29780e-01 -1.76833e-01
-9.92645e+00 3.34476e+03 -1.21851e+00 -6.95214e-01
-9.42645e+00 3.34476e+03 4.91710e-01 4.31536e-01
-8.92645e+00 3.34476e+03 -5.57019e-01 -3.21505e-01
-8.42645e+00 3.34476e+03 2.26622e-01 4.70278e-01
-7.92645e+00 3.34476e+03 -2.40761e-01 1.49670e-01
-7.42645e+00 3.34476e+03 1.13568e-01 -6.45758e-02
-6.92645e+00 3.34476e+03 -1.60875e+00 -3.54525e-01
-6.42645e+00 3.34476e+03 -2.55340e-01 -2.67300e-01
-5.92645e+00 3.34476e+03 -1.20127e+00 -7.10844e-01
-5.42645e+00 3.34476e+03 -1.10620e+00 -2.46561e-01
-4.92645e+00 3.34476e+03 -9.64904e-01 -5.43722e-02
-4.42645e+00 3.34476e+03 -5.83466e-01 -8.79337e-03
-3.92645e+00 3.34476e+03 -3.10236e-01 -4.33291e-01
-3.42645e+00 3.34476e+03 -5.51804e-01 -3.40029e-01
-2.92645e+00 3.34476e+03 -1.98790e+00 -1.62311e+00
-2.42645e+00 3.34476e+03 -2.30244e+00 -2.16844e+00
-1.92645e+00 3.34476e+03 -3.02225e+00 -3.17842e+00
-1.42645e+00 3.34476e+03 -4.02004e+00 -3.33820e+00
-9.26447e-01 3.34476e+03 -4.68007e+00 -3.79022e+00
-4.26447e-01 3.34476e+03 -4.88732e+00 -3.94783e+00
7.35532e-02 3.34476e+03 -4.47233e+00 -3.80762e+00
5.73553e-01 3.34476e+03 -2.92871e+00 -2.46079e+00
1.07355e+00 3.34476e+03 -1.67550e+00 -1.51695e+00
1.57355e+00 3.34476e+03 -8.90589e-01 -8.36164e-01
2.07355e+00 3.34476e+03 -3.76321e-01 -3.28809e-01
2.57355e+00 3.34476e+03 -1.27350e-01 -1.31277e-01
3.07355e+00 3.34476e+03 -4.14908e-02 -2.92560e-02
3.57355e+00 3.34476e+03 1.13804e-02 -2.08829e-03
4.07355e+00 3.34476e+03 -1.07170e-02 -5.27335e-03
4.57355e+00 3.34476e+03 -4.02149e-03 -1.17865e-03
5.07355e+00 3.34476e+03 5.03631e-04 3.84627e-05
5.57355e+00 3.34476e+03 3.62012e-04 1.39142e-04
6.07355e+00 3.34476e+03 -5.11136e-04 -5.79632e-05
6.57355e+00 3.34476e+03 -2.65882e-05 6.87118e-05
7.07355e+00 3.34476e+03 2.44249e-04 -4.62242e-04
7.57355e+00 3.34476e+03 4.90768e-04 -7.91797e-05
8.07355e+00 3.34476e+03 -2.98634e-04 -7.87946e-04
8.57355e+00 3.34476e+03 -2.67691e-04 5.13554e-04
9.07355e+00 3.34476e+03 2.29894e-04 2.08240e-04
9.57355e+00 3.34476e+03 5.84214e-04 4.00822e-05
1.00736e+01 3.34476e+03 -4.00451e-04 -4.01213e-04
1.05736e+01 3.34476e+03 1.69878e-04 1.31796e-04
1.10736e+01 3.34476e+03 -1.82470e-04 -3.14148e-04
1.15736e+01 3.34476e+03 -3.88607e-04 -5.96303e-05
1.20736e+01 3.34476e+03 3.46661e-04 -3.43406e-04
1.25736e+01 3.34476e+03 4.81954e-05 4.80004e-04
1.30736e+01 3.34476e+03 -4.22159e-04 2.23969e-05
1.35736e+01 3.34476e+03 1.46929e-04 3.69092e-04
1.40736e+01 3.34476e+03 3.76683e-04 6.13646e-05
1.45736e+01 3.34476e+03 -7.64722e-05 -6.75520e-04
1.50736e+01 3.34476e+03 -7.48586e-04 1.84143e-05
1.55736e+01 3.34476e+03 1.71520e-04 4.44966e-04
1.60736e+01 3.34476e+03 5.33813e-04 5.40219e-04
1.65736e+01 3.34476e+03 -2.13418e-04 -3.08355e-04
-1.29264e+01 3.34580e+03 -3.97785e-01 1.79807e-01
-1.24264e+01 3.34580e+03 7.81203e-01 2.07096e-01
-1.19264e+01 3.34580e+03 -4.88937e-01 -3.03590e-01
-1.14264e+01 3.34580e+03 -1.54630e+00 -6.87484e-01
-1.09264e+01 3.34580e+03 -2.19428e-01 2.20801e-01
-1.04264e+01 3.34580e+03 -6.76018e-01 -1.54883e-01
-9.92645e+00 3.34580e+03 -1.22754e+00 -7.41851e-01
-9.42645e+00 3.34580e+03 3.72765e-01 3.77913e-01
-8.92645e+00 3.34580e+03 -5.43890e-01 -3.12321e-01
-8.42645e+00 3.34580e+03 2.95046e-01 5.04967e-01
-7.92645e+00 3.34580e+03 -2.10919e-01 1.52121e-01
-7.42645e+00 3.34580e+03 6.95654e-02 -5.12632e-02
-6.92645e+00 3.34580e+03 -1.62415e+00 -3.74851e-01
-6.42645e+00 3.34580e+03 -3.49069e-01 -3.20147e-01
-5.92645e+00 3.34580e+03 -1.29170e+00 -7.45448e-01
-5.42645e+00 3.34580e+03 -1.14628e+00 -2.62540e-01
-4.92645e+00 3.34580e+03 -9.79750e-01 -7.41403e-02
-4.42645e+00 3.34580e+03 -6.86509e-01 -3.15649e-02
-3.92645e+00 3.34580e+03 -3.44285e-01 -4.79054e-01
-3.42645e+00 3.34580e+03 -5.66416e-01 -3.41079e-01
-2.92645e+00 3.34580e+03 -1.97360e+00 -1.63506e+00
-2.42645e+00 3.34580e+03 -2.42302e+00 -2.20533e+00
-1.92645e+00 3.34580e+03 -3.09948e+00 -3.24695e+00
-1.42645e+00 3.34580e+03 -4.07171e+00 -3.36102e+00
-9.26447e-01 3.34580e+03 -4.76742e+00 -3.88982e+00
-4.26447e-01 3.34580e+03 -4.95146e+00 -3.96831e+00
7.35532e-02 3.34580e+03 -4.55498e+00 -3.86166e+00
5.73553e-01 3.34580e+03 -3.00428e+00 -2.52360e+00
1.07355e+00 3.34580e+03 -1.68840e+00 -1.52161e+00
1.57355e+00 3.34580e+03 -9.12259e-01 -8.50790e-01
2.07355e+00 3.34580e+03 -3.91149e-01 -3.41368e-01
2.57355e+00 3.34580e+03 -1.28049e-01 -1.34375e-01
3.07355e+00 3.34580e+03 -4.34866e-02 -2.98698e-02
3.57355e+00 3.34580e+03 1.05912e-02 -3.43988e-03
4.07355e+00 3.34580e+03 -1.07314e-02 -4.52016e-03
4.57355e+00 3.34580e+03 -3.71941e-03 -9.16964e-04
5.07355e+00 3.34580e+03 4.89216e-04 -1.52949e-04
5.57355e+00 3.34580e+03 4.03323e-04 2.26760e-04
6.07355e+00 3.34580e+03 -4.98029e-04 -7.87249e-05
6.57355e+00 3.34580e+03 -2.35955e-05 9.90528e-05
7.07355e+00 3.34580e+03 2.36618e-04 -4.84947e-04
7.57355e+00 3.34580e+03 4.80784e-04 -1.37917e-04
8.07355e+00 3.34580e+03 -2.65512e-04 -8.17759e-04
8.57355e+00 3.34580e+03 -2.58666e-04 5.69765e-04
9.07355e+00 3.34580e+03 2.15748e-04 2.05987e-04
9.57355e+00 3.34580e+03 5.45522e-04 1.53916e-05
1.00736e+01 3.34580e+03 -3.32612e-04 -3.38536e-04
1.05736e+01 3.34580e+03 1.19443e-04 1.49294e-04
1.10736e+01 3.34580e+03 -2.33238e-04 -4.04563e-04
1.15736e+01 3.34580e+03 -3.15869e-04 -8.63850e-05
1.20736e+01 3.34580e+03 3.62156e-04 -2.88635e-04
1.25736e+01 3.34580e+03 2.10580e-05 4.60898e-04
1.30736e+01 3.34580e+03 -4.62772e-04 -7.58456e-06
1.35736e+01 3.34580e+03 1.80270e-04 4.34956e-04
1.40736e+01 3.34580e+03 3.71801e-04 4.10412e-05
1.45736e+01 3.34580e+03 -1.14720e-04 -6.48736e-04
1.50736e+01 3.34580e+03 -7.73282e-04 1.04724e-05
1.55736e+01 3.34580e+03 1.97475e-04 3.77831e-04
1.60736e+01 3.34580e+03 5.42053e-04 5.81922e-04
1.65736e+01 3.34580e+03 -2.45032e-04 -3.12063e-04
-1.29264e+01 3.34685e+03 -4.19876e-01 1.70196e-01
-1.24264e+01 3.34685e+03 7.06866e-01 1.69420e-01
-1.19264e+01 3.34685e+03 -4.50352e-01 -3.16313e-01
-1.14264e+01 3.34685e+03 -1.51981e+00 -6.61981e-01
-1.09264e+01 3.34685e+03 -2.72404e-01 2.03074e-01
-1.04264e+01 3.34685e+03 -6.16057e-01 -1.33046e-01
-9.92645e+00 3.34685e+03 -1.22412e+00 -7.81018e-01
-9.42645e+00 3.34685e+03 2.53638e-01 3.22711e-01
-8.92645e+00 3.34685e+03 -5.22964e-01 -2.99811e-01
-8.42645e+00 3.34685e+03 3.54084e-01 5.32476e-01
-7.92645e+00 3.34685e+03 -1.84385e-01 1.50772e-01
-7.42645e+00 3.34685e+03 2.10170e-02 -4.24773e-02
-6.92645e+00 3.34685e+03 -1.62560e+00 -3.92438e-01
-6.42645e+00 3.34685e+03 -4.41600e-01 -3.72416e-01
-5.92645e+00 3.34685e+03 -1.36802e+00 -7.72341e-01
-5.42645e+00 3.34685e+03 -1.17547e+00 -2.77015e-01
-4.92645e+00 3.34685e+03 -9.93366e-01 -9.89250e-02
-4.42645e+00 3.34685e+03 -7.89275e-01 -5.27967e-02
-3.92645e+00 3.34685e+03 -3.83750e-01 -5.28060e-01
-3.42645e+00 3.34685e+03 -5.92840e-01 -3.48982e-01
-2.92645e+00 3.34685e+03 -1.95468e+00 -1.64715e+00
-2.42645e+00 3.34685e+03 -2.55508e+00 -2.24802e+00
-1.92645e+00 3.34685e+03 -3.19731e+00 -3.32130e+00
-1.42645e+00 3.34685e+03 -4.12903e+00 -3.38769e+00
-9.26447e-01 3.34685e+03 -4.86960e+00 -3.99587e+00
-4.26447e-01 3.34685e+03 -5.01431e+00 -3.98664e+00
7.35532e-02 3.34685e+03 -4.64106e+00 -3.91434e+00
5.73553e-01 3.34685e+03 -3.08381e+00 -2.59067e+00
1.07355e+00 3.34685e+03 -1.70259e+00 -1.52801e+00
1.57355e+00 3.34685e+03 -9.33722e-01 -8.65945e-01
2.07355e+00 3.34685e+03 -4.07026e-01 -3.55006e-01
2.57355e+00 3.34685e+03 -1.28030e-01 -1.36959e-01
3.07355e+00 3.34685e+03 -4.53854e-02 -3.03542e-02
3.57355e+00 3.34685e+03 9.58211e-03 -4.82825e-03
4.07355e+00 3.34685e+03 -1.06196e-02 -3.73567e-03
4.57355e+00 3.34685e+03 -3.39661e-03 -6.84232e-04
5.07355e+00 3.34685e+03 4.55556e-04 -3.59141e-04
5.57355e+00 3.34685e+03 4.55219e-04 3.13892e-04
6.07355e+00 3.34685e+03 -4.75019e-04 -9.99872e-05
6.57355e+00 3.34685e+03 -1.49507e-05 1.25046e-04
7.07355e+00 3.34685e+03 2.32868e-04 -5.03369e-04
7.57355e+00 3.34685e+03 4.71956e-04 -1.89827e-04
8.07355e+00 3.34685e+03 -2.46838e-04 -8.52178e-04
8.57355e+00 3.34685e+03 -2.41078e-04 6.13787e-04
9.07355e+00 3.34685e+03 2.12031e-04 2.16758e-04
9.57355e+00 3.34685e+03 4.96053e-04 -1.51199e-05
1.00736e+01 3.34685e+03 -2.62444e-04 -2.71604e-04
1.05736e+01 3.34685e+03 7.08382e-05 1.63582e-04
1.10736e+01 3.34685e+03 -2.80982e-04 -4.89136e-04
1.15736e+01 3.34685e+03 -2.45736e-04 -1.20123e-04
1.20736e+01 3.34685e+03 3.71276e-04 -2.35643e-04
1.25736e+01 3.34685e+03 1.99006e-06 4.48791e-04
1.30736e+01 3.34685e+03 -5.00516e-04 -3.47940e-05
1.35736e+01 3.34685e+03 2.08982e-04 4.94606e-04
1.40736e+01 3.34685e+03 3.65776e-04 2.73748e-05
1.45736e+01 3.34685e+03 -1.54170e-04 -6.23329e-04
1.50736e+01 3.34685e+03 -7.87725e-04 5.46531e-06
1.55736e+01 3.34685e+03 2.24789e-04 3.05423e-04
1.60736e+01 3.34685e+03 5.42332e-04 6.22517e-04
1.65736e+01 3.34685e+03 -2.85391e-04 -3.17120e-04
-1.29264e+01 3.34789e+03 -4.53998e-01 1.50861e-01
-1.24264e+01 3.34789e+03 6.11808e-01 1.23360e-01
-1.19264e+01 3.34789e+03 -4.02208e-01 -3.26721e-01
-1.14264e+01 3.34789e+03 -1.48219e+00 -6.29677e-01
-1.09264e+01 3.34789e+03 -3.28762e-01 1.83515e-01
-1.04264e+01 3.34789e+03 -5.50723e-01 -1.11906e-01
-9.92645e+00 3.34789e+03 -1.20883e+00 -8.12742e-01
-9.42645e+00 3.34789e+03 1.40451e-01 2.69469e-01
-8.92645e+00 3.34789e+03 -4.97015e-01 -2.85372e-01
-8.42645e+00 3.34789e+03 4.00835e-01 5.51346e-01
-7.92645e+00 3.34789e+03 -1.63046e-01 1.45268e-01
-7.42645e+00 3.34789e+03 -2.80099e-02 -3.65997e-02
-6.92645e+00 3.34789e+03 -1.61707e+00 -4.08143e-01
-6.42645e+00 3.34789e+03 -5.28500e-01 -4.21626e-01
-5.92645e+00 3.34789e+03 -1.42796e+00 -7.91543e-01
-5.42645e+00 3.34789e+03 -1.19096e+00 -2.89725e-01
-4.92645e+00 3.34789e+03 -1.00559e+00 -1.28028e-01
-4.42645e+00 3.34789e+03 -8.88275e-01 -7.13761e-02
-3.92645e+00 3.34789e+03 -4.24889e-01 -5.78562e-01
-3.42645e+00 3.34789e+03 -6.31003e-01 -3.64903e-01
-2.92645e+00 3.34789e+03 -1.93077e+00 -1.65870e+00
-2.42645e+00 3.34789e+03 -2.69518e+00 -2.29520e+00
-1.92645e+00 3.34789e+03 -3.31513e+00 -3.40126e+00
-1.42645e+00 3.34789e+03 -4.19237e+00 -3.41892e+00
-9.26447e-01 3.34789e+03 -4.98579e+00 -4.10646e+00
-4.26447e-01 3.34789e+03 -5.07654e+00 -4.00365e+00
7.35532e-02 3.34789e+03 -4.73101e+00 -3.96654e+00
5.73553e-01 3.34789e+03 -3.16716e+00 -2.66164e+00
1.07355e+00 3.34789e+03 -1.71683e+00 -1.53555e+00
1.57355e+00 3.34789e+03 -9.54433e-01 -8.81357e-01
2.07355e+00 3.34789e+03 -4.23562e-01 -3.69315e-01
2.57355e+00 3.34789e+03 -1.27403e-01 -1.39023e-01
3.07355e+00 3.34789e+03 -4.70858e-02 -3.06406e-02
3.57355e+00 3.34789e+03 8.32688e-03 -6.24594e-03
4.07355e+00 3.34789e+03 -1.03743e-02 -2.92366e-03
4.57355e+00 3.34789e+03 -3.06589e-03 -4.92051e-04
5.07355e+00 3.34789e+03 4.00218e-04 -5.72549e-04
5.57355e+00 3.34789e+03 5.15932e-04 3.97385e-04
6.07355e+00 3.34789e+03 -4.44564e-04 -1.18550e-04
6.57355e+00 3.34789e+03 -1.49210e-06 1.46513e-04
7.07355e+00 3.34789e+03 2.32409e-04 -5.15560e-04
7.57355e+00 3.34789e+03 4.67777e-04 -2.34882e-04
8.07355e+00 3.34789e+03 -2.43199e-04 -8.89464e-04
8.57355e+00 3.34789e+03 -2.16536e-04 6.45488e-04
9.07355e+00 3.34789e+03 2.19925e-04 2.41427e-04
9.57355e+00 3.34789e+03 4.35665e-04 -5.41849e-05
1.00736e+01 3.34789e+03 -1.88274e-04 -1.99781e-04
1.05736e+01 3.34789e+03 2.28453e-05 1.73902e-04
1.10736e+01 3.34789e+03 -3.22720e-04 -5.66922e-04
1.15736e+01 3.34789e+03 -1.82091e-04 -1.60924e-04
1.20736e+01 3.34789e+03 3.74191e-04 -1.85699e-04
1.25736e+01 3.34789e+03 -8.79771e-06 4.42759e-04
1.30736e+01 3.34789e+03 -5.34284e-04 -5.80635e-05
1.35736e+01 3.34789e+03 2.34714e-04 5.46388e-04
1.40736e+01 3.34789e+03 3.55184e-04 1.79375e-05
1.45736e+01 3.34789e+03 -1.91190e-04 -5.97863e-04
1.50736e+01 3.34789e+03 -7.92984e-04 2.19826e-06
1.55736e+01 3.34789e+03 2.51406e-04 2.29423e-04
1.60736e+01 3.34789e+03 5.38430e-04 6.63098e-04
1.65736e+01 3.34789e+03 -3.36783e-04 -3.28134e-04
-1.29264e+01 3.34893e+03 -4.99543e-01 1.21535e-01
-1.24264e+01 3.34893e+03 4.98600e-01 6.96015e-02
-1.19264e+01 3.34893e+03 -3.44055e-01 -3.34758e-01
-1.14264e+01 3.34893e+03 -1.43398e+00 -5.90531e-01
-1.09264e+01 3.34893e+03 -3.87593e-01 1.61043e-01
-1.04264e+01 3.34893e+03 -4.81414e-01 -9.16895e-02
-9.92645e+00 3.34893e+03 -1.18064e+00 -8.36918e-01
-9.42645e+00 3.34893e+03 3.78843e-02 2.20779e-01
-8.92645e+00 3.34893e+03 -4.70605e-01 -2.71999e-01
-8.42645e+00 3.34893e+03 4.35393e-01 5.61190e-01
-7.92645e+00 3.34893e+03 -1.46662e-01 1.36603e-01
-7.42645e+00 3.34893e+03 -7.53027e-02 -3.26840e-02
-6.92645e+00 3.34893e+03 -1.60274e+00 -4.23653e-01
-6.42645e+00 3.34893e+03 -6.06354e-01 -4.66092e-01
-5.92645e+00 3.34893e+03 -1.47179e+00 -8.04150e-01
-5.42645e+00 3.34893e+03 -1.18568e+00 -2.97752e-01
-4.92645e+00 3.34893e+03 -1.01480e+00 -1.60640e-01
-4.42645e+00 3.34893e+03 -9.80466e-01 -8.60899e-02
-3.92645e+00 3.34893e+03 -4.62542e-01 -6.27371e-01
-3.42645e+00 3.34893e+03 -6.76035e-01 -3.87516e-01
-2.92645e+00 3.34893e+03 -1.90091e+00 -1.66896e+00
-2.42645e+00 3.34893e+03 -2.83995e+00 -2.34576e+00
-1.92645e+00 3.34893e+03 -3.44969e+00 -3.48584e+00
-1.42645e+00 3.34893e+03 -4.26211e+00 -3.45523e+00
-9.26447e-01 3.34893e+03 -5.11503e+00 -4.22003e+00
-4.26447e-01 3.34893e+03 -5.13692e+00 -4.01912e+00
7.35532e-02 3.34893e+03 -4.82380e+00 -4.01821e+00
5.73553e-01 3.34893e+03 -3.25328e+00 -2.73554e+00
1.07355e+00 3.34893e+03 -1.73101e+00 -1.54419e+00
1.57355e+00 3.34893e+03 -9.73931e-01 -8.96811e-01
2.07355e+00 3.34893e+03 -4.40474e-01 -3.84060e-01
2.57355e+00 3.34893e+03 -1.26139e-01 -1.40470e-01
3.07355e+00 3.34893e+03 -4.85527e-02 -3.06980e-02
3.57355e+00 3.34893e+03 6.81667e-03 -7.68954e-03
4.07355e+00 3.34893e+03 -9.98480e-03 -2.09886e-03
4.57355e+00 3.34893e+03 -2.74269e-03 -3.55427e-04
5.07355e+00 3.34893e+03 3.19397e-04 -7.90823e-04
5.57355e+00 3.34893e+03 5.87759e-04 4.78095e-04
6.07355e+00 3.34893e+03 -4.11497e-04 -1.36679e-04
6.57355e+00 3.34893e+03 1.52546e-05 1.63046e-04
7.07355e+00 3.34893e+03 2.34421e-04 -5.21710e-04
7.57355e+00 3.34893e+03 4.72124e-04 -2.70175e-04
8.07355e+00 3.34893e+03 -2.57358e-04 -9.31778e-04
8.57355e+00 3.34893e+03 -1.84428e-04 6.65741e-04
9.07355e+00 3.34893e+03 2.40345e-04 2.78904e-04
9.57355e+00 3.34893e+03 3.64392e-04 -1.03032e-04
1.00736e+01 3.34893e+03 -1.12021e-04 -1.21608e-04
1.05736e+01 3.34893e+03 -2.47821e-05 1.79401e-04
1.10736e+01 3.34893e+03 -3.54394e-04 -6.32926e-04
1.15736e+01 3.34893e+03 -1.30423e-04 -2.07994e-04
1.20736e+01 3.34893e+03 3.71178e-04 -1.40715e-04
1.25736e+01 3.34893e+03 -7.77003e-06 4.43647e-04
1.30736e+01 3.34893e+03 -5.64455e-04 -7.97645e-05
1.35736e+01 3.34893e+03 2.58140e-04 5.87723e-04
1.40736e+01 3.34893e+03 3.39077e-04 1.27797e-05
1.45736e+01 3.34893e+03 -2.22261e-04 -5.72474e-04
1.50736e+01 3.34893e+03 -7.91451e-04 -8.84639e-07
1.55736e+01 3.34893e+03 2.74807e-04 1.51001e-04
1.60736e+01 3.34893e+03 5.34422e-04 7.04778e-04
1.65736e+01 3.34893e+03 -3.99335e-04 -3.46772e-04
-1.29264e+01 3.34997e+03 -5.55446e-01 8.18311e-02
-1.24264e+01 3.34997e+03 3.70790e-01 9.23183e-03
-1.19264e+01 3.34997e+03 -2.72544e-01 -3.38276e-01
-1.14264e+01 3.34997e+03 -1.37550e+00 -5.45032e-01
-1.09264e+01 3.34997e+03 -4.46987e-01 1.36072e-01
-1.04264e+01 3.34997e+03 -4.09004e-01 -7.21002e-02
-9.92645e+00 3.34997e+03 -1.13778e+00 -8.52566e-01
-9.42645e+00 3.34997e+03 -5.20110e-02 1.77793e-01
-8.92645e+00 3.34997e+03 -4.44893e-01 -2.60772e-01
-8.42645e+00 3.34997e+03 4.58731e-01 5.61899e-01
-7.92645e+00 3.34997e+03 -1.33044e-01 1.26016e-01
-7.42645e+00 3.34997e+03 -1.16851e-01 -2.79702e-02
-6.92645e+00 3.34997e+03 -1.58547e+00 -4.40558e-01
-6.42645e+00 3.34997e+03 -6.73984e-01 -5.05051e-01
-5.92645e+00 3.34997e+03 -1.49845e+00 -8.10265e-01
-5.42645e+00 3.34997e+03 -1.15379e+00 -2.98110e-01
-4.92645e+00 3.34997e+03 -1.01787e+00 -1.95471e-01
-4.42645e+00 3.34997e+03 -1.06313e+00 -9.60357e-02
-3.92645e+00 3.34997e+03 -4.94514e-01 -6.72283e-01
-3.42645e+00 3.34997e+03 -7.25980e-01 -4.16528e-01
-2.92645e+00 3.34997e+03 -1.86521e+00 -1.67702e+00
-2.42645e+00 3.34997e+03 -2.98768e+00 -2.39961e+00
-1.92645e+00 3.34997e+03 -3.60039e+00 -3.57489e+00
-1.42645e+00 3.34997e+03 -4.33709e+00 -3.49582e+00
-9.26447e-01 3.34997e+03 -5.25675e+00 -4.33576e+00
-4.26447e-01 3.34997e+03 -5.19440e+00 -4.03311e+00
7.35532e-02 3.34997e+03 -4.91811e+00 -4.06902e+00
5.73553e-01 3.34997e+03 -3.34101e+00 -2.81142e+00
1.07355e+00 3.34997e+03 -1.74585e+00 -1.55443e+00
1.57355e+00 3.34997e+03 -9.91927e-01 -9.12124e-01
2.07355e+00 3.34997e+03 -4.57685e-01 -3.99296e-01
2.57355e+00 3.34997e+03 -1.24229e-01 -1.41213e-01
3.07355e+00 3.34997e+03 -4.97780e-02 -3.05820e-02
3.57355e+00 3.34997e+03 5.08758e-03 -9.10693e-03
4.07355e+00 3.34997e+03 -9.42845e-03 -1.26781e-03
4.57355e+00 3.34997e+03 -2.44255e-03 -2.83202e-04
5.07355e+00 3.34997e+03 2.17407e-04 -1.00177e-03
5.57355e+00 3.34997e+03 6.69799e-04 5.53273e-04
6.07355e+00 3.34997e+03 -3.79017e-04 -1.55976e-04
6.57355e+00 3.34997e+03 3.40714e-05 1.73503e-04
7.07355e+00 3.34997e+03 2.40517e-04 -5.22255e-04
7.57355e+00 3.34997e+03 4.82983e-04 -2.94279e-04
8.07355e+00 3.34997e+03 -2.86819e-04 -9.78306e-04
8.57355e+00 3.34997e+03 -1.46762e-04 6.72635e-04
9.07355e+00 3.34997e+03 2.72505e-04 3.26145e-04
9.57355e+00 3.34997e+03 2.83942e-04 -1.59987e-04
1.00736e+01 3.34997e+03 -3.72923e-05 -3.72937e-05
1.05736e+01 3.34997e+03 -7.02473e-05 1.82300e-04
1.10736e+01 3.34997e+03 -3.74197e-04 -6.83873e-04
1.15736e+01 3.34997e+03 -9.41935e-05 -2.60505e-04
1.20736e+01 3.34997e+03 3.62570e-04 -1.03225e-04
1.25736e+01 3.34997e+03 7.14364e-06 4.52354e-04
1.30736e+01 3.34997e+03 -5.89890e-04 -9.96648e-05
1.35736e+01 3.34997e+03 2.75733e-04 6.14715e-04
1.40736e+01 3.34997e+03 3.20115e-04 1.53772e-05
1.45736e+01 3.34997e+03 -2.46689e-04 -5.50067e-04
1.50736e+01 3.34997e+03 -7.83173e-04 -3.17012e-06
1.55736e+01 3.34997e+03 2.90676e-04 7.21794e-05
1.60736e+01 3.34997e+03 5.32724e-04 7.46580e-04
1.65736e+01 3.34997e+03 -4.69684e-04 -3.68728e-04
-1.29264e+01 3.35102e+03 -6.20482e-01 3.17849e-02
-1.24264e+01 3.35102e+03 2.31962e-01 -5.57538e-02
-1.19264e+01 3.35102e+03 -1.87257e-01 -3.35539e-01
-1.14264e+01 3.35102e+03 -1.30705e+00 -4.94398e-01
-1.09264e+01 3.35102e+03 -5.03584e-01 1.10423e-01
-1.04264e+01 3.35102e+03 -3.36499e-01 -5.37795e-02
-9.92645e+00 3.35102e+03 -1.08273e+00 -8.60361e-01
-9.42645e+00 3.35102e+03 -1.24703e-01 1.42960e-01
-8.92645e+00 3.35102e+03 -4.16866e-01 -2.50615e-01
-8.42645e+00 3.35102e+03 4.70246e-01 5.53302e-01
-7.92645e+00 3.35102e+03 -1.20836e-01 1.13138e-01
-7.42645e+00 3.35102e+03 -1.46201e-01 -1.81086e-02
-6.92645e+00 3.35102e+03 -1.56672e+00 -4.59212e-01
-6.42645e+00 3.35102e+03 -7.30017e-01 -5.36988e-01
-5.92645e+00 3.35102e+03 -1.50725e+00 -8.10628e-01
-5.42645e+00 3.35102e+03 -1.09562e+00 -2.89938e-01
-4.92645e+00 3.35102e+03 -1.01491e+00 -2.32282e-01
-4.42645e+00 3.35102e+03 -1.13355e+00 -9.99921e-02
-3.92645e+00 3.35102e+03 -5.20904e-01 -7.12423e-01
-3.42645e+00 3.35102e+03 -7.80887e-01 -4.51663e-01
-2.92645e+00 3.35102e+03 -1.82568e+00 -1.68277e+00
-2.42645e+00 3.35102e+03 -3.13494e+00 -2.45567e+00
-1.92645e+00 3.35102e+03 -3.76900e+00 -3.66907e+00
-1.42645e+00 3.35102e+03 -4.41698e+00 -3.54050e+00
-9.26447e-01 3.35102e+03 -5.40960e+00 -4.45308e+00
-4.26447e-01 3.35102e+03 -5.24773e+00 -4.04575e+00
7.35532e-02 3.35102e+03 -5.01156e+00 -4.11845e+00
5.73553e-01 3.35102e+03 -3.42856e+00 -2.88819e+00
1.07355e+00 3.35102e+03 -1.76139e+00 -1.56646e+00
1.57355e+00 3.35102e+03 -1.00808e+00 -9.27048e-01
2.07355e+00 3.35102e+03 -4.75148e-01 -4.15142e-01
2.57355e+00 3.35102e+03 -1.21777e-01 -1.41313e-01
3.07355e+00 3.35102e+03 -5.08253e-02 -3.03737e-02
3.57355e+00 3.35102e+03 3.16532e-03 -1.04711e-02
4.07355e+00 3.35102e+03 -8.69598e-03 -4.25635e-04
4.57355e+00 3.35102e+03 -2.17421e-03 -2.74812e-04
5.07355e+00 3.35102e+03 1.05520e-04 -1.18635e-03
5.57355e+00 3.35102e+03 7.59310e-04 6.20692e-04
6.07355e+00 3.35102e+03 -3.49299e-04 -1.75922e-04
6.57355e+00 3.35102e+03 5.37715e-05 1.77732e-04
7.07355e+00 3.35102e+03 2.53300e-04 -5.16537e-04
7.57355e+00 3.35102e+03 4.96412e-04 -3.10013e-04
8.07355e+00 3.35102e+03 -3.28243e-04 -1.02683e-03
8.57355e+00 3.35102e+03 -1.04520e-04 6.67514e-04
9.07355e+00 3.35102e+03 3.13204e-04 3.78716e-04
9.57355e+00 3.35102e+03 1.97463e-04 -2.22036e-04
1.00736e+01 3.35102e+03 3.24011e-05 5.09706e-05
1.05736e+01 3.35102e+03 -1.10542e-04 1.86287e-04
1.10736e+01 3.35102e+03 -3.82198e-04 -7.18972e-04
1.15736e+01 3.35102e+03 -7.43118e-05 -3.17910e-04
1.20736e+01 3.35102e+03 3.47332e-04 -7.65486e-05
1.25736e+01 3.35102e+03 3.70346e-05 4.68592e-04
1.30736e+01 3.35102e+03 -6.08154e-04 -1.15024e-04
1.35736e+01 3.35102e+03 2.83712e-04 6.26096e-04
1.40736e+01 3.35102e+03 2.99172e-04 2.61611e-05
1.45736e+01 3.35102e+03 -2.63830e-04 -5.31835e-04
1.50736e+01 3.35102e+03 -7.66684e-04 -4.00633e-06
1.55736e+01 3.35102e+03 2.96684e-04 -3.05310e-06
1.60736e+01 3.35102e+03 5.31248e-04 7.84402e-04
1.65736e+01 3.35102e+03 -5.41975e-04 -3.88283e-04
-1.29264e+01 3.35206e+03 -6.92268e-01 -2.72826e-02
-1.24264e+01 3.35206e+03 8.48094e-02 -1.23032e-01
-1.19264e+01 3.35206e+03 -8.97487e-02 -3.26361e-01
-1.14264e+01 3.35206e+03 -1.23229e+00 -4.41239e-01
-1.09264e+01 3.35206e+03 -5.56049e-01 8.42437e-02
-1.04264e+01 3.35206e+03 -2.65165e-01 -3.61234e-02
-9.92645e+00 3.35206e+03 -1.01563e+00 -8.60012e-01
-9.42645e+00 3.35206e+03 -1.75812e-01 1.17893e-01
-8.92645e+00 3.35206e+03 -3.83806e-01 -2.40751e-01
-8.42645e+00 3.35206e+03 4.70727e-01 5.36001e-01
-7.92645e+00 3.35206e+03 -1.09874e-01 9.73947e-02
-7.42645e+00 3.35206e+03 -1.58361e-01 -5.90366e-04
-6.92645e+00 3.35206e+03 -1.54633e+00 -4.79024e-01
-6.42645e+00 3.35206e+03 -7.71163e-01 -5.61273e-01
-5.92645e+00 3.35206e+03 -1.49646e+00 -8.04510e-01
-5.42645e+00 3.35206e+03 -1.01237e+00 -2.72880e-01
-4.92645e+00 3.35206e+03 -1.00709e+00 -2.71811e-01
-4.42645e+00 3.35206e+03 -1.19025e+00 -9.72025e-02
-3.92645e+00 3.35206e+03 -5.42321e-01 -7.47603e-01
-3.42645e+00 3.35206e+03 -8.35012e-01 -4.90373e-01
-2.92645e+00 3.35206e+03 -1.78458e+00 -1.68716e+00
-2.42645e+00 3.35206e+03 -3.27699e+00 -2.51186e+00
-1.92645e+00 3.35206e+03 -3.95490e+00 -3.76800e+00
-1.42645e+00 3.35206e+03 -4.50343e+00 -3.59080e+00
-9.26447e-01 3.35206e+03 -5.57252e+00 -4.57239e+00
-4.26447e-01 3.35206e+03 -5.29760e+00 -4.05775e+00
7.35532e-02 3.35206e+03 -5.10132e+00 -4.16540e+00
5.73553e-01 3.35206e+03 -3.51429e+00 -2.96486e+00
1.07355e+00 3.35206e+03 -1.77726e+00 -1.58051e+00
1.57355e+00 3.35206e+03 -1.02208e+00 -9.41280e-01
2.07355e+00 3.35206e+03 -4.92626e-01 -4.31514e-01
2.57355e+00 3.35206e+03 -1.18920e-01 -1.40881e-01
3.07355e+00 3.35206e+03 -5.17217e-02 -3.00931e-02
3.57355e+00 3.35206e+03 1.06979e-03 -1.17942e-02
4.07355e+00 3.35206e+03 -7.80913e-03 4.23542e-04
4.57355e+00 3.35206e+03 -1.93190e-03 -3.31300e-04
5.07355e+00 3.35206e+03 -6.92379e-06 -1.33349e-03
5.57355e+00 3.35206e+03 8.55617e-04 6.81352e-04
6.07355e+00 3.35206e+03 -3.23884e-04 -1.94745e-04
6.57355e+00 3.35206e+03 7.23931e-05 1.74655e-04
7.07355e+00 3.35206e+03 2.76965e-04 -5.02744e-04
7.57355e+00 3.35206e+03 5.09184e-04 -3.20484e-04
8.07355e+00 3.35206e+03 -3.82346e-04 -1.07816e-03
8.57355e+00 3.35206e+03 -5.42684e-05 6.53736e-04
9.07355e+00 3.35206e+03 3.59667e-04 4.30878e-04
9.57355e+00 3.35206e+03 1.08439e-04 -2.88387e-04
1.00736e+01 3.35206e+03 9.35661e-05 1.39763e-04
1.05736e+01 3.35206e+03 -1.42724e-04 1.92019e-04
1.10736e+01 3.35206e+03 -3.78683e-04 -7.34770e-04
1.15736e+01 3.35206e+03 -7.16528e-05 -3.82613e-04
1.20736e+01 3.35206e+03 3.26296e-04 -6.06260e-05
1.25736e+01 3.35206e+03 8.16855e-05 4.93058e-04
1.30736e+01 3.35206e+03 -6.17680e-04 -1.25125e-04
1.35736e+01 3.35206e+03 2.79438e-04 6.19026e-04
1.40736e+01 3.35206e+03 2.78304e-04 4.57635e-05
1.45736e+01 3.35206e+03 -2.73849e-04 -5.18643e-04
1.50736e+01 3.35206e+03 -7.42987e-04 -4.11150e-06
1.55736e+01 3.35206e+03 2.94489e-04 -6.96916e-05
1.60736e+01 3.35206e+03 5.28112e-04 8.12580e-04
1.65736e+01 3.35206e+03 -6.09826e-04 -4.00889e-04
-1.29264e+01 3.35310e+03 -7.66357e-01 -9.29099e-02
-1.24264e+01 3.35310e+03 -6.67049e-02 -1.90124e-01
-1.19264e+01 3.35310e+03 1.85476e-02 -3.10564e-01
-1.14264e+01 3.35310e+03 -1.15367e+00 -3.87735e-01
-1.09264e+01 3.35310e+03 -6.03875e-01 5.71303e-02
-1.04264e+01 3.35310e+03 -1.94191e-01 -1.77740e-02
-9.92645e+00 3.35310e+03 -9.35499e-01 -8.49668e-01
-9.42645e+00 3.35310e+03 -2.05472e-01 1.01235e-01
-8.92645e+00 3.35310e+03 -3.44863e-01 -2.30704e-01
-8.42645e+00 3.35310e+03 4.62959e-01 5.11634e-01
-7.92645e+00 3.35310e+03 -1.01971e-01 7.86582e-02
-7.42645e+00 3.35310e+03 -1.52368e-01 2.48308e-02
-6.92645e+00 3.35310e+03 -1.52142e+00 -4.98152e-01
-6.42645e+00 3.35310e+03 -7.96265e-01 -5.78149e-01
-5.92645e+00 3.35310e+03 -1.46579e+00 -7.90878e-01
-5.42645e+00 3.35310e+03 -9.06941e-01 -2.48037e-01
-4.92645e+00 3.35310e+03 -9.94439e-01 -3.13668e-01
-4.42645e+00 3.35310e+03 -1.23379e+00 -8.83844e-02
-3.92645e+00 3.35310e+03 -5.59376e-01 -7.77811e-01
-3.42645e+00 3.35310e+03 -8.81435e-01 -5.29655e-01
-2.92645e+00 3.35310e+03 -1.74443e+00 -1.69086e+00
-2.42645e+00 3.35310e+03 -3.41130e+00 -2.56738e+00
-1.92645e+00 3.35310e+03 -4.15717e+00 -3.87132e+00
-1.42645e+00 3.35310e+03 -4.59572e+00 -3.64647e+00
-9.26447e-01 3.35310e+03 -5.74415e+00 -4.69329e+00
-4.26447e-01 3.35310e+03 -5.34709e+00 -4.07130e+00
7.35532e-02 3.35310e+03 -5.18573e+00 -4.20862e+00
5.73553e-01 3.35310e+03 -3.59723e+00 -3.04072e+00
1.07355e+00 3.35310e+03 -1.79334e+00 -1.59678e+00
1.57355e+00 3.35310e+03 -1.03368e+00 -9.54602e-01
2.07355e+00 3.35310e+03 -5.09550e-01 -4.48121e-01
2.57355e+00 3.35310e+03 -1.15854e-01 -1.40067e-01
3.07355e+00 3.35310e+03 -5.24161e-02 -2.97036e-02
3.57355e+00 3.35310e+03 -1.19357e-03 -1.30708e-02
4.07355e+00 3.35310e+03 -6.79396e-03 1.27480e-03
4.57355e+00 3.35310e+03 -1.70970e-03 -4.60427e-04
5.07355e+00 3.35310e+03 -1.13107e-04 -1.43826e-03
5.57355e+00 3.35310e+03 9.56041e-04 7.32718e-04
6.07355e+00 3.35310e+03 -3.02102e-04 -2.09210e-04
6.57355e+00 3.35310e+03 8.78865e-05 1.61459e-04
7.07355e+00 3.35310e+03 3.14319e-04 -4.80777e-04
7.57355e+00 3.35310e+03 5.19257e-04 -3.25629e-04
8.07355e+00 3.35310e+03 -4.49329e-04 -1.13229e-03
8.57355e+00 3.35310e+03 5.73877e-06 6.33132e-04
9.07355e+00 3.35310e+03 4.09776e-04 4.78387e-04
9.57355e+00 3.35310e+03 2.05189e-05 -3.56193e-04
1.00736e+01 3.35310e+03 1.42480e-04 2.23474e-04
1.05736e+01 3.35310e+03 -1.65663e-04 1.98366e-04
1.10736e+01 3.35310e+03 -3.62777e-04 -7.26344e-04
1.15736e+01 3.35310e+03 -8.70908e-05 -4.55193e-04
1.20736e+01 3.35310e+03 2.99702e-04 -5.65323e-05
1.25736e+01 3.35310e+03 1.39637e-04 5.28716e-04
1.30736e+01 3.35310e+03 -6.15972e-04 -1.28041e-04
1.35736e+01 3.35310e+03 2.60855e-04 5.88436e-04
1.40736e+01 3.35310e+03 2.60040e-04 7.65385e-05
1.45736e+01 3.35310e+03 -2.77464e-04 -5.10082e-04
1.50736e+01 3.35310e+03 -7.13792e-04 -4.00822e-06
1.55736e+01 3.35310e+03 2.83293e-04 -1.27769e-04
1.60736e+01 3.35310e+03 5.23848e-04 8.28429e-04
1.65736e+01 3.35310e+03 -6.67158e-04 -4.02778e-04
-1.29264e+01 3.35414e+03 -8.36664e-01 -1.61421e-01
-1.24264e+01 3.35414e+03 -2.19116e-01 -2.55225e-01
-1.19264e+01 3.35414e+03 1.32078e-01 -2.89293e-01
-1.14264e+01 3.35414e+03 -1.07026e+00 -3.34674e-01
-1.09264e+01 3.35414e+03 -6.47132e-01 2.96918e-02
-1.04264e+01 3.35414e+03 -1.22545e-01 7.56446e-04
-9.92645e+00 3.35414e+03 -8.42101e-01 -8.27546e-01
-9.42645e+00 3.35414e+03 -2.14894e-01 9.10456e-02
-8.92645e+00 3.35414e+03 -2.97965e-01 -2.19135e-01
-8.42645e+00 3.35414e+03 4.51679e-01 4.82878e-01
-7.92645e+00 3.35414e+03 -9.62937e-02 5.82877e-02
-7.42645e+00 3.35414e+03 -1.28515e-01 5.76795e-02
-6.92645e+00 3.35414e+03 -1.49012e+00 -5.16750e-01
-6.42645e+00 3.35414e+03 -8.06897e-01 -5.87565e-01
-5.92645e+00 3.35414e+03 -1.41761e+00 -7.69804e-01
-5.42645e+00 3.35414e+03 -7.82207e-01 -2.15344e-01
-4.92645e+00 3.35414e+03 -9.78184e-01 -3.57343e-01
-4.42645e+00 3.35414e+03 -1.26576e+00 -7.60652e-02
-3.92645e+00 3.35414e+03 -5.70273e-01 -8.01922e-01
-3.42645e+00 3.35414e+03 -9.19408e-01 -5.68384e-01
-2.92645e+00 3.35414e+03 -1.70853e+00 -1.69469e+00
-2.42645e+00 3.35414e+03 -3.53670e+00 -2.62193e+00
-1.92645e+00 3.35414e+03 -4.37663e+00 -3.97896e+00
-1.42645e+00 3.35414e+03 -4.69526e+00 -3.70713e+00
-9.26447e-01 3.35414e+03 -5.92271e+00 -4.81434e+00
-4.26447e-01 3.35414e+03 -5.39935e+00 -4.08857e+00
7.35532e-02 3.35414e+03 -5.26488e+00 -4.24808e+00
5.73553e-01 3.35414e+03 -3.67638e+00 -3.11494e+00
1.07355e+00 3.35414e+03 -1.80985e+00 -1.61511e+00
1.57355e+00 3.35414e+03 -1.04281e+00 -9.66906e-01
2.07355e+00 3.35414e+03 -5.25418e-01 -4.64737e-01
2.57355e+00 3.35414e+03 -1.12679e-01 -1.39071e-01
3.07355e+00 3.35414e+03 -5.29267e-02 -2.92252e-02
3.57355e+00 3.35414e+03 -3.59491e-03 -1.42560e-02
4.07355e+00 3.35414e+03 -5.68167e-03 2.10474e-03
4.57355e+00 3.35414e+03 -1.50671e-03 -6.63102e-04
5.07355e+00 3.35414e+03 -2.10256e-04 -1.49461e-03
5.57355e+00 3.35414e+03 1.05460e-03 7.70085e-04
6.07355e+00 3.35414e+03 -2.82650e-04 -2.16478e-04
6.57355e+00 3.35414e+03 9.96923e-05 1.39902e-04
7.07355e+00 3.35414e+03 3.64293e-04 -4.53621e-04
7.57355e+00 3.35414e+03 5.25858e-04 -3.26748e-04
8.07355e+00 3.35414e+03 -5.26872e-04 -1.18547e-03
8.57355e+00 3.35414e+03 7.49921e-05 6.08719e-04
9.07355e+00 3.35414e+03 4.59570e-04 5.18588e-04
9.57355e+00 3.35414e+03 -6.31421e-05 -4.20668e-04
1.00736e+01 3.35414e+03 1.76680e-04 2.96130e-04
1.05736e+01 3.35414e+03 -1.77897e-04 2.06916e-04
1.10736e+01 3.35414e+03 -3.35386e-04 -6.94146e-04
1.15736e+01 3.35414e+03 -1.19335e-04 -5.32513e-04
1.20736e+01 3.35414e+03 2.67446e-04 -6.57861e-05
1.25736e+01 3.35414e+03 2.09659e-04 5.76991e-04
1.30736e+01 3.35414e+03 -6.03235e-04 -1.24587e-04
1.35736e+01 3.35414e+03 2.29952e-04 5.36607e-04
1.40736e+01 3.35414e+03 2.43879e-04 1.18049e-04
1.45736e+01 3.35414e+03 -2.75613e-04 -5.07031e-04
1.50736e+01 3.35414e+03 -6.79509e-04 -3.19941e-06
1.55736e+01 3.35414e+03 2.60934e-04 -1.80941e-04
1.60736e+01 3.35414e+03 5.20077e-04 8.34120e-04
1.65736e+01 3.35414e+03 -7.11115e-04 -3.94538e-04
-1.29264e+01 3.35519e+03 -8.99350e-01 -2.29901e-01
-1.24264e+01 3.35519e+03 -3.70505e-01 -3.17641e-01
-1.19264e+01 3.35519e+03 2.45376e-01 -2.64791e-01
-1.14264e+01 3.35519e+03 -9.81004e-01 -2.81916e-01
-1.09264e+01 3.35519e+03 -6.84516e-01 3.67638e-03
-1.04264e+01 3.35519e+03 -5.18062e-02 1.85713e-02
-9.92645e+00 3.35519e+03 -7.36144e-01 -7.93782e-01
-9.42645e+00 3.35519e+03 -2.05730e-01 8.54536e-02
-8.92645e+00 3.35519e+03 -2.43392e-01 -2.05788e-01
-8.42645e+00 3.35519e+03 4.39195e-01 4.51640e-01
-7.92645e+00 3.35519e+03 -9.02428e-02 3.76840e-02
-7.42645e+00 3.35519e+03 -8.90407e-02 9.61761e-02
-6.92645e+00 3.35519e+03 -1.45423e+00 -5.36106e-01
-6.42645e+00 3.35519e+03 -8.03402e-01 -5.88762e-01
-5.92645e+00 3.35519e+03 -1.35237e+00 -7.39801e-01
-5.42645e+00 3.35519e+03 -6.43471e-01 -1.75510e-01
-4.92645e+00 3.35519e+03 -9.62576e-01 -4.04033e-01
-4.42645e+00 3.35519e+03 -1.28914e+00 -6.28485e-02
-3.92645e+00 3.35519e+03 -5.71708e-01 -8.16804e-01
-3.42645e+00 3.35519e+03 -9.52440e-01 -6.06883e-01
-2.92645e+00 3.35519e+03 -1.68088e+00 -1.70002e+00
-2.42645e+00 3.35519e+03 -3.65251e+00 -2.67524e+00
-1.92645e+00 3.35519e+03 -4.61304e+00 -4.09014e+00
-1.42645e+00 3.35519e+03 -4.80505e+00 -3.77350e+00
-9.26447e-01 3.35519e+03 -6.10851e+00 -4.93483e+00
-4.26447e-01 3.35519e+03 -5.45614e+00 -4.11127e+00
7.35532e-02 3.35519e+03 -5.33856e+00 -4.28396e+00
5.73553e-01 3.35519e+03 -3.75183e+00 -3.18743e+00
1.07355e+00 3.35519e+03 -1.82711e+00 -1.63541e+00
1.57355e+00 3.35519e+03 -1.04967e+00 -9.78213e-01
2.07355e+00 3.35519e+03 -5.40077e-01 -4.81207e-01
2.57355e+00 3.35519e+03 -1.09488e-01 -1.38048e-01
3.07355e+00 3.35519e+03 -5.33061e-02 -2.86955e-02
3.57355e+00 3.35519e+03 -6.05433e-03 -1.52675e-02
4.07355e+00 3.35519e+03 -4.50318e-03 2.88950e-03
4.57355e+00 3.35519e+03 -1.32580e-03 -9.33419e-04
5.07355e+00 3.35519e+03 -2.94952e-04 -1.49361e-03
5.57355e+00 3.35519e+03 1.14209e-03 7.87424e-04
6.07355e+00 3.35519e+03 -2.63541e-04 -2.10212e-04
6.57355e+00 3.35519e+03 1.07870e-04 1.12052e-04
7.07355e+00 3.35519e+03 4.25459e-04 -4.23342e-04
7.57355e+00 3.35519e+03 5.26634e-04 -3.28173e-04
8.07355e+00 3.35519e+03 -6.13414e-04 -1.23453e-03
8.57355e+00 3.35519e+03 1.54673e-04 5.84994e-04
9.07355e+00 3.35519e+03 5.04790e-04 5.48802e-04
9.57355e+00 3.35519e+03 -1.39750e-04 -4.79506e-04
1.00736e+01 3.35519e+03 1.96606e-04 3.52540e-04
1.05736e+01 3.35519e+03 -1.78654e-04 2.17640e-04
1.10736e+01 3.35519e+03 -2.99061e-04 -6.41519e-04
1.15736e+01 3.35519e+03 -1.64934e-04 -6.10443e-04
1.20736e+01 3.35519e+03 2.29578e-04 -9.08102e-05
1.25736e+01 3.35519e+03 2.91924e-04 6.37987e-04
1.30736e+01 3.35519e+03 -5.81598e-04 -1.15417e-04
1.35736e+01 3.35519e+03 1.88019e-04 4.65745e-04
1.40736e+01 3.35519e+03 2.29735e-04 1.70963e-04
1.45736e+01 3.35519e+03 -2.70409e-04 -5.10929e-04
1.50736e+01 3.35519e+03 -6.39451e-04 1.15449e-06
1.55736e+01 3.35519e+03 2.24938e-04 -2.33144e-04
1.60736e+01 3.35519e+03 5.19019e-04 8.31579e-04
1.65736e+01 3.35519e+03 -7.39927e-04 -3.77508e-04
-1.29264e+01 3.35623e+03 -9.52607e-01 -2.97108e-01
-1.24264e+01 3.35623e+03 -5.21646e-01 -3.78765e-01
-1.19264e+01 3.35623e+03 3.55705e-01 -2.37168e-01
-1.14264e+01 3.35623e+03 -8.87185e-01 -2.30098e-01
-1.09264e+01 3.35623e+03 -7.13538e-01 -1.92157e-02
-1.04264e+01 3.35623e+03 1.46034e-02 3.52155e-02
-9.92645e+00 3.35623e+03 -6.21341e-01 -7.50797e-01
-9.42645e+00 3.35623e+03 -1.77348e-01 8.39353e-02
-8.92645e+00 3.35623e+03 -1.81015e-01 -1.90086e-01
-8.42645e+00 3.35623e+03 4.22185e-01 4.17384e-01
-7.92645e+00 3.35623e+03 -8.49574e-02 1.56523e-02
-7.42645e+00 3.35623e+03 -3.66563e-02 1.39183e-01
-6.92645e+00 3.35623e+03 -1.41609e+00 -5.56310e-01
-6.42645e+00 3.35623e+03 -7.86514e-01 -5.82517e-01
-5.92645e+00 3.35623e+03 -1.27092e+00 -6.99908e-01
-5.42645e+00 3.35623e+03 -4.96124e-01 -1.29296e-01
-4.92645e+00 3.35623e+03 -9.50992e-01 -4.53613e-01
-4.42645e+00 3.35623e+03 -1.30694e+00 -5.00863e-02
-3.92645e+00 3.35623e+03 -5.61684e-01 -8.20271e-01
-3.42645e+00 3.35623e+03 -9.83815e-01 -6.45134e-01
-2.92645e+00 3.35623e+03 -1.66447e+00 -1.70772e+00
-2.42645e+00 3.35623e+03 -3.75825e+00 -2.72654e+00
-1.92645e+00 3.35623e+03 -4.86445e+00 -4.20401e+00
-1.42645e+00 3.35623e+03 -4.92602e+00 -3.84607e+00
-9.26447e-01 3.35623e+03 -6.30078e+00 -5.05365e+00
-4.26447e-01 3.35623e+03 -5.51880e+00 -4.14067e+00
7.35532e-02 3.35623e+03 -5.40557e+00 -4.31576e+00
5.73553e-01 3.35623e+03 -3.82396e+00 -3.25805e+00
1.07355e+00 3.35623e+03 -1.84553e+00 -1.65798e+00
1.57355e+00 3.35623e+03 -1.05454e+00 -9.88497e-01
2.07355e+00 3.35623e+03 -5.53571e-01 -4.97373e-01
2.57355e+00 3.35623e+03 -1.06348e-01 -1.36998e-01
3.07355e+00 3.35623e+03 -5.35879e-02 -2.81739e-02
3.57355e+00 3.35623e+03 -8.49449e-03 -1.60172e-02
4.07355e+00 3.35623e+03 -3.29432e-03 3.61271e-03
4.57355e+00 3.35623e+03 -1.18015e-03 -1.27237e-03
5.07355e+00 3.35623e+03 -3.58735e-04 -1.42389e-03
5.57355e+00 3.35623e+03 1.21030e-03 7.79363e-04
6.07355e+00 3.35623e+03 -2.44136e-04 -1.85928e-04
6.57355e+00 3.35623e+03 1.12481e-04 7.73464e-05
7.07355e+00 3.35623e+03 4.93554e-04 -3.91641e-04
7.57355e+00 3.35623e+03 5.21194e-04 -3.31161e-04
8.07355e+00 3.35623e+03 -7.09180e-04 -1.27794e-03
8.57355e+00 3.35623e+03 2.44901e-04 5.64923e-04
9.07355e+00 3.35623e+03 5.43049e-04 5.68618e-04
9.57355e+00 3.35623e+03 -2.08621e-04 -5.30348e-04
1.00736e+01 3.35623e+03 2.03527e-04 3.89964e-04
1.05736e+01 3.35623e+03 -1.68262e-04 2.29101e-04
1.10736e+01 3.35623e+03 -2.54926e-04 -5.69628e-04
1.15736e+01 3.35623e+03 -2.21227e-04 -6.85684e-04
1.20736e+01 3.35623e+03 1.86259e-04 -1.33548e-04
1.25736e+01 3.35623e+03 3.87205e-04 7.11154e-04
1.30736e+01 3.35623e+03 -5.54046e-04 -1.00932e-04
1.35736e+01 3.35623e+03 1.33005e-04 3.74377e-04
1.40736e+01 3.35623e+03 2.20617e-04 2.37691e-04
1.45736e+01 3.35623e+03 -2.62424e-04 -5.21954e-04
1.50736e+01 3.35623e+03 -5.94395e-04 9.87449e-06
1.55736e+01 3.35623e+03 1.73858e-04 -2.84693e-04
1.60736e+01 3.35623e+03 5.22745e-04 8.21996e-04
1.65736e+01 3.35623e+03 -7.52031e-04 -3.50504e-04
-1.29264e+01 3.35727e+03 -9.93796e-01 -3.61206e-01
-1.24264e+01 3.35727e+03 -6.71498e-01 -4.39142e-01
-1.19264e+01 3.35727e+03 4.61203e-01 -2.05988e-01
-1.14264e+01 3.35727e+03 -7.88164e-01 -1.80210e-01
-1.09264e+01 3.35727e+03 -7.32050e-01 -3.86085e-02
-1.04264e+01 3.35727e+03 7.39044e-02 5.01951e-02
-9.92645e+00 3.35727e+03 -5.02333e-01 -7.00513e-01
-9.42645e+00 3.35727e+03 -1.28236e-01 8.70489e-02
-8.92645e+00 3.35727e+03 -1.10113e-01 -1.71612e-01
-8.42645e+00 3.35727e+03 3.96374e-01 3.79024e-01
-7.92645e+00 3.35727e+03 -7.97981e-02 -7.77001e-03
-7.42645e+00 3.35727e+03 2.62770e-02 1.85585e-01
-6.92645e+00 3.35727e+03 -1.37582e+00 -5.77029e-01
-6.42645e+00 3.35727e+03 -7.59359e-01 -5.71063e-01
-5.92645e+00 3.35727e+03 -1.17519e+00 -6.50633e-01
-5.42645e+00 3.35727e+03 -3.42425e-01 -7.60934e-02
-4.92645e+00 3.35727e+03 -9.42792e-01 -5.03845e-01
-4.42645e+00 3.35727e+03 -1.31726e+00 -3.73749e-02
-3.92645e+00 3.35727e+03 -5.38326e-01 -8.12093e-01
-3.42645e+00 3.35727e+03 -1.01288e+00 -6.81910e-01
-2.92645e+00 3.35727e+03 -1.66072e+00 -1.71817e+00
-2.42645e+00 3.35727e+03 -3.85179e+00 -2.77485e+00
-1.92645e+00 3.35727e+03 -5.12623e+00 -4.31854e+00
-1.42645e+00 3.35727e+03 -5.05690e+00 -3.92414e+00
-9.26447e-01 3.35727e+03 -6.49603e+00 -5.16871e+00
-4.26447e-01 3.35727e+03 -5.58928e+00 -4.17762e+00
7.35532e-02 3.35727e+03 -5.46678e+00 -4.34394e+00
5.73553e-01 3.35727e+03 -3.89334e+00 -3.32634e+00
1.07355e+00 3.35727e+03 -1.86652e+00 -1.68372e+00
1.57355e+00 3.35727e+03 -1.05780e+00 -9.97729e-01
2.07355e+00 3.35727e+03 -5.66193e-01 -5.13316e-01
2.57355e+00 3.35727e+03 -1.03197e-01 -1.35760e-01
3.07355e+00 3.35727e+03 -5.38101e-02 -2.77914e-02
3.57355e+00 3.35727e+03 -1.08525e-02 -1.64386e-02
4.07355e+00 3.35727e+03 -2.09015e-03 4.27326e-03
4.57355e+00 3.35727e+03 -1.07675e-03 -1.67036e-03
5.07355e+00 3.35727e+03 -3.97409e-04 -1.28214e-03
5.57355e+00 3.35727e+03 1.25515e-03 7.42465e-04
6.07355e+00 3.35727e+03 -2.23145e-04 -1.42147e-04
6.57355e+00 3.35727e+03 1.11488e-04 3.53771e-05
7.07355e+00 3.35727e+03 5.64178e-04 -3.60046e-04
7.57355e+00 3.35727e+03 5.11248e-04 -3.33479e-04
8.07355e+00 3.35727e+03 -8.13440e-04 -1.31444e-03
8.57355e+00 3.35727e+03 3.43762e-04 5.47831e-04
9.07355e+00 3.35727e+03 5.72987e-04 5.79528e-04
9.57355e+00 3.35727e+03 -2.68565e-04 -5.70604e-04
1.00736e+01 3.35727e+03 1.98943e-04 4.07068e-04
1.05736e+01 3.35727e+03 -1.46683e-04 2.40444e-04
1.10736e+01 3.35727e+03 -2.03598e-04 -4.80362e-04
1.15736e+01 3.35727e+03 -2.87961e-04 -7.58305e-04
1.20736e+01 3.35727e+03 1.41573e-04 -1.89977e-04
1.25736e+01 3.35727e+03 4.92452e-04 7.93077e-04
1.30736e+01 3.35727e+03 -5.22909e-04 -8.31193e-05
1.35736e+01 3.35727e+03 6.24403e-05 2.62971e-04
1.40736e+01 3.35727e+03 2.19683e-04 3.19690e-04
1.45736e+01 3.35727e+03 -2.52938e-04 -5.41517e-04
1.50736e+01 3.35727e+03 -5.45215e-04 2.40557e-05
1.55736e+01 3.35727e+03 1.06650e-04 -3.34809e-04
1.60736e+01 3.35727e+03 5.34514e-04 8.07707e-04
1.65736e+01 3.35727e+03 -7.48007e-04 -3.13421e-04
-1.29264e+01 3.35831e+03 -1.01944e+00 -4.19971e-01
-1.24264e+01 3.35831e+03 -8.13029e-01 -4.95876e-01
-1.19264e+01 3.35831e+03 5.59400e-01 -1.72766e-01
-1.14264e+01 3.35831e+03 -6.79230e-01 -1.31056e-01
-1.09264e+01 3.35831e+03 -7.39863e-01 -5.51610e-02
-1.04264e+01 3.35831e+03 1.25149e-01 6.37503e-02
-9.92645e+00 3.35831e+03 -3.81572e-01 -6.43294e-01
-9.42645e+00 3.35831e+03 -6.12413e-02 9.37537e-02
-8.92645e+00 3.35831e+03 -3.09843e-02 -1.50341e-01
-8.42645e+00 3.35831e+03 3.61999e-01 3.37797e-01
-7.92645e+00 3.35831e+03 -7.27681e-02 -3.07821e-02
-7.42645e+00 3.35831e+03 9.50539e-02 2.33122e-01
-6.92645e+00 3.35831e+03 -1.33397e+00 -5.98178e-01
-6.42645e+00 3.35831e+03 -7.23888e-01 -5.55320e-01
-5.92645e+00 3.35831e+03 -1.06517e+00 -5.91742e-01
-5.42645e+00 3.35831e+03 -1.84312e-01 -1.69450e-02
-4.92645e+00 3.35831e+03 -9.35746e-01 -5.52949e-01
-4.42645e+00 3.35831e+03 -1.31436e+00 -2.27167e-02
-3.92645e+00 3.35831e+03 -4.99386e-01 -7.91191e-01
-3.42645e+00 3.35831e+03 -1.03643e+00 -7.15946e-01
-2.92645e+00 3.35831e+03 -1.67065e+00 -1.73230e+00
-2.42645e+00 3.35831e+03 -3.92821e+00 -2.81855e+00
-1.92645e+00 3.35831e+03 -5.39078e+00 -4.43038e+00
-1.42645e+00 3.35831e+03 -5.19512e+00 -4.00673e+00
-9.26447e-01 3.35831e+03 -6.69001e+00 -5.27762e+00
-4.26447e-01 3.35831e+03 -5.66819e+00 -4.22267e+00
7.35532e-02 3.35831e+03 -5.52324e+00 -4.36901e+00
5.73553e-01 3.35831e+03 -3.96106e+00 -3.39196e+00
1.07355e+00 3.35831e+03 -1.89106e+00 -1.71320e+00
1.57355e+00 3.35831e+03 -1.05979e+00 -1.00600e+00
2.07355e+00 3.35831e+03 -5.78010e-01 -5.29012e-01
2.57355e+00 3.35831e+03 -9.99956e-02 -1.34226e-01
3.07355e+00 3.35831e+03 -5.39712e-02 -2.75840e-02
3.57355e+00 3.35831e+03 -1.30534e-02 -1.64874e-02
4.07355e+00 3.35831e+03 -9.12679e-04 4.86956e-03
4.57355e+00 3.35831e+03 -1.02374e-03 -2.10092e-03
5.07355e+00 3.35831e+03 -4.08283e-04 -1.06891e-03
5.57355e+00 3.35831e+03 1.27086e-03 6.75640e-04
6.07355e+00 3.35831e+03 -1.97285e-04 -7.78568e-05
6.57355e+00 3.35831e+03 1.01783e-04 -1.37385e-05
7.07355e+00 3.35831e+03 6.37116e-04 -3.29588e-04
7.57355e+00 3.35831e+03 4.96375e-04 -3.32782e-04
8.07355e+00 3.35831e+03 -9.23986e-04 -1.34527e-03
8.57355e+00 3.35831e+03 4.49143e-04 5.33653e-04
9.07355e+00 3.35831e+03 5.91624e-04 5.81435e-04
9.57355e+00 3.35831e+03 -3.14481e-04 -5.98207e-04
1.00736e+01 3.35831e+03 1.84717e-04 4.02724e-04
1.05736e+01 3.35831e+03 -1.15950e-04 2.49983e-04
1.10736e+01 3.35831e+03 -1.44607e-04 -3.76720e-04
1.15736e+01 3.35831e+03 -3.65173e-04 -8.27992e-04
1.20736e+01 3.35831e+03 1.00404e-04 -2.55767e-04
1.25736e+01 3.35831e+03 6.03414e-04 8.80209e-04
1.30736e+01 3.35831e+03 -4.90565e-04 -6.38027e-05
1.35736e+01 3.35831e+03 -2.41726e-05 1.33829e-04
1.40736e+01 3.35831e+03 2.27690e-04 4.15630e-04
1.45736e+01 3.35831e+03 -2.43590e-04 -5.68133e-04
1.50736e+01 3.35831e+03 -4.92797e-04 4.48394e-05
1.55736e+01 3.35831e+03 2.21850e-05 -3.83190e-04
1.60736e+01 3.35831e+03 5.56519e-04 7.89901e-04
1.65736e+01 3.35831e+03 -7.27875e-04 -2.67198e-04
-1.29264e+01 3.35936e+03 -1.02781e+00 -4.71073e-01
-1.24264e+01 3.35936e+03 -9.40389e-01 -5.46572e-01
-1.19264e+01 3.35936e+03 6.46470e-01 -1.39341e-01
-1.14264e+01 3.35936e+03 -5.56326e-01 -8.07765e-02
-1.09264e+01 3.35936e+03 -7.39857e-01 -6.98455e-02
-1.04264e+01 3.35936e+03 1.69340e-01 7.69242e-02
-9.92645e+00 3.35936e+03 -2.60102e-01 -5.79567e-01
-9.42645e+00 3.35936e+03 1.69153e-02 1.01946e-01
-8.92645e+00 3.35936e+03 5.71507e-02 -1.25688e-01
-8.42645e+00 3.35936e+03 3.21727e-01 2.96535e-01
-7.92645e+00 3.35936e+03 -6.55943e-02 -5.23633e-02
-7.42645e+00 3.35936e+03 1.65538e-01 2.80175e-01
-6.92645e+00 3.35936e+03 -1.29443e+00 -6.20540e-01
-6.42645e+00 3.35936e+03 -6.82207e-01 -5.36313e-01
-5.92645e+00 3.35936e+03 -9.41550e-01 -5.23607e-01
-5.42645e+00 3.35936e+03 -2.38872e-02 4.59918e-02
-4.92645e+00 3.35936e+03 -9.27823e-01 -5.99089e-01
-4.42645e+00 3.35936e+03 -1.29519e+00 -5.38182e-03
-3.92645e+00 3.35936e+03 -4.46335e-01 -7.58016e-01
-3.42645e+00 3.35936e+03 -1.05404e+00 -7.47133e-01
-2.92645e+00 3.35936e+03 -1.69461e+00 -1.75116e+00
-2.42645e+00 3.35936e+03 -3.98639e+00 -2.85690e+00
-1.92645e+00 3.35936e+03 -5.65159e+00 -4.53732e+00
-1.42645e+00 3.35936e+03 -5.33960e+00 -4.09442e+00
-9.26447e-01 3.35936e+03 -6.87992e+00 -5.37899e+00
-4.26447e-01 3.35936e+03 -5.75503e+00 -4.27537e+00
7.35532e-02 3.35936e+03 -5.57513e+00 -4.39125e+00
5.73553e-01 3.35936e+03 -4.02845e+00 -3.45546e+00
1.07355e+00 3.35936e+03 -1.91836e+00 -1.74564e+00
1.57355e+00 3.35936e+03 -1.06060e+00 -1.01328e+00
2.07355e+00 3.35936e+03 -5.88858e-01 -5.44203e-01
2.57355e+00 3.35936e+03 -9.67368e-02 -1.32343e-01
3.07355e+00 3.35936e+03 -5.41153e-02 -2.75432e-02
3.57355e+00 3.35936e+03 -1.50399e-02 -1.61811e-02
4.07355e+00 3.35936e+03 2.22807e-04 5.38821e-03
4.57355e+00 3.35936e+03 -1.03035e-03 -2.54003e-03
5.07355e+00 3.35936e+03 -3.93325e-04 -7.84895e-04
5.57355e+00 3.35936e+03 1.25177e-03 5.82078e-04
6.07355e+00 3.35936e+03 -1.64866e-04 7.02878e-06
6.57355e+00 3.35936e+03 8.07104e-05 -6.93420e-05
7.07355e+00 3.35936e+03 7.12655e-04 -2.99935e-04
7.57355e+00 3.35936e+03 4.75939e-04 -3.29355e-04
8.07355e+00 3.35936e+03 -1.03859e-03 -1.37103e-03
8.57355e+00 3.35936e+03 5.58079e-04 5.21572e-04
9.07355e+00 3.35936e+03 5.96747e-04 5.74570e-04
9.57355e+00 3.35936e+03 -3.42395e-04 -6.10306e-04
1.00736e+01 3.35936e+03 1.63325e-04 3.77851e-04
1.05736e+01 3.35936e+03 -8.03155e-05 2.55045e-04
1.10736e+01 3.35936e+03 -7.70522e-05 -2.63020e-04
1.15736e+01 3.35936e+03 -4.51942e-04 -8.92022e-04
1.20736e+01 3.35936e+03 6.51336e-05 -3.28391e-04
1.25736e+01 3.35936e+03 7.16435e-04 9.68629e-04
1.30736e+01 3.35936e+03 -4.59361e-04 -4.15459e-05
1.35736e+01 3.35936e+03 -1.25974e-04 -1.11331e-05
1.40736e+01 3.35936e+03 2.46368e-04 5.22294e-04
1.45736e+01 3.35936e+03 -2.34680e-04 -5.96373e-04
1.50736e+01 3.35936e+03 -4.40202e-04 7.13793e-05
1.55736e+01 3.35936e+03 -7.67812e-05 -4.27170e-04
1.60736e+01 3.35936e+03 5.88577e-04 7.68901e-04
1.65736e+01 3.35936e+03 -6.91799e-04 -2.12834e-04
-1.29264e+01 3.36040e+03 -1.01968e+00 -5.12781e-01
-1.24264e+01 3.36040e+03 -1.05149e+00 -5.90962e-01
-1.19264e+01 3.36040e+03 7.20604e-01 -1.06479e-01
-1.14264e+01 3.36040e+03 -4.20289e-01 -2.94926e-02
-1.09264e+01 3.36040e+03 -7.33748e-01 -8.30074e-02
-1.04264e+01 3.36040e+03 2.08960e-01 9.13418e-02
-9.92645e+00 3.36040e+03 -1.40716e-01 -5.11291e-01
-9.42645e+00 3.36040e+03 1.01602e-01 1.11314e-01
-8.92645e+00 3.36040e+03 1.50076e-01 -9.93106e-02
-8.42645e+00 3.36040e+03 2.75006e-01 2.56010e-01
-7.92645e+00 3.36040e+03 -6.14663e-02 -7.17753e-02
-7.42645e+00 3.36040e+03 2.36929e-01 3.26472e-01
-6.92645e+00 3.36040e+03 -1.26074e+00 -6.44354e-01
-6.42645e+00 3.36040e+03 -6.38300e-01 -5.16423e-01
-5.92645e+00 3.36040e+03 -8.07349e-01 -4.47756e-01
-5.42645e+00 3.36040e+03 1.35113e-01 1.10638e-01
-4.92645e+00 3.36040e+03 -9.21236e-01 -6.41719e-01
-4.42645e+00 3.36040e+03 -1.26111e+00 1.25771e-02
-3.92645e+00 3.36040e+03 -3.82781e-01 -7.14000e-01
-3.42645e+00 3.36040e+03 -1.06616e+00 -7.74683e-01
-2.92645e+00 3.36040e+03 -1.73184e+00 -1.77523e+00
-2.42645e+00 3.36040e+03 -4.02799e+00 -2.89030e+00
-1.92645e+00 3.36040e+03 -5.90416e+00 -4.63783e+00
-1.42645e+00 3.36040e+03 -5.49317e+00 -4.18933e+00
-9.26447e-01 3.36040e+03 -7.06316e+00 -5.47116e+00
-4.26447e-01 3.36040e+03 -5.84999e+00 -4.33553e+00
7.35532e-02 3.36040e+03 -5.62276e+00 -4.41106e+00
5.73553e-01 3.36040e+03 -4.09625e+00 -3.51701e+00
1.07355e+00 3.36040e+03 -1.94855e+00 -1.78095e+00
1.57355e+00 3.36040e+03 -1.06042e+00 -1.01959e+00
2.07355e+00 3.36040e+03 -5.98613e-01 -5.58689e-01
2.57355e+00 3.36040e+03 -9.36280e-02 -1.30260e-01
3.07355e+00 3.36040e+03 -5.44047e-02 -2.78103e-02
3.57355e+00 3.36040e+03 -1.68097e-02 -1.56027e-02
4.07355e+00 3.36040e+03 1.30261e-03 5.83820e-03
4.57355e+00 3.36040e+03 -1.09676e-03 -2.96865e-03
5.07355e+00 3.36040e+03 -3.59361e-04 -4.39817e-04
5.57355e+00 3.36040e+03 1.19572e-03 4.65810e-04
6.07355e+00 3.36040e+03 -1.25271e-04 1.14078e-04
6.57355e+00 3.36040e+03 4.82390e-05 -1.30030e-04
7.07355e+00 3.36040e+03 7.88442e-04 -2.69899e-04
7.57355e+00 3.36040e+03 4.51101e-04 -3.25563e-04
8.07355e+00 3.36040e+03 -1.15599e-03 -1.38913e-03
8.57355e+00 3.36040e+03 6.68742e-04 5.10177e-04
9.07355e+00 3.36040e+03 5.87012e-04 5.57864e-04
9.57355e+00 3.36040e+03 -3.51505e-04 -6.03874e-04
1.00736e+01 3.36040e+03 1.36760e-04 3.33401e-04
1.05736e+01 3.36040e+03 -4.23730e-05 2.55247e-04
1.10736e+01 3.36040e+03 -3.86386e-06 -1.45177e-04
1.15736e+01 3.36040e+03 -5.44391e-04 -9.46945e-04
1.20736e+01 3.36040e+03 3.55622e-05 -4.04847e-04
1.25736e+01 3.36040e+03 8.26544e-04 1.05300e-03
1.30736e+01 3.36040e+03 -4.28773e-04 -1.42530e-05
1.35736e+01 3.36040e+03 -2.40263e-04 -1.69745e-04
1.40736e+01 3.36040e+03 2.78302e-04 6.36241e-04
1.45736e+01 3.36040e+03 -2.26372e-04 -6.22134e-04
1.50736e+01 3.36040e+03 -3.89833e-04 1.03666e-04
1.55736e+01 3.36040e+03 -1.87268e-04 -4.65495e-04
1.60736e+01 3.36040e+03 6.29659e-04 7.45215e-04
1.65736e+01 3.36040e+03 -6.41596e-04 -1.53570e-04
-1.29264e+01 3.36144e+03 -9.95738e-01 -5.44362e-01
-1.24264e+01 3.36144e+03 -1.14386e+00 -6.28074e-01
-1.19264e+01 3.36144e+03 7.83746e-01 -7.41287e-02
-1.14264e+01 3.36144e+03 -2.74580e-01 2.17676e-02
-1.09264e+01 3.36144e+03 -7.23109e-01 -9.52271e-02
-1.04264e+01 3.36144e+03 2.48444e-01 1.09043e-01
-9.92645e+00 3.36144e+03 -2.52413e-02 -4.39428e-01
-9.42645e+00 3.36144e+03 1.91882e-01 1.22528e-01
-8.92645e+00 3.36144e+03 2.43340e-01 -7.31815e-02
-8.42645e+00 3.36144e+03 2.18175e-01 2.14350e-01
-7.92645e+00 3.36144e+03 -6.21922e-02 -8.80239e-02
-7.42645e+00 3.36144e+03 3.08892e-01 3.71867e-01
-6.92645e+00 3.36144e+03 -1.23029e+00 -6.67730e-01
-6.42645e+00 3.36144e+03 -5.94056e-01 -4.97609e-01
-5.92645e+00 3.36144e+03 -6.65006e-01 -3.66029e-01
-5.42645e+00 3.36144e+03 2.91819e-01 1.76407e-01
-4.92645e+00 3.36144e+03 -9.20025e-01 -6.81149e-01
-4.42645e+00 3.36144e+03 -1.21356e+00 2.98446e-02
-3.92645e+00 3.36144e+03 -3.12743e-01 -6.60045e-01
-3.42645e+00 3.36144e+03 -1.07389e+00 -7.97840e-01
-2.92645e+00 3.36144e+03 -1.78518e+00 -1.80581e+00
-2.42645e+00 3.36144e+03 -4.05323e+00 -2.91791e+00
-1.92645e+00 3.36144e+03 -6.14269e+00 -4.72965e+00
-1.42645e+00 3.36144e+03 -5.65653e+00 -4.29212e+00
-9.26447e-01 3.36144e+03 -7.23706e+00 -5.55309e+00
-4.26447e-01 3.36144e+03 -5.95344e+00 -4.40378e+00
7.35532e-02 3.36144e+03 -5.66707e+00 -4.42896e+00
5.73553e-01 3.36144e+03 -4.16354e+00 -3.57602e+00
1.07355e+00 3.36144e+03 -1.98253e+00 -1.81960e+00
1.57355e+00 3.36144e+03 -1.05958e+00 -1.02500e+00
2.07355e+00 3.36144e+03 -6.06949e-01 -5.72053e-01
2.57355e+00 3.36144e+03 -9.09118e-02 -1.28175e-01
3.07355e+00 3.36144e+03 -5.49591e-02 -2.85341e-02
3.57355e+00 3.36144e+03 -1.83671e-02 -1.48157e-02
4.07355e+00 3.36144e+03 2.31704e-03 6.24364e-03
4.57355e+00 3.36144e+03 -1.22910e-03 -3.38835e-03
5.07355e+00 3.36144e+03 -3.06367e-04 -4.31915e-05
5.57355e+00 3.36144e+03 1.10085e-03 3.27182e-04
6.07355e+00 3.36144e+03 -7.77262e-05 2.44467e-04
6.57355e+00 3.36144e+03 5.95867e-06 -1.93853e-04
7.07355e+00 3.36144e+03 8.61111e-04 -2.40553e-04
7.57355e+00 3.36144e+03 4.23086e-04 -3.21804e-04
8.07355e+00 3.36144e+03 -1.27378e-03 -1.39841e-03
8.57355e+00 3.36144e+03 7.78414e-04 5.00944e-04
9.07355e+00 3.36144e+03 5.62669e-04 5.27134e-04
9.57355e+00 3.36144e+03 -3.42812e-04 -5.77327e-04
1.00736e+01 3.36144e+03 1.05373e-04 2.69963e-04
1.05736e+01 3.36144e+03 -2.50945e-06 2.52986e-04
1.10736e+01 3.36144e+03 7.17409e-05 -2.77502e-05
1.15736e+01 3.36144e+03 -6.39819e-04 -9.92701e-04
1.20736e+01 3.36144e+03 1.09757e-05 -4.81754e-04
1.25736e+01 3.36144e+03 9.31134e-04 1.13065e-03
1.30736e+01 3.36144e+03 -3.98219e-04 1.82193e-05
1.35736e+01 3.36144e+03 -3.64856e-04 -3.39391e-04
1.40736e+01 3.36144e+03 3.25329e-04 7.54599e-04
1.45736e+01 3.36144e+03 -2.19001e-04 -6.44312e-04
1.50736e+01 3.36144e+03 -3.43244e-04 1.40989e-04
1.55736e+01 3.36144e+03 -3.06689e-04 -4.98578e-04
1.60736e+01 3.36144e+03 6.79065e-04 7.19179e-04
1.65736e+01 3.36144e+03 -5.79948e-04 -9.46461e-05
-1.29264e+01 3.36248e+03 -9.56024e-01 -5.64792e-01
-1.24264e+01 3.36248e+03 -1.21669e+00 -6.57730e-01
-1.19264e+01 3.36248e+03 8.36905e-01 -4.29072e-02
-1.14264e+01 3.36248e+03 -1.19207e-01 7.35957e-02
-1.09264e+01 3.36248e+03 -7.08906e-01 -1.06382e-01
-1.04264e+01 3.36248e+03 2.89715e-01 1.30718e-01
-9.92645e+00 3.36248e+03 8.31388e-02 -3.65358e-01
-9.42645e+00 3.36248e+03 2.84598e-01 1.34166e-01
-8.92645e+00 3.36248e+03 3.36110e-01 -4.72300e-02
-8.42645e+00 3.36248e+03 1.50740e-01 1.71783e-01
-7.92645e+00 3.36248e+03 -6.44540e-02 -9.87843e-02
-7.42645e+00 3.36248e+03 3.82754e-01 4.16320e-01
-6.92645e+00 3.36248e+03 -1.19786e+00 -6.88214e-01
-6.42645e+00 3.36248e+03 -5.49297e-01 -4.80937e-01
-5.92645e+00 3.36248e+03 -5.18696e-01 -2.82278e-01
-5.42645e+00 3.36248e+03 4.49089e-01 2.44810e-01
-4.92645e+00 3.36248e+03 -9.25148e-01 -7.16778e-01
-4.42645e+00 3.36248e+03 -1.15403e+00 4.60635e-02
-3.92645e+00 3.36248e+03 -2.39522e-01 -5.97770e-01
-3.42645e+00 3.36248e+03 -1.07935e+00 -8.16342e-01
-2.92645e+00 3.36248e+03 -1.85545e+00 -1.84382e+00
-2.42645e+00 3.36248e+03 -4.06379e+00 -2.93959e+00
-1.92645e+00 3.36248e+03 -6.36186e+00 -4.81062e+00
-1.42645e+00 3.36248e+03 -5.82511e+00 -4.40098e+00
-9.26447e-01 3.36248e+03 -7.40084e+00 -5.62606e+00
-4.26447e-01 3.36248e+03 -6.06464e+00 -4.48055e+00
7.35532e-02 3.36248e+03 -5.70916e+00 -4.44576e+00
5.73553e-01 3.36248e+03 -4.22913e+00 -3.63175e+00
1.07355e+00 3.36248e+03 -2.01996e+00 -1.86121e+00
1.57355e+00 3.36248e+03 -1.05814e+00 -1.02950e+00
2.07355e+00 3.36248e+03 -6.13606e-01 -5.83981e-01
2.57355e+00 3.36248e+03 -8.85946e-02 -1.26140e-01
3.07355e+00 3.36248e+03 -5.57883e-02 -2.97856e-02
3.57355e+00 3.36248e+03 -1.97100e-02 -1.38593e-02
4.07355e+00 3.36248e+03 3.24473e-03 6.60597e-03
4.57355e+00 3.36248e+03 -1.43025e-03 -3.80506e-03
5.07355e+00 3.36248e+03 -2.34906e-04 3.94712e-04
5.57355e+00 3.36248e+03 9.64798e-04 1.63110e-04
6.07355e+00 3.36248e+03 -2.03056e-05 3.97914e-04
6.57355e+00 3.36248e+03 -4.76829e-05 -2.58941e-04
7.07355e+00 3.36248e+03 9.29779e-04 -2.13588e-04
7.57355e+00 3.36248e+03 3.91535e-04 -3.19520e-04
8.07355e+00 3.36248e+03 -1.38970e-03 -1.39875e-03
8.57355e+00 3.36248e+03 8.85818e-04 4.97862e-04
9.07355e+00 3.36248e+03 5.25394e-04 4.78914e-04
9.57355e+00 3.36248e+03 -3.19560e-04 -5.30096e-04
1.00736e+01 3.36248e+03 6.97538e-05 1.88561e-04
1.05736e+01 3.36248e+03 4.01388e-05 2.50335e-04
1.10736e+01 3.36248e+03 1.47849e-04 8.72906e-05
1.15736e+01 3.36248e+03 -7.39278e-04 -1.03148e-03
1.20736e+01 3.36248e+03 -6.96520e-06 -5.53751e-04
1.25736e+01 3.36248e+03 1.02942e-03 1.20178e-03
1.30736e+01 3.36248e+03 -3.68018e-04 5.54765e-05
1.35736e+01 3.36248e+03 -4.99820e-04 -5.17740e-04
1.40736e+01 3.36248e+03 3.89800e-04 8.74816e-04
1.45736e+01 3.36248e+03 -2.13390e-04 -6.63912e-04
1.50736e+01 3.36248e+03 -3.02223e-04 1.82064e-04
1.55736e+01 3.36248e+03 -4.31737e-04 -5.26530e-04
1.60736e+01 3.36248e+03 7.36594e-04 6.92419e-04
1.65736e+01 3.36248e+03 -5.11305e-04 -4.17445e-05
-1.29264e+01 3.36353e+03 -9.00856e-01 -5.73475e-01
-1.24264e+01 3.36353e+03 -1.27032e+00 -6.80005e-01
-1.19264e+01 3.36353e+03 8.79477e-01 -1.28036e-02
-1.14264e+01 3.36353e+03 4.63910e-02 1.26086e-01
-1.09264e+01 3.36353e+03 -6.88206e-01 -1.15220e-01
-1.04264e+01 3.36353e+03 3.32670e-01 1.56043e-01
-9.92645e+00 3.36353e+03 1.78796e-01 -2.91619e-01
-9.42645e+00 3.36353e+03 3.74677e-01 1.45010e-01
-8.92645e+00 3.36353e+03 4.25231e-01 -2.20358e-02
-8.42645e+00 3.36353e+03 7.29682e-02 1.29482e-01
-7.92645e+00 3.36353e+03 -6.26751e-02 -1.01122e-01
-7.42645e+00 3.36353e+03 4.60701e-01 4.60645e-01
-6.92645e+00 3.36353e+03 -1.16137e+00 -7.04299e-01
-6.42645e+00 3.36353e+03 -5.05207e-01 -4.67301e-01
-5.92645e+00 3.36353e+03 -3.70894e-01 -1.99679e-01
-5.42645e+00 3.36353e+03 6.07503e-01 3.16566e-01
-4.92645e+00 3.36353e+03 -9.35907e-01 -7.47717e-01
-4.42645e+00 3.36353e+03 -1.08451e+00 6.09091e-02
-3.92645e+00 3.36353e+03 -1.64708e-01 -5.28279e-01
-3.42645e+00 3.36353e+03 -1.08267e+00 -8.29916e-01
-2.92645e+00 3.36353e+03 -1.93665e+00 -1.88834e+00
-2.42645e+00 3.36353e+03 -4.06310e+00 -2.95650e+00
-1.92645e+00 3.36353e+03 -6.55919e+00 -4.87921e+00
-1.42645e+00 3.36353e+03 -5.99612e+00 -4.51363e+00
-9.26447e-01 3.36353e+03 -7.55394e+00 -5.69074e+00
-4.26447e-01 3.36353e+03 -6.18188e+00 -4.56608e+00
7.35532e-02 3.36353e+03 -5.74943e+00 -4.46163e+00
5.73553e-01 3.36353e+03 -4.29244e+00 -3.68363e+00
1.07355e+00 3.36353e+03 -2.05971e+00 -1.90503e+00
1.57355e+00 3.36353e+03 -1.05603e+00 -1.03312e+00
2.07355e+00 3.36353e+03 -6.18635e-01 -5.94416e-01
2.57355e+00 3.36353e+03 -8.66644e-02 -1.24163e-01
3.07355e+00 3.36353e+03 -5.69602e-02 -3.16626e-02
3.57355e+00 3.36353e+03 -2.08399e-02 -1.27812e-02
4.07355e+00 3.36353e+03 4.05191e-03 6.91348e-03
4.57355e+00 3.36353e+03 -1.69246e-03 -4.21074e-03
5.07355e+00 3.36353e+03 -1.48110e-04 8.61871e-04
5.57355e+00 3.36353e+03 7.87666e-04 -2.44568e-05
6.07355e+00 3.36353e+03 4.88535e-05 5.71836e-04
6.57355e+00 3.36353e+03 -1.12818e-04 -3.22855e-04
7.07355e+00 3.36353e+03 9.92903e-04 -1.91082e-04
7.57355e+00 3.36353e+03 3.56445e-04 -3.20704e-04
8.07355e+00 3.36353e+03 -1.49961e-03 -1.38742e-03
8.57355e+00 3.36353e+03 9.89817e-04 5.03112e-04
9.07355e+00 3.36353e+03 4.76415e-04 4.13541e-04
9.57355e+00 3.36353e+03 -2.86802e-04 -4.63889e-04
1.00736e+01 3.36353e+03 3.06451e-05 9.12089e-05
1.05736e+01 3.36353e+03 8.64892e-05 2.48630e-04
1.10736e+01 3.36353e+03 2.23615e-04 1.98756e-04
1.15736e+01 3.36353e+03 -8.42908e-04 -1.06429e-03
1.20736e+01 3.36353e+03 -1.86308e-05 -6.16597e-04
1.25736e+01 3.36353e+03 1.12390e-03 1.26692e-03
1.30736e+01 3.36353e+03 -3.39890e-04 9.27393e-05
1.35736e+01 3.36353e+03 -6.45369e-04 -7.00193e-04
1.40736e+01 3.36353e+03 4.73330e-04 9.94178e-04
1.45736e+01 3.36353e+03 -2.09988e-04 -6.81174e-04
1.50736e+01 3.36353e+03 -2.68431e-04 2.23570e-04
1.55736e+01 3.36353e+03 -5.58089e-04 -5.47318e-04
1.60736e+01 3.36353e+03 8.01312e-04 6.65980e-04
1.65736e+01 3.36353e+03 -4.37308e-04 1.39122e-06
-1.29264e+01 3.36457e+03 -8.32804e-01 -5.70679e-01
-1.24264e+01 3.36457e+03 -1.30319e+00 -6.93340e-01
-1.19264e+01 3.36457e+03 9.11811e-01 1.70444e-02
-1.14264e+01 3.36457e+03 2.19100e-01 1.76969e-01
-1.09264e+01 3.36457e+03 -6.59310e-01 -1.21113e-01
-1.04264e+01 3.36457e+03 3.75633e-01 1.83468e-01
-9.92645e+00 3.36457e+03 2.56503e-01 -2.20037e-01
-9.42645e+00 3.36457e+03 4.56292e-01 1.54894e-01
-8.92645e+00 3.36457e+03 5.06182e-01 6.88682e-04
-8.42645e+00 3.36457e+03 -1.52160e-02 8.81485e-02
-7.92645e+00 3.36457e+03 -5.41613e-02 -9.41374e-02
-7.42645e+00 3.36457e+03 5.41538e-01 5.04755e-01
-6.92645e+00 3.36457e+03 -1.12284e+00 -7.15403e-01
-6.42645e+00 3.36457e+03 -4.66259e-01 -4.59133e-01
-5.92645e+00 3.36457e+03 -2.22476e-01 -1.19539e-01
-5.42645e+00 3.36457e+03 7.63360e-01 3.89309e-01
-4.92645e+00 3.36457e+03 -9.51955e-01 -7.72366e-01
-4.42645e+00 3.36457e+03 -1.00538e+00 7.57000e-02
-3.92645e+00 3.36457e+03 -9.11508e-02 -4.52731e-01
-3.42645e+00 3.36457e+03 -1.08700e+00 -8.40616e-01
-2.92645e+00 3.36457e+03 -2.02560e+00 -1.93881e+00
-2.42645e+00 3.36457e+03 -4.05371e+00 -2.96930e+00
-1.92645e+00 3.36457e+03 -6.73312e+00 -4.93396e+00
-1.42645e+00 3.36457e+03 -6.16870e+00 -4.62892e+00
-9.26447e-01 3.36457e+03 -7.69563e+00 -5.74718e+00
-4.26447e-01 3.36457e+03 -6.30457e+00 -4.66074e+00
7.35532e-02 3.36457e+03 -5.78818e+00 -4.47660e+00
5.73553e-01 3.36457e+03 -4.35421e+00 -3.73196e+00
1.07355e+00 3.36457e+03 -2.10190e+00 -1.95115e+00
1.57355e+00 3.36457e+03 -1.05300e+00 -1.03545e+00
2.07355e+00 3.36457e+03 -6.22159e-01 -6.03425e-01
2.57355e+00 3.36457e+03 -8.51758e-02 -1.22243e-01
3.07355e+00 3.36457e+03 -5.84955e-02 -3.41543e-02
3.57355e+00 3.36457e+03 -2.17605e-02 -1.16368e-02
4.07355e+00 3.36457e+03 4.71684e-03 7.14786e-03
4.57355e+00 3.36457e+03 -2.00351e-03 -4.59470e-03
5.07355e+00 3.36457e+03 -5.00786e-05 1.34242e-03
5.57355e+00 3.36457e+03 5.71149e-04 -2.31929e-04
6.07355e+00 3.36457e+03 1.28795e-04 7.63778e-04
6.57355e+00 3.36457e+03 -1.87756e-04 -3.86334e-04
7.07355e+00 3.36457e+03 1.04889e-03 -1.74322e-04
7.57355e+00 3.36457e+03 3.20541e-04 -3.23800e-04
8.07355e+00 3.36457e+03 -1.60087e-03 -1.36364e-03
8.57355e+00 3.36457e+03 1.08900e-03 5.15246e-04
9.07355e+00 3.36457e+03 4.17816e-04 3.32717e-04
9.57355e+00 3.36457e+03 -2.49487e-04 -3.82368e-04
1.00736e+01 3.36457e+03 -9.72831e-06 -1.95030e-05
1.05736e+01 3.36457e+03 1.36334e-04 2.48369e-04
1.10736e+01 3.36457e+03 2.97141e-04 3.03927e-04
1.15736e+01 3.36457e+03 -9.47720e-04 -1.09230e-03
1.20736e+01 3.36457e+03 -2.52852e-05 -6.66543e-04
1.25736e+01 3.36457e+03 1.21523e-03 1.32413e-03
1.30736e+01 3.36457e+03 -3.14733e-04 1.26035e-04
1.35736e+01 3.36457e+03 -7.97540e-04 -8.81413e-04
1.40736e+01 3.36457e+03 5.73974e-04 1.11068e-03
1.45736e+01 3.36457e+03 -2.09680e-04 -6.96769e-04
1.50736e+01 3.36457e+03 -2.40570e-04 2.63158e-04
1.55736e+01 3.36457e+03 -6.83130e-04 -5.60962e-04
1.60736e+01 3.36457e+03 8.71353e-04 6.38409e-04
1.65736e+01 3.36457e+03 -3.58214e-04 3.12312e-05
-1.29264e+01 3.36561e+03 -7.53722e-01 -5.56227e-01
-1.24264e+01 3.36561e+03 -1.31289e+00 -6.95348e-01
-1.19264e+01 3.36561e+03 9.31848e-01 4.54509e-02
-1.14264e+01 3.36561e+03 3.97647e-01 2.25472e-01
-1.09264e+01 3.36561e+03 -6.20134e-01 -1.23207e-01
-1.04264e+01 3.36561e+03 4.19091e-01 2.12168e-01
-9.92645e+00 3.36561e+03 3.15618e-01 -1.51332e-01
-9.42645e+00 3.36561e+03 5.23125e-01 1.61921e-01
-8.92645e+00 3.36561e+03 5.75502e-01 2.02541e-02
-8.42645e+00 3.36561e+03 -1.10109e-01 4.96609e-02
-7.92645e+00 3.36561e+03 -3.80117e-02 -7.79593e-02
-7.42645e+00 3.36561e+03 6.24646e-01 5.49070e-01
-6.92645e+00 3.36561e+03 -1.08460e+00 -7.22043e-01
-6.42645e+00 3.36561e+03 -4.37067e-01 -4.59292e-01
-5.92645e+00 3.36561e+03 -7.47517e-02 -4.21709e-02
-5.42645e+00 3.36561e+03 9.09559e-01 4.59869e-01
-4.92645e+00 3.36561e+03 -9.74258e-01 -7.90439e-01
-4.42645e+00 3.36561e+03 -9.15765e-01 9.25471e-02
-3.92645e+00 3.36561e+03 -2.27812e-02 -3.73387e-01
-3.42645e+00 3.36561e+03 -1.09461e+00 -8.49552e-01
-2.92645e+00 3.36561e+03 -2.12065e+00 -1.99533e+00
-2.42645e+00 3.36561e+03 -4.03658e+00 -2.97820e+00
-1.92645e+00 3.36561e+03 -6.88313e+00 -4.97450e+00
-1.42645e+00 3.36561e+03 -6.34161e+00 -4.74668e+00
-9.26447e-01 3.36561e+03 -7.82585e+00 -5.79581e+00
-4.26447e-01 3.36561e+03 -6.43323e+00 -4.76446e+00
7.35532e-02 3.36561e+03 -5.82641e+00 -4.49152e+00
5.73553e-01 3.36561e+03 -4.41482e+00 -3.77670e+00
1.07355e+00 3.36561e+03 -2.14715e+00 -2.00018e+00
1.57355e+00 3.36561e+03 -1.04860e+00 -1.03592e+00
2.07355e+00 3.36561e+03 -6.24178e-01 -6.11093e-01
2.57355e+00 3.36561e+03 -8.40436e-02 -1.20365e-01
3.07355e+00 3.36561e+03 -6.03129e-02 -3.71367e-02
3.57355e+00 3.36561e+03 -2.24728e-02 -1.04661e-02
4.07355e+00 3.36561e+03 5.22703e-03 7.28892e-03
4.57355e+00 3.36561e+03 -2.35853e-03 -4.94198e-03
5.07355e+00 3.36561e+03 5.45002e-05 1.82005e-03
5.57355e+00 3.36561e+03 3.19967e-04 -4.53594e-04
6.07355e+00 3.36561e+03 2.17724e-04 9.71417e-04
6.57355e+00 3.36561e+03 -2.71713e-04 -4.54697e-04
7.07355e+00 3.36561e+03 1.09616e-03 -1.60688e-04
7.57355e+00 3.36561e+03 2.87640e-04 -3.25936e-04
8.07355e+00 3.36561e+03 -1.69475e-03 -1.33229e-03
8.57355e+00 3.36561e+03 1.18393e-03 5.33001e-04
9.07355e+00 3.36561e+03 3.51501e-04 2.36076e-04
9.57355e+00 3.36561e+03 -2.10451e-04 -2.87798e-04
1.00736e+01 3.36561e+03 -4.96040e-05 -1.39695e-04
1.05736e+01 3.36561e+03 1.88158e-04 2.47725e-04
1.10736e+01 3.36561e+03 3.65874e-04 4.02348e-04
1.15736e+01 3.36561e+03 -1.05015e-03 -1.11698e-03
1.20736e+01 3.36561e+03 -2.65767e-05 -6.98789e-04
1.25736e+01 3.36561e+03 1.29921e-03 1.36908e-03
1.30736e+01 3.36561e+03 -2.89820e-04 1.54354e-04
1.35736e+01 3.36561e+03 -9.49370e-04 -1.05668e-03
1.40736e+01 3.36561e+03 6.84885e-04 1.21985e-03
1.45736e+01 3.36561e+03 -2.11841e-04 -7.09592e-04
1.50736e+01 3.36561e+03 -2.15700e-04 3.00715e-04
1.55736e+01 3.36561e+03 -8.06228e-04 -5.70358e-04
1.60736e+01 3.36561e+03 9.44447e-04 6.08212e-04
1.65736e+01 3.36561e+03 -2.77309e-04 4.45995e-05
-1.29264e+01 3.36665e+03 -6.64594e-01 -5.30323e-01
-1.24264e+01 3.36665e+03 -1.29772e+00 -6.83577e-01
-1.19264e+01 3.36665e+03 9.35225e-01 6.95163e-02
-1.14264e+01 3.36665e+03 5.79038e-01 2.71542e-01
-1.09264e+01 3.36665e+03 -5.68007e-01 -1.20191e-01
-1.04264e+01 3.36665e+03 4.64943e-01 2.41847e-01
-9.92645e+00 3.36665e+03 3.57950e-01 -8.55958e-02
-9.42645e+00 3.36665e+03 5.72940e-01 1.64796e-01
-8.92645e+00 3.36665e+03 6.30861e-01 3.63347e-02
-8.42645e+00 3.36665e+03 -2.08074e-01 1.49419e-02
-7.92645e+00 3.36665e+03 -1.39641e-02 -5.22510e-02
-7.42645e+00 3.36665e+03 7.07086e-01 5.92748e-01
-6.92645e+00 3.36665e+03 -1.04897e+00 -7.24541e-01
-6.42645e+00 3.36665e+03 -4.18363e-01 -4.67995e-01
-5.92645e+00 3.36665e+03 7.05525e-02 3.26213e-02
-5.42645e+00 3.36665e+03 1.03737e+00 5.23710e-01
-4.92645e+00 3.36665e+03 -1.00386e+00 -8.01973e-01
-4.42645e+00 3.36665e+03 -8.17257e-01 1.12018e-01
-3.92645e+00 3.36665e+03 3.51554e-02 -2.92611e-01
-3.42645e+00 3.36665e+03 -1.10973e+00 -8.58089e-01
-2.92645e+00 3.36665e+03 -2.21954e+00 -2.05778e+00
-2.42645e+00 3.36665e+03 -4.01244e+00 -2.98355e+00
-1.92645e+00 3.36665e+03 -7.00988e+00 -5.00191e+00
-1.42645e+00 3.36665e+03 -6.51361e+00 -4.86560e+00
-9.26447e-01 3.36665e+03 -7.94587e+00 -5.83761e+00
-4.26447e-01 3.36665e+03 -6.56996e+00 -4.87832e+00
7.35532e-02 3.36665e+03 -5.86628e+00 -4.50783e+00
5.73553e-01 3.36665e+03 -4.47417e+00 -3.81808e+00
1.07355e+00 3.36665e+03 -2.19492e+00 -2.05191e+00
1.57355e+00 3.36665e+03 -1.04337e+00 -1.03505e+00
2.07355e+00 3.36665e+03 -6.24818e-01 -6.17573e-01
2.57355e+00 3.36665e+03 -8.30328e-02 -1.18389e-01
3.07355e+00 3.36665e+03 -6.23896e-02 -4.05947e-02
3.57355e+00 3.36665e+03 -2.29976e-02 -9.29630e-03
4.07355e+00 3.36665e+03 5.56882e-03 7.32447e-03
4.57355e+00 3.36665e+03 -2.75764e-03 -5.23715e-03
5.07355e+00 3.36665e+03 1.62889e-04 2.28793e-03
5.57355e+00 3.36665e+03 4.02455e-05 -6.79403e-04
6.07355e+00 3.36665e+03 3.12141e-04 1.18635e-03
6.57355e+00 3.36665e+03 -3.60012e-04 -5.26536e-04
7.07355e+00 3.36665e+03 1.12988e-03 -1.50205e-04
7.57355e+00 3.36665e+03 2.59611e-04 -3.24386e-04
8.07355e+00 3.36665e+03 -1.77850e-03 -1.29785e-03
8.57355e+00 3.36665e+03 1.27325e-03 5.58917e-04
9.07355e+00 3.36665e+03 2.78079e-04 1.22103e-04
9.57355e+00 3.36665e+03 -1.69977e-04 -1.81432e-04
1.00736e+01 3.36665e+03 -8.78949e-05 -2.65909e-04
1.05736e+01 3.36665e+03 2.37613e-04 2.43674e-04
1.10736e+01 3.36665e+03 4.31877e-04 4.97601e-04
1.15736e+01 3.36665e+03 -1.15139e-03 -1.14000e-03
1.20736e+01 3.36665e+03 -2.26837e-05 -7.10433e-04
1.25736e+01 3.36665e+03 1.37492e-03 1.39899e-03
1.30736e+01 3.36665e+03 -2.63080e-04 1.77530e-04
1.35736e+01 3.36665e+03 -1.09803e-03 -1.22182e-03
1.40736e+01 3.36665e+03 8.00538e-04 1.31705e-03
1.45736e+01 3.36665e+03 -2.14545e-04 -7.17338e-04
1.50736e+01 3.36665e+03 -1.93487e-04 3.35846e-04
1.55736e+01 3.36665e+03 -9.25818e-04 -5.77360e-04
1.60736e+01 3.36665e+03 1.02117e-03 5.76801e-04
1.65736e+01 3.36665e+03 -1.96598e-04 3.80229e-05
-1.29264e+01 3.36769e+03 -5.69475e-01 -4.94614e-01
-1.24264e+01 3.36769e+03 -1.25920e+00 -6.58269e-01
-1.19264e+01 3.36769e+03 9.20800e-01 8.69090e-02
-1.14264e+01 3.36769e+03 7.59231e-01 3.14805e-01
-1.09264e+01 3.36769e+03 -5.01502e-01 -1.11067e-01
-1.04264e+01 3.36769e+03 5.14013e-01 2.72174e-01
-9.92645e+00 3.36769e+03 3.83896e-01 -2.31006e-02
-9.42645e+00 3.36769e+03 6.03541e-01 1.63073e-01
-8.92645e+00 3.36769e+03 6.71179e-01 4.88577e-02
-8.42645e+00 3.36769e+03 -3.07332e-01 -1.61052e-02
-7.92645e+00 3.36769e+03 1.73577e-02 -1.69329e-02
-7.42645e+00 3.36769e+03 7.83119e-01 6.33844e-01
-6.92645e+00 3.36769e+03 -1.01898e+00 -7.23420e-01
-6.42645e+00 3.36769e+03 -4.11300e-01 -4.84998e-01
-5.92645e+00 3.36769e+03 2.09552e-01 1.04560e-01
-5.42645e+00 3.36769e+03 1.13975e+00 5.76625e-01
-4.92645e+00 3.36769e+03 -1.04282e+00 -8.07693e-01
-4.42645e+00 3.36769e+03 -7.16595e-01 1.33099e-01
-3.92645e+00 3.36769e+03 7.74378e-02 -2.12295e-01
-3.42645e+00 3.36769e+03 -1.13846e+00 -8.68518e-01
-2.92645e+00 3.36769e+03 -2.32301e+00 -2.12638e+00
-2.42645e+00 3.36769e+03 -3.98485e+00 -2.98742e+00
-1.92645e+00 3.36769e+03 -7.11381e+00 -5.01735e+00
-1.42645e+00 3.36769e+03 -6.68645e+00 -4.98542e+00
-9.26447e-01 3.36769e+03 -8.05826e+00 -5.87408e+00
-4.26447e-01 3.36769e+03 -6.71608e+00 -5.00284e+00
7.35532e-02 3.36769e+03 -5.91037e+00 -4.52742e+00
5.73553e-01 3.36769e+03 -4.53321e+00 -3.85732e+00
1.07355e+00 3.36769e+03 -2.24462e+00 -2.10554e+00
1.57355e+00 3.36769e+03 -1.03851e+00 -1.03398e+00
2.07355e+00 3.36769e+03 -6.24412e-01 -6.22946e-01
2.57355e+00 3.36769e+03 -8.19511e-02 -1.16136e-01
3.07355e+00 3.36769e+03 -6.47050e-02 -4.45466e-02
3.57355e+00 3.36769e+03 -2.33216e-02 -8.12465e-03
4.07355e+00 3.36769e+03 5.71385e-03 7.24324e-03
4.57355e+00 3.36769e+03 -3.19406e-03 -5.47141e-03
5.07355e+00 3.36769e+03 2.73812e-04 2.73370e-03
5.57355e+00 3.36769e+03 -2.61165e-04 -9.03200e-04
6.07355e+00 3.36769e+03 4.04782e-04 1.39799e-03
6.57355e+00 3.36769e+03 -4.43726e-04 -5.96400e-04
7.07355e+00 3.36769e+03 1.14563e-03 -1.45924e-04
7.57355e+00 3.36769e+03 2.35083e-04 -3.19550e-04
8.07355e+00 3.36769e+03 -1.84801e-03 -1.25940e-03
8.57355e+00 3.36769e+03 1.35582e-03 5.96021e-04
9.07355e+00 3.36769e+03 1.97979e-04 -7.46976e-06
9.57355e+00 3.36769e+03 -1.28152e-04 -6.45596e-05
1.00736e+01 3.36769e+03 -1.23869e-04 -3.97945e-04
1.05736e+01 3.36769e+03 2.83267e-04 2.36785e-04
1.10736e+01 3.36769e+03 4.96277e-04 5.90352e-04
1.15736e+01 3.36769e+03 -1.25273e-03 -1.16307e-03
1.20736e+01 3.36769e+03 -1.35170e-05 -6.98160e-04
1.25736e+01 3.36769e+03 1.44178e-03 1.41088e-03
1.30736e+01 3.36769e+03 -2.36038e-04 1.95427e-04
1.35736e+01 3.36769e+03 -1.24069e-03 -1.37331e-03
1.40736e+01 3.36769e+03 9.18437e-04 1.39969e-03
1.45736e+01 3.36769e+03 -2.16236e-04 -7.18592e-04
1.50736e+01 3.36769e+03 -1.74415e-04 3.67121e-04
1.55736e+01 3.36769e+03 -1.03826e-03 -5.81941e-04
1.60736e+01 3.36769e+03 1.10034e-03 5.46231e-04
1.65736e+01 3.36769e+03 -1.18142e-04 7.04457e-06
-1.29264e+01 3.36874e+03 -4.72917e-01 -4.51443e-01
-1.24264e+01 3.36874e+03 -1.20284e+00 -6.21655e-01
-1.19264e+01 3.36874e+03 8.89236e-01 9.63063e-02
-1.14264e+01 3.36874e+03 9.35693e-01 3.55436e-01
-1.09264e+01 3.36874e+03 -4.19923e-01 -9.58941e-02
-1.04264e+01 3.36874e+03 5.68320e-01 3.03837e-01
-9.92645e+00 3.36874e+03 3.98429e-01 3.80768e-02
-9.42645e+00 3.36874e+03 6.11483e-01 1.55714e-01
-8.92645e+00 3.36874e+03 6.97583e-01 5.79596e-02
-8.42645e+00 3.36874e+03 -4.04622e-01 -4.38329e-02
-7.92645e+00 3.36874e+03 5.46616e-02 2.79023e-02
-7.42645e+00 3.36874e+03 8.49279e-01 6.70429e-01
-6.92645e+00 3.36874e+03 -9.94739e-01 -7.18768e-01
-6.42645e+00 3.36874e+03 -4.17770e-01 -5.09736e-01
-5.92645e+00 3.36874e+03 3.37398e-01 1.72136e-01
-5.42645e+00 3.36874e+03 1.21405e+00 6.17909e-01
-4.92645e+00 3.36874e+03 -1.09271e+00 -8.09838e-01
-4.42645e+00 3.36874e+03 -6.19762e-01 1.55731e-01
-3.92645e+00 3.36874e+03 1.03257e-01 -1.33078e-01
-3.42645e+00 3.36874e+03 -1.18214e+00 -8.81843e-01
-2.92645e+00 3.36874e+03 -2.43116e+00 -2.20056e+00
-2.42645e+00 3.36874e+03 -3.95845e+00 -2.99259e+00
-1.92645e+00 3.36874e+03 -7.19348e+00 -5.02161e+00
-1.42645e+00 3.36874e+03 -6.86044e+00 -5.10609e+00
-9.26447e-01 3.36874e+03 -8.16479e+00 -5.90662e+00
-4.26447e-01 3.36874e+03 -6.87090e+00 -5.13641e+00
7.35532e-02 3.36874e+03 -5.96075e+00 -4.55221e+00
5.73553e-01 3.36874e+03 -4.59257e+00 -3.89506e+00
1.07355e+00 3.36874e+03 -2.29620e+00 -2.16018e+00
1.57355e+00 3.36874e+03 -1.03502e+00 -1.03391e+00
2.07355e+00 3.36874e+03 -6.23244e-01 -6.27082e-01
2.57355e+00 3.36874e+03 -8.06974e-02 -1.13428e-01
3.07355e+00 3.36874e+03 -6.71897e-02 -4.89477e-02
3.57355e+00 3.36874e+03 -2.33626e-02 -6.84743e-03
4.07355e+00 3.36874e+03 5.66406e-03 7.05688e-03
4.57355e+00 3.36874e+03 -3.65815e-03 -5.64322e-03
5.07355e+00 3.36874e+03 3.86084e-04 3.14485e-03
5.57355e+00 3.36874e+03 -5.75351e-04 -1.12537e-03
6.07355e+00 3.36874e+03 4.87547e-04 1.59935e-03
6.57355e+00 3.36874e+03 -5.14002e-04 -6.58296e-04
7.07355e+00 3.36874e+03 1.14192e-03 -1.51584e-04
7.57355e+00 3.36874e+03 2.12634e-04 -3.14801e-04
8.07355e+00 3.36874e+03 -1.90176e-03 -1.21661e-03
8.57355e+00 3.36874e+03 1.43354e-03 6.46529e-04
9.07355e+00 3.36874e+03 1.11383e-04 -1.50364e-04
9.57355e+00 3.36874e+03 -8.64237e-05 6.09122e-05
1.00736e+01 3.36874e+03 -1.57465e-04 -5.34924e-04
1.05736e+01 3.36874e+03 3.25510e-04 2.29151e-04
1.10736e+01 3.36874e+03 5.57297e-04 6.78220e-04
1.15736e+01 3.36874e+03 -1.35107e-03 -1.18352e-03
1.20736e+01 3.36874e+03 -6.96697e-07 -6.61126e-04
1.25736e+01 3.36874e+03 1.49750e-03 1.40233e-03
1.30736e+01 3.36874e+03 -2.07713e-04 2.08395e-04
1.35736e+01 3.36874e+03 -1.37381e-03 -1.50931e-03
1.40736e+01 3.36874e+03 1.03591e-03 1.46585e-03
1.45736e+01 3.36874e+03 -2.14872e-04 -7.11815e-04
1.50736e+01 3.36874e+03 -1.59949e-04 3.92015e-04
1.55736e+01 3.36874e+03 -1.13916e-03 -5.82526e-04
1.60736e+01 3.36874e+03 1.17693e-03 5.16200e-04
1.65736e+01 3.36874e+03 -4.42335e-05 -4.73301e-05
-1.29264e+01 3.36978e+03 -3.76567e-01 -4.01736e-01
-1.24264e+01 3.36978e+03 -1.13358e+00 -5.75641e-01
-1.19264e+01 3.36978e+03 8.40815e-01 9.62645e-02
-1.14264e+01 3.36978e+03 1.10540e+00 3.93429e-01
-1.09264e+01 3.36978e+03 -3.25447e-01 -7.56105e-02
-1.04264e+01 3.36978e+03 6.29218e-01 3.37307e-01
-9.92645e+00 3.36978e+03 4.06859e-01 9.95004e-02
-9.42645e+00 3.36978e+03 5.98283e-01 1.42613e-01
-8.92645e+00 3.36978e+03 7.12885e-01 6.36773e-02
-8.42645e+00 3.36978e+03 -4.96540e-01 -6.87209e-02
-7.92645e+00 3.36978e+03 9.76574e-02 8.16172e-02
-7.42645e+00 3.36978e+03 9.04309e-01 7.00190e-01
-6.92645e+00 3.36978e+03 -9.71365e-01 -7.07635e-01
-6.42645e+00 3.36978e+03 -4.36722e-01 -5.41096e-01
-5.92645e+00 3.36978e+03 4.50069e-01 2.33221e-01
-5.42645e+00 3.36978e+03 1.25952e+00 6.47259e-01
-4.92645e+00 3.36978e+03 -1.15027e+00 -8.08573e-01
-4.42645e+00 3.36978e+03 -5.30323e-01 1.78798e-01
-3.92645e+00 3.36978e+03 1.14578e-01 -5.54204e-02
-3.42645e+00 3.36978e+03 -1.23915e+00 -8.98717e-01
-2.92645e+00 3.36978e+03 -2.54191e+00 -2.27919e+00
-2.42645e+00 3.36978e+03 -3.93693e+00 -2.99986e+00
-1.92645e+00 3.36978e+03 -7.25019e+00 -5.01694e+00
-1.42645e+00 3.36978e+03 -7.03371e+00 -5.22622e+00
-9.26447e-01 3.36978e+03 -8.26625e+00 -5.93643e+00
-4.26447e-01 3.36978e+03 -7.03151e+00 -5.27622e+00
7.35532e-02 3.36978e+03 -6.01898e+00 -4.58307e+00
5.73553e-01 3.36978e+03 -4.65344e+00 -3.93208e+00
1.07355e+00 3.36978e+03 -2.34985e+00 -2.21519e+00
1.57355e+00 3.36978e+03 -1.03362e+00 -1.03575e+00
2.07355e+00 3.36978e+03 -6.21636e-01 -6.30072e-01
2.57355e+00 3.36978e+03 -7.92828e-02 -1.10265e-01
3.07355e+00 3.36978e+03 -6.97654e-02 -5.36838e-02
3.57355e+00 3.36978e+03 -2.30711e-02 -5.37931e-03
4.07355e+00 3.36978e+03 5.44511e-03 6.76417e-03
4.57355e+00 3.36978e+03 -4.13529e-03 -5.74317e-03
5.07355e+00 3.36978e+03 4.97618e-04 3.51545e-03
5.57355e+00 3.36978e+03 -8.95248e-04 -1.34579e-03
6.07355e+00 3.36978e+03 5.55928e-04 1.78071e-03
6.57355e+00 3.36978e+03 -5.61428e-04 -7.04692e-04
7.07355e+00 3.36978e+03 1.11781e-03 -1.71709e-04
7.57355e+00 3.36978e+03 1.90344e-04 -3.12361e-04
8.07355e+00 3.36978e+03 -1.93660e-03 -1.16913e-03
8.57355e+00 3.36978e+03 1.50731e-03 7.08539e-04
9.07355e+00 3.36978e+03 1.82467e-05 -3.03120e-04
9.57355e+00 3.36978e+03 -4.78080e-05 1.88157e-04
1.00736e+01 3.36978e+03 -1.86299e-04 -6.70587e-04
1.05736e+01 3.36978e+03 3.64404e-04 2.20688e-04
1.10736e+01 3.36978e+03 6.12791e-04 7.60613e-04
1.15736e+01 3.36978e+03 -1.44509e-03 -1.19842e-03
1.20736e+01 3.36978e+03 1.44569e-05 -6.02107e-04
1.25736e+01 3.36978e+03 1.54224e-03 1.37620e-03
1.30736e+01 3.36978e+03 -1.78857e-04 2.15561e-04
1.35736e+01 3.36978e+03 -1.49474e-03 -1.62765e-03
1.40736e+01 3.36978e+03 1.15139e-03 1.51382e-03
1.45736e+01 3.36978e+03 -2.10739e-04 -6.93562e-04
1.50736e+01 3.36978e+03 -1.49795e-04 4.11530e-04
1.55736e+01 3.36978e+03 -1.22770e-03 -5.81751e-04
1.60736e+01 3.36978e+03 1.24873e-03 4.86883e-04
1.65736e+01 3.36978e+03 2.43494e-05 -1.20176e-04
-1.29264e+01 3.37082e+03 -2.82472e-01 -3.48068e-01
-1.24264e+01 3.37082e+03 -1.05352e+00 -5.20903e-01
-1.19264e+01 3.37082e+03 7.76260e-01 8.56091e-02
-1.14264e+01 3.37082e+03 1.26427e+00 4.28112e-01
-1.09264e+01 3.37082e+03 -2.20294e-01 -5.01797e-02
-1.04264e+01 3.37082e+03 6.97890e-01 3.72900e-01
-9.92645e+00 3.37082e+03 4.10580e-01 1.60536e-01
-9.42645e+00 3.37082e+03 5.65454e-01 1.23405e-01
-8.92645e+00 3.37082e+03 7.17080e-01 6.47759e-02
-8.42645e+00 3.37082e+03 -5.78371e-01 -8.93164e-02
-7.92645e+00 3.37082e+03 1.47458e-01 1.41785e-01
-7.42645e+00 3.37082e+03 9.52212e-01 7.22921e-01
-6.92645e+00 3.37082e+03 -9.45633e-01 -6.88025e-01
-6.42645e+00 3.37082e+03 -4.68241e-01 -5.78551e-01
-5.92645e+00 3.37082e+03 5.44029e-01 2.86241e-01
-5.42645e+00 3.37082e+03 1.27699e+00 6.65125e-01
-4.92645e+00 3.37082e+03 -1.21115e+00 -8.03682e-01
-4.42645e+00 3.37082e+03 -4.53451e-01 1.99274e-01
-3.92645e+00 3.37082e+03 1.11882e-01 1.88359e-02
-3.42645e+00 3.37082e+03 -1.30711e+00 -9.19662e-01
-2.92645e+00 3.37082e+03 -2.65266e+00 -2.36061e+00
-2.42645e+00 3.37082e+03 -3.92186e+00 -3.00828e+00
-1.92645e+00 3.37082e+03 -7.28604e+00 -5.00607e+00
-1.42645e+00 3.37082e+03 -7.20353e+00 -5.34412e+00
-9.26447e-01 3.37082e+03 -8.36370e+00 -5.96525e+00
-4.26447e-01 3.37082e+03 -7.19396e+00 -5.41905e+00
7.35532e-02 3.37082e+03 -6.08591e+00 -4.62021e+00
5.73553e-01 3.37082e+03 -4.71727e+00 -3.96933e+00
1.07355e+00 3.37082e+03 -2.40441e+00 -2.26974e+00
1.57355e+00 3.37082e+03 -1.03471e+00 -1.03998e+00
2.07355e+00 3.37082e+03 -6.19922e-01 -6.32091e-01
2.57355e+00 3.37082e+03 -7.77498e-02 -1.06722e-01
3.07355e+00 3.37082e+03 -7.23024e-02 -5.85130e-02
3.57355e+00 3.37082e+03 -2.24395e-02 -3.72164e-03
4.07355e+00 3.37082e+03 5.05641e-03 6.34579e-03
4.57355e+00 3.37082e+03 -4.61240e-03 -5.76230e-03
5.07355e+00 3.37082e+03 6.05068e-04 3.84060e-03
5.57355e+00 3.37082e+03 -1.21367e-03 -1.55888e-03
6.07355e+00 3.37082e+03 6.11648e-04 1.93142e-03
6.57355e+00 3.37082e+03 -5.80841e-04 -7.34487e-04
7.07355e+00 3.37082e+03 1.07304e-03 -2.07637e-04
7.57355e+00 3.37082e+03 1.66139e-04 -3.11149e-04
8.07355e+00 3.37082e+03 -1.94843e-03 -1.11482e-03
8.57355e+00 3.37082e+03 1.57440e-03 7.73466e-04
9.07355e+00 3.37082e+03 -7.92433e-05 -4.56772e-04
9.57355e+00 3.37082e+03 -1.48994e-05 3.09155e-04
1.00736e+01 3.37082e+03 -2.08722e-04 -7.98560e-04
1.05736e+01 3.37082e+03 4.01949e-04 2.11486e-04
1.10736e+01 3.37082e+03 6.59318e-04 8.37562e-04
1.15736e+01 3.37082e+03 -1.53349e-03 -1.20614e-03
1.20736e+01 3.37082e+03 3.09295e-05 -5.27147e-04
1.25736e+01 3.37082e+03 1.57826e-03 1.33847e-03
1.30736e+01 3.37082e+03 -1.54664e-04 2.14916e-04
1.35736e+01 3.37082e+03 -1.60088e-03 -1.72447e-03
1.40736e+01 3.37082e+03 1.26286e-03 1.54238e-03
1.45736e+01 3.37082e+03 -2.04838e-04 -6.60222e-04
1.50736e+01 3.37082e+03 -1.40984e-04 4.28771e-04
1.55736e+01 3.37082e+03 -1.30669e-03 -5.86937e-04
1.60736e+01 3.37082e+03 1.31860e-03 4.62060e-04
1.65736e+01 3.37082e+03 8.56635e-05 -2.08884e-04
-1.29264e+01 3.37186e+03 -1.92987e-01 -2.93337e-01
-1.24264e+01 3.37186e+03 -9.62984e-01 -4.57039e-01
-1.19264e+01 3.37186e+03 6.98703e-01 6.54898e-02
-1.14264e+01 3.37186e+03 1.40618e+00 4.57957e-01
-1.09264e+01 3.37186e+03 -1.08054e-01 -2.05678e-02
-1.04264e+01 3.37186e+03 7.74991e-01 4.12088e-01
-9.92645e+00 3.37186e+03 4.08925e-01 2.19402e-01
-9.42645e+00 3.37186e+03 5.15689e-01 9.97376e-02
-8.92645e+00 3.37186e+03 7.11445e-01 6.08674e-02
-8.42645e+00 3.37186e+03 -6.48082e-01 -1.04454e-01
-7.92645e+00 3.37186e+03 2.02824e-01 2.05620e-01
-7.42645e+00 3.37186e+03 9.97994e-01 7.39219e-01
-6.92645e+00 3.37186e+03 -9.16707e-01 -6.59335e-01
-6.42645e+00 3.37186e+03 -5.13516e-01 -6.21319e-01
-5.92645e+00 3.37186e+03 6.19937e-01 3.30926e-01
-5.42645e+00 3.37186e+03 1.27116e+00 6.73297e-01
-4.92645e+00 3.37186e+03 -1.27316e+00 -7.95551e-01
-4.42645e+00 3.37186e+03 -3.94910e-01 2.14626e-01
-3.92645e+00 3.37186e+03 9.46017e-02 8.74886e-02
-3.42645e+00 3.37186e+03 -1.38517e+00 -9.44622e-01
-2.92645e+00 3.37186e+03 -2.76247e+00 -2.44352e+00
-2.42645e+00 3.37186e+03 -3.91521e+00 -3.01870e+00
-1.92645e+00 3.37186e+03 -7.30167e+00 -4.98964e+00
-1.42645e+00 3.37186e+03 -7.36433e+00 -5.45707e+00
-9.26447e-01 3.37186e+03 -8.45692e+00 -5.99435e+00
-4.26447e-01 3.37186e+03 -7.35572e+00 -5.56276e+00
7.35532e-02 3.37186e+03 -6.16115e+00 -4.66406e+00
5.73553e-01 3.37186e+03 -4.78388e+00 -4.00717e+00
1.07355e+00 3.37186e+03 -2.45944e+00 -2.32350e+00
1.57355e+00 3.37186e+03 -1.03878e+00 -1.04715e+00
2.07355e+00 3.37186e+03 -6.18338e-01 -6.33267e-01
2.57355e+00 3.37186e+03 -7.63568e-02 -1.03091e-01
3.07355e+00 3.37186e+03 -7.47172e-02 -6.32566e-02
3.57355e+00 3.37186e+03 -2.14784e-02 -1.88203e-03
4.07355e+00 3.37186e+03 4.51055e-03 5.81556e-03
4.57355e+00 3.37186e+03 -5.07093e-03 -5.69329e-03
5.07355e+00 3.37186e+03 7.00469e-04 4.11103e-03
5.57355e+00 3.37186e+03 -1.52122e-03 -1.75715e-03
6.07355e+00 3.37186e+03 6.57753e-04 2.04648e-03
6.57355e+00 3.37186e+03 -5.72584e-04 -7.50503e-04
7.07355e+00 3.37186e+03 1.01013e-03 -2.56524e-04
7.57355e+00 3.37186e+03 1.38335e-04 -3.09875e-04
8.07355e+00 3.37186e+03 -1.93565e-03 -1.05535e-03
8.57355e+00 3.37186e+03 1.63135e-03 8.36040e-04
9.07355e+00 3.37186e+03 -1.76339e-04 -6.03774e-04
9.57355e+00 3.37186e+03 1.04381e-05 4.16510e-04
1.00736e+01 3.37186e+03 -2.22702e-04 -9.13446e-04
1.05736e+01 3.37186e+03 4.37438e-04 2.00723e-04
1.10736e+01 3.37186e+03 6.95936e-04 9.10611e-04
1.15736e+01 3.37186e+03 -1.61272e-03 -1.20421e-03
1.20736e+01 3.37186e+03 4.63725e-05 -4.42918e-04
1.25736e+01 3.37186e+03 1.60799e-03 1.29160e-03
1.30736e+01 3.37186e+03 -1.37135e-04 2.08467e-04
1.35736e+01 3.37186e+03 -1.69309e-03 -1.79937e-03
1.40736e+01 3.37186e+03 1.36611e-03 1.55056e-03
1.45736e+01 3.37186e+03 -1.94098e-04 -6.07707e-04
1.50736e+01 3.37186e+03 -1.32886e-04 4.43479e-04
1.55736e+01 3.37186e+03 -1.37884e-03 -6.04055e-04
1.60736e+01 3.37186e+03 1.38823e-03 4.44989e-04
1.65736e+01 3.37186e+03 1.38873e-04 -3.11329e-04
-1.29264e+01 3.37291e+03 -1.11275e-01 -2.40006e-01
-1.24264e+01 3.37291e+03 -8.62280e-01 -3.84524e-01
-1.19264e+01 3.37291e+03 6.10935e-01 3.70879e-02
-1.14264e+01 3.37291e+03 1.52518e+00 4.81717e-01
-1.09264e+01 3.37291e+03 9.47235e-03 1.21210e-02
-1.04264e+01 3.37291e+03 8.63100e-01 4.56976e-01
-9.92645e+00 3.37291e+03 4.02227e-01 2.73897e-01
-9.42645e+00 3.37291e+03 4.53745e-01 7.42107e-02
-8.92645e+00 3.37291e+03 6.98290e-01 5.29519e-02
-8.42645e+00 3.37291e+03 -7.02938e-01 -1.13435e-01
-7.92645e+00 3.37291e+03 2.65513e-01 2.73738e-01
-7.42645e+00 3.37291e+03 1.04309e+00 7.48592e-01
-6.92645e+00 3.37291e+03 -8.82452e-01 -6.19918e-01
-6.42645e+00 3.37291e+03 -5.73246e-01 -6.69517e-01
-5.92645e+00 3.37291e+03 6.80136e-01 3.67691e-01
-5.42645e+00 3.37291e+03 1.24341e+00 6.72470e-01
-4.92645e+00 3.37291e+03 -1.33778e+00 -7.86737e-01
-4.42645e+00 3.37291e+03 -3.58288e-01 2.23836e-01
-3.92645e+00 3.37291e+03 6.21026e-02 1.48057e-01
-3.42645e+00 3.37291e+03 -1.47124e+00 -9.72374e-01
-2.92645e+00 3.37291e+03 -2.87370e+00 -2.52824e+00
-2.42645e+00 3.37291e+03 -3.91992e+00 -3.03312e+00
-1.92645e+00 3.37291e+03 -7.30134e+00 -4.96889e+00
-1.42645e+00 3.37291e+03 -7.51070e+00 -5.56299e+00
-9.26447e-01 3.37291e+03 -8.54508e+00 -6.02428e+00
-4.26447e-01 3.37291e+03 -7.51563e+00 -5.70717e+00
7.35532e-02 3.37291e+03 -6.24464e+00 -4.71497e+00
5.73553e-01 3.37291e+03 -4.85138e+00 -4.04504e+00
1.07355e+00 3.37291e+03 -2.51526e+00 -2.37666e+00
1.57355e+00 3.37291e+03 -1.04630e+00 -1.05786e+00
2.07355e+00 3.37291e+03 -6.17012e-01 -6.33665e-01
2.57355e+00 3.37291e+03 -7.54390e-02 -9.98673e-02
3.07355e+00 3.37291e+03 -7.70018e-02 -6.77992e-02
3.57355e+00 3.37291e+03 -2.02081e-02 1.02932e-04
4.07355e+00 3.37291e+03 3.84275e-03 5.19041e-03
4.57355e+00 3.37291e+03 -5.48759e-03 -5.52715e-03
5.07355e+00 3.37291e+03 7.80736e-04 4.31961e-03
5.57355e+00 3.37291e+03 -1.81211e-03 -1.93984e-03
6.07355e+00 3.37291e+03 6.95939e-04 2.12269e-03
6.57355e+00 3.37291e+03 -5.39170e-04 -7.50370e-04
7.07355e+00 3.37291e+03 9.32026e-04 -3.14888e-04
7.57355e+00 3.37291e+03 1.07621e-04 -3.08711e-04
8.07355e+00 3.37291e+03 -1.90085e-03 -9.96177e-04
8.57355e+00 3.37291e+03 1.67877e-03 8.97192e-04
9.07355e+00 3.37291e+03 -2.70836e-04 -7.41003e-04
9.57355e+00 3.37291e+03 2.87035e-05 5.04777e-04
1.00736e+01 3.37291e+03 -2.27420e-04 -1.01134e-03
1.05736e+01 3.37291e+03 4.69049e-04 1.84243e-04
1.10736e+01 3.37291e+03 7.23982e-04 9.81417e-04
1.15736e+01 3.37291e+03 -1.67927e-03 -1.19268e-03
1.20736e+01 3.37291e+03 5.94658e-05 -3.53686e-04
1.25736e+01 3.37291e+03 1.63173e-03 1.23554e-03
1.30736e+01 3.37291e+03 -1.25095e-04 1.98227e-04
1.35736e+01 3.37291e+03 -1.77164e-03 -1.85337e-03
1.40736e+01 3.37291e+03 1.45530e-03 1.53805e-03
1.45736e+01 3.37291e+03 -1.75411e-04 -5.32388e-04
1.50736e+01 3.37291e+03 -1.25167e-04 4.55511e-04
1.55736e+01 3.37291e+03 -1.44522e-03 -6.36481e-04
1.60736e+01 3.37291e+03 1.45577e-03 4.37386e-04
1.65736e+01 3.37291e+03 1.82815e-04 -4.26542e-04
-1.29264e+01 3.37395e+03 -4.21923e-02 -1.92221e-01
-1.24264e+01 3.37395e+03 -7.53486e-01 -3.04945e-01
-1.19264e+01 3.37395e+03 5.14520e-01 1.69631e-04
-1.14264e+01 3.37395e+03 1.61713e+00 4.98968e-01
-1.09264e+01 3.37395e+03 1.31405e-01 4.64430e-02
-1.04264e+01 3.37395e+03 9.64282e-01 5.08365e-01
-9.92645e+00 3.37395e+03 3.91988e-01 3.22441e-01
-9.42645e+00 3.37395e+03 3.85034e-01 4.99995e-02
-8.92645e+00 3.37395e+03 6.77714e-01 4.08701e-02
-8.42645e+00 3.37395e+03 -7.39457e-01 -1.16028e-01
-7.92645e+00 3.37395e+03 3.38931e-01 3.46416e-01
-7.42645e+00 3.37395e+03 1.09036e+00 7.52008e-01
-6.92645e+00 3.37395e+03 -8.41602e-01 -5.68874e-01
-6.42645e+00 3.37395e+03 -6.49775e-01 -7.24034e-01
-5.92645e+00 3.37395e+03 7.20906e-01 3.94785e-01
-5.42645e+00 3.37395e+03 1.19301e+00 6.63033e-01
-4.92645e+00 3.37395e+03 -1.40739e+00 -7.80381e-01
-4.42645e+00 3.37395e+03 -3.44428e-01 2.26615e-01
-3.92645e+00 3.37395e+03 1.24418e-02 1.97760e-01
-3.42645e+00 3.37395e+03 -1.56132e+00 -1.00231e+00
-2.92645e+00 3.37395e+03 -2.98380e+00 -2.61312e+00
-2.42645e+00 3.37395e+03 -3.93510e+00 -3.05125e+00
-1.92645e+00 3.37395e+03 -7.28861e+00 -4.94664e+00
-1.42645e+00 3.37395e+03 -7.63980e+00 -5.66185e+00
-9.26447e-01 3.37395e+03 -8.62743e+00 -6.05579e+00
-4.26447e-01 3.37395e+03 -7.67342e+00 -5.85186e+00
7.35532e-02 3.37395e+03 -6.33479e+00 -4.77212e+00
5.73553e-01 3.37395e+03 -4.91807e+00 -4.08194e+00
1.07355e+00 3.37395e+03 -2.57053e+00 -2.42854e+00
1.57355e+00 3.37395e+03 -1.05727e+00 -1.07255e+00
2.07355e+00 3.37395e+03 -6.16147e-01 -6.33397e-01
2.57355e+00 3.37395e+03 -7.48920e-02 -9.71285e-02
3.07355e+00 3.37395e+03 -7.90465e-02 -7.19176e-02
3.57355e+00 3.37395e+03 -1.86466e-02 2.18014e-03
4.07355e+00 3.37395e+03 3.06509e-03 4.45096e-03
4.57355e+00 3.37395e+03 -5.84050e-03 -5.24220e-03
5.07355e+00 3.37395e+03 8.53851e-04 4.47368e-03
5.57355e+00 3.37395e+03 -2.08432e-03 -2.10944e-03
6.07355e+00 3.37395e+03 7.25922e-04 2.15527e-03
6.57355e+00 3.37395e+03 -4.84580e-04 -7.32451e-04
7.07355e+00 3.37395e+03 8.43652e-04 -3.79456e-04
7.57355e+00 3.37395e+03 7.59558e-05 -3.07364e-04
8.07355e+00 3.37395e+03 -1.84834e-03 -9.42099e-04
8.57355e+00 3.37395e+03 1.71943e-03 9.60434e-04
9.07355e+00 3.37395e+03 -3.65595e-04 -8.67350e-04
9.57355e+00 3.37395e+03 4.23233e-05 5.70883e-04
1.00736e+01 3.37395e+03 -2.23367e-04 -1.08871e-03
1.05736e+01 3.37395e+03 4.96215e-04 1.57916e-04
1.10736e+01 3.37395e+03 7.43399e-04 1.04939e-03
1.15736e+01 3.37395e+03 -1.72860e-03 -1.17169e-03
1.20736e+01 3.37395e+03 6.86085e-05 -2.64709e-04
1.25736e+01 3.37395e+03 1.64715e-03 1.17183e-03
1.30736e+01 3.37395e+03 -1.16275e-04 1.87428e-04
1.35736e+01 3.37395e+03 -1.83591e-03 -1.88699e-03
1.40736e+01 3.37395e+03 1.52621e-03 1.50619e-03
1.45736e+01 3.37395e+03 -1.50954e-04 -4.36119e-04
1.50736e+01 3.37395e+03 -1.14447e-04 4.69230e-04
1.55736e+01 3.37395e+03 -1.50619e-03 -6.86306e-04
1.60736e+01 3.37395e+03 1.52052e-03 4.41652e-04
1.65736e+01 3.37395e+03 2.14570e-04 -5.52335e-04
-1.29264e+01 3.37499e+03 1.09157e-02 -1.52463e-01
-1.24264e+01 3.37499e+03 -6.37355e-01 -2.18757e-01
-1.19264e+01 3.37499e+03 4.15015e-01 -4.32296e-02
-1.14264e+01 3.37499e+03 1.67938e+00 5.08475e-01
-1.09264e+01 3.37499e+03 2.54807e-01 8.00338e-02
-1.04264e+01 3.37499e+03 1.07764e+00 5.65712e-01
-9.92645e+00 3.37499e+03 3.82695e-01 3.66597e-01
-9.42645e+00 3.37499e+03 3.15410e-01 3.05796e-02
-8.92645e+00 3.37499e+03 6.51850e-01 2.44303e-02
-8.42645e+00 3.37499e+03 -7.53644e-01 -1.10870e-01
-7.92645e+00 3.37499e+03 4.20345e-01 4.20216e-01
-7.42645e+00 3.37499e+03 1.14273e+00 7.51901e-01
-6.92645e+00 3.37499e+03 -7.91259e-01 -5.05065e-01
-6.42645e+00 3.37499e+03 -7.45433e-01 -7.84820e-01
-5.92645e+00 3.37499e+03 7.40613e-01 4.11886e-01
-5.42645e+00 3.37499e+03 1.12283e+00 6.46110e-01
-4.92645e+00 3.37499e+03 -1.48125e+00 -7.76903e-01
-4.42645e+00 3.37499e+03 -3.55917e-01 2.21503e-01
-3.92645e+00 3.37499e+03 -5.49488e-02 2.35169e-01
-3.42645e+00 3.37499e+03 -1.65200e+00 -1.03413e+00
-2.92645e+00 3.37499e+03 -3.09012e+00 -2.69704e+00
-2.42645e+00 3.37499e+03 -3.95780e+00 -3.07039e+00
-1.92645e+00 3.37499e+03 -7.26893e+00 -4.92720e+00
-1.42645e+00 3.37499e+03 -7.75332e+00 -5.75432e+00
-9.26447e-01 3.37499e+03 -8.70345e+00 -6.08927e+00
-4.26447e-01 3.37499e+03 -7.82917e+00 -5.99519e+00
7.35532e-02 3.37499e+03 -6.42824e+00 -4.83414e+00
5.73553e-01 3.37499e+03 -4.98383e+00 -4.11766e+00
1.07355e+00 3.37499e+03 -2.62304e+00 -2.47780e+00
1.57355e+00 3.37499e+03 -1.07176e+00 -1.09160e+00
2.07355e+00 3.37499e+03 -6.15843e-01 -6.32539e-01
2.57355e+00 3.37499e+03 -7.45207e-02 -9.48509e-02
3.07355e+00 3.37499e+03 -8.08018e-02 -7.54545e-02
3.57355e+00 3.37499e+03 -1.68245e-02 4.28391e-03
4.07355e+00 3.37499e+03 2.21799e-03 3.62535e-03
4.57355e+00 3.37499e+03 -6.11641e-03 -4.82522e-03
5.07355e+00 3.37499e+03 9.26135e-04 4.57633e-03
5.57355e+00 3.37499e+03 -2.33625e-03 -2.26352e-03
6.07355e+00 3.37499e+03 7.46627e-04 2.14219e-03
6.57355e+00 3.37499e+03 -4.09193e-04 -6.95643e-04
7.07355e+00 3.37499e+03 7.46522e-04 -4.47707e-04
7.57355e+00 3.37499e+03 4.41803e-05 -3.04921e-04
8.07355e+00 3.37499e+03 -1.77979e-03 -8.93397e-04
8.57355e+00 3.37499e+03 1.75224e-03 1.02614e-03
9.07355e+00 3.37499e+03 -4.62519e-04 -9.83663e-04
9.57355e+00 3.37499e+03 5.16724e-05 6.11474e-04
1.00736e+01 3.37499e+03 -2.07195e-04 -1.13850e-03
1.05736e+01 3.37499e+03 5.17053e-04 1.20550e-04
1.10736e+01 3.37499e+03 7.52252e-04 1.11220e-03
1.15736e+01 3.37499e+03 -1.75841e-03 -1.13946e-03
1.20736e+01 3.37499e+03 7.36512e-05 -1.79992e-04
1.25736e+01 3.37499e+03 1.65299e-03 1.10186e-03
1.30736e+01 3.37499e+03 -1.08247e-04 1.79472e-04
1.35736e+01 3.37499e+03 -1.88773e-03 -1.90116e-03
1.40736e+01 3.37499e+03 1.57768e-03 1.45684e-03
1.45736e+01 3.37499e+03 -1.22725e-04 -3.20260e-04
1.50736e+01 3.37499e+03 -9.90966e-05 4.86244e-04
1.55736e+01 3.37499e+03 -1.56131e-03 -7.51904e-04
1.60736e+01 3.37499e+03 1.58081e-03 4.56075e-04
1.65736e+01 3.37499e+03 2.34726e-04 -6.81594e-04
-1.29264e+01 3.37603e+03 4.62000e-02 -1.21656e-01
-1.24264e+01 3.37603e+03 -5.15846e-01 -1.27169e-01
-1.19264e+01 3.37603e+03 3.12918e-01 -9.24126e-02
-1.14264e+01 3.37603e+03 1.70528e+00 5.06924e-01
-1.09264e+01 3.37603e+03 3.76107e-01 1.11283e-01
-1.04264e+01 3.37603e+03 1.19814e+00 6.26890e-01
-9.92645e+00 3.37603e+03 3.75922e-01 4.06909e-01
-9.42645e+00 3.37603e+03 2.46778e-01 1.64300e-02
-8.92645e+00 3.37603e+03 6.17979e-01 1.47606e-03
-8.42645e+00 3.37603e+03 -7.41096e-01 -9.54098e-02
-7.92645e+00 3.37603e+03 5.04304e-01 4.91193e-01
-7.42645e+00 3.37603e+03 1.20165e+00 7.49304e-01
-6.92645e+00 3.37603e+03 -7.31399e-01 -4.29113e-01
-6.42645e+00 3.37603e+03 -8.57131e-01 -8.49049e-01
-5.92645e+00 3.37603e+03 7.40115e-01 4.20492e-01
-5.42645e+00 3.37603e+03 1.03605e+00 6.22910e-01
-4.92645e+00 3.37603e+03 -1.55479e+00 -7.75313e-01
-4.42645e+00 3.37603e+03 -3.91487e-01 2.08914e-01
-3.92645e+00 3.37603e+03 -1.36442e-01 2.60001e-01
-3.42645e+00 3.37603e+03 -1.73860e+00 -1.06678e+00
-2.92645e+00 3.37603e+03 -3.19169e+00 -2.77917e+00
-2.42645e+00 3.37603e+03 -3.98537e+00 -3.08907e+00
-1.92645e+00 3.37603e+03 -7.25019e+00 -4.91440e+00
-1.42645e+00 3.37603e+03 -7.85629e+00 -5.84218e+00
-9.26447e-01 3.37603e+03 -8.77576e+00 -6.12574e+00
-4.26447e-01 3.37603e+03 -7.98298e+00 -6.13572e+00
7.35532e-02 3.37603e+03 -6.52445e+00 -4.90128e+00
5.73553e-01 3.37603e+03 -5.04885e+00 -4.15262e+00
1.07355e+00 3.37603e+03 -2.67136e+00 -2.52345e+00
1.57355e+00 3.37603e+03 -1.08961e+00 -1.11478e+00
2.07355e+00 3.37603e+03 -6.15999e-01 -6.31205e-01
2.57355e+00 3.37603e+03 -7.42959e-02 -9.31016e-02
3.07355e+00 3.37603e+03 -8.23291e-02 -7.84156e-02
3.57355e+00 3.37603e+03 -1.47869e-02 6.36620e-03
4.07355e+00 3.37603e+03 1.35393e-03 2.75634e-03
4.57355e+00 3.37603e+03 -6.31432e-03 -4.29039e-03
5.07355e+00 3.37603e+03 9.97475e-04 4.62575e-03
5.57355e+00 3.37603e+03 -2.56248e-03 -2.40097e-03
6.07355e+00 3.37603e+03 7.59667e-04 2.08516e-03
6.57355e+00 3.37603e+03 -3.13371e-04 -6.36688e-04
7.07355e+00 3.37603e+03 6.36726e-04 -5.20584e-04
7.57355e+00 3.37603e+03 1.47344e-05 -2.99349e-04
8.07355e+00 3.37603e+03 -1.69386e-03 -8.46654e-04
8.57355e+00 3.37603e+03 1.77208e-03 1.08919e-03
9.07355e+00 3.37603e+03 -5.59677e-04 -1.08971e-03
9.57355e+00 3.37603e+03 5.70086e-05 6.23274e-04
1.00736e+01 3.37603e+03 -1.75656e-04 -1.15435e-03
1.05736e+01 3.37603e+03 5.29431e-04 7.07178e-05
1.10736e+01 3.37603e+03 7.50689e-04 1.16599e-03
1.15736e+01 3.37603e+03 -1.76891e-03 -1.09628e-03
1.20736e+01 3.37603e+03 7.73016e-05 -1.00787e-04
1.25736e+01 3.37603e+03 1.64774e-03 1.02628e-03
1.30736e+01 3.37603e+03 -9.99671e-05 1.75498e-04
1.35736e+01 3.37603e+03 -1.92810e-03 -1.89530e-03
1.40736e+01 3.37603e+03 1.60868e-03 1.39370e-03
1.45736e+01 3.37603e+03 -8.90576e-05 -1.85866e-04
1.50736e+01 3.37603e+03 -8.20125e-05 5.03241e-04
1.55736e+01 3.37603e+03 -1.60971e-03 -8.27709e-04
1.60736e+01 3.37603e+03 1.63375e-03 4.75492e-04
1.65736e+01 3.37603e+03 2.45868e-04 -8.06586e-04
-1.29264e+01 3.37708e+03 6.44682e-02 -1.00397e-01
-1.24264e+01 3.37708e+03 -3.91870e-01 -3.18364e-02
-1.19264e+01 3.37708e+03 2.08766e-01 -1.46527e-01
-1.14264e+01 3.37708e+03 1.69016e+00 4.93263e-01
-1.09264e+01 3.37708e+03 4.92348e-01 1.38405e-01
-1.04264e+01 3.37708e+03 1.32321e+00 6.90094e-01
-9.92645e+00 3.37708e+03 3.68416e-01 4.42407e-01
-9.42645e+00 3.37708e+03 1.79141e-01 7.47909e-03
-8.92645e+00 3.37708e+03 5.70026e-01 -3.12789e-02
-8.42645e+00 3.37708e+03 -7.00941e-01 -6.96272e-02
-7.92645e+00 3.37708e+03 5.89194e-01 5.58229e-01
-7.42645e+00 3.37708e+03 1.26927e+00 7.45587e-01
-6.92645e+00 3.37708e+03 -6.62683e-01 -3.43780e-01
-6.42645e+00 3.37708e+03 -9.74845e-01 -9.11051e-01
-5.92645e+00 3.37708e+03 7.15729e-01 4.19110e-01
-5.42645e+00 3.37708e+03 9.34934e-01 5.94600e-01
-4.92645e+00 3.37708e+03 -1.62085e+00 -7.73815e-01
-4.42645e+00 3.37708e+03 -4.42966e-01 1.92036e-01
-3.92645e+00 3.37708e+03 -2.28695e-01 2.70868e-01
-3.42645e+00 3.37708e+03 -1.81696e+00 -1.09838e+00
-2.92645e+00 3.37708e+03 -3.28721e+00 -2.85888e+00
-2.42645e+00 3.37708e+03 -4.01788e+00 -3.10875e+00
-1.92645e+00 3.37708e+03 -7.23584e+00 -4.90941e+00
-1.42645e+00 3.37708e+03 -7.94948e+00 -5.92646e+00
-9.26447e-01 3.37708e+03 -8.84633e+00 -6.16632e+00
-4.26447e-01 3.37708e+03 -8.13312e+00 -6.27155e+00
7.35532e-02 3.37708e+03 -6.62282e+00 -4.97330e+00
5.73553e-01 3.37708e+03 -5.11350e+00 -4.18768e+00
1.07355e+00 3.37708e+03 -2.71497e+00 -2.56502e+00
1.57355e+00 3.37708e+03 -1.11091e+00 -1.14172e+00
2.07355e+00 3.37708e+03 -6.16227e-01 -6.29459e-01
2.57355e+00 3.37708e+03 -7.42980e-02 -9.18945e-02
3.07355e+00 3.37708e+03 -8.36488e-02 -8.08267e-02
3.57355e+00 3.37708e+03 -1.25539e-02 8.41471e-03
4.07355e+00 3.37708e+03 4.92745e-04 1.86032e-03
4.57355e+00 3.37708e+03 -6.42936e-03 -3.66068e-03
5.07355e+00 3.37708e+03 1.06995e-03 4.63766e-03
5.57355e+00 3.37708e+03 -2.75865e-03 -2.52740e-03
6.07355e+00 3.37708e+03 7.66130e-04 1.98708e-03
6.57355e+00 3.37708e+03 -2.01245e-04 -5.58441e-04
7.07355e+00 3.37708e+03 5.16156e-04 -5.95550e-04
7.57355e+00 3.37708e+03 -1.02791e-05 -2.87227e-04
8.07355e+00 3.37708e+03 -1.58941e-03 -8.00365e-04
8.57355e+00 3.37708e+03 1.77482e-03 1.14564e-03
9.07355e+00 3.37708e+03 -6.55572e-04 -1.18437e-03
9.57355e+00 3.37708e+03 6.00456e-05 6.04964e-04
1.00736e+01 3.37708e+03 -1.31548e-04 -1.13304e-03
1.05736e+01 3.37708e+03 5.34942e-04 9.45935e-06
1.10736e+01 3.37708e+03 7.40688e-04 1.20792e-03
1.15736e+01 3.37708e+03 -1.76054e-03 -1.04530e-03
1.20736e+01 3.37708e+03 8.14278e-05 -2.81056e-05
1.25736e+01 3.37708e+03 1.62779e-03 9.47581e-04
1.30736e+01 3.37708e+03 -9.22557e-05 1.77122e-04
1.35736e+01 3.37708e+03 -1.95476e-03 -1.86880e-03
1.40736e+01 3.37708e+03 1.61668e-03 1.31900e-03
1.45736e+01 3.37708e+03 -4.90783e-05 -3.58215e-05
1.50736e+01 3.37708e+03 -6.37624e-05 5.19337e-04
1.55736e+01 3.37708e+03 -1.65045e-03 -9.09982e-04
1.60736e+01 3.37708e+03 1.67810e-03 4.97122e-04
1.65736e+01 3.37708e+03 2.48727e-04 -9.25270e-04
-1.29264e+01 3.37812e+03 7.26388e-02 -8.70829e-02
-1.24264e+01 3.37812e+03 -2.66351e-01 6.60133e-02
-1.19264e+01 3.37812e+03 1.08686e-01 -2.02693e-01
-1.14264e+01 3.37812e+03 1.63469e+00 4.68747e-01
-1.09264e+01 3.37812e+03 6.04559e-01 1.62045e-01
-1.04264e+01 3.37812e+03 1.45395e+00 7.54496e-01
-9.92645e+00 3.37812e+03 3.58639e-01 4.72674e-01
-9.42645e+00 3.37812e+03 1.14047e-01 3.81908e-03
-8.92645e+00 3.37812e+03 5.02848e-01 -7.54789e-02
-8.42645e+00 3.37812e+03 -6.35749e-01 -3.52964e-02
-7.92645e+00 3.37812e+03 6.77007e-01 6.22645e-01
-7.42645e+00 3.37812e+03 1.34505e+00 7.42191e-01
-6.92645e+00 3.37812e+03 -5.85940e-01 -2.52326e-01
-6.42645e+00 3.37812e+03 -1.09269e+00 -9.67845e-01
-5.92645e+00 3.37812e+03 6.62121e-01 4.05312e-01
-5.42645e+00 3.37812e+03 8.21301e-01 5.62391e-01
-4.92645e+00 3.37812e+03 -1.67395e+00 -7.69513e-01
-4.42645e+00 3.37812e+03 -5.04763e-01 1.72099e-01
-3.92645e+00 3.37812e+03 -3.30525e-01 2.67089e-01
-3.42645e+00 3.37812e+03 -1.88547e+00 -1.12689e+00
-2.92645e+00 3.37812e+03 -3.38132e+00 -2.93796e+00
-2.42645e+00 3.37812e+03 -4.05811e+00 -3.13252e+00
-1.92645e+00 3.37812e+03 -7.22862e+00 -4.91300e+00
-1.42645e+00 3.37812e+03 -8.03295e+00 -6.00692e+00
-9.26447e-01 3.37812e+03 -8.91519e+00 -6.21148e+00
-4.26447e-01 3.37812e+03 -8.27559e+00 -6.39963e+00
7.35532e-02 3.37812e+03 -6.72083e+00 -5.04909e+00
5.73553e-01 3.37812e+03 -5.17712e+00 -4.22339e+00
1.07355e+00 3.37812e+03 -2.75343e+00 -2.60232e+00
1.57355e+00 3.37812e+03 -1.13571e+00 -1.17238e+00
2.07355e+00 3.37812e+03 -6.16246e-01 -6.27244e-01
2.57355e+00 3.37812e+03 -7.47105e-02 -9.12496e-02
3.07355e+00 3.37812e+03 -8.47266e-02 -8.27221e-02
3.57355e+00 3.37812e+03 -1.01728e-02 1.03748e-02
4.07355e+00 3.37812e+03 -3.42733e-04 9.70392e-04
4.57355e+00 3.37812e+03 -6.46087e-03 -2.96239e-03
5.07355e+00 3.37812e+03 1.14391e-03 4.63062e-03
5.57355e+00 3.37812e+03 -2.92474e-03 -2.64638e-03
6.07355e+00 3.37812e+03 7.65039e-04 1.85168e-03
6.57355e+00 3.37812e+03 -7.84577e-05 -4.66360e-04
7.07355e+00 3.37812e+03 3.90061e-04 -6.67141e-04
7.57355e+00 3.37812e+03 -3.01298e-05 -2.68072e-04
8.07355e+00 3.37812e+03 -1.46737e-03 -7.52895e-04
8.57355e+00 3.37812e+03 1.75865e-03 1.19423e-03
9.07355e+00 3.37812e+03 -7.50165e-04 -1.26705e-03
9.57355e+00 3.37812e+03 6.38996e-05 5.60074e-04
1.00736e+01 3.37812e+03 -8.04275e-05 -1.07820e-03
1.05736e+01 3.37812e+03 5.35336e-04 -5.92524e-05
1.10736e+01 3.37812e+03 7.22785e-04 1.23820e-03
1.15736e+01 3.37812e+03 -1.73458e-03 -9.88323e-04
1.20736e+01 3.37812e+03 8.78154e-05 3.87831e-05
1.25736e+01 3.37812e+03 1.59226e-03 8.69197e-04
1.30736e+01 3.37812e+03 -8.76357e-05 1.84233e-04
1.35736e+01 3.37812e+03 -1.96546e-03 -1.82449e-03
1.40736e+01 3.37812e+03 1.60130e-03 1.23591e-03
1.45736e+01 3.37812e+03 -4.92278e-06 1.23233e-04
1.50736e+01 3.37812e+03 -3.98070e-05 5.37885e-04
1.55736e+01 3.37812e+03 -1.68369e-03 -9.97792e-04
1.60736e+01 3.37812e+03 1.71279e-03 5.21242e-04
1.65736e+01 3.37812e+03 2.43936e-04 -1.03625e-03
-1.29264e+01 3.37916e+03 7.80705e-02 -7.83949e-02
-1.24264e+01 3.37916e+03 -1.39526e-01 1.65253e-01
-1.19264e+01 3.37916e+03 1.33290e-02 -2.61067e-01
-1.14264e+01 3.37916e+03 1.54228e+00 4.34593e-01
-1.09264e+01 3.37916e+03 7.12949e-01 1.82827e-01
-1.04264e+01 3.37916e+03 1.59245e+00 8.20578e-01
-9.92645e+00 3.37916e+03 3.45820e-01 4.96463e-01
-9.42645e+00 3.37916e+03 5.31559e-02 4.27663e-03
-8.92645e+00 3.37916e+03 4.13340e-01 -1.30338e-01
-8.42645e+00 3.37916e+03 -5.55214e-01 3.19181e-03
-7.92645e+00 3.37916e+03 7.65847e-01 6.84524e-01
-7.42645e+00 3.37916e+03 1.42586e+00 7.39657e-01
-6.92645e+00 3.37916e+03 -5.06586e-01 -1.58412e-01
-6.42645e+00 3.37916e+03 -1.20936e+00 -1.01821e+00
-5.92645e+00 3.37916e+03 5.76043e-01 3.77009e-01
-5.42645e+00 3.37916e+03 6.98125e-01 5.27670e-01
-4.92645e+00 3.37916e+03 -1.71283e+00 -7.60430e-01
-4.42645e+00 3.37916e+03 -5.71545e-01 1.50317e-01
-3.92645e+00 3.37916e+03 -4.39470e-01 2.49046e-01
-3.42645e+00 3.37916e+03 -1.94219e+00 -1.15122e+00
-2.92645e+00 3.37916e+03 -3.47652e+00 -3.01577e+00
-2.42645e+00 3.37916e+03 -4.10522e+00 -3.16092e+00
-1.92645e+00 3.37916e+03 -7.23002e+00 -4.92570e+00
-1.42645e+00 3.37916e+03 -8.10957e+00 -6.08404e+00
-9.26447e-01 3.37916e+03 -8.98279e+00 -6.26145e+00
-4.26447e-01 3.37916e+03 -8.40800e+00 -6.51732e+00
7.35532e-02 3.37916e+03 -6.81683e+00 -5.12756e+00
5.73553e-01 3.37916e+03 -5.23884e+00 -4.26005e+00
1.07355e+00 3.37916e+03 -2.78588e+00 -2.63503e+00
1.57355e+00 3.37916e+03 -1.16351e+00 -1.20624e+00
2.07355e+00 3.37916e+03 -6.16548e-01 -6.24990e-01
2.57355e+00 3.37916e+03 -7.55992e-02 -9.11063e-02
3.07355e+00 3.37916e+03 -8.54916e-02 -8.40913e-02
3.57355e+00 3.37916e+03 -7.70824e-03 1.21802e-02
4.07355e+00 3.37916e+03 -1.13806e-03 9.45455e-05
4.57355e+00 3.37916e+03 -6.41579e-03 -2.21613e-03
5.07355e+00 3.37916e+03 1.21902e-03 4.61284e-03
5.57355e+00 3.37916e+03 -3.06338e-03 -2.75849e-03
6.07355e+00 3.37916e+03 7.57688e-04 1.68996e-03
6.57355e+00 3.37916e+03 5.08480e-05 -3.66612e-04
7.07355e+00 3.37916e+03 2.58235e-04 -7.33651e-04
7.57355e+00 3.37916e+03 -4.18362e-05 -2.41140e-04
8.07355e+00 3.37916e+03 -1.33126e-03 -7.03413e-04
8.57355e+00 3.37916e+03 1.72523e-03 1.23378e-03
9.07355e+00 3.37916e+03 -8.43048e-04 -1.33891e-03
9.57355e+00 3.37916e+03 6.93236e-05 4.92566e-04
1.00736e+01 3.37916e+03 -2.36969e-05 -9.95185e-04
1.05736e+01 3.37916e+03 5.31648e-04 -1.30864e-04
1.10736e+01 3.37916e+03 6.93976e-04 1.25360e-03
1.15736e+01 3.37916e+03 -1.69150e-03 -9.24511e-04
1.20736e+01 3.37916e+03 9.91964e-05 1.01427e-04
1.25736e+01 3.37916e+03 1.54350e-03 7.94262e-04
1.30736e+01 3.37916e+03 -8.88552e-05 1.94787e-04
1.35736e+01 3.37916e+03 -1.96239e-03 -1.76847e-03
1.40736e+01 3.37916e+03 1.56778e-03 1.15132e-03
1.45736e+01 3.37916e+03 4.03850e-05 2.85074e-04
1.50736e+01 3.37916e+03 -1.00384e-05 5.59550e-04
1.55736e+01 3.37916e+03 -1.71076e-03 -1.08995e-03
1.60736e+01 3.37916e+03 1.73896e-03 5.50593e-04
1.65736e+01 3.37916e+03 2.32966e-04 -1.13470e-03
-1.29264e+01 3.38020e+03 8.73660e-02 -7.11522e-02
-1.24264e+01 3.38020e+03 -1.10832e-02 2.65242e-01
[truncated: 1,174,885 more chars]
