# Supplementary material for: Multipolar electric and magnetic contributions to sum-frequency generation spectra reveal biaxial interfacial water structure
Source: Nat Commun. 2026 May 13;17:4333. doi: 10.1038/s41467-026-72345-4 (PMC13172427; doi:10.1038/s41467-026-72345-4)
Supplement: Supplementary file 3 — Source data [file 41467_2026_72345_MOESM3_ESM.zip › SourceData/Fig4(b).txt]

# z rho, z_wc rho_wc
-4.317644681624437908e+01 1.088142920499877484e-05 -4.317644681624437908e+01 5.923558188731974397e-06
-4.311632657576342353e+01 1.055036872722203824e-05 -4.311632657576342353e+01 1.272881144245180462e-05
-4.305620633528246799e+01 1.186013388791617705e-05 -4.305620633528246799e+01 1.147625420300452879e-05
-4.299608609480151244e+01 1.325671146870882528e-05 -4.299608609480151244e+01 1.304708389640510623e-05
-4.293596585432055690e+01 1.515154487333061067e-05 -4.293596585432055690e+01 1.469832010973497424e-05
-4.287584561383959425e+01 1.627246600262932660e-05 -4.287584561383959425e+01 1.389453272944643565e-05
-4.281572537335863871e+01 1.721395095683698060e-05 -4.281572537335863871e+01 1.387364781119626128e-05
-4.275560513287768316e+01 1.601412761114164764e-05 -4.275560513287768316e+01 1.589814324267853124e-05
-4.269548489239672762e+01 1.750743333977326167e-05 -4.269548489239672762e+01 1.622429826637376694e-05
-4.263536465191576497e+01 1.659860500157079986e-05 -4.263536465191576497e+01 1.653394379168350342e-05
-4.257524441143479521e+01 1.810732508221928961e-05 -4.257524441143479521e+01 1.625965256544201920e-05
-4.251512417095383967e+01 1.662128709136996988e-05 -4.251512417095383967e+01 1.438772621870100736e-05
-4.245500393047288412e+01 1.531986192887949000e-05 -4.245500393047288412e+01 1.381027267083254266e-05
-4.239488368999192858e+01 1.869522253998257249e-05 -4.239488368999192858e+01 1.572772770784461977e-05
-4.233476344951095882e+01 1.784499954485261857e-05 -4.233476344951095882e+01 1.847880416547030633e-05
-4.227464320903000328e+01 1.770641337546433448e-05 -4.227464320903000328e+01 1.855267934298089472e-05
-4.221452296854904773e+01 1.846023882116044158e-05 -4.221452296854904773e+01 1.785470598439921851e-05
-4.215440272806809219e+01 1.598529445410520623e-05 -4.215440272806809219e+01 1.434638913451390606e-05
-4.209428248758713664e+01 1.958370371007043197e-05 -4.209428248758713664e+01 1.532714109449480569e-05
-4.203416224710609583e+01 1.786241714415249198e-05 -4.203416224710609583e+01 1.601888858426449974e-05
-4.197404200662514029e+01 1.779223901441505287e-05 -4.197404200662514029e+01 1.601571857797293738e-05
-4.191392176614418474e+01 1.961824408269253846e-05 -4.191392176614418474e+01 1.505816123363159136e-05
-4.185380152566322920e+01 2.028809838511086238e-05 -4.185380152566322920e+01 1.845899883697662498e-05
-4.179368128518226655e+01 1.959422255749459517e-05 -4.179368128518226655e+01 1.692650329696788396e-05
-4.173356104470131100e+01 1.899028185220161832e-05 -4.173356104470131100e+01 2.154817215577650274e-05
-4.167344080422035546e+01 1.806966636080654639e-05 -4.167344080422035546e+01 2.010995917796941840e-05
-4.161332056373939992e+01 1.918011932315659296e-05 -4.161332056373939992e+01 2.003754052898802207e-05
-4.155320032325841595e+01 1.803455396338146728e-05 -4.155320032325841595e+01 1.728721832156509308e-05
-4.149308008277746040e+01 1.724866114560282880e-05 -4.149308008277746040e+01 1.601996220483711551e-05
-4.143295984229650486e+01 1.958330231668068045e-05 -4.143295984229650486e+01 1.664487187445176070e-05
-4.137283960181554932e+01 1.993973166310581733e-05 -4.137283960181554932e+01 1.810961768778928616e-05
-4.131271936133459377e+01 1.881597545857470217e-05 -4.131271936133459377e+01 1.768258714171265430e-05
-4.125259912085363112e+01 1.828514727823914306e-05 -4.125259912085363112e+01 1.822374453905557933e-05
-4.119247888037267558e+01 2.020608263922108469e-05 -4.119247888037267558e+01 1.757537206187861762e-05
-4.113235863989172003e+01 1.921115959060279028e-05 -4.113235863989172003e+01 1.465676071675500644e-05
-4.107223839941076449e+01 1.839873562973098445e-05 -4.107223839941076449e+01 1.454965736465676027e-05
-4.101211815892970236e+01 1.911567136505697482e-05 -4.101211815892970236e+01 1.583967319124099442e-05
-4.095199791844874682e+01 1.925424247698026588e-05 -4.095199791844874682e+01 1.476850522749619671e-05
-4.089187767796779127e+01 2.027843011719030245e-05 -4.089187767796779127e+01 1.558528641235950443e-05
-4.083175743748683573e+01 1.787863728147216861e-05 -4.083175743748683573e+01 2.119767675445537305e-05
-4.077163719700588018e+01 1.773844904033816550e-05 -4.077163719700588018e+01 2.027978245556004102e-05
-4.071151695652491753e+01 1.801589060078879134e-05 -4.071151695652491753e+01 2.214004762152509229e-05
-4.065139671604396199e+01 1.748979005919026506e-05 -4.065139671604396199e+01 2.151429532593596196e-05
-4.059127647556300644e+01 1.983464543710337124e-05 -4.059127647556300644e+01 1.913415045336653515e-05
-4.053115623508205090e+01 1.963273867341151156e-05 -4.053115623508205090e+01 1.860529046577233397e-05
-4.047103599460107404e+01 1.794167421111195090e-05 -4.047103599460107404e+01 1.710298202437250857e-05
-4.041091575412011849e+01 1.932440978140795374e-05 -4.041091575412011849e+01 1.898311838453660064e-05
-4.035079551363916295e+01 1.826474423052334899e-05 -4.035079551363916295e+01 1.818712328549419331e-05
-4.029067527315820030e+01 2.254771390885909149e-05 -4.029067527315820030e+01 1.924324098857000306e-05
-4.023055503267724475e+01 1.901870013354884016e-05 -4.023055503267724475e+01 1.932569185483102634e-05
-4.017043479219628921e+01 1.735043888376426645e-05 -4.017043479219628921e+01 1.834732581317112608e-05
-4.011031455171533366e+01 1.823517598869702177e-05 -4.011031455171533366e+01 2.147238699860388206e-05
-4.005019431123437812e+01 1.805710451024321274e-05 -4.005019431123437812e+01 2.165649727978756622e-05
-3.999007407075342257e+01 1.825817658477715583e-05 -3.999007407075342257e+01 1.992105253046715996e-05
-3.992995383027237466e+01 1.934075689940992329e-05 -3.992995383027237466e+01 1.921254220907299092e-05
-3.986983358979141912e+01 1.855996797280689929e-05 -3.986983358979141912e+01 1.951302258078225647e-05
-3.980971334931046357e+01 1.876427134364075161e-05 -3.980971334931046357e+01 2.612686493521263159e-05
-3.974959310882950092e+01 1.882495452863128135e-05 -3.974959310882950092e+01 2.197656078504013342e-05
-3.968947286834854538e+01 1.773027640383938630e-05 -3.968947286834854538e+01 2.317918073660270580e-05
-3.962935262786758983e+01 1.821081447164957842e-05 -3.962935262786758983e+01 2.045424661933569228e-05
-3.956923238738663429e+01 1.892804624673729742e-05 -3.956923238738663429e+01 1.952820669837202112e-05
-3.950911214690567874e+01 1.761089339226411417e-05 -3.950911214690567874e+01 1.752641639986624906e-05
-3.944899190642472320e+01 1.966091874660103945e-05 -3.944899190642472320e+01 1.645159071521402368e-05
-3.938887166594373923e+01 1.936719713051362660e-05 -3.938887166594373923e+01 1.560754213455174352e-05
-3.932875142546278369e+01 1.949085432850546304e-05 -3.932875142546278369e+01 1.450355505846907473e-05
-3.926863118498182814e+01 2.051905935634568614e-05 -3.926863118498182814e+01 1.824316176355297655e-05
-3.920851094450087260e+01 2.009632741019852365e-05 -3.920851094450087260e+01 2.053819737864026601e-05
-3.914839070401990995e+01 1.781219455172342684e-05 -3.914839070401990995e+01 1.833834305873302523e-05
-3.908827046353895440e+01 1.701490011729955387e-05 -3.908827046353895440e+01 1.843255013498483767e-05
-3.902815022305799886e+01 1.836373576371280392e-05 -3.902815022305799886e+01 1.936776739487206317e-05
-3.896802998257704331e+01 1.774472839378994345e-05 -3.896802998257704331e+01 2.092856363110639722e-05
-3.890790974209608066e+01 1.946015004853732605e-05 -3.890790974209608066e+01 1.867969220346603313e-05
-3.884778950161512512e+01 1.976338705812557498e-05 -3.884778950161512512e+01 2.412491208515165928e-05
-3.878766926113416957e+01 1.796331572626075582e-05 -3.878766926113416957e+01 1.937075449958852814e-05
-3.872754902065321403e+01 1.745026951022465110e-05 -3.872754902065321403e+01 1.944423645398858327e-05
-3.866742878017225848e+01 1.894532678092020035e-05 -3.866742878017225848e+01 1.779456342494931063e-05
-3.860730853969130294e+01 1.771645719071450071e-05 -3.860730853969130294e+01 1.839367933155707012e-05
-3.854718829921034029e+01 1.795408360238852575e-05 -3.854718829921034029e+01 1.784097178648037259e-05
-3.848706805872937764e+01 1.914119322128104181e-05 -3.848706805872937764e+01 1.940193109121634738e-05
-3.842694781824842210e+01 1.666250980239324681e-05 -3.842694781824842210e+01 1.719420608305944964e-05
-3.836682757776746655e+01 1.840919396583384537e-05 -3.836682757776746655e+01 2.156692468684611233e-05
-3.830670733728648969e+01 1.942609541706182157e-05 -3.830670733728648969e+01 2.200012276437042578e-05
-3.824658709680553415e+01 1.842729112710473165e-05 -3.824658709680553415e+01 2.056706479811167492e-05
-3.818646685632457860e+01 1.891182152404471029e-05 -3.818646685632457860e+01 1.830479820141711565e-05
-3.812634661584361595e+01 2.077834727459270531e-05 -3.812634661584361595e+01 1.700516323853652263e-05
-3.806622637536266041e+01 1.687817155301937934e-05 -3.806622637536266041e+01 1.644620079646103676e-05
-3.800610613488170486e+01 1.759897521070412498e-05 -3.800610613488170486e+01 1.924003192339930011e-05
-3.794598589440074932e+01 1.771467354928748771e-05 -3.794598589440074932e+01 1.980691559093031244e-05
-3.788586565391979377e+01 1.861434021495793941e-05 -3.788586565391979377e+01 2.168175453248286162e-05
-3.782574541343883112e+01 1.794343555678205857e-05 -3.782574541343883112e+01 1.918538484714506448e-05
-3.776562517295777610e+01 2.060766192601326308e-05 -3.776562517295777610e+01 2.225857243961320048e-05
-3.770550493247682056e+01 1.803879008171614169e-05 -3.770550493247682056e+01 1.930345111657002442e-05
-3.764538469199586501e+01 1.799502345977628298e-05 -3.764538469199586501e+01 2.088975396029484131e-05
-3.758526445151490947e+01 1.833991639337037195e-05 -3.758526445151490947e+01 2.118570193353733780e-05
-3.752514421103393971e+01 1.821117140077026109e-05 -3.752514421103393971e+01 2.005521058637719725e-05
-3.746502397055298417e+01 1.837353644301843619e-05 -3.746502397055298417e+01 2.513608506985292378e-05
-3.740490373007202862e+01 1.774897240175414304e-05 -3.740490373007202862e+01 1.798165343807340134e-05
-3.734478348959107308e+01 1.628441576169337206e-05 -3.734478348959107308e+01 1.903280911623382148e-05
-3.728466324911009622e+01 1.709825537418462646e-05 -3.728466324911009622e+01 2.367186772077603475e-05
-3.722454300862913357e+01 1.794902834029719115e-05 -3.722454300862913357e+01 2.295083013722994158e-05
-3.716442276814817802e+01 1.810628708456862415e-05 -3.716442276814817802e+01 2.290994181270700599e-05
-3.710430252766722248e+01 1.947278387773161115e-05 -3.710430252766722248e+01 2.246850509916876800e-05
-3.704418228718626693e+01 1.784734671609762208e-05 -3.704418228718626693e+01 2.322027044265392932e-05
-3.698406204670530428e+01 1.729335748038947614e-05 -3.698406204670530428e+01 2.024208619602629956e-05
-3.692394180622434163e+01 2.123341225162080181e-05 -3.692394180622434163e+01 2.041361570523569645e-05
-3.686382156574338609e+01 1.758839926965615049e-05 -3.686382156574338609e+01 2.002260839752313540e-05
-3.680370132526243054e+01 1.883393067635961472e-05 -3.680370132526243054e+01 2.084295267526618405e-05
-3.674358108478147500e+01 1.738806627299459631e-05 -3.674358108478147500e+01 1.830322466274252204e-05
-3.668346084430047682e+01 1.776728810423659511e-05 -3.668346084430047682e+01 1.688605708290604653e-05
-3.662334060381952128e+01 1.938990326989127724e-05 -3.662334060381952128e+01 1.810860109282084595e-05
-3.656322036333856573e+01 1.914342746057778112e-05 -3.656322036333856573e+01 1.924212459973018131e-05
-3.650310012285761019e+01 1.667074426742701733e-05 -3.650310012285761019e+01 1.980576593554794133e-05
-3.644297988237665464e+01 1.720077916059196033e-05 -3.644297988237665464e+01 1.639969344992043781e-05
-3.638285964189569910e+01 1.740926749104959657e-05 -3.638285964189569910e+01 1.763418036025542150e-05
-3.632273940141474355e+01 1.597184301218208824e-05 -3.632273940141474355e+01 1.750928344574104815e-05
-3.626261916093378090e+01 1.735618323005480080e-05 -3.626261916093378090e+01 1.515265972593055051e-05
-3.620249892045282536e+01 1.902279625482496220e-05 -3.620249892045282536e+01 1.567055584097273713e-05
-3.614237867997184850e+01 1.969720999207102868e-05 -3.614237867997184850e+01 1.726064009659662474e-05
-3.608225843949089295e+01 1.735356138893112837e-05 -3.608225843949089295e+01 1.717451333178760155e-05
-3.602213819900993741e+01 1.784318281848207169e-05 -3.602213819900993741e+01 1.878814890858461760e-05
-3.596201795852896765e+01 1.624512977939745860e-05 -3.596201795852896765e+01 1.875325825784953187e-05
-3.590189771804801921e+01 1.743037735071606070e-05 -3.590189771804801921e+01 1.941977891374747442e-05
-3.584177747756706367e+01 1.725055475698823699e-05 -3.584177747756706367e+01 2.003288899858434282e-05
-3.578165723708610102e+01 1.824096035501848205e-05 -3.578165723708610102e+01 2.094255063454614175e-05
-3.572153699660514548e+01 1.741244492254869909e-05 -3.572153699660514548e+01 1.804851145237879113e-05
-3.566141675612408335e+01 1.821982301301427586e-05 -3.566141675612408335e+01 1.925142790504270733e-05
-3.560129651564312780e+01 1.790611221646645662e-05 -3.560129651564312780e+01 1.794593807348699390e-05
-3.554117627516217226e+01 1.751334706696581740e-05 -3.554117627516217226e+01 1.723086411017506572e-05
-3.548105603468121672e+01 1.823701870802977971e-05 -3.548105603468121672e+01 1.832526697589762185e-05
-3.542093579420026117e+01 2.034635031012149849e-05 -3.542093579420026117e+01 1.751530005203824313e-05
-3.536081555371929852e+01 1.569178097179924669e-05 -3.536081555371929852e+01 1.806293888526476536e-05
-3.530069531323834298e+01 1.908804978101365596e-05 -3.530069531323834298e+01 1.694510337574727432e-05
-3.524057507275738033e+01 2.098465086294102128e-05 -3.524057507275738033e+01 2.174707381387683866e-05
-3.518045483227642478e+01 2.239189350286983275e-05 -3.518045483227642478e+01 1.820426019801442091e-05
-3.512033459179544082e+01 2.125770163586479850e-05 -3.512033459179544082e+01 2.049763444926848232e-05
-3.506021435131448527e+01 2.305668632446938139e-05 -3.506021435131448527e+01 2.229640800259480147e-05
-3.500009411083352973e+01 2.147616861816279357e-05 -3.500009411083352973e+01 1.708841759652908942e-05
-3.493997387035257418e+01 1.884544243214770454e-05 -3.493997387035257418e+01 1.633984335298169886e-05
-3.487985362987161153e+01 1.761952321796180366e-05 -3.487985362987161153e+01 1.898029204585452838e-05
-3.481973338939065599e+01 1.737945609328039932e-05 -3.481973338939065599e+01 1.894864500980162462e-05
-3.475961314890970044e+01 1.853503605539670324e-05 -3.475961314890970044e+01 1.712264598316244548e-05
-3.469949290842874490e+01 2.044112987751434181e-05 -3.469949290842874490e+01 1.546917164560804642e-05
-3.463937266794778935e+01 1.940530929705220486e-05 -3.463937266794778935e+01 1.501811865399838762e-05
-3.457925242746682670e+01 1.950833184992947029e-05 -3.457925242746682670e+01 2.195943551395367413e-05
-3.451913218698587116e+01 1.813833253336956535e-05 -3.451913218698587116e+01 2.141273552087153177e-05
-3.445901194650491561e+01 1.840674847652075540e-05 -3.445901194650491561e+01 2.046268799886394953e-05
-3.439889170602396007e+01 1.884245456463060284e-05 -3.439889170602396007e+01 2.114736673621712143e-05
-3.433877146554300452e+01 1.991850612277292512e-05 -3.433877146554300452e+01 1.957197992011939266e-05
-3.427865122506204187e+01 1.756716932846230279e-05 -3.427865122506204187e+01 2.263735550412467715e-05
-3.421853098458107922e+01 1.863529597619137770e-05 -3.421853098458107922e+01 2.127454736545461778e-05
-3.415841074410012368e+01 1.838280458961781230e-05 -3.415841074410012368e+01 1.926407387587703159e-05
-3.409829050361916813e+01 1.942769839767525842e-05 -3.409829050361916813e+01 1.905720780749835215e-05
-3.403817026313818417e+01 1.728006051187256883e-05 -3.403817026313818417e+01 1.773859672493083273e-05
-3.397805002265722862e+01 1.713613457958642410e-05 -3.397805002265722862e+01 1.837389867065242205e-05
-3.391792978217627308e+01 1.742623097803253332e-05 -3.391792978217627308e+01 2.037752868608125694e-05
-3.385780954169531753e+01 1.718262248298160579e-05 -3.385780954169531753e+01 2.002339472637025349e-05
-3.379768930121435488e+01 1.693591442224059795e-05 -3.379768930121435488e+01 1.994585039489258569e-05
-3.373756906073339934e+01 1.929234351308389830e-05 -3.373756906073339934e+01 1.601948124939266219e-05
-3.367744882025243669e+01 1.890497220289690287e-05 -3.367744882025243669e+01 1.752938825145260537e-05
-3.361732857977148115e+01 1.876203150621563325e-05 -3.361732857977148115e+01 1.942855996495581721e-05
-3.355720833929052560e+01 1.783442000943606350e-05 -3.355720833929052560e+01 2.211662969226829161e-05
-3.349708809880946347e+01 1.759927048016784367e-05 -3.349708809880946347e+01 1.963507449651275317e-05
-3.343696785832850793e+01 1.800044554306267641e-05 -3.343696785832850793e+01 2.007634311130175269e-05
-3.337684761784755239e+01 1.836165759497914723e-05 -3.337684761784755239e+01 1.785025311532021093e-05
-3.331672737736658974e+01 1.859373981250642190e-05 -3.331672737736658974e+01 1.739009482131241403e-05
-3.325660713688563419e+01 2.062158551423072227e-05 -3.325660713688563419e+01 1.672432076290989364e-05
-3.319648689640467154e+01 2.529618578189183690e-05 -3.319648689640467154e+01 1.762999566920910876e-05
-3.313636665592371600e+01 3.033900050059933689e-05 -3.313636665592371600e+01 1.816079263256060219e-05
-3.307624641544276045e+01 2.276642089736528564e-05 -3.307624641544276045e+01 1.984000123657584733e-05
-3.301612617496177648e+01 2.436949873948799852e-05 -3.301612617496177648e+01 1.675425419887958603e-05
-3.295600593448081383e+01 2.272569944335951355e-05 -3.295600593448081383e+01 1.743378590210001061e-05
-3.289588569399985829e+01 2.665898514020847507e-05 -3.289588569399985829e+01 2.183185530414702099e-05
-3.283576545351890275e+01 3.040272183095207444e-05 -3.283576545351890275e+01 1.896587940551023370e-05
-3.277564521303794720e+01 2.449062902242571391e-05 -3.277564521303794720e+01 1.961261357882118571e-05
-3.271552497255698455e+01 2.212454107214474735e-05 -3.271552497255698455e+01 2.081535794322235400e-05
-3.265540473207602901e+01 2.308126099924418442e-05 -3.265540473207602901e+01 2.016797120422000750e-05
-3.259528449159507346e+01 2.137907730209819064e-05 -3.259528449159507346e+01 1.905971448433342377e-05
-3.253516425111411792e+01 2.534736004063645090e-05 -3.253516425111411792e+01 1.623388682295352740e-05
-3.247504401063315527e+01 2.621891272819316441e-05 -3.247504401063315527e+01 1.684417342027010118e-05
-3.241492377015219972e+01 2.690206752636613893e-05 -3.241492377015219972e+01 1.890597637812647090e-05
-3.235480352967124418e+01 2.729324746296717214e-05 -3.235480352967124418e+01 2.423869718708986996e-05
-3.229468328919028863e+01 3.183853908554873884e-05 -3.229468328919028863e+01 2.237570051219274920e-05
-3.223456304870933309e+01 2.809331102967578672e-05 -3.223456304870933309e+01 1.985838116168703017e-05
-3.217444280822837754e+01 2.708875212357169792e-05 -3.217444280822837754e+01 2.146987014059131851e-05
-3.211432256774740779e+01 2.948554431738138987e-05 -3.211432256774740779e+01 1.948591905515181398e-05
-3.205420232726645224e+01 3.074830486908503258e-05 -3.205420232726645224e+01 2.129556425641227361e-05
-3.199408208678549670e+01 3.111874598825224584e-05 -3.199408208678549670e+01 2.269769086173281157e-05
-3.193396184630454115e+01 3.675761026415604315e-05 -3.193396184630454115e+01 2.189500704699756081e-05
-3.187384160582355008e+01 4.743564353708755373e-05 -3.187384160582355008e+01 2.244826357710455201e-05
-3.181372136534259454e+01 4.247871607530323562e-05 -3.181372136534259454e+01 2.505158121082317056e-05
-3.175360112486163899e+01 4.591041281087825348e-05 -3.175360112486163899e+01 2.522136356733482547e-05
-3.169348088438068345e+01 4.955829699355440585e-05 -3.169348088438068345e+01 2.307958018519630717e-05
-3.163336064389971369e+01 5.956236944256007755e-05 -3.163336064389971369e+01 2.779722205201189103e-05
-3.157324040341875815e+01 6.501058086503864770e-05 -3.157324040341875815e+01 2.355896401129614737e-05
-3.151312016293780260e+01 6.667682560991390031e-05 -3.151312016293780260e+01 3.311627595888089507e-05
-3.145299992245684706e+01 7.601578870594137365e-05 -3.145299992245684706e+01 3.400290028626623572e-05
-3.139287968197579914e+01 8.741326321323827193e-05 -3.139287968197579914e+01 3.254871792952798856e-05
-3.133275944149484360e+01 9.802495540120886592e-05 -3.133275944149484360e+01 3.602141356740418566e-05
-3.127263920101388806e+01 1.022523200056277596e-04 -3.127263920101388806e+01 3.905377229454093390e-05
-3.121251896053292541e+01 1.075509251984739436e-04 -3.121251896053292541e+01 3.691229042208963809e-05
-3.115239872005196986e+01 1.147727992048199093e-04 -3.115239872005196986e+01 4.093585431735372423e-05
-3.109227847957100721e+01 1.473090009751269974e-04 -3.109227847957100721e+01 4.047152415306863105e-05
-3.103215823909005167e+01 1.468603303978011456e-04 -3.103215823909005167e+01 3.837765439675589510e-05
-3.097203799860909612e+01 1.553899376436540709e-04 -3.097203799860909612e+01 3.602306835407080696e-05
-3.091191775812814058e+01 1.764380429741677157e-04 -3.091191775812814058e+01 4.033940194921700111e-05
-3.085179751764714950e+01 2.188038048630559763e-04 -3.085179751764714950e+01 4.075247971097953619e-05
-3.079167727716619396e+01 2.371242447811061800e-04 -3.079167727716619396e+01 4.227722189651527014e-05
-3.073155703668523842e+01 2.652314012056347908e-04 -3.073155703668523842e+01 4.183542039993116377e-05
-3.067143679620427577e+01 2.888309511846587178e-04 -3.067143679620427577e+01 4.154819464350684746e-05
-3.061131655572332022e+01 3.238906538429671455e-04 -3.061131655572332022e+01 4.457177953096017872e-05
-3.055119631524235757e+01 3.883453273360781745e-04 -3.055119631524235757e+01 4.721683184560618101e-05
-3.049107607476140203e+01 4.228135555840785453e-04 -3.049107607476140203e+01 5.196310715851895303e-05
-3.043095583428044648e+01 4.991020066043070193e-04 -3.043095583428044648e+01 5.622736000339313299e-05
-3.037083559379949094e+01 5.629525771108102308e-04 -3.037083559379949094e+01 5.930591248637715049e-05
-3.031071535331852829e+01 6.485360943995533995e-04 -3.031071535331852829e+01 7.073269020697422918e-05
-3.025059511283757274e+01 7.563013787132732198e-04 -3.025059511283757274e+01 7.399596844068224695e-05
-3.019047487235661720e+01 8.472404119195792562e-04 -3.019047487235661720e+01 7.489773925696156581e-05
-3.013035463187566165e+01 9.848134726814609941e-04 -3.013035463187566165e+01 8.661069626520255624e-05
-3.007023439139470611e+01 1.162096941671794410e-03 -3.007023439139470611e+01 9.072108165530033371e-05
-3.001011415091373635e+01 1.382767724046073338e-03 -3.001011415091373635e+01 1.031077409882237832e-04
-2.994999391043278081e+01 1.600161739542564892e-03 -2.994999391043278081e+01 1.026751856395088398e-04
-2.988987366995182526e+01 1.781933459445585394e-03 -2.988987366995182526e+01 1.068553517704797895e-04
-2.982975342947086972e+01 2.036539589644644713e-03 -2.982975342947086972e+01 1.222079745447710714e-04
-2.976963318898991417e+01 2.324079514420286045e-03 -2.976963318898991417e+01 1.280863385850866101e-04
-2.970951294850892310e+01 2.716263962563969514e-03 -2.970951294850892310e+01 1.506226569735115038e-04
-2.964939270802796045e+01 3.091345883858791395e-03 -2.964939270802796045e+01 1.626013393848031762e-04
-2.958927246754700491e+01 3.517422894864731444e-03 -2.958927246754700491e+01 1.849245793180781484e-04
-2.952915222706603515e+01 4.067842428334728262e-03 -2.952915222706603515e+01 1.947868774414177159e-04
-2.946903198658507961e+01 4.621501078666662675e-03 -2.946903198658507961e+01 2.178659635032531767e-04
-2.940891174610412406e+01 5.279639860857802611e-03 -2.940891174610412406e+01 2.380668326158019547e-04
-2.934879150562316852e+01 5.930061235284996707e-03 -2.934879150562316852e+01 2.536038738209989889e-04
-2.928867126514221297e+01 6.830316181097231300e-03 -2.928867126514221297e+01 2.730229214583755745e-04
-2.922855102466125032e+01 7.733958650701136181e-03 -2.922855102466125032e+01 3.117418061498818029e-04
-2.916843078418022372e+01 8.777378324678850388e-03 -2.916843078418022372e+01 3.354653910952065817e-04
-2.910831054369926818e+01 1.000653704414685048e-02 -2.910831054369926818e+01 3.690559624972322207e-04
-2.904819030321830553e+01 1.136159254722147322e-02 -2.904819030321830553e+01 4.293837796372738263e-04
-2.898807006273734999e+01 1.284658641505534091e-02 -2.898807006273734999e+01 4.945526470462527227e-04
-2.892794982225638734e+01 1.457140565075339296e-02 -2.892794982225638734e+01 5.367631817123545788e-04
-2.886782958177543179e+01 1.642340949277475842e-02 -2.886782958177543179e+01 6.146818722757536402e-04
-2.880770934129447625e+01 1.843699086202032697e-02 -2.880770934129447625e+01 6.787746701178673818e-04
-2.874758910081352070e+01 2.068704196358490260e-02 -2.874758910081352070e+01 7.687325568680636496e-04
-2.868746886033252252e+01 2.314411984706813211e-02 -2.868746886033252252e+01 8.654821155620086304e-04
-2.862734861985156698e+01 2.592559352868161610e-02 -2.862734861985156698e+01 9.680355906029340825e-04
-2.856722837937061144e+01 2.891330628421325682e-02 -2.856722837937061144e+01 1.125812851254754093e-03
-2.850710813888965234e+01 3.234461222664189450e-02 -2.850710813888965234e+01 1.330029812337863359e-03
-2.844698789840868614e+01 3.617210866549882414e-02 -2.844698789840868614e+01 1.513534227898123957e-03
-2.838686765792773059e+01 4.019778761030657482e-02 -2.838686765792773059e+01 1.719511277575089172e-03
-2.832674741744677505e+01 4.471229713763489461e-02 -2.832674741744677505e+01 1.981258903669373336e-03
-2.826662717696581595e+01 4.946425424265742110e-02 -2.826662717696581595e+01 2.340256125044059502e-03
-2.820650693648486040e+01 5.469584235204020400e-02 -2.820650693648486040e+01 2.745274134909019090e-03
-2.814638669600390131e+01 6.021035821260669468e-02 -2.814638669600390131e+01 3.214807320201668213e-03
-2.808626645552294576e+01 6.648979705233740156e-02 -2.808626645552294576e+01 3.776238530595131537e-03
-2.802614621504198666e+01 7.275128924690579812e-02 -2.802614621504198666e+01 4.420824333323476740e-03
-2.796602597456103112e+01 8.013198847649599665e-02 -2.796602597456103112e+01 5.215116822305699770e-03
-2.790590573408007202e+01 8.769369828156751978e-02 -2.790590573408007202e+01 6.179639685723883717e-03
-2.784578549359910937e+01 9.595621950506311171e-02 -2.784578549359910937e+01 7.274286781992455632e-03
-2.778566525311815383e+01 1.042841082477780623e-01 -2.778566525311815383e+01 8.651501497131624738e-03
-2.772554501263719118e+01 1.133635355333783845e-01 -2.772554501263719118e+01 1.032647556934088162e-02
-2.766542477215623563e+01 1.230646657368186792e-01 -2.766542477215623563e+01 1.231942680746117916e-02
-2.760530453167523746e+01 1.332499919914848507e-01 -2.760530453167523746e+01 1.462012443479260640e-02
-2.754518429119428191e+01 1.443272691039628186e-01 -2.754518429119428191e+01 1.741601981231484519e-02
-2.748506405071332281e+01 1.558228616218698959e-01 -2.748506405071332281e+01 2.072116930865354478e-02
-2.742494381023236727e+01 1.682379507417729181e-01 -2.742494381023236727e+01 2.468406515645819865e-02
-2.736482356975140107e+01 1.811096097586434028e-01 -2.736482356975140107e+01 2.925760817170533837e-02
-2.730470332927044552e+01 1.945205872329517915e-01 -2.730470332927044552e+01 3.471114501797728513e-02
-2.724458308878948998e+01 2.087168213631430957e-01 -2.724458308878948998e+01 4.096078467353472807e-02
-2.718446284830852733e+01 2.229240439299348120e-01 -2.718446284830852733e+01 4.808097590537897814e-02
-2.712434260782757178e+01 2.383131979826750013e-01 -2.712434260782757178e+01 5.663061490601720843e-02
-2.706422236734656295e+01 2.544317086947880946e-01 -2.706422236734656295e+01 6.642754570374580225e-02
-2.700410212686561096e+01 2.706788792826701484e-01 -2.700410212686561096e+01 7.711562627521910407e-02
-2.694398188638464831e+01 2.877170352610375348e-01 -2.694398188638464831e+01 8.994577190277076861e-02
-2.688386164590369276e+01 3.056215574457569195e-01 -2.688386164590369276e+01 1.040816436198205436e-01
-2.682374140542273722e+01 3.235337769979922395e-01 -2.682374140542273722e+01 1.202548063892616148e-01
-2.676362116494177457e+01 3.419787553128554314e-01 -2.676362116494177457e+01 1.382687253930726112e-01
-2.670350092446081192e+01 3.612465733225160291e-01 -2.670350092446081192e+01 1.578603488986381753e-01
-2.664338068397985637e+01 3.810630662266139002e-01 -2.664338068397985637e+01 1.798905588835990610e-01
-2.658326044349890083e+01 4.005564299270012452e-01 -2.658326044349890083e+01 2.039845455045165845e-01
-2.652314020301789910e+01 4.209229291890170810e-01 -2.652314020301789910e+01 2.306378276753209833e-01
-2.646301996253694000e+01 4.417837426649020571e-01 -2.646301996253694000e+01 2.596602495110136855e-01
-2.640289972205598445e+01 4.628079981391992059e-01 -2.640289972205598445e+01 2.909006518718574852e-01
-2.634277948157502891e+01 4.840584459685553509e-01 -2.634277948157502891e+01 3.243317967118539147e-01
-2.628265924109405915e+01 5.054692667843779796e-01 -2.628265924109405915e+01 3.595095039962560302e-01
-2.622253900061310361e+01 5.269147089503002368e-01 -2.622253900061310361e+01 3.970054027467759816e-01
-2.616241876013214451e+01 5.483547985842966987e-01 -2.616241876013214451e+01 4.356575358686241572e-01
-2.610229851965118897e+01 5.705782391182474544e-01 -2.610229851965118897e+01 4.758306887012969111e-01
-2.604217827917022987e+01 5.930608919503344012e-01 -2.604217827917022987e+01 5.158639511769027575e-01
-2.598205803868927433e+01 6.150213370990749162e-01 -2.598205803868927433e+01 5.576452042566366618e-01
-2.592193779820831878e+01 6.363700438670217840e-01 -2.592193779820831878e+01 5.986416062458809195e-01
-2.586181755772735968e+01 6.578887125544103931e-01 -2.586181755772735968e+01 6.400881884707330105e-01
-2.580169731724640059e+01 6.786739175903313548e-01 -2.580169731724640059e+01 6.818774379180009282e-01
-2.574157707676543438e+01 7.001221215563149247e-01 -2.574157707676543438e+01 7.213467205108715641e-01
-2.568145683628447884e+01 7.204191585273895804e-01 -2.568145683628447884e+01 7.623366969106523117e-01
-2.562133659580351974e+01 7.399293828826613018e-01 -2.562133659580351974e+01 8.039707967222432528e-01
-2.556121635532256420e+01 7.600073518833467823e-01 -2.556121635532256420e+01 8.452271370895875213e-01
-2.550109611484160510e+01 7.796255729489570685e-01 -2.550109611484160510e+01 8.858438972838669212e-01
-2.544097587436059982e+01 7.976173118973728382e-01 -2.544097587436059982e+01 9.274256982355496559e-01
-2.538085563387964427e+01 8.161529443934661954e-01 -2.538085563387964427e+01 9.688841638304636072e-01
-2.532073539339868518e+01 8.333659472418349923e-01 -2.532073539339868518e+01 1.011711622432927449e+00
-2.526061515291772963e+01 8.494564542406284335e-01 -2.526061515291772963e+01 1.052184648453830418e+00
-2.520049491243675988e+01 8.640973430488012585e-01 -2.520049491243675988e+01 1.091896632871468764e+00
-2.514037467195580433e+01 8.782338359654486837e-01 -2.514037467195580433e+01 1.130897897255453755e+00
-2.508025443147484168e+01 8.924511881707395400e-01 -2.508025443147484168e+01 1.168174804044793902e+00
-2.502013419099388614e+01 9.037931469932880546e-01 -2.502013419099388614e+01 1.202607470480821394e+00
-2.496001395051292704e+01 9.154339258489644360e-01 -2.496001395051292704e+01 1.232032620135333101e+00
-2.489989371003195373e+01 9.254150952597427482e-01 -2.489989371003195373e+01 1.257183024119040482e+00
-2.483977346955099819e+01 9.355218558095607095e-01 -2.483977346955099819e+01 1.278764334563278204e+00
-2.477965322907003909e+01 9.438425920222252019e-01 -2.477965322907003909e+01 1.293254282384301845e+00
-2.471953298858907999e+01 9.524714353333617600e-01 -2.471953298858907999e+01 1.303301910643643646e+00
-2.465941274810811379e+01 9.590774972378587337e-01 -2.465941274810811379e+01 1.308628164389718407e+00
-2.459929250762715824e+01 9.650932014775963630e-01 -2.459929250762715824e+01 1.307060544019770676e+00
-2.453917226714619915e+01 9.696487746979494116e-01 -2.453917226714619915e+01 1.300941730638097926e+00
-2.447905202666524360e+01 9.737062654450472365e-01 -2.447905202666524360e+01 1.290346105167862412e+00
-2.441893178618423121e+01 9.763184524818352417e-01 -2.441893178618423121e+01 1.275055421264842614e+00
-2.435881154570327567e+01 9.793921301037966654e-01 -2.435881154570327567e+01 1.255600865107746822e+00
-2.429869130522232012e+01 9.808997299845633178e-01 -2.429869130522232012e+01 1.232699342124278008e+00
-2.423857106474136103e+01 9.819691017617232509e-01 -2.423857106474136103e+01 1.208118323174698139e+00
-2.417845082426040193e+01 9.828517936421418133e-01 -2.417845082426040193e+01 1.181355903214743819e+00
-2.411833058377943217e+01 9.824391848345108702e-01 -2.411833058377943217e+01 1.152339044395427337e+00
-2.405821034329847663e+01 9.835209416863310850e-01 -2.405821034329847663e+01 1.123900422727327930e+00
-2.399809010281751753e+01 9.829260625421205599e-01 -2.399809010281751753e+01 1.094021401515141934e+00
-2.393796986233656199e+01 9.808738444323320538e-01 -2.393796986233656199e+01 1.063170700320678286e+00
-2.387784962185560289e+01 9.785071970098340177e-01 -2.387784962185560289e+01 1.034942520264477306e+00
-2.381772938137464735e+01 9.777091944236723231e-01 -2.381772938137464735e+01 1.007142455828949013e+00
-2.375760914089369180e+01 9.758917473702717338e-01 -2.375760914089369180e+01 9.806606325749565034e-01
-2.369748890041272915e+01 9.734225651046291006e-01 -2.369748890041272915e+01 9.545825852846375748e-01
-2.363736865993177361e+01 9.722685584020168692e-01 -2.363736865993177361e+01 9.308918793430231986e-01
-2.357724841945080385e+01 9.712412600577977617e-01 -2.357724841945080385e+01 9.092766593864320956e-01
-2.351712817896984831e+01 9.693986668434133591e-01 -2.351712817896984831e+01 8.901731603556691796e-01
-2.345700793848888921e+01 9.688643444182475362e-01 -2.345700793848888921e+01 8.734425925898416931e-01
-2.339688769800793011e+01 9.683210515088462866e-01 -2.339688769800793011e+01 8.583122540495947694e-01
-2.333676745752697457e+01 9.671924409747849616e-01 -2.333676745752697457e+01 8.448359040486560501e-01
-2.327664721704596573e+01 9.662503210758965899e-01 -2.327664721704596573e+01 8.348347282838159966e-01
-2.321652697656500663e+01 9.648870972281758940e-01 -2.321652697656500663e+01 8.271851360868084369e-01
-2.315640673608404754e+01 9.654118766763546411e-01 -2.315640673608404754e+01 8.226812876530766871e-01
-2.309628649560307778e+01 9.659718408985104032e-01 -2.309628649560307778e+01 8.195952318414526649e-01
-2.303616625512211868e+01 9.669850242272906016e-01 -2.303616625512211868e+01 8.194246823474060637e-01
-2.297604601464116314e+01 9.666459876455899547e-01 -2.297604601464116314e+01 8.211947858822762347e-01
-2.291592577416020404e+01 9.685991661658146512e-01 -2.291592577416020404e+01 8.254981350166897824e-01
-2.285580553367924850e+01 9.706301276750671780e-01 -2.285580553367924850e+01 8.334435740473387089e-01
-2.279568529319828940e+01 9.727751778843454211e-01 -2.279568529319828940e+01 8.425982577310074939e-01
-2.273556505271733386e+01 9.745415482624839587e-01 -2.273556505271733386e+01 8.547837503784450064e-01
-2.267544481223637831e+01 9.756783915759671411e-01 -2.267544481223637831e+01 8.691323626487953424e-01
-2.261532457175541566e+01 9.783439847801559397e-01 -2.261532457175541566e+01 8.845618033667232982e-01
-2.255520433127446012e+01 9.805249510166169635e-01 -2.255520433127446012e+01 9.028368916478969330e-01
-2.249508409079349036e+01 9.826315846774881235e-01 -2.249508409079349036e+01 9.214282817860891539e-01
-2.243496385031253126e+01 9.851598633913316583e-01 -2.243496385031253126e+01 9.402379877502202721e-01
-2.237484360983157217e+01 9.866494816455156913e-01 -2.237484360983157217e+01 9.592753755921837877e-01
-2.231472336935061307e+01 9.885741866993744686e-01 -2.231472336935061307e+01 9.786760416883135694e-01
-2.225460312886961134e+01 9.904922294549752815e-01 -2.225460312886961134e+01 9.966277973448182115e-01
-2.219448288838865579e+01 9.924103434026479986e-01 -2.219448288838865579e+01 1.013529056547021412e+00
-2.213436264790770025e+01 9.943328696049407167e-01 -2.213436264790770025e+01 1.029845854040257969e+00
-2.207424240742673760e+01 9.969357517073759167e-01 -2.207424240742673760e+01 1.043431602201044139e+00
-2.201412216694576429e+01 9.991636011785297589e-01 -2.201412216694576429e+01 1.057460171261535908e+00
-2.195400192646480875e+01 1.000633722731361974e+00 -2.195400192646480875e+01 1.067915993720069290e+00
-2.189388168598384965e+01 1.002465353436483575e+00 -2.189388168598384965e+01 1.076558139920023249e+00
-2.183376144550289055e+01 1.002876689458304549e+00 -2.183376144550289055e+01 1.083205952852345444e+00
-2.177364120502193501e+01 1.003750993437029226e+00 -2.177364120502193501e+01 1.086814565153904955e+00
-2.171352096454097591e+01 1.006139081909163790e+00 -2.171352096454097591e+01 1.088917768198779168e+00
-2.165340072406002037e+01 1.007500724050780727e+00 -2.165340072406002037e+01 1.089634121517013554e+00
-2.159328048357906482e+01 1.007220045759474880e+00 -2.159328048357906482e+01 1.088544064516929977e+00
-2.153316024309810217e+01 1.008493288063108118e+00 -2.153316024309810217e+01 1.085971441749090660e+00
-2.147304000261714663e+01 1.007970157287754409e+00 -2.147304000261714663e+01 1.081950279572802209e+00
-2.141291976213616977e+01 1.007712612304942468e+00 -2.141291976213616977e+01 1.077628516940532633e+00
-2.135279952165520712e+01 1.008179019394761067e+00 -2.135279952165520712e+01 1.071676897253084126e+00
-2.129267928117425157e+01 1.008399728149867558e+00 -2.129267928117425157e+01 1.066321886702973121e+00
-2.123255904069329603e+01 1.007328244229026337e+00 -2.123255904069329603e+01 1.060376175030234513e+00
-2.117243880021230140e+01 1.005587440220337303e+00 -2.117243880021230140e+01 1.054115166950049698e+00
-2.111231855973134230e+01 1.004906080016269021e+00 -2.111231855973134230e+01 1.048223309986807461e+00
-2.105219831925038676e+01 1.005445028383495476e+00 -2.105219831925038676e+01 1.041772800238288221e+00
-2.099207807876942766e+01 1.004408395265629084e+00 -2.099207807876942766e+01 1.035966511258212597e+00
-2.093195783828845435e+01 1.003844978505085361e+00 -2.093195783828845435e+01 1.029812673781516752e+00
-2.087183759780749526e+01 1.004455456344948816e+00 -2.087183759780749526e+01 1.024444829141244240e+00
-2.081171735732653261e+01 1.001939775108326769e+00 -2.081171735732653261e+01 1.018465803051026741e+00
-2.075159711684557706e+01 1.001598788435053677e+00 -2.075159711684557706e+01 1.013586110535052098e+00
-2.069147687636462152e+01 1.000275356282173567e+00 -2.069147687636462152e+01 1.009680418582104444e+00
-2.063135663588366242e+01 9.993516462769563846e-01 -2.063135663588366242e+01 1.006127826933673308e+00
-2.057123639540270688e+01 9.989141866907528255e-01 -2.057123639540270688e+01 1.001022526266733159e+00
-2.051111615492174423e+01 9.975773846729844019e-01 -2.051111615492174423e+01 9.973183279291414349e-01
-2.045099591444078868e+01 9.968203896101643924e-01 -2.045099591444078868e+01 9.945135379678672338e-01
-2.039087567395983314e+01 9.970440435212177821e-01 -2.039087567395983314e+01 9.911264513510837926e-01
-2.033075543347885628e+01 9.959232179680213015e-01 -2.033075543347885628e+01 9.883469091874875767e-01
-2.027063519299789007e+01 9.948992840621537770e-01 -2.027063519299789007e+01 9.865574915596326822e-01
-2.021051495251693453e+01 9.942556162960224375e-01 -2.021051495251693453e+01 9.836347673814214154e-01
-2.015039471203597543e+01 9.937609322993843364e-01 -2.015039471203597543e+01 9.816257289505962991e-01
-2.009027447155499502e+01 9.949163940600215250e-01 -2.009027447155499502e+01 9.805105100264511764e-01
-2.003015423107403592e+01 9.935248378243999312e-01 -2.003015423107403592e+01 9.792615840203876543e-01
-1.997003399059307682e+01 9.943755013876872662e-01 -1.997003399059307682e+01 9.775375294359104350e-01
-1.990991375011211773e+01 9.935011221261199621e-01 -1.990991375011211773e+01 9.761867921855021946e-01
-1.984979350963114086e+01 9.939127815113947273e-01 -1.984979350963114086e+01 9.761499460280883556e-01
-1.978967326915018532e+01 9.933716217541055382e-01 -1.978967326915018532e+01 9.756000558468367334e-01
-1.972955302866922267e+01 9.935213457414457938e-01 -1.972955302866922267e+01 9.742783521142216463e-01
-1.966943278818826357e+01 9.938526778683342000e-01 -1.966943278818826357e+01 9.745841823235271706e-01
-1.960931254770730447e+01 9.940043609020260407e-01 -1.960931254770730447e+01 9.745785149507705247e-01
-1.954919230722634893e+01 9.952070949532062505e-01 -1.954919230722634893e+01 9.750562148000889717e-01
-1.948907206674539339e+01 9.951524287174399186e-01 -1.948907206674539339e+01 9.762545711949301985e-01
-1.942895182626443074e+01 9.947632945530976434e-01 -1.942895182626443074e+01 9.767599147439977036e-01
-1.936883158578347164e+01 9.956286079305902703e-01 -1.936883158578347164e+01 9.768823402416700885e-01
-1.930871134530249122e+01 9.961961105775252179e-01 -1.930871134530249122e+01 9.773103383565973079e-01
-1.924859110482153568e+01 9.962333109954458754e-01 -1.924859110482153568e+01 9.784259835279446316e-01
-1.918847086434056948e+01 9.958613538181988467e-01 -1.918847086434056948e+01 9.798532830297932428e-01
-1.912835062385961038e+01 9.965840023892537092e-01 -1.912835062385961038e+01 9.823417357473460676e-01
-1.906823038337865484e+01 9.971796330168418709e-01 -1.906823038337865484e+01 9.841112622722990588e-01
-1.900811014289768863e+01 9.980682531927731471e-01 -1.900811014289768863e+01 9.858554089538815735e-01
-1.894798990241673309e+01 9.973649761077417741e-01 -1.894798990241673309e+01 9.878795356906883152e-01
-1.888786966193577044e+01 9.977130610894546781e-01 -1.888786966193577044e+01 9.898215118401691992e-01
-1.882774942145481134e+01 9.993102422641206850e-01 -1.882774942145481134e+01 9.928289114125050663e-01
-1.876762918097382737e+01 9.998992198765074280e-01 -1.876762918097382737e+01 9.944988124601900070e-01
-1.870750894049287183e+01 9.994089830351110537e-01 -1.870750894049287183e+01 9.965163583309755158e-01
-1.864738870001190918e+01 1.001062266782750898e+00 -1.864738870001190918e+01 9.998410941281206110e-01
-1.858726845953095008e+01 1.002088383843922514e+00 -1.858726845953095008e+01 1.001507188119590053e+00
-1.852714821904999098e+01 1.002769035879193193e+00 -1.852714821904999098e+01 1.005162370164323971e+00
-1.846702797856903544e+01 1.002223997140515355e+00 -1.846702797856903544e+01 1.007267384937527765e+00
-1.840690773808807990e+01 1.001891503418958829e+00 -1.840690773808807990e+01 1.009628527379184737e+00
-1.834678749760711369e+01 1.002993858857779141e+00 -1.834678749760711369e+01 1.011569850590511743e+00
-1.828666725712615460e+01 1.004093614984710614e+00 -1.828666725712615460e+01 1.013082704447612947e+00
-1.822654701664517418e+01 1.005148671178321740e+00 -1.822654701664517418e+01 1.015164735933998141e+00
-1.816642677616421508e+01 1.005603239217276235e+00 -1.816642677616421508e+01 1.016681472448120127e+00
-1.810630653568325243e+01 1.005586438060252608e+00 -1.810630653568325243e+01 1.018262312347623100e+00
-1.804618629520229334e+01 1.005823680421505273e+00 -1.804618629520229334e+01 1.019652729049671080e+00
-1.798606605472133424e+01 1.006063662879673970e+00 -1.798606605472133424e+01 1.019306658136168497e+00
-1.792594581424037870e+01 1.004397395879258914e+00 -1.792594581424037870e+01 1.018438617640631039e+00
-1.786582557375941960e+01 1.004615576669684929e+00 -1.786582557375941960e+01 1.017073045563229083e+00
-1.780570533327845695e+01 1.005046536934320889e+00 -1.780570533327845695e+01 1.016293226021928175e+00
-1.774558509279749785e+01 1.005346339686604029e+00 -1.774558509279749785e+01 1.016009733941967363e+00
-1.768546485231651744e+01 1.006064151950588403e+00 -1.768546485231651744e+01 1.015869398148898428e+00
-1.762534461183555834e+01 1.004521280384009341e+00 -1.762534461183555834e+01 1.015624852029975544e+00
-1.756522437135459569e+01 1.004489359397900072e+00 -1.756522437135459569e+01 1.014471928777441523e+00
-1.750510413087363659e+01 1.005520679648903348e+00 -1.750510413087363659e+01 1.012485708137554674e+00
-1.744498389039267749e+01 1.004690390838057779e+00 -1.744498389039267749e+01 1.010664292827631483e+00
-1.738486364991172195e+01 1.004819103356509924e+00 -1.738486364991172195e+01 1.009488139429901787e+00
-1.732474340943076285e+01 1.003128249971275476e+00 -1.732474340943076285e+01 1.007852071177165021e+00
-1.726462316894979665e+01 1.002329619205611033e+00 -1.726462316894979665e+01 1.006820681269771756e+00
-1.720450292846883755e+01 1.002139009631017430e+00 -1.720450292846883755e+01 1.005257467181973396e+00
-1.714438268798786424e+01 9.999895412116067694e-01 -1.714438268798786424e+01 1.003721488645482607e+00
-1.708426244750690515e+01 1.000799532765916044e+00 -1.708426244750690515e+01 1.003044751522599531e+00
-1.702414220702593894e+01 1.000005736852140226e+00 -1.702414220702593894e+01 1.001544269924965480e+00
-1.696402196654497985e+01 1.000038300835784488e+00 -1.696402196654497985e+01 9.989814817977091810e-01
-1.690390172606402075e+01 1.000061213836982876e+00 -1.690390172606402075e+01 9.992697660109729485e-01
-1.684378148558306520e+01 1.000718643992809964e+00 -1.684378148558306520e+01 9.974351929696906316e-01
-1.678366124510210611e+01 1.000820611816226391e+00 -1.678366124510210611e+01 9.971392289185442293e-01
-1.672354100462113635e+01 1.000788148857434834e+00 -1.672354100462113635e+01 9.972387893363039435e-01
-1.666342076414016660e+01 1.000046632938481395e+00 -1.666342076414016660e+01 9.965600903367020091e-01
-1.660330052365921105e+01 9.990337873016974513e-01 -1.660330052365921105e+01 9.960036603749565787e-01
-1.654318028317824840e+01 1.000210574858037438e+00 -1.654318028317824840e+01 9.954958077532779503e-01
-1.648306004269728220e+01 9.998599486895527466e-01 -1.648306004269728220e+01 9.954396911028723371e-01
-1.642293980221632310e+01 9.988118579137629238e-01 -1.642293980221632310e+01 9.949182940040577350e-01
-1.636281956173536400e+01 1.000639807703519679e+00 -1.636281956173536400e+01 9.944718334241064994e-01
-1.630269932125440846e+01 1.001551136549430510e+00 -1.630269932125440846e+01 9.943935087658640759e-01
-1.624257908077344936e+01 1.000714807169494014e+00 -1.624257908077344936e+01 9.949409730871311419e-01
-1.618245884029247605e+01 1.000110663270212585e+00 -1.618245884029247605e+01 9.957906174713390124e-01
-1.612233859981151696e+01 1.000328941684035522e+00 -1.612233859981151696e+01 9.963184411773321481e-01
-1.606221835933055431e+01 1.001416021836574854e+00 -1.606221835933055431e+01 9.970829529334672703e-01
-1.600209811884959521e+01 1.001392660272622637e+00 -1.600209811884959521e+01 9.967605987637150333e-01
-1.594197787836862723e+01 1.001809875347436485e+00 -1.594197787836862723e+01 9.978665391342812496e-01
-1.588185763788766458e+01 1.002410328009118778e+00 -1.588185763788766458e+01 9.983300411911945060e-01
-1.582173739740670904e+01 1.001900140883427381e+00 -1.582173739740670904e+01 9.989306825075427998e-01
-1.576161715692575171e+01 1.002176874054678812e+00 -1.576161715692575171e+01 9.997305904419978573e-01
-1.570149691644478906e+01 1.002831975031915901e+00 -1.570149691644478906e+01 1.000132036934026525e+00
-1.564137667596381576e+01 1.002364248898096388e+00 -1.564137667596381576e+01 9.996430168116630099e-01
-1.558125643548285844e+01 1.003560694694691113e+00 -1.558125643548285844e+01 1.000039117294988067e+00
-1.552113619500190111e+01 1.004890190627849123e+00 -1.552113619500190111e+01 1.000461006919173945e+00
-1.546101595452093846e+01 1.005120905092929728e+00 -1.546101595452093846e+01 1.002101184538471079e+00
-1.540089571403997226e+01 1.004430273247232108e+00 -1.540089571403997226e+01 1.001611115614186920e+00
-1.534077547355900784e+01 1.003366852261217801e+00 -1.534077547355900784e+01 1.002482200300928161e+00
-1.528065523307805229e+01 1.003331818701060474e+00 -1.528065523307805229e+01 1.003671889794987448e+00
-1.522053499259708786e+01 1.003798980163043142e+00 -1.522053499259708786e+01 1.003631962951407663e+00
-1.516041475211613232e+01 1.004742131327263754e+00 -1.516041475211613232e+01 1.004343479884173052e+00
-1.510029451163515901e+01 1.005661164693862686e+00 -1.510029451163515901e+01 1.004974387856316431e+00
-1.504017427115420169e+01 1.004668559626407998e+00 -1.504017427115420169e+01 1.006434255757002516e+00
-1.498005403067324437e+01 1.003837946832442318e+00 -1.498005403067324437e+01 1.007035127501362703e+00
-1.491993379019227284e+01 1.003457139044175550e+00 -1.491993379019227284e+01 1.007428378344909836e+00
-1.485981354971131729e+01 1.005113280144951826e+00 -1.485981354971131729e+01 1.008780150101328044e+00
-1.479969330923035287e+01 1.004769712132192350e+00 -1.479969330923035287e+01 1.009399250505955914e+00
-1.473957306874939377e+01 1.003720101908097462e+00 -1.473957306874939377e+01 1.010398760215284408e+00
-1.467945282826842757e+01 1.003299520441295778e+00 -1.467945282826842757e+01 1.011592806842469550e+00
-1.461933258778746847e+01 1.002107747729832132e+00 -1.461933258778746847e+01 1.012572203548717908e+00
-1.455921234730650404e+01 1.002316299859275173e+00 -1.455921234730650404e+01 1.015419543649507483e+00
-1.449909210682554495e+01 1.003429808358469622e+00 -1.449909210682554495e+01 1.017286319987814380e+00
-1.443897186634458585e+01 1.003812420419895712e+00 -1.443897186634458585e+01 1.020227056732077475e+00
-1.437885162586361965e+01 1.003349967227266548e+00 -1.437885162586361965e+01 1.025743492491072661e+00
-1.431873138538265344e+01 1.002952666378528201e+00 -1.431873138538265344e+01 1.032037300429016646e+00
-1.425861114490169612e+01 1.003568010299639157e+00 -1.425861114490169612e+01 1.036244881387011763e+00
-1.419849090442073702e+01 1.003252413431029888e+00 -1.419849090442073702e+01 1.041727107023139309e+00
-1.413837066393977082e+01 1.002581327274064238e+00 -1.413837066393977082e+01 1.045972232547482283e+00
-1.407825042345881172e+01 1.003147897573775316e+00 -1.407825042345881172e+01 1.050737879669963792e+00
-1.401813018297784552e+01 1.002897416534614061e+00 -1.401813018297784552e+01 1.054504298146298202e+00
-1.395800994249688820e+01 1.002654610459255968e+00 -1.395800994249688820e+01 1.056711738843943316e+00
-1.389788970201592555e+01 1.003732234429112857e+00 -1.389788970201592555e+01 1.059616070870639248e+00
-1.383776946153496290e+01 1.003188892623296136e+00 -1.383776946153496290e+01 1.062713025744924211e+00
-1.377764922105400025e+01 1.003568434677128307e+00 -1.377764922105400025e+01 1.066053984769678831e+00
-1.371752898057303760e+01 1.003031258762702160e+00 -1.371752898057303760e+01 1.069707654369670413e+00
-1.365740874009208028e+01 1.002891139062769943e+00 -1.365740874009208028e+01 1.074734233609552891e+00
-1.359728849961111585e+01 1.003065089190059656e+00 -1.359728849961111585e+01 1.080104868537536289e+00
-1.353716825913015320e+01 1.003285651287928459e+00 -1.353716825913015320e+01 1.087247001698982585e+00
-1.347704801864919055e+01 1.002912821380010699e+00 -1.347704801864919055e+01 1.095552922208514302e+00
-1.341692777816823146e+01 1.002686356383206912e+00 -1.341692777816823146e+01 1.106067826375100260e+00
-1.335680753768726881e+01 1.002387601038409848e+00 -1.335680753768726881e+01 1.114724290117929950e+00
-1.329668729720630616e+01 1.003182094685441283e+00 -1.329668729720630616e+01 1.115938143187357623e+00
-1.323656705672534351e+01 1.002305958511619854e+00 -1.323656705672534351e+01 1.060992662002490317e+00
-1.317644681624438086e+01 1.003106725124782939e+00 -1.317644681624438086e+01 9.113189256038123354e-01
-1.311632657576342176e+01 1.001334603893962338e+00 -1.311632657576342176e+01 7.753691126308552839e-01
-1.305620633528245911e+01 1.000467308753059559e+00 -1.305620633528245911e+01 7.462937002119239827e-01
-1.299608609480149646e+01 1.001486965408845409e+00 -1.299608609480149646e+01 7.693721221594498338e-01
-1.293596585432053381e+01 1.002736218885920350e+00 -1.293596585432053381e+01 7.968075543200681121e-01
-1.287584561383957116e+01 1.003660280956900852e+00 -1.287584561383957116e+01 8.229104344294499995e-01
-1.281572537335861206e+01 1.002436573936783981e+00 -1.281572537335861206e+01 8.469373907406485547e-01
-1.275560513287764941e+01 1.002110030431769383e+00 -1.275560513287764941e+01 8.691309694423174914e-01
-1.269548489239668676e+01 1.003214344073282804e+00 -1.269548489239668676e+01 8.898777873493994850e-01
-1.263536465191572411e+01 1.004040438632602505e+00 -1.263536465191572411e+01 9.097261333202053546e-01
-1.257524441143476146e+01 1.003753167930416135e+00 -1.257524441143476146e+01 9.283185730228150634e-01
-1.251512417095380059e+01 1.002919949249619247e+00 -1.251512417095380059e+01 9.466526945175138819e-01
-1.245500393047284149e+01 1.004319077799338045e+00 -1.245500393047284149e+01 9.633658317678081007e-01
-1.239488368999187529e+01 1.004080047370354833e+00 -1.239488368999187529e+01 9.792771237782078586e-01
-1.233476344951091619e+01 1.003262493888697593e+00 -1.233476344951091619e+01 9.925267645066994104e-01
-1.227464320902994999e+01 1.002953423906205233e+00 -1.227464320902994999e+01 1.002804813798795713e+00
-1.221452296854899267e+01 1.003449751255647504e+00 -1.221452296854899267e+01 1.011995477423363266e+00
-1.215440272806802824e+01 1.003285312267373941e+00 -1.215440272806802824e+01 1.019837241512206116e+00
-1.209428248758706737e+01 1.002391424552016685e+00 -1.209428248758706737e+01 1.025441627730224958e+00
-1.203416224710610827e+01 1.003243384752376066e+00 -1.203416224710610827e+01 1.030083718462222020e+00
-1.197404200662514206e+01 1.001886969168953145e+00 -1.197404200662514206e+01 1.034323518465499303e+00
-1.191392176614418474e+01 1.002854114285355314e+00 -1.191392176614418474e+01 1.036296771480819334e+00
-1.185380152566321854e+01 1.003049159000523050e+00 -1.185380152566321854e+01 1.038551871247862080e+00
-1.179368128518225944e+01 1.003446189128632815e+00 -1.179368128518225944e+01 1.039935806291970133e+00
-1.173356104470129324e+01 1.004317891387320749e+00 -1.173356104470129324e+01 1.041342529121200844e+00
-1.167344080422033414e+01 1.004713992898914166e+00 -1.167344080422033414e+01 1.040904862629538297e+00
-1.161332056373936972e+01 1.005759503995820259e+00 -1.161332056373936972e+01 1.039525402085410333e+00
-1.155320032325841062e+01 1.004957808024290911e+00 -1.155320032325841062e+01 1.038340802454098322e+00
-1.149308008277745152e+01 1.005083681905037940e+00 -1.149308008277745152e+01 1.037213511645706410e+00
-1.143295984229648887e+01 1.004419699904600227e+00 -1.143295984229648887e+01 1.036737505075255861e+00
-1.137283960181551734e+01 1.004517634682762228e+00 -1.137283960181551734e+01 1.035138768643799612e+00
-1.131271936133456180e+01 1.003637448665307463e+00 -1.131271936133456180e+01 1.032860848798133668e+00
-1.125259912085360448e+01 1.003646435545019644e+00 -1.125259912085360448e+01 1.030218443405225948e+00
-1.119247888037264005e+01 1.004123137090326079e+00 -1.119247888037264005e+01 1.027670659433762346e+00
-1.113235863989167385e+01 1.003476689016897350e+00 -1.113235863989167385e+01 1.025126164490295810e+00
-1.107223839941071120e+01 1.002925629779788830e+00 -1.107223839941071120e+01 1.024235463878150787e+00
-1.101211815892975387e+01 1.003599963901144143e+00 -1.101211815892975387e+01 1.021829535615389695e+00
-1.095199791844879655e+01 1.003237457363288732e+00 -1.095199791844879655e+01 1.019946269115726611e+00
-1.089187767796783390e+01 1.002680005501569438e+00 -1.089187767796783390e+01 1.018681567273211686e+00
-1.083175743748686060e+01 1.002862916346495270e+00 -1.083175743748686060e+01 1.016944283045575714e+00
-1.077163719700590327e+01 1.003622947976490432e+00 -1.077163719700590327e+01 1.014039360339657581e+00
-1.071151695652494595e+01 1.002849244157299147e+00 -1.071151695652494595e+01 1.012822583168671020e+00
-1.065139671604397265e+01 1.001644631278850062e+00 -1.065139671604397265e+01 1.010491497270023631e+00
-1.059127647556301710e+01 1.001445684702547467e+00 -1.059127647556301710e+01 1.008290455270293595e+00
-1.053115623508205445e+01 1.000678609637201788e+00 -1.053115623508205445e+01 1.006441530351990021e+00
-1.047103599460109713e+01 1.000222879261866815e+00 -1.047103599460109713e+01 1.005132192425663540e+00
-1.041091575412013981e+01 1.001053399532083388e+00 -1.041091575412013981e+01 1.002238948741258406e+00
-1.035079551363917894e+01 9.997475205289216849e-01 -1.035079551363917894e+01 1.002520556063052126e+00
-1.029067527315820563e+01 1.000624747117246471e+00 -1.029067527315820563e+01 1.000610146152804081e+00
-1.023055503267724475e+01 1.000829099136463896e+00 -1.023055503267724475e+01 1.000096781340755303e+00
-1.017043479219628566e+01 1.001603433357946660e+00 -1.017043479219628566e+01 9.991963853320192657e-01
-1.011031455171531412e+01 1.001889520827783153e+00 -1.011031455171531412e+01 9.989155353332965781e-01
-1.005019431123435325e+01 1.001465840939667284e+00 -1.005019431123435325e+01 9.977990388556450263e-01
-9.990074070753397706e+00 1.001342785860654505e+00 -9.990074070753397706e+00 9.966774473909495446e-01
-9.929953830272440385e+00 1.000667572412084594e+00 -9.929953830272440385e+00 9.974086328094664555e-01
-9.869833589791483064e+00 1.001179009668115238e+00 -9.869833589791483064e+00 9.970034641080740556e-01
-9.809713349310523967e+00 1.000652120413094703e+00 -9.809713349310523967e+00 9.963995155250391367e-01
-9.749593108829552435e+00 1.000419646286353048e+00 -9.749593108829552435e+00 9.965823777775704162e-01
-9.689472868348595114e+00 1.001255145044242845e+00 -9.689472868348595114e+00 9.965995152510275235e-01
-9.629352627867625358e+00 1.001018358916865303e+00 -9.629352627867625358e+00 9.972928726424813428e-01
-9.569232387386655603e+00 1.002011218916772917e+00 -9.569232387386655603e+00 9.982432015688197380e-01
-9.509112146905696505e+00 1.002025503441583032e+00 -9.509112146905696505e+00 9.990632732774176183e-01
-9.448991906424740961e+00 1.001569217191253580e+00 -9.448991906424740961e+00 9.992293112033473479e-01
-9.388871665943783640e+00 1.002085135518303582e+00 -9.388871665943783640e+00 9.997167981397474534e-01
-9.328751425462826319e+00 1.001205928812196388e+00 -9.328751425462826319e+00 1.001205420742980357e+00
-9.268631184981867221e+00 1.002170821662819344e+00 -9.268631184981867221e+00 1.003195456365409077e+00
-9.208510944500899242e+00 1.001747794878959708e+00 -9.208510944500899242e+00 1.004305174715904192e+00
-9.148390704019924158e+00 1.001818246155893988e+00 -9.148390704019924158e+00 1.005031913611190930e+00
-9.088270463538966837e+00 1.002327136366258253e+00 -9.088270463538966837e+00 1.006495145523250923e+00
-9.028150223057998858e+00 1.002662265606436787e+00 -9.028150223057998858e+00 1.008071555623256899e+00
-8.968029982577039760e+00 1.003621274436169664e+00 -8.968029982577039760e+00 1.009292401344179524e+00
-8.907909742096082439e+00 1.003219219906547055e+00 -8.907909742096082439e+00 1.011444850604655388e+00
-8.847789501615126895e+00 1.004532677086916737e+00 -8.847789501615126895e+00 1.012467726492639164e+00
-8.787669261134169574e+00 1.004135760441428493e+00 -8.787669261134169574e+00 1.013760556739762508e+00
-8.727549020653210476e+00 1.004377587249865034e+00 -8.727549020653210476e+00 1.014813479866692347e+00
-8.667428780172244274e+00 1.003482345546046872e+00 -8.667428780172244274e+00 1.016593458887526946e+00
-8.607308539691288729e+00 1.002862013687638498e+00 -8.607308539691288729e+00 1.016340265005015953e+00
-8.547188299210308315e+00 1.003411391164133581e+00 -8.547188299210308315e+00 1.017635945378127849e+00
-8.487068058729342113e+00 1.003961773788539125e+00 -8.487068058729342113e+00 1.017452134129299690e+00
-8.426947818248383015e+00 1.005663491508645979e+00 -8.426947818248383015e+00 1.017184766077329217e+00
-8.366827577767425694e+00 1.005084957860430395e+00 -8.366827577767425694e+00 1.017523783137097348e+00
-8.306707337286468373e+00 1.003146035132485681e+00 -8.306707337286468373e+00 1.017418404913657870e+00
-8.246587096805512829e+00 1.002466889546253626e+00 -8.246587096805512829e+00 1.016957271164868226e+00
-8.186466856324553731e+00 1.002060849274363896e+00 -8.186466856324553731e+00 1.015265324147592407e+00
-8.126346615843589305e+00 1.002697901441812700e+00 -8.126346615843589305e+00 1.013764295396814008e+00
-8.066226375362607115e+00 1.002370920602691395e+00 -8.066226375362607115e+00 1.011777768259681798e+00
-8.006106134881648018e+00 1.002629775593158801e+00 -8.006106134881648018e+00 1.009530314190024702e+00
-7.945985894400683591e+00 1.002288924361082856e+00 -7.945985894400683591e+00 1.008141719580972762e+00
-7.885865653919725382e+00 1.002813509164761641e+00 -7.885865653919725382e+00 1.006382512069071700e+00
-7.825745413438768949e+00 1.001558337153479084e+00 -7.825745413438768949e+00 1.004411398393868504e+00
-7.765625172957812516e+00 1.002116228325150793e+00 -7.765625172957812516e+00 1.002820581057184857e+00
-7.705504932476854307e+00 1.002094956979860729e+00 -7.705504932476854307e+00 1.000831610069803812e+00
-7.645384691995898763e+00 1.001119092908036023e+00 -7.645384691995898763e+00 9.985365272281444549e-01
-7.585264451514933448e+00 9.995404690990122853e-01 -7.585264451514933448e+00 9.954959929259468154e-01
-7.525144211033977015e+00 9.995695257486730823e-01 -7.525144211033977015e+00 9.936671117921955787e-01
-7.465023970552994825e+00 9.990031777684532655e-01 -7.465023970552994825e+00 9.905308249330431192e-01
-7.404903730072031287e+00 9.985131796984251240e-01 -7.404903730072031287e+00 9.877171459089039152e-01
-7.344783489591073078e+00 9.982769903330857009e-01 -7.344783489591073078e+00 9.866001222610929489e-01
-7.284663249110107763e+00 9.981260549301254059e-01 -7.284663249110107763e+00 9.830045742122274222e-01
-7.224543008629150442e+00 9.967488804850247464e-01 -7.224543008629150442e+00 9.821645357153144795e-01
-7.164422768148192233e+00 9.965575270663155072e-01 -7.164422768148192233e+00 9.804945645569824730e-01
-7.104302527667235800e+00 9.955299805452535455e-01 -7.104302527667235800e+00 9.796072207711173929e-01
-7.044182287186271374e+00 9.960198588075872550e-01 -7.044182287186271374e+00 9.768122870368833865e-01
-6.984062046705290960e+00 9.962891572308527621e-01 -6.984062046705290960e+00 9.756668304564832805e-01
-6.923941806224333639e+00 9.963329963390445965e-01 -6.923941806224333639e+00 9.756149412644489205e-01
-6.863821565743370101e+00 9.951870066513907043e-01 -6.863821565743370101e+00 9.749899358239688674e-01
-6.803701325262411892e+00 9.945895573665967104e-01 -6.803701325262411892e+00 9.747835135468811973e-01
-6.743581084781455459e+00 9.945456264140878355e-01 -6.743581084781455459e+00 9.741863074034954328e-01
-6.683460844300499026e+00 9.931344302177510519e-01 -6.683460844300499026e+00 9.748294973958367970e-01
-6.623340603819540817e+00 9.928925791933945755e-01 -6.623340603819540817e+00 9.754193080962856310e-01
-6.563220363338578167e+00 9.928716605380768501e-01 -6.563220363338578167e+00 9.760283740993427326e-01
-6.503100122857622623e+00 9.931762225605603733e-01 -6.503100122857622623e+00 9.764544616585164594e-01
-6.442979882376666190e+00 9.934042807689591470e-01 -6.442979882376666190e+00 9.769495782812388507e-01
-6.382859641895687552e+00 9.928634466318466689e-01 -6.382859641895687552e+00 9.777292707101650215e-01
-6.322739401414724902e+00 9.935996585942644677e-01 -6.322739401414724902e+00 9.777460211559374503e-01
-6.262619160933767581e+00 9.945354718388200732e-01 -6.262619160933767581e+00 9.793007075948448881e-01
-6.202498920452810260e+00 9.952367875442046374e-01 -6.202498920452810260e+00 9.813071894199104639e-01
-6.142378679971828070e+00 9.949065757595716430e-01 -6.142378679971828070e+00 9.829888647798749046e-01
-6.082258439490871638e+00 9.960115409427610089e-01 -6.082258439490871638e+00 9.853013061858173494e-01
-6.022138199009907211e+00 9.960277956521004228e-01 -6.022138199009907211e+00 9.884231094312070365e-01
-5.962017958528930350e+00 9.951440132477715750e-01 -5.962017958528930350e+00 9.907014760131888087e-01
-5.901897718047974806e+00 9.965261879793713140e-01 -5.901897718047974806e+00 9.940831301189394509e-01
-5.841777477567018373e+00 9.983813657341812364e-01 -5.841777477567018373e+00 9.973053709619197349e-01
-5.781657237086056611e+00 9.992312792916047126e-01 -5.781657237086056611e+00 1.000905478573762108e+00
-5.721536996605098402e+00 1.000287958922439602e+00 -5.721536996605098402e+00 1.004858019644700784e+00
-5.661416756124141969e+00 1.000004303010943785e+00 -5.661416756124141969e+00 1.009140776876101375e+00
-5.601296515643185536e+00 1.001590212209245045e+00 -5.601296515643185536e+00 1.013122831532392132e+00
-5.541176275162228215e+00 1.002879599937954724e+00 -5.541176275162228215e+00 1.018212510123841064e+00
-5.481056034681265565e+00 1.004400889606515079e+00 -5.481056034681265565e+00 1.022715011625703108e+00
-5.420935794200309132e+00 1.004741411785933236e+00 -5.420935794200309132e+00 1.028127000342409891e+00
-5.360815553719334048e+00 1.005084569848455844e+00 -5.360815553719334048e+00 1.033792349756722295e+00
-5.300695313238378503e+00 1.006590734616813698e+00 -5.300695313238378503e+00 1.038969125125986936e+00
-5.240575072757417630e+00 1.005882772408583259e+00 -5.240575072757417630e+00 1.046759345790783780e+00
-5.180454832276459420e+00 1.006294675275227535e+00 -5.180454832276459420e+00 1.053136919118493164e+00
-5.120334591795467460e+00 1.006542211852965218e+00 -5.120334591795467460e+00 1.058702484747960693e+00
-5.060214351314510139e+00 1.006927848043152718e+00 -5.060214351314510139e+00 1.065873992180445207e+00
-5.000094110833552818e+00 1.006851359875156504e+00 -5.000094110833552818e+00 1.071422908145902797e+00
-4.939973870352590168e+00 1.006426383425730320e+00 -4.939973870352590168e+00 1.076566724857556556e+00
-4.879853629871615084e+00 1.006508950274293879e+00 -4.879853629871615084e+00 1.081042534644095054e+00
-4.819733389390659539e+00 1.006685515648426010e+00 -4.819733389390659539e+00 1.085159588305097289e+00
-4.759613148909703995e+00 1.005871126063376808e+00 -4.759613148909703995e+00 1.087616117455726616e+00
-4.699492908428741345e+00 1.005984799806736385e+00 -4.699492908428741345e+00 1.089676850935387131e+00
-4.639372667947785800e+00 1.006318694266795211e+00 -4.639372667947785800e+00 1.090267509235729904e+00
-4.579252427466828479e+00 1.003586709566186785e+00 -4.579252427466828479e+00 1.088133018937207597e+00
-4.519132186985871158e+00 1.002502272288318341e+00 -4.519132186985871158e+00 1.083957593121277263e+00
-4.459011946504915613e+00 1.001739995098976488e+00 -4.459011946504915613e+00 1.077144904780466872e+00
-4.398891706023952963e+00 9.995745866663279244e-01 -4.398891706023952963e+00 1.069658768263080706e+00
-4.338771465542997419e+00 9.975727499433453271e-01 -4.338771465542997419e+00 1.059774509247080498e+00
-4.278651225062024110e+00 9.965791662825812525e-01 -4.278651225062024110e+00 1.047437454586490402e+00
-4.218530984581063237e+00 9.939279665657086982e-01 -4.218530984581063237e+00 1.032896322573563674e+00
-4.158410744100107692e+00 9.916465398144623800e-01 -4.158410744100107692e+00 1.016458018988674716e+00
-4.098290503619150371e+00 9.900737835253033969e-01 -4.098290503619150371e+00 9.981648685777657626e-01
-4.038170263138194827e+00 9.871265913446827245e-01 -4.038170263138194827e+00 9.802754173369854218e-01
-3.978050022657191320e+00 9.853988019146653343e-01 -3.978050022657191320e+00 9.611149359758464072e-01
-3.917929782176235776e+00 9.846572948371720146e-01 -3.917929782176235776e+00 9.415746555897340775e-01
-3.857809541695273126e+00 9.819260714054119932e-01 -3.857809541695273126e+00 9.233077330539372074e-01
-3.797689301214301594e+00 9.800030753305405407e-01 -3.797689301214301594e+00 9.047190110676839314e-01
-3.737569060733346049e+00 9.765931541783823278e-01 -3.737569060733346049e+00 8.872774019680806923e-01
-3.677448820252383399e+00 9.747767004227565479e-01 -3.677448820252383399e+00 8.698594178495117069e-01
-3.617328579771427854e+00 9.740000650615842082e-01 -3.617328579771427854e+00 8.543562054856141952e-01
-3.557208339290472310e+00 9.725669568628404482e-01 -3.557208339290472310e+00 8.423212638620484194e-01
-3.497088098809514989e+00 9.718031606276191781e-01 -3.497088098809514989e+00 8.336292703711242202e-01
-3.436967858328557668e+00 9.698378533414349079e-01 -3.436967858328557668e+00 8.256035000264095869e-01
-3.376847617847602123e+00 9.677116297310037751e-01 -3.376847617847602123e+00 8.197077406209349881e-01
-3.316727377366641250e+00 9.653890689261783731e-01 -3.316727377366641250e+00 8.164428313566454154e-01
-3.256607136885683929e+00 9.653411364151645024e-01 -3.256607136885683929e+00 8.166383435774257071e-01
-3.196486896404714173e+00 9.663171710774529632e-01 -3.196486896404714173e+00 8.189349537903464205e-01
-3.136366655923753299e+00 9.670044260818018156e-01 -3.136366655923753299e+00 8.245305336792089212e-01
-3.076246415442795978e+00 9.680189814051431973e-01 -3.076246415442795978e+00 8.327363058767464077e-01
-3.016126174961788919e+00 9.678428291933384164e-01 -3.016126174961788919e+00 8.430466043444579949e-01
-2.956005934480833375e+00 9.682721305700429104e-01 -2.956005934480833375e+00 8.565128574453507726e-01
-2.895885693999874277e+00 9.698128363811763242e-01 -2.895885693999874277e+00 8.719453344311306475e-01
-2.835765453518916956e+00 9.711021801502829343e-01 -2.835765453518916956e+00 8.892587614722072820e-01
-2.775645213037957859e+00 9.715310589290021559e-01 -2.775645213037957859e+00 9.089621422510133497e-01
-2.715524972556986327e+00 9.731873852095592747e-01 -2.715524972556986327e+00 9.313216640584477402e-01
-2.655404732076030783e+00 9.741775773062276711e-01 -2.655404732076030783e+00 9.547082412565411902e-01
-2.595284491595069909e+00 9.761207284116404370e-01 -2.595284491595069909e+00 9.794892702289595965e-01
-2.535164251114114364e+00 9.776709506650433923e-01 -2.535164251114114364e+00 1.005866600346625006e+00
-2.475044010633157043e+00 9.798947615276919487e-01 -2.475044010633157043e+00 1.035104980692781229e+00
-2.414923770152201499e+00 9.815839277778378724e-01 -2.414923770152201499e+00 1.063750103824779858e+00
-2.354803529671244178e+00 9.826955815159558183e-01 -2.354803529671244178e+00 1.091975097083388135e+00
-2.294683289190288633e+00 9.834482657649232795e-01 -2.294683289190288633e+00 1.121593965396266102e+00
-2.234563048709327759e+00 9.833862439269186462e-01 -2.234563048709327759e+00 1.151988320445771041e+00
-2.174442808228372215e+00 9.833846432979321817e-01 -2.174442808228372215e+00 1.180532597466465772e+00
-2.114322567747402459e+00 9.831630609820435351e-01 -2.114322567747402459e+00 1.207993211326575222e+00
-2.054202327266441586e+00 9.818807437393187731e-01 -2.054202327266441586e+00 1.232589969986656264e+00
-1.994082086785486041e+00 9.808035897371865097e-01 -1.994082086785486041e+00 1.255393880145150076e+00
-1.933961846304528720e+00 9.785310176487262979e-01 -1.933961846304528720e+00 1.275554083743176026e+00
-1.873841605823519885e+00 9.752443802191258504e-01 -1.873841605823519885e+00 1.291922291932608546e+00
-1.813721365342564340e+00 9.710778741171329775e-01 -1.813721365342564340e+00 1.303098509543464401e+00
-1.753601124861608795e+00 9.670130542678773145e-01 -1.753601124861608795e+00 1.308560841494498694e+00
-1.693480884380647922e+00 9.615690212082548260e-01 -1.693480884380647922e+00 1.308733467621447710e+00
-1.633360643899681719e+00 9.540411518278053560e-01 -1.633360643899681719e+00 1.303760092971597562e+00
-1.573240403418722622e+00 9.475398635025353844e-01 -1.573240403418722622e+00 1.294910093163623710e+00
-1.513120162937765301e+00 9.393466375540889812e-01 -1.513120162937765301e+00 1.279588706496557649e+00
-1.452999922456809756e+00 9.290975295359089614e-01 -1.452999922456809756e+00 1.259395507028135519e+00
-1.392879681975834671e+00 9.184220980478540186e-01 -1.392879681975834671e+00 1.233462073802074732e+00
-1.332759441494877350e+00 9.065323343176396875e-01 -1.332759441494877350e+00 1.203655216847339338e+00
-1.272639201013920029e+00 8.940648692043768886e-01 -1.272639201013920029e+00 1.170108882355198388e+00
-1.212518960532964485e+00 8.798891387838772005e-01 -1.212518960532964485e+00 1.133527521416712425e+00
-1.152398720052003611e+00 8.651350651978938489e-01 -1.152398720052003611e+00 1.094205328864664706e+00
-1.092278479571046290e+00 8.498291357308718208e-01 -1.092278479571046290e+00 1.054106814568829487e+00
-1.032158239090078311e+00 8.335833097324201191e-01 -1.032158239090078311e+00 1.012678647627353268e+00
-9.720379986091174374e-01 8.157255012012254447e-01 -9.720379986091174374e-01 9.715253259803852126e-01
-9.119177581281618927e-01 7.990500726152272026e-01 -9.119177581281618927e-01 9.293322907964922663e-01
-8.517975176471566101e-01 7.797908160044545456e-01 -8.517975176471566101e-01 8.868278479117875923e-01
-7.916772771661975128e-01 7.617625147758603221e-01 -7.916772771661975128e-01 8.450561172631243512e-01
-7.315570366852419681e-01 7.423701774336629589e-01 -7.315570366852419681e-01 8.041907900790788988e-01
-6.714367962042828708e-01 7.211829449859032959e-01 -6.714367962042828708e-01 7.638104553395884677e-01
-6.113165557233273262e-01 7.009058304649430360e-01 -6.113165557233273262e-01 7.217344119711279760e-01
-5.511963152423593471e-01 6.801803774955451631e-01 -5.511963152423593471e-01 6.824903808489927171e-01
-4.910760747614038024e-01 6.582553990120567633e-01 -4.910760747614038024e-01 6.403331930154032570e-01
-4.309558342804429287e-01 6.364719322402359047e-01 -4.309558342804429287e-01 5.992042796954203387e-01
-3.708355937994873841e-01 6.149304980618757188e-01 -3.708355937994873841e-01 5.575831636609935860e-01
-3.107153533185300631e-01 5.924603390997418284e-01 -3.107153533185300631e-01 5.165080260528950307e-01
-2.505951128375727421e-01 5.700642188744482475e-01 -2.505951128375727421e-01 4.757155840985084483e-01
-1.904748723566171975e-01 5.472587415381203746e-01 -1.904748723566171975e-01 4.359459458289262068e-01
-1.303546318756563238e-01 5.260286334039893097e-01 -1.303546318756563238e-01 3.971321789297778682e-01
-7.023439139470077919e-02 5.040905873064707166e-01 -7.023439139470077919e-02 3.591826312440316027e-01
-1.011415091374523456e-02 4.822446909320806108e-01 -1.011415091374523456e-02 3.238945313449254071e-01
5.000608956722274456e-02 4.609422977681185696e-01 5.000608956722274456e-02 2.905034208559174047e-01
1.101263300481800655e-01 4.403661902517119198e-01 1.101263300481800655e-01 2.590113277691483140e-01
1.702465705291373865e-01 4.201795759523943574e-01 1.702465705291373865e-01 2.295687770396495075e-01
2.303668110100929312e-01 4.000391298016488517e-01 2.303668110100929312e-01 2.032083967110480394e-01
2.904870514910946611e-01 3.794464362202477625e-01 2.904870514910946611e-01 1.790471098920138338e-01
3.506072919720502057e-01 3.595159808274514535e-01 3.506072919720502057e-01 1.568981951947342468e-01
4.107275324530110794e-01 3.401136453899286649e-01 4.107275324530110794e-01 1.368037262070350146e-01
4.708477729339755058e-01 3.212067088080722277e-01 4.708477729339755058e-01 1.191764233305109416e-01
5.309680134149310504e-01 3.037220201530839159e-01 5.309680134149310504e-01 1.032305276521065240e-01
5.910882538958865950e-01 2.865324951113599194e-01 5.910882538958865950e-01 8.930111928320808024e-02
6.512084943768456924e-01 2.696898845172884251e-01 6.512084943768456924e-01 7.696819917980597670e-02
7.113287348578012370e-01 2.530975849865692018e-01 7.113287348578012370e-01 6.578358990774892112e-02
7.714489753387603344e-01 2.376287397639263721e-01 7.714489753387603344e-01 5.638782901048404461e-02
8.315692158197656170e-01 2.221660899079519191e-01 8.315692158197656170e-01 4.788074792763134108e-02
8.916894563007247143e-01 2.071394896799841900e-01 8.916894563007247143e-01 4.071762033224957111e-02
9.518096967816820353e-01 1.937070474120278218e-01 9.518096967816820353e-01 3.452566953536317235e-02
1.011929937262637580e+00 1.803486293642034277e-01 1.011929937262637580e+00 2.915527676753565389e-02
1.072050177743605559e+00 1.677665505472748508e-01 1.072050177743605559e+00 2.458395553326247346e-02
1.132170418224561104e+00 1.556560257974928529e-01 1.132170418224561104e+00 2.070247000325852946e-02
1.192290658705521977e+00 1.440549146437405947e-01 1.192290658705521977e+00 1.739475610568335523e-02
1.252410899186477522e+00 1.330073340716875774e-01 1.252410899186477522e+00 1.454698481339751492e-02
1.312531139667475699e+00 1.227059692231197291e-01 1.312531139667475699e+00 1.224166263570739335e-02
1.372651380148431244e+00 1.127345617717839810e-01 1.372651380148431244e+00 1.037532717668329663e-02
1.432771620629386788e+00 1.037895335174903039e-01 1.432771620629386788e+00 8.678860108793996428e-03
1.492891861110347662e+00 9.504374088563280476e-02 1.492891861110347662e+00 7.265301658942686924e-03
1.553012101591312089e+00 8.696814114535217355e-02 1.553012101591312089e+00 6.191543252744691368e-03
1.613132342072269410e+00 7.920209168642119990e-02 1.613132342072269410e+00 5.260226182226484561e-03
1.673252582553228507e+00 7.250563552624741948e-02 1.673252582553228507e+00 4.454803575152142293e-03
1.733372823034184051e+00 6.624677286900172712e-02 1.733372823034184051e+00 3.784940828873483831e-03
1.793493063515139596e+00 6.015332334116964275e-02 1.793493063515139596e+00 3.231502058224211289e-03
1.853613303996096917e+00 5.439928520723282673e-02 1.853613303996096917e+00 2.745551820579188521e-03
1.913733544477054238e+00 4.941113962549290028e-02 1.913733544477054238e+00 2.339521669167052287e-03
1.973853784958009783e+00 4.449901861163029632e-02 1.973853784958009783e+00 2.003434673830595172e-03
2.033974025438968880e+00 4.002133941167633491e-02 2.033974025438968880e+00 1.715236975547935160e-03
2.094094265919924425e+00 3.609149984098285885e-02 2.094094265919924425e+00 1.476086432487277262e-03
2.154214506400890627e+00 3.243810354616961933e-02 2.154214506400890627e+00 1.281419297630300401e-03
2.214334746881849725e+00 2.902287094281200477e-02 2.214334746881849725e+00 1.130501065960709019e-03
2.274454987362805269e+00 2.591339989277061454e-02 2.274454987362805269e+00 1.007579014448730607e-03
2.334575227843760814e+00 2.306460843237800873e-02 2.334575227843760814e+00 8.740663286375610153e-04
2.394695468324716359e+00 2.056604674896204271e-02 2.394695468324716359e+00 7.599952817031585929e-04
2.454815708805712759e+00 1.836271412217375248e-02 2.454815708805712759e+00 6.928829971731439953e-04
2.514935949286668304e+00 1.630754591366746775e-02 2.514935949286668304e+00 6.140648021160541271e-04
2.575056189767627401e+00 1.449782437803975865e-02 2.575056189767627401e+00 5.278353872924583480e-04
2.635176430248590052e+00 1.278620980823850367e-02 2.635176430248590052e+00 4.692129184044666729e-04
2.695296670729545596e+00 1.137806954189286152e-02 2.695296670729545596e+00 4.174487793485196982e-04
2.755416911210506470e+00 9.959161727121402380e-03 2.755416911210506470e+00 3.710462029446662106e-04
2.815537151691462014e+00 8.719522127736651501e-03 2.815537151691462014e+00 3.446331828032725788e-04
2.875657392172415783e+00 7.752533977992494101e-03 2.875657392172415783e+00 3.075483727516520175e-04
2.935777632653445934e+00 6.782522848114424206e-03 2.935777632653445934e+00 2.706573104534898953e-04
2.995897873134405032e+00 6.033307427406743584e-03 2.995897873134405032e+00 2.638680043669503796e-04
3.056018113615360576e+00 5.300219655608964797e-03 3.056018113615360576e+00 2.301438154787577176e-04
3.116138354096319674e+00 4.601878619102922792e-03 3.116138354096319674e+00 2.037468413907762355e-04
3.176258594577275218e+00 4.020099870629382892e-03 3.176258594577275218e+00 1.955584156761098797e-04
3.236378835058241421e+00 3.531450202703620596e-03 3.236378835058241421e+00 1.663380777038089690e-04
3.296499075539200518e+00 3.107982525866396020e-03 3.296499075539200518e+00 1.439531165212497299e-04
3.356619316020159616e+00 2.699731981253923087e-03 3.356619316020159616e+00 1.367405469937377888e-04
3.416739556501150687e+00 2.358617946082334788e-03 3.416739556501150687e+00 1.230796102487829080e-04
3.476859796982106232e+00 2.095364701226059157e-03 3.476859796982106232e+00 1.170833231900649917e-04
3.536980037463061777e+00 1.793593787396455990e-03 3.536980037463061777e+00 1.064844864898718845e-04
3.597100277944017321e+00 1.604722304455817160e-03 3.597100277944017321e+00 9.727948926244503990e-05
3.657220518424976419e+00 1.358503871465761587e-03 3.657220518424976419e+00 9.492620517959018836e-05
3.717340758905942621e+00 1.203589591235705277e-03 3.717340758905942621e+00 8.496672445360306340e-05
3.777460999386898166e+00 1.050899778209951662e-03 3.777460999386898166e+00 6.709782517800739750e-05
3.837581239867853711e+00 8.878908587720234485e-04 3.837581239867853711e+00 6.872238413430576851e-05
3.897701480348809255e+00 7.676477122909578692e-04 3.897701480348809255e+00 6.846293895027250975e-05
3.957821720829768353e+00 6.854003227122741843e-04 3.957821720829768353e+00 6.254395398896706081e-05
4.017941961310727450e+00 6.024352863506548996e-04 4.017941961310727450e+00 5.842355584247720872e-05
4.078062201791682995e+00 5.273182315149433199e-04 4.078062201791682995e+00 5.335122257806454519e-05
4.138182442272638539e+00 4.431526732262904044e-04 4.138182442272638539e+00 5.206845816714622755e-05
4.198302682753594084e+00 4.103842463431798160e-04 4.198302682753594084e+00 4.556561450762701594e-05
4.258422923234549629e+00 3.624097796056977667e-04 4.258422923234549629e+00 4.368350681739375250e-05
4.318543163715515831e+00 3.072234314118508190e-04 4.318543163715515831e+00 4.372266108707124714e-05
4.378663404196474929e+00 2.683900328706739259e-04 4.378663404196474929e+00 4.871725536319489912e-05
4.438783644677430473e+00 2.466940701774073355e-04 4.438783644677430473e+00 4.105888078785875070e-05
4.498903885158386018e+00 2.179422653786132035e-04 4.498903885158386018e+00 3.609533632316402663e-05
4.559024125639377090e+00 1.916862884366067328e-04 4.559024125639377090e+00 3.318142297188303615e-05
4.619144366120332634e+00 1.665062065235327804e-04 4.619144366120332634e+00 3.208702704301024609e-05
4.679264606601288179e+00 1.451284864015354331e-04 4.679264606601288179e+00 3.424492690135292537e-05
4.739384847082243724e+00 1.242796037802462120e-04 4.739384847082243724e+00 3.546020513680431512e-05
4.799505087563209926e+00 1.125923731489004461e-04 4.799505087563209926e+00 3.552237158534405411e-05
4.859625328044165471e+00 1.030219225192481413e-04 4.859625328044165471e+00 3.978107511622893533e-05
4.919745568525124568e+00 9.386920468824067336e-05 4.919745568525124568e+00 3.982695561780592332e-05
4.979865809006080113e+00 8.740672587845556524e-05 4.979865809006080113e+00 3.774841893105956620e-05
5.039986049487035658e+00 7.594293139764946206e-05 5.039986049487035658e+00 3.491928437287301657e-05
5.100106289968083573e+00 6.863425971153413259e-05 5.100106289968083573e+00 3.345503386601075531e-05
5.160226530449042670e+00 6.247317704096243935e-05 5.160226530449042670e+00 3.226223403323259624e-05
5.220346770929998215e+00 5.523709247473549701e-05 5.220346770929998215e+00 2.677022248203130545e-05
5.280467011410953759e+00 4.538805628595777376e-05 5.280467011410953759e+00 2.871173429956384179e-05
5.340587251891909304e+00 4.074076540180465315e-05 5.340587251891909304e+00 2.681750593835930676e-05
5.400707492372875507e+00 4.433779266210817791e-05 5.400707492372875507e+00 3.216163342740969874e-05
5.460827732853834604e+00 4.322558995270899278e-05 5.460827732853834604e+00 3.134704720438075446e-05
5.520947973334790149e+00 4.495665698725178662e-05 5.520947973334790149e+00 3.019028856459474253e-05
5.581068213815777668e+00 4.098793569635078354e-05 5.581068213815777668e+00 2.903538389791935622e-05
5.641188454296733212e+00 3.966840002435777533e-05 5.641188454296733212e+00 3.219222424449468347e-05
5.701308694777688757e+00 3.671250783071845276e-05 5.701308694777688757e+00 3.297037962170216063e-05
5.761428935258647854e+00 3.789130772424088487e-05 5.761428935258647854e+00 2.769282385588634548e-05
5.821549175739606952e+00 3.149903817257917007e-05 5.821549175739606952e+00 2.699617718307551712e-05
5.881669416220569602e+00 3.377336955425419243e-05 5.881669416220569602e+00 2.772046685535037064e-05
5.941789656701525146e+00 3.556919617618462226e-05 5.941789656701525146e+00 2.908812064758498070e-05
6.001909897182480691e+00 3.436445733198250372e-05 6.001909897182480691e+00 2.902784918819469926e-05
6.062030137663436236e+00 3.942231412030531120e-05 6.062030137663436236e+00 2.514079736911499659e-05
6.122150378144395333e+00 3.415062204958063121e-05 6.122150378144395333e+00 2.656456009078409037e-05
6.182270618625354430e+00 3.310967743379540434e-05 6.182270618625354430e+00 2.209422370225150859e-05
6.242390859106309975e+00 2.790512483790340644e-05 6.242390859106309975e+00 1.856761861455561113e-05
6.302511099587265520e+00 2.716089617148566756e-05 6.302511099587265520e+00 2.125273639074503568e-05
6.362631340068221064e+00 2.866505393905327423e-05 6.362631340068221064e+00 2.438264478954892719e-05
6.422751580549176609e+00 3.061136208417076078e-05 6.422751580549176609e+00 2.258707772740066301e-05
6.482871821030139259e+00 2.905626360236149741e-05 6.482871821030139259e+00 2.686484029507000559e-05
6.542992061511098356e+00 3.004375788142279758e-05 6.542992061511098356e+00 2.711418274177389030e-05
6.603112301992053901e+00 2.717162273541850375e-05 6.603112301992053901e+00 3.008776401060410881e-05
6.663232542473012998e+00 2.687698729668753494e-05 6.663232542473012998e+00 3.008953231097207128e-05
6.723352782953996964e+00 2.775685300044109064e-05 6.723352782953996964e+00 2.637971911932237442e-05
6.783473023434952509e+00 3.157923892541447062e-05 6.783473023434952509e+00 2.788892781395762910e-05
6.843593263915911606e+00 2.704923413891176161e-05 6.843593263915911606e+00 3.045713855347494719e-05
6.903713504396874256e+00 2.544446755281117730e-05 6.903713504396874256e+00 3.168299023653899956e-05
6.963833744877829801e+00 2.714209261532173162e-05 6.963833744877829801e+00 2.662455492380280604e-05
7.023953985358785346e+00 2.773081422167998484e-05 7.023953985358785346e+00 2.856618598726858257e-05
7.084074225839744443e+00 2.979779096306568392e-05 7.084074225839744443e+00 2.837469578749436195e-05
7.144194466320699988e+00 3.344233327093820647e-05 7.144194466320699988e+00 2.829155404095445243e-05
7.204314706801758561e+00 3.626320932143347903e-05 7.204314706801758561e+00 2.590263611878492587e-05
7.264434947282717658e+00 3.823438828571105872e-05 7.264434947282717658e+00 2.721465788561020009e-05
7.324555187763676756e+00 2.906022387439799963e-05 7.324555187763676756e+00 2.602568947271124641e-05
7.384675428244635853e+00 2.906641230047356703e-05 7.384675428244635853e+00 2.264776465051812382e-05
7.444795668725591398e+00 2.750352856609530883e-05 7.444795668725591398e+00 1.902707342442209987e-05
7.504915909206554048e+00 3.065558339465650786e-05 7.504915909206554048e+00 2.498050085600867667e-05
7.565036149687509592e+00 3.106024072922850004e-05 7.565036149687509592e+00 2.972576802728270595e-05
7.625156390168465137e+00 3.107244063272840770e-05 7.625156390168465137e+00 2.996927398245010420e-05
7.685276630649420682e+00 3.288334875692708196e-05 7.685276630649420682e+00 3.050439587499684065e-05
7.745396871130408201e+00 4.124761786334002668e-05 7.745396871130408201e+00 2.874389822428970867e-05
7.805517111611363745e+00 3.891982489355406207e-05 7.805517111611363745e+00 2.445964042100365026e-05
7.865637352092319290e+00 2.926621492662087725e-05 7.865637352092319290e+00 2.804571437320077157e-05
7.925757592573278387e+00 2.812745334325455828e-05 7.925757592573278387e+00 2.750827019531562322e-05
7.985877833054241037e+00 2.609519460861838103e-05 7.985877833054241037e+00 2.484827422227015909e-05
8.045998073535196582e+00 3.396460605899429279e-05 8.045998073535196582e+00 2.356883097851604118e-05
8.106118314016152127e+00 3.166892952411053027e-05 8.106118314016152127e+00 2.427550156850844052e-05
8.166238554497107671e+00 2.583000060421264518e-05 8.166238554497107671e+00 2.729820304480175166e-05
8.226358794978063216e+00 2.511811299906983400e-05 8.226358794978063216e+00 2.782214151261630435e-05
8.286479035459022313e+00 2.224732996551112400e-05 8.286479035459022313e+00 2.633224465292970489e-05
8.346599275939981410e+00 2.733243407065471365e-05 8.346599275939981410e+00 2.572410753435976996e-05
8.406719516420936955e+00 2.408884989583782646e-05 8.406719516420936955e+00 2.380495483276278746e-05
8.466839756901892500e+00 2.312230806907361483e-05 8.466839756901892500e+00 2.355196167620333310e-05
8.526959997382848044e+00 2.626468918282089373e-05 8.526959997382848044e+00 2.236913291451366663e-05
8.587080237863814247e+00 2.549402315321079072e-05 8.587080237863814247e+00 2.005394945046674648e-05
8.647200478344769792e+00 2.582913476044232024e-05 8.647200478344769792e+00 2.352756664732249899e-05
8.707320718825725336e+00 2.707734836601540185e-05 8.707320718825725336e+00 1.871412831865082086e-05
8.767440959306680881e+00 2.712835704248990859e-05 8.767440959306680881e+00 2.299050118797657278e-05
8.827561199787636426e+00 2.792592437868623038e-05 8.827561199787636426e+00 2.408059026843063679e-05
8.887681440268620392e+00 3.473966942110613362e-05 8.887681440268620392e+00 2.529558099667320378e-05
8.947801680749575937e+00 3.341293157944542517e-05 8.947801680749575937e+00 2.485089817083895001e-05
9.007921921230535034e+00 3.207904744762088753e-05 9.007921921230535034e+00 2.177842249446248783e-05
9.068042161711497684e+00 2.800341088719333151e-05 9.068042161711497684e+00 2.068582439300849498e-05
9.128162402192453229e+00 2.399715476697195760e-05 9.128162402192453229e+00 2.084414221357041037e-05
9.188282642673408773e+00 2.422299367034691178e-05 9.188282642673408773e+00 1.995213947933192141e-05
9.248402883154364318e+00 2.355703033951578968e-05 9.248402883154364318e+00 1.881509274956647226e-05
9.308523123635319863e+00 2.504581103597985564e-05 9.308523123635319863e+00 1.918135249515890084e-05
9.368643364116278960e+00 2.167782321851974910e-05 9.368643364116278960e+00 2.341828019389237837e-05
9.428763604597341086e+00 2.155892940440889489e-05 9.428763604597341086e+00 2.465957211747473544e-05
9.488883845078296631e+00 2.455925134105039597e-05 9.488883845078296631e+00 2.419925016691841705e-05
9.549004085559255728e+00 2.336960274610069724e-05 9.549004085559255728e+00 2.205132290141734506e-05
9.609124326040207720e+00 2.811506993746607741e-05 9.609124326040207720e+00 1.953982490856378325e-05
9.669244566521173923e+00 2.774365847616298497e-05 9.669244566521173923e+00 1.883094581848991154e-05
9.729364807002129467e+00 3.757559681689341663e-05 9.729364807002129467e+00 2.500738617228831972e-05
9.789485047483085012e+00 2.697569225088627468e-05 9.789485047483085012e+00 2.527162475173970720e-05
9.849605287964061873e+00 1.787962322438290067e-05 9.849605287964061873e+00 2.041325897835231565e-05
9.909725528445017417e+00 1.741525333788308306e-05 9.909725528445017417e+00 2.120051943675913583e-05
9.969845768925972962e+00 1.853992729777349986e-05 9.969845768925972962e+00 1.889720479449531895e-05
1.002996600940693561e+01 1.903086891461283414e-05 1.002996600940693561e+01 2.072303913376465732e-05
1.009008624988789116e+01 1.866127026111549545e-05 1.009008624988789116e+01 2.386429964565244473e-05
1.015020649036885025e+01 2.056953725224157145e-05 1.015020649036885025e+01 2.582216284609916551e-05
1.021032673084980580e+01 1.859283145448661456e-05 1.021032673084980580e+01 2.510118965821708849e-05
1.027044697133076134e+01 1.907048884146154429e-05 1.027044697133076134e+01 2.704053702635275447e-05
1.033056721181171689e+01 1.933520404563062549e-05 1.033056721181171689e+01 2.186957171989029877e-05
1.039068745229271151e+01 1.808848846076641973e-05 1.039068745229271151e+01 2.035081541958001276e-05
1.045080769277367061e+01 1.859061224246450660e-05 1.045080769277367061e+01 2.045597236091054602e-05
1.051092793325462615e+01 1.927066442475479160e-05 1.051092793325462615e+01 2.287474973189319096e-05
1.057104817373558170e+01 1.793033450072697565e-05 1.057104817373558170e+01 2.416868285787178951e-05
1.063116841421654080e+01 1.832210447754853888e-05 1.063116841421654080e+01 2.453880786884421716e-05
1.069128865469749634e+01 2.134299474199468087e-05 1.069128865469749634e+01 2.409557099739263015e-05
1.075140889517845899e+01 1.874657242277387421e-05 1.075140889517845899e+01 1.927011976373848077e-05
1.081152913565941809e+01 1.777320845876578334e-05 1.081152913565941809e+01 2.309851557475883137e-05
1.087164937614037363e+01 1.708629275223846875e-05 1.087164937614037363e+01 2.215220856987302957e-05
1.093176961662133273e+01 1.896637524439068271e-05 1.093176961662133273e+01 1.979069883486339582e-05
1.099188985710231314e+01 1.814681768390197440e-05 1.099188985710231314e+01 1.650858802421801058e-05
1.105201009758326869e+01 1.778504891285104063e-05 1.105201009758326869e+01 1.945342075196032991e-05
1.111213033806422423e+01 2.019933976524995267e-05 1.111213033806422423e+01 2.127581779370047013e-05
1.117225057854517978e+01 2.034084013295841907e-05 1.117225057854517978e+01 1.580856202719422565e-05
1.123237081902614598e+01 1.895727707848579777e-05 1.123237081902614598e+01 1.432966126232561352e-05
1.129249105950710153e+01 2.088112537373204176e-05 1.129249105950710153e+01 1.713289150521058753e-05
1.135261129998805707e+01 2.033647562560433430e-05 1.135261129998805707e+01 1.836266062499879824e-05
1.141273154046901261e+01 1.846063647874396967e-05 1.141273154046901261e+01 1.732323233465145324e-05
1.147285178095006763e+01 1.737044830725588586e-05 1.147285178095006763e+01 1.644856198383508068e-05
1.153297202143103029e+01 1.846979461934811681e-05 1.153297202143103029e+01 1.701890573830422805e-05
1.159309226191198583e+01 1.737765425590823896e-05 1.159309226191198583e+01 2.017699849794004231e-05
1.165321250239294137e+01 1.694890880645295555e-05 1.165321250239294137e+01 2.047173078837396197e-05
1.171333274287389692e+01 1.946327710729863473e-05 1.171333274287389692e+01 2.092878564145196000e-05
1.177345298335485246e+01 1.964540051248372542e-05 1.177345298335485246e+01 2.123669633500095656e-05
1.183357322383581511e+01 2.106389341199638599e-05 1.183357322383581511e+01 2.101838223585919321e-05
1.189369346431677066e+01 2.072116217567198388e-05 1.189369346431677066e+01 2.624924463354998166e-05
1.195381370479772620e+01 1.888649904049269476e-05 1.195381370479772620e+01 2.075430702120444794e-05
1.201393394527870662e+01 1.932566954576497013e-05 1.201393394527870662e+01 2.006186044042798690e-05
1.207405418575966216e+01 1.721104337045228810e-05 1.207405418575966216e+01 2.017764207515870009e-05
1.213417442624061771e+01 1.809003884354090677e-05 1.213417442624061771e+01 1.956425956387033735e-05
1.219429466672157680e+01 2.061510657210912062e-05 1.219429466672157680e+01 2.100681627876764749e-05
1.225441490720253235e+01 1.887517720117780145e-05 1.225441490720253235e+01 1.688279441470718931e-05
1.231453514768349500e+01 1.982484841890981206e-05 1.231453514768349500e+01 1.729065423109590869e-05
1.237465538816445054e+01 2.091034514329607560e-05 1.237465538816445054e+01 1.942610274325039027e-05
1.243477562864540609e+01 1.955410526621079680e-05 1.243477562864540609e+01 2.011563767765287217e-05
1.249489586912636163e+01 1.822076952623431461e-05 1.249489586912636163e+01 2.312392864451219145e-05
1.255501610960732073e+01 1.814198455386193510e-05 1.255501610960732073e+01 2.085493290638204886e-05
1.261513635008827983e+01 1.849465360417449554e-05 1.261513635008827983e+01 1.970107696322323946e-05
1.267525659056923537e+01 2.132823840674346027e-05 1.267525659056923537e+01 1.815212041755893510e-05
1.273537683105019092e+01 1.859012312962133302e-05 1.273537683105019092e+01 1.959907405660440545e-05
1.279549707153114646e+01 1.857040296712989967e-05 1.279549707153114646e+01 1.894913537939845117e-05
1.285561731201210200e+01 1.869285586449870778e-05 1.285561731201210200e+01 1.972761082122159482e-05
1.291573755249306465e+01 1.845269017259582403e-05 1.291573755249306465e+01 1.998577626588088284e-05
1.297585779297402375e+01 2.028416414039171256e-05 1.297585779297402375e+01 1.960318374822342242e-05
1.303597803345497930e+01 2.056298175923263665e-05 1.303597803345497930e+01 1.980403736552155752e-05
1.309609827393593484e+01 1.930536060378212077e-05 1.309609827393593484e+01 2.335860906395237146e-05
1.315621851441691526e+01 2.046097980900921337e-05 1.315621851441691526e+01 1.997166521582642576e-05
1.321633875489787080e+01 1.829006891911900054e-05 1.321633875489787080e+01 1.842820679328265615e-05
1.327645899537882634e+01 1.722664147901647877e-05 1.327645899537882634e+01 1.933975224037578984e-05
1.333657923585978544e+01 1.817283021033680570e-05 1.333657923585978544e+01 2.103567295929964203e-05
1.339669947634074099e+01 2.013315881785552932e-05 1.339669947634074099e+01 2.041083984789283256e-05
1.345681971682169653e+01 2.001316639909114738e-05 1.345681971682169653e+01 2.147485806185611760e-05
1.351693995730265563e+01 2.086951280641762273e-05 1.351693995730265563e+01 2.425065165782631287e-05
1.357706019778361117e+01 2.198484520581718473e-05 1.357706019778361117e+01 2.221428675434461883e-05
1.363718043826456672e+01 1.793859223546548227e-05 1.363718043826456672e+01 2.091607169206803090e-05
1.369730067874561463e+01 1.758915156432874549e-05 1.369730067874561463e+01 1.778959728489911340e-05
1.375742091922657018e+01 1.916235716003661992e-05 1.375742091922657018e+01 1.824537073986695314e-05
1.381754115970752572e+01 1.782249800997345591e-05 1.381754115970752572e+01 1.605106519579625036e-05
1.387766140018848127e+01 2.019637663475946332e-05 1.387766140018848127e+01 1.604757810052091516e-05
1.393778164066944036e+01 1.986236412656751829e-05 1.393778164066944036e+01 2.129250692232394709e-05
1.399790188115039591e+01 2.047392381595088031e-05 1.399790188115039591e+01 2.038794886595104159e-05
1.405802212163135856e+01 1.892711323309320714e-05 1.405802212163135856e+01 2.109317759610910669e-05
1.411814236211231410e+01 1.858099596367573020e-05 1.411814236211231410e+01 2.440619379464837528e-05
1.417826260259328741e+01 1.745824920521763375e-05 1.417826260259328741e+01 2.686925979745879384e-05
1.423838284307424296e+01 1.845499275381194015e-05 1.423838284307424296e+01 1.966065129733620041e-05
1.429850308355519850e+01 2.158259040787186147e-05 1.429850308355519850e+01 2.288185287029848654e-05
1.435862332403615405e+01 2.047311943989348383e-05 1.435862332403615405e+01 2.405184685992882890e-05
1.441874356451711670e+01 1.924005581874601014e-05 1.441874356451711670e+01 2.049285241660865934e-05
1.447886380499807579e+01 1.942142159756740321e-05 1.447886380499807579e+01 2.247002787112315435e-05
1.453898404547902778e+01 1.869046823423949665e-05 1.453898404547902778e+01 2.319248072449650640e-05
1.459910428595998333e+01 1.887736398871625880e-05 1.459910428595998333e+01 2.422998069226185255e-05
1.465922452644093887e+01 1.934647687786076849e-05 1.465922452644093887e+01 1.942447672507952990e-05
1.471934476692190152e+01 2.013540399517227267e-05 1.471934476692190152e+01 1.988826051560633058e-05
1.477946500740295654e+01 2.054606342517905206e-05 1.477946500740295654e+01 2.488749676511119781e-05
1.483958524788391209e+01 1.874139646899477258e-05 1.483958524788391209e+01 2.289601991444174787e-05
1.489970548836486763e+01 1.726692299915879995e-05 1.489970548836486763e+01 1.999933866415421480e-05
1.495982572884583028e+01 1.650958238540249420e-05 1.495982572884583028e+01 1.809396770446655131e-05
1.501994596932678938e+01 1.845389964234753403e-05 1.501994596932678938e+01 2.084712708557137767e-05
1.508006620980774493e+01 2.059581112957211088e-05 1.508006620980774493e+01 2.216304251181658462e-05
1.514018645028870047e+01 1.762309214984120461e-05 1.514018645028870047e+01 1.978761178659405327e-05
1.520030669076965602e+01 1.790564795174998258e-05 1.520030669076965602e+01 1.767834136290647403e-05
1.526042693125061156e+01 1.719906747941177711e-05 1.526042693125061156e+01 1.521329568639506497e-05
1.532054717173159197e+01 1.722455342432243478e-05 1.532054717173159197e+01 1.732951030553419770e-05
1.538066741221254752e+01 1.745144184880591170e-05 1.538066741221254752e+01 1.637262295358306815e-05
1.544078765269350306e+01 2.091723411882441433e-05 1.544078765269350306e+01 1.448552202352333889e-05
1.550090789317446927e+01 2.041730367590793128e-05 1.550090789317446927e+01 1.605934623845685732e-05
1.556102813365542481e+01 1.876827154393041164e-05 1.556102813365542481e+01 1.576265990034509445e-05
1.562114837413638035e+01 1.782535435622746610e-05 1.562114837413638035e+01 1.378291518099142772e-05
1.568126861461733590e+01 1.626176914597649524e-05 1.568126861461733590e+01 1.647278786240823884e-05
1.574138885509837671e+01 1.783261273529366069e-05 1.574138885509837671e+01 1.450142141500720322e-05
1.580150909557933225e+01 1.680375628727104407e-05 1.580150909557933225e+01 1.988993585446302862e-05
1.586162933606028780e+01 1.540981592387960527e-05 1.586162933606028780e+01 1.837781863302167872e-05
1.592174957654124334e+01 1.684315683345802243e-05 1.592174957654124334e+01 2.010460858139604832e-05
1.598186981702219889e+01 1.601038169897603644e-05 1.598186981702219889e+01 2.045306512531430292e-05
1.604199005750315621e+01 1.546028135223612328e-05 1.604199005750315621e+01 2.141856484413651139e-05
1.610211029798411886e+01 1.730529655649261058e-05 1.610211029798411886e+01 2.192982535053453574e-05
1.616223053846507440e+01 1.516072492800722113e-05 1.616223053846507440e+01 2.559486336117697643e-05
1.622235077894602995e+01 1.411859059654182326e-05 1.622235077894602995e+01 1.667987174625703973e-05
1.628247101942700681e+01 1.472139978942193693e-05 1.628247101942700681e+01 1.523793355273453510e-05
1.634259125990796235e+01 1.665777623611160906e-05 1.634259125990796235e+01 1.592024138101328796e-05
1.640271150038891790e+01 1.307056449249902967e-05 1.640271150038891790e+01 1.767282103670210570e-05
1.646283174086987344e+01 1.198154641230020519e-05 1.646283174086987344e+01 1.993100058934580858e-05
1.652295198135082899e+01 1.088975131542435420e-05 1.652295198135082899e+01 2.141661816808528596e-05
1.658307222183179164e+01 1.123126290381703289e-05 1.658307222183179164e+01 1.776714753735074244e-05
1.664319246231274718e+01 9.773214378046001660e-06 1.664319246231274718e+01 1.797999280353644889e-05
1.670331270279370273e+01 8.135470876340736041e-06 1.670331270279370273e+01 1.095608881226723771e-05
1.676343294327465827e+01 6.676383884231922411e-06 1.676343294327465827e+01 6.965413747631354900e-06
1.682355318375562092e+01 6.834606247873768766e-06 1.682355318375562092e+01 3.669895359077924496e-06
