# Supplementary material for: Multipolar electric and magnetic contributions to sum-frequency generation spectra reveal biaxial interfacial water structure
Source: Nat Commun. 2026 May 13;17:4333. doi: 10.1038/s41467-026-72345-4 (PMC13172427; doi:10.1038/s41467-026-72345-4)
Supplement: Supplementary file 3 — Source data [file 41467_2026_72345_MOESM3_ESM.zip › SourceData/SuppFig5(a).txt]

# f, DFG SFG DFG_approx SFG_approx
-5.211939062499998727e+03 inf inf inf inf
-5.210896674687498489e+03 3.570297487146531826e-04 2.751371725927633394e-03 7.815531654104191294e-04 3.521941705672247420e-03
-5.209854286874999161e+03 3.596929603469653058e-04 2.751329500726978385e-03 7.806952638883488680e-04 3.516913517006265907e-03
-5.208811899062499833e+03 3.619209734445117971e-04 2.749777573378464190e-03 7.796269358640282605e-04 3.510940701634187103e-03
-5.207769511249999596e+03 3.633989539343523739e-04 2.745394511802926821e-03 7.780335232841230873e-04 3.502607663578750138e-03
-5.206727123437499358e+03 3.641611692634356772e-04 2.737842656398570360e-03 7.757612063320406745e-04 3.491224492382164358e-03
-5.205684735624999121e+03 3.644365826931703447e-04 2.727834751918282574e-03 7.729266696983258262e-04 3.477319146649786915e-03
-5.204642347812498883e+03 3.644296685187564558e-04 2.716091019309320106e-03 7.696617793692667577e-04 3.461487182118489197e-03
-5.203599959999999555e+03 3.642328930189613284e-04 2.703280009165303244e-03 7.661452721444269795e-04 3.444534128844025690e-03
-5.202557572187499318e+03 3.637950528686405998e-04 2.689426558268849955e-03 7.624035118860780520e-04 3.426579579992028272e-03
-5.201515184374999080e+03 3.630652736385841031e-04 2.674476766817259279e-03 7.584479037952551999e-04 3.407675757903497540e-03
-5.200472796562499752e+03 3.618740284976163066e-04 2.657900910849911921e-03 7.541824569204837051e-04 3.387392467202564750e-03
-5.199430408749999515e+03 3.602028834329193256e-04 2.639052854390565913e-03 7.493772989000264386e-04 3.364698988850776170e-03
-5.198388020937500187e+03 3.581869803048132119e-04 2.617987415702537502e-03 7.439732463560599961e-04 3.339332049283556380e-03
-5.197345633124999949e+03 3.560004326112465559e-04 2.595220044040052066e-03 7.380585023531250136e-04 3.311690054364270844e-03
-5.196303245312499712e+03 3.538039763850349168e-04 2.571541969602977006e-03 7.318156778195843409e-04 3.282594372961215954e-03
-5.195260857499999474e+03 3.515815427183173426e-04 2.547015713049734405e-03 7.252563871449543018e-04 3.252098580589137238e-03
-5.194218469687499237e+03 3.493239780363929922e-04 2.521841947928434458e-03 7.184441307463070589e-04 3.220488680826761371e-03
-5.193176081874999909e+03 3.472170011215268415e-04 2.496819639015501052e-03 7.115535939597242548e-04 3.188548555897748223e-03
-5.192133694062499671e+03 3.454029072186426820e-04 2.472507492506088953e-03 7.046964836025580541e-04 3.156778946917967055e-03
-5.191091306249999434e+03 3.439814027045418987e-04 2.449486243617213926e-03 6.980062869665999356e-04 3.125777523400922152e-03
-5.190048918437499196e+03 3.430324770768680329e-04 2.428489707701390367e-03 6.917026530552756406e-04 3.096526782112596528e-03
-5.189006530624999868e+03 3.425504535922399996e-04 2.409916709265500293e-03 6.859485886667745320e-04 3.069754482288164759e-03
-5.187964142812500540e+03 3.424675932586157350e-04 2.393292128861246749e-03 6.806074237264611018e-04 3.044846757710293304e-03
-5.186921754999999393e+03 3.427246745677643117e-04 2.378345583027560283e-03 6.756046355854001791e-04 3.021468530203390117e-03
-5.185879367187499156e+03 3.433862147799486499e-04 2.365326183315685175e-03 6.709797408978681633e-04 2.999794918715812265e-03
-5.184836979374999828e+03 3.444850117544411765e-04 2.354276884940645267e-03 6.667193167117472933e-04 2.979764252464181702e-03
-5.183794591562499591e+03 3.458022251843496085e-04 2.344276627100357925e-03 6.626167676953790414e-04 2.960451883566168809e-03
-5.182752203749999353e+03 3.472174507845474730e-04 2.334960509627499996e-03 6.586153704027269181e-04 2.941603792748894407e-03
-5.181709815937500025e+03 3.486540265403566090e-04 2.326493491226009746e-03 6.548276329420958403e-04 2.923721824408625786e-03
-5.180667428124998878e+03 3.499755155328882796e-04 2.318550011983668349e-03 6.512263963533927898e-04 2.906683808329294308e-03
-5.179625040312499550e+03 3.509127936139975882e-04 2.310265710535703339e-03 6.476622209928121782e-04 2.889822129285334832e-03
-5.178582652499999313e+03 3.512757934014160317e-04 2.301122593942145095e-03 6.440579199688104039e-04 2.872792353138931606e-03
-5.177540264687499075e+03 3.511603035354795123e-04 2.291069913490207700e-03 6.403473531608167664e-04 2.855299704509181406e-03
-5.176497876874999747e+03 3.503760177026752709e-04 2.279344280458430773e-03 6.363771681983529599e-04 2.836661074598552466e-03
-5.175455489062499510e+03 3.486349316770203733e-04 2.265054580266464505e-03 6.320039692585320643e-04 2.816238628129559204e-03
-5.174413101249999272e+03 3.460376370014314144e-04 2.248386451980368718e-03 6.272473840876458505e-04 2.794121593613257612e-03
-5.173370713437499944e+03 3.428121367742578370e-04 2.229836711152747598e-03 6.221641339685552450e-04 2.770564205567785550e-03
-5.172328325624999707e+03 3.390370903097728842e-04 2.209576694918196325e-03 6.167823251963108159e-04 2.745693011566352915e-03
-5.171285937812499469e+03 3.347797826517578566e-04 2.187593798165779393e-03 6.110651616418188992e-04 2.719345579892808000e-03
-5.170243549999998322e+03 3.300940574834317662e-04 2.163761759582345529e-03 6.049402617583015491e-04 2.691201398204601941e-03
-5.169201162187499904e+03 3.251888995344485739e-04 2.138521312801552020e-03 5.984517077045641746e-04 2.661458255133796694e-03
-5.168158774374999666e+03 3.201986714004164910e-04 2.112167608882894489e-03 5.916182651666579721e-04 2.630201165039298180e-03
-5.167116386562499429e+03 3.151097964475946646e-04 2.084973904759775294e-03 5.845342789432344480e-04 2.597850950178793358e-03
-5.166073998749999191e+03 3.098583777634222555e-04 2.056994624874956389e-03 5.772611776312445942e-04 2.564681637813612334e-03
-5.165031610937499863e+03 3.045424275710859985e-04 2.028502710981785334e-03 5.698583118333707754e-04 2.530957603217324960e-03
-5.163989223124998716e+03 2.992579908908459224e-04 1.999617051812507384e-03 5.623234989463257597e-04 2.496669712458930365e-03
-5.162946835312499388e+03 2.941673811254256164e-04 1.970645361850164017e-03 5.546794367108660168e-04 2.461919302419957913e-03
-5.161904447499999151e+03 2.895400332219451832e-04 1.942521213828889712e-03 5.471186858039504960e-04 2.427561239603843665e-03
-5.160862059687499823e+03 2.854227958689470996e-04 1.915383289571957444e-03 5.396740639514400334e-04 2.393740671358177054e-03
-5.159819671874999585e+03 2.817296561162323481e-04 1.889254535196442002e-03 5.324072571200851381e-04 2.360730596270124541e-03
-5.158777284062499348e+03 2.784805287326163410e-04 1.864445149534640260e-03 5.254203786186387951e-04 2.328982883172993346e-03
-5.157734896249999110e+03 2.757332183297378720e-04 1.841006493931388694e-03 5.186916514719671365e-04 2.298399794486569430e-03
-5.156692508437499782e+03 2.736033367433847799e-04 1.819226215914135272e-03 5.122627412588881286e-04 2.269164723866044960e-03
-5.155650120624999545e+03 2.720793890059097276e-04 1.799199815349799420e-03 5.061669971569393274e-04 2.241424027771220760e-03
-5.154607732812499307e+03 2.710982078184282634e-04 1.780765916491437771e-03 5.003728651121033865e-04 2.215036585801847223e-03
-5.153565344999999070e+03 2.705505955869035159e-04 1.763886807018682449e-03 4.949292527702360209e-04 2.190217489854475938e-03
-5.152522957187499742e+03 2.702772633241608442e-04 1.748237423547690118e-03 4.898033920249738162e-04 2.166820216659450220e-03
-5.151480569374999504e+03 2.701886532293516687e-04 1.733398335365203633e-03 4.848864128727027340e-04 2.144361903704215637e-03
-5.150438181562499267e+03 2.700590526990729809e-04 1.718665860480541067e-03 4.800582078304105999e-04 2.122310669038729013e-03
-5.149395793749999939e+03 2.698244019490480443e-04 1.704154821117474837e-03 4.753952968672060407e-04 2.101004280893866826e-03
-5.148353405937498792e+03 2.695893010308881340e-04 1.690337722588748691e-03 4.710024262788412063e-04 2.080904768715192803e-03
-5.147311018124999464e+03 2.694193440543887828e-04 1.677446456428344527e-03 4.669186186892992593e-04 2.062183294771906955e-03
-5.146268630312499226e+03 2.693752944839990096e-04 1.665663719857133273e-03 4.631692626886571053e-04 2.044950623199003493e-03
-5.145226242499999898e+03 2.692440606796722507e-04 1.654610912244297615e-03 4.597420498848377602e-04 2.029150946144862508e-03
-5.144183854687499661e+03 2.688193931971390757e-04 1.643584727978647650e-03 4.564887570919005759e-04 2.014128853382308407e-03
-5.143141466874999423e+03 2.679508865191722886e-04 1.631927297281063512e-03 4.532343244485559169e-04 1.999111432921659923e-03
-5.142099079062499186e+03 2.666266404546272710e-04 1.619674634515754158e-03 4.499913402109403742e-04 1.984154212847729151e-03
-5.141056691250000767e+03 2.649464548140371338e-04 1.607026726263650028e-03 4.467705616664004891e-04 1.969304536240253003e-03
-5.140014303437499620e+03 2.629742165818558771e-04 1.593973864542544590e-03 4.435308687834329752e-04 1.954381103753520359e-03
-5.138971915625000292e+03 2.608686595622553808e-04 1.580875428801749132e-03 4.403113980070261333e-04 1.939556386833606212e-03
-5.137929527812499146e+03 2.587883143021149634e-04 1.567880558144147665e-03 4.370679786596692764e-04 1.924635811058670806e-03
-5.136887139999999818e+03 2.567267837906438057e-04 1.555247439042379111e-03 4.338949587218853443e-04 1.910034778456150360e-03
-5.135844752187499580e+03 2.546093562257929375e-04 1.542913503957424977e-03 4.308090934007800994e-04 1.895826708253768762e-03
-5.134802364374999343e+03 2.524895107911776936e-04 1.531109766163824340e-03 4.278584476431992914e-04 1.882222663184159733e-03
-5.133759976562499105e+03 2.504083394748713690e-04 1.520154869617018059e-03 4.251373027978238347e-04 1.869636698625031348e-03
-5.132717588749999777e+03 2.484620453809601869e-04 1.510251152066024918e-03 4.226698794004494619e-04 1.858174269510357154e-03
-5.131675200937499540e+03 2.466256099147980194e-04 1.501543752318485435e-03 4.205323037976376995e-04 1.848168834031497587e-03
-5.130632813124999302e+03 2.449424049887385631e-04 1.494381412414624508e-03 4.188293938270859712e-04 1.840079466322696710e-03
-5.129590425312499065e+03 2.436202934833621534e-04 1.489535386401610092e-03 4.177233611128854151e-04 1.834616713072639632e-03
-5.128548037499999737e+03 2.427515121814983654e-04 1.487280871934963580e-03 4.172742503422319465e-04 1.832041598922932264e-03
-5.127505649687499499e+03 2.422804709839377138e-04 1.487281038735910983e-03 4.173920936407872267e-04 1.831956406905314817e-03
-5.126463261874999262e+03 2.421950547122010049e-04 1.489379421001127716e-03 4.180245253020642383e-04 1.834128923576385916e-03
-5.125420874062499934e+03 2.425699917969091006e-04 1.493567740942346221e-03 4.191259735143993120e-04 1.838357029813128193e-03
-5.124378486250000606e+03 2.433663842714718889e-04 1.499652794529528297e-03 4.206507838968181231e-04 1.844438521381244062e-03
-5.123336098437499459e+03 2.444744718735508715e-04 1.507209281539975600e-03 4.225132528035772375e-04 1.851995908506158051e-03
-5.122293710624999221e+03 2.458715880499190258e-04 1.516231243865474518e-03 4.247348214873076654e-04 1.861121683813188885e-03
-5.121251322812499893e+03 2.476177491692426987e-04 1.526608483302171115e-03 4.272537723187641687e-04 1.871543938358845955e-03
-5.120208934999999656e+03 2.498034201137850079e-04 1.538004299275951611e-03 4.299024467127923179e-04 1.882527236335597952e-03
-5.119166547187499418e+03 2.524039436631163465e-04 1.550094575721211714e-03 4.325797641465008430e-04 1.893628539760774119e-03
-5.118124159375000090e+03 2.552946728924554453e-04 1.562313474351099268e-03 4.351562962394285149e-04 1.904281333022905115e-03
-5.117081771562498943e+03 2.583586573215794729e-04 1.574184874584976229e-03 4.375186743035063908e-04 1.913990099005605542e-03
-5.116039383749999615e+03 2.614880705682972868e-04 1.585147000650943784e-03 4.395263433994187432e-04 1.922141103666073379e-03
-5.114996995937499378e+03 2.646083568408727667e-04 1.595020704536194520e-03 4.411581260586300399e-04 1.928643294616789582e-03
-5.113954608124999140e+03 2.676464734993061890e-04 1.603601208626487034e-03 4.423751310534826332e-04 1.933328321524087519e-03
-5.112912220312499812e+03 2.704257228215715589e-04 1.610356913891952419e-03 4.430802944063696102e-04 1.935773911144684665e-03
-5.111869832499999575e+03 2.728481652230598030e-04 1.614920635416092947e-03 4.432000874131452836e-04 1.935661139373951595e-03
-5.110827444687499337e+03 2.748099485862986937e-04 1.616871531564008932e-03 4.426485845131288921e-04 1.932617369604941676e-03
-5.109785056874999100e+03 2.763005162218988803e-04 1.616155386142880453e-03 4.414125664425064201e-04 1.926587794793902571e-03
-5.108742669062499772e+03 2.773851566106088143e-04 1.613110927503869779e-03 4.395743639836746652e-04 1.917934585888049709e-03
-5.107700281250000444e+03 2.780747101864428647e-04 1.607842984023894438e-03 4.371652264463005057e-04 1.906796621741458546e-03
-5.106657893437499297e+03 2.783607719233599335e-04 1.600640475023072488e-03 4.342926819788404469e-04 1.893645204278179015e-03
-5.105615505624999059e+03 2.783251622597649800e-04 1.591973456482917654e-03 4.310778153247863970e-04 1.879010125542002543e-03
-5.104573117812499731e+03 2.779656074419868195e-04 1.582036277200745853e-03 4.275907214030436293e-04 1.863198285574647201e-03
-5.103530729999999494e+03 2.772419477111963686e-04 1.570815565453467398e-03 4.238486463693326217e-04 1.846285957227666516e-03
-5.102488342187499256e+03 2.762287459031333115e-04 1.558640665499093792e-03 4.199409351001709553e-04 1.828663285751388817e-03
-5.101445954374999928e+03 2.749078116702986427e-04 1.545701617533283860e-03 4.159568789196655498e-04 1.810719694020842445e-03
-5.100403566562499691e+03 2.732380421193545284e-04 1.532037301241095852e-03 4.119374129055807898e-04 1.792633634163796202e-03
-5.099361178749999453e+03 2.713459706586069157e-04 1.517842966243899061e-03 4.078768558730562336e-04 1.774380522451894778e-03
-5.098318790937499216e+03 2.693425155654140886e-04 1.503572653765448139e-03 4.038802511393409472e-04 1.756417346172020654e-03
-5.097276403124999888e+03 2.672904039772495987e-04 1.489672729494703404e-03 4.000747802673215031e-04 1.739296760884313439e-03
-5.096234015312499650e+03 2.652285274470333716e-04 1.476358418040640179e-03 3.965136867831261136e-04 1.723249325212893339e-03
-5.095191627499999413e+03 2.631666526826301720e-04 1.463853698348325551e-03 3.932767271511857475e-04 1.708620485652388851e-03
-5.094149239687499175e+03 2.610482098472616361e-04 1.452021899018534484e-03 3.903408089862032558e-04 1.695308558074080192e-03
-5.093106851874999847e+03 2.588319127713463561e-04 1.440806948647767316e-03 3.877050229174549504e-04 1.683308319553485782e-03
-5.092064464062500520e+03 2.565121813948769564e-04 1.430424137700456524e-03 3.854515914940555375e-04 1.672975339152042978e-03
-5.091022076249998463e+03 2.541523977980807733e-04 1.420794718531366531e-03 3.835138460661893160e-04 1.664018708455972670e-03
-5.089979688437499135e+03 2.518254284497828226e-04 1.411816127388415987e-03 3.818119220980573819e-04 1.656090668249400296e-03
-5.088937300624999807e+03 2.495616201618809735e-04 1.403406540963739136e-03 3.802974999503062870e-04 1.648980704571194550e-03
-5.087894912812499570e+03 2.473708455393726336e-04 1.395451084471375667e-03 3.789183179330053415e-04 1.642461470464810346e-03
-5.086852524999999332e+03 2.452957007206180606e-04 1.388050617030324452e-03 3.776930097699299454e-04 1.636613128293361264e-03
-5.085810137187499095e+03 2.433760840815584294e-04 1.381232248923152956e-03 3.766102158912089772e-04 1.631385813405159804e-03
-5.084767749374998857e+03 2.416104070174804959e-04 1.374975906629782602e-03 3.756579838964171913e-04 1.626727166499009579e-03
-5.083725361562499529e+03 2.398200500524008813e-04 1.368612997818839444e-03 3.746857351623980072e-04 1.621984779369965192e-03
-5.082682973749999292e+03 2.379507115406173439e-04 1.361807885619721690e-03 3.735845680131737070e-04 1.616687462144934849e-03
-5.081640585937499964e+03 2.360244426430762070e-04 1.354624946145186306e-03 3.723628875877552438e-04 1.610872122451538664e-03
-5.080598198124999726e+03 2.340974185755044761e-04 1.347176973801905491e-03 3.710308651296523818e-04 1.604583270133410136e-03
-5.079555810312499489e+03 2.321405972648012930e-04 1.339322631480716671e-03 3.695588569307908951e-04 1.597693204651179540e-03
-5.078513422499999251e+03 2.302234098451573453e-04 1.331258770531317664e-03 3.679821696117984440e-04 1.590355107177748991e-03
-5.077471034687499923e+03 2.284381734038507374e-04 1.323231314318588968e-03 3.663331315937123716e-04 1.582709092771583670e-03
-5.076428646874999686e+03 2.268751616384014741e-04 1.315436561452336785e-03 3.646296078126687887e-04 1.574832637846917830e-03
-5.075386259062499448e+03 2.255825747055856614e-04 1.307822042436736134e-03 3.628261199841261624e-04 1.566529601562025335e-03
-5.074343871249999211e+03 2.246030784910271045e-04 1.300576322510056540e-03 3.609733300126325654e-04 1.558019069473764529e-03
-5.073301483437499883e+03 2.240251133037996487e-04 1.294116997877494280e-03 3.591757543600291843e-04 1.549752212554428863e-03
-5.072259095624999645e+03 2.239138595525611627e-04 1.288640698464240623e-03 3.574597405656951602e-04 1.541842450050647005e-03
-5.071216707812499408e+03 2.242432668957945827e-04 1.284002080352529551e-03 3.557878086405595022e-04 1.534127809190045846e-03
-5.070174319999999170e+03 2.249911539214786320e-04 1.280176944822254128e-03 3.541702415871954583e-04 1.526652425472666517e-03
-5.069131932187499842e+03 2.261254112643384289e-04 1.277081053552549987e-03 3.525932937696222387e-04 1.519356837662029286e-03
-5.068089544374998695e+03 2.275856430809234299e-04 1.274457883864282002e-03 3.510018299466289822e-04 1.512003373835293712e-03
-5.067047156562499367e+03 2.292936383588485712e-04 1.271994836746288392e-03 3.493321814405143553e-04 1.504317907410709964e-03
-5.066004768749999130e+03 2.312077000672706033e-04 1.269737747043622441e-03 3.476221166241300173e-04 1.496463353922372489e-03
-5.064962380937499802e+03 2.331812417107889191e-04 1.267484350958265850e-03 3.458654693286991101e-04 1.488413350007359746e-03
-5.063919993124999564e+03 2.351162164979022100e-04 1.265141624872954604e-03 3.440813812122229089e-04 1.480250444457332278e-03
-5.062877605312499327e+03 2.369433903566937850e-04 1.262464575878224698e-03 3.422203150666638526e-04 1.471761698457044187e-03
-5.061835217499999089e+03 2.386233949881697849e-04 1.259522768048105699e-03 3.403355316163790513e-04 1.463176413529237172e-03
-5.060792829687500671e+03 2.401040587489089938e-04 1.256099443528123838e-03 3.383721365260170325e-04 1.454258767693859160e-03
-5.059750441874999524e+03 2.413139705129683555e-04 1.251945083197228371e-03 3.362778589079471045e-04 1.444784517534375336e-03
-5.058708054062499286e+03 2.423201878262450603e-04 1.247390192490931094e-03 3.341349084653154355e-04 1.435107291418489736e-03
-5.057665666249999958e+03 2.432337107736966882e-04 1.242646138879070382e-03 3.319685718285318222e-04 1.425335861444504285e-03
-5.056623278437499721e+03 2.439905066131560485e-04 1.237663232701352069e-03 3.297874854006571199e-04 1.415507400338648827e-03
-5.055580890624999483e+03 2.444819639175571072e-04 1.232169240740600821e-03 3.275344775459876562e-04 1.405376657927515918e-03
-5.054538502812499246e+03 2.447232584022755644e-04 1.226099532750430168e-03 3.251648676335790970e-04 1.394752271814957666e-03
-5.053496114999999918e+03 2.446721946444160682e-04 1.219463015860659631e-03 3.227076198905555926e-04 1.383758926024424149e-03
-5.052453727187499680e+03 2.443451405191443679e-04 1.212572662243814776e-03 3.202750659198218665e-04 1.372878513494861551e-03
-5.051411339374999443e+03 2.437499500548465342e-04 1.205497804290123253e-03 3.178864899361933663e-04 1.362193560523207100e-03
-5.050368951562499205e+03 2.429136233573927865e-04 1.198468117971470542e-03 3.156131518118355248e-04 1.352009128074103126e-03
-5.049326563749999877e+03 2.418407922509355386e-04 1.191593807417558716e-03 3.134958602790914053e-04 1.342499485839931039e-03
-5.048284175937499640e+03 2.405950995754656534e-04 1.185062844740273355e-03 3.115793577542149578e-04 1.333855524351862821e-03
-5.047241788124999402e+03 2.392095968801126026e-04 1.179148636303902018e-03 3.099558197677471159e-04 1.326470860433960576e-03
-5.046199400312499165e+03 2.376656910634278861e-04 1.173860359654310117e-03 3.086409796876985324e-04 1.320411564776064091e-03
-5.045157012500000747e+03 2.359251287723304472e-04 1.169098864032844546e-03 3.076207413174705568e-04 1.315616053603062448e-03
-5.044114624687498690e+03 2.340187510540149682e-04 1.164806606651832286e-03 3.068547437927568369e-04 1.311910536523689524e-03
-5.043072236874999362e+03 2.320078577675882981e-04 1.160952772465835689e-03 3.063043886218931025e-04 1.309128972503478469e-03
-5.042029849062499125e+03 2.298509740553383168e-04 1.157450983395001036e-03 3.059651609937122331e-04 1.307251164711224203e-03
-5.040987461249999797e+03 2.274893462803166395e-04 1.153943827556174785e-03 3.057418348924625094e-04 1.305869503014944885e-03
-5.039945073437499559e+03 2.248556562370948716e-04 1.150110611722627175e-03 3.055582103970256387e-04 1.304658147263904836e-03
-5.038902685624999322e+03 2.219177852666406631e-04 1.145707028349867958e-03 3.053491917892304998e-04 1.303339077762983699e-03
-5.037860297812499084e+03 2.188184893083204151e-04 1.140853254911885486e-03 3.050947802141357060e-04 1.301827065531373055e-03
-5.036817909999999756e+03 2.156523986453043632e-04 1.135647796885159034e-03 3.047916931708788803e-04 1.300108298272238845e-03
-5.035775522187499519e+03 2.124814901897634960e-04 1.130102240333482515e-03 3.044112746815811742e-04 1.298060788237445553e-03
-5.034733134374999281e+03 2.093526924213520235e-04 1.124254431766137045e-03 3.039414852700197066e-04 1.295633534853525863e-03
-5.033690746562498134e+03 2.062625393511185339e-04 1.118028048883161051e-03 3.033584848542538511e-04 1.292725318614806624e-03
-5.032648358749999716e+03 2.032532788448662242e-04 1.111504491468325376e-03 3.026690775910678330e-04 1.289365596931065991e-03
-5.031605970937499478e+03 2.002995338754092413e-04 1.104792707374026598e-03 3.019456362630866205e-04 1.285863025715995676e-03
-5.030563583124999241e+03 1.973887733631541708e-04 1.098017358108639274e-03 3.012456414460788225e-04 1.282462446809139438e-03
-5.029521195312499913e+03 1.945394854152062694e-04 1.091303542194170919e-03 3.005943272013399722e-04 1.279271151996114273e-03
-5.028478807499999675e+03 1.916380369574016544e-04 1.084266877584118835e-03 2.999065978824598066e-04 1.275926904970989349e-03
-5.027436419687498528e+03 1.885763041878418041e-04 1.076443130491228344e-03 2.990634168597614646e-04 1.271923597668128420e-03
-5.026394031874999200e+03 1.853060473696769650e-04 1.067798347404371991e-03 2.980694156635517911e-04 1.267281562101776676e-03
-5.025351644062499872e+03 1.817847834527693408e-04 1.058460552511676384e-03 2.969970107484764523e-04 1.262309212498410448e-03
-5.024309256249999635e+03 1.779787275894206746e-04 1.048431338001355696e-03 2.958600256905047398e-04 1.257065608977218181e-03
-5.023266868437499397e+03 1.739633143939025011e-04 1.037857352339181588e-03 2.946541972888707750e-04 1.251532919726695055e-03
-5.022224480624999160e+03 1.699014873659562114e-04 1.027127142112586530e-03 2.934239521550719766e-04 1.245900058828989729e-03
-5.021182092812499832e+03 1.659545512777499344e-04 1.016724712680320023e-03 2.922431385256631358e-04 1.240480588504323366e-03
-5.020139704999999594e+03 1.622274770937528815e-04 1.007020714487115052e-03 2.911828850127280515e-04 1.235576123077359017e-03
-5.019097317187499357e+03 1.589151273508671892e-04 9.986011725110779079e-04 2.903511735292866962e-04 1.231644213907425248e-03
-5.018054929374999119e+03 1.561976964993253187e-04 9.919489455124015382e-04 2.898298172351687716e-04 1.229030832456863087e-03
-5.017012541562499791e+03 1.541297074207473078e-04 9.871582180944252476e-04 2.896253599203731880e-04 1.227762428974803460e-03
-5.015970153749999554e+03 1.527982543413601438e-04 9.843393701139072777e-04 2.897273398914987754e-04 1.227793352895086660e-03
-5.014927765937499316e+03 1.522518002090539975e-04 9.835953165916713672e-04 2.901428560574516660e-04 1.229152402207194699e-03
-5.013885378124999079e+03 1.524740750956373001e-04 9.849489393810803312e-04 2.908850390949456553e-04 1.231893884454580068e-03
-5.012842990312499751e+03 1.534736160226383896e-04 9.884034017903231290e-04 2.919475764035385349e-04 1.235989721187749765e-03
-5.011800602499999513e+03 1.552036893704453831e-04 9.939890218771858538e-04 2.933609351701313255e-04 1.241567525847114828e-03
-5.010758214687498366e+03 1.575301586108917998e-04 1.001363434256160017e-03 2.950726518226703932e-04 1.248403874343209739e-03
-5.009715826874999948e+03 1.603749517582191044e-04 1.010281442738522302e-03 2.970393851902381312e-04 1.256314230880119622e-03
-5.008673439062499710e+03 1.637027100046351620e-04 1.020645201595833272e-03 2.992482798590872985e-04 1.265243188841340665e-03
-5.007631051249999473e+03 1.675589232888782646e-04 1.032597340092556880e-03 3.017273179504059732e-04 1.275308013106659158e-03
-5.006588663437499235e+03 1.719605681709348341e-04 1.045993841775381440e-03 3.044160726090617826e-04 1.286252260635598055e-03
-5.005546275624999907e+03 1.768060329904324354e-04 1.060473214233087144e-03 3.072494729091797511e-04 1.297800224714202536e-03
-5.004503887812498760e+03 1.820061236147335669e-04 1.075769451706743264e-03 3.101850686096612863e-04 1.309772063765558001e-03
-5.003461499999999432e+03 1.874054585578779745e-04 1.091262521145303956e-03 3.130816758389965218e-04 1.321571386731877108e-03
-5.002419112187499195e+03 1.928238963637822511e-04 1.106388039681726687e-03 3.158299763599584867e-04 1.332737058376808883e-03
-5.001376724374999867e+03 1.980755083754678653e-04 1.120435000731230969e-03 3.182699427080205716e-04 1.342594646215941774e-03
-5.000334336562499630e+03 2.029511712254098701e-04 1.132545313665962988e-03 3.202045992011625774e-04 1.350314772106867402e-03
-4.999291948749999392e+03 2.073942886888613499e-04 1.142527511038100027e-03 3.216038818581103023e-04 1.355772778991783936e-03
-4.998249560937499155e+03 2.113627954829278065e-04 1.150387651559988799e-03 3.224944442490399995e-04 1.359083210151263658e-03
-4.997207173124999827e+03 2.147983149114705294e-04 1.156231075315236004e-03 3.229402338940070487e-04 1.360517575299618597e-03
-4.996164785312499589e+03 2.176732030342660366e-04 1.160074227567979956e-03 3.229535039663424629e-04 1.360129312888082266e-03
-4.995122397499999352e+03 2.199736851499892230e-04 1.162125431530709567e-03 3.226052763456867907e-04 1.358219221532404970e-03
-4.994080009687499114e+03 2.217299960922499336e-04 1.162632200480693710e-03 3.219675406215708282e-04 1.355091781271642974e-03
-4.993037621874999786e+03 2.230115601459028703e-04 1.161827931678321556e-03 3.210880268953101701e-04 1.350949002121803110e-03
-4.991995234062500458e+03 2.237217732159456655e-04 1.159580721052270308e-03 3.199690293801213544e-04 1.345801527320996749e-03
-4.990952846249999311e+03 2.237332384376883158e-04 1.155511235935842169e-03 3.185398766648127452e-04 1.339353199651497099e-03
-4.989910458437499074e+03 2.230103357820747197e-04 1.149523081705779897e-03 3.167860271231418392e-04 1.331544167955746143e-03
-4.988868070624999746e+03 2.216079246816292478e-04 1.141732901412536097e-03 3.147171662381716140e-04 1.322416458321075405e-03
-4.987825682812500418e+03 2.196172173137647969e-04 1.132372060355579238e-03 3.123642257288168026e-04 1.312101292131721353e-03
-4.986783294999999271e+03 2.170883518272289910e-04 1.121674128364951936e-03 3.097813476061079814e-04 1.300827202398883737e-03
-4.985740907187499943e+03 2.141480161027170840e-04 1.109927709355144204e-03 3.069935784845556474e-04 1.288700260495659377e-03
-4.984698519374999705e+03 2.109436306435463391e-04 1.097419811382816489e-03 3.040225253682611400e-04 1.275811970705118242e-03
-4.983656131562499468e+03 2.075178706353877033e-04 1.084184653022930841e-03 3.008676862594645294e-04 1.262160974413678452e-03
-4.982613743749999230e+03 2.040350539225918222e-04 1.070705210647440817e-03 2.976162300553484197e-04 1.248113604687485978e-03
-4.981571355937500812e+03 2.006791328929213522e-04 1.057644064361312015e-03 2.944128802106221353e-04 1.234276962594578345e-03
-4.980528968124998755e+03 1.976190850209123546e-04 1.045397222432843188e-03 2.913208181341283383e-04 1.220915633572304364e-03
-4.979486580312499427e+03 1.950088631652086208e-04 1.034179446965516986e-03 2.883356663712404919e-04 1.208010817016918342e-03
-4.978444192499999190e+03 1.929818816185532545e-04 1.024230358635837496e-03 2.854696028099986413e-04 1.195613096309000372e-03
-4.977401804687499862e+03 1.915005789506617098e-04 1.015656888691554354e-03 2.827962303152692239e-04 1.184030122100141608e-03
-4.976359416874999624e+03 1.904904769470005036e-04 1.008493568595757563e-03 2.803772277548725812e-04 1.173519257318244658e-03
-4.975317029062499387e+03 1.898578744214312675e-04 1.002612366719802042e-03 2.782311095021319032e-04 1.164156924876066966e-03
-4.974274641249999149e+03 1.895949577699978746e-04 9.979173315767461694e-04 2.763375747502919903e-04 1.155857106306199672e-03
-4.973232253437499821e+03 1.896862656425924224e-04 9.942551133673629016e-04 2.746579798343514963e-04 1.148457162929873449e-03
-4.972189865624999584e+03 1.900274955349867982e-04 9.912379373653407936e-04 2.731034134898649782e-04 1.141584564890230254e-03
-4.971147477812499346e+03 1.905959192776075686e-04 9.888179055227929413e-04 2.716642249756457176e-04 1.135198472493381683e-03
-4.970105089999998199e+03 1.913732608119092320e-04 9.870039452912081259e-04 2.703499698146367698e-04 1.129338337460047883e-03
-4.969062702187499781e+03 1.923023917982126507e-04 9.856859461405476693e-04 2.691586241576811333e-04 1.123995184945545669e-03
-4.968020314374999543e+03 1.933683299623389961e-04 9.848096812569626362e-04 2.680865170232490913e-04 1.119153186669557968e-03
-4.966977926562499306e+03 1.944594530863534457e-04 9.840284551115756687e-04 2.670699796997611365e-04 1.114546151533063337e-03
-4.965935538749999068e+03 1.954535299301069038e-04 9.829416720648852766e-04 2.660318452719424073e-04 1.109851925847061150e-03
-4.964893150937499740e+03 1.962379943186478833e-04 9.812746024296589709e-04 2.649299377692914846e-04 1.104894692967428810e-03
-4.963850763124998593e+03 1.968023975842373330e-04 9.791012035598389233e-04 2.638023373141546823e-04 1.099833472762381907e-03
-4.962808375312499265e+03 1.971274966715977415e-04 9.764443274932119426e-04 2.626794661472431304e-04 1.094795164631267789e-03
-4.961765987499999937e+03 1.971336726071531856e-04 9.731668244182426842e-04 2.615564174996859470e-04 1.089759308606637030e-03
-4.960723599687499700e+03 1.967432218233033069e-04 9.692739421253914692e-04 2.604745635596328931e-04 1.084898214390281942e-03
-4.959681211874999462e+03 1.960098618002465624e-04 9.651498707005619956e-04 2.595403404632524785e-04 1.080654884123452520e-03
-4.958638824062499225e+03 1.949815396749888293e-04 9.609115679454416012e-04 2.587599624703399792e-04 1.077054584469719399e-03
-4.957596436249999897e+03 1.936723959619495198e-04 9.567637333515217760e-04 2.581979129653747896e-04 1.074365005336252359e-03
-4.956554048437499659e+03 1.921790166563056793e-04 9.531131753069228482e-04 2.579442272297543495e-04 1.072959769680895906e-03
-4.955511660624999422e+03 1.905855539161789352e-04 9.502655993363206405e-04 2.580702899574555619e-04 1.073134464156323730e-03
-4.954469272812499185e+03 1.890870917041333828e-04 9.487774034856863090e-04 2.586849039424050510e-04 1.075339833377664863e-03
-4.953426884999999857e+03 1.877415983875078693e-04 9.486232282550407374e-04 2.597434633857531052e-04 1.079388526560983970e-03
-4.952384497187499619e+03 1.864760644855710525e-04 9.493887783004527434e-04 2.611146761806300504e-04 1.084733327352484580e-03
-4.951342109374999382e+03 1.852613573056822343e-04 9.507475443363433030e-04 2.626894875501106135e-04 1.090920077415390285e-03
-4.950299721562499144e+03 1.841569184160295506e-04 9.527742375380891153e-04 2.644681723230273376e-04 1.097949087735531053e-03
-4.949257333749999816e+03 1.831830733658568579e-04 9.554431557532193971e-04 2.664371926474222224e-04 1.105763347890231221e-03
-4.948214945937499579e+03 1.823487957633213496e-04 9.586273415091939526e-04 2.685319338013870396e-04 1.114094021253280537e-03
-4.947172558124999341e+03 1.815972230369627895e-04 9.620729577344396205e-04 2.706805822588231642e-04 1.122642756459904783e-03
-4.946130170312499104e+03 1.809458162505637319e-04 9.657071925496036506e-04 2.728420441433499193e-04 1.131238948199847320e-03
-4.945087782499999776e+03 1.804600264743204743e-04 9.697776263514245113e-04 2.750577151720021781e-04 1.140054125658781061e-03
-4.944045394687499538e+03 1.801992737112969277e-04 9.745046216730341836e-04 2.773753325108900309e-04 1.149285876248905139e-03
-4.943003006874999301e+03 1.800516197855015681e-04 9.794391946593835815e-04 2.796991456520872945e-04 1.158537184724063801e-03
-4.941960619062499973e+03 1.798694785635551123e-04 9.842400465223668463e-04 2.819845631067162471e-04 1.167623376049524214e-03
-4.940918231250000645e+03 1.796916935732674199e-04 9.889885277561398947e-04 2.842452726608829939e-04 1.176601273336802403e-03
-4.939875843437500407e+03 1.795700155304223700e-04 9.936452574746449350e-04 2.864428970679203058e-04 1.185312179647360787e-03
-4.938833455624999260e+03 1.794707408084651777e-04 9.979425413325145478e-04 2.884924580145663796e-04 1.193404823445133383e-03
-4.937791067812499932e+03 1.793242814075896334e-04 1.001568260807305646e-03 2.903069238962365829e-04 1.200519889127569248e-03
-4.936748679999999695e+03 1.791611824074578461e-04 1.004481216139493883e-03 2.918502529176056608e-04 1.206509339642063095e-03
-4.935706292187499457e+03 1.789494593214261331e-04 1.006418639959748848e-03 2.930342908320249262e-04 1.211009963325395235e-03
-4.934663904375000129e+03 1.785876438889186810e-04 1.007048815199644305e-03 2.937862433217374152e-04 1.213722473337951928e-03
-4.933621516562499892e+03 1.780675464185250793e-04 1.006371616993677548e-03 2.941059580087668429e-04 1.214647981572899256e-03
-4.932579128749999654e+03 1.774369685515732537e-04 1.004516159960119372e-03 2.940140673826669858e-04 1.213873418793045243e-03
-4.931536740937499417e+03 1.767087637128681766e-04 1.001388138016841636e-03 2.934648995103307035e-04 1.211211941618208334e-03
-4.930494353124999179e+03 1.759236084935187044e-04 9.969398434776530291e-04 2.924164294722209024e-04 1.206491996298883962e-03
-4.929451965312499851e+03 1.752194458343113675e-04 9.915415137325578766e-04 2.909247373532854392e-04 1.199946909832910096e-03
-4.928409577499999614e+03 1.746781145856512400e-04 9.854981431164961010e-04 2.890494516754796685e-04 1.191824321082447487e-03
-4.927367189687499376e+03 1.742287198199329748e-04 9.787718933019927316e-04 2.868079229283845757e-04 1.182197284316666630e-03
-4.926324801874999139e+03 1.738505384086365738e-04 9.715932279696770776e-04 2.842976389370155247e-04 1.171468973468243460e-03
-4.925282414062499811e+03 1.735623935771314868e-04 9.642487475662784267e-04 2.816339254838764843e-04 1.160115540016342815e-03
-4.924240026250000483e+03 1.733693469012277276e-04 9.569485855813393864e-04 2.789139073565437862e-04 1.148537526869378893e-03
-4.923197638437498426e+03 1.733120448807962198e-04 9.499270806251860393e-04 2.762095167771179221e-04 1.137031267559155540e-03
-4.922155250624999098e+03 1.734433506457289098e-04 9.435738285689395472e-04 2.736401079881258902e-04 1.126087864831071131e-03
-4.921112862812499770e+03 1.738342832963679619e-04 9.383516343658809258e-04 2.713439434548889275e-04 1.116275585928141632e-03
-4.920070474999999533e+03 1.745980838093418833e-04 9.347922251152835553e-04 2.694655600673205738e-04 1.108187723918413990e-03
-4.919028087187499295e+03 1.758274127661879919e-04 9.333254675610757256e-04 2.681346454536808507e-04 1.102355774171801710e-03
-4.917985699374999967e+03 1.775543818492311232e-04 9.340231549733077039e-04 2.673726594521262483e-04 1.098865739974440531e-03
-4.916943311562498820e+03 1.797219782472258014e-04 9.367709639321674482e-04 2.671612196441904485e-04 1.097639816020361606e-03
-4.915900923749999492e+03 1.823486921453754475e-04 9.418364761887835406e-04 2.675936061460795616e-04 1.099058910210007822e-03
-4.914858535937499255e+03 1.853847112235458496e-04 9.490520086215066455e-04 2.686409466995671579e-04 1.103001902316401222e-03
-4.913816148124999927e+03 1.887518869220397404e-04 9.580475028295305740e-04 2.702197039052604507e-04 1.109123449978841134e-03
-4.912773760312498780e+03 1.924304546221797447e-04 9.687570719340434606e-04 2.723243051005586990e-04 1.117398551918932998e-03
-4.911731372499999452e+03 1.964199703656951360e-04 9.810959758865275913e-04 2.749134910281903323e-04 1.127655878553422697e-03
-4.910688984687499214e+03 2.007130255692116659e-04 9.950373096270614514e-04 2.779752615356004893e-04 1.139844290905557556e-03
-4.909646596874999886e+03 2.052411184156690031e-04 1.010420235965029572e-03 2.814804526055600408e-04 1.153842350157898529e-03
-4.908604209062499649e+03 2.097596037791991995e-04 1.026423659077816243e-03 2.852373867798279261e-04 1.168862807177526320e-03
-4.907561821249998502e+03 2.141398923050654118e-04 1.042701698807537271e-03 2.891763404539705005e-04 1.184619057305355593e-03
-4.906519433437499174e+03 2.183444510733132857e-04 1.059201726022087351e-03 2.932966825814638094e-04 1.201107796272113219e-03
-4.905477045624999846e+03 2.223609980480289116e-04 1.075912101456166217e-03 2.975983988499491541e-04 1.218328236793996162e-03
-4.904434657812499609e+03 2.261784118397203961e-04 1.092730072173070995e-03 3.020406479403186422e-04 1.236112505557323800e-03
-4.903392269999999371e+03 2.298085546850184226e-04 1.109332165659782099e-03 3.064910138187842146e-04 1.253918330041984544e-03
-4.902349882187499134e+03 2.331932199151808482e-04 1.125311179599535263e-03 3.108311927552572505e-04 1.271261835900638730e-03
-4.901307494374999806e+03 2.363979505658930411e-04 1.140661956685250829e-03 3.150210957228551166e-04 1.287979548699600589e-03
-4.900265106562500478e+03 2.394489073434794186e-04 1.155186293712399991e-03 3.189668738381441055e-04 1.303688488356791750e-03
-4.899222718749999331e+03 2.423170279995889528e-04 1.168558993989421467e-03 3.225687274364082754e-04 1.317981880595260093e-03
-4.898180330937499093e+03 2.448613967782426663e-04 1.180263197995236497e-03 3.257095070231741320e-04 1.330382592720126197e-03
-4.897137943124999765e+03 2.470301135498360087e-04 1.190156045477143258e-03 3.283578907961902165e-04 1.340764558101428285e-03
-4.896095555312499528e+03 2.488269755859404348e-04 1.198070362623582718e-03 3.304377732851992142e-04 1.348819087068989404e-03
-4.895053167499999290e+03 2.502340215025790717e-04 1.203743909054115361e-03 3.318557365422984923e-04 1.354167251561083250e-03
-4.894010779687500872e+03 2.511346697920094784e-04 1.206744162784745148e-03 3.325023152245395412e-04 1.356365143223436367e-03
-4.892968391874999725e+03 2.514999568385110646e-04 1.206937886964930696e-03 3.323413876309328809e-04 1.355268524627290579e-03
-4.891926004062499487e+03 2.513826117167034142e-04 1.204514859306804377e-03 3.314176482772315129e-04 1.351062810212864777e-03
-4.890883616249999250e+03 2.507225867183254429e-04 1.199327274977611242e-03 3.297105237118754472e-04 1.343667181349608069e-03
-4.889841228437499922e+03 2.495301024755419727e-04 1.191567791594451160e-03 3.273080453692686219e-04 1.333443378296192893e-03
-4.888798840624999684e+03 2.479684863237094881e-04 1.181806294328834397e-03 3.243522315192576234e-04 1.320972561622529417e-03
-4.887756452812499447e+03 2.461457718849441680e-04 1.170534361958504603e-03 3.209653593368287801e-04 1.306754747523248845e-03
-4.886714064999999209e+03 2.440830481096010205e-04 1.158020972105481671e-03 3.172419335289096182e-04 1.291176264752783714e-03
-4.885671677187499881e+03 2.417874129690422713e-04 1.144508905200713675e-03 3.132752068877716831e-04 1.274617856222463831e-03
-4.884629289374998734e+03 2.393120163247947215e-04 1.130402897870326235e-03 3.091925977968761996e-04 1.257598760948053012e-03
-4.883586901562500316e+03 2.366095882512740103e-04 1.115667140083128565e-03 3.050174032640156426e-04 1.240214143831152617e-03
-4.882544513749999169e+03 2.336270443872608257e-04 1.100222632924930440e-03 3.007585398134637140e-04 1.222500599088216381e-03
-4.881502125937499841e+03 2.304060336862665068e-04 1.084343952136294703e-03 2.965040107811806416e-04 1.204816044400834618e-03
-4.880459738124999603e+03 2.270613693072939473e-04 1.068505842927438979e-03 2.923730327985443311e-04 1.187644752009262223e-03
-4.879417350312499366e+03 2.236062581980821911e-04 1.052818694554402777e-03 2.883907701783341624e-04 1.171088392282600968e-03
-4.878374962499999128e+03 2.200349721563599442e-04 1.037301271856036619e-03 2.845572176415269859e-04 1.155146344346614931e-03
-4.877332574687500710e+03 2.163858229305517557e-04 1.022072265072437262e-03 2.808926299694600951e-04 1.139900212194162096e-03
-4.876290186874999563e+03 2.126537001985559408e-04 1.007288513383742916e-03 2.774544693330388534e-04 1.125582461389999962e-03
-4.875247799062499325e+03 2.089255033218250510e-04 9.933795639600862763e-04 2.743534395229784177e-04 1.112641129229575325e-03
-4.874205411249999088e+03 2.052153198785947963e-04 9.803448298679050439e-04 2.715819370893468891e-04 1.101044053241512352e-03
-4.873163023437499760e+03 2.015796254307088392e-04 9.682921518641265718e-04 2.691432093783843217e-04 1.090803091765705059e-03
-4.872120635624999522e+03 1.981018476665189875e-04 9.574667617366851464e-04 2.670773542590723854e-04 1.082079404308381810e-03
-4.871078247812500194e+03 1.948412157927233580e-04 9.479841657947277959e-04 2.653918027569101743e-04 1.074901597372047730e-03
-4.870035859999999957e+03 1.918812704889287556e-04 9.398299525353166718e-04 2.640492688166544075e-04 1.069117202160601264e-03
-4.868993472187499719e+03 1.893244771296982644e-04 9.331816976672389170e-04 2.630743546652704822e-04 1.064824447840325827e-03
-4.867951084374999482e+03 1.872762179268710754e-04 9.282371041244924991e-04 2.624738715459937330e-04 1.062049450734949604e-03
-4.866908696562499244e+03 1.857482417530925451e-04 9.249403243612907199e-04 2.622111389211249162e-04 1.060642356261249546e-03
-4.865866308749999916e+03 1.847740313465384731e-04 9.234547585955710019e-04 2.623366531938741558e-04 1.060806028059746659e-03
-4.864823920937499679e+03 1.842650791014155745e-04 9.235304685424718454e-04 2.628006993956265823e-04 1.062337974232552924e-03
-4.863781533124999441e+03 1.841369784608818164e-04 9.247463164662204698e-04 2.634881058571819428e-04 1.064771444405053068e-03
-4.862739145312499204e+03 1.843440646369912572e-04 9.269525910778886584e-04 2.643632428582517817e-04 1.067961629449329332e-03
-4.861696757499999876e+03 1.849205385045057015e-04 9.302443546875250029e-04 2.654314510342314481e-04 1.071929361855548674e-03
-4.860654369687500548e+03 1.858736321911313950e-04 9.346501122661504549e-04 2.666949530490930862e-04 1.076682856976242169e-03
-4.859611981874999401e+03 1.871048692182562671e-04 9.398082694315047607e-04 2.680716312130630892e-04 1.081889931022481273e-03
-4.858569594062499164e+03 1.884846172612055480e-04 9.452897144102604234e-04 2.694627096647786999e-04 1.087151636908227290e-03
-4.857527206249999836e+03 1.899517393081402315e-04 9.508768657994255561e-04 2.708165447771085192e-04 1.092259630353187554e-03
-4.856484818437499598e+03 1.915094470990399186e-04 9.565927575222735657e-04 2.721445815626921975e-04 1.097260201651192131e-03
-4.855442430624999361e+03 1.930691869339170804e-04 9.622033576877305795e-04 2.734099354681073933e-04 1.102004783216113887e-03
-4.854400042812499123e+03 1.945008323245015142e-04 9.673929989491231521e-04 2.745592627304882017e-04 1.106278692123744854e-03
-4.853357654999999795e+03 1.956984711333611742e-04 9.717931261792031377e-04 2.755011004146603010e-04 1.109713972565988050e-03
-4.852315267187499558e+03 1.966203480120532821e-04 9.751922485489498103e-04 2.761680164845392409e-04 1.112039908268980856e-03
-4.851272879374999320e+03 1.972706618772805090e-04 9.775526008134161841e-04 2.765372713312432658e-04 1.113166041211054169e-03
-4.850230491562499083e+03 1.976385752941891118e-04 9.788309813648814802e-04 2.766024124225514380e-04 1.113067573128354590e-03
-4.849188103749999755e+03 1.977085184064692261e-04 9.789360023091005225e-04 2.763485624782601943e-04 1.111685844392690812e-03
-4.848145715937499517e+03 1.974565271866434758e-04 9.777741617404927914e-04 2.757585779353026673e-04 1.108953160280533833e-03
-4.847103328124999280e+03 1.969651997766645127e-04 9.756419596025706553e-04 2.749113787154934519e-04 1.105188106920807281e-03
-4.846060940312499952e+03 1.962124201297430317e-04 9.724730921618349785e-04 2.737982099841597904e-04 1.100356499820615268e-03
-4.845018552499999714e+03 1.952371921847772217e-04 9.684816490695395295e-04 2.724869558177438612e-04 1.094732102825181699e-03
-4.843976164687498567e+03 1.940909678292573361e-04 9.638401961242099589e-04 2.710112892771046416e-04 1.088450932915205512e-03
-4.842933776874999239e+03 1.927059310907428555e-04 9.583400474275820605e-04 2.693243631026237452e-04 1.081325540476106963e-03
-4.841891389062499911e+03 1.910059555790775683e-04 9.517515138800150673e-04 2.674040016630943616e-04 1.073267735336006640e-03
-4.840849001249999674e+03 1.889475138714984321e-04 9.439694522513358962e-04 2.652479951924439461e-04 1.064269557085674965e-03
-4.839806613437499436e+03 1.865854584988759543e-04 9.351763993337507651e-04 2.629040436771815027e-04 1.054523259041935607e-03
-4.838764225624999199e+03 1.839748199179958271e-04 9.254921794783367963e-04 2.603991084462639843e-04 1.044137676066811361e-03
-4.837721837812499871e+03 1.811872610995802959e-04 9.150908762922987287e-04 2.577589550197655478e-04 1.033216703358402983e-03
-4.836679450000000543e+03 1.782692149998488403e-04 9.042556204382368873e-04 2.550610566598147553e-04 1.022071310860457865e-03
-4.835637062187499396e+03 1.752764583546181291e-04 8.932282279220498658e-04 2.523678303555761050e-04 1.010951768091538673e-03
-4.834594674374999158e+03 1.722297431861264164e-04 8.818835906925232958e-04 2.496331547989529259e-04 9.996733497128051232e-04
-4.833552286562499830e+03 1.692681660202549501e-04 8.706792254071283634e-04 2.469762991904239429e-04 9.887136721865672634e-04
-4.832509898749999593e+03 1.665963724316347962e-04 8.603545111487745888e-04 2.445789926966750400e-04 9.787997066312888877e-04
-4.831467510937499355e+03 1.643129876449239690e-04 8.512922203610744608e-04 2.425368239334773095e-04 9.703128737408466854e-04
-4.830425123124999118e+03 1.625334733835077103e-04 8.437503213381013006e-04 2.408952879067775507e-04 9.634337330688186232e-04
-4.829382735312499790e+03 1.612218677422027117e-04 8.374683819990751251e-04 2.395801995625285641e-04 9.578641250849805706e-04
-4.828340347499999552e+03 1.603685166528330986e-04 8.325150460746023927e-04 2.386186956808157545e-04 9.537112423905182374e-04
-4.827297959687498405e+03 1.599036594166576477e-04 8.289015576334868556e-04 2.380403780534222987e-04 9.510919907534894947e-04
-4.826255571874999987e+03 1.597950620777193863e-04 8.264614682951407438e-04 2.377890096039082953e-04 9.497802546680509739e-04
-4.825213184062499749e+03 1.600541636125326977e-04 8.251624835016509868e-04 2.378434244625154893e-04 9.496902528187196229e-04
-4.824170796249999512e+03 1.606748759160652384e-04 8.250888894884122592e-04 2.382151910158613131e-04 9.508669783377524717e-04
-4.823128408437499274e+03 1.615923927101866697e-04 8.262210726295538769e-04 2.389042773982949150e-04 9.533090711574412164e-04
-4.822086020624999946e+03 1.626818915934956171e-04 8.282240894164502815e-04 2.398319724857020483e-04 9.567013232213266707e-04
-4.821043632812499709e+03 1.638432218232931288e-04 8.307448807959759906e-04 2.409032474107892510e-04 9.606638614068479251e-04
-4.820001245000000381e+03 1.649776609875525774e-04 8.334346504145323216e-04 2.420201805607383346e-04 9.648057703815116244e-04
-4.818958857187499234e+03 1.661229955122083327e-04 8.363956010101808360e-04 2.432040102646204909e-04 9.692115050026068853e-04
-4.817916469374999906e+03 1.672465169015598758e-04 8.395894933538399461e-04 2.444467910227786887e-04 9.738491622551597674e-04
-4.816874081562499669e+03 1.684030694593278499e-04 8.431743236303872744e-04 2.457711114373688699e-04 9.788084778144816225e-04
-4.815831693749999431e+03 1.695647557170170457e-04 8.471330698449851780e-04 2.471838660922392626e-04 9.841165878937856767e-04
-4.814789305937499194e+03 1.707639664527792059e-04 8.514893176642858051e-04 2.486752199218301637e-04 9.897339993498637314e-04
-4.813746918125000775e+03 1.720579891262481482e-04 8.563892404586881607e-04 2.502624066206105653e-04 9.957289890188110535e-04
-4.812704530312498719e+03 1.734838226942431259e-04 8.618914613737989122e-04 2.519474908067052062e-04 1.002109401793002674e-03
-4.811662142499999391e+03 1.748962288313193859e-04 8.676483476228841977e-04 2.536759609659859573e-04 1.008658113858027557e-03
-4.810619754687499153e+03 1.762500492605109279e-04 8.735909855664927186e-04 2.554427973047117663e-04 1.015354997638507608e-03
-4.809577366874999825e+03 1.775559318904976333e-04 8.796966923798019448e-04 2.572340067828998819e-04 1.022144316137741857e-03
-4.808534979062499588e+03 1.788200822195204704e-04 8.859850201002293646e-04 2.590553939857640495e-04 1.029049035724589065e-03
-4.807492591249999350e+03 1.800123989509203786e-04 8.923227455867143018e-04 2.608759235064288121e-04 1.035945797384735419e-03
-4.806450203437499113e+03 1.812067271913570703e-04 8.987458621554253414e-04 2.626716117569768017e-04 1.042739390646960085e-03
-4.805407815624999785e+03 1.824986132235643889e-04 9.053881094492635890e-04 2.644408589557534304e-04 1.049423575372599024e-03
-4.804365427812498638e+03 1.839309365754528624e-04 9.123730053460353149e-04 2.662033842735213275e-04 1.056076685387397421e-03
-4.803323039999999310e+03 1.854640396965783660e-04 9.196674670842942996e-04 2.679674382033426757e-04 1.062731465677769702e-03
-4.802280652187499982e+03 1.870925867151207456e-04 9.273081810115023967e-04 2.697523245230821825e-04 1.069464439711774158e-03
-4.801238264374999744e+03 1.887129568294208489e-04 9.349664301896647807e-04 2.714899862866879295e-04 1.076005806768374649e-03
-4.800195876562499507e+03 1.903368241712125747e-04 9.426832504656475036e-04 2.732017814552671294e-04 1.082440371800265973e-03
-4.799153488749999269e+03 1.918815375471625455e-04 9.502498102615589267e-04 2.748676644895226874e-04 1.088688836144645908e-03
-4.798111100937499941e+03 1.933240832478924740e-04 9.575092171043203581e-04 2.764633620118713930e-04 1.094655265344349074e-03
-4.797068713124998794e+03 1.946234251634386858e-04 9.642679809412444542e-04 2.779457261681447496e-04 1.100169150118893678e-03
-4.796026325312499466e+03 1.957460611045812261e-04 9.703579965610947475e-04 2.792704270128862332e-04 1.105055515867817400e-03
-4.794983937499999229e+03 1.967124653951148982e-04 9.757059708253660582e-04 2.804004268657313867e-04 1.109168456242416462e-03
-4.793941549687499901e+03 1.975724274057294861e-04 9.803052080575888443e-04 2.813151614223013876e-04 1.112427400684899356e-03
-4.792899161874999663e+03 1.983019920203302048e-04 9.839424186227881466e-04 2.819569377684431758e-04 1.114605113089070726e-03
-4.791856774062499426e+03 1.988212697151778849e-04 9.865581832473511135e-04 2.823592170507148967e-04 1.115834871268855900e-03
-4.790814386249999188e+03 1.991019072182809168e-04 9.880938687303148990e-04 2.825303733004392464e-04 1.116150673954716035e-03
-4.789771998437499860e+03 1.991243634497035062e-04 9.884509489099400827e-04 2.824544476160126857e-04 1.115490381368978512e-03
-4.788729610624999623e+03 1.988950692451949584e-04 9.878487653743855523e-04 2.822099769663353130e-04 1.114165001958236818e-03
-4.787687222812500295e+03 1.983952171266172774e-04 9.864740470285670096e-04 2.818744056859703233e-04 1.112480831453854010e-03
-4.786644834999998238e+03 1.975302418682878367e-04 9.840097557441548556e-04 2.813600617127650283e-04 1.110092313851728050e-03
-4.785602447187499820e+03 1.962697275512760348e-04 9.804225295722813170e-04 2.806836433151824249e-04 1.107065992381595695e-03
-4.784560059374999582e+03 1.946454159022393692e-04 9.758565189252098662e-04 2.798909624539646485e-04 1.103583115334674314e-03
-4.783517671562499345e+03 1.926648663879680114e-04 9.702995453604211984e-04 2.789736595213557278e-04 1.099611174437949666e-03
-4.782475283749999107e+03 1.904050214033051983e-04 9.640016485007981209e-04 2.779995904076595220e-04 1.095418025705023526e-03
-4.781432895937499779e+03 1.881494874295806428e-04 9.577629221193419530e-04 2.771420319884342781e-04 1.091686433825380916e-03
-4.780390508124998632e+03 1.860347089499151730e-04 9.521754041496918860e-04 2.765533069989429432e-04 1.089015769741245388e-03
-4.779348120312499304e+03 1.840621440933835201e-04 9.475317925293285596e-04 2.763138543750133730e-04 1.087721660653749849e-03
-4.778305732499999976e+03 1.822925100650422275e-04 9.439656958961545634e-04 2.764322878240237959e-04 1.087836672566424223e-03
-4.777263344687499739e+03 1.807546577546214510e-04 9.413627752887202167e-04 2.768356243468080469e-04 1.089072324787887947e-03
-4.776220956874999501e+03 1.794772915171602271e-04 9.396950880440333755e-04 2.774823508680544564e-04 1.091264273684188803e-03
-4.775178569062499264e+03 1.784782227103596023e-04 9.390513635056359568e-04 2.783852146985534492e-04 1.094461710166228039e-03
-4.774136181249999936e+03 1.777761923663887010e-04 9.395827196743534266e-04 2.795815025044769316e-04 1.098810197847736652e-03
-4.773093793437499698e+03 1.773817447734815764e-04 9.412201451598116789e-04 2.810332800904346553e-04 1.104159585435143028e-03
-4.772051405624999461e+03 1.773482938504583400e-04 9.440319946577778150e-04 2.827261862012711070e-04 1.110452499519024938e-03
-4.771009017812499224e+03 1.777065472621643192e-04 9.479974666378696317e-04 2.846218260486887996e-04 1.117537273574439622e-03
-4.769966629999998986e+03 1.785144552005731499e-04 9.531499864471965284e-04 2.866890142085259225e-04 1.125290719298825291e-03
-4.768924242187499658e+03 1.798179549442038751e-04 9.593842062819577443e-04 2.888655792299639263e-04 1.133468247459605864e-03
-4.767881854374999421e+03 1.816355347715917874e-04 9.665972175588398961e-04 2.911071508252530875e-04 1.141895400940071918e-03
-4.766839466562499183e+03 1.838883243781181146e-04 9.744602913688337007e-04 2.933280656752217520e-04 1.150236021753094995e-03
-4.765797078749999855e+03 1.867004374691945618e-04 9.831649334681512135e-04 2.955321721461684568e-04 1.158505260981678320e-03
-4.764754690937499618e+03 1.901072885301685763e-04 9.927012980940623683e-04 2.976945768445897131e-04 1.166605649621632341e-03
-4.763712303124998471e+03 1.940231970680701776e-04 1.002876980175443616e-03 2.997826271780185147e-04 1.174409430787581345e-03
-4.762669915312499143e+03 1.982975740910696884e-04 1.013379508101795463e-03 3.017589245059188212e-04 1.181770424388369455e-03
-4.761627527499999815e+03 2.028840567999992109e-04 1.024191344566575176e-03 3.036404442366694633e-04 1.188755503774438071e-03
-4.760585139687499577e+03 2.076834752789276882e-04 1.035263389254710087e-03 3.054611593428138271e-04 1.195498005534072899e-03
-4.759542751874999340e+03 2.124857102414502838e-04 1.046051078095960136e-03 3.071262195056891921e-04 1.201627061657144918e-03
-4.758500364062499102e+03 2.171022598381920285e-04 1.056007658710027145e-03 3.085376617645451845e-04 1.206760105569089792e-03
-4.757457976249999774e+03 2.215306350098711038e-04 1.065149465891950496e-03 3.097187096169979259e-04 1.210988896062249005e-03
-4.756415588437500446e+03 2.257672987657351692e-04 1.073576004543244167e-03 3.107153843079134910e-04 1.214494197592913593e-03
-4.755373200624999299e+03 2.297623005456782426e-04 1.081234338897434566e-03 3.115463920414160968e-04 1.217349801258971013e-03
-4.754330812812499971e+03 2.334316806136778116e-04 1.087931193907766894e-03 3.121855862723349668e-04 1.219454199307267329e-03
-4.753288424999999734e+03 2.368169765436942608e-04 1.093736702374557704e-03 3.126384842451472470e-04 1.220829660533797462e-03
-4.752246037187499496e+03 2.398742868575955665e-04 1.098505196946510803e-03 3.128597110459880063e-04 1.221299763493223197e-03
-4.751203649374999259e+03 2.425423485806693711e-04 1.102265404299147171e-03 3.128947580008552016e-04 1.221042907388841239e-03
-4.750161261562499931e+03 2.448174761973638059e-04 1.105143338699007697e-03 3.127980289535477122e-04 1.220272032524489505e-03
-4.749118873749999693e+03 2.466510862639468529e-04 1.107054485170691060e-03 3.125727494494811003e-04 1.219000216438971378e-03
-4.748076485937499456e+03 2.479860216301572537e-04 1.107837542039821202e-03 3.121986832570978402e-04 1.217149048326410417e-03
-4.747034098124999218e+03 2.488495530989852204e-04 1.107849100954464566e-03 3.117938607990538777e-04 1.215179097402726335e-03
-4.745991710312499890e+03 2.492899491358273106e-04 1.107150760278600380e-03 3.113616350892145783e-04 1.213103544252968746e-03
-4.744949322499999653e+03 2.494564675931978362e-04 1.106128966513577130e-03 3.109818591974236536e-04 1.211233509068797027e-03
-4.743906934687499415e+03 2.494588208425221909e-04 1.105363181992106763e-03 3.108255478917138024e-04 1.210234656853938348e-03
-4.742864546874999178e+03 2.493825063038034940e-04 1.105174835815324287e-03 3.109808639154101103e-04 1.210449309000733581e-03
-4.741822159062499850e+03 2.492722692847502411e-04 1.105492251704456776e-03 3.113996661127610508e-04 1.211688970578395476e-03
-4.740779771250000522e+03 2.491631241107954251e-04 1.106234429414718621e-03 3.120396569663329636e-04 1.213788118317919631e-03
-4.739737383437500284e+03 2.491603945508337969e-04 1.107611849713514710e-03 3.128992246569079860e-04 1.216739655861910239e-03
-4.738694995624999137e+03 2.493253029426285589e-04 1.109791930867978565e-03 3.139802609945267710e-04 1.220550114031161400e-03
-4.737652607812499809e+03 2.497437455336516026e-04 1.113156367955905456e-03 3.153767899081241235e-04 1.225584043939868936e-03
-4.736610219999999572e+03 2.504393885902307182e-04 1.117579784397797421e-03 3.170230181443390487e-04 1.231584665957352826e-03
-4.735567832187499334e+03 2.511734205371497970e-04 1.122217698787673999e-03 3.187048727024213452e-04 1.237719678193884704e-03
-4.734525444375000916e+03 2.519426450586305421e-04 1.126902350575690812e-03 3.203507354829658788e-04 1.243710902953938701e-03
-4.733483056562499769e+03 2.527530457182111017e-04 1.131424392867891879e-03 3.218995710739096260e-04 1.249321586327831191e-03
-4.732440668749999531e+03 2.535493129212820339e-04 1.135501732583756810e-03 3.232829561167490187e-04 1.254286625966083944e-03
-4.731398280937499294e+03 2.543108201636547065e-04 1.138968635663466277e-03 3.244504246026433001e-04 1.258410910277827678e-03
-4.730355893124999966e+03 2.549910651524306361e-04 1.141627477830232072e-03 3.253534504105989682e-04 1.261507096373306290e-03
-4.729313505312499728e+03 2.555248223987904811e-04 1.143275587992722024e-03 3.259481630808053741e-04 1.263406126138043491e-03
-4.728271117499999491e+03 2.558374298993577813e-04 1.143664200276841734e-03 3.261735418176676862e-04 1.263872712154923660e-03
-4.727228729687499253e+03 2.558170553218674557e-04 1.142430022423136099e-03 3.259353106939752291e-04 1.262543049577789659e-03
-4.726186341874999925e+03 2.554589128608298070e-04 1.139430156434455971e-03 3.251809871737893821e-04 1.259215638854854595e-03
-4.725143954062499688e+03 2.547837229094307931e-04 1.134734577867383592e-03 3.239321120451315022e-04 1.253975802403943041e-03
-4.724101566250000360e+03 2.537671104183316078e-04 1.128326010664049530e-03 3.222015990442136349e-04 1.246875358942313525e-03
-4.723059178437498304e+03 2.523860378406356329e-04 1.120387271315568352e-03 3.200644999731045337e-04 1.238206448420607880e-03
-4.722016790624999885e+03 2.505405799159423578e-04 1.110925934215329031e-03 3.175643904460547710e-04 1.228139107902056050e-03
-4.720974402812499648e+03 2.483227551971170120e-04 1.100389838370512130e-03 3.148203566670966253e-04 1.217135109320653273e-03
-4.719932014999999410e+03 2.458051001395218193e-04 1.089034762768490306e-03 3.119074162163638312e-04 1.205485279904760024e-03
-4.718889627187499173e+03 2.430440521770768538e-04 1.077226421599017554e-03 3.089500287659944708e-04 1.193671108931404793e-03
-4.717847239374999845e+03 2.400295764898948314e-04 1.065202848397571933e-03 3.060430111560792990e-04 1.182058978743408305e-03
-4.716804851562498698e+03 2.368901660059371226e-04 1.053272303720446425e-03 3.032229533542542287e-04 1.170789996927864467e-03
-4.715762463749999370e+03 2.337649793998069624e-04 1.041719796014704867e-03 3.005323493863194654e-04 1.160027839521580182e-03
-4.714720075937499132e+03 2.306841365617019312e-04 1.030495448590087364e-03 2.979447364183431543e-04 1.149669908132578333e-03
-4.713677688124999804e+03 2.277545335839123940e-04 1.019967002057052975e-03 2.955527816158385452e-04 1.140073273164727294e-03
-4.712635300312498657e+03 2.251089546210017275e-04 1.010650151881821229e-03 2.934746281970223442e-04 1.131692801444813623e-03
-4.711592912499999329e+03 2.226432333591611126e-04 1.002315341965904095e-03 2.916681297920512657e-04 1.124364832950420752e-03
-4.710550524687499092e+03 2.203066123809010351e-04 9.947699594422649508e-04 2.901015202920856936e-04 1.117965938388419331e-03
-4.709508136874999764e+03 2.181574805586550085e-04 9.881854899674493570e-04 2.888193986688517836e-04 1.112667041367825307e-03
-4.708465749062499526e+03 2.163425722818825643e-04 9.830218330926343128e-04 2.879388702741801469e-04 1.108918087961730968e-03
-4.707423361249999289e+03 2.148461664188202214e-04 9.791733632072384397e-04 2.874329800438275677e-04 1.106613799747792511e-03
-4.706380973437499051e+03 2.136688236592543819e-04 9.765037474953804650e-04 2.872493940827760151e-04 1.105551365863454956e-03
-4.705338585624999723e+03 2.128478769759967627e-04 9.749496344260607508e-04 2.873411313832164118e-04 1.105548830111151510e-03
-4.704296197812499486e+03 2.124083800107770266e-04 9.745622879454633692e-04 2.877038836040999832e-04 1.106588597581635363e-03
-4.703253809999999248e+03 2.123682909971963883e-04 9.753649148916466484e-04 2.883341538692555067e-04 1.108656218243889071e-03
-4.702211422187499920e+03 2.127801879730374776e-04 9.775017303158633174e-04 2.892490676699011986e-04 1.111816528846961511e-03
-4.701169034374999683e+03 2.135644528681507120e-04 9.806111974461071464e-04 2.903513899464551162e-04 1.115694842061744959e-03
-4.700126646562500355e+03 2.146947537846482807e-04 9.844807288429829623e-04 2.915606217548266676e-04 1.119981236565621621e-03
-4.699084258749999208e+03 2.160874321905801242e-04 9.887810227884390960e-04 2.927747277544713090e-04 1.124283498551580237e-03
-4.698041870937499880e+03 2.176658444316864919e-04 9.930604038239621532e-04 2.938662894709559350e-04 1.128112469276467637e-03
-4.696999483124999642e+03 2.192936016628905052e-04 9.968264232124370190e-04 2.947256187053597532e-04 1.131047658260284430e-03
-4.695957095312499405e+03 2.209802864362934007e-04 1.000096328635894554e-03 2.953416844982597396e-04 1.133047606156200844e-03
-4.694914707499999167e+03 2.226820730605722745e-04 1.002909178293384792e-03 2.957232239961172962e-04 1.134146725288144369e-03
-4.693872319687500749e+03 2.243463802009644037e-04 1.005290383406084488e-03 2.959099693997373107e-04 1.134498213067426826e-03
-4.692829931874999602e+03 2.258887130058505853e-04 1.006955709752263605e-03 2.958409113276632492e-04 1.133868959021483653e-03
-4.691787544062499364e+03 2.271811643514957567e-04 1.007391740489837258e-03 2.953962398396127583e-04 1.131800862101965633e-03
-4.690745156249999127e+03 2.282011617899184369e-04 1.006817665808797764e-03 2.946989313778517177e-04 1.128766336022388531e-03
-4.689702768437499799e+03 2.289727772188544092e-04 1.005467166948732739e-03 2.938229384239595321e-04 1.125049476189191955e-03
-4.688660380624999561e+03 2.295043879821091987e-04 1.003375464323380886e-03 2.927766052380112016e-04 1.120682884482334177e-03
-4.687617992812500233e+03 2.297839698211253225e-04 1.000565271022754721e-03 2.915662222258717578e-04 1.115691259516492749e-03
-4.686575604999999996e+03 2.299023739606999533e-04 9.974074921843404436e-04 2.902662773190901793e-04 1.110360139813966517e-03
-4.685533217187499758e+03 2.298752500404608744e-04 9.941772249021174970e-04 2.889646823145907394e-04 1.105026035639894736e-03
-4.684490829374999521e+03 2.297985052548968108e-04 9.913736152010845567e-04 2.878074580108322270e-04 1.100247173756928277e-03
-4.683448441562500193e+03 2.298759562660366966e-04 9.896588107783457506e-04 2.869382532986096087e-04 1.096571991513868366e-03
-4.682406053749999955e+03 2.302443779768758182e-04 9.893576592124701547e-04 2.864281555903552454e-04 1.094271006140786189e-03
-4.681363665937499718e+03 2.310629650218842660e-04 9.910490520203319754e-04 2.864269864938299276e-04 1.093915092093037398e-03
-4.680321278124999480e+03 2.323444192135620270e-04 9.948699610303308408e-04 2.869830162841829728e-04 1.095686669301524372e-03
-4.679278890312499243e+03 2.340609399472315041e-04 1.000818499730635452e-03 2.881018025591939864e-04 1.099604898060585435e-03
-4.678236502499999915e+03 2.362961803433668835e-04 1.009087409593714289e-03 2.898191828270260586e-04 1.105804451397063553e-03
-4.677194114687500587e+03 2.390156613662296323e-04 1.019539016217027149e-03 2.921081789678392623e-04 1.114180232268082143e-03
-4.676151726874998531e+03 2.420880531554811868e-04 1.031665365938928000e-03 2.948524965530733058e-04 1.124286693691685856e-03
-4.675109339062499203e+03 2.454487938535118968e-04 1.045212541939420214e-03 2.979996080908116091e-04 1.135921946953882301e-03
-4.674066951249999875e+03 2.490643653994236220e-04 1.060176509626501286e-03 3.015743905317835438e-04 1.149179320357423921e-03
-4.673024563437499637e+03 2.527804448885572299e-04 1.076004283408707506e-03 3.054403358666502770e-04 1.163537240527040204e-03
-4.671982175624999400e+03 2.566073733138055459e-04 1.092237779467359173e-03 3.094363353007688767e-04 1.178381094130527855e-03
-4.670939787812499162e+03 2.605130241967355755e-04 1.108609074316680614e-03 3.134934576441800679e-04 1.193448009372738428e-03
-4.669897399999999834e+03 2.643962350520657773e-04 1.124771507727679665e-03 3.175424452740282372e-04 1.208474199302737254e-03
-4.668855012187499597e+03 2.681499569115738751e-04 1.140645378348035871e-03 3.216166156822374976e-04 1.223586454996496674e-03
-4.667812624374999359e+03 2.716705058713250330e-04 1.156280525471553404e-03 3.257910258873715362e-04 1.239070126119378931e-03
-4.666770236562499122e+03 2.749016649875180430e-04 1.171317433690962110e-03 3.299812204652257438e-04 1.254603769743163708e-03
-4.665727848749998884e+03 2.778555457984428745e-04 1.185631161437286857e-03 3.341388205605733109e-04 1.270003457843688977e-03
-4.664685460937499556e+03 2.805011618557351981e-04 1.199064538697089226e-03 3.382027810449763738e-04 1.285037367591276153e-03
-4.663643073124999319e+03 2.828755666668899302e-04 1.211456122863382957e-03 3.420755031506662663e-04 1.299335102419468726e-03
-4.662600685312499991e+03 2.849175506590757205e-04 1.222496223952381379e-03 3.456431063410871107e-04 1.312464969592534031e-03
-4.661558297499999753e+03 2.865482370025687966e-04 1.231784770344604603e-03 3.487807304146661735e-04 1.323954126122745293e-03
-4.660515909687498606e+03 2.877042686222567171e-04 1.239282707146618576e-03 3.515016081396267044e-04 1.333854359449368043e-03
-4.659473521874998369e+03 2.884628015084853047e-04 1.245188226501027723e-03 3.538464826232486570e-04 1.342321739589511214e-03
-4.658431134062499950e+03 2.887644370862199757e-04 1.249166867051115272e-03 3.557521800215468553e-04 1.349118086782827948e-03
-4.657388746249999713e+03 2.886910946914395221e-04 1.251462219713572917e-03 3.572950705367174584e-04 1.354534530037197195e-03
-4.656346358437499475e+03 2.884016824508225029e-04 1.252458931591760678e-03 3.585529859377943975e-04 1.358867365168294622e-03
-4.655303970624999238e+03 2.881200268898975346e-04 1.252698839038598588e-03 3.596181173696409955e-04 1.362466907712881316e-03
-4.654261582812499910e+03 2.880458514206193487e-04 1.252691639462894966e-03 3.605743810036410248e-04 1.365651696291695152e-03
-4.653219195000000582e+03 2.882332636794916422e-04 1.252685458319793919e-03 3.614833909850587905e-04 1.368655412955502564e-03
-4.652176807187499435e+03 2.887137697768829277e-04 1.252790604154557915e-03 3.623312281730038447e-04 1.371425546163948170e-03
-4.651134419374999197e+03 2.894755703147268433e-04 1.253052801219907203e-03 3.630819478418904943e-04 1.373826309207123748e-03
-4.650092031562499869e+03 2.904496236309491515e-04 1.253426667930611620e-03 3.637252101505088295e-04 1.375818949702978375e-03
-4.649049643749999632e+03 2.917553362998182216e-04 1.254166726248433922e-03 3.643255700880598000e-04 1.377647964913908179e-03
-4.648007255937499394e+03 2.934190183886668411e-04 1.255219917619530617e-03 3.648745039764382221e-04 1.379281290115306124e-03
-4.646964868124999157e+03 2.954562098688693923e-04 1.256522180612430544e-03 3.653601786120150557e-04 1.380674394398462811e-03
-4.645922480312499829e+03 2.980340279492686858e-04 1.258610681720916330e-03 3.659175751658508193e-04 1.382337432815050919e-03
-4.644880092499999591e+03 3.011510358108225593e-04 1.261545513164936093e-03 3.665298269731508607e-04 1.384206448708123847e-03
-4.643837704687498444e+03 3.048564356791375659e-04 1.265518674624772476e-03 3.672256033563714786e-04 1.386389477642680206e-03
-4.642795316874999116e+03 3.091356935876337112e-04 1.270619731656351999e-03 3.680437496161373108e-04 1.389032821161517153e-03
-4.641752929062499788e+03 3.139033960846185334e-04 1.276777337241721084e-03 3.689937144371857581e-04 1.392171688140877604e-03
-4.640710541249999551e+03 3.189327315511361984e-04 1.283680644409732540e-03 3.700925678336466733e-04 1.395869984755080100e-03
-4.639668153437499313e+03 3.242164029075645716e-04 1.291484906740828767e-03 3.714185077556898026e-04 1.400422012208488035e-03
-4.638625765624999985e+03 3.297217478358049968e-04 1.300259910048584457e-03 3.730124724564723676e-04 1.405981253136463121e-03
-4.637583377812499748e+03 3.351387016315697000e-04 1.309392406819961984e-03 3.748037610588220245e-04 1.412280339741333072e-03
-4.636540990000000420e+03 3.402876782506358746e-04 1.318601770413227762e-03 3.767602020346740564e-04 1.419197374808331587e-03
-4.635498602187499273e+03 3.450146523433649686e-04 1.327427856280840885e-03 3.787665897372820105e-04 1.426297933549660300e-03
-4.634456214374999945e+03 3.490968793162337784e-04 1.335247694827692254e-03 3.806633803565427003e-04 1.432981245908885324e-03
-4.633413826562499708e+03 3.522495514468644172e-04 1.341345504130703626e-03 3.822863411458581637e-04 1.438629672956769382e-03
-4.632371438749999470e+03 3.543234304213031208e-04 1.345269377333876883e-03 3.835219860715168689e-04 1.442817269087694502e-03
-4.631329050937499233e+03 3.552705532540955638e-04 1.346684670917591784e-03 3.842740717393620508e-04 1.445183478643629347e-03
-4.630286663125000814e+03 3.551324869945563629e-04 1.345623100588673893e-03 3.845365824771189932e-04 1.445707437558090089e-03
-4.629244275312498758e+03 3.538092059395778503e-04 1.341791640682482275e-03 3.842556244925781597e-04 1.444188361126777032e-03
-4.628201887499999430e+03 3.512655436966538526e-04 1.334945284613274497e-03 3.833517757737495298e-04 1.440329805086000862e-03
-4.627159499687499192e+03 3.474680193857859734e-04 1.325025595942472528e-03 3.817902262673963281e-04 1.434003276564376969e-03
-4.626117111874999864e+03 3.424053047859547741e-04 1.312113124858789491e-03 3.795976051087611306e-04 1.425311134701612997e-03
-4.625074724062499627e+03 3.360274800155079464e-04 1.296095846726710160e-03 3.767601321660973119e-04 1.414203922335444076e-03
-4.624032336249999389e+03 3.284684299257336856e-04 1.277335830638444848e-03 3.733499589567815832e-04 1.400954699132479818e-03
-4.622989948437499152e+03 3.200153436858306001e-04 1.256486948948221452e-03 3.694466603186466577e-04 1.385864045928075685e-03
-4.621947560624999824e+03 3.107867390975885399e-04 1.233563834232634165e-03 3.649847405828625596e-04 1.368688116803221024e-03
-4.620905172812499586e+03 3.008571914093270509e-04 1.208849316022926482e-03 3.600257111136019594e-04 1.349659501294392296e-03
-4.619862785000000258e+03 2.904086089376150962e-04 1.182956443167551249e-03 3.547027297795236835e-04 1.329279001892513540e-03
-4.618820397187498202e+03 2.797990043764149838e-04 1.156834862240130454e-03 3.492006980668591770e-04 1.308240666285919894e-03
-4.617778009374999783e+03 2.692389573510422856e-04 1.131173793863261010e-03 3.437013344069178686e-04 1.287225677322378220e-03
-4.616735621562499546e+03 2.589087454062045024e-04 1.106183429033498564e-03 3.382447705593977249e-04 1.266384263122804967e-03
-4.615693233749999308e+03 2.490682581050590485e-04 1.082512064790030430e-03 3.329704150120980704e-04 1.246238039449296033e-03
-4.614650845937499980e+03 2.401041288539416940e-04 1.060860488713314450e-03 3.279883673585178233e-04 1.227198324881493977e-03
-4.613608458125000652e+03 2.321274552277728719e-04 1.041414290205377362e-03 3.233278697281983583e-04 1.209373409725689923e-03
-4.612566070312498596e+03 2.251633328138467796e-04 1.024274801655211328e-03 3.190054954044531637e-04 1.192824100801987081e-03
-4.611523682499999268e+03 2.191963261088846675e-04 1.009332797547274905e-03 3.149672411819127472e-04 1.177347315499841993e-03
-4.610481294687499940e+03 2.140651227454810879e-04 9.963734177949486442e-04 3.112186190214199935e-04 1.162962652036112843e-03
-4.609438906874999702e+03 2.096775452992743951e-04 9.852782402049874329e-04 3.077675854122931005e-04 1.149698761535032296e-03
-4.608396519062499465e+03 2.060097720742394740e-04 9.762287878500484298e-04 3.047134402917839563e-04 1.137925398564554541e-03
-4.607354131249999227e+03 2.031444384627506094e-04 9.697207383359071490e-04 3.022127035265947275e-04 1.128225462083541630e-03
-4.606311743437499899e+03 2.010486180541038576e-04 9.658354984079677409e-04 3.003421628268993621e-04 1.120883551771897956e-03
-4.605269355624999662e+03 1.997893632502490205e-04 9.648326258690016928e-04 2.991956904442517233e-04 1.116247611804598852e-03
-4.604226967812499424e+03 1.994395911386595739e-04 9.666831605589702812e-04 2.987757749120923778e-04 1.114324331541971915e-03
-4.603184579999999187e+03 2.000398942548082789e-04 9.715677725421709718e-04 2.991393917858248892e-04 1.115323542300841915e-03
-4.602142192187499859e+03 2.015766447148684560e-04 9.792761318569284321e-04 3.002290612571108220e-04 1.119028192785234601e-03
-4.601099804374999621e+03 2.039958335221948697e-04 9.897042465988954880e-04 3.020512772237425093e-04 1.125459886540287890e-03
-4.600057416562499384e+03 2.071305148040927509e-04 1.002322474084887602e-03 3.044869703835567914e-04 1.134172492599412998e-03
-4.599015028749999146e+03 2.108586062390121086e-04 1.016660174712701731e-03 3.074666278216167973e-04 1.144904975294927909e-03
-4.597972640937499818e+03 2.150976831276868819e-04 1.032179652187597803e-03 3.108657615712784924e-04 1.157191975193172431e-03
-4.596930253124999581e+03 2.198543090559729651e-04 1.048759096730623747e-03 3.146638364688198472e-04 1.170955598310940938e-03
-4.595887865312500253e+03 2.250791486256605164e-04 1.066016291825885648e-03 3.187424463674918564e-04 1.185753944021987428e-03
-4.594845477499999106e+03 2.306410937076808730e-04 1.083438551695744797e-03 3.229414797655289914e-04 1.200990568037354437e-03
-4.593803089687499778e+03 2.363293290184646474e-04 1.100484727695825787e-03 3.271273517776375917e-04 1.216168401305917643e-03
-4.592760701874999540e+03 2.418733408232196696e-04 1.116333678803075116e-03 3.310814199020750215e-04 1.230474925622790068e-03
-4.591718314062499303e+03 2.472829180870280948e-04 1.131041421756478647e-03 3.348003984267148040e-04 1.243898763596030599e-03
-4.590675926249999975e+03 2.525362592685570181e-04 1.144346080630041567e-03 3.381859838863549993e-04 1.256075634708133000e-03
-4.589633538437499737e+03 2.572762634015958580e-04 1.155392396933645552e-03 3.410570693257334923e-04 1.266334282036840316e-03
-4.588591150624999500e+03 2.614470069840451705e-04 1.164099108520747113e-03 3.433927758918943886e-04 1.274599057798165083e-03
-4.587548762812500172e+03 2.651191563676106666e-04 1.170624579131086503e-03 3.452257830169537956e-04 1.280993128896002397e-03
-4.586506374999999935e+03 2.684489931405230150e-04 1.175340238927382848e-03 3.466277900273671614e-04 1.285784243707567033e-03
-4.585463987187499697e+03 2.715822676668582718e-04 1.178686891792040141e-03 3.476591388474324661e-04 1.289197699711937652e-03
-4.584421599374999460e+03 2.747701791287724977e-04 1.181386119652373711e-03 3.484467754667236895e-04 1.291705414242085058e-03
-4.583379211562499222e+03 2.783162934750578097e-04 1.184189386115479421e-03 3.490842186289522297e-04 1.293654820585458942e-03
-4.582336823749999894e+03 2.822484173061460449e-04 1.187375495662184102e-03 3.496323732390467683e-04 1.295272084064865185e-03
-4.581294435937499657e+03 2.865553143694005438e-04 1.191104920405781442e-03 3.501523248171502863e-04 1.296783752344291387e-03
-4.580252048124998510e+03 2.912191151409709812e-04 1.195455978519638796e-03 3.506584779894430593e-04 1.298243257687842125e-03
-4.579209660312499182e+03 2.963926637597491813e-04 1.201150988626363721e-03 3.513374642554926248e-04 1.300341395057372663e-03
-4.578167272499999854e+03 3.020810763574037949e-04 1.208472896867002471e-03 3.522809187876321932e-04 1.303416594060782720e-03
-4.577124884687499616e+03 3.081323520333454236e-04 1.216913843749985917e-03 3.533850206375967261e-04 1.307083909647559867e-03
-4.576082496874999379e+03 3.145089258738563887e-04 1.226277814426351021e-03 3.545833691110973759e-04 1.311097255237863397e-03
-4.575040109062499141e+03 3.209589332743090564e-04 1.235881551550069377e-03 3.557315216707968106e-04 1.314922382572873173e-03
-4.573997721249999813e+03 3.272675643727615872e-04 1.245083462344278875e-03 3.567082829612864148e-04 1.318111623710380284e-03
-4.572955333437500485e+03 3.332364588340617747e-04 1.253379649534359236e-03 3.574097058075069965e-04 1.320281606571134221e-03
-4.571912945624999338e+03 3.386520367686827126e-04 1.260135026461032051e-03 3.576693660644920535e-04 1.320818728930263017e-03
-4.570870557812500010e+03 3.433872739563304508e-04 1.265218307127142323e-03 3.574529569801322020e-04 1.319597903117036928e-03
-4.569828169999999773e+03 3.472768901031637965e-04 1.268461345740934387e-03 3.567499275528819504e-04 1.316581877892070932e-03
-4.568785782187499535e+03 3.500462658196771041e-04 1.269622458826643978e-03 3.556066402314028967e-04 1.311943418539515856e-03
-4.567743394374999298e+03 3.514335681056101972e-04 1.268578521798808612e-03 3.541263958136356286e-04 1.306065064068230889e-03
-4.566701006562499970e+03 3.512734442358417795e-04 1.265523925271488720e-03 3.524474301686320336e-04 1.299457671546642469e-03
-4.565658618749999732e+03 3.496608229470144717e-04 1.261001939467862754e-03 3.507268899820523448e-04 1.292701159415066050e-03
-4.564616230937499495e+03 3.468402974002730344e-04 1.255303486919337247e-03 3.489683699134994732e-04 1.285808909374760219e-03
-4.563573843124999257e+03 3.429428679156169227e-04 1.248443167416646640e-03 3.471189477651357336e-04 1.278586116006685336e-03
-4.562531455312499929e+03 3.379515169470764173e-04 1.239938595198745866e-03 3.450322974312187594e-04 1.270494287911525183e-03
-4.561489067499999692e+03 3.319723771814239374e-04 1.229517121081873110e-03 3.426021220603484387e-04 1.261142987480347527e-03
-4.560446679687499454e+03 3.253746562705739278e-04 1.217629509618786210e-03 3.398752411470948136e-04 1.250705701219535304e-03
-4.559404291874999217e+03 3.183929569183136551e-04 1.204690732541670133e-03 3.369418044957485543e-04 1.239515104773899687e-03
-4.558361904062499889e+03 3.110235923265057220e-04 1.190498968005875881e-03 3.337666156960883944e-04 1.227442484768421615e-03
-4.557319516249999651e+03 3.032747687425768894e-04 1.174822165375922220e-03 3.303100720057227822e-04 1.214343117526659084e-03
-4.556277128437500323e+03 2.953411913685723188e-04 1.158403235731947324e-03 3.267726221042568024e-04 1.200954655110237929e-03
-4.555234740624999176e+03 2.877812788204227247e-04 1.142540675511376919e-03 3.233684081510650133e-04 1.188064141187247834e-03
-4.554192352812499848e+03 2.809425450801853689e-04 1.128123811890982802e-03 3.202761797895846223e-04 1.176327626342583282e-03
-4.553149964999999611e+03 2.748905434250840853e-04 1.115538446605404905e-03 3.175995742939132123e-04 1.166124550131711173e-03
-4.552107577187499373e+03 2.695382952720702966e-04 1.104767557035898516e-03 3.153722579319355370e-04 1.157576999725100017e-03
-4.551065189374999136e+03 2.649278538078265566e-04 1.095873609650292084e-03 3.135980504539025051e-04 1.150697411008233311e-03
-4.550022801562499808e+03 2.608578784319686848e-04 1.088802079499561490e-03 3.123635999649196143e-04 1.145802032795808188e-03
-4.548980413749999570e+03 2.573696643641948650e-04 1.083625788465946782e-03 3.116755937275889304e-04 1.142913493604895848e-03
-4.547938025937499333e+03 2.545791368562736042e-04 1.080515787243197271e-03 3.115436960025209250e-04 1.142065294719815010e-03
-4.546895638125000005e+03 2.524587966351918961e-04 1.079130857923652452e-03 3.118830165923396937e-04 1.142944393418978506e-03
-4.545853250312499767e+03 2.509256677615993663e-04 1.078689549768093543e-03 3.124512566953540943e-04 1.144661478372116818e-03
-4.544810862499999530e+03 2.497270409883553316e-04 1.078501069818711515e-03 3.131072257453677886e-04 1.146698658929674094e-03
-4.543768474687499292e+03 2.489847561736741326e-04 1.079089779057820298e-03 3.139922697844657888e-04 1.149573119731926501e-03
-4.542726086874999964e+03 2.486601775526427758e-04 1.080538288463012836e-03 3.151665204207682448e-04 1.153504141694185105e-03
-4.541683699062499727e+03 2.486070461042418707e-04 1.082474053104351581e-03 3.165680441948862849e-04 1.158264107988791732e-03
-4.540641311250000399e+03 2.486131645727665063e-04 1.084409655845705372e-03 3.180560302713247183e-04 1.163337183307851935e-03
-4.539598923437498343e+03 2.482894183940479848e-04 1.085678542021120989e-03 3.195294784729765542e-04 1.168353768430723362e-03
-4.538556535624999924e+03 2.473861868400840870e-04 1.085646791378300571e-03 3.208278386699283551e-04 1.172727054341795097e-03
-4.537514147812499687e+03 2.458367164173729446e-04 1.083996131850223279e-03 3.218688709988407081e-04 1.176157134666401668e-03
-4.536471759999999449e+03 2.436692317827939816e-04 1.080681591209163009e-03 3.226297181553756119e-04 1.178561412779364570e-03
-4.535429372187499212e+03 2.409150705716432488e-04 1.075472173392959122e-03 3.229914693002625082e-04 1.179506631945164037e-03
-4.534386984374999884e+03 2.375268564405205827e-04 1.067915443381953775e-03 3.227581826898502019e-04 1.178278869220603965e-03
-4.533344596562499646e+03 2.334906360247309179e-04 1.057560996494577316e-03 3.217112873916368253e-04 1.174082530468889421e-03
-4.532302208749999409e+03 2.288936732135787475e-04 1.044407028439843163e-03 3.198367541279686140e-04 1.166869276136080864e-03
-4.531259820937499171e+03 2.240213267443116765e-04 1.029214016920657667e-03 3.172775699392755481e-04 1.157163482964339426e-03
-4.530217433124999843e+03 2.192455182469494701e-04 1.012804903013655783e-03 3.141795530083049898e-04 1.145499186943543237e-03
-4.529175045312499606e+03 2.149493119115563483e-04 9.963143614030104799e-04 3.107557591432792330e-04 1.132654829240900421e-03
-4.528132657499999368e+03 2.116612270803194514e-04 9.812439614467712880e-04 3.072444996395034102e-04 1.119499871049246765e-03
-4.527090269687499131e+03 2.096265019279762887e-04 9.680408230470149630e-04 3.036927697733779528e-04 1.106205782153463386e-03
-4.526047881874999803e+03 2.088867896126956280e-04 9.569441643202402942e-04 3.002149200433241148e-04 1.093189089335332804e-03
-4.525005494062499565e+03 2.094177465837096400e-04 9.482128545715207872e-04 2.969286380040332988e-04 1.080877951247091132e-03
-4.523963106249999328e+03 2.113800516506787687e-04 9.424085774192305330e-04 2.939889495546654384e-04 1.069835835154110465e-03
-4.522920718437498181e+03 2.147384992574392264e-04 9.394006222060627799e-04 2.913673939597481830e-04 1.059957987030978261e-03
-4.521878330624999762e+03 2.195635677702870148e-04 9.390518600926835895e-04 2.889661583568749604e-04 1.050887580065406864e-03
-4.520835942812499525e+03 2.259775450302527362e-04 9.412257587535936615e-04 2.867049317896835903e-04 1.042331881309111917e-03
-4.519793554999999287e+03 2.337933126045696876e-04 9.452298501012409331e-04 2.844643385309518122e-04 1.033856535863180316e-03
-4.518751167187499959e+03 2.425853242871050316e-04 9.503770686674922362e-04 2.821926410968588254e-04 1.025273489361830511e-03
-4.517708779374999722e+03 2.516707190294820129e-04 9.554885229908094023e-04 2.797824409520384588e-04 1.016192766286312362e-03
-4.516666391562498575e+03 2.606381909311753778e-04 9.602457930765476634e-04 2.773052279244769694e-04 1.006874431297859673e-03
-4.515624003749999247e+03 2.690344992764140755e-04 9.642407491998391004e-04 2.748057156581564702e-04 9.974810054808234093e-04
-4.514581615937499919e+03 2.764193127800863609e-04 9.670601828457825152e-04 2.722995035698811501e-04 9.880691627735616132e-04
-4.513539228124999681e+03 2.825978365315543589e-04 9.681818820032147459e-04 2.697024372157141815e-04 9.783336566838286927e-04
-4.512496840312499444e+03 2.874657323386252752e-04 9.673449952855023163e-04 2.669761660126336936e-04 9.681357434416007750e-04
-4.511454452499999206e+03 2.907907990846036344e-04 9.644186948938904573e-04 2.641786864019336138e-04 9.576861006944689496e-04
-4.510412064687499878e+03 2.924666499482558206e-04 9.588513469569196141e-04 2.611767824911843776e-04 9.465021955211334621e-04
-4.509369676874999641e+03 2.917607616486096451e-04 9.489985973527673450e-04 2.576786410066221394e-04 9.335275380725800579e-04
-4.508327289062499403e+03 2.881291006691446025e-04 9.339816807049100425e-04 2.535840367572173362e-04 9.184008825486796338e-04
-4.507284901249999166e+03 2.813898281064478881e-04 9.134421325929913691e-04 2.488461345419117326e-04 9.009546992019636146e-04
-4.506242513437499838e+03 2.717677125330652805e-04 8.877746370983769040e-04 2.435157749325276818e-04 8.813752134982210523e-04
-4.505200125624999600e+03 2.591012772771321068e-04 8.565774600046584643e-04 2.375282277890878918e-04 8.594302567520383613e-04
-4.504157737812499363e+03 2.438562117671530798e-04 8.202959033852615274e-04 2.308397314132671816e-04 8.349638481135329433e-04
-4.503115349999999125e+03 2.269709565859165748e-04 7.810176096839628818e-04 2.238377954141158171e-04 8.093795624856992303e-04
-4.502072962187499797e+03 2.088515520626399837e-04 7.393476155911355829e-04 2.165926588831363806e-04 7.829323704092086946e-04
-4.501030574374999560e+03 1.899338386622287877e-04 6.961706703534121816e-04 2.092241916117213503e-04 7.560562685995686526e-04
-4.499988186562498413e+03 1.709057993175831282e-04 6.532623008554055239e-04 2.020677384339220029e-04 7.299631391659004058e-04
-4.498945798749999994e+03 1.523007969960546177e-04 6.116972835480692693e-04 1.952930374555427112e-04 7.052651725518584939e-04
-4.497903410937499757e+03 1.347485322746451409e-04 5.724941437502615834e-04 1.890230823519256490e-04 6.824050730530268130e-04
-4.496861023124999519e+03 1.186155084340313694e-04 5.361785961547691068e-04 1.832801397457534283e-04 6.614614611285751181e-04
-4.495818635312499282e+03 1.042380427264856394e-04 5.034890124888662544e-04 1.781647591747703545e-04 6.427953071695117647e-04
-4.494776247499999954e+03 9.179374242564756440e-05 4.750762799402218311e-04 1.738947032832931325e-04 6.271898178893529257e-04
-4.493733859687500626e+03 8.147323535065829794e-05 4.518316250940557048e-04 1.707482705438154852e-04 6.156455070625316706e-04
-4.492691471874998570e+03 7.339996878290571021e-05 4.339963567576270989e-04 1.687620619147089365e-04 6.082904349347191455e-04
-4.491649084062499242e+03 6.735180275194090180e-05 4.214754285588248606e-04 1.679605429373775768e-04 6.052087633359072702e-04
-4.490606696249999914e+03 6.352638500426203375e-05 4.146465201271778869e-04 1.683126959302282371e-04 6.062846775645135133e-04
-4.489564308437499676e+03 6.207887099015608145e-05 4.135487518362296853e-04 1.696776924915973446e-04 6.110070942225996659e-04
-4.488521920624999439e+03 6.250376419281249943e-05 4.169375053254888467e-04 1.718252777218444254e-04 6.185436500823130032e-04
-4.487479532812499201e+03 6.422777532006909891e-05 4.236586170766813535e-04 1.746031702261674533e-04 6.283436342738356675e-04
-4.486437144999999873e+03 6.695815283334353356e-05 4.331669675738590531e-04 1.778570349940785593e-04 6.398496687330544521e-04
-4.485394757187499636e+03 7.098664810264380520e-05 4.458865145217387384e-04 1.815424728555153813e-04 6.529004468625692866e-04
-4.484352369374999398e+03 7.612027765928977574e-05 4.614265668557387501e-04 1.855929512144866478e-04 6.672552809980036815e-04
-4.483309981562500070e+03 8.201076685920791209e-05 4.786224447705674347e-04 1.897095183633884909e-04 6.818384481372443675e-04
-4.482267593749998923e+03 8.828805799476672318e-05 4.964832513380367917e-04 1.936682967794479168e-04 6.958453573897851411e-04
-4.481225205937499595e+03 9.442689760831466880e-05 5.143194424543924125e-04 1.974549857229961850e-04 7.092251876323203393e-04
-4.480182818124999358e+03 1.000868431930960236e-04 5.316822297540212648e-04 2.010325344872653419e-04 7.218454845465588398e-04
-4.479140430312499120e+03 1.049595399357995847e-04 5.480566454378728520e-04 2.043581150875886806e-04 7.335532355700700308e-04
-4.478098042499999792e+03 1.086250684872188776e-04 5.623288377096548590e-04 2.072433382342960071e-04 7.436733031288252430e-04
-4.477055654687499555e+03 1.111756520603801428e-04 5.745894953578140367e-04 2.097562463585385113e-04 7.524512819347379351e-04
-4.476013266874998408e+03 1.127469832372335828e-04 5.853659938230132680e-04 2.120695203251098538e-04 7.605076968082596402e-04
-4.474970879062499989e+03 1.129903121015052851e-04 5.937566036995212257e-04 2.140576948455256002e-04 7.673934453175949768e-04
-4.473928491249999752e+03 1.118481788771920744e-04 5.993069074702179729e-04 2.155849866598784478e-04 7.726230220469285787e-04
-4.472886103437499514e+03 1.093564319510518325e-04 6.017620391597954584e-04 2.165552780585770071e-04 7.758536408126508405e-04
-4.471843715624999277e+03 1.060329195491084792e-04 6.021236495408732172e-04 2.171273527221925825e-04 7.776558972446209750e-04
-4.470801327812499949e+03 1.018232650072630591e-04 5.999368435060275281e-04 2.171724391899323471e-04 7.775700999967468828e-04
-4.469758939999999711e+03 9.681349272652923794e-05 5.949494270257407215e-04 2.165801321191630660e-04 7.752028750178505036e-04
-4.468716552187499474e+03 9.117769358294202698e-05 5.873642893298712010e-04 2.154316170932961991e-04 7.708468896239521403e-04
-4.467674164374999236e+03 8.504082413499924344e-05 5.773492458928835332e-04 2.137268762143293573e-04 7.645039835861600378e-04
-4.466631776562499908e+03 7.845530054229994329e-05 5.651056404087155234e-04 2.115172591073811276e-04 7.563596702092671665e-04
-4.465589388749998761e+03 7.161781230535826091e-05 5.509601493241272517e-04 2.088564770587397279e-04 7.466076671348911018e-04
-4.464547000937499433e+03 6.486091516647600659e-05 5.357840834625240880e-04 2.059270882097373207e-04 7.359018977046748785e-04
-4.463504613124999196e+03 5.847300684432867306e-05 5.201893277147874931e-04 2.028012750515801839e-04 7.245011602202853975e-04
-4.462462225312499868e+03 5.260537707018273082e-05 5.041622839747228078e-04 1.994245687404301516e-04 7.122115831275857437e-04
-4.461419837499999630e+03 4.706941460336110290e-05 4.867814783634432448e-04 1.955403619641258423e-04 6.981178724129833780e-04
-4.460377449687499393e+03 4.152639228603896814e-05 4.673958921286337233e-04 1.910144896428676311e-04 6.817429031319134853e-04
-4.459335061874998246e+03 3.635916461628072569e-05 4.474220851455926163e-04 1.861526117929463570e-04 6.641794543928203386e-04
-4.458292674062499827e+03 3.185380148755760502e-05 4.278580644469532355e-04 1.811773156354076525e-04 6.462225650085024484e-04
-4.457250286249999590e+03 2.764195196332707428e-05 4.079274544429246289e-04 1.758882895748124732e-04 6.271583661904266702e-04
-4.456207898437499352e+03 2.320201926834250875e-05 3.868101081329494988e-04 1.701542512712551837e-04 6.065199547857557999e-04
-4.455165510625000024e+03 1.839593623609091466e-05 3.648241451350766750e-04 1.641906282670047847e-04 5.850765276998186500e-04
-4.454123122812499787e+03 1.267039027193793973e-05 3.409480038804259174e-04 1.579020755138583435e-04 5.624891797109913150e-04
-4.453080734999999549e+03 5.953906164951311799e-06 3.152841439476527195e-04 1.513832255960913112e-04 5.390960006754675791e-04
-4.452038347187500221e+03 -1.563832635450249334e-06 2.885527241252407518e-04 1.447926046361640317e-04 5.154621181449993775e-04
-4.450995959374999984e+03 -9.706667495963035058e-06 2.612555642209934991e-04 1.382062711331024719e-04 4.918584938821356743e-04
-4.449953571562499747e+03 -1.803306689845703798e-05 2.340898302395765386e-04 1.316835874118506397e-04 4.684962568962087277e-04
-4.448911183749999509e+03 -2.628044036640405344e-05 2.074476267902443350e-04 1.252374534342223734e-04 4.454210636291710407e-04
-4.447868795937499272e+03 -3.422814170312365951e-05 1.812701871756565973e-04 1.187316986005882926e-04 4.221484981474741822e-04
-4.446826408124999944e+03 -4.161606617427465369e-05 1.562164274415069228e-04 1.123337217711243641e-04 3.992737847524627302e-04
-4.445784020312499706e+03 -4.794775710259001930e-05 1.333077131462718969e-04 1.062243330008695190e-04 3.774389694741919657e-04
-4.444741632499999469e+03 -5.334351622895204228e-05 1.121169992220064017e-04 1.003131298194047242e-04 3.563219508227774925e-04
-4.443699244687499231e+03 -5.871042030518803178e-05 9.134906573958530697e-05 9.460556351769465835e-05 3.359414143529003264e-04
-4.442656856874999903e+03 -6.371006814246703612e-05 7.249032839254668183e-05 8.952213143611137186e-05 3.177893866582557768e-04
-4.441614469062499666e+03 -6.770402998472814808e-05 5.704877745033310859e-05 8.537114837407461623e-05 3.029578405467990131e-04
-4.440572081250000338e+03 -6.988384623514628266e-05 4.635854038996838137e-05 8.227262813298716674e-05 2.918693829053447403e-04
-4.439529693437499191e+03 -7.061605560056255482e-05 4.002750948319782606e-05 8.018740506071199219e-05 2.843815614839916256e-04
-4.438487305624999863e+03 -7.063379165421275095e-05 3.682365932215739984e-05 7.895828853755960702e-05 2.799336594223355342e-04
-4.437444917812499625e+03 -7.009172768737672243e-05 3.606177649859617496e-05 7.841305428875446407e-05 2.779123774668141038e-04
-4.436402530000000297e+03 -6.961276839334641143e-05 3.576140973159620465e-05 7.811930679527169801e-05 2.767833942541075604e-04
-4.435360142187499150e+03 -6.951681104810166108e-05 3.471776728750345129e-05 7.777320491060961427e-05 2.754696672212402007e-04
-4.434317754374999822e+03 -6.989896482504583976e-05 3.258712874032405676e-05 7.726724575432437892e-05 2.735907237641698408e-04
-4.433275366562499585e+03 -7.126542637678990265e-05 2.846305705557730550e-05 7.641624005557229825e-05 2.704915830235290683e-04
-4.432232978749999347e+03 -7.361619124322081186e-05 2.261856056226556731e-05 7.528570506348708133e-05 2.664052441551246608e-04
-4.431190590937500019e+03 -7.714113248044946109e-05 1.506377168561341806e-05 7.386833341973427750e-05 2.613068013403996846e-04
-4.430148203125000691e+03 -8.210686847232673096e-05 5.079634714176060845e-06 7.195257956452871155e-05 2.544491249412784767e-04
-4.429105815312498635e+03 -8.834895084481351817e-05 -7.236232782018828668e-06 6.944127986268428443e-05 2.454903883394495283e-04
-4.428063427499999307e+03 -9.592916993876406573e-05 -2.169951085498243129e-05 6.640246047989082311e-05 2.346730011450533931e-04
-4.427021039687499979e+03 -1.042979160932299961e-04 -3.731891573820542282e-05 6.298894539201296599e-05 2.225386687110123614e-04
-4.425978651874999741e+03 -1.129835647473513403e-04 -5.414802514835549544e-05 5.897540209421851386e-05 2.082928086268592154e-04
-4.424936264062499504e+03 -1.217673202743857220e-04 -7.227711532052014099e-05 5.427533853358915985e-05 1.916320381810827640e-04
-4.423893876249999266e+03 -1.309204683655726170e-04 -9.259082110596221439e-05 4.879726540961302285e-05 1.722357339268334173e-04
-4.422851488437499938e+03 -1.410819635135396918e-04 -1.170598099503891796e-04 4.212921589795941827e-05 1.486528995437054056e-04
-4.421809100624999701e+03 -1.527518905437542875e-04 -1.468878756211478595e-04 3.406232781497282609e-05 1.201507877831992495e-04
-4.420766712812499463e+03 -1.658463599431757535e-04 -1.815795683600126902e-04 2.471917315268986389e-05 8.716628170903251052e-05
-4.419724325000000135e+03 -1.805376085725693826e-04 -2.216641499855165440e-04 1.391285603345954617e-05 4.904481212748395538e-05
-4.418681937187498988e+03 -1.967071883889333990e-04 -2.667639979570837175e-04 1.672202643068113741e-06 5.892905876802385497e-06
-4.417639549374999660e+03 -2.144342734937315957e-04 -3.168576894976945406e-04 -1.189573992813753134e-05 -4.190753937868276039e-05
-4.416597161562499423e+03 -2.345405193914607629e-04 -3.734022053724682182e-04 -2.676822247500892021e-05 -9.427200755182748475e-05
-4.415554773749999185e+03 -2.570795585793979690e-04 -4.356823524395291741e-04 -4.257988599552574538e-05 -1.499098419358243801e-04
-4.414512385937499857e+03 -2.805289141644337625e-04 -4.999540683786478411e-04 -5.852672457333180989e-05 -2.059880946563103442e-04
-4.413469998124999620e+03 -3.038904889139484628e-04 -5.642035780264846329e-04 -7.422646756198351904e-05 -2.611613800979011133e-04
-4.412427610312498473e+03 -3.270132814096461497e-04 -6.276653803694417968e-04 -8.942195886139450993e-05 -3.145260725572491395e-04
-4.411385222499999145e+03 -3.499675339513703878e-04 -6.895808964483058539e-04 -1.037328372054301741e-04 -3.647464449301548333e-04
-4.410342834687499817e+03 -3.714322515500947095e-04 -7.468411603113285979e-04 -1.165129549170627936e-04 -4.095541312625869163e-04
-4.409300446874999579e+03 -3.910162095580848045e-04 -7.986689448061534431e-04 -1.275690272529293354e-04 -4.482751238102911074e-04
-4.408258059062499342e+03 -4.082854982092847386e-04 -8.434908004436304481e-04 -1.364418531680678271e-04 -4.793020969151299193e-04
-4.407215671250000014e+03 -4.231477024177110924e-04 -8.808014310177825126e-04 -1.430843613451923213e-04 -5.024770427518263647e-04
-4.406173283437499776e+03 -4.361131172035717348e-04 -9.111061858062885011e-04 -1.475149530745127678e-04 -5.178719900284368786e-04
-4.405130895624999539e+03 -4.471586855680910293e-04 -9.337472932340529956e-04 -1.494694894725951339e-04 -5.245673600583975740e-04
-4.404088507812499302e+03 -4.560640045546882266e-04 -9.474584855834182907e-04 -1.484976313312477085e-04 -5.209914366221209993e-04
-4.403046119999999974e+03 -4.625264651766024205e-04 -9.517273695409562972e-04 -1.444980717798203802e-04 -5.067986520056215125e-04
-4.402003732187499736e+03 -4.669376602978444015e-04 -9.482253089588002981e-04 -1.379708879481131854e-04 -4.837525040571162495e-04
-4.400961344374999499e+03 -4.694803290241787632e-04 -9.381326900799868019e-04 -1.294015885962840611e-04 -4.535631327536071870e-04
-4.399918956562499261e+03 -4.707647870596695346e-04 -9.232956802807609515e-04 -1.192792143671711708e-04 -4.179509060469845582e-04
-4.398876568749999933e+03 -4.713985721638806617e-04 -9.050708070849238559e-04 -1.078495219079440441e-04 -3.777818343534363236e-04
-4.397834180937499696e+03 -4.699548182739745868e-04 -8.806919778886590066e-04 -9.475232444249155302e-05 -3.317990531584669666e-04
-4.396791793124999458e+03 -4.662039103060174093e-04 -8.503474637575620786e-04 -8.023627125684104047e-05 -2.808784517928753313e-04
-4.395749405312500130e+03 -4.610446878018708769e-04 -8.163112011198456154e-04 -6.486721500917807864e-05 -2.270049467169942383e-04
-4.394707017499999893e+03 -4.565173604352931909e-04 -7.832351068312930166e-04 -4.965943029904893564e-05 -1.737297296201966606e-04
-4.393664629687499655e+03 -4.540179603504612368e-04 -7.559991542322984110e-04 -3.580365379621539077e-05 -1.252167041493481116e-04
-4.392622241874999418e+03 -4.544049797904244070e-04 -7.378607972908356877e-04 -2.422075934483650618e-05 -8.468083660752962708e-05
-4.391579854062499180e+03 -4.588301549975655870e-04 -7.311678667252618884e-04 -1.535375242596395226e-05 -5.366291976697773171e-05
-4.390537466249999852e+03 -4.674225137661825358e-04 -7.359087812768910167e-04 -9.194032919358279758e-06 -3.212389126183979969e-05
-4.389495078437500524e+03 -4.806417932166826262e-04 -7.534094446885700614e-04 -6.130974418331200463e-06 -2.141480191133412505e-05
-4.388452690624999377e+03 -4.989710684189420245e-04 -7.850969423142008371e-04 -6.594331069428124818e-06 -2.302594933455605561e-05
-4.387410302812499140e+03 -5.219317683279482483e-04 -8.302081851532803255e-04 -1.049583620630684001e-05 -3.663753829630909281e-05
-4.386367914999999812e+03 -5.496069495504225669e-04 -8.893299997598336313e-04 -1.803208872620075664e-05 -6.292421494783829224e-05
-4.385325527187499574e+03 -5.821790092407064503e-04 -9.632041592503338967e-04 -2.944255355719604996e-05 -1.027092586508415441e-04
-4.384283139374999337e+03 -6.190693863851574625e-04 -1.050891811710509332e-03 -4.468644458630103401e-05 -1.558376524763803038e-04
-4.383240751562500918e+03 -6.591586781522180494e-04 -1.149495005349201278e-03 -6.326314747189378061e-05 -2.205514609074251645e-04
-4.382198363749999771e+03 -7.019502070224101871e-04 -1.257678289453431414e-03 -8.494609121380717405e-05 -2.960499949526923893e-04
-4.381155975937499534e+03 -7.478690373983051202e-04 -1.375844516863801957e-03 -1.096753551708724720e-04 -3.821141677138224519e-04
-4.380113588124999296e+03 -7.970325392267542126e-04 -1.503039962099611418e-03 -1.370490840904028083e-04 -4.773343891897394034e-04
-4.379071200312499968e+03 -8.492583720264847928e-04 -1.638492324135346241e-03 -1.668504087817315718e-04 -5.809468506938445138e-04
-4.378028812499999731e+03 -9.035562439876423935e-04 -1.779725743392040430e-03 -1.986350846807116461e-04 -6.913971788181777749e-04
-4.376986424687499493e+03 -9.595707765161283920e-04 -1.925779409864226402e-03 -2.323223859554032734e-04 -8.083979112933263687e-04
-4.375944036874999256e+03 -1.016512100970387881e-03 -2.074303025516892850e-03 -2.673842266479745989e-04 -9.301059640796619952e-04
-4.374901649062499928e+03 -1.072797330194188298e-03 -2.221280558204349019e-03 -3.029053062273103425e-04 -1.053333941695457554e-03
-4.373859261249999690e+03 -1.127411870202726105e-03 -2.364210893152928622e-03 -3.383524197554961923e-04 -1.176226655889632587e-03
-4.372816873437500362e+03 -1.179876752933362635e-03 -2.501738762904048407e-03 -3.733319550332192495e-04 -1.297416494501116074e-03
-4.371774485624998306e+03 -1.229322948842614211e-03 -2.631734678184402022e-03 -4.072975097527046064e-04 -1.415006884848147130e-03
-4.370732097812499887e+03 -1.274733794819252848e-03 -2.751720170615214699e-03 -4.397504389871078776e-04 -1.527269393380447076e-03
-4.369689709999999650e+03 -1.315301551031397001e-03 -2.859841120652635571e-03 -4.701202869875668270e-04 -1.632228342501722620e-03
-4.368647322187499412e+03 -1.350274703867540690e-03 -2.954602459236970683e-03 -4.979762055137694314e-04 -1.728395267280771492e-03
-4.367604934374999175e+03 -1.379833273876986208e-03 -3.036353776639162585e-03 -5.232365820979340389e-04 -1.815495388380621586e-03
-4.366562546562499847e+03 -1.405020773934410145e-03 -3.107418728926368730e-03 -5.462053768112131108e-04 -1.894591603355014111e-03
-4.365520158749999609e+03 -1.426770688045171783e-03 -3.170217515030887643e-03 -5.673613357881086405e-04 -1.967351467417404257e-03
-4.364477770937499372e+03 -1.445725419219557857e-03 -3.226548964977722384e-03 -5.870676337744296742e-04 -2.035039948572239191e-03
-4.363435383124999134e+03 -1.462252456119628435e-03 -3.276988817097824074e-03 -6.053414259375691948e-04 -2.097721333176666252e-03
-4.362392995312499806e+03 -1.476558136556361915e-03 -3.322273164245567387e-03 -6.223693721857115075e-04 -2.156046986298764019e-03
-4.361350607499999569e+03 -1.488832121682505047e-03 -3.363040364507329568e-03 -6.382642421676504481e-04 -2.210411488298737615e-03
-4.360308219687499331e+03 -1.498265005501583057e-03 -3.397578351657580282e-03 -6.526002121955064251e-04 -2.259344405942181281e-03
-4.359265831875000003e+03 -1.503772451326349782e-03 -3.423938350365289800e-03 -6.649850698856740608e-04 -2.301493466283925909e-03
-4.358223444062499766e+03 -1.504840242161114205e-03 -3.440716014924468259e-03 -6.750972430598428057e-04 -2.335752481852444197e-03
-4.357181056249999529e+03 -1.502175443283737316e-03 -3.448268282365583165e-03 -6.829079100896441211e-04 -2.362029193933221777e-03
-4.356138668437498382e+03 -1.495882001885935446e-03 -3.446800583707768182e-03 -6.884968174353856864e-04 -2.380606945447811141e-03
-4.355096280624999963e+03 -1.486151495987970104e-03 -3.435897204249611404e-03 -6.915882444266950634e-04 -2.390539980048032864e-03
-4.354053892812499726e+03 -1.473720990430509069e-03 -3.416231941331338874e-03 -6.919787742908605887e-04 -2.391133572377444633e-03
-4.353011504999999488e+03 -1.459746785634565046e-03 -3.390221696554937113e-03 -6.901176598696925988e-04 -2.383948488292960636e-03
-4.351969117187499251e+03 -1.445342253299469141e-03 -3.360611183509182136e-03 -6.866366700910176302e-04 -2.371173802511742246e-03
-4.350926729374999923e+03 -1.431876307950093272e-03 -3.330855513390258878e-03 -6.823052385693367241e-04 -2.355471067786876847e-03
-4.349884341562499685e+03 -1.419640360401565587e-03 -3.301114166361136196e-03 -6.770821756546185292e-04 -2.336700911135052537e-03
-4.348841953750000357e+03 -1.407779889857361903e-03 -3.269552723541267487e-03 -6.705393395009396750e-04 -2.313389176208145628e-03
-4.347799565937499210e+03 -1.396845804133324456e-03 -3.236710510026219890e-03 -6.627244080727081720e-04 -2.285704578636292041e-03
-4.346757178124999882e+03 -1.387931091425410879e-03 -3.204766747798284184e-03 -6.540662969640782419e-04 -2.255130104269050147e-03
-4.345714790312499645e+03 -1.380896079394547957e-03 -3.174295339887831142e-03 -6.449401561236933885e-04 -2.222961557445743939e-03
-4.344672402499999407e+03 -1.376985261142829858e-03 -3.148894480210561158e-03 -6.361805060601753974e-04 -2.192076005108927004e-03
-4.343630014687499170e+03 -1.376112239579532510e-03 -3.128958668169435839e-03 -6.279311412310560137e-04 -2.162967496261782117e-03
-4.342587626874999842e+03 -1.378072021886370471e-03 -3.115082090071910354e-03 -6.205107889450533912e-04 -2.136731893601493803e-03
-4.341545239062499604e+03 -1.383458238949357866e-03 -3.110088041156370848e-03 -6.146854260137081570e-04 -2.116003304019576856e-03
-4.340502851249999367e+03 -1.391719475204904752e-03 -3.113954386290287892e-03 -6.107006551373921890e-04 -2.101621735664077530e-03
-4.339460463437498220e+03 -1.402357104434918738e-03 -3.126545269787466778e-03 -6.087032843726121988e-04 -2.094086202257566375e-03
-4.338418075624999801e+03 -1.415218396506431192e-03 -3.147749221052591629e-03 -6.087193136171415581e-04 -2.093479644347852504e-03
-4.337375687812499564e+03 -1.431743462013820292e-03 -3.180475775031622963e-03 -6.112530297322387764e-04 -2.101529274863827863e-03
-4.336333299999999326e+03 -1.452891475200017782e-03 -3.227230471282586943e-03 -6.168538475114061044e-04 -2.120115196632791320e-03
-4.335290912187499998e+03 -1.478121669664109747e-03 -3.287089151005841928e-03 -6.254885612990719991e-04 -2.149113350371774801e-03
-4.334248524374999761e+03 -1.507363609603883494e-03 -3.360045409883402265e-03 -6.372230326405865439e-04 -2.188740099707828148e-03
-4.333206136562499523e+03 -1.540271472145161901e-03 -3.444264964612220228e-03 -6.516335880651526581e-04 -2.237530572786263893e-03
-4.332163748750000195e+03 -1.577931522320517432e-03 -3.541151215308627025e-03 -6.689606294406316885e-04 -2.296301232188887632e-03
-4.331121360937499958e+03 -1.620443663646157400e-03 -3.649932524193098913e-03 -6.888981865669527131e-04 -2.363992732303861737e-03
-4.330078973124999720e+03 -1.666203564582738415e-03 -3.766432888899637170e-03 -7.106530534340525394e-04 -2.437875543097317924e-03
-4.329036585312499483e+03 -1.715062926301627469e-03 -3.890464501290642838e-03 -7.342857686253651721e-04 -2.518151345052390463e-03
-4.327994197499999245e+03 -1.765661971013571165e-03 -4.018591107304294099e-03 -7.588626534735879716e-04 -2.601613075979474898e-03
-4.326951809687499917e+03 -1.816597636109207499e-03 -4.147256983870251969e-03 -7.835565057309956324e-04 -2.685422791489085886e-03
-4.325909421875000589e+03 -1.867734254160787052e-03 -4.275333971931413908e-03 -8.081215095264362037e-04 -2.768737939887915174e-03
-4.324867034062499442e+03 -1.918210393289900917e-03 -4.400169342363697937e-03 -8.319971755534659799e-04 -2.849639193260779940e-03
-4.323824646249999205e+03 -1.967647936452529122e-03 -4.520486589669909031e-03 -8.551181770981536139e-04 -2.927905117543982538e-03
-4.322782258437499877e+03 -2.016569584622895407e-03 -4.637869809658645877e-03 -8.780253914752425733e-04 -3.005389642116437516e-03
-4.321739870624999639e+03 -2.064752085932930470e-03 -4.751611441765594794e-03 -9.004326324380883912e-04 -3.081114208367085119e-03
-4.320697482812499402e+03 -2.111981624028718210e-03 -4.861184077997476698e-03 -9.222460143871795369e-04 -3.154759234051101886e-03
-4.319655094999999164e+03 -2.156383962582703647e-03 -4.963595544194236882e-03 -9.430002541904788232e-04 -3.224735566842065748e-03
-4.318612707187499836e+03 -2.197425249513483472e-03 -5.057923721606920678e-03 -9.624467447324521873e-04 -3.290196845946759263e-03
-4.317570319374999599e+03 -2.234606056796206285e-03 -5.142552038678057172e-03 -9.801065882343307223e-04 -3.349510690181869976e-03
-4.316527931562498452e+03 -2.267386830466235417e-03 -5.216536133927863507e-03 -9.959040579614931738e-04 -3.402424125900833842e-03
-4.315485543750000033e+03 -2.294666070122420784e-03 -5.277632973555773307e-03 -1.009377748726697282e-03 -3.447367369305109289e-03
-4.314443155937499796e+03 -2.316572564915937629e-03 -5.327123960386886785e-03 -1.020939757243857684e-03 -3.485754990843876761e-03
-4.313400768124999558e+03 -2.335382360431468955e-03 -5.370090817309837103e-03 -1.031565439356760304e-03 -3.520922248253793071e-03
-4.312358380312499321e+03 -2.352562458144048189e-03 -5.410193368980824834e-03 -1.041971228305970309e-03 -3.555316685279670888e-03
-4.311315992499999993e+03 -2.369196470520382267e-03 -5.450673536811416996e-03 -1.052772804246047576e-03 -3.591039148983947871e-03
-4.310273604687499756e+03 -2.387039191563863384e-03 -5.493802412313737726e-03 -1.063984646249616561e-03 -3.628137770779595993e-03
-4.309231216875000428e+03 -2.407094126017497032e-03 -5.540471384745246017e-03 -1.075428773695590685e-03 -3.666004526165902999e-03
-4.308188829062499281e+03 -2.429514663325658963e-03 -5.590913645281679958e-03 -1.087328658811195520e-03 -3.705400172911823067e-03
-4.307146441249999953e+03 -2.452892889188304504e-03 -5.642162382377510776e-03 -1.099182455352820751e-03 -3.744613638323455659e-03
-4.306104053437499715e+03 -2.476660842902577916e-03 -5.692579540475313504e-03 -1.110490728069400343e-03 -3.781944199750249518e-03
-4.305061665624999478e+03 -2.500849343186437902e-03 -5.741357562958864305e-03 -1.120890508943508251e-03 -3.816157874504360129e-03
-4.304019277812499240e+03 -2.524205924088439301e-03 -5.785823731933730472e-03 -1.129975669267446444e-03 -3.845875291469372410e-03
-4.302976889999999912e+03 -2.546558034618207154e-03 -5.825895226769615444e-03 -1.138018658581176545e-03 -3.872027728681383570e-03
-4.301934502187499675e+03 -2.566951503063530111e-03 -5.859542711081098219e-03 -1.144682271735738242e-03 -3.893471604481163386e-03
-4.300892114374999437e+03 -2.584234101267408878e-03 -5.884543273060280875e-03 -1.149559075519175633e-03 -3.908825971164510242e-03
-4.299849726562499200e+03 -2.598400871989943635e-03 -5.901291863299643926e-03 -1.152747847449528710e-03 -3.918432329945616306e-03
-4.298807338749999872e+03 -2.610121468790087447e-03 -5.911309983658193101e-03 -1.154522705548675530e-03 -3.923227628775362123e-03
-4.297764950937499634e+03 -2.620100352348143924e-03 -5.916457058852287593e-03 -1.155233653421660397e-03 -3.924405398124806293e-03
-4.296722563124999397e+03 -2.628253111972981768e-03 -5.916697132642070346e-03 -1.154766993677338325e-03 -3.921582939317007702e-03
-4.295680175312499159e+03 -2.634049972825476277e-03 -5.910270298613146817e-03 -1.152663394685799619e-03 -3.913204651516334794e-03
-4.294637787499999831e+03 -2.637958898894846721e-03 -5.898235496582407943e-03 -1.149125093726478808e-03 -3.899962146840713073e-03
-4.293595399687499594e+03 -2.639927195763988599e-03 -5.881217487177702909e-03 -1.144259592030845690e-03 -3.882224749986006116e-03
-4.292553011874998447e+03 -2.640972311454397540e-03 -5.861823510325455885e-03 -1.138659945429365637e-03 -3.862008189164990637e-03
-4.291510624062500028e+03 -2.640855442894083933e-03 -5.839983045384623990e-03 -1.132269479293890367e-03 -3.839122688956033650e-03
-4.290468236249999791e+03 -2.639704106069534761e-03 -5.816579151506223039e-03 -1.125416948303038702e-03 -3.814685078609259677e-03
-4.289425848437499553e+03 -2.638395111804223842e-03 -5.794089937416443611e-03 -1.118830961037729776e-03 -3.791165723458145807e-03
-4.288383460624999316e+03 -2.637699904590444944e-03 -5.774928360117215047e-03 -1.113308692619059031e-03 -3.771264153427910434e-03
-4.287341072812499988e+03 -2.637766360945856259e-03 -5.760903244854021117e-03 -1.109402492087117366e-03 -3.756847432123535530e-03
-4.286298684999999750e+03 -2.638655483543574706e-03 -5.753199505179329432e-03 -1.107426480505036047e-03 -3.748973744187550187e-03
-4.285256297187499513e+03 -2.639548500184190315e-03 -5.751150216476270081e-03 -1.107394081430539655e-03 -3.747682343125761754e-03
-4.284213909374999275e+03 -2.640924753751479857e-03 -5.756590691991697248e-03 -1.109692991860421066e-03 -3.754278656904044831e-03
-4.283171521562500857e+03 -2.643590625965226183e-03 -5.771714650732054017e-03 -1.114756305888137686e-03 -3.770219976517177884e-03
-4.282129133749998800e+03 -2.649970480482931844e-03 -5.801890731471085610e-03 -1.123864247979290557e-03 -3.799825963024334920e-03
-4.281086745937499472e+03 -2.661856517074322800e-03 -5.850881530377849762e-03 -1.138103854143599283e-03 -3.846757865588817330e-03
-4.280044358124999235e+03 -2.680804224683257849e-03 -5.921755491582114325e-03 -1.158045395972113296e-03 -3.912926175621044347e-03
-4.279001970312499907e+03 -2.708493367922341650e-03 -6.017000084414554119e-03 -1.183969468283722990e-03 -3.999260422073346033e-03
-4.277959582499999669e+03 -2.744498583442187521e-03 -6.135476248932156089e-03 -1.215549256381545347e-03 -4.104638050586343137e-03
-4.276917194687499432e+03 -2.787674619568375738e-03 -6.274344526897561447e-03 -1.252050403300016207e-03 -4.226562084417511723e-03
-4.275874806874998285e+03 -2.837883427302565539e-03 -6.432318322018957743e-03 -1.293194294773257784e-03 -4.364076551994726556e-03
-4.274832419062499866e+03 -2.894416573200911131e-03 -6.607492321495229276e-03 -1.338730894945834452e-03 -4.516323079183384714e-03
-4.273790031249999629e+03 -2.956457481959261138e-03 -6.796303499028209447e-03 -1.387847813261624272e-03 -4.680548079379611912e-03
-4.272747643437499391e+03 -3.023610406076761986e-03 -6.994688511757119961e-03 -1.439284879252828407e-03 -4.852491593935670186e-03
-4.271705255624999154e+03 -3.094720870974558124e-03 -7.198292377932596908e-03 -1.491942113404514953e-03 -5.028438773177301355e-03
-4.270662867812499826e+03 -3.168618874478581343e-03 -7.403796900625501942e-03 -1.544979225261208702e-03 -5.205554525348537499e-03
-4.269620479999999588e+03 -3.245705568978054546e-03 -7.611158553030960248e-03 -1.598106757827757974e-03 -5.382862917819862189e-03
-4.268578092187500260e+03 -3.324871354625775002e-03 -7.816898448207022787e-03 -1.650332026232160555e-03 -5.557021139170644289e-03
-4.267535704375000023e+03 -3.404913852354107297e-03 -8.017480634308996393e-03 -1.700737800208114306e-03 -5.724944412333553626e-03
-4.266493316562498876e+03 -3.485347375389189969e-03 -8.212520936447238393e-03 -1.749226972617549209e-03 -5.886311828133572975e-03
-4.265450928749999548e+03 -3.566114100224186591e-03 -8.401893989209579389e-03 -1.795797121792937732e-03 -6.041121538247550687e-03
-4.264408540937499311e+03 -3.644716939127792994e-03 -8.580387183144725163e-03 -1.839502514707010540e-03 -6.186199211186686926e-03
-4.263366153124999983e+03 -3.720156252142461494e-03 -8.746894999703857740e-03 -1.880344857449567234e-03 -6.321559574105222595e-03
-4.262323765312499745e+03 -3.791000753681005725e-03 -8.899582042125563086e-03 -1.918104534921196216e-03 -6.446473740048593026e-03
-4.261281377499998598e+03 -3.854973375234642657e-03 -9.034967290905544096e-03 -1.952165776594943581e-03 -6.558882767878197045e-03
-4.260238989687499270e+03 -3.911290822479073989e-03 -9.152990014339485933e-03 -1.982883411760693205e-03 -6.659990201109522445e-03
-4.259196601874999033e+03 -3.959655340817236704e-03 -9.253488060675390744e-03 -2.010475059635985235e-03 -6.750537258775641571e-03
-4.258154214062499705e+03 -4.000704286137270888e-03 -9.338202964201763878e-03 -2.035311139149182779e-03 -6.831777320884195766e-03
-4.257111826249999467e+03 -4.034004427724875372e-03 -9.406220842261994383e-03 -2.056885442478699564e-03 -6.902020585485912386e-03
-4.256069438437499230e+03 -4.059584668656016603e-03 -9.458474564181010638e-03 -2.075254430072284544e-03 -6.961466797479579256e-03
-4.255027050624999902e+03 -4.077062128878016986e-03 -9.494974808049233203e-03 -2.090381999167618098e-03 -7.010004990354925039e-03
-4.253984662812499664e+03 -4.087503582604035471e-03 -9.518170136939743675e-03 -2.102701451634058499e-03 -7.049098110410569745e-03
-4.252942274999999427e+03 -4.091281389879100790e-03 -9.529220352712702499e-03 -2.112486393259522394e-03 -7.079672023132881423e-03
-4.251899887187500099e+03 -4.088654541858464941e-03 -9.529821974225081635e-03 -2.120336359231377293e-03 -7.103743369665863061e-03
-4.250857499374999861e+03 -4.081320973795283386e-03 -9.524284008304293933e-03 -2.127076335959906910e-03 -7.124081323137415253e-03
-4.249815111562498714e+03 -4.069695002220779026e-03 -9.513873397543358423e-03 -2.133032896860071869e-03 -7.141782859202219953e-03
-4.248772723749999386e+03 -4.054566163826863433e-03 -9.500776937095023814e-03 -2.138825340691740025e-03 -7.158923338095407769e-03
-4.247730335937499149e+03 -4.036702364603311603e-03 -9.486392675657649362e-03 -2.144797800822492457e-03 -7.176654781917254228e-03
-4.246687948124999821e+03 -4.016902246008554819e-03 -9.472288418157471038e-03 -2.151115220002260218e-03 -7.195528332869573565e-03
-4.245645560312499583e+03 -3.997501700247167201e-03 -9.464414883998614747e-03 -2.159222805101343370e-03 -7.220375660108703172e-03
-4.244603172500000255e+03 -3.979868157302977189e-03 -9.465440899862702026e-03 -2.169595462204031849e-03 -7.252778706037046191e-03
-4.243560784687499108e+03 -3.963789466642907156e-03 -9.474208427233531127e-03 -2.181813679667368288e-03 -7.291328389798170002e-03
-4.242518396874999780e+03 -3.948114948464157871e-03 -9.487842279691937816e-03 -2.195158045346900285e-03 -7.333615400865614933e-03
-4.241476009062499543e+03 -3.932944933297100910e-03 -9.505003297033489534e-03 -2.209093925831036483e-03 -7.377850726530772209e-03
-4.240433621249999305e+03 -3.917950903474218954e-03 -9.524335511275811711e-03 -2.223442823420371771e-03 -7.423436568229486304e-03
-4.239391233437499977e+03 -3.902164703465403183e-03 -9.542147607402821571e-03 -2.237397342147703309e-03 -7.467676818972036369e-03
-4.238348845624999740e+03 -3.886470076219309452e-03 -9.558713492263188477e-03 -2.251008125703836751e-03 -7.510741643010503815e-03
-4.237306457812499502e+03 -3.870709986394129092e-03 -9.572286727746884619e-03 -2.263738934928392031e-03 -7.550843558040589223e-03
-4.236264070000000174e+03 -3.853676012355636803e-03 -9.579115627383750012e-03 -2.274674864540466527e-03 -7.584934582346796426e-03
-4.235221682187499027e+03 -3.833604063638403579e-03 -9.574436216322234836e-03 -2.282422939365343420e-03 -7.608376921217530238e-03
-4.234179294374999699e+03 -3.810367461179091711e-03 -9.559824959737337965e-03 -2.287533824337916084e-03 -7.623015637133452246e-03
-4.233136906562499462e+03 -3.782243254723245338e-03 -9.534094304420946686e-03 -2.290260363385277723e-03 -7.629701378352175128e-03
-4.232094518750000134e+03 -3.748872969006683369e-03 -9.496169738340059716e-03 -2.290544130961128053e-03 -7.628247059392455690e-03
-4.231052130937499896e+03 -3.709693607728893703e-03 -9.443351674171145127e-03 -2.287819485253444595e-03 -7.616777172958381914e-03
-4.230009743124999659e+03 -3.664701791420033050e-03 -9.376699920400440383e-03 -2.282461869152043257e-03 -7.596550749080849957e-03
-4.228967355312499421e+03 -3.615616349739250897e-03 -9.300088811945597320e-03 -2.275259191877120057e-03 -7.570197541141974844e-03
-4.227924967500000093e+03 -3.565167381128767164e-03 -9.218543847313114686e-03 -2.266976844010475632e-03 -7.540269119185817950e-03
-4.226882579687498946e+03 -3.513976008596874333e-03 -9.134095303984825220e-03 -2.258089153287424870e-03 -7.508346059825083199e-03
-4.225840191874999618e+03 -3.461518941293996107e-03 -9.045365140637626200e-03 -2.248308298086650926e-03 -7.473473547680650406e-03
-4.224797804062499381e+03 -3.409003003006238347e-03 -8.953204317900597536e-03 -2.237550400301513767e-03 -7.435375603376008155e-03
-4.223755416249999143e+03 -3.357357067479864194e-03 -8.858290211975875655e-03 -2.225444663102806638e-03 -7.392823499834703764e-03
-4.222713028437499815e+03 -3.310054847866044075e-03 -8.767246354954346538e-03 -2.213284903017101457e-03 -7.350118122685251817e-03
-4.221670640625000487e+03 -3.268108805668776522e-03 -8.683576777088648779e-03 -2.202097991513741419e-03 -7.310668720407731934e-03
-4.220628252812500250e+03 -3.231077893063340027e-03 -8.607785641824471784e-03 -2.192290586312577866e-03 -7.275821813207997493e-03
-4.219585864999999103e+03 -3.198126566756306303e-03 -8.538050718846341980e-03 -2.183288762638203265e-03 -7.243668921964198544e-03
-4.218543477187498866e+03 -3.170246566144712102e-03 -8.477611978328344899e-03 -2.175732359799569578e-03 -7.216329716410817448e-03
-4.217501089374999538e+03 -3.150113672876458503e-03 -8.434291227961680792e-03 -2.171585129036545520e-03 -7.200310856987583025e-03
-4.216458701562499300e+03 -3.140246158599604986e-03 -8.414681736230660014e-03 -2.172498156868082463e-03 -7.201074437242091508e-03
-4.215416313749999972e+03 -3.141670716410532513e-03 -8.422647311159020544e-03 -2.179514175952637026e-03 -7.222059875053554213e-03
-4.214373925937498825e+03 -3.155320958849878923e-03 -8.459311726597192743e-03 -2.192561229171214113e-03 -7.263009724215258034e-03
-4.213331538124999497e+03 -3.180498888721932337e-03 -8.523532403437028906e-03 -2.211259300470769067e-03 -7.322646705410983461e-03
-4.212289150312499260e+03 -3.215736006347842679e-03 -8.612771932741059705e-03 -2.235190801587048220e-03 -7.399570827805927384e-03
-4.211246762499999932e+03 -3.260571717020327095e-03 -8.726965519934584692e-03 -2.264569098564148293e-03 -7.494471927824157727e-03
-4.210204374687499694e+03 -3.313921792120773108e-03 -8.864830486534589285e-03 -2.299262935749413119e-03 -7.606898682721579749e-03
-4.209161986874999457e+03 -3.374131629765847809e-03 -9.022931349265642109e-03 -2.338703657713101132e-03 -7.734953825364603193e-03
-4.208119599062499219e+03 -3.437999406613943213e-03 -9.192931693071334370e-03 -2.380968799520208519e-03 -7.872266397043458167e-03
-4.207077211249999891e+03 -3.502840499396558949e-03 -9.368402956497046130e-03 -2.424535686546949297e-03 -8.013794765784660809e-03
-4.206034823437499654e+03 -3.565042486908371298e-03 -9.540749593958060965e-03 -2.467577937788767092e-03 -8.153499916667377237e-03
-4.204992435625000326e+03 -3.621695452031066954e-03 -9.703380620359646630e-03 -2.508969341259433689e-03 -8.287663514920634578e-03
-4.203950047812499179e+03 -3.669867833302319776e-03 -9.851592415758664636e-03 -2.548190813402349039e-03 -8.414576714924570933e-03
-4.202907659999998941e+03 -3.707293971541598867e-03 -9.981077941337094736e-03 -2.584238487571243782e-03 -8.530932398467144448e-03
-4.201865272187499613e+03 -3.732436785875337896e-03 -1.008758842814607218e-02 -2.615745663773326284e-03 -8.632230072248210304e-03
-4.200822884374999376e+03 -3.744193904214633117e-03 -1.016719330080517215e-02 -2.641571299411545146e-03 -8.714719636413946827e-03
-4.199780496562500048e+03 -3.743935310818527484e-03 -1.022228856605723706e-02 -2.662127699593382166e-03 -8.779778603677616811e-03
-4.198738108749999810e+03 -3.731474616362677726e-03 -1.025187754703993891e-02 -2.677086725679096637e-03 -8.826341475125770025e-03
-4.197695720937500482e+03 -3.710913784716954322e-03 -1.026496437771045635e-02 -2.688428836548131199e-03 -8.860953106396901244e-03
-4.196653333124999335e+03 -3.687608932044682524e-03 -1.027256938064778635e-02 -2.698409253013027333e-03 -8.891055585163154182e-03
-4.195610945312500007e+03 -3.663064160221688511e-03 -1.027711229556142053e-02 -2.707403701096351700e-03 -8.917890756379507136e-03
-4.194568557499999770e+03 -3.638269355907581583e-03 -1.028101789306408269e-02 -2.716010626712938528e-03 -8.943432281356673494e-03
-4.193526169687499532e+03 -3.615137288449238057e-03 -1.028840604500065418e-02 -2.725092596054654124e-03 -8.970520742885970678e-03
-4.192483781874999295e+03 -3.594591333744738722e-03 -1.030166149109786392e-02 -2.735160474208607213e-03 -9.000835865283138976e-03
-4.191441394062499967e+03 -3.580422270887619832e-03 -1.032903004589408660e-02 -2.747601171658465343e-03 -9.038937208628979036e-03
-4.190399006249999729e+03 -3.573670548877626654e-03 -1.037337353601043913e-02 -2.763026116153797975e-03 -9.086828263868640398e-03
-4.189356618437500401e+03 -3.576378392538094760e-03 -1.043989434363733551e-02 -2.782906981423766829e-03 -9.149338104393486826e-03
-4.188314230625000164e+03 -3.589443017945587611e-03 -1.052952278861858312e-02 -2.807224763220177253e-03 -9.226390590418326321e-03
-4.187271842812499926e+03 -3.615748490372592584e-03 -1.064653150964572567e-02 -2.836643312208125909e-03 -9.320153198910812592e-03
-4.186229454999998779e+03 -3.655672136629158075e-03 -1.079070299896446594e-02 -2.870787440987680045e-03 -9.429377844754055840e-03
-4.185187067187499451e+03 -3.710034550000638857e-03 -1.096441492176938176e-02 -2.910066330457509228e-03 -9.555393324357253429e-03
-4.184144679374999214e+03 -3.779703657136374972e-03 -1.116783505901963562e-02 -2.954134603954766593e-03 -9.697050290060958352e-03
-4.183102291562499886e+03 -3.864196421644482213e-03 -1.139679450939274849e-02 -3.001708121334178882e-03 -9.850120098964222637e-03
-4.182059903749999648e+03 -3.960426195600002738e-03 -1.164466476935405170e-02 -3.051559141972619554e-03 -1.001056435454124142e-02
-4.181017515937500320e+03 -4.066895703566158517e-03 -1.190665271277011744e-02 -3.102491389564271222e-03 -1.017445274220312064e-02
-4.179975128124999173e+03 -4.182326757175429226e-03 -1.218217348944430727e-02 -3.154776902333970758e-03 -1.034267408514162601e-02
-4.178932740312499845e+03 -4.305136411309092026e-03 -1.247003838397918972e-02 -3.208762451384578572e-03 -1.051636077370051749e-02
-4.177890352499999608e+03 -4.434816196323718845e-03 -1.277018834376837317e-02 -3.265210929767677940e-03 -1.069800706344535210e-02
-4.176847964687499370e+03 -4.569484841443655597e-03 -1.307899501007054807e-02 -3.323775352365741786e-03 -1.088646873909985581e-02
-4.175805576875000042e+03 -4.708677699149023919e-03 -1.339532124421249568e-02 -3.384202306866855928e-03 -1.108090985832110680e-02
-4.174763189062499805e+03 -4.850992824583706155e-03 -1.371478025462504260e-02 -3.445482788957350117e-03 -1.127802199949675191e-02
-4.173720801249999568e+03 -4.995575541272850688e-03 -1.403611779955351094e-02 -3.507776011585239488e-03 -1.147832347068795771e-02
-4.172678413437500240e+03 -5.138113866497491522e-03 -1.434926177762502024e-02 -3.569020741633329406e-03 -1.167506833077625213e-02
-4.171636025624999093e+03 -5.273428935592752720e-03 -1.463965641203178805e-02 -3.625848165434729375e-03 -1.185724344355330688e-02
-4.170593637812499765e+03 -5.397160234570516461e-03 -1.489593079319196517e-02 -3.675770513552539982e-03 -1.201672949208328414e-02
-4.169551249999999527e+03 -5.508168599291086293e-03 -1.511416564697079697e-02 -3.717892774358167417e-03 -1.215062261942517763e-02
-4.168508862187499290e+03 -5.607433680642296206e-03 -1.529792638937344483e-02 -3.753571241554791178e-03 -1.226337801146226529e-02
-4.167466474374999962e+03 -5.696129748502956960e-03 -1.545168644153576375e-02 -3.784489515476645999e-03 -1.236051446104855477e-02
-4.166424086562499724e+03 -5.773963549666500696e-03 -1.557635678100634767e-02 -3.810967794880460238e-03 -1.244309208388252354e-02
-4.165381698749999487e+03 -5.842123938067536257e-03 -1.567595387586545597e-02 -3.833861568344467015e-03 -1.251391683341744610e-02
-4.164339310937500159e+03 -5.903673855528692935e-03 -1.575792653381567418e-02 -3.854934384992827513e-03 -1.257875425624664124e-02
-4.163296923124999012e+03 -5.959979888324352243e-03 -1.582520112624386660e-02 -3.874694897595745268e-03 -1.263926925687075195e-02
-4.162254535312499684e+03 -6.011030219372440891e-03 -1.587915905698566651e-02 -3.893489601523188876e-03 -1.269659579776936942e-02
-4.161212147499999446e+03 -6.055034389593056537e-03 -1.591698760730330883e-02 -3.910452112284824693e-03 -1.274791242525142275e-02
-4.160169759687499209e+03 -6.092159746376051878e-03 -1.593994709216967412e-02 -3.925666442916675956e-03 -1.279349858459003127e-02
-4.159127371874999881e+03 -6.123616858924819419e-03 -1.595224605230286669e-02 -3.939941247621291283e-03 -1.283599421501143562e-02
-4.158084984062499643e+03 -6.149400064785432406e-03 -1.595386242713131217e-02 -3.952942098740616465e-03 -1.287431301535894509e-02
-4.157042596249999406e+03 -6.170699350214040903e-03 -1.594679265651478481e-02 -3.964585986840151767e-03 -1.290818858604899158e-02
-4.156000208437499168e+03 -6.190390151778336035e-03 -1.593644460063204857e-02 -3.975889815289223098e-03 -1.294093498313971489e-02
-4.154957820624999840e+03 -6.212414509495899767e-03 -1.593068886274033938e-02 -3.988449112460143442e-03 -1.297774486755648264e-02
-4.153915432812499603e+03 -6.234363459508620968e-03 -1.592437710905643747e-02 -4.000923570036733941e-03 -1.301425464392288144e-02
-4.152873044999999365e+03 -6.254645129128975391e-03 -1.591558060201598082e-02 -4.012740849624298750e-03 -1.304860340827747149e-02
-4.151830657187500037e+03 -6.269777826125722334e-03 -1.589673151337928775e-02 -4.021780597421169799e-03 -1.307390042807007012e-02
-4.150788269374999800e+03 -6.276923464710854224e-03 -1.586285997137774559e-02 -4.026794363912393482e-03 -1.308609705354877445e-02
-4.149745881562499562e+03 -6.276076849950333429e-03 -1.581472577308207228e-02 -4.027971050991002201e-03 -1.308581926632341498e-02
-4.148703493750000234e+03 -6.268248466912098964e-03 -1.575371301537343421e-02 -4.025343318196741328e-03 -1.307318486909846839e-02
-4.147661105937499997e+03 -6.255007432413748833e-03 -1.568339349245230149e-02 -4.019283772160806012e-03 -1.304941521774269364e-02
-4.146618718124998850e+03 -6.238846166656242774e-03 -1.561034757011528495e-02 -4.010850282590265256e-03 -1.301795427925653455e-02
-4.145576330312499522e+03 -6.217395955965023847e-03 -1.552969446225601138e-02 -3.999150549198797477e-03 -1.297591405660422116e-02
-4.144533942499999284e+03 -6.190956867298247172e-03 -1.544163103011022761e-02 -3.984224797312148347e-03 -1.292343505331430484e-02
-4.143491554687499956e+03 -6.159461610377855653e-03 -1.534729024055600868e-02 -3.966170319666063350e-03 -1.286084251626086992e-02
-4.142449166874999719e+03 -6.124141618796685380e-03 -1.525096380935464166e-02 -3.945918529355674394e-03 -1.279116522565131552e-02
-4.141406779062500391e+03 -6.084090192817645862e-03 -1.515061624963673012e-02 -3.922722437739586780e-03 -1.271198914854651009e-02
-4.140364391250000153e+03 -6.041005983826772119e-03 -1.504996827274173235e-02 -3.897428727005070818e-03 -1.262606627519859831e-02
-4.139322003437499006e+03 -5.997071630370532334e-03 -1.495144392699191208e-02 -3.870753712479340931e-03 -1.253572267342395637e-02
-4.138279615624999678e+03 -5.952800440053592802e-03 -1.485484217666845942e-02 -3.842836236586680016e-03 -1.244141201469340340e-02
-4.137237227812499441e+03 -5.907871633860229364e-03 -1.476148474863966248e-02 -3.814572925361310162e-03 -1.234604001523739378e-02
-4.136194840000000113e+03 -5.865761995331490557e-03 -1.468043933011077898e-02 -3.788466974849320507e-03 -1.225770703830318838e-02
-4.135152452187498966e+03 -5.825962784619821005e-03 -1.461102404407008289e-02 -3.764913229182704438e-03 -1.217768345289325406e-02
-4.134110064374999638e+03 -5.791439108827834553e-03 -1.455856466913437938e-02 -3.745491118187127284e-03 -1.211106858078323141e-02
-4.133067676562499400e+03 -5.766260339096658354e-03 -1.453084223129053748e-02 -3.732220981027022707e-03 -1.206438061468879594e-02
-4.132025288750000072e+03 -5.747066106330018034e-03 -1.452285536660088451e-02 -3.724729259721488214e-03 -1.203639375793891589e-02
-4.130982900937499835e+03 -5.731090160140337939e-03 -1.452956509493585208e-02 -3.722137067538076622e-03 -1.202425117356508213e-02
-4.129940513124999597e+03 -5.716029265548591004e-03 -1.454394157446847920e-02 -3.722868286143400911e-03 -1.202284799734077737e-02
-4.128898125312499360e+03 -5.704498319477347909e-03 -1.456772761307563446e-02 -3.727335593828072242e-03 -1.203350646284462831e-02
-4.127855737500000032e+03 -5.698745534803870312e-03 -1.460257213362772984e-02 -3.735669418081907691e-03 -1.205663616247826253e-02
-4.126813349687499795e+03 -5.702046573382178220e-03 -1.465404546407942862e-02 -3.749175229821775750e-03 -1.209643740404619909e-02
-4.125770961875000467e+03 -5.716053798638888982e-03 -1.472872065857687256e-02 -3.769782275653212663e-03 -1.215911717560686639e-02
-4.124728574062498410e+03 -5.741403055287063947e-03 -1.483008764619026844e-02 -3.798271199014485646e-03 -1.224717108587233642e-02
-4.123686186249999082e+03 -5.778694435796802309e-03 -1.495919909241830333e-02 -3.835013924664657740e-03 -1.236177404027632119e-02
-4.122643798437498845e+03 -5.825540749195372986e-03 -1.510837794833968205e-02 -3.878095699492373118e-03 -1.249673116162887745e-02
-4.121601410624999517e+03 -5.877494658481971675e-03 -1.526521187811959862e-02 -3.923792057636050178e-03 -1.264002540839029819e-02
-4.120559022812499279e+03 -5.932528673609594599e-03 -1.542157668865840742e-02 -3.969597236892626231e-03 -1.278357934429361076e-02
-4.119516634999999951e+03 -5.988524584108875261e-03 -1.556936988751519806e-02 -4.013341284047941548e-03 -1.292040673445715021e-02
-4.118474247187499714e+03 -6.039204740916654691e-03 -1.569282338984818656e-02 -4.051279586990272005e-03 -1.303846253650016787e-02
-4.117431859375000386e+03 -6.082110066237809455e-03 -1.578602265412230865e-02 -4.082055123687316697e-03 -1.313339829054350691e-02
-4.116389471562499239e+03 -6.115395149475206550e-03 -1.584510899159862277e-02 -4.104489528632708148e-03 -1.320144556240496723e-02
-4.115347083749999911e+03 -6.142709735194673039e-03 -1.587868463146222334e-02 -4.120810163141166299e-03 -1.324979128567159437e-02
-4.114304695937498764e+03 -6.166678671869799469e-03 -1.589282006304253148e-02 -4.132623314835544986e-03 -1.328361713299269255e-02
-4.113262308124999436e+03 -6.188503786801105751e-03 -1.588978113147976323e-02 -4.140312415043754732e-03 -1.330416879128372420e-02
-4.112219920312499198e+03 -6.209745576053762872e-03 -1.587124991928102330e-02 -4.143822018960551141e-03 -1.331128058594960306e-02
-4.111177532499999870e+03 -6.229661291806809671e-03 -1.583544246797501803e-02 -4.142532078486567924e-03 -1.330297397723761814e-02
-4.110135144687499633e+03 -6.244135766131198896e-03 -1.577471213259593746e-02 -4.134692257162051778e-03 -1.327364429971150152e-02
-4.109092756874999395e+03 -6.250331847263486396e-03 -1.568800121959441560e-02 -4.120365106508453064e-03 -1.322351199931353673e-02
-4.108050369062499158e+03 -6.248139639711483215e-03 -1.557791839282269934e-02 -4.100174945214023203e-03 -1.315459966486081690e-02
-4.107007981249999830e+03 -6.238359100010277582e-03 -1.544818056978774709e-02 -4.074966406817982258e-03 -1.306963392477597172e-02
-4.105965593437498683e+03 -6.222383919364122759e-03 -1.530586261096603118e-02 -4.046688720762455470e-03 -1.297487959323875319e-02
-4.104923205624999355e+03 -6.199018142703406967e-03 -1.515017090807794717e-02 -4.015043542672914675e-03 -1.286938958406523385e-02
-4.103880817812500027e+03 -6.167958452931597037e-03 -1.498213263820861139e-02 -3.979681229473420838e-03 -1.275205376411289553e-02
-4.102838429999999789e+03 -6.129891488293278366e-03 -1.480557993809352921e-02 -3.941181113694024012e-03 -1.262473899392130283e-02
-4.101796042187500461e+03 -6.085991541773597135e-03 -1.462432123111186838e-02 -3.900034550316917176e-03 -1.248902803091215402e-02
-4.100753654375000224e+03 -6.038335541443729838e-03 -1.444462841343617694e-02 -3.857855224087617697e-03 -1.235009464132539973e-02
-4.099711266562499077e+03 -5.987387524867188171e-03 -1.427156156401923268e-02 -3.816300497830132487e-03 -1.221324610375585165e-02
-4.098668878749998839e+03 -5.931668304674658082e-03 -1.410373872558957214e-02 -3.775024403553002735e-03 -1.207737353460130482e-02
-4.097626490937499511e+03 -5.871616697457150702e-03 -1.394202362112175603e-02 -3.734286227830967055e-03 -1.194330525238055003e-02
-4.096584103124999274e+03 -5.808831333868634539e-03 -1.378727371598276533e-02 -3.694443011224369470e-03 -1.181218116287044255e-02
-4.095541715312499946e+03 -5.745131958544389371e-03 -1.364151331538263588e-02 -3.655967815376962547e-03 -1.168551077065883154e-02
-4.094499327500000163e+03 -5.680213940802705634e-03 -1.350386975028905999e-02 -3.618497112893894786e-03 -1.156212821306074404e-02
-4.093456939687499471e+03 -5.612610183904021867e-03 -1.337241360443760033e-02 -3.581494696700953610e-03 -1.144031759614349934e-02
-4.092414551874999233e+03 -5.540642604957759371e-03 -1.324508936723703227e-02 -3.544786128446244383e-03 -1.131952044457311575e-02
-4.091372164062499451e+03 -5.465516227153745590e-03 -1.312479147661919573e-02 -3.509253000400577947e-03 -1.120255033165575183e-02
-4.090329776249999668e+03 -5.387001918558521549e-03 -1.300844875448955475e-02 -3.474304756074211159e-03 -1.108751889169549108e-02
-4.089287388437499885e+03 -5.308975973924263785e-03 -1.290402054810688495e-02 -3.442045832010198498e-03 -1.098113807755467762e-02
-4.088245000624999193e+03 -5.235077794679622760e-03 -1.281920720348494851e-02 -3.414731534101541482e-03 -1.089059267283861397e-02
-4.087202612812499410e+03 -5.163250421211096688e-03 -1.274825248948432271e-02 -3.391162302247368275e-03 -1.081204344837862277e-02
-4.086160224999999627e+03 -5.094962004569286544e-03 -1.269177420486107544e-02 -3.371307487660997557e-03 -1.074538134230436197e-02
-4.085117837187500299e+03 -5.031092850251638222e-03 -1.264731021048145533e-02 -3.354340374824682502e-03 -1.068796107124834159e-02
-4.084075449375000062e+03 -4.971549165703370750e-03 -1.261036059118251368e-02 -3.339392518559327477e-03 -1.063700773001558311e-02
-4.083033061562498915e+03 -4.915445243069926223e-03 -1.257984292569438653e-02 -3.326563504652303282e-03 -1.059283246083726239e-02
-4.081990673749999132e+03 -4.864825760870354274e-03 -1.256245912483817950e-02 -3.318061486642936639e-03 -1.056245809439873042e-02
-4.080948285937499804e+03 -4.821012887319372012e-03 -1.256017268632973923e-02 -3.314799405659163596e-03 -1.054877700315818775e-02
-4.079905898124999567e+03 -4.785434243702577084e-03 -1.257145495213049698e-02 -3.316181048129352577e-03 -1.054987681852886244e-02
-4.078863510312500239e+03 -4.757479880672727673e-03 -1.258988330996618603e-02 -3.320518495826764362e-03 -1.056037552203619931e-02
-4.077821122499999092e+03 -4.735463488166736720e-03 -1.260836688208857165e-02 -3.325945610915046272e-03 -1.057433121600919075e-02
-4.076778734687500219e+03 -4.719179173991574182e-03 -1.262547358494898499e-02 -3.332056419919908648e-03 -1.059045033116106510e-02
-4.075736346874999072e+03 -4.708277289060172795e-03 -1.264038276877233608e-02 -3.338695991647244819e-03 -1.060823856410467864e-02
-4.074693959062499744e+03 -4.701178132509557447e-03 -1.265131468907654960e-02 -3.345419467820708471e-03 -1.062628129043383801e-02
-4.073651571249999506e+03 -4.695734353758806989e-03 -1.265550008720672803e-02 -3.351341422166336913e-03 -1.064176673615986439e-02
-4.072609183437499723e+03 -4.693857415212466903e-03 -1.265521753651294330e-02 -3.356383127260291824e-03 -1.065444737275798165e-02
-4.071566795624999031e+03 -4.695042867518092050e-03 -1.264795575190569982e-02 -3.359653982476834902e-03 -1.066149959597072726e-02
-4.070524407812499703e+03 -4.697420736382180821e-03 -1.262810833829869014e-02 -3.359714834349970380e-03 -1.065836310418010260e-02
-4.069482019999999466e+03 -4.701300002721040677e-03 -1.259944757328126420e-02 -3.357345484870166447e-03 -1.064752051097144978e-02
-4.068439632187500138e+03 -4.707128359249306178e-03 -1.256542092117879025e-02 -3.353122624066505984e-03 -1.063080737761148628e-02
-4.067397244374998536e+03 -4.712088911715777220e-03 -1.252298781920493931e-02 -3.346249784804363782e-03 -1.060570486876571787e-02
-4.066354856562499208e+03 -4.713201597791327919e-03 -1.247002801247771089e-02 -3.336025187712601814e-03 -1.056999732633738011e-02
-4.065312468749998970e+03 -4.709983126296612109e-03 -1.240739044144689718e-02 -3.322908201761776408e-03 -1.052514967528496263e-02
-4.064270080937499642e+03 -4.705718328566197914e-03 -1.234261411439968245e-02 -3.308489821026848899e-03 -1.047620829757757097e-02
-4.063227693124999405e+03 -4.700418494166587469e-03 -1.227707712887208050e-02 -3.293225838163464300e-03 -1.042461988030414163e-02
-4.062185305312500077e+03 -4.693582303263407404e-03 -1.221119749509659395e-02 -3.277213305025146375e-03 -1.037069405035189601e-02
-4.061142917499998475e+03 -4.684145551250587514e-03 -1.214612900680810820e-02 -3.260881858537319558e-03 -1.031579211054518136e-02
-4.060100529687499147e+03 -4.669505141218296615e-03 -1.207819285490025971e-02 -3.243394492234751795e-03 -1.025726794091305280e-02
-4.059058141874998910e+03 -4.649505797108492884e-03 -1.200543603035496287e-02 -3.224174290482515002e-03 -1.019330107206216016e-02
-4.058015754062499582e+03 -4.623229973079586927e-03 -1.192479792882837793e-02 -3.202724508897292904e-03 -1.012232664331828846e-02
-4.056973366249999799e+03 -4.588685289480590006e-03 -1.183409552024426194e-02 -3.178860953465690014e-03 -1.004376919232517068e-02
-4.055930978437499562e+03 -4.545971282241550657e-03 -1.173551745202551164e-02 -3.153504504868637030e-03 -9.960544490013767405e-03
-4.054888590624999324e+03 -4.493099839703962144e-03 -1.162301527661528840e-02 -3.125573021578420020e-03 -9.869240074484406100e-03
-4.053846202812499996e+03 -4.429112189120437866e-03 -1.149154528401120402e-02 -3.093585654382629072e-03 -9.765189076714111266e-03
-4.052803814999999759e+03 -4.357463385351449323e-03 -1.134824214640547946e-02 -3.059192827541425217e-03 -9.653611452752878033e-03
-4.051761427187499976e+03 -4.283148238030601816e-03 -1.120228104578880127e-02 -3.024230507951628823e-03 -9.540306055635725327e-03
-4.050719039374999738e+03 -4.206570726708626189e-03 -1.105353573299712629e-02 -2.988274239606070193e-03 -9.423936092172712983e-03
-4.049676651562499501e+03 -4.127369530924717041e-03 -1.090200684802904163e-02 -2.951328905537353893e-03 -9.304519788355392063e-03
-4.048634263750000173e+03 -4.047582177542315141e-03 -1.075272799329738890e-02 -2.915109176491468505e-03 -9.187464015609212928e-03
-4.047591875937499481e+03 -3.972340858792691026e-03 -1.061946012479463713e-02 -2.883475129236718476e-03 -9.084928504899583007e-03
-4.046549488124999698e+03 -3.908247212965765792e-03 -1.051736745126942776e-02 -2.860499663859573504e-03 -9.009728256083357478e-03
-4.045507100312499460e+03 -3.858589831234300518e-03 -1.045000061625373823e-02 -2.846808543017536903e-03 -8.963807970368706246e-03
-4.044464712500000132e+03 -3.822662866894078332e-03 -1.041449744262573814e-02 -2.841617380600520559e-03 -8.944671211406159464e-03
-4.043422324687498985e+03 -3.801187946965912511e-03 -1.041223959669677034e-02 -2.845160976215877022e-03 -8.953031824774981134e-03
-4.042379936875000112e+03 -3.792409931915879592e-03 -1.043863479327104306e-02 -2.856035451194899842e-03 -8.984447764228903691e-03
-4.041337549062499420e+03 -3.795546901348402502e-03 -1.049085673748682314e-02 -2.873664642044067383e-03 -9.037085540404183465e-03
-4.040295161249999637e+03 -3.813843013930951799e-03 -1.057259760251460373e-02 -2.898697742831888441e-03 -9.112966269656627011e-03
-4.039252773437499400e+03 -3.848686386989920178e-03 -1.068586303687223127e-02 -2.931781406822921762e-03 -9.214100547830330820e-03
-4.038210385625000072e+03 -3.899494529519099452e-03 -1.083254086322652486e-02 -2.973545243470993981e-03 -9.342442676794055975e-03
-4.037167997812500289e+03 -3.967269294163813798e-03 -1.101446096188123981e-02 -3.024738727062036350e-03 -9.500321332628389182e-03
-4.036125610000000506e+03 -4.046322469281216951e-03 -1.121509419330554702e-02 -3.081214042785610646e-03 -9.674685218536469011e-03
-4.035083222187499359e+03 -4.130706627754481691e-03 -1.142156714084195147e-02 -3.139420325297286474e-03 -9.854373013423442518e-03
-4.034040834374999577e+03 -4.218896018258508178e-03 -1.163037546531365402e-02 -3.198632989470428633e-03 -1.003710566326235405e-02
-4.032998446562499794e+03 -4.309123627609386976e-03 -1.183648797607043078e-02 -3.257765050512635447e-03 -1.021947076321487284e-02
-4.031956058750000011e+03 -4.398985671152157509e-03 -1.203567460218375740e-02 -3.315776409898085406e-03 -1.039820689078688187e-02
-4.030913670937500228e+03 -4.486838727921955289e-03 -1.222412880915554022e-02 -3.371339862949502327e-03 -1.056915658379290780e-02
-4.029871283124999536e+03 -4.572582182691444820e-03 -1.239848930916732754e-02 -3.423577164276557332e-03 -1.072957436170605440e-02
-4.028828895312499299e+03 -4.656861915321724651e-03 -1.255872578943892197e-02 -3.472443709158565175e-03 -1.087933057788285224e-02
-4.027786507499999971e+03 -4.739281807776838176e-03 -1.270346597787793200e-02 -3.517640972451095607e-03 -1.101750014075096942e-02
-4.026744119687499733e+03 -4.818261150935337911e-03 -1.283160829652565948e-02 -3.559145000375503552e-03 -1.114401880836621631e-02
-4.025701731874999950e+03 -4.893326863292780070e-03 -1.294281311494511512e-02 -3.596332198337713268e-03 -1.125694535501345871e-02
-4.024659344062499258e+03 -4.968378278383095079e-03 -1.304636306098511112e-02 -3.631127759535775039e-03 -1.136231685320268289e-02
-4.023616956249999475e+03 -5.041549737560994254e-03 -1.313800808258432790e-02 -3.662761988251056998e-03 -1.145773259769073543e-02
-4.022574568437499693e+03 -5.106254877824576224e-03 -1.320224449923438140e-02 -3.686999722929006854e-03 -1.152995765616150747e-02
-4.021532180624999910e+03 -5.160532029882466953e-03 -1.323199197730358899e-02 -3.701165885859790221e-03 -1.157065076230477316e-02
-4.020489792812500127e+03 -5.204476809225757998e-03 -1.322391728975281892e-02 -3.704393016959740739e-03 -1.157713043579798422e-02
-4.019447404999998980e+03 -5.238273987943955698e-03 -1.317827609458147899e-02 -3.696541016369724823e-03 -1.154899089528265387e-02
-4.018405017187499197e+03 -5.259270020943711092e-03 -1.309312971679954009e-02 -3.677178907544530109e-03 -1.148491842869438576e-02
-4.017362629374999415e+03 -5.266009676145272898e-03 -1.296878005527119654e-02 -3.647022829584775638e-03 -1.138718274765250678e-02
-4.016320241562499632e+03 -5.256312368924039718e-03 -1.280470970463893840e-02 -3.606223488430578515e-03 -1.125628562996830451e-02
-4.015277853750000304e+03 -5.229883787382629858e-03 -1.260212816102295602e-02 -3.554953265601541647e-03 -1.109279594673427509e-02
-4.014235465937499157e+03 -5.188254519810633555e-03 -1.236263941929493203e-02 -3.493450950638085986e-03 -1.089748917102601779e-02
-4.013193078124999829e+03 -5.132910515458164943e-03 -1.209259497683649182e-02 -3.424183057235445898e-03 -1.067808687422064709e-02
-4.012150690312499137e+03 -5.064752099605702648e-03 -1.179885701313749050e-02 -3.349715878190951453e-03 -1.044261169457054439e-02
-4.011108302499999809e+03 -4.985454851018325528e-03 -1.148649604466801637e-02 -3.271206639572843498e-03 -1.019468517173647421e-02
-4.010065914687499571e+03 -4.894283735673110244e-03 -1.115614133513481709e-02 -3.189144092203567357e-03 -9.935841913611659360e-03
-4.009023526874999334e+03 -4.790428987118165206e-03 -1.081103661099874422e-02 -3.104213851080515722e-03 -9.668227636984036422e-03
-4.007981139062499096e+03 -4.676835264720475421e-03 -1.046082198565979546e-02 -3.019191961731257194e-03 -9.400493759439557465e-03
-4.006938751249999768e+03 -4.553523816789075904e-03 -1.010608229842539264e-02 -2.934668818667456828e-03 -9.134478133619151896e-03
-4.005896363437499531e+03 -4.417709761755358143e-03 -9.742635641146175571e-03 -2.849966045964551394e-03 -8.868068611366103360e-03
-4.004853975625000203e+03 -4.271509332159270297e-03 -9.377080891081898684e-03 -2.767032780520015372e-03 -8.607328726957774387e-03
-4.003811587812499511e+03 -4.119990470550674404e-03 -9.020082927427362784e-03 -2.689941993250224202e-03 -8.364918737213141928e-03
-4.002769199999999273e+03 -3.965744251163889379e-03 -8.677995697245467072e-03 -2.620600474084320685e-03 -8.146749324455630770e-03
-4.001726812187499490e+03 -3.808919260639003455e-03 -8.348285077657538814e-03 -2.557702759515530569e-03 -7.948741064406118079e-03
-4.000684424374999708e+03 -3.649542334315833674e-03 -8.026097312482357096e-03 -2.499432598056557184e-03 -7.765232358026622622e-03
-3.999642036562499470e+03 -3.491076641905131554e-03 -7.720907569373835350e-03 -2.447860294256037125e-03 -7.602639583594178636e-03
-3.998599648749999687e+03 -3.338702135170252844e-03 -7.444127716989319514e-03 -2.405358581602482990e-03 -7.468310301821862347e-03
-3.997557260937499905e+03 -3.194500885081933382e-03 -7.196469691064103988e-03 -2.371462285280873106e-03 -7.360774457753132757e-03
-3.996514873125000122e+03 -3.059849101257939869e-03 -6.977863807399467544e-03 -2.345945984450993702e-03 -7.279307492335003113e-03
-3.995472485312500339e+03 -2.938010838088862646e-03 -6.793674496489734288e-03 -2.329373438630019059e-03 -7.225633804720084374e-03
-3.994430097499999647e+03 -2.832178057940623519e-03 -6.647470734404839834e-03 -2.321392584997736264e-03 -7.198635756230908726e-03
-3.993387709687499409e+03 -2.744046756647647734e-03 -6.538427835491369966e-03 -2.321016403162780468e-03 -7.195228669756815673e-03
-3.992345321874999627e+03 -2.676866407517884856e-03 -6.470081186061862888e-03 -2.328379972214975838e-03 -7.215809107906808600e-03
-3.991302934062500299e+03 -2.629773979593439531e-03 -6.438700270180112983e-03 -2.342059752084685396e-03 -7.255944422349304250e-03
-3.990260546249999607e+03 -2.605689157110552441e-03 -6.449663270049221277e-03 -2.362773576203196571e-03 -7.317839602058981256e-03
-3.989218158437500279e+03 -2.607934202499991288e-03 -6.509748068150367391e-03 -2.392064672467992918e-03 -7.406252311586554622e-03
-3.988175770624999132e+03 -2.636094138284402442e-03 -6.617756782983184177e-03 -2.429711670475574563e-03 -7.520472666287780425e-03
-3.987133382812499804e+03 -2.683699329567921024e-03 -6.760928982290836595e-03 -2.472284713457978834e-03 -7.649863776111921927e-03
-3.986090994999999111e+03 -2.748900140846582095e-03 -6.939642642329189176e-03 -2.520147008267749691e-03 -7.795534966851783328e-03
-3.985048607187500238e+03 -2.831044920627900311e-03 -7.154163729541051543e-03 -2.573736697324953936e-03 -7.958825627794407706e-03
-3.984006219374999546e+03 -2.925148682445816682e-03 -7.396923813537917280e-03 -2.631614143374586077e-03 -8.135269060725336746e-03
-3.982963831562499763e+03 -3.028375177788867646e-03 -7.662125220987640178e-03 -2.692464122690100582e-03 -8.320788424531842808e-03
-3.981921443749999526e+03 -3.138250283952976998e-03 -7.945579583023989687e-03 -2.755601913584215107e-03 -8.513259806904436081e-03
-3.980879055937500198e+03 -3.250503651898595074e-03 -8.241613754122424293e-03 -2.820344798844604418e-03 -8.710567760502382212e-03
-3.979836668124999051e+03 -3.359373012169873315e-03 -8.544497118866883206e-03 -2.886117989949176996e-03 -8.910933402931602368e-03
-3.978794280312499723e+03 -3.459422958552932532e-03 -8.843548666331142727e-03 -2.951374356282449388e-03 -9.109578532396441289e-03
-3.977751892499999030e+03 -3.550092124187729462e-03 -9.134603528055319777e-03 -3.014835232624847768e-03 -9.302559238924170554e-03
-3.976709504687499702e+03 -3.630768427399197994e-03 -9.413501698867820719e-03 -3.076070499456848469e-03 -9.488553684104367170e-03
-3.975667116874999465e+03 -3.702456536695558024e-03 -9.682108813803855935e-03 -3.137117989313490101e-03 -9.673852686764482234e-03
-3.974624729062500137e+03 -3.760475936612972178e-03 -9.930029192011113545e-03 -3.195740907007099500e-03 -9.851561441140110550e-03
-3.973582341249999899e+03 -3.802399684368064966e-03 -1.015334403155173683e-02 -3.250408076648734872e-03 -1.001696821431393748e-02
-3.972539953437499207e+03 -3.828230650712858771e-03 -1.035076953988778477e-02 -3.301469086682651526e-03 -1.017116124146253200e-02
-3.971497565624998970e+03 -3.838347456261498401e-03 -1.052340583134368443e-02 -3.348897515245284791e-03 -1.031406982871394852e-02
-3.970455177812499642e+03 -3.833292247806107528e-03 -1.066894151209400038e-02 -3.391210742820253195e-03 -1.044113963880818202e-02
-3.969412789999999404e+03 -3.814672565820454147e-03 -1.078431803652918700e-02 -3.426657608583945878e-03 -1.054699540244515357e-02
-3.968370402187500076e+03 -3.784802465398265370e-03 -1.087140365873359368e-02 -3.455469601838255956e-03 -1.063236907746439343e-02
-3.967328014374998929e+03 -3.741068283275147868e-03 -1.092339088798463878e-02 -3.475228023846394822e-03 -1.068983995066419106e-02
-3.966285626562499601e+03 -3.684275635046707371e-03 -1.093883448848989234e-02 -3.485075469785857156e-03 -1.071679740977892099e-02
-3.965243238749999819e+03 -3.620366936226280825e-03 -1.093180537777062658e-02 -3.488693241437069298e-03 -1.072458656143457367e-02
-3.964200850937500036e+03 -3.554077049647114215e-03 -1.091339340564395285e-02 -3.489888261619545923e-03 -1.072492450617871032e-02
-3.963158463124999344e+03 -3.487647786491751903e-03 -1.088700967303273155e-02 -3.489960940411273877e-03 -1.072181330581430808e-02
-3.962116075312499106e+03 -3.422755430535687378e-03 -1.085029897464813951e-02 -3.488603089951331816e-03 -1.071430965442509570e-02
-3.961073687499999323e+03 -3.364319916686405332e-03 -1.081033556590944335e-02 -3.487430128115667511e-03 -1.070737742959123814e-02
-3.960031299687499541e+03 -3.321038697219181809e-03 -1.078435454616730876e-02 -3.490676425167169548e-03 -1.071401274117785886e-02
-3.958988911874999758e+03 -3.300679089351025650e-03 -1.078848963746117419e-02 -3.502431420377063315e-03 -1.074675084376009761e-02
-3.957946524062499975e+03 -3.305538072098719582e-03 -1.083052531047174090e-02 -3.524083932271739310e-03 -1.080982752781461075e-02
-3.956904136250000192e+03 -3.337638801096691130e-03 -1.091250346948087306e-02 -3.556039919569072786e-03 -1.090445929610017392e-02
-3.955861748437499045e+03 -3.397558650270118309e-03 -1.103446443683364815e-02 -3.598027865539166550e-03 -1.102978431818941313e-02
-3.954819360624999263e+03 -3.484913981592588968e-03 -1.119479808227909039e-02 -3.649406913061561258e-03 -1.118381013751533135e-02
-3.953776972812499480e+03 -3.595977937690964573e-03 -1.138066168556463136e-02 -3.706840154600892726e-03 -1.135628703768751767e-02
-3.952734584999999697e+03 -3.724364832542267738e-03 -1.158143555093745815e-02 -3.767956909420561683e-03 -1.153993703290207007e-02
-3.951692197187499005e+03 -3.867484390880746633e-03 -1.179647318545020904e-02 -3.833467097061148306e-03 -1.173692322348857120e-02
-3.950649809375000132e+03 -4.025573605649582741e-03 -1.202575658026915593e-02 -3.904784967149027650e-03 -1.195156195975146524e-02
-3.949607421562499439e+03 -4.197360331344653778e-03 -1.226305665458449906e-02 -3.982229367848483768e-03 -1.218481238222347829e-02
-3.948565033750000111e+03 -4.378214698590755620e-03 -1.249579056507387972e-02 -4.063849833578003952e-03 -1.243069064403610861e-02
-3.947522645937499419e+03 -4.565330639459648683e-03 -1.272073794555956400e-02 -4.149491577519574641e-03 -1.268871167466506349e-02
-3.946480258124999636e+03 -4.754765917040396951e-03 -1.293253731624874857e-02 -4.238421776652876588e-03 -1.295662408260697153e-02
-3.945437870312498944e+03 -4.945734432995224118e-03 -1.313094840340890170e-02 -4.331273878072909589e-03 -1.323635441173333024e-02
-3.944395482499999616e+03 -5.130295524045126732e-03 -1.330844705471298170e-02 -4.425851510405946418e-03 -1.352118121078081311e-02
-3.943353094687499834e+03 -5.299718168643363300e-03 -1.345245734289528261e-02 -4.519478343142523460e-03 -1.380292607718926201e-02
-3.942310706875000051e+03 -5.448489024809205841e-03 -1.355344429654403195e-02 -4.609752541594293665e-03 -1.407425881577340290e-02
-3.941268319062499813e+03 -5.576148249346714672e-03 -1.361712307878065742e-02 -4.698138494332087557e-03 -1.433965864662871750e-02
-3.940225931250000031e+03 -5.687290865725540094e-03 -1.365310961201538636e-02 -4.786315493428229886e-03 -1.460425460707832218e-02
-3.939183543437499338e+03 -5.783134709843967998e-03 -1.366515121781885882e-02 -4.873760699983390246e-03 -1.486645281919478020e-02
-3.938141155624999556e+03 -5.868621944210791232e-03 -1.366917912185069625e-02 -4.963687090766204062e-03 -1.513605306657827936e-02
-3.937098767812499773e+03 -5.949330411795921217e-03 -1.368690177990709682e-02 -5.061994500145712388e-03 -1.543103353533261009e-02
-3.936056379999999535e+03 -6.022989347760377213e-03 -1.371405511140124864e-02 -5.166854291369264024e-03 -1.574579733797536879e-02
-3.935013992187499753e+03 -6.084654440385451300e-03 -1.373507956259530961e-02 -5.272268318481075806e-03 -1.606205290400635269e-02
-3.933971604374999970e+03 -6.136329844235850761e-03 -1.374427308739636228e-02 -5.374584610214607969e-03 -1.636867652079657121e-02
-3.932929216562499732e+03 -6.181479653512692886e-03 -1.374629279623998564e-02 -5.473351798738261727e-03 -1.666430280987795526e-02
-3.931886828749999950e+03 -6.218392457091553513e-03 -1.374875584395676004e-02 -5.570533715351689251e-03 -1.695491872159831173e-02
-3.930844440937499257e+03 -6.240487283607440774e-03 -1.373878977518586293e-02 -5.661160139343568085e-03 -1.722540626317869625e-02
-3.929802053124999475e+03 -6.247051342224810982e-03 -1.371316793961011027e-02 -5.743128506281910614e-03 -1.746938855724928727e-02
-3.928759665312499237e+03 -6.242555190020706961e-03 -1.368474559840508926e-02 -5.819508152494159807e-03 -1.769622357062747980e-02
-3.927717277499999909e+03 -6.228571923083925724e-03 -1.366360867882748971e-02 -5.894021471022192760e-03 -1.791724251450712777e-02
-3.926674889687499672e+03 -6.204809104827747543e-03 -1.364978999189967769e-02 -5.966399750005367542e-03 -1.813163457233171391e-02
-3.925632501874999434e+03 -6.170713492852150997e-03 -1.363888212926578011e-02 -6.034256866284421796e-03 -1.833215677337194857e-02
-3.924590114062499197e+03 -6.126222266116278931e-03 -1.362599755858111099e-02 -6.095531198522181719e-03 -1.851256063896941292e-02
-3.923547726249999414e+03 -6.070871459366336022e-03 -1.361436887773308235e-02 -6.151505651537382026e-03 -1.867675964601381647e-02
-3.922505338437499177e+03 -6.007439958534122569e-03 -1.361820640055140703e-02 -6.206320561034432866e-03 -1.883733581650329919e-02
-3.921462950624999849e+03 -5.941069334984436234e-03 -1.365109656465781848e-02 -6.264641503581253566e-03 -1.900844898290870999e-02
-3.920420562812499611e+03 -5.876151467340290195e-03 -1.371841385398377654e-02 -6.328597403694288977e-03 -1.919654693677114859e-02
-3.919378174999999828e+03 -5.810851847153373183e-03 -1.381022102996744272e-02 -6.396954440064163763e-03 -1.939787216543288964e-02
-3.918335787187499591e+03 -5.746449199304944772e-03 -1.393292631485855415e-02 -6.470952345389928764e-03 -1.961617076134438906e-02
-3.917293399375000263e+03 -5.685754882799481415e-03 -1.408366460593278059e-02 -6.548495336270010632e-03 -1.984507567244452736e-02
-3.916251011562499116e+03 -5.631397874411539495e-03 -1.426641879243655681e-02 -6.631475101651186123e-03 -2.009030781350607670e-02
-3.915208623750000697e+03 -5.584585087609814785e-03 -1.448345731282007186e-02 -6.721486666217233764e-03 -2.035668234840099997e-02
-3.914166235937499096e+03 -5.547985896758993521e-03 -1.473756912502965054e-02 -6.821254519560509752e-03 -2.065242871709110223e-02
-3.913123848124999768e+03 -5.525522935992884487e-03 -1.502879914345174768e-02 -6.931881715432368710e-03 -2.098085820942947183e-02
-3.912081460312499530e+03 -5.511585628414555904e-03 -1.534874652005140637e-02 -7.050308190783959733e-03 -2.133268106215977997e-02
-3.911039072500000202e+03 -5.506914434265494131e-03 -1.569610735547111863e-02 -7.178070892573050997e-03 -2.171252414364951630e-02
-3.909996684687499510e+03 -5.516191509737172760e-03 -1.608096772193295595e-02 -7.322735749371729955e-03 -2.214324038609935194e-02
-3.908954296874999727e+03 -5.543743518931330480e-03 -1.650512299311331088e-02 -7.487775436498231123e-03 -2.263528021030803555e-02
-3.907911909062499035e+03 -5.599949408378136761e-03 -1.698985094516352462e-02 -7.681308331812632464e-03 -2.321312005067675821e-02
-3.906869521249999707e+03 -5.684916836437008993e-03 -1.752983499148729266e-02 -7.903272192092416007e-03 -2.387649155431790030e-02
-3.905827133437499469e+03 -5.797936493314998288e-03 -1.813217929659742891e-02 -8.155842554210760570e-03 -2.463188615843397988e-02
-3.904784745625000141e+03 -5.944318954023582874e-03 -1.882108645503214814e-02 -8.444305746784525751e-03 -2.549517878664811499e-02
-3.903742357812499449e+03 -6.125254668153475371e-03 -1.960238509139440935e-02 -8.769027281683392308e-03 -2.646737131629738060e-02
-3.902699969999999666e+03 -6.337440855808112485e-03 -2.047693775525800952e-02 -9.132366944934994235e-03 -2.755548221917947238e-02
-3.901657582187499429e+03 -6.576596162806303686e-03 -2.143557364559024389e-02 -9.533443770777701165e-03 -2.875674714084789155e-02
-3.900615194375000101e+03 -6.833552199575071429e-03 -2.246548557170391022e-02 -9.969173386596957148e-03 -3.006175984778543600e-02
-3.899572806562498954e+03 -7.097679433310953058e-03 -2.356010951303453421e-02 -1.044207954229331783e-02 -3.147803009940451646e-02
-3.898530418749999171e+03 -7.362800756198244721e-03 -2.469567822493634948e-02 -1.094893547286629291e-02 -3.299572998898986365e-02
-3.897488030937499843e+03 -7.620381363619213588e-03 -2.584387013227225707e-02 -1.148240435716960453e-02 -3.459266272231432265e-02
-3.896445643124999606e+03 -7.868936377336830171e-03 -2.700396448302340088e-02 -1.204260917126462847e-02 -3.626912469239372550e-02
-3.895403255312500278e+03 -8.111827370489455361e-03 -2.818413191019828942e-02 -1.263037066920542732e-02 -3.802751065784416851e-02
-3.894360867500000040e+03 -8.354438417144479170e-03 -2.938310130817393603e-02 -1.324355626916088637e-02 -3.986132591808914244e-02
-3.893318479687500258e+03 -8.598123132166422822e-03 -3.058431841848264360e-02 -1.387861714711948607e-02 -4.175982304564770931e-02
-3.892276091874999111e+03 -8.839545856413265693e-03 -3.178529520817351128e-02 -1.453222841184554671e-02 -4.371294024167600434e-02
-3.891233704062499783e+03 -9.060515267679305693e-03 -3.295395150752706420e-02 -1.519316887266277012e-02 -4.568688075889045658e-02
-3.890191316249999545e+03 -9.249362240637949359e-03 -3.405488014755821136e-02 -1.584697472680268379e-02 -4.763814607557785574e-02
-3.889148928437500217e+03 -9.415678377604423666e-03 -3.510037590537160718e-02 -1.649302426479624592e-02 -4.956488949684675210e-02
-3.888106540624999070e+03 -9.573998327199288727e-03 -3.612086085994568180e-02 -1.714057807306782269e-02 -5.149495464474623807e-02
-3.887064152812499742e+03 -9.725407510591206617e-03 -3.711769567800347197e-02 -1.779148370787320479e-02 -5.343388396132493084e-02
-3.886021764999999505e+03 -9.865318418376251702e-03 -3.805173686340786177e-02 -1.843455673712316931e-02 -5.534809052780507305e-02
-3.884979377187500177e+03 -9.998948120960688205e-03 -3.893396659777661334e-02 -1.907258816070817042e-02 -5.724597473669372494e-02
-3.883936989374999939e+03 -1.013144099322947807e-02 -3.978355979528079567e-02 -1.971153662903540188e-02 -5.914543051741122381e-02
-3.882894601562499702e+03 -1.027805177359705953e-02 -4.063549849215563475e-02 -2.035593222299071636e-02 -6.106004134550697959e-02
-3.881852213749999009e+03 -1.045241383676727073e-02 -4.151517362144500900e-02 -2.100816507894847501e-02 -6.299696252865460977e-02
-3.880809825937499681e+03 -1.064447084781898652e-02 -4.237968042562974269e-02 -2.165393107835935152e-02 -6.491329308718500612e-02
-3.879767438124999444e+03 -1.084001294003747451e-02 -4.319645364819216238e-02 -2.228453094607195026e-02 -6.678298134068010039e-02
-3.878725050312500116e+03 -1.103385622359012545e-02 -4.396613309700909272e-02 -2.290095047281115459e-02 -6.860902019712362965e-02
-3.877682662499999424e+03 -1.124203452640169625e-02 -4.476164999408863837e-02 -2.352894479841001127e-02 -7.046858874019358565e-02
-3.876640274687500096e+03 -1.148034029154585550e-02 -4.564214646287652333e-02 -2.418828015534809153e-02 -7.242083672443332121e-02
-3.875597886874998949e+03 -1.174868125984708869e-02 -4.659399945781295127e-02 -2.486960684373981309e-02 -7.443769285011395120e-02
-3.874555499062499621e+03 -1.206451978444820182e-02 -4.766436978559332460e-02 -2.558229355882185932e-02 -7.654712557364239112e-02
-3.873513111249999838e+03 -1.242072323142933213e-02 -4.886760717784745245e-02 -2.632847575732614673e-02 -7.875543999785294957e-02
-3.872470723437499601e+03 -1.278679826067085322e-02 -5.013998245141922799e-02 -2.709402229899721473e-02 -8.102028694452130531e-02
-3.871428335624999818e+03 -1.314840710416876994e-02 -5.147552054227321622e-02 -2.788103541349185033e-02 -8.334789742543144420e-02
-3.870385947812500035e+03 -1.351643995268139546e-02 -5.289753292897965420e-02 -2.869562442853216058e-02 -8.575646632529701496e-02
-3.869343559999999798e+03 -1.389825863336067481e-02 -5.443783198958258851e-02 -2.955021082749543712e-02 -8.828303194598204062e-02
-3.868301172187500015e+03 -1.426569475922479999e-02 -5.607670941295831574e-02 -3.044222015840098230e-02 -9.091979534904236215e-02
-3.867258784374999323e+03 -1.457633970667144944e-02 -5.776333280035609447e-02 -3.135997733419969985e-02 -9.363179427242394881e-02
-3.866216396562499540e+03 -1.483390100858455497e-02 -5.951663700869538887e-02 -3.231393283304519887e-02 -9.645014679053619255e-02
-3.865174008749999302e+03 -1.504111453098566815e-02 -6.133078440851345153e-02 -3.330352051406295505e-02 -9.937306877874456379e-02
-3.864131620937499520e+03 -1.518290761768856939e-02 -6.313625678893135251e-02 -3.430536079349106454e-02 -1.023307228065093860e-01
-3.863089233124999737e+03 -1.523074173736078951e-02 -6.482372090436797074e-02 -3.528085285265635668e-02 -1.052079661718393483e-01
-3.862046845312499499e+03 -1.516094736503547508e-02 -6.632082056895752253e-02 -3.620570317504410301e-02 -1.079324486999878596e-01
-3.861004457499998807e+03 -1.495020060985050719e-02 -6.757246479456226196e-02 -3.706869227922617027e-02 -1.104708800665958474e-01
-3.859962069687499479e+03 -1.462137077535351562e-02 -6.862782506356801537e-02 -3.788784246704311048e-02 -1.128771250454747715e-01
-3.858919681874999242e+03 -1.419607742907236930e-02 -6.951339793700563041e-02 -3.867098491849900455e-02 -1.151746278252758215e-01
-3.857877294062499459e+03 -1.366224680797241235e-02 -7.017282779674814674e-02 -3.940353016514977491e-02 -1.173200484262280630e-01
-3.856834906249999676e+03 -1.304338233595833500e-02 -7.061291743090832018e-02 -4.008966838116240911e-02 -1.193260028580077070e-01
-3.855792518437499439e+03 -1.235990750330945645e-02 -7.085035642016729307e-02 -4.073688840814986695e-02 -1.212149034936174097e-01
-3.854750130624999656e+03 -1.158986969160059367e-02 -7.081036188456153735e-02 -4.132731832168957953e-02 -1.229336941956387791e-01
-3.853707742812500328e+03 -1.071542605918808337e-02 -7.045477195973644247e-02 -4.185245714055025462e-02 -1.244572522287833716e-01
-3.852665354999999636e+03 -9.798520260147706995e-03 -6.990282939768857617e-02 -4.234749380550411474e-02 -1.258903703686010123e-01
-3.851622967187498944e+03 -8.872828007095769423e-03 -6.920737851688849029e-02 -4.282666049859194801e-02 -1.272754284497377708e-01
-3.850580579374999616e+03 -7.941368217250140485e-03 -6.832741863040565911e-02 -4.327994560929107615e-02 -1.285827248432830638e-01
-3.849538191562499833e+03 -6.997898565843707619e-03 -6.719460190088602514e-02 -4.368125757847637902e-02 -1.297348385961662742e-01
-3.848495803749999595e+03 -6.047551680213345687e-03 -6.576719917625845069e-02 -4.400430101956889078e-02 -1.306538412114280068e-01
-3.847453415937500267e+03 -5.092045403737335135e-03 -6.407518521762338437e-02 -4.424181788683145822e-02 -1.313184052192305218e-01
-3.846411028124999575e+03 -4.091754266843041984e-03 -6.203158490413328979e-02 -4.436549829031231212e-02 -1.316447618772176031e-01
-3.845368640312499792e+03 -2.997310696182716068e-03 -5.951289888833598274e-02 -4.434465584047948827e-02 -1.315421987991692299e-01
-3.844326252500000010e+03 -1.796647743979649112e-03 -5.651683385429163292e-02 -4.417725783858173633e-02 -1.310050866457360130e-01
-3.843283864687499772e+03 -5.126681590685179925e-04 -5.312289728323366794e-02 -4.388347976651373050e-02 -1.300936389618605471e-01
-3.842241476874999989e+03 9.238156299695650430e-04 -4.921741969493521190e-02 -4.343211084278406769e-02 -1.287157072501020350e-01
-3.841199089062499297e+03 2.552095305145231884e-03 -4.473035476367089036e-02 -4.280782871604042056e-02 -1.268263295152360359e-01
-3.840156701249999514e+03 4.348899747907749441e-03 -3.977884798568400576e-02 -4.203160547331203506e-02 -1.244880945620032986e-01
-3.839114313437499732e+03 6.333185112106479338e-03 -3.432786777708533854e-02 -4.107425881478063423e-02 -1.216150142717017657e-01
-3.838071925624999949e+03 8.523958514460019606e-03 -2.832053400869714854e-02 -3.989522591274678731e-02 -1.180875247785366094e-01
-3.837029537812500166e+03 1.096895207308001309e-02 -2.166143038555662023e-02 -3.845516468089163475e-02 -1.137898186883535556e-01
-3.835987149999999019e+03 1.368254827415662372e-02 -1.435394122358497372e-02 -3.674972801161942304e-02 -1.087097503598825066e-01
-3.834944762187499236e+03 1.672021583759560059e-02 -6.310833587506618943e-03 -3.474265471488912488e-02 -1.027408144846202742e-01
-3.833902374374999454e+03 2.015396913006083437e-02 2.604093552940389689e-03 -3.239474280059670419e-02 -9.576795233270357643e-02
-3.832859986562499671e+03 2.400602310768252395e-02 1.245009966464961579e-02 -2.969349052938571876e-02 -8.775514496212133420e-02
-3.831817598749999888e+03 2.829188615719124486e-02 2.332328506975504465e-02 -2.660493932881251647e-02 -7.860302689250772690e-02
-3.830775210937499196e+03 3.304648815245370130e-02 3.528815310117162235e-02 -2.310387072740434714e-02 -6.823817184382388601e-02
-3.829732823124999413e+03 3.825098779034619145e-02 4.820840258868744344e-02 -1.924979840637143849e-02 -5.683744349010826785e-02
-3.828690435312499631e+03 4.391978286147538851e-02 6.206467374265635384e-02 -1.507803189216691889e-02 -4.450601717521589229e-02
-3.827648047500000303e+03 4.995162836912050291e-02 7.660219466199175153e-02 -1.067928307631148266e-02 -3.151242823279436223e-02
-3.826605659687499610e+03 5.619997594477355723e-02 9.151734076189935174e-02 -6.132828819037481824e-03 -1.809115125947529865e-02
-3.825563271874999828e+03 6.256898940829483391e-02 1.065933723299980762e-01 -1.498869490065850643e-03 -4.420135982802425763e-03
-3.824520884062499135e+03 6.899139463800307848e-02 1.216450292917505283e-01 3.158426038523671434e-03 9.311227794796924501e-03
-3.823478496249999807e+03 7.544136894956920969e-02 1.366494167120029246e-01 7.820168145400017284e-03 2.304721136154715827e-02
-3.822436108437499570e+03 8.185023575268296492e-02 1.515344743278171924e-01 1.246600046392446967e-02 3.672783174310308846e-02
-3.821393720625000242e+03 8.806819439892624168e-02 1.660606020849205722e-01 1.702766118569709261e-02 5.015206273978254498e-02
-3.820351332812498640e+03 9.400830777948841754e-02 1.800286703068277872e-01 2.143570483458823867e-02 6.311568350722332466e-02
-3.819308944999999312e+03 9.959873537822297451e-02 1.932947741028527011e-01 2.563986516420450543e-02 7.547115824143385554e-02
-3.818266557187499075e+03 1.047284489356651443e-01 2.056121425123349222e-01 2.955952147690775467e-02 8.698181049917715069e-02
-3.817224169374999747e+03 1.093256486746112532e-01 2.168079482473365960e-01 3.313561327097381409e-02 9.747466926127507092e-02
-3.816181781562499509e+03 1.133713173813463843e-01 2.268222888985371444e-01 3.634913534665784596e-02 1.068948013486699378e-01
-3.815139393749999726e+03 1.169043335529008770e-01 2.357440110704708269e-01 3.922780085850285925e-02 1.153246705655561061e-01
-3.814097005937499489e+03 1.199640159356305386e-01 2.436629776256625801e-01 4.180222680509217137e-02 1.228551717423035927e-01
-3.813054618125000161e+03 1.225728217426753641e-01 2.506523679866447529e-01 4.409402321438996020e-02 1.295506217599824428e-01
-3.812012230312499014e+03 1.247652366622552661e-01 2.567835661689731874e-01 4.612471882026814018e-02 1.354750349358528616e-01
-3.810969842499999686e+03 1.266400818512497251e-01 2.622346711909978589e-01 4.795315122197879587e-02 1.408018845822993914e-01
-3.809927454687499448e+03 1.283136984789246260e-01 2.672621691585139736e-01 4.965458703222467435e-02 1.457526533905008637e-01
-3.808885066874999666e+03 1.298604387825114947e-01 2.720348540919630964e-01 5.128134096033559741e-02 1.504811993146070448e-01
-3.807842679062498974e+03 1.313010217574319405e-01 2.766561008044955972e-01 5.288095407479092430e-02 1.551271945761285298e-01
-3.806800291249999646e+03 1.327013459672723994e-01 2.812758581971095406e-01 5.451151978551082439e-02 1.598610797365042913e-01
-3.805757903437499408e+03 1.341620271668658992e-01 2.861085522259158020e-01 5.624377623160813772e-02 1.648901535095260440e-01
-3.804715515624999171e+03 1.357582390666423056e-01 2.913062852850573647e-01 5.812108019827361138e-02 1.703412086716621365e-01
-3.803673127812499843e+03 1.375800706939635243e-01 2.969968642396797476e-01 6.017223708056371190e-02 1.762982542615381121e-01
-3.802630739999999605e+03 1.397464013333942490e-01 3.033592278674728249e-01 6.243778902627238059e-02 1.828795681736439249e-01
-3.801588352187499368e+03 1.423203030121179824e-01 3.105204521009017893e-01 6.495064614484749588e-02 1.901809302740171126e-01
-3.800545964374999585e+03 1.452619693610718576e-01 3.184299068487398410e-01 6.770237289051378449e-02 1.981769766626503837e-01
-3.799503576562499802e+03 1.486524313322943325e-01 3.272713950650452119e-01 7.075504969449200598e-02 2.070487327334449568e-01
-3.798461188749999565e+03 1.525281014887508169e-01 3.371755698871950480e-01 7.414738340817308981e-02 2.169086184258750272e-01
-3.797418800937500237e+03 1.568657263201271024e-01 3.481603243789390123e-01 7.788156368233084548e-02 2.277621119240423597e-01
-3.796376413124999999e+03 1.616217414345756109e-01 3.601430417075192070e-01 8.193877536505972392e-02 2.395532814608400951e-01
-3.795334025312499307e+03 1.667035333805544917e-01 3.729486465330472122e-01 8.628571949463320623e-02 2.521839434687144776e-01
-3.794291637499999069e+03 1.720631858577193474e-01 3.865028425204831142e-01 9.090057298770015670e-02 2.655895567008815239e-01
-3.793249249687499741e+03 1.776399262143129876e-01 4.006374896619830928e-01 9.572406078899113602e-02 2.795962532977643855e-01
-3.792206861874999504e+03 1.834109751810657218e-01 4.152984511099532816e-01 1.007211324384393453e-01 2.941011298467922086e-01
-3.791164474062500176e+03 1.893226229877812139e-01 4.303495813562465133e-01 1.058439022604322904e-01 3.089639512818562195e-01
-3.790122086249999938e+03 1.952550193024256142e-01 4.455974888456094574e-01 1.110461136938788729e-01 3.240493991453055056e-01
-3.789079698437499701e+03 2.010993043420357951e-01 4.608401487024379461e-01 1.162726072175150616e-01 3.391963324623637477e-01
-3.788037310624999009e+03 2.066894068774084992e-01 4.757128090403212606e-01 1.214241369417336236e-01 3.541152625474607851e-01
-3.786994922812499681e+03 2.119963752253247735e-01 4.902109488863682918e-01 1.265125974118970209e-01 3.688410837433884759e-01
-3.785952534999999443e+03 2.170002791576543799e-01 5.042538133601961459e-01 1.315114335549541213e-01 3.832965751108411978e-01
-3.784910147187500115e+03 2.216079781600610032e-01 5.176534382682815849e-01 1.363671802923856757e-01 3.973261862265065059e-01
-3.783867759374999423e+03 2.257828064462183149e-01 5.303429041418707968e-01 1.410637832156383387e-01 4.108835573184798640e-01
-3.782825371562499640e+03 2.294769272235995528e-01 5.421741044074606108e-01 1.455628731358509786e-01 4.238574031653416507e-01
-3.781782983749999858e+03 2.327470999160084764e-01 5.532114283569130597e-01 1.498741360124555277e-01 4.362764552850288968e-01
-3.780740595937500075e+03 2.356733084453987992e-01 5.635008308641835661e-01 1.539781227946517561e-01 4.480846090467315301e-01
-3.779698208124999837e+03 2.382577460418300319e-01 5.729554426868166406e-01 1.578202402675858151e-01 4.591236205670410353e-01
-3.778655820312500055e+03 2.406153982743487740e-01 5.817696189288372732e-01 1.614425097454415259e-01 4.695164111295596077e-01
-3.777613432499999362e+03 2.427473804719076367e-01 5.899273746552515796e-01 1.648290255464973375e-01 4.792173319895964290e-01
-3.776571044687499580e+03 2.446839611500738754e-01 5.974952720110731086e-01 1.679837918829521770e-01 4.882386441858170834e-01
-3.775528656874999797e+03 2.465207283494823265e-01 6.046278356085889039e-01 1.709421448877400107e-01 4.966836593481011586e-01
-3.774486269062500014e+03 2.483178387045802127e-01 6.114971233775244874e-01 1.737503477405157870e-01 5.046872891890639146e-01
-3.773443881250000231e+03 2.500491946129422272e-01 6.180773237429335598e-01 1.764049731285765865e-01 5.122399877368287724e-01
-3.772401493437499084e+03 2.517236837761901436e-01 6.243390332159199918e-01 1.788980916337348792e-01 5.193191390638608462e-01
-3.771359105624999302e+03 2.533903117444211706e-01 6.303885516708073178e-01 1.812558112712918945e-01 5.260009575014219507e-01
-3.770316717812499519e+03 2.550803526028752599e-01 6.363064281521744192e-01 1.835033788265986454e-01 5.323590521844779877e-01
-3.769274329999999736e+03 2.567834793687520656e-01 6.420361511376466712e-01 1.856357932164683644e-01 5.383792162259602998e-01
-3.768231942187499953e+03 2.584800555856509585e-01 6.475661078029288920e-01 1.876559034510779655e-01 5.440700103414537470e-01
-3.767189554374999261e+03 2.601624256676611235e-01 6.529281963022605106e-01 1.895807645753053439e-01 5.494811814995287369e-01
-3.766147166562499478e+03 2.617749036356257775e-01 6.579989128708308987e-01 1.913804462715850419e-01 5.545262634568104421e-01
-3.765104778749999696e+03 2.631770946189306293e-01 6.625728677917354092e-01 1.930172696034706814e-01 5.590964506565315739e-01
-3.764062390937499913e+03 2.642466871169722453e-01 6.664401036006104562e-01 1.944609542763272025e-01 5.631044912753144782e-01
-3.763020003124999675e+03 2.649975816212829516e-01 6.696150257430529829e-01 1.957274781820971254e-01 5.665971656741539686e-01
-3.761977615312498983e+03 2.655056169662897703e-01 6.722152140298042200e-01 1.968453426748106860e-01 5.696574300536172419e-01
-3.760935227499999201e+03 2.658589350925392170e-01 6.743699395852950085e-01 1.978581472442410560e-01 5.724118172084298184e-01
-3.759892839687499418e+03 2.660381390396903689e-01 6.760928331019205872e-01 1.987809073336868348e-01 5.749040327075599643e-01
-3.758850451874999635e+03 2.660299097882863339e-01 6.773704913143969719e-01 1.996223251875637317e-01 5.771594838219618051e-01
-3.757808064062500307e+03 2.658254447799562326e-01 6.782243035155515187e-01 2.004137141307802961e-01 5.792688958350767914e-01
-3.756765676250000070e+03 2.652804327177462618e-01 6.783872650969107188e-01 2.010917358812491229e-01 5.810493872975042162e-01
-3.755723288437499377e+03 2.643876569346029215e-01 6.778735665744265448e-01 2.016602386475670750e-01 5.825123756678043385e-01
-3.754680900624999140e+03 2.633856136358859179e-01 6.771606480220304647e-01 2.022486911358967465e-01 5.840320232925662047e-01
-3.753638512812499812e+03 2.622615023940612078e-01 6.762647340421084063e-01 2.028749290068746491e-01 5.856597660079282397e-01
-3.752596124999999574e+03 2.608835051361042545e-01 6.749221128715968687e-01 2.034722444831231214e-01 5.872029886210881067e-01
-3.751553737187499792e+03 2.593268857607932132e-01 6.732412278713740816e-01 2.040847997615228282e-01 5.887891762999483136e-01
-3.750511349375000009e+03 2.575857843516212720e-01 6.712163762003883205e-01 2.047134413614427328e-01 5.904207337248472687e-01
-3.749468961562499771e+03 2.556928838372419244e-01 6.688872899548956585e-01 2.053594127470814434e-01 5.921012036787098864e-01
-3.748426573749999079e+03 2.537083219668446188e-01 6.663561203920480569e-01 2.060345875162755969e-01 5.938647622892618827e-01
-3.747384185937499751e+03 2.516510070177246927e-01 6.636729777097934990e-01 2.067262653601327771e-01 5.956747360082936815e-01
-3.746341798124999514e+03 2.494886235162276089e-01 6.607492438764941411e-01 2.073946212129908206e-01 5.974163654081813268e-01
-3.745299410312499731e+03 2.471807913675156676e-01 6.575058676126375179e-01 2.079917967429621151e-01 5.989518956998456378e-01
-3.744257022499999948e+03 2.448462365823806386e-01 6.541755670053926996e-01 2.085511409052718534e-01 6.003775197171157263e-01
-3.743214634687499711e+03 2.424439014446682084e-01 6.505917152398479342e-01 2.089967651783826985e-01 6.014749384158463164e-01
-3.742172246874999928e+03 2.399674068744795663e-01 6.467196547124407502e-01 2.092999700488816783e-01 6.021618875205051458e-01
-3.741129859062499690e+03 2.374112367402294588e-01 6.424568737804965401e-01 2.094130035394515255e-01 6.023014041200095425e-01
-3.740087471249999908e+03 2.348122829214531471e-01 6.378279190533113763e-01 2.093172299092331823e-01 6.018404104493855211e-01
-3.739045083437499216e+03 2.322644861677624628e-01 6.330383241604865541e-01 2.090600159695836791e-01 6.009156122496436270e-01
-3.738002695624999433e+03 2.297179168292074747e-01 6.280282484032589929e-01 2.086176735741759602e-01 5.994593707937210247e-01
-3.736960307812499650e+03 2.272818953535702957e-01 6.230294256269920394e-01 2.080520921246040711e-01 5.976499601663516348e-01
-3.735917919999999867e+03 2.250583059187270807e-01 6.182667489567590380e-01 2.074305508862466230e-01 5.956809152120167150e-01
-3.734875532187499630e+03 2.230368054162179259e-01 6.138195220549360620e-01 2.068118729241268938e-01 5.937212540827550011e-01
-3.733833144375000302e+03 2.213931954653698686e-01 6.102773884905768886e-01 2.064174350006975911e-01 5.924063065856859378e-01
-3.732790756562500064e+03 2.201103979537573918e-01 6.077617979161558104e-01 2.062928658664385795e-01 5.918663903813481397e-01
-3.731748368750000736e+03 2.191151205030339721e-01 6.060878798033915160e-01 2.063945350552531532e-01 5.919756484106442063e-01
-3.730705980937499135e+03 2.183513602618710747e-01 6.050455672815968633e-01 2.066796611128817462e-01 5.926108142897456021e-01
-3.729663593124999807e+03 2.176913488232571914e-01 6.044353665608820370e-01 2.070974290974758880e-01 5.936257465759494645e-01
-3.728621205312499569e+03 2.171044728207679186e-01 6.041704704947917781e-01 2.076297249164711922e-01 5.949681882524217036e-01
-3.727578817500000241e+03 2.166135060237712184e-01 6.041830309579273584e-01 2.082519026228718262e-01 5.965672307279631381e-01
-3.726536429687499549e+03 2.163674340564512577e-01 6.047264673576403515e-01 2.090317245846254612e-01 5.986166942123049006e-01
-3.725494041874999766e+03 2.164720974521693320e-01 6.059709810155058385e-01 2.100170275544709919e-01 6.012531143121128130e-01
-3.724451654062499074e+03 2.168732603090444688e-01 6.077949381879007573e-01 2.111717905919746618e-01 6.043728571854289910e-01
-3.723409266249999746e+03 2.174357905779127076e-01 6.099822894034537812e-01 2.124209533989533660e-01 6.077607123532992039e-01
-3.722366878437499508e+03 2.181174522174592345e-01 6.125147297217998776e-01 2.137670548586878549e-01 6.114236989051750060e-01
-3.721324490625000180e+03 2.190285947057471760e-01 6.156124593803186107e-01 2.152836528353770651e-01 6.155718908341478723e-01
-3.720282102812499033e+03 2.203435428175447852e-01 6.196716864446554229e-01 2.170880741649739154e-01 6.205402156112425072e-01
-3.719239714999999705e+03 2.222581617030791878e-01 6.250690008801959019e-01 2.192775884676514131e-01 6.266058591542335021e-01
-3.718197327187499468e+03 2.248899340433677119e-01 6.320089225682171685e-01 2.218975089312806293e-01 6.338972645511914417e-01
-3.717154939375000140e+03 2.282199975463018726e-01 6.404021330561123770e-01 2.249211183814424364e-01 6.423370004109517639e-01
-3.716112551562498993e+03 2.321515683447045453e-01 6.500054705098715635e-01 2.282704940135445448e-01 6.517015385685103190e-01
-3.715070163749999210e+03 2.364982593572147740e-01 6.605253462684019805e-01 2.318630003532143324e-01 6.617541558968967896e-01
-3.714027775937498973e+03 2.412077354961423281e-01 6.718755607083086723e-01 2.356770460785027332e-01 6.724326295666405162e-01
-3.712985388124999645e+03 2.462376446297925292e-01 6.838939051132874036e-01 2.396698813953807849e-01 6.836144442405006627e-01
-3.711943000312499862e+03 2.513595453969513782e-01 6.960895068662052987e-01 2.436890263255281353e-01 6.948643419884031891e-01
-3.710900612500000079e+03 2.565336199312953647e-01 7.083807066642446859e-01 2.477039245318069238e-01 7.060951367420712499e-01
-3.709858224687500297e+03 2.617145174268193375e-01 7.206588614299967999e-01 2.516991577212997488e-01 7.172629268796945068e-01
-3.708815836874999604e+03 2.666085478184699320e-01 7.323306509298779243e-01 2.555120279098389569e-01 7.279042726941314934e-01
-3.707773449062499367e+03 2.710683371468360914e-01 7.430508391904090404e-01 2.590328126460585967e-01 7.377071699610904254e-01
-3.706731061249999584e+03 2.751485057814206381e-01 7.528455203710257004e-01 2.622515107677807489e-01 7.466439051738144039e-01
-3.705688673437499801e+03 2.789012296552249026e-01 7.618505281270319118e-01 2.652167529982053518e-01 7.548537033169513411e-01
-3.704646285624999109e+03 2.823387642116458318e-01 7.701427736312927985e-01 2.679546281401395946e-01 7.624114629931083575e-01
-3.703603897812499781e+03 2.854121733852427178e-01 7.776238353160866978e-01 2.704228491472258633e-01 7.691974965417035515e-01
-3.702561509999999544e+03 2.880605507243083063e-01 7.841404358245175343e-01 2.725682289646993994e-01 7.750612687294419212e-01
-3.701519122187499761e+03 2.902191391915012186e-01 7.896597949253462145e-01 2.744024821945322823e-01 7.800369407782437037e-01
-3.700476734374999978e+03 2.918509481595222277e-01 7.941076402591059624e-01 2.759025412075576944e-01 7.840597762880676669e-01
-3.699434346562499741e+03 2.929680577873090552e-01 7.975061540645790314e-01 2.770948299800029546e-01 7.872057176823652469e-01
-3.698391958749999048e+03 2.935426094392073471e-01 7.998217900964298410e-01 2.779937204411032647e-01 7.895163890460428213e-01
-3.697349570937499720e+03 2.935273428559338482e-01 8.009808349441104314e-01 2.785734788212557156e-01 7.909195031397854292e-01
-3.696307183124999483e+03 2.931168104105794647e-01 8.013571274425159707e-01 2.789331371798257075e-01 7.916969790684454944e-01
-3.695264795312499700e+03 2.924070251220979855e-01 8.011471342746928626e-01 2.791296946737342188e-01 7.920111226834640750e-01
-3.694222407499999463e+03 2.913439238618097948e-01 8.002392843663874711e-01 2.791400194266183687e-01 7.917967467509021695e-01
-3.693180019687500135e+03 2.899064962394889977e-01 7.985688726708812801e-01 2.789535432529028913e-01 7.910243728944661434e-01
-3.692137631874998988e+03 2.881673051982932554e-01 7.962368194597453375e-01 2.785927452214498889e-01 7.897582393115902821e-01
-3.691095244062499660e+03 2.860058422423186197e-01 7.930155369958092892e-01 2.779903336277187997e-01 7.878081005054741182e-01
-3.690052856249999422e+03 2.832232134364013887e-01 7.885703636494628688e-01 2.770758752883411558e-01 7.849750467899732076e-01
-3.689010468437499640e+03 2.798226744223094031e-01 7.828994834325324614e-01 2.758422833620373105e-01 7.812398214663386353e-01
-3.687968080624999857e+03 2.756670978659797600e-01 7.756114862398748588e-01 2.741385836490170536e-01 7.761757991072200102e-01
-3.686925692812500074e+03 2.708002514604663791e-01 7.667517240946845059e-01 2.719764559916669211e-01 7.698172690249058814e-01
-3.685883304999999837e+03 2.652830052574144948e-01 7.565148036180939783e-01 2.694109019207131528e-01 7.623210584262015699e-01
-3.684840917187500054e+03 2.591838095220629912e-01 7.451127650028587235e-01 2.664977334600641679e-01 7.538460904741931534e-01
-3.683798529374999362e+03 2.527725013800133369e-01 7.330483646350806071e-01 2.633844856005832513e-01 7.448104752664400641e-01
-3.682756141562499579e+03 2.462056190806308220e-01 7.206384153159897110e-01 2.601619944655061967e-01 7.354715320199103346e-01
-3.681713753749999341e+03 2.396691215154730936e-01 7.083187627198122005e-01 2.569730895692814987e-01 7.262331897412467319e-01
-3.680671365937499559e+03 2.332321766933025398e-01 6.962945093894292725e-01 2.538905051955870351e-01 7.173008456551371870e-01
-3.679628978124999776e+03 2.268248343286007607e-01 6.845684202167097165e-01 2.509256349557825727e-01 7.087063998191697189e-01
-3.678586590312499538e+03 2.204465557145657562e-01 6.731605138674905398e-01 2.480858973992014493e-01 7.004704978186967468e-01
-3.677544202499999756e+03 2.142080385859017611e-01 6.622320415905700308e-01 2.454225221487298103e-01 6.927374069753485797e-01
-3.676501814687499973e+03 2.083298962569601342e-01 6.521675008290889197e-01 2.430467976537757646e-01 6.858206929373975580e-01
-3.675459426874999281e+03 2.029331426128613003e-01 6.431555129047079600e-01 2.409986528159966668e-01 6.798322413072288573e-01
-3.674417039062499498e+03 1.978892888795656113e-01 6.348796553860424075e-01 2.391923034233216228e-01 6.745292898086899802e-01
-3.673374651249999260e+03 1.930703820311058805e-01 6.270470072333744760e-01 2.375451244720473698e-01 6.696782691137965760e-01
-3.672332263437499478e+03 1.884023574156095948e-01 6.195279809562672657e-01 2.360189311904688780e-01 6.651711469392659337e-01
-3.671289875624999695e+03 1.838778684161761490e-01 6.124066776429023529e-01 2.346532770512800570e-01 6.611190467940506466e-01
-3.670247487812499912e+03 1.795038484525983136e-01 6.057261750669347133e-01 2.334623362754569276e-01 6.575614772572628830e-01
-3.669205099999999675e+03 1.753843863989180962e-01 5.996387532946764187e-01 2.324710938175469088e-01 6.545683290438102375e-01
-3.668162712187498983e+03 1.716283903137502120e-01 5.942284866151072986e-01 2.316810719197643642e-01 6.521433678780581555e-01
-3.667120324374999200e+03 1.682282968762736364e-01 5.894911378433536076e-01 2.310716692022230512e-01 6.502280996510456657e-01
-3.666077936562499872e+03 1.651953445472613968e-01 5.854644575068669310e-01 2.306516108363496353e-01 6.488466006096075267e-01
-3.665035548749999634e+03 1.624902308425791586e-01 5.820036953388538770e-01 2.303710061571604129e-01 6.478580737289174607e-01
-3.663993160937500306e+03 1.601150595583205605e-01 5.790837942646334113e-01 2.302059079941613240e-01 6.471948330912692393e-01
-3.662950773124999159e+03 1.580547399376518170e-01 5.766671599677433147e-01 2.301306001527919642e-01 6.467843035431640741e-01
-3.661908385312499831e+03 1.562553649212791440e-01 5.745954102266239705e-01 2.300839407641631362e-01 6.464544641664389246e-01
-3.660865997499999139e+03 1.548052488053620335e-01 5.730397115949522613e-01 2.301129238120944720e-01 6.463372375842033613e-01
-3.659823609687499811e+03 1.535932211330804653e-01 5.716847749503226606e-01 2.300999777316346251e-01 6.461022966925975552e-01
-3.658781221874999119e+03 1.525161669538051268e-01 5.702293587969464728e-01 2.299336758329058317e-01 6.454369681394225289e-01
-3.657738834062499336e+03 1.515610359686208330e-01 5.686258430141432063e-01 2.296082552581864833e-01 6.443254772895852245e-01
-3.656696446249999553e+03 1.507615044692142692e-01 5.669623183321917947e-01 2.291778258394441548e-01 6.429200313635088371e-01
-3.655654058437499771e+03 1.501178133481287647e-01 5.651392149872549453e-01 2.286062113189186173e-01 6.411194459234399456e-01
-3.654611670624999533e+03 1.495543667130087850e-01 5.629239924068919487e-01 2.278311874216715771e-01 6.387496329222187574e-01
-3.653569282812500205e+03 1.490475562369180107e-01 5.602260586220553229e-01 2.268105117128433879e-01 6.356927249682323700e-01
-3.652526894999999968e+03 1.485828333531552248e-01 5.569424277467832640e-01 2.255012735571448046e-01 6.318291220623005744e-01
-3.651484507187499275e+03 1.482563446408136365e-01 5.532830129143729847e-01 2.239830981321857539e-01 6.273825995317524606e-01
-3.650442119374999493e+03 1.479697059123360747e-01 5.492174060451481266e-01 2.222968281909826760e-01 6.224680638857580384e-01
-3.649399731562499710e+03 1.475530754698671509e-01 5.445240466141013647e-01 2.204030302096678662e-01 6.169755644670201766e-01
-3.648357343749999472e+03 1.469798112121493416e-01 5.392595969904961928e-01 2.183307547588408393e-01 6.109869257803917098e-01
-3.647314955937500145e+03 1.462777811525739491e-01 5.335592883385605889e-01 2.161161956055957789e-01 6.046038609798519703e-01
-3.646272568124999452e+03 1.454799178521184455e-01 5.275271790860975862e-01 2.138033603493752488e-01 5.979498157800866576e-01
-3.645230180312499670e+03 1.448118248126608054e-01 5.217495228169543031e-01 2.116093633536549057e-01 5.916320668825197915e-01
-3.644187792500000342e+03 1.444115839205001861e-01 5.165526322773785761e-01 2.096580294553733459e-01 5.859963918994764986e-01
-3.643145404687499649e+03 1.442802762874282885e-01 5.119863074464500174e-01 2.079642616493706520e-01 5.810838063596547309e-01
-3.642103016874999867e+03 1.444290682049941821e-01 5.081747531542075702e-01 2.065643477663117733e-01 5.769950114149965392e-01
-3.641060629062499174e+03 1.448095258131906760e-01 5.050301501339257149e-01 2.054285237706126588e-01 5.736461349530576070e-01
-3.640018241249999846e+03 1.453757461191446110e-01 5.024145848362129296e-01 2.045134944125638066e-01 5.709156317692226645e-01
-3.638975853437499609e+03 1.461691873627243565e-01 5.004398451550381433e-01 2.038558370752471260e-01 5.689050113949023491e-01
-3.637933465625000281e+03 1.470730274835987672e-01 4.989195665341916164e-01 2.033967739163292099e-01 5.674496302152757243e-01
-3.636891077812500043e+03 1.479697063284713676e-01 4.977290077341048891e-01 2.030995866283853424e-01 5.664465689141056082e-01
-3.635848689999999351e+03 1.486909311505076325e-01 4.966107315187348603e-01 2.028915146534890079e-01 5.656925439289808288e-01
-3.634806302187499114e+03 1.491426778988649837e-01 4.954699720783480865e-01 2.027427577459289254e-01 5.651042642775977454e-01
-3.633763914374999786e+03 1.493075441461103048e-01 4.942141585653274660e-01 2.026173495233736799e-01 5.645813585472191365e-01
-3.632721526562499548e+03 1.492023167694921937e-01 4.928413078924137047e-01 2.025154090880920410e-01 5.641240985422628640e-01
-3.631679138750000220e+03 1.487969396999344052e-01 4.913173412696046904e-01 2.024133368382524667e-01 5.636667061346817276e-01
-3.630636750937499528e+03 1.479492175757450290e-01 4.893935343534668858e-01 2.022235776304957267e-01 5.629654387653422187e-01
-3.629594363125000200e+03 1.466037010438593635e-01 4.869888108526481685e-01 2.019159971098061501e-01 5.619366555340031821e-01
-3.628551975312499508e+03 1.448382155604863442e-01 4.843248578542322935e-01 2.015422081619527017e-01 5.607242543995217821e-01
-3.627509587500000180e+03 1.427330962592470165e-01 4.815690479175166461e-01 2.011332018213230211e-01 5.594146006631237622e-01
-3.626467199687499487e+03 1.403441164295519128e-01 4.787398113091292373e-01 2.006919500278391832e-01 5.580160473507843610e-01
-3.625424811874999705e+03 1.376249855922602738e-01 4.756465853812425482e-01 2.001472902689000188e-01 5.563308728883985532e-01
-3.624382424062499013e+03 1.344874315963086320e-01 4.719652123249754583e-01 1.993921480540321034e-01 5.540618080047300387e-01
-3.623340036249999685e+03 1.309660182785200022e-01 4.676829463363185169e-01 1.984260372874194767e-01 5.512080394556019280e-01
-3.622297648437499447e+03 1.270233736065802810e-01 4.627140768285911698e-01 1.972258320129580689e-01 5.477058832522124776e-01
-3.621255260625000119e+03 1.226624536059953141e-01 4.570044599598343527e-01 1.957607103560276285e-01 5.434703729875309808e-01
-3.620212872812498972e+03 1.180572456533283687e-01 4.508670613961571205e-01 1.941033939147771559e-01 5.387040092543277092e-01
-3.619170484999999644e+03 1.134035985650845707e-01 4.446855068431902480e-01 1.923542579511229034e-01 5.336857709097224678e-01
-3.618128097187498952e+03 1.087811154017227638e-01 4.385580820314335382e-01 1.905324203608979861e-01 5.284689170022552895e-01
-3.617085709374999624e+03 1.042941787290601052e-01 4.326095497267925527e-01 1.886726209213358818e-01 5.231499640965540099e-01
-3.616043321562499841e+03 1.001304682057866241e-01 4.271978929633302169e-01 1.868880570378685935e-01 5.180427780617837819e-01
-3.615000933749999604e+03 9.626927071953070292e-02 4.222126516591017675e-01 1.851474573728936757e-01 5.130605094296795121e-01
-3.613958545937499821e+03 9.279902531118243425e-02 4.177829670388993888e-01 1.835006756173416520e-01 5.083411511797527593e-01
-3.612916158125000038e+03 8.980903264030538902e-02 4.141190685804717608e-01 1.820351599096937667e-01 5.041266468400001921e-01
-3.611873770312499346e+03 8.732643420258263955e-02 4.112447629288269457e-01 1.807748761733679321e-01 5.004828775711234190e-01
-3.610831382499999563e+03 8.534726216653198971e-02 4.091101313900063485e-01 1.797147222086602492e-01 4.973951985087323724e-01
-3.609788994687499326e+03 8.381434719009389633e-02 4.075927573380019320e-01 1.788331133806385365e-01 4.948033783580468858e-01
-3.608746606874999543e+03 8.271407571340569365e-02 4.066723052869487542e-01 1.781286647821926639e-01 4.927031335041411886e-01
-3.607704219062499760e+03 8.206094732977156636e-02 4.063753209612231410e-01 1.776349064238221809e-01 4.911867246075545812e-01
-3.606661831249999977e+03 8.181392911254636857e-02 4.066456599541541928e-01 1.773626874795030672e-01 4.902836060443521160e-01
-3.605619443437499740e+03 8.193996403004441542e-02 4.074063555667197800e-01 1.772995650441830662e-01 4.899588294073360939e-01
-3.604577055624999048e+03 8.243594304457926847e-02 4.085997403896395319e-01 1.774091495939987551e-01 4.901113325399852894e-01
-3.603534667812499720e+03 8.332013299606606804e-02 4.102330260197031286e-01 1.776875276846764384e-01 4.907298685779489245e-01
-3.602492279999999482e+03 8.448813854964616621e-02 4.120666343833724876e-01 1.780670031962467426e-01 4.916271066256420186e-01
-3.601449892187499245e+03 8.584013230543717510e-02 4.138666096999075728e-01 1.784907935408029667e-01 4.926460660781439849e-01
-3.600407504374999462e+03 8.733314378208476003e-02 4.156195335884661501e-01 1.789787484300339182e-01 4.938414028083193963e-01
-3.599365116562499679e+03 8.881212282187368745e-02 4.170025303252168358e-01 1.794196058624590306e-01 4.949060549141984788e-01
-3.598322728749999442e+03 9.012022837059255331e-02 4.177173995002737561e-01 1.796996857572034645e-01 4.955266658478755804e-01
-3.597280340937500114e+03 9.128229431220218071e-02 4.178999730191597095e-01 1.798658212458200123e-01 4.958327467674485400e-01
-3.596237953125000331e+03 9.230908913942145744e-02 4.175640694891284976e-01 1.799280489198771538e-01 4.958522457900532698e-01
-3.595195565312499184e+03 9.319442295150856537e-02 4.166939413487028010e-01 1.798795989453786104e-01 4.955667764078818260e-01
-3.594153177499999401e+03 9.401466617903313228e-02 4.155284345873573315e-01 1.797825265643311632e-01 4.951475280021253589e-01
-3.593110789687499619e+03 9.481813999603107279e-02 4.142477222552574667e-01 1.796857511352727699e-01 4.947293132869707288e-01
-3.592068401874999836e+03 9.560871839348365764e-02 4.129046486312009656e-01 1.795890895186001701e-01 4.943116271520441862e-01
-3.591026014062500053e+03 9.649449657870146080e-02 4.116661159669357528e-01 1.795389992906769872e-01 4.940223029325463977e-01
-3.589983626250000270e+03 9.756583447525933595e-02 4.107335952401683921e-01 1.795927694144006659e-01 4.940188119249577237e-01
-3.588941238437499578e+03 9.886315671614551159e-02 4.102159562858364583e-01 1.797836627570102985e-01 4.943923612460839334e-01
-3.587898850624999341e+03 1.004082247533752553e-01 4.102602051965163477e-01 1.801761380951669711e-01 4.953198063365653603e-01
-3.586856462812499558e+03 1.022263779019463026e-01 4.110194345255061554e-01 1.808068201486004167e-01 4.969012932860023546e-01
-3.585814074999999775e+03 1.043087503084807049e-01 4.124846930980493043e-01 1.816469999991551787e-01 4.990573464514827529e-01
-3.584771687187499992e+03 1.065865042121630357e-01 4.145247161283042714e-01 1.826329837011307078e-01 5.016124951552035638e-01
-3.583729299374999300e+03 1.089697252698411944e-01 4.169312469488934969e-01 1.836828577887879010e-01 5.043414610477574556e-01
-3.582686911562499517e+03 1.113164205611720664e-01 4.194236017688521279e-01 1.847009261490692722e-01 5.069814122525529987e-01
-3.581644523749999735e+03 1.136441806998763210e-01 4.220361256235672931e-01 1.856956737585149508e-01 5.095557127136701725e-01
-3.580602135937499952e+03 1.159319808366624932e-01 4.247571590601025293e-01 1.866521378198463255e-01 5.120233728469845147e-01
-3.579559748124999714e+03 1.181332845636393208e-01 4.275211880935338993e-01 1.875445857233451474e-01 5.143139236286418114e-01
-3.578517360312499022e+03 1.202738312226602074e-01 4.304007389622700464e-01 1.883889179924667090e-01 5.164711204115186582e-01
-3.577474972499999240e+03 1.223269212609390810e-01 4.333630007561107833e-01 1.891790914816572633e-01 5.184785225439235701e-01
-3.576432584687499457e+03 1.242522640781914822e-01 4.363257341148958357e-01 1.898988400438146873e-01 5.202916979610036075e-01
-3.575390196874999674e+03 1.260106596693805758e-01 4.392128185561014475e-01 1.905448441636203860e-01 5.219017342621028455e-01
-3.574347809062500346e+03 1.276121178397696398e-01 4.419558691087573377e-01 1.911054934301617825e-01 5.232770270913404964e-01
-3.573305421249998744e+03 1.290736261051968758e-01 4.445224288469860618e-01 1.915764301362461175e-01 5.244058629510959246e-01
-3.572263033437500326e+03 1.303370781028830860e-01 4.468084470867736413e-01 1.919372177179572703e-01 5.252325425959450955e-01
-3.571220645624999179e+03 1.313906223986414101e-01 4.488128665764507530e-01 1.922073620462250998e-01 5.258107054569550742e-01
-3.570178257812499851e+03 1.321764228216129877e-01 4.503335688209658128e-01 1.923385021742094747e-01 5.260083217437162562e-01
-3.569135869999999613e+03 1.326793096612876310e-01 4.512667957502601301e-01 1.923062064591445630e-01 5.257589448494257578e-01
-3.568093482187499831e+03 1.328639015817051905e-01 4.515515747712766648e-01 1.920964573218710558e-01 5.250246751533491629e-01
-3.567051094374999138e+03 1.327278381450824329e-01 4.511535807765240103e-01 1.916879146627520070e-01 5.237476496937285564e-01
-3.566008706562499810e+03 1.323288441285708772e-01 4.501518814907120025e-01 1.911004055114439437e-01 5.219825229347798690e-01
-3.564966318749999573e+03 1.316768347510199333e-01 4.485416154971342273e-01 1.903236047047090207e-01 5.197015488502660929e-01
-3.563923930937500245e+03 1.308456815797267303e-01 4.464423992453559475e-01 1.893962907016435993e-01 5.170110635559903578e-01
-3.562881543124999098e+03 1.299119011328733753e-01 4.439867389953341403e-01 1.883617247291590191e-01 5.140294969341178133e-01
-3.561839155312499770e+03 1.289053301099086224e-01 4.412343610571113350e-01 1.872251365882865448e-01 5.107713837350694730e-01
-3.560796767499999078e+03 1.278956321867471269e-01 4.383142849547334019e-01 1.860202692170215832e-01 5.073290048542776765e-01
-3.559754379687499750e+03 1.269229925424953942e-01 4.352883293042639212e-01 1.847563053351099494e-01 5.037275736276306537e-01
-3.558711991874999512e+03 1.259644233410074088e-01 4.320563530210095871e-01 1.833970678368499474e-01 4.998686253254215339e-01
-3.557669604062499729e+03 1.249861965243762862e-01 4.285240833192567877e-01 1.819115236914367051e-01 4.956678389655762018e-01
-3.556627216249999947e+03 1.240211636212353447e-01 4.247370685588907069e-01 1.803265138048250060e-01 4.911986427901189889e-01
-3.555584828437499255e+03 1.231909351794552021e-01 4.209421258229818497e-01 1.787308817660851756e-01 4.867032221450608986e-01
-3.554542440624999017e+03 1.225726789951878670e-01 4.173090982800284343e-01 1.771643458978349184e-01 4.822897183881660332e-01
-3.553500052812499689e+03 1.221939645560047444e-01 4.139062241973874290e-01 1.756362319972991637e-01 4.779834370380995345e-01
-3.552457664999999452e+03 1.221122802252480183e-01 4.108721181912954323e-01 1.741919076189653026e-01 4.739077098489997697e-01
-3.551415277187499669e+03 1.223081991411518882e-01 4.081873780489467807e-01 1.728184198039512121e-01 4.700271016905891996e-01
-3.550372889375000341e+03 1.227647374385160556e-01 4.058931871257190904e-01 1.715334420951442895e-01 4.663894815522220405e-01
-3.549330501562500103e+03 1.234630997756809428e-01 4.040222757938324305e-01 1.703577100743960127e-01 4.630509893511758346e-01
-3.548288113749999411e+03 1.243190069257378433e-01 4.024658034087460479e-01 1.692758789400864161e-01 4.599696570882841895e-01
-3.547245725937499174e+03 1.252634409384019987e-01 4.011005302845121467e-01 1.682546028127012983e-01 4.570546695595035236e-01
-3.546203338124999846e+03 1.262147255263456613e-01 3.997721855863625162e-01 1.672503329133162020e-01 4.541876092668853393e-01
-3.545160950312499608e+03 1.270374529228265881e-01 3.982739029495871441e-01 1.662067004364370659e-01 4.512154037081683167e-01
-3.544118562500000280e+03 1.276447680876891255e-01 3.964749306817155206e-01 1.650789258835837769e-01 4.480166221984290265e-01
-3.543076174687500043e+03 1.279729057009826587e-01 3.942736400753032444e-01 1.638253023847079382e-01 4.444783199175825761e-01
-3.542033786874999805e+03 1.279639983317240604e-01 3.915523529090590427e-01 1.623941586311604401e-01 4.404606573104799527e-01
-3.540991399062499568e+03 1.275767031412272379e-01 3.881655412138149686e-01 1.607298534024557413e-01 4.358132051921316252e-01
-3.539949011250000240e+03 1.267973054857026438e-01 3.840732108380778276e-01 1.588274385090090446e-01 4.305231331547678120e-01
-3.538906623437499547e+03 1.256635396969795482e-01 3.793711822588451410e-01 1.567280525451161810e-01 4.247025122578347855e-01
-3.537864235625000219e+03 1.241859715693415800e-01 3.740941300185113838e-01 1.544513832189734204e-01 4.184051577556911483e-01
-3.536821847812499072e+03 1.223738378298513257e-01 3.682653001347707677e-01 1.520087450768344284e-01 4.116621491859651094e-01
-3.535779459999999744e+03 1.202191234923183083e-01 3.618494830806092688e-01 1.493932792773194906e-01 4.044553345195893157e-01
-3.534737072187499507e+03 1.177378599562026867e-01 3.548705589783587855e-01 1.466254392048803312e-01 3.968404987275017670e-01
-3.533694684375000179e+03 1.150428015346778715e-01 3.475388630588724381e-01 1.437737352383276490e-01 3.890033761806646062e-01
-3.532652296562499942e+03 1.122310148573783667e-01 3.400403000604456105e-01 1.409030193359112615e-01 3.811195862938581702e-01
-3.531609908749999249e+03 1.093988685843176462e-01 3.325641047011929086e-01 1.380794743907280964e-01 3.733681421097200803e-01
-3.530567520937499012e+03 1.066062038804894002e-01 3.252249354767283718e-01 1.353384253034577156e-01 3.658444115305545252e-01
-3.529525133124999684e+03 1.039429072849809288e-01 3.181759079895812858e-01 1.327207555846943721e-01 3.586586625483825230e-01
-3.528482745312499446e+03 1.014642101657464851e-01 3.115352235951449056e-01 1.302600308555269537e-01 3.519012660275351867e-01
-3.527440357500000118e+03 9.915875579611646562e-02 3.053186722888218685e-01 1.279700742385294077e-01 3.456091720118968924e-01
-3.526397969687498971e+03 9.705493534878989470e-02 2.995592907749016764e-01 1.258614355760792614e-01 3.398104341156598651e-01
-3.525355581874999643e+03 9.520358641544346412e-02 2.943553751466284063e-01 1.239602736726547888e-01 3.345752009635626356e-01
-3.524313194062499406e+03 9.371898487451191251e-02 2.899841939170868521e-01 1.223623826510742280e-01 3.301614323088393754e-01
-3.523270806249999623e+03 9.261846617868710330e-02 2.865415876901930003e-01 1.211022282904602454e-01 3.266613509139771887e-01
-3.522228418437499840e+03 9.186513238704163697e-02 2.839769348118671433e-01 1.201558496204356841e-01 3.240095025054087197e-01
-3.521186030624999148e+03 9.142007036059968117e-02 2.821498152597956000e-01 1.194706364156068457e-01 3.220632845061691674e-01
-3.520143642812499365e+03 9.125317144962397098e-02 2.809883935475894767e-01 1.190231697317731402e-01 3.207589389848702899e-01
-3.519101254999999583e+03 9.136596502823450539e-02 2.805044601084377143e-01 1.188193605839832634e-01 3.201118053366431848e-01
-3.518058867187499800e+03 9.177507617183471023e-02 2.807530660085135188e-01 1.188693234089140127e-01 3.201485196882506989e-01
-3.517016479375000017e+03 9.246220303702600007e-02 2.816888840669407590e-01 1.191520731577434405e-01 3.208119540858377916e-01
-3.515974091562498870e+03 9.342106503192026956e-02 2.833021557549735281e-01 1.196685102988624266e-01 3.221039583736965417e-01
-3.514931703749999087e+03 9.464224891423805852e-02 2.856023768034277044e-01 1.204122809525845633e-01 3.240068575294557385e-01
-3.513889315937499305e+03 9.605285124196556723e-02 2.884410777208853971e-01 1.213346801226042049e-01 3.263890760479557507e-01
-3.512846928124999522e+03 9.761750812304101355e-02 2.917376281288071582e-01 1.224088427519638284e-01 3.291779302181153111e-01
-3.511804540312499739e+03 9.934221486080047070e-02 2.954571963470911111e-01 1.236208373844465136e-01 3.323355945234045539e-01
-3.510762152499999956e+03 1.012558500965213548e-01 2.996067607379702125e-01 1.249577731796082114e-01 3.358270810155927766e-01
-3.509719764687499264e+03 1.032856863099267386e-01 3.040003005749580267e-01 1.263364162372657973e-01 3.394284626173210695e-01
-3.508677376874999936e+03 1.052819874271400252e-01 3.082836611549862882e-01 1.276381904068833451e-01 3.428211564095060560e-01
-3.507634989062499244e+03 1.071220560711897557e-01 3.121745877558261273e-01 1.287746529987685851e-01 3.457678779657346047e-01
-3.506592601249999461e+03 1.087196428465531384e-01 3.155220346226373929e-01 1.297009211940517992e-01 3.481485556953854421e-01
-3.505550213437499679e+03 1.100442089792802031e-01 3.182612122730976711e-01 1.303962081861915201e-01 3.499079316506646387e-01
-3.504507825624999441e+03 1.110443383118645960e-01 3.202507928541542537e-01 1.308077749990386451e-01 3.509050962654335359e-01
-3.503465437812500113e+03 1.116904897466396429e-01 3.213914525172553160e-01 1.308933109093259606e-01 3.510272785741843093e-01
-3.502423049999999876e+03 1.119619170906933359e-01 3.216010109518435689e-01 1.306172330945693794e-01 3.501798858347867083e-01
-3.501380662187499638e+03 1.118604418581691656e-01 3.209224581664688047e-01 1.300041597096566470e-01 3.484297853692173708e-01
-3.500338274375000310e+03 1.114008391283739935e-01 3.194179443409136399e-01 1.290814956606272934e-01 3.458512301096617336e-01
-3.499295886562499618e+03 1.106327418216147968e-01 3.171883387941912269e-01 1.278828717627500111e-01 3.425350605247223790e-01
-3.498253498749999380e+03 1.095794970051741646e-01 3.142844936690697422e-01 1.264338497251156490e-01 3.385504045830446396e-01
-3.497211110937500052e+03 1.082776738982890591e-01 3.107865544997068796e-01 1.247654906723341534e-01 3.339810161697825963e-01
-3.496168723124999815e+03 1.067725331550575668e-01 3.067829488552697437e-01 1.229123708635809081e-01 3.289199592309371978e-01
-3.495126335312499577e+03 1.050983403469927108e-01 3.023527586107061516e-01 1.209109577314994993e-01 3.234652467699892786e-01
-3.494083947499999795e+03 1.032749905500908311e-01 2.975641085798998997e-01 1.187977062871721501e-01 3.177147420391548960e-01
-3.493041559687500012e+03 1.013397291606911305e-01 2.924943655926985353e-01 1.166096438538957725e-01 3.117677055767650307e-01
-3.491999171874999320e+03 9.933441605652727768e-02 2.872363319813199811e-01 1.143839972319446452e-01 3.057238178322922995e-01
-3.490956784062499537e+03 9.733203821668437450e-02 2.819437024130765912e-01 1.121740756961904784e-01 2.997256138258441727e-01
-3.489914396249999754e+03 9.540117824157352822e-02 2.767621892076842505e-01 1.100327429343092578e-01 2.939142636852096202e-01
-3.488872008437499517e+03 9.354567837666948049e-02 2.717309331662640659e-01 1.079756859167374794e-01 2.883314796609338648e-01
-3.487829620624999734e+03 9.173449008708969843e-02 2.668034421603339146e-01 1.059908249798564711e-01 2.829448071932954556e-01
-3.486787232812499951e+03 8.996478131572935300e-02 2.619994195808696968e-01 1.040811297692141590e-01 2.777619976899037280e-01
-3.485744845000000169e+03 8.824263748354550796e-02 2.573890078895366140e-01 1.022680079619557175e-01 2.728399803770714116e-01
-3.484702457187500386e+03 8.658898005569679035e-02 2.530439559968372110e-01 1.005652952266554018e-01 2.682154126413578976e-01
-3.483660069374999239e+03 8.505232185775850329e-02 2.490729507164503587e-01 9.900088701548147296e-02 2.639624003555540166e-01
-3.482617681562499456e+03 8.361472839728886775e-02 2.454197306841883197e-01 9.754870678834459685e-02 2.600111031186176924e-01
-3.481575293749999673e+03 8.225001597625002103e-02 2.420323880430569896e-01 9.619252814804647722e-02 2.563180077602143503e-01
-3.480532905937500345e+03 8.099155000492128109e-02 2.389957350335681352e-01 9.496281252439295328e-02 2.529640186472201235e-01
-3.479490518124999653e+03 7.987975004328710937e-02 2.363785101095923491e-01 9.387990617936316229e-02 2.500030090042473230e-01
-3.478448130312499870e+03 7.887823478574564062e-02 2.340649409555682070e-01 9.289330456894909216e-02 2.473001705970415687e-01
-3.477405742499999633e+03 7.796239990237938122e-02 2.319695491275459431e-01 9.196815852593584473e-02 2.447625193932058962e-01
-3.476363354687500305e+03 7.715813753450519175e-02 2.301109616762782584e-01 9.111604629812473932e-02 2.424207070928772190e-01
-3.475320966874999158e+03 7.651750408923456426e-02 2.286160977480692635e-01 9.038473554851896019e-02 2.404016057898852032e-01
-3.474278579062500285e+03 7.605718510426011381e-02 2.275315809444592441e-01 8.979494215070370211e-02 2.387600061747361946e-01
-3.473236191249999138e+03 7.576261592659577770e-02 2.268353134027094875e-01 8.933913119304941197e-02 2.374755325251678428e-01
-3.472193803437499810e+03 7.559452432207763861e-02 2.264507297109453754e-01 8.899116835297359029e-02 2.364784098327163686e-01
-3.471151415624999572e+03 7.555268253480471041e-02 2.263778264828124609e-01 8.875564806454372402e-02 2.357805808563461780e-01
-3.470109027812500244e+03 7.566285892886973063e-02 2.266639059671930190e-01 8.864811540286417213e-02 2.354230566404809655e-01
-3.469066640000000007e+03 7.588012077692539437e-02 2.271636406992522117e-01 8.862230672520314545e-02 2.352826996232820211e-01
-3.468024252187499314e+03 7.616942263810465297e-02 2.277860673836726302e-01 8.864426210325344890e-02 2.352691783539737069e-01
-3.466981864374999077e+03 7.654141949688055002e-02 2.285553229014626042e-01 8.872574010316848503e-02 2.354135756158115267e-01
-3.465939476562499749e+03 7.697203479296363393e-02 2.294465324081682578e-01 8.886655243506642876e-02 2.357152480644001957e-01
-3.464897088749999511e+03 7.740824982383796848e-02 2.303690189106122888e-01 8.903737653623521042e-02 2.360962978956785974e-01
-3.463854700937500183e+03 7.782506618212045590e-02 2.312891563278481333e-01 8.922694679649526006e-02 2.365267889730736650e-01
-3.462812313124999037e+03 7.821976893186904922e-02 2.321907406148241426e-01 8.942777196802903505e-02 2.369868239362126483e-01
-3.461769925312499709e+03 7.859252480722120349e-02 2.330724735987825258e-01 8.964161168018133785e-02 2.374810374355933729e-01
-3.460727537499999016e+03 7.893957982944928287e-02 2.338740987613976141e-01 8.984674154457662765e-02 2.379518627093450966e-01
-3.459685149687500143e+03 7.922760973318937472e-02 2.344956032257483614e-01 9.000291004925382865e-02 2.382927506272805307e-01
-3.458642761874999451e+03 7.943864071198464272e-02 2.348432364232877767e-01 9.007532051914513005e-02 2.384117196773293257e-01
-3.457600374062499213e+03 7.956678499773328639e-02 2.349023316670482420e-01 9.006156410397278544e-02 2.383026000502842523e-01
-3.456557986249998976e+03 7.959397541855758873e-02 2.346292695033020681e-01 8.994439029516138051e-02 2.379199687589284018e-01
-3.455515598437499648e+03 7.952528863509604473e-02 2.340080003621402838e-01 8.971526089768847023e-02 2.372414974025426060e-01
-3.454473210624999865e+03 7.937370604651999839e-02 2.330447419117924468e-01 8.937974300812762118e-02 2.362821735786877486e-01
-3.453430822812500082e+03 7.912560401662950549e-02 2.317029874295120639e-01 8.892648506468087133e-02 2.350122576585160772e-01
-3.452388435000000300e+03 7.879026668974056791e-02 2.299952524675039633e-01 8.835265072068596015e-02 2.334245377429939317e-01
-3.451346047187499153e+03 7.838576600817662166e-02 2.279783688670107555e-01 8.767850613350373912e-02 2.315728306047726004e-01
-3.450303659374999825e+03 7.791636284737066265e-02 2.256788341491705041e-01 8.691235861133327079e-02 2.294793127127865429e-01
-3.449261271562499587e+03 7.737728043537682454e-02 2.231170002358596194e-01 8.605626179681928611e-02 2.271496301437514465e-01
-3.448218883749999804e+03 7.679930518778184390e-02 2.203735342551801646e-01 8.513884073044743206e-02 2.246595293246115010e-01
-3.447176495937499567e+03 7.620277942699429929e-02 2.175049131832058336e-01 8.417810778679647721e-02 2.220566729338343814e-01
-3.446134108125000239e+03 7.559432288579773229e-02 2.145577506565499726e-01 8.318568756278137133e-02 2.193718214064122041e-01
-3.445091720312499547e+03 7.498112618735311430e-02 2.115848996801286686e-01 8.218054762226705001e-02 2.166550585133520945e-01
-3.444049332500000219e+03 7.436424667189601989e-02 2.086387184487508983e-01 8.118332913522573191e-02 2.139608099107469519e-01
-3.443006944687499526e+03 7.375723262652644774e-02 2.057871991407824175e-01 8.021708540865403469e-02 2.113497948105422242e-01
-3.441964556874999744e+03 7.319170760424827116e-02 2.031092616388613659e-01 7.930371850539245926e-02 2.088796276699053656e-01
-3.440922169062499052e+03 7.268877216666588814e-02 2.006560887156813855e-01 7.845813422835722084e-02 2.065894310715290783e-01
-3.439879781250000178e+03 7.226305860027082417e-02 1.984579493673721551e-01 7.769141189314755780e-02 2.045082016995246610e-01
-3.438837393437499486e+03 7.193474614023522007e-02 1.965611522405991962e-01 7.701907041464577108e-02 2.026765875191539057e-01
-3.437795005625000158e+03 7.171080704701980613e-02 1.949911761034995028e-01 7.645028160621694657e-02 2.011184907394434063e-01
-3.436752617812499011e+03 7.157228696292144976e-02 1.937201570208400281e-01 7.597693534302155105e-02 1.998123334389872441e-01
-3.435710229999999683e+03 7.151769023702510275e-02 1.927424995907999206e-01 7.559556741385767276e-02 1.987487758625725021e-01
-3.434667842187498991e+03 7.152886127451164866e-02 1.920099220284309516e-01 7.528648940800614087e-02 1.978758496986357251e-01
-3.433625454374999663e+03 7.157652915950295236e-02 1.914552063827253958e-01 7.502758561344809174e-02 1.971352727287067064e-01
-3.432583066562499880e+03 7.166031917435522480e-02 1.910849256496676418e-01 7.482272243324830652e-02 1.965370801185533089e-01
-3.431540678749999643e+03 7.177664761276116023e-02 1.908863766120164063e-01 7.466429510409842984e-02 1.960611715339402594e-01
-3.430498290937499860e+03 7.191462748710711339e-02 1.908419191380155144e-01 7.454565543860848520e-02 1.956899833047542614e-01
-3.429455903125000077e+03 7.205575527645084744e-02 1.909069147933903643e-01 7.445432745095227622e-02 1.953906797297312870e-01
-3.428413515312500294e+03 7.217188909040220257e-02 1.910055575249970938e-01 7.436762199089504144e-02 1.951036700174907379e-01
-3.427371127500000512e+03 7.225545768127344948e-02 1.910883859685715280e-01 7.427384798988787007e-02 1.947982802937249514e-01
-3.426328739687499365e+03 7.226683947354727022e-02 1.910577503478405603e-01 7.414289005126208087e-02 1.943955676420983381e-01
-3.425286351874999582e+03 7.220263267708953991e-02 1.908978268718731219e-01 7.397166430417084770e-02 1.938875387158246200e-01
-3.424243964062499799e+03 7.204334970199877120e-02 1.905671976573334592e-01 7.374520957208979821e-02 1.932350869122174131e-01
-3.423201576250000016e+03 7.176654799149818909e-02 1.899852937347225601e-01 7.343906345527954904e-02 1.923742640883815691e-01
-3.422159188437499779e+03 7.136488142915894950e-02 1.891157497858722836e-01 7.304262986335788299e-02 1.912775124521486625e-01
-3.421116800624999541e+03 7.083643058424750338e-02 1.879433489190953654e-01 7.254734809371138349e-02 1.899226385047785848e-01
-3.420074412812499304e+03 7.018814065371453692e-02 1.864627678742284411e-01 7.194890537668403863e-02 1.882985905933912407e-01
-3.419032024999999521e+03 6.946169299094177851e-02 1.847515573310913317e-01 7.127476089879611343e-02 1.864774557204137984e-01
-3.417989637187499284e+03 6.867880350835095515e-02 1.828458003475146865e-01 7.053866733558125657e-02 1.844953846015647270e-01
-3.416947249374999956e+03 6.785019072318738964e-02 1.807732919626623136e-01 6.975227896519205217e-02 1.823830006701906703e-01
-3.415904861562499264e+03 6.697137549965323511e-02 1.785339172645801220e-01 6.891580275212262630e-02 1.801409624400934772e-01
-3.414862473749999481e+03 6.605109142087757512e-02 1.761698073916163065e-01 6.804203846376023768e-02 1.778028351177286803e-01
-3.413820085937499698e+03 6.511537631433497730e-02 1.737405237031504623e-01 6.715073378966998630e-02 1.754202946330299939e-01
-3.412777698125000370e+03 6.418421004235341787e-02 1.713092677929772267e-01 6.626121239565437027e-02 1.730438505903218460e-01
-3.411735310312499223e+03 6.327297400803537364e-02 1.689459766685895703e-01 6.539532934730712954e-02 1.707305528476137646e-01
-3.410692922499998986e+03 6.240436553398449188e-02 1.667164098179460263e-01 6.457924213869070673e-02 1.685486133300412581e-01
-3.409650534687499203e+03 6.157721961555076562e-02 1.646167919308710037e-01 6.381584038122765923e-02 1.665054523203956527e-01
-3.408608146874999875e+03 6.076625502520125593e-02 1.625798910463564506e-01 6.308086804385457103e-02 1.645376786379532108e-01
-3.407565759062499637e+03 5.997161597107485836e-02 1.606114988308091351e-01 6.237800755790468693e-02 1.626548227670975288e-01
-3.406523371250000309e+03 5.921514907858502208e-02 1.587722428466287194e-01 6.172924552333726445e-02 1.609141214280916110e-01
-3.405480983437500072e+03 5.850376459368940296e-02 1.570675958173254894e-01 6.113589032632579107e-02 1.593188551336931769e-01
-3.404438595624999380e+03 5.782971799811552349e-02 1.554585043027667812e-01 6.058399822109680755e-02 1.578325683899335918e-01
-3.403396207812499142e+03 5.719132255576487439e-02 1.539345820518393804e-01 6.006937736502345609e-02 1.564442418255589662e-01
-3.402353819999999814e+03 5.655111587962625974e-02 1.524349859671418617e-01 5.956819170626602433e-02 1.550917268732460719e-01
-3.401311432187499577e+03 5.588764902947587765e-02 1.509465754735672682e-01 5.907389632524583101e-02 1.537579561871455502e-01
-3.400269044374999339e+03 5.520121515916967536e-02 1.494617941209954448e-01 5.858222292271813431e-02 1.524318091124805263e-01
-3.399226656562499556e+03 5.449023710534939280e-02 1.479483284239033192e-01 5.807802354249121807e-02 1.510738733604331252e-01
-3.398184268749999774e+03 5.372922473471967303e-02 1.463207333916214381e-01 5.752891834206229349e-02 1.495999766814366527e-01
-3.397141880937499991e+03 5.291276087622612256e-02 1.445659702611410691e-01 5.692655020088584206e-02 1.479885000223759017e-01
-3.396099493125000208e+03 5.205846942823297990e-02 1.427275056741144355e-01 5.628314620950094355e-02 1.462713481380633340e-01
-3.395057105312499061e+03 5.118884235101255759e-02 1.408654881740839249e-01 5.561944027341288871e-02 1.445024829652321874e-01
-3.394014717499999279e+03 5.030396967267554420e-02 1.389849346663554752e-01 5.493969974682594987e-02 1.426930355253091254e-01
-3.392972329687499496e+03 4.939504378721141370e-02 1.370592827955984527e-01 5.423823798606641766e-02 1.408282788454021661e-01
-3.391929941874999713e+03 4.843549593073848136e-02 1.350157110473032274e-01 5.349066817952782826e-02 1.388449655413606654e-01
-3.390887554062499930e+03 4.744733941102177027e-02 1.329006067909840050e-01 5.271374739145445742e-02 1.367866840795232408e-01
-3.389845166249999693e+03 4.646869562924938607e-02 1.307822890355786749e-01 5.193365346850948444e-02 1.347214114347120295e-01
-3.388802778437500365e+03 4.554994275198857162e-02 1.287540050960457039e-01 5.118323024962084800e-02 1.327343302187103946e-01
-3.387760390624999218e+03 4.472198225874765565e-02 1.268905188907124837e-01 5.048929686058094973e-02 1.308949003914889886e-01
-3.386718002812499890e+03 4.398774955396880793e-02 1.252045808104890190e-01 4.985479324533224205e-02 1.292106045386684776e-01
-3.385675614999999652e+03 4.333898229089454268e-02 1.237009932386241851e-01 4.928085288091663824e-02 1.276842385096031707e-01
-3.384633227187499870e+03 4.277353860016840786e-02 1.223721779967543860e-01 4.876542810253984422e-02 1.263103560113862378e-01
-3.383590839374999177e+03 4.229887409906841339e-02 1.212259053192894093e-01 4.831105097511995128e-02 1.250953752140978037e-01
-3.382548451562500304e+03 4.191506607096517206e-02 1.202515629174156220e-01 4.791164123923738472e-02 1.240234105017673366e-01
-3.381506063749999612e+03 4.161216817145139968e-02 1.194366690266795566e-01 4.755637950924615498e-02 1.230663334540535309e-01
-3.380463675937500284e+03 4.138420252976138247e-02 1.187683768834779247e-01 4.723807692946877662e-02 1.222054427653924136e-01
-3.379421288124999137e+03 4.122152505240970349e-02 1.182169402220170362e-01 4.694807057855804322e-02 1.214182466764529150e-01
-3.378378900312499809e+03 4.111928329552484024e-02 1.177654001088204450e-01 4.668702339909046317e-02 1.207063911759646002e-01
-3.377336512499999117e+03 4.108916438317984643e-02 1.174450920526289716e-01 4.646911338489106980e-02 1.201064529994014668e-01
-3.376294124687499789e+03 4.114759163150825266e-02 1.173079050966713693e-01 4.631290127155314462e-02 1.196662893466246269e-01
-3.375251736874999551e+03 4.129337641600849818e-02 1.173521613624965432e-01 4.622086097815134020e-02 1.193921446307476264e-01
-3.374209349062500223e+03 4.152123404181444488e-02 1.175683188292577092e-01 4.619233482448278916e-02 1.192821688744257480e-01
-3.373166961249998621e+03 4.179299874022709971e-02 1.178882439015113276e-01 4.620232121177524770e-02 1.192716707104090473e-01
-3.372124573437500203e+03 4.208367951912734412e-02 1.182668029173066099e-01 4.623563992900993347e-02 1.193213835502141412e-01
-3.371082185624999056e+03 4.238587592379648716e-02 1.187060760356377642e-01 4.629226034071367429e-02 1.194311733167669337e-01
-3.370039797812499728e+03 4.269125449662172778e-02 1.191964245395404770e-01 4.636964858413718943e-02 1.195944499880096240e-01
-3.368997409999999491e+03 4.300193676251920505e-02 1.197265343228909734e-01 4.646534091045472631e-02 1.198048123659036235e-01
-3.367955022187499708e+03 4.329895841281602986e-02 1.202399815687486551e-01 4.656245158911920257e-02 1.200186928994496222e-01
-3.366912634374999470e+03 4.355761611072900275e-02 1.206852749826553134e-01 4.664713934316423033e-02 1.202004222057330013e-01
-3.365870246562500142e+03 4.375819347293839756e-02 1.210065352509784864e-01 4.670506919196708989e-02 1.203131023821931156e-01
-3.364827858749999450e+03 4.389364898758945505e-02 1.211821155503896158e-01 4.673017090480364316e-02 1.203411639768204588e-01
-3.363785470937500122e+03 4.394923671903706863e-02 1.211756942404678683e-01 4.670666042688888936e-02 1.202440490952301627e-01
-3.362743083124998975e+03 4.392350999920232452e-02 1.209849351081084129e-01 4.663231212000189946e-02 1.200161437538547204e-01
-3.361700695312499647e+03 4.383091928536711479e-02 1.206273219566387916e-01 4.651158963878295610e-02 1.196690514526874555e-01
-3.360658307499999864e+03 4.367977746176258252e-02 1.201106697656682404e-01 4.634794194175301252e-02 1.192117518989695146e-01
-3.359615919687500082e+03 4.346251869803316459e-02 1.194111113969284627e-01 4.613281863295363300e-02 1.186223609350221114e-01
-3.358573531874999844e+03 4.318896017382083813e-02 1.185567257741354796e-01 4.587373974499189822e-02 1.179203288590147808e-01
-3.357531144062499607e+03 4.286203971330167922e-02 1.175657557656371588e-01 4.557579320707579040e-02 1.171188329541666961e-01
-3.356488756249999369e+03 4.249575718693220094e-02 1.164620933924237767e-01 4.524419489763756991e-02 1.162313634452667860e-01
-3.355446368437499586e+03 4.212019962682128638e-02 1.152903903119191498e-01 4.489455656681098222e-02 1.152980948057504840e-01
-3.354403980624999349e+03 4.174964344984239545e-02 1.140823592315899915e-01 4.453729952751042664e-02 1.143458232398294749e-01
-3.353361592812499566e+03 4.138390324233093970e-02 1.128437261880503722e-01 4.417140330185535813e-02 1.133719469381056361e-01
-3.352319204999999783e+03 4.104227597543282785e-02 1.116268879338576381e-01 4.381249262463338123e-02 1.124165766607961581e-01
-3.351276817187499546e+03 4.073899963725457346e-02 1.104595097060194764e-01 4.346902627246401057e-02 1.115013951369957790e-01
-3.350234429375000218e+03 4.046436569617312129e-02 1.093122476299888124e-01 4.312986534504255343e-02 1.105978005995835872e-01
-3.349192041562499981e+03 4.020424398519737569e-02 1.081531212960328836e-01 4.278509278474990768e-02 1.096803601478613110e-01
-3.348149653749999288e+03 3.995984174907973169e-02 1.070027135404975904e-01 4.244017854178586818e-02 1.087631048123016281e-01
-3.347107265937499051e+03 3.973891045537306793e-02 1.059020170248652359e-01 4.210477715546446370e-02 1.078707707329609605e-01
-3.346064878124999723e+03 3.955083610616282053e-02 1.048941753666682852e-01 4.179243428399849469e-02 1.070380266007040365e-01
-3.345022490312499485e+03 3.939116813574189413e-02 1.039753949657371696e-01 4.150088661181953326e-02 1.062590234347748491e-01
-3.343980102500000157e+03 3.923034331515563855e-02 1.030885799628692007e-01 4.120901141632405534e-02 1.054796464375897663e-01
-3.342937714687500375e+03 3.903945752135455638e-02 1.021835768479394252e-01 4.089845897676096936e-02 1.046529431211027233e-01
-3.341895326874999682e+03 3.881078176591654799e-02 1.012556090652288465e-01 4.056824900644788456e-02 1.037764477426846577e-01
-3.340852939062499900e+03 3.854509424967073050e-02 1.003125408280122199e-01 4.022437081246159341e-02 1.028655222533099295e-01
-3.339810551250000117e+03 3.823953246385131816e-02 9.933448370370849545e-02 3.986116787604337963e-02 1.019057376682669797e-01
-3.338768163437499879e+03 3.790725608020514142e-02 9.834586152527190206e-02 3.948555860930953731e-02 1.009148214691995421e-01
-3.337725775625000097e+03 3.756115669977318910e-02 9.738014810512835018e-02 3.910907612324593385e-02 9.992226741043372384e-02
-3.336683387812499404e+03 3.720868913983360615e-02 9.645636790543932193e-02 3.873996761668620226e-02 9.894914209999930432e-02
-3.335640999999999622e+03 3.685624869419129590e-02 9.558811821118085028e-02 3.838608085608768289e-02 9.801546731683064007e-02
-3.334598612187499839e+03 3.651165975418801946e-02 9.479349253168824208e-02 3.805733690357680082e-02 9.714653288821346877e-02
-3.333556224375000056e+03 3.618357025813583039e-02 9.408897532140947373e-02 3.775886213708194716e-02 9.635536055462080862e-02
-3.332513836562500273e+03 3.586618073427413206e-02 9.345404771803704491e-02 3.748064074706897175e-02 9.561632857032388577e-02
-3.331471448749999126e+03 3.555667464803722450e-02 9.287530189843447304e-02 3.721727380171884619e-02 9.491562132152168985e-02
-3.330429060937499344e+03 3.524572486429879831e-02 9.231615409033454289e-02 3.696022560937559098e-02 9.423144234112497408e-02
-3.329386673124999561e+03 3.492838761935943698e-02 9.175121343980996436e-02 3.670260327548291457e-02 9.354620741427954744e-02
-3.328344285312499778e+03 3.460231679092859447e-02 9.117567947633337111e-02 3.644316909179911440e-02 9.285676398833062062e-02
-3.327301897499999995e+03 3.428675666340241096e-02 9.061391540843691250e-02 3.619026143102631321e-02 9.218435643145933556e-02
-3.326259509687499758e+03 3.399951392011354989e-02 9.009397224970355778e-02 3.595368376576588837e-02 9.155393343086802582e-02
-3.325217121874999975e+03 3.373653939735692109e-02 8.959058647147460919e-02 3.572637846163627395e-02 9.094748971923899417e-02
-3.324174734062499283e+03 3.351131667338720643e-02 8.912029456943311445e-02 3.551542629494928993e-02 9.038302347466167785e-02
-3.323132346249999500e+03 3.332987082390567735e-02 8.869292793746465231e-02 3.532265792525866172e-02 8.986515478115046640e-02
-3.322089958437499718e+03 3.318528944326275265e-02 8.829975720261552807e-02 3.514242303174077570e-02 8.937947040537540244e-02
-3.321047570624999480e+03 3.307861407427811762e-02 8.794389719900046198e-02 3.497440611125285370e-02 8.892513844976004944e-02
-3.320005182812499243e+03 3.301411319005788381e-02 8.763153626762436310e-02 3.481886109413698943e-02 8.850277597607149327e-02
-3.318962794999999460e+03 3.298767080933200091e-02 8.735090142968587879e-02 3.467318355174381361e-02 8.810573665167262258e-02
-3.317920407187499677e+03 3.299536321515898762e-02 8.709811614303973604e-02 3.453681951514799009e-02 8.773259000551697495e-02
-3.316878019375000349e+03 3.302551938839966283e-02 8.684853031702764736e-02 3.440071639518951091e-02 8.736032512140477768e-02
-3.315835631562499657e+03 3.305493766611783402e-02 8.655283539929067849e-02 3.424593105694506701e-02 8.694084992210750207e-02
-3.314793243749999874e+03 3.306079753764183671e-02 8.617367655657237613e-02 3.405861797728514800e-02 8.643906891796071523e-02
-3.313750855937500091e+03 3.302770825384662712e-02 8.568705154669288560e-02 3.382906921263386518e-02 8.583042602312490610e-02
-3.312708468124999854e+03 3.294643280423265042e-02 8.507959972738181331e-02 3.355443005507957599e-02 8.510777752694656528e-02
-3.311666080312500071e+03 3.280916659746724307e-02 8.433807307771830353e-02 3.323215338983613598e-02 8.426476865979740105e-02
-3.310623692499999834e+03 3.261592556605516502e-02 8.347423655845714885e-02 3.286972208592742889e-02 8.332047864779028312e-02
-3.309581304687499596e+03 3.235500633487618793e-02 8.247386319336535987e-02 3.246251102201715838e-02 8.226327850873389746e-02
-3.308538916875000268e+03 3.201613322460297034e-02 8.132586123374589693e-02 3.200519897120170099e-02 8.107979027870905464e-02
-3.307496529062499576e+03 3.160986803645021020e-02 8.006197747575340140e-02 3.150959786900840720e-02 7.980004351752756353e-02
-3.306454141249999793e+03 3.113227349772370797e-02 7.867708130452596982e-02 3.097504017866290621e-02 7.842243827220224395e-02
-3.305411753437499556e+03 3.057891712040296597e-02 7.716824482475259650e-02 3.040248868134710902e-02 7.694949898614102113e-02
-3.304369365624999773e+03 2.996467741006873103e-02 7.558000644762807863e-02 2.980825860022429802e-02 7.542259403183558530e-02
-3.303326977812499536e+03 2.930086650935654832e-02 7.394221379762583313e-02 2.920197603793123903e-02 7.386612198787505246e-02
-3.302284590000000208e+03 2.859806336085460310e-02 7.226234351470081640e-02 2.858352519544161280e-02 7.227982010844259675e-02
-3.301242202187499515e+03 2.786357455905172364e-02 7.054411251415433626e-02 2.795425936657148364e-02 7.066713440284333458e-02
-3.300199814374999278e+03 2.711238718035543019e-02 6.881372593515094893e-02 2.732306505888049131e-02 6.905054694092754852e-02
-3.299157426562499495e+03 2.635184187372586681e-02 6.708461213058983241e-02 2.669370687218963756e-02 6.743957268865220789e-02
-3.298115038749999712e+03 2.560213429558242867e-02 6.539836962566317191e-02 2.607998331666320710e-02 6.586906011464019328e-02
-3.297072650937499930e+03 2.488349525892821421e-02 6.380357504062772467e-02 2.549773132039219459e-02 6.437895630004535075e-02
-3.296030263124999692e+03 2.420265704683621094e-02 6.230658499862064270e-02 2.494762914729894629e-02 6.297090060331177186e-02
-3.294987875312499000e+03 2.356015668352193920e-02 6.090150854403973690e-02 2.442538166267560137e-02 6.163398087088412663e-02
-3.293945487499999672e+03 2.297110509050487998e-02 5.962165101115871058e-02 2.394340181058232306e-02 6.039944747432474809e-02
-3.292903099687499889e+03 2.243925531005977123e-02 5.847701826221007870e-02 2.350560817706926972e-02 5.927708732281768839e-02
-3.291860711874999652e+03 2.195771222265387873e-02 5.745546996380875016e-02 2.310858279912506724e-02 5.825818188555388633e-02
-3.290818324062500324e+03 2.152725910972862894e-02 5.655220359129496666e-02 2.275154293483084775e-02 5.734066500191328103e-02
-3.289775936249999177e+03 2.114518745794777971e-02 5.575420037612795199e-02 2.243143567337452932e-02 5.651675381791563396e-02
-3.288733548437499394e+03 2.081579834489832859e-02 5.505995330753418737e-02 2.214834069298558458e-02 5.578656263619302669e-02
-3.287691160624999611e+03 2.055485242340046939e-02 5.449063958855682871e-02 2.191107562399615544e-02 5.517220935551832989e-02
-3.286648772812499828e+03 2.036701396507434314e-02 5.405226430861434506e-02 2.172288274514051418e-02 5.468175078447698456e-02
-3.285606385000000046e+03 2.025333902377674314e-02 5.375248504857040033e-02 2.158577964447738751e-02 5.432015193320362950e-02
-3.284563997187499808e+03 2.021308554340288735e-02 5.359276351415059175e-02 2.149775108734217066e-02 5.408222526412274217e-02
-3.283521609374999116e+03 2.024060026237673934e-02 5.356498678753925102e-02 2.145612875443008924e-02 5.396114782186590964e-02
-3.282479221562499788e+03 2.033815641627329321e-02 5.367592201389834866e-02 2.146443819689344140e-02 5.396567745735549732e-02
-3.281436833749999550e+03 2.049223077503685778e-02 5.389690133576981179e-02 2.151342848045960029e-02 5.407244830271622227e-02
-3.280394445937500222e+03 2.069240987366672418e-02 5.420410013287790818e-02 2.159587567447317571e-02 5.426321602593017074e-02
-3.279352058124999076e+03 2.093364490528361321e-02 5.459370392706605624e-02 2.171126192182523326e-02 5.453660351323583177e-02
-3.278309670312499748e+03 2.119682753425919733e-02 5.502687075499219232e-02 2.184403003217588041e-02 5.485346912996253571e-02
-3.277267282499999510e+03 2.146204983995005089e-02 5.546047995464090108e-02 2.197866597325206714e-02 5.517482699615458563e-02
-3.276224894687499727e+03 2.172640505218351170e-02 5.588601552480869372e-02 2.211448150087086742e-02 5.549894598529622747e-02
-3.275182506874999490e+03 2.197878684162914847e-02 5.628248454829124642e-02 2.224320546717017608e-02 5.580507237272754051e-02
-3.274140119062499252e+03 2.220132024757303507e-02 5.661142470343970279e-02 2.235098292896343583e-02 5.605847264698861354e-02
-3.273097731249999470e+03 2.238117553877143687e-02 5.684813323725348283e-02 2.242836076620089228e-02 5.623549256748225367e-02
-3.272055343437499687e+03 2.251463679210669380e-02 5.698974364594337066e-02 2.247372303712213276e-02 5.633215113867994644e-02
-3.271012955624999904e+03 2.260551734277740574e-02 5.704590674596491523e-02 2.249160860400951575e-02 5.635989484942240807e-02
-3.269970567812499667e+03 2.265265747780606520e-02 5.701160365395156054e-02 2.248105184092893949e-02 5.631636745082355816e-02
-3.268928179999999884e+03 2.264919530005370454e-02 5.687176166650279724e-02 2.243750749853221788e-02 5.619025113741583921e-02
-3.267885792187499192e+03 2.259571877377449314e-02 5.662901834658769229e-02 2.236236272580700152e-02 5.598509362011096918e-02
-3.266843404374999864e+03 2.249752724768181236e-02 5.629541330540888122e-02 2.225864741452444548e-02 5.570854984897009865e-02
-3.265801016562499626e+03 2.236021316051456723e-02 5.587901636063855038e-02 2.212684464413589708e-02 5.536189387483409635e-02
-3.264758628750000298e+03 2.218796651069858059e-02 5.539893187167028304e-02 2.197270011630984496e-02 5.495956090441135589e-02
-3.263716240937499606e+03 2.197745342411190975e-02 5.485474671254896711e-02 2.179461365391319183e-02 5.449760005180463024e-02
-3.262673853124999368e+03 2.172970145984359433e-02 5.425050820736641854e-02 2.159293950468673881e-02 5.397695107120692448e-02
-3.261631465312499586e+03 2.144270632015884623e-02 5.358311401681221942e-02 2.136741046665384738e-02 5.339700048425813361e-02
-3.260589077499999803e+03 2.112560307868018364e-02 5.287321201832639178e-02 2.112510407934831830e-02 5.277548322801819264e-02
-3.259546689687500020e+03 2.078519138751530951e-02 5.213032783397811287e-02 2.086727530148469942e-02 5.211557109332802529e-02
-3.258504301874999783e+03 2.042050045907785674e-02 5.134329244326896191e-02 2.058775348450720202e-02 5.140189267535335421e-02
-3.257461914062499545e+03 2.003121089687646267e-02 5.050676002948158161e-02 2.028428819978045708e-02 5.062888117371843605e-02
-3.256419526250000217e+03 1.961905363349816106e-02 4.962673173397710857e-02 1.996021121562268491e-02 4.980490330742436828e-02
-3.255377138437499525e+03 1.918714163453547061e-02 4.871101597821898832e-02 1.961832996264561979e-02 4.893700822157454056e-02
-3.254334750624999742e+03 1.873758961544412516e-02 4.775679342466044447e-02 1.925591632516676296e-02 4.801843287178502589e-02
-3.253292362812499505e+03 1.828185480332648535e-02 4.678231449594815600e-02 1.888008506768556680e-02 4.706696181366269716e-02
-3.252249974999999722e+03 1.783345242573766698e-02 4.581370458433110804e-02 1.850047685924946853e-02 4.610665016386761988e-02
-3.251207587187499030e+03 1.739633309577771902e-02 4.486027443997609582e-02 1.812152618254541520e-02 4.514855415504264585e-02
-3.250165199374999702e+03 1.697917754095224288e-02 4.393701135013923509e-02 1.774940468887323958e-02 4.420804362296926193e-02
-3.249122811562499464e+03 1.658666578366196562e-02 4.305894116145121686e-02 1.738959360617807828e-02 4.329875236983189019e-02
-3.248080423749999227e+03 1.621941074137854544e-02 4.222697744367967521e-02 1.704230318401534286e-02 4.242117396081788311e-02
-3.247038035937499899e+03 1.588546027497136567e-02 4.145639076848754018e-02 1.671386178391202210e-02 4.159102736110434351e-02
-3.245995648124999661e+03 1.559117006608923793e-02 4.075416317090740231e-02 1.640743211159890330e-02 4.081613755504565760e-02
-3.244953260312500333e+03 1.534105917803311493e-02 4.012877569659904775e-02 1.612614639390681087e-02 4.010424542652584606e-02
-3.243910872499999641e+03 1.513824234932851197e-02 3.959081568839225435e-02 1.587384261527458040e-02 3.946483433933330870e-02
-3.242868484687499404e+03 1.498631469092541815e-02 3.914736207901619441e-02 1.565265272623598061e-02 3.890313747131939753e-02
-3.241826096874999621e+03 1.487832157898850115e-02 3.878868188556320457e-02 1.545870456741907026e-02 3.840946363238138123e-02
-3.240783709062499838e+03 1.480875331356088995e-02 3.850632730544367721e-02 1.528864745674260450e-02 3.797542908167500508e-02
-3.239741321249999146e+03 1.477396660403831712e-02 3.828519560705317265e-02 1.513850324689946722e-02 3.759110062773927258e-02
-3.238698933437499818e+03 1.477316130552058446e-02 3.812058658579189907e-02 1.500774476100136083e-02 3.725512462715643153e-02
-3.237656545624999126e+03 1.480556593562571376e-02 3.801084497585327515e-02 1.489657814004569092e-02 3.696796899993478464e-02
-3.236614157812499343e+03 1.485485998302703628e-02 3.791801556314589039e-02 1.479079177122456096e-02 3.669433235773789798e-02
-3.235571769999999560e+03 1.491115772001857381e-02 3.782468239891090961e-02 1.468520472330830939e-02 3.642135260652021311e-02
-3.234529382187499778e+03 1.495534787232407833e-02 3.769946600571287554e-02 1.457103412617122631e-02 3.612725306732361003e-02
-3.233486994374999995e+03 1.497249672000296704e-02 3.751530860149201313e-02 1.443935698498867784e-02 3.578993624003037194e-02
-3.232444606562499757e+03 1.495477433910276203e-02 3.725568193208324275e-02 1.428555980174470684e-02 3.539801006604511441e-02
-3.231402218749999520e+03 1.490435077848581077e-02 3.692754940225944499e-02 1.411323756915857860e-02 3.496042898599317772e-02
-3.230359830937499737e+03 1.482008551246376434e-02 3.653176484456418377e-02 1.392243634073366682e-02 3.447734855447830843e-02
-3.229317443124999500e+03 1.470196167050573724e-02 3.606881369778328073e-02 1.371359588760564727e-02 3.394989918449012323e-02
-3.228275055312500172e+03 1.455567388376786259e-02 3.555301705193028572e-02 1.349331530656476194e-02 3.339445366902205059e-02
-3.227232667499999479e+03 1.438228483641697600e-02 3.498955246041199341e-02 1.326397237629403300e-02 3.281691985053399735e-02
-3.226190279687499697e+03 1.417680000840964953e-02 3.436896798772006573e-02 1.302247741628471955e-02 3.220967589626431288e-02
-3.225147891874999914e+03 1.393958718632035999e-02 3.369166517724521415e-02 1.276797449833698764e-02 3.157063298548395958e-02
-3.224105504062500131e+03 1.367327535077834250e-02 3.296804382941132677e-02 1.250384080399893211e-02 3.090816838831712821e-02
-3.223063116249999894e+03 1.339216204284802286e-02 3.222860181698402465e-02 1.224016110546546389e-02 3.024722373626341845e-02
-3.222020728437500111e+03 1.310391633632305118e-02 3.149330720016046276e-02 1.198405339962279118e-02 2.960538211335764225e-02
-3.220978340624999873e+03 1.281377287081753025e-02 3.077510500145493391e-02 1.174039535073107161e-02 2.899467307960880771e-02
-3.219935952812499636e+03 1.252450433675064180e-02 3.008226806021523092e-02 1.151224354713614555e-02 2.842261492061802855e-02
-3.218893564999999853e+03 1.223449206071763190e-02 2.940507179523332501e-02 1.129404455351776596e-02 2.787546540203364800e-02
-3.217851177187500070e+03 1.194809019518883533e-02 2.875115314578701939e-02 1.108841265480380381e-02 2.735965258930079386e-02
-3.216808789375000288e+03 1.167034728844396595e-02 2.812501785464828138e-02 1.089593253480147100e-02 2.687659097209784201e-02
-3.215766401562499141e+03 1.140667393186749722e-02 2.753352427531029212e-02 1.071748925589887519e-02 2.642843325195107923e-02
-3.214724013749999813e+03 1.115449177656027864e-02 2.696971588373946183e-02 1.055069828669527414e-02 2.600926922062540489e-02
-3.213681625937499575e+03 1.091696002592016171e-02 2.644127197678904431e-02 1.039907463017155503e-02 2.562773516924128983e-02
-3.212639238125000247e+03 1.070235878284388209e-02 2.597079698019599467e-02 1.027096212107671616e-02 2.530435405692123274e-02
-3.211596850312500010e+03 1.052304668203461746e-02 2.558543724275495757e-02 1.017553751027106511e-02 2.506167463926738809e-02
-3.210554462499999318e+03 1.038607058852446773e-02 2.529916393231105079e-02 1.011719145927781650e-02 2.491043426036695235e-02
-3.209512074687499535e+03 1.029322136445605211e-02 2.511424195264343184e-02 1.009532068273398010e-02 2.484906517913941168e-02
-3.208469686874999752e+03 1.023874289342679295e-02 2.502009365562207419e-02 1.010546532848348444e-02 2.486651159563867466e-02
-3.207427299062499515e+03 1.021596161473565384e-02 2.500417751203821287e-02 1.014292420409346369e-02 2.495113717493456160e-02
-3.206384911250000187e+03 1.022112254862686531e-02 2.506003908858554438e-02 1.020529699779334186e-02 2.509697814812100053e-02
-3.205342523437499040e+03 1.025177550790196297e-02 2.518075058188768908e-02 1.029007125073473465e-02 2.529780223394977740e-02
-3.204300135624999257e+03 1.030508053054926716e-02 2.535804359058039040e-02 1.039299415392511139e-02 2.554310698424794301e-02
-3.203257747812499474e+03 1.037798694931312861e-02 2.557767916513343023e-02 1.050868347646555755e-02 2.581962814490987995e-02
-3.202215359999999691e+03 1.046996362234273344e-02 2.583813338752031022e-02 1.063669972593477009e-02 2.612625795874020523e-02
-3.201172972187500363e+03 1.056999907387990399e-02 2.611646571375355469e-02 1.076808963309034382e-02 2.644098436636766261e-02
-3.200130584374999671e+03 1.066975870637180447e-02 2.639418133561206165e-02 1.089576222690724107e-02 2.674639289091996705e-02
-3.199088196562499434e+03 1.076871404312172709e-02 2.666957562709457510e-02 1.101954482691700973e-02 2.704206854516456870e-02
-3.198045808749999651e+03 1.087023429368547990e-02 2.695018727540681239e-02 1.114214754451353651e-02 2.733466877569328338e-02
-3.197003420937499868e+03 1.096502528164991150e-02 2.721677480535380014e-02 1.125626839278724353e-02 2.760628797003286325e-02
-3.195961033125000085e+03 1.104865606576790893e-02 2.745723109449580215e-02 1.135688696246263223e-02 2.784463571064771034e-02
-3.194918645312499848e+03 1.111654862437469471e-02 2.766130087126017836e-02 1.144097040606743484e-02 2.804230888525686624e-02
-3.193876257499999156e+03 1.116493560182637429e-02 2.782333136090705400e-02 1.150710178504746675e-02 2.819587236786050971e-02
-3.192833869687499828e+03 1.118730433601136318e-02 2.793078776611168657e-02 1.155074369650237187e-02 2.829425139293417421e-02
-3.191791481874999590e+03 1.118337600641692610e-02 2.798213820032556878e-02 1.157126500423472960e-02 2.833595036883417018e-02
-3.190749094062499807e+03 1.115143946486376637e-02 2.797487954727915713e-02 1.156844701451902740e-02 2.832048540696919386e-02
-3.189706706249999570e+03 1.109141458082258010e-02 2.790560709312098209e-02 1.154071097215676051e-02 2.824404450853937668e-02
-3.188664318437499787e+03 1.100891200503949750e-02 2.777947521275864889e-02 1.148864913838750466e-02 2.810813195953605625e-02
-3.187621930624999095e+03 1.090595261800562411e-02 2.759537728326305964e-02 1.141152822769873898e-02 2.791100848578298432e-02
-3.186579542812499767e+03 1.078266595092380355e-02 2.735384659200404064e-02 1.131000716106340259e-02 2.765434048244591950e-02
-3.185537154999999530e+03 1.064043880641517628e-02 2.706039893160974708e-02 1.118617958185638868e-02 2.734329957558016486e-02
-3.184494767187499747e+03 1.048058207854227729e-02 2.672114202504650982e-02 1.104278664321296614e-02 2.698463361263945051e-02
-3.183452379374999509e+03 1.031146886517369556e-02 2.635732659161474020e-02 1.088826068344514279e-02 2.659898570180906779e-02
-3.182409991562499272e+03 1.013667818824270407e-02 2.597883660730805969e-02 1.072653623880885469e-02 2.619598862586611579e-02
-3.181367603749999489e+03 9.959680642447015994e-03 2.559060165143211760e-02 1.055973418861389825e-02 2.578083616795374261e-02
-3.180325215937499706e+03 9.779152541045157618e-03 2.518867556790422083e-02 1.038694251688260586e-02 2.535131370699908807e-02
-3.179282828124999469e+03 9.593870243868093256e-03 2.477212356335653509e-02 1.020844258725622962e-02 2.490812126030131010e-02
-3.178240440312499686e+03 9.405811256427087930e-03 2.434455977326566850e-02 1.002620305143208344e-02 2.445607269243775181e-02
-3.177198052499999903e+03 9.212610682512759400e-03 2.390087875798245845e-02 9.839227651284077752e-03 2.399274678220475118e-02
-3.176155664687499211e+03 9.013247345244846873e-03 2.343639782998280588e-02 9.645499073188455383e-03 2.351323646852285232e-02
-3.175113276874999883e+03 8.815438892938880916e-03 2.296542705899421583e-02 9.449532776009442539e-03 2.302856100449626742e-02
-3.174070889062499646e+03 8.619488153661442748e-03 2.248984028736858778e-02 9.251819197295615277e-03 2.253991943764600825e-02
-3.173028501249999863e+03 8.427468773149114634e-03 2.201380416512506086e-02 9.054455458967479789e-03 2.205242308925920575e-02
-3.171986113437500080e+03 8.241111227986578150e-03 2.154152663474038706e-02 8.858978454589081647e-03 2.156981346535185445e-02
-3.170943725625000297e+03 8.062302928377717073e-03 2.107992131437642566e-02 8.668175966479925790e-03 2.109887199371659680e-02
-3.169901337812499605e+03 7.894658417589243277e-03 2.063904020541762127e-02 8.486286725989253960e-03 2.064990192013274606e-02
-3.168858949999999822e+03 7.743845662828621919e-03 2.022914419679553572e-02 8.316331308504005052e-03 2.023023131112403408e-02
-3.167816562187499585e+03 7.609765179563234179e-03 1.985090347390365204e-02 8.158120615102789491e-03 1.983937427124811761e-02
-3.166774174374999802e+03 7.491298118099933880e-03 1.950160484928549834e-02 8.010970887171713767e-03 1.947564243821103824e-02
-3.165731786562500019e+03 7.386189857041434818e-03 1.917751019050023542e-02 7.872762487397280684e-03 1.913385944672244682e-02
-3.164689398750000237e+03 7.296511636562370839e-03 1.888265243758039530e-02 7.743628520635148504e-03 1.881432892197025530e-02
-3.163647010937499090e+03 7.223177059440660623e-03 1.861971729060035025e-02 7.624256126575984331e-03 1.851870014537424294e-02
-3.162604623124999762e+03 7.176694166642043869e-03 1.840884353939735082e-02 7.522968562013700004e-03 1.826716178965672940e-02
-3.161562235312499524e+03 7.162468091061337250e-03 1.826325236554538975e-02 7.445575399479250310e-03 1.807377625460018442e-02
-3.160519847500000196e+03 7.174958435089994792e-03 1.817707099291189857e-02 7.390596502113264306e-03 1.793489911152410313e-02
-3.159477459687499959e+03 7.215490707480095092e-03 1.815333235381539137e-02 7.358972327472216961e-03 1.785276272580199261e-02
-3.158435071874999267e+03 7.280616605670717743e-03 1.818458503324233214e-02 7.348837639298848659e-03 1.782279192166022833e-02
-3.157392684062499484e+03 7.366926287488020572e-03 1.826709986017915205e-02 7.359526304973730212e-03 1.784332440159355077e-02
-3.156350296249999701e+03 7.469039906714301964e-03 1.838920133285702752e-02 7.386414555479173076e-03 1.790310744549734184e-02
-3.155307908437499918e+03 7.584750470271614531e-03 1.854800957053740970e-02 7.428348950321708895e-03 1.799931054596744587e-02
-3.154265520625000136e+03 7.711555687589462943e-03 1.874166060465081926e-02 7.485221868824542928e-03 1.813164002985962267e-02
-3.153223132812499443e+03 7.843025742396324967e-03 1.895752127961907590e-02 7.551571300182922768e-03 1.828683647599310333e-02
-3.152180744999999206e+03 7.963173548086500270e-03 1.915963610141755216e-02 7.613868117466931346e-03 1.843212698048096732e-02
-3.151138357187499878e+03 8.066553903468548850e-03 1.933543224144791683e-02 7.668110478494137225e-03 1.855783528869752244e-02
-3.150095969374999640e+03 8.149911987936313620e-03 1.948021374049925536e-02 7.713297066135979541e-03 1.866155667998947026e-02
-3.149053581562500312e+03 8.206433129771883300e-03 1.958329945269575434e-02 7.745440521877965459e-03 1.873366694504519439e-02
-3.148011193749999165e+03 8.234957829452717662e-03 1.964043730659982556e-02 7.762735861773339095e-03 1.876983029406017675e-02
-3.146968805937499383e+03 8.234178128569235103e-03 1.964812808699766683e-02 7.763949678373617720e-03 1.876709785327422206e-02
-3.145926418124999600e+03 8.196482387715007395e-03 1.959088662068425579e-02 7.743392857134359999e-03 1.871175725214174745e-02
-3.144884030312499817e+03 8.125989362551364059e-03 1.947415908166581777e-02 7.702432775984799362e-03 1.860715929874230332e-02
-3.143841642500000034e+03 8.026488193365108673e-03 1.930245758692784516e-02 7.642018550049146410e-03 1.845564069583168973e-02
-3.142799254687499797e+03 7.900148569829795395e-03 1.907652148474617976e-02 7.562128189608777890e-03 1.825719119484545128e-02
-3.141756866874999105e+03 7.754251975764032273e-03 1.880866795025655167e-02 7.466956629342245272e-03 1.802197777408218182e-02
-3.140714479062499777e+03 7.593030369810945500e-03 1.850831112927876082e-02 7.359962088758782717e-03 1.775837783546063697e-02
-3.139672091249999539e+03 7.420498470505117704e-03 1.818384907741381687e-02 7.244147913994447227e-03 1.747366153318854684e-02
-3.138629703437499757e+03 7.241373122007716163e-03 1.784548115385871381e-02 7.123241935162514908e-03 1.717683774208321468e-02
-3.137587315624999519e+03 7.056169676619976350e-03 1.749373839482644064e-02 6.997563078502874387e-03 1.686868582374917436e-02
-3.136544927812499282e+03 6.867401334252906143e-03 1.712893235634561570e-02 6.867036053853579555e-03 1.654903464382415437e-02
-3.135502539999999044e+03 6.676790084369837661e-03 1.675412752634868399e-02 6.732525017331001706e-03 1.621997667840610960e-02
-3.134460152187499716e+03 6.487779628165470970e-03 1.637867149292545829e-02 6.597548128508232655e-03 1.588999434586048365e-02
-3.133417764374999479e+03 6.304026315376334323e-03 1.600883872400192878e-02 6.464441113210894242e-03 1.556471186612799068e-02
-3.132375376562499696e+03 6.128298152031302383e-03 1.565060067133635865e-02 6.334984585813337177e-03 1.524841103999211890e-02
-3.131332988749999913e+03 5.959609517850912586e-03 1.530459245414251233e-02 6.209323323502326589e-03 1.494143232571067820e-02
-3.130290600937499221e+03 5.801770249574476901e-03 1.498057811473823067e-02 6.091160204729792992e-03 1.465267517868378347e-02
-3.129248213124999893e+03 5.651806144913285902e-03 1.467098808696546373e-02 5.977741465376528937e-03 1.437550039711714411e-02
-3.128205825312499655e+03 5.509230934204317580e-03 1.437327114781351660e-02 5.867597973052694413e-03 1.410636561446210017e-02
-3.127163437499999873e+03 5.377144696455512553e-03 1.409402928170242798e-02 5.763169523052465333e-03 1.385112754686593055e-02
-3.126121049687499635e+03 5.254725979833133054e-03 1.383151441668569771e-02 5.664401179616170359e-03 1.360964187563203261e-02
-3.125078661875000307e+03 5.143605937560686084e-03 1.358804376449481398e-02 5.572356455688153541e-03 1.338445037241129017e-02
-3.124036274062499160e+03 5.044021084239377721e-03 1.336415575239902759e-02 5.487427069005546519e-03 1.317647897372111777e-02
-3.122993886249999832e+03 4.951817061265791770e-03 1.315432241834717415e-02 5.407716113021957156e-03 1.298115879970633720e-02
-3.121951498437499595e+03 4.866112381808658169e-03 1.295945091357415292e-02 5.333621097424003088e-03 1.279943246061666581e-02
-3.120909110624999812e+03 4.787005799787835345e-03 1.277832401493934032e-02 5.264623768436218695e-03 1.263004416133016970e-02
-3.119866722812499575e+03 4.716075958190224342e-03 1.261349173080409010e-02 5.201701718301158552e-03 1.247532737844139067e-02
-3.118824335000000247e+03 4.646560696553577070e-03 1.245137086967768557e-02 5.141012662232631938e-03 1.232605678324156205e-02
-3.117781947187499554e+03 4.571982135650913721e-03 1.228098406793417738e-02 5.078908558856619869e-03 1.217348362921070667e-02
-3.116739559374999772e+03 4.487784674627979219e-03 1.209495903924051423e-02 5.012733845114178410e-03 1.201124765881153578e-02
-3.115697171562499534e+03 4.389956071796029605e-03 1.188529080016815544e-02 4.939291865181917596e-03 1.183170028387353981e-02
-3.114654783749999751e+03 4.282105620196785881e-03 1.165607125339358612e-02 4.859396144476272293e-03 1.163680553941044520e-02
-3.113612395937499969e+03 4.165399156983083835e-03 1.140693288114172019e-02 4.772499990025068362e-03 1.142526858342331024e-02
-3.112570008124999731e+03 4.039390727263489356e-03 1.113806860785660630e-02 4.678818877724776927e-03 1.119762001455005575e-02
-3.111527620312499039e+03 3.902318713018321575e-03 1.084614196727274466e-02 4.577093100738767982e-03 1.095086054514461844e-02
-3.110485232499999711e+03 3.755778457004821120e-03 1.053572283822943462e-02 4.469021326762753245e-03 1.068907069922213522e-02
-3.109442844687499473e+03 3.602746765626055597e-03 1.021287257771089606e-02 4.356692570397414747e-03 1.041725907514508796e-02
-3.108400456875000145e+03 3.447213994173592595e-03 9.884099688511739298e-03 4.242411620904441329e-03 1.014094390139787596e-02
-3.107358069062500363e+03 3.291408731435167649e-03 9.554986188395560992e-03 4.128534110515691760e-03 9.865758453458026850e-03
-3.106315681249999216e+03 3.141872670392127209e-03 9.240796628327633752e-03 4.021118266682565529e-03 9.606174814323159561e-03
-3.105273293437499888e+03 3.001820673142257308e-03 8.948773524791946155e-03 3.922688386982677369e-03 9.368207297328198443e-03
-3.104230905624999650e+03 2.872523959076088602e-03 8.681112336089643472e-03 3.834041889789955096e-03 9.153740110437430522e-03
-3.103188517812499867e+03 2.757211488781283540e-03 8.442927522397824028e-03 3.757680347135825515e-03 8.968722772498832416e-03
-3.102146130000000085e+03 2.658619711257706898e-03 8.239006916871054881e-03 3.695051923212670786e-03 8.816584345366397513e-03
-3.101103742187499392e+03 2.576594225195650949e-03 8.068642982496637001e-03 3.645360090152425288e-03 8.695394958219831993e-03
-3.100061354374999155e+03 2.516613767306987055e-03 7.940626695741217350e-03 3.611910825809997935e-03 8.613010102333569507e-03
-3.099018966562499827e+03 2.476966476208540633e-03 7.851637057250143714e-03 3.593187059358781636e-03 8.565778238178166012e-03
-3.097976578749999589e+03 2.454119343130656532e-03 7.795459910090856218e-03 3.586645410492277607e-03 8.547606324638494166e-03
-3.096934190937500261e+03 2.447198493841513077e-03 7.773151871851909089e-03 3.592951783472620592e-03 8.560054511526317064e-03
-3.095891803125000024e+03 2.450946989857360862e-03 7.776762777164739245e-03 3.609629599042026970e-03 8.597196585931096702e-03
-3.094849415312499332e+03 2.461717685732659009e-03 7.797792022675331669e-03 3.632804172263834602e-03 8.649784527228853229e-03
-3.093807027499999549e+03 2.479433666360601751e-03 7.833562885369519529e-03 3.660858513923307030e-03 8.713955346566744711e-03
-3.092764639687499766e+03 2.501071393237880303e-03 7.874855898517010844e-03 3.689867290460624189e-03 8.780357967063162974e-03
-3.091722251874999529e+03 2.522043494407113628e-03 7.910438247763617453e-03 3.715133946753629724e-03 8.837817871850022280e-03
-3.090679864062500201e+03 2.536968620660889993e-03 7.933456634169278043e-03 3.734348631438171896e-03 8.880849930756310254e-03
-3.089637476249999054e+03 2.542193341223370189e-03 7.938712264975947980e-03 3.745743745301329496e-03 8.905264777032434464e-03
-3.088595088437499271e+03 2.535298549270685424e-03 7.922193952708898868e-03 3.747745957132017115e-03 8.907339920731525973e-03
-3.087552700624999488e+03 2.513692032655442683e-03 7.879821736789376432e-03 3.738851877039310601e-03 8.883523460601115349e-03
-3.086510312812499706e+03 2.477893765607684998e-03 7.813070126622126063e-03 3.719186690013994920e-03 8.834136125077177160e-03
-3.085467925000000378e+03 2.429060744370763626e-03 7.721007187489112994e-03 3.687496070789578369e-03 8.756222676524250820e-03
-3.084425537187499231e+03 2.363417367525042119e-03 7.594629311134898537e-03 3.639471189903513079e-03 8.639580263598223980e-03
-3.083383149374999448e+03 2.280983641811314480e-03 7.436937217843098830e-03 3.576280520836791921e-03 8.487016804985217377e-03
-3.082340761562499665e+03 2.184813276219546661e-03 7.255319912501572224e-03 3.501321406195529416e-03 8.306624758879173342e-03
-3.081298373749999882e+03 2.074125351357467006e-03 7.049101009942349352e-03 3.414851536816989729e-03 8.099040757787131714e-03
-3.080255985937500100e+03 1.950264204349871390e-03 6.820936551721772101e-03 3.317777696269846519e-03 7.866439094796588358e-03
-3.079213598124999407e+03 1.813291739982441720e-03 6.572211537412978380e-03 3.210630277134784213e-03 7.610099578103329473e-03
-3.078171210312499625e+03 1.661958437260386808e-03 6.301858645763471801e-03 3.093367983663799798e-03 7.329945958063287595e-03
-3.077128822499999842e+03 1.498932271945716509e-03 6.014662451358340073e-03 2.968418230689116259e-03 7.031750310022266345e-03
-3.076086434687499604e+03 1.329508704224177749e-03 5.717416524652912599e-03 2.838396745719935430e-03 6.721723006101455039e-03
-3.075044046874999822e+03 1.157865019783829632e-03 5.417588177058479948e-03 2.706591327132605671e-03 6.407658419148304710e-03
-3.074001659062499584e+03 9.854372920915766519e-04 5.117902613468889965e-03 2.574818773387970404e-03 6.093860299055788368e-03
-3.072959271250000256e+03 8.132970130391690717e-04 4.818979716677070264e-03 2.443065622700045080e-03 5.780296848774753478e-03
-3.071916883437499564e+03 6.449181933226081059e-04 4.526276228223606764e-03 2.313762481760305283e-03 5.472716617750643039e-03
-3.070874495624999781e+03 4.820211785107216787e-04 4.241455087638142281e-03 2.187846850391203871e-03 5.173331082697514398e-03
-3.069832107812499544e+03 3.276343237090206220e-04 3.967683723143138746e-03 2.066177264611555528e-03 4.884162584951719059e-03
-3.068789719999999761e+03 1.858052929105372835e-04 3.710731754669301975e-03 1.951340436739252161e-03 4.611314865095104965e-03
-3.067747332187499069e+03 5.545080716367740113e-05 3.469715623214453086e-03 1.844165300472491980e-03 4.356731244664433650e-03
-3.066704944374999741e+03 -6.174574787451750889e-05 3.247199100283178121e-03 1.746082899929939959e-03 4.123775057543879047e-03
-3.065662556562499503e+03 -1.609432122764435820e-04 3.051975491882339287e-03 1.660122111809768678e-03 3.919578254863962351e-03
-3.064620168750000175e+03 -2.392184948274574910e-04 2.888775896385657217e-03 1.588002067006550949e-03 3.748172580825822036e-03
-3.063577780937499483e+03 -2.960825929180908476e-04 2.760389981582115314e-03 1.531696897907251732e-03 3.614186445729462589e-03
-3.062535393124999700e+03 -3.305923038108459422e-04 2.670517819654754516e-03 1.492745012568927635e-03 3.521215076233935246e-03
-3.061493005312500372e+03 -3.454060269049202738e-04 2.616477816547529978e-03 1.470316167635897942e-03 3.467263683922294174e-03
-3.060450617499999680e+03 -3.423934158635481059e-04 2.595935229117007220e-03 1.463774533878910416e-03 3.450798046360691040e-03
-3.059408229687500352e+03 -3.234316538809369726e-04 2.605250834033469819e-03 1.471677224081952007e-03 3.468383777598105927e-03
-3.058365841874999660e+03 -2.928914205835586875e-04 2.637345914758051132e-03 1.491197776125328597e-03 3.513330889039996408e-03
-3.057323454062499877e+03 -2.504549591909491051e-04 2.692967467650849572e-03 1.521863165110532486e-03 3.584500475042828004e-03
-3.056281066250000094e+03 -1.973487528179118720e-04 2.769482852673627645e-03 1.561992210391487980e-03 3.677910286135913087e-03
-3.055238678437499857e+03 -1.341331199236495272e-04 2.868142068343631276e-03 1.612353649130766897e-03 3.795349830390341937e-03
-3.054196290624999619e+03 -6.367410284414986351e-05 2.986386946398223406e-03 1.672179602737222963e-03 3.934990436987413458e-03
-3.053153902812499837e+03 1.021092421789320133e-05 3.117741362558652200e-03 1.739166704156563893e-03 4.091393175783101209e-03
-3.052111514999999599e+03 8.456806752437746801e-05 3.257239849413110042e-03 1.811478441321172144e-03 4.260223865636941949e-03
-3.051069127187499817e+03 1.584624647320872874e-04 3.402426899842537350e-03 1.888010664340570915e-03 4.438875389961086104e-03
-3.050026739375000034e+03 2.305957674133683635e-04 3.550468244027135505e-03 1.967439029989024365e-03 4.624226138113395231e-03
-3.048984351562499796e+03 3.042376499172206347e-04 3.706140360212425554e-03 2.051092011122994038e-03 4.819391239694027773e-03
-3.047941963749999104e+03 3.771414101282590447e-04 3.866272763847770650e-03 2.137255695145242381e-03 5.020336049189576266e-03
-3.046899575937499776e+03 4.443459886622947884e-04 4.023261812993425383e-03 2.223059781952215104e-03 5.220315177888113639e-03
-3.045857188124999539e+03 5.035161038745511811e-04 4.174129569714489507e-03 2.307340040726658329e-03 5.416596354221028461e-03
-3.044814800312500211e+03 5.530453079225641300e-04 4.312848962686898283e-03 2.386691363652857639e-03 5.601191333666672573e-03
-3.043772412499999518e+03 5.935598166892535645e-04 4.437412620725016479e-03 2.459776784184430822e-03 5.770974150600495511e-03
-3.042730024687499281e+03 6.250883113286886212e-04 4.544654374323156207e-03 2.525145432320621483e-03 5.922555240372318758e-03
-3.041687636874999498e+03 6.500685785513170539e-04 4.636176045917694659e-03 2.582359665038342321e-03 6.054924817406328111e-03
-3.040645249062499715e+03 6.667715199301828136e-04 4.708067418531827059e-03 2.629548735156461963e-03 6.163714935927643371e-03
-3.039602861249999933e+03 6.748473474537757238e-04 4.760525818247084498e-03 2.666981049402621009e-03 6.249575986247040034e-03
-3.038560473437500150e+03 6.811597370104558943e-04 4.806049957163864399e-03 2.699705188210639942e-03 6.324355478125118744e-03
-3.037518085624999458e+03 6.868748776696717183e-04 4.844035621068944544e-03 2.727542774781478458e-03 6.387645644013373834e-03
-3.036475697812499220e+03 6.881190777646205379e-04 4.866103883975804976e-03 2.747130322462044017e-03 6.431582164535861422e-03
-3.035433309999999892e+03 6.816511738448333005e-04 4.866583894966606746e-03 2.755872179864972665e-03 6.450107471919225115e-03
-3.034390922187499655e+03 6.637752222081647578e-04 4.839145274413206126e-03 2.751289425158200824e-03 6.437444292375425585e-03
-3.033348534375000327e+03 6.349069906722368132e-04 4.783075404696599496e-03 2.733089642237960908e-03 6.392936750197490171e-03
-3.032306146562499180e+03 5.950629608789896998e-04 4.698169227587530722e-03 2.701813071846225975e-03 6.317876990757394576e-03
-3.031263758749999397e+03 5.455074156061081019e-04 4.586414933566785104e-03 2.658549726738072567e-03 6.214840595923928381e-03
-3.030221370937499614e+03 4.859826469082016319e-04 4.448466345702268773e-03 2.603676967761381529e-03 6.084734681024882817e-03
-3.029178983124999831e+03 4.158016190723453471e-04 4.282984557909104428e-03 2.536420930862233816e-03 5.925775754279984271e-03
-3.028136595312500049e+03 3.372362540068579544e-04 4.094807264190894643e-03 2.458536878153070107e-03 5.742089648904202641e-03
-3.027094207499999357e+03 2.543654765249395112e-04 3.893634134992398754e-03 2.373952295892852241e-03 5.542868618118967743e-03
-3.026051819687499574e+03 1.699136464635233083e-04 3.685473582962016641e-03 2.285296130286717641e-03 5.334263106658338090e-03
-3.025009431874999791e+03 8.720093874722184871e-05 3.477239825871356570e-03 2.195182307919613801e-03 5.122381227107004713e-03
-3.023967044062499554e+03 7.420605646491701026e-06 3.273426823022076559e-03 2.105925769085783585e-03 4.912626394831664557e-03
-3.022924656249999771e+03 -6.952469338946241808e-05 3.074854939803226255e-03 2.018317696311852302e-03 4.706841535695790481e-03
-3.021882268437499079e+03 -1.411708671401502716e-04 2.886344671090169435e-03 1.934167543097152194e-03 4.509241613540502028e-03
-3.020839880625000205e+03 -2.049631211533125435e-04 2.714087352905520788e-03 1.855856692405939787e-03 4.325369609068279234e-03
-3.019797492812499513e+03 -2.605422713724052331e-04 2.560616568584839735e-03 1.784719544302766636e-03 4.158322387350542153e-03
-3.018755104999999730e+03 -3.111977296466682621e-04 2.421571230592188973e-03 1.719605285330333497e-03 4.005404060348856723e-03
-3.017712717187500402e+03 -3.620243056747615598e-04 2.287813156330110835e-03 1.657226008198325407e-03 3.858945860107883263e-03
-3.016670329374999710e+03 -4.152758112086204568e-04 2.154787086855671548e-03 1.595702998324668434e-03 3.714568720259590808e-03
-3.015627941562499018e+03 -4.671404214600991911e-04 2.027934158612075630e-03 1.536567441588160320e-03 3.575834156315636607e-03
-3.014585553749999690e+03 -5.149690583329766822e-04 1.911092832507889534e-03 1.481092555424975152e-03 3.445699041678257617e-03
-3.013543165937499907e+03 -5.552035316219657317e-04 1.811571513647423741e-03 1.432239954812485668e-03 3.331043663728796428e-03
-3.012500778125000124e+03 -5.831545453561662665e-04 1.740421094623292950e-03 1.394774218422955604e-03 3.242932128683302748e-03
-3.011458390312499887e+03 -5.993205298430375827e-04 1.697626545601776255e-03 1.368842963554162779e-03 3.181683618705445204e-03
-3.010416002499999195e+03 -6.064164276035309553e-04 1.678608469252537922e-03 1.353066203231628999e-03 3.144067243372739451e-03
-3.009373614687500321e+03 -6.078084373967731439e-04 1.676391628985271585e-03 1.345003185115419084e-03 3.124391957062042265e-03
-3.008331226874999629e+03 -6.062128086687186470e-04 1.684725220497668065e-03 1.342176405526883821e-03 3.116888191655085849e-03
-3.007288839062499846e+03 -6.011345303674597157e-04 1.705352012383823390e-03 1.345025897569365530e-03 3.122566519435013895e-03
-3.006246451249999609e+03 -5.914053365839314416e-04 1.739626649956157664e-03 1.353724442676929561e-03 3.141816060767237996e-03
-3.005204063437499826e+03 -5.765225424187939022e-04 1.788336064509119796e-03 1.368421482961197384e-03 3.174971326383879081e-03
-3.004161675624999134e+03 -5.577285543132743826e-04 1.848343575802749352e-03 1.387947421876801124e-03 3.219306889845970250e-03
-3.003119287812499806e+03 -5.386033499250223551e-04 1.912613887920372067e-03 1.409838757888972781e-03 3.269100365021915082e-03
-3.002076899999999569e+03 -5.222180985579957151e-04 1.972514636913618499e-03 1.430681722116866356e-03 3.316433463381512989e-03
-3.001034512187499786e+03 -5.096555353404624150e-04 2.024045877431523196e-03 1.448874056358288647e-03 3.357595337919061333e-03
-2.999992124374999548e+03 -5.019309854935844568e-04 2.062255997027622606e-03 1.462067486765124789e-03 3.387151287337768300e-03
-2.998949736562499311e+03 -5.019152418940578658e-04 2.081463292508550344e-03 1.468188015570413710e-03 3.400308443075548796e-03
-2.997907348749999983e+03 -5.109163289368727880e-04 2.078688531941397157e-03 1.465780582654711015e-03 3.393712684299158254e-03
-2.996864960937499745e+03 -5.280913395798336090e-04 2.056401924014517480e-03 1.455809063845100179e-03 3.369612774581020979e-03
-2.995822573124999053e+03 -5.541583279116685376e-04 2.013716638856332449e-03 1.438228055985272353e-03 3.327919490078232699e-03
-2.994780185312499725e+03 -5.893474061489049204e-04 1.950782885493058515e-03 1.413193544785202498e-03 3.269009500149818066e-03
-2.993737797499999488e+03 -6.349871333947833350e-04 1.864644164382055214e-03 1.379397885685824249e-03 3.189874356846738018e-03
-2.992695409687500160e+03 -6.932475653010336568e-04 1.750337842274008165e-03 1.334657119547623047e-03 3.085483358915510135e-03
-2.991653021874999922e+03 -7.655029601026080294e-04 1.605143436310582563e-03 1.277948175728811815e-03 2.953495037263987894e-03
-2.990610634062499230e+03 -8.493347814675388831e-04 1.433535103387587441e-03 1.210934206739096427e-03 2.797776739334375054e-03
-2.989568246249999902e+03 -9.418194417015441451e-04 1.239430800003593234e-03 1.135117655235631752e-03 2.621820069852500920e-03
-2.988525858437499664e+03 -1.038304129804538739e-03 1.029984709664606441e-03 1.052960750255636400e-03 2.431328670082817753e-03
-2.987483470624999427e+03 -1.135606119780430958e-03 8.121059629387429894e-04 9.670866906838529150e-04 2.232371276174632997e-03
-2.986441082812500099e+03 -1.231680681367689888e-03 5.913291055637360594e-04 8.795147355255458202e-04 2.029614998660396897e-03
-2.985398694999999861e+03 -1.323427845928208625e-03 3.744267442827420148e-04 7.923430471458533424e-04 1.827903661696830004e-03
-2.984356307187499169e+03 -1.407057815302047632e-03 1.703067369481566927e-04 7.087597988894075302e-04 1.634589167509380376e-03
-2.983313919374999841e+03 -1.478562451981258298e-03 -1.260246250588956997e-05 6.320331827176454281e-04 1.457199377986973703e-03
-2.982271531562499604e+03 -1.537822832927272397e-03 -1.734731800933938086e-04 5.625117572212111035e-04 1.296523042213596063e-03
-2.981229143750000276e+03 -1.584429134300256291e-03 -3.116874305133930548e-04 5.004832171334865640e-04 1.153208067169820021e-03
-2.980186755937499129e+03 -1.616816576651389052e-03 -4.239246327763602834e-04 4.472174402783695053e-04 1.030164054419908546e-03
-2.979144368124999801e+03 -1.634986551093395692e-03 -5.074778335297903216e-04 4.043219620555275483e-04 9.310747683819779958e-04
-2.978101980312499563e+03 -1.639375163316607190e-03 -5.626785680622443204e-04 3.719817503137361247e-04 8.563442814339897050e-04
-2.977059592499999781e+03 -1.631426972851746917e-03 -5.902915512642780988e-04 3.503371598622041392e-04 8.062737198146513896e-04
-2.976017204687499088e+03 -1.611888992408012011e-03 -5.900873382568576266e-04 3.399883097894954866e-04 7.822216341321462521e-04
-2.974974816874999306e+03 -1.582723543878285580e-03 -5.653812236825189047e-04 3.399353543299569536e-04 7.818649158217867408e-04
-2.973932429062499523e+03 -1.547552877128665922e-03 -5.229008586266342814e-04 3.478723028822071545e-04 7.998799194452434419e-04
-2.972890041249999740e+03 -1.505648157017985041e-03 -4.615789515871168616e-04 3.642954372969815519e-04 8.373908971491610901e-04
-2.971847653437500412e+03 -1.452816418892536763e-03 -3.751834479290597451e-04 3.910887578440414209e-04 8.987096554757248359e-04
-2.970805265624999720e+03 -1.385367905024951661e-03 -2.587419709763786138e-04 4.300480415026251618e-04 9.879400595285497098e-04
-2.969762877812499028e+03 -1.305080879310909587e-03 -1.153562665273701320e-04 4.804355948179839611e-04 1.103362870212373390e-03
-2.968720489999999700e+03 -1.214925234471177229e-03 4.953846467860512976e-05 5.403283874911088283e-04 1.240539422866582166e-03
-2.967678102187499917e+03 -1.118725963511883661e-03 2.294544209923997163e-04 6.073324803445093178e-04 1.393955429942954826e-03
-2.966635714374999679e+03 -1.019696428599642813e-03 4.170488813112797010e-04 6.783835752964807687e-04 1.556565032448020171e-03
-2.965593326562500351e+03 -9.213605278444562691e-04 6.052864241122110807e-04 7.506857242556035830e-04 1.721946662997828103e-03
-2.964550938749999204e+03 -8.277790160713425572e-04 7.882287130773493137e-04 8.221965190314887680e-04 1.885414251389662963e-03
-2.963508550937499422e+03 -7.389725749448414769e-04 9.664894318926812956e-04 8.930499574366542988e-04 2.047276542958255396e-03
-2.962466163124999639e+03 -6.532449740316949088e-04 1.142496406017821584e-03 9.638045433995275947e-04 2.208814859994490034e-03
-2.961423775312499856e+03 -5.706600843939838410e-04 1.313206220038237552e-03 1.032619207504546993e-03 2.365811588299136618e-03
-2.960381387500000073e+03 -4.919570199687610260e-04 1.475790150101486623e-03 1.098151911582404298e-03 2.515196977134832174e-03
-2.959338999687500291e+03 -4.198573680458174439e-04 1.624215199601439360e-03 1.157972447783222562e-03 2.651413260296628036e-03
-2.958296611874999144e+03 -3.569133921109618533e-04 1.753588429727910743e-03 1.209950063373189510e-03 2.769594947514823335e-03
-2.957254224062499816e+03 -3.043448764618031572e-04 1.861026565039645064e-03 1.252543455131263899e-03 2.866231341406332792e-03
-2.956211836249999578e+03 -2.630890745011654243e-04 1.944711844838696189e-03 1.285111410085708252e-03 2.939874916943217842e-03
-2.955169448437499796e+03 -2.318902320728665162e-04 2.005514736802786226e-03 1.307558874288626202e-03 2.990328900492304418e-03
-2.954127060625000013e+03 -2.102707723014859238e-04 2.044899964551714737e-03 1.320520266539978614e-03 3.019064643121648940e-03
-2.953084672812499321e+03 -1.953531192792635205e-04 2.068667697114136977e-03 1.326498073469289853e-03 3.031821343118564459e-03
-2.952042284999999083e+03 -1.869241767586580724e-04 2.078301759115572765e-03 1.326540460750383777e-03 3.031008314330472641e-03
-2.950999897187499755e+03 -1.863640263772637425e-04 2.071344076222858457e-03 1.319600149227642813e-03 3.014245572672954229e-03
-2.949957509374999518e+03 -1.927403234293778719e-04 2.049022114254026982e-03 1.306017681901221498e-03 2.982325124113899360e-03
-2.948915121562500190e+03 -2.063599685890135811e-04 2.010467228450321317e-03 1.285640247271001638e-03 2.934911747789110698e-03
-2.947872733749999497e+03 -2.256049838280090676e-04 1.957801842905351319e-03 1.259356622111593464e-03 2.874047706021412140e-03
-2.946830345937499260e+03 -2.499344236944697501e-04 1.892485261512725928e-03 1.227885259836296967e-03 2.801384335803209537e-03
-2.945787958124999932e+03 -2.783858928796383069e-04 1.817035029081144224e-03 1.192172416658530618e-03 2.719090434819310294e-03
-2.944745570312499694e+03 -3.094013092102935471e-04 1.734004036297603956e-03 1.153035164865567766e-03 2.629037653300113960e-03
-2.943703182500000366e+03 -3.404594389643379022e-04 1.647768330916063190e-03 1.112114335379861237e-03 2.534973123943501123e-03
-2.942660794687499674e+03 -3.724927616331967614e-04 1.558816227760445898e-03 1.070654699961590085e-03 2.439737122352679186e-03
-2.941618406874999437e+03 -4.051759515307748233e-04 1.469440292206394523e-03 1.029991146535833013e-03 2.346371562510920095e-03
-2.940576019062500109e+03 -4.358903854594861908e-04 1.383904763442549667e-03 9.916355266937086545e-04 2.258317794779557842e-03
-2.939533631249999871e+03 -4.656014833335581299e-04 1.301329741358516617e-03 9.555044206796856716e-04 2.175381150027791075e-03
-2.938491243437499634e+03 -4.980203705019400602e-04 1.215771927651155149e-03 9.198123532797580900e-04 2.093493429393781472e-03
-2.937448855624999851e+03 -5.350483378297581907e-04 1.124229592535294512e-03 8.839245461079760224e-04 2.011209272465808509e-03
-2.936406467812499614e+03 -5.767313966904454980e-04 1.027351570259504030e-03 8.481938462647990295e-04 1.929331636454957805e-03
-2.935364079999999376e+03 -6.217565560941952160e-04 9.274556172699730807e-04 8.133296394121872653e-04 1.849473286997981936e-03
-2.934321692187499593e+03 -6.689510280567222958e-04 8.270241356716472991e-04 7.803929897697778340e-04 1.774044646368508208e-03
-2.933279304374999811e+03 -7.177509460363663959e-04 7.256658709081097473e-04 7.488090503988973148e-04 1.701735228875046312e-03
-2.932236916562499573e+03 -7.663233124279485988e-04 6.265752689459798365e-04 7.194556661631339081e-04 1.634536625797170396e-03
-2.931194528749999790e+03 -8.128376749486621294e-04 5.322136989075078447e-04 6.929451091996698554e-04 1.573834877379746847e-03
-2.930152140937499098e+03 -8.561657437122182062e-04 4.448118324247389826e-04 6.695526813264634711e-04 1.520249332701429116e-03
-2.929109753125000225e+03 -8.962519713335275352e-04 3.643171573660295651e-04 6.488288529162116727e-04 1.472753130882234994e-03
-2.928067365312499533e+03 -9.309088937136807910e-04 2.946836518714678402e-04 6.321119437120021863e-04 1.434377704940539020e-03
-2.927024977499999750e+03 -9.576164684727133140e-04 2.400772993697083567e-04 6.207619758954954379e-04 1.408200095800730706e-03
-2.925982589687499512e+03 -9.780411334573398206e-04 1.978984758273943673e-04 6.139587937367850176e-04 1.392349400157159986e-03
-2.924940201875000184e+03 -9.941469522461760140e-04 1.652667486517711505e-04 6.104298265121038810e-04 1.383931196718633707e-03
-2.923897814062499037e+03 -1.006603850613833938e-03 1.408969879589913642e-04 6.093598025792632119e-04 1.381091029579157355e-03
-2.922855426249999709e+03 -1.016805514590050008e-03 1.232873948251165305e-04 6.100863452174276960e-04 1.382323085493756577e-03
-2.921813038437499927e+03 -1.023940445790361533e-03 1.135520244619471838e-04 6.126680832267646960e-04 1.387756500398764931e-03
-2.920770650624999689e+03 -1.027589910236213419e-03 1.115624110638620400e-04 6.165561434574337411e-04 1.396144613516440980e-03
-2.919728262812499906e+03 -1.026215551088123729e-03 1.194514640542621313e-04 6.223509581994575261e-04 1.408843990419410665e-03
-2.918685875000000124e+03 -1.015140067208554356e-03 1.439261903369902322e-04 6.323299320265567862e-04 1.431004672556818874e-03
-2.917643487187500341e+03 -9.951614255999205894e-04 1.828806940137157021e-04 6.456354178514844052e-04 1.460677797203965671e-03
-2.916601099374999649e+03 -9.693308415868239023e-04 2.305074218817849529e-04 6.602605178850205368e-04 1.493317609840489604e-03
-2.915558711562499866e+03 -9.391003584067260683e-04 2.847003657680166047e-04 6.756199345066829986e-04 1.527598061074365203e-03
-2.914516323749999628e+03 -9.060738285039414202e-04 3.427959160643163764e-04 6.909917152464336524e-04 1.561885781095150201e-03
-2.913473935937500300e+03 -8.695325658298117249e-04 4.059398395984575077e-04 7.071642917801034770e-04 1.597962335842173596e-03
-2.912431548125000063e+03 -8.290366953987106293e-04 4.743416795102351120e-04 7.243936986618482524e-04 1.636404528793848493e-03
-2.911389160312499371e+03 -7.864034790612094020e-04 5.446314743830362815e-04 7.416639984940161376e-04 1.674915913336619787e-03
-2.910346772499999588e+03 -7.409915380993399147e-04 6.179398241352048165e-04 7.596413661387719975e-04 1.715000373648448064e-03
-2.909304384687499805e+03 -6.929812210206654855e-04 6.946613099113220372e-04 7.787057668307169594e-04 1.757514045423837386e-03
-2.908261996875000023e+03 -6.442920427332715421e-04 7.717566566749487541e-04 7.979395944387021513e-04 1.800384391101981455e-03
-2.907219609062500240e+03 -5.979420193743394422e-04 8.438250679493285427e-04 8.154718445957650835e-04 1.839390810290432400e-03
-2.906177221249999093e+03 -5.555040076506466765e-04 9.078100058290469862e-04 8.301758896697675975e-04 1.871996254931003511e-03
-2.905134833437499765e+03 -5.173620619739246335e-04 9.639164536572376353e-04 8.424938476311459763e-04 1.899203127299796488e-03
-2.904092445624999527e+03 -4.840702825696525371e-04 1.011933301208943221e-03 8.523895741992911423e-04 1.920934843031593545e-03
-2.903050057812499745e+03 -4.552637073261883651e-04 1.051964202036678687e-03 8.600062090139188762e-04 1.937518789796340360e-03
-2.902007670000000417e+03 -4.300562010304877789e-04 1.085199843126234643e-03 8.659250387000836388e-04 1.950268771503234789e-03
-2.900965282187499270e+03 -4.086839756365687301e-04 1.112560010445389413e-03 8.709021820860409109e-04 1.960890688391157301e-03
-2.899922894374999032e+03 -3.932750617141171656e-04 1.131180502169952832e-03 8.741790271148596131e-04 1.967678905548524235e-03
-2.898880506562499704e+03 -3.840014187760831723e-04 1.141519814380969038e-03 8.763295837905548703e-04 1.971928506749113120e-03
-2.897838118749999921e+03 -3.828650275634572957e-04 1.141198257134630164e-03 8.767698075066074868e-04 1.972327940584791758e-03
-2.896795730937500139e+03 -3.879553769067151971e-04 1.132719494838302409e-03 8.757570403553386566e-04 1.969459397506684046e-03
-2.895753343124999446e+03 -3.986907883080844381e-04 1.115843175244392391e-03 8.727952367460135212e-04 1.962210606473203511e-03
-2.894710955312499209e+03 -4.157198774019038937e-04 1.089408314994231913e-03 8.674036349272246094e-04 1.949504977392037871e-03
-2.893668567499999881e+03 -4.399525776803821730e-04 1.050976211608857080e-03 8.584098610317051096e-04 1.928713299256662288e-03
-2.892626179687499643e+03 -4.688372049016137941e-04 1.003412845896660410e-03 8.463456729656148496e-04 1.901037249130772171e-03
-2.891583791874999861e+03 -5.002528922988263736e-04 9.499691861536087474e-04 8.319002929263075597e-04 1.868030649437043981e-03
-2.890541404062499623e+03 -5.340287122850672762e-04 8.909656545133272897e-04 8.148937249304380719e-04 1.829294230643918866e-03
-2.889499016249999386e+03 -5.707900663923896889e-04 8.254516756897261167e-04 7.950643611642444018e-04 1.784246128240922621e-03
-2.888456628437499603e+03 -6.104394328168452448e-04 7.536104387147920776e-04 7.722431385707564716e-04 1.732512686830331395e-03
-2.887414240624999820e+03 -6.512357966169527498e-04 6.782031652460331636e-04 7.472196421072949905e-04 1.675870789094809988e-03
-2.886371852812499583e+03 -6.937012245641772760e-04 5.979854556368568996e-04 7.194548568767748439e-04 1.613116308395858923e-03
-2.885329464999999800e+03 -7.369508760213269814e-04 5.142958143397588283e-04 6.891262987076228475e-04 1.544652755244757232e-03
-2.884287077187499108e+03 -7.801871319527755319e-04 4.281653966331514438e-04 6.564993234641324903e-04 1.471079788380923398e-03
-2.883244689374999325e+03 -8.211699622478243468e-04 3.430249131026291936e-04 6.227667173750391126e-04 1.395073982800902656e-03
-2.882202301562499542e+03 -8.575087420200287443e-04 2.627350962027704111e-04 5.890726481809866952e-04 1.319199852843635189e-03
-2.881159913749999760e+03 -8.896808015461534587e-04 1.868292202690909542e-04 5.551432935126578844e-04 1.242844405368222389e-03
-2.880117525937499522e+03 -9.171728946070886648e-04 1.159721439976946347e-04 5.212398414132656151e-04 1.166592526343651539e-03
-2.879075138124999739e+03 -9.411223510615681275e-04 4.891732334989300982e-05 4.873067657132616900e-04 1.090319903855489336e-03
-2.878032750312499047e+03 -9.631864947582194098e-04 -1.629205317810215940e-05 4.529454167176896599e-04 1.013134892545279608e-03
-2.876990362499999719e+03 -9.812215862274628435e-04 -7.591190365548003318e-05 4.196070134895594139e-04 9.382835228215843535e-04
-2.875947974687499936e+03 -9.944744670884488307e-04 -1.281510084130869725e-04 3.882102069908701346e-04 8.678171686746915126e-04
-2.874905586874999699e+03 -1.003821180831374841e-03 -1.732798068189002696e-04 3.591345388446533530e-04 8.025800991690112225e-04
-2.873863199062499916e+03 -1.010134530603094003e-03 -2.107923148949562852e-04 3.331735158237748916e-04 7.443404234675872954e-04
-2.872820811250000133e+03 -1.014929467510958683e-03 -2.420038482989225281e-04 3.101755771439588627e-04 6.927534425789401299e-04
-2.871778423437500351e+03 -1.017998327199439411e-03 -2.666108635540689344e-04 2.904104319902942369e-04 6.484152999675234274e-04
-2.870736035624999658e+03 -1.018666972821726273e-03 -2.831006294088189517e-04 2.746061157627615115e-04 6.129445456722672778e-04
-2.869693647812499876e+03 -1.018087254794097481e-03 -2.932374518749344548e-04 2.624786296925888870e-04 5.856995264041510267e-04
-2.868651259999999638e+03 -1.015371395926737514e-03 -2.953271424252894035e-04 2.548168332543747274e-04 5.684326289417794163e-04
-2.867608872187499855e+03 -1.012143983540391996e-03 -2.913728595305346120e-04 2.510073611162967275e-04 5.597670111969820037e-04
-2.866566484375000073e+03 -1.009642547161765814e-03 -2.836406309447312367e-04 2.502791585481654348e-04 5.579759614423998116e-04
-2.865524096562499835e+03 -1.007124187782365695e-03 -2.720463317366333521e-04 2.525122506671640386e-04 5.627859190022250135e-04
-2.864481708749999143e+03 -1.005217553473414325e-03 -2.580814751675800447e-04 2.570821634271207973e-04 5.727995716831951701e-04
-2.863439320937499815e+03 -1.006415450537076050e-03 -2.461506707993599535e-04 2.623116777952722088e-04 5.842763931949339698e-04
-2.862396933124999578e+03 -1.010514511419195738e-03 -2.358867647372911902e-04 2.683648333331269445e-04 5.975803394228209123e-04
-2.861354545312500250e+03 -1.014491700474400883e-03 -2.226026294232759178e-04 2.769810339320493190e-04 6.165818155051257200e-04
-2.860312157500000012e+03 -1.016775490996309293e-03 -2.046758854276329882e-04 2.884086198065641802e-04 6.418283469480451581e-04
-2.859269769687499320e+03 -1.015942677959041918e-03 -1.809728255336870656e-04 3.027319990042519207e-04 6.735021326845271874e-04
-2.858227381874999537e+03 -1.011186031024742527e-03 -1.513463984044635105e-04 3.198913070442053184e-04 7.114642587817596696e-04
-2.857184994062499754e+03 -1.002017972810708519e-03 -1.158530054214684265e-04 3.396964702303352556e-04 7.552864334166020654e-04
-2.856142606249999972e+03 -9.886424399065240481e-04 -7.525980952426606751e-05 3.616740781240682838e-04 8.039110975507553778e-04
-2.855100218437500189e+03 -9.707351352735701456e-04 -3.022149523281140494e-05 3.852365084876563958e-04 8.560282267307640436e-04
-2.854057830624999042e+03 -9.459532761721899628e-04 2.256024076776240057e-05 4.113380369230896648e-04 9.137545244999477258e-04
-2.853015442812499714e+03 -9.131318228120083834e-04 8.476041802918569761e-05 4.404574131322754613e-04 9.781480793410945399e-04
-2.851973054999999931e+03 -8.727556360024836578e-04 1.550069425754575314e-04 4.718051600234388358e-04 1.047450179894470314e-03
-2.850930667187499694e+03 -8.273543343580881801e-04 2.292754642535385016e-04 5.039751143439420147e-04 1.118535586336629785e-03
-2.849888279375000366e+03 -7.783383105227177287e-04 3.054574859584045115e-04 5.361845749071537720e-04 1.189666053723803865e-03
-2.848845891562499219e+03 -7.273793983505940502e-04 3.810576536547053621e-04 5.675570815382622539e-04 1.258897375245127213e-03
-2.847803503749999436e+03 -6.739728999182671883e-04 4.568325645149296540e-04 5.983320760493337446e-04 1.326762208636530788e-03
-2.846761115937499653e+03 -6.174948015666265576e-04 5.339076220870735004e-04 6.288156763755033650e-04 1.393940407157056964e-03
-2.845718728124999870e+03 -5.597913721993224906e-04 6.093870019857377173e-04 6.578744983243419928e-04 1.457920866090101032e-03
-2.844676340312500088e+03 -5.008243632454192863e-04 6.832367938110133843e-04 6.854293926033717824e-04 1.518531011439766066e-03
-2.843633952499999396e+03 -4.399313602714235473e-04 7.568046107118129619e-04 7.119979209053805104e-04 1.576920180702303699e-03
-2.842591564687499158e+03 -3.777018978749857136e-04 8.298483971035131588e-04 7.375835747898699859e-04 1.633098116797998284e-03
-2.841549176874999830e+03 -3.178965268609344579e-04 8.978100411364427474e-04 7.608017741558751159e-04 1.684002077815121732e-03
-2.840506789062499593e+03 -2.620295609575783971e-04 9.591256856688092905e-04 7.811732786101166634e-04 1.728576254929048905e-03
-2.839464401249999810e+03 -2.118440745661855963e-04 1.011545114580170634e-03 7.979843730947605530e-04 1.765247534751970956e-03
-2.838422013437499572e+03 -1.691453219151932809e-04 1.052917437395443868e-03 8.104109342198403910e-04 1.792200483006223862e-03
-2.837379625624999335e+03 -1.356780403988494380e-04 1.081276566782515391e-03 8.177859018026033136e-04 1.807969055126187018e-03
-2.836337237812499097e+03 -1.134697015811821682e-04 1.093499033750606206e-03 8.191395009086531844e-04 1.810419920229838905e-03
-2.835294849999999769e+03 -1.036207165123451704e-04 1.088233746036874504e-03 8.141567915133430568e-04 1.798869189130125655e-03
-2.834252462187499532e+03 -1.072785416208168796e-04 1.064202746455716235e-03 8.023856588200146793e-04 1.772330765101589635e-03
-2.833210074374999749e+03 -1.229376732280235596e-04 1.024266073186468843e-03 7.847804053430940553e-04 1.732925337568564424e-03
-2.832167686562500421e+03 -1.493374539235172739e-04 9.707487758487382381e-04 7.621964038835644288e-04 1.682552775451807937e-03
-2.831125298749999274e+03 -1.864595596571117626e-04 9.040678356503742451e-04 7.349955115804592074e-04 1.622021430420576968e-03
-2.830082910937499946e+03 -2.345335668194174241e-04 8.243894250579119612e-04 7.035442493890247968e-04 1.552149022267357509e-03
-2.829040523124999709e+03 -2.926838994720407029e-04 7.333217293609211544e-04 6.685667083835714151e-04 1.474540935779920011e-03
-2.827998135312499926e+03 -3.602993946448537028e-04 6.313008241762336657e-04 6.302526318830666864e-04 1.389622633631065448e-03
-2.826955747499999688e+03 -4.360685515827023777e-04 5.193428447371788636e-04 5.888487458529435316e-04 1.297944387627331803e-03
-2.825913359687500360e+03 -5.190423023612998924e-04 3.989108293276751515e-04 5.450472599770122498e-04 1.201037589638018384e-03
-2.824870971874999668e+03 -6.078537279329142458e-04 2.715527902909534380e-04 4.993917821656557740e-04 1.100104467008776237e-03
-2.823828584062499885e+03 -7.003324518869649294e-04 1.395775778537502510e-04 4.524411090638337973e-04 9.963794129621498640e-04
-2.822786196249999648e+03 -7.961555231719310123e-04 3.963322808110417062e-06 4.047811561462302224e-04 8.911547215958421199e-04
-2.821743808437499865e+03 -8.934393578316096075e-04 -1.326492872479094693e-04 3.573325008205589879e-04 7.864578702814410509e-04
-2.820701420625000083e+03 -9.908289459412298814e-04 -2.679802960144588410e-04 3.109012276173019973e-04 6.840620339091536264e-04
-2.819659032812499845e+03 -1.088123519461972220e-03 -4.009911620339582554e-04 2.660323251458791101e-04 5.851640562612453337e-04
-2.818616644999999608e+03 -1.184001079055863699e-03 -5.290495821658402435e-04 2.237728511065120479e-04 4.920630837611087750e-04
-2.817574257187499825e+03 -1.275574099612103961e-03 -6.478667526638774926e-04 1.857511057639689846e-04 4.083334126850721862e-04
-2.816531869374999587e+03 -1.361837281129008384e-03 -7.566263262690065385e-04 1.521605677293977343e-04 3.343918997981657902e-04
-2.815489481562499805e+03 -1.443257771794672099e-03 -8.576840500532363458e-04 1.215568693550231365e-04 2.670566210983483157e-04
-2.814447093750000022e+03 -1.518421428162879117e-03 -9.493039322520670752e-04 9.445430981868897433e-05 2.074511286120032526e-04
-2.813404705937499784e+03 -1.587130383931152243e-03 -1.031177394439771952e-03 7.104807339904987387e-05 1.559970748550462650e-04
-2.812362318125000002e+03 -1.650005137893069754e-03 -1.104758044340155634e-03 5.083707806230909344e-05 1.115873241217115130e-04
-2.811319930312499764e+03 -1.706125401869134717e-03 -1.169176510763343365e-03 3.413729738000553061e-05 7.490894841575225960e-05
-2.810277542499999527e+03 -1.754214340111297015e-03 -1.222966444779709401e-03 2.139172366228222054e-05 4.692675987768134423e-05
-2.809235154687500199e+03 -1.794285811572942811e-03 -1.266186167267575532e-03 1.251447414821151178e-05 2.744463740303958697e-05
-2.808192766874999506e+03 -1.826859835160751875e-03 -1.300412132505659362e-03 6.649774135490153547e-06 1.457880565354601283e-05
-2.807150379062499724e+03 -1.853549196386748135e-03 -1.328632659865054038e-03 2.461956840490840376e-06 5.395929610652205972e-06
-2.806107991249999941e+03 -1.875556768638718657e-03 -1.353154142981395245e-03 -1.113688424587870686e-06 -2.440155828805434962e-06
-2.805065603437499703e+03 -1.891052678811517901e-03 -1.371672820420876630e-03 -3.456057367380709834e-06 -7.570181477072948595e-06
-2.804023215625000375e+03 -1.897610703079091353e-03 -1.380704360917389033e-03 -3.419457648250127704e-06 -7.487777166790826470e-06
-2.802980827812500138e+03 -1.894251766213273392e-03 -1.379452541824892657e-03 -1.054820720811532138e-06 -2.309113865412208001e-06
-2.801938439999999900e+03 -1.881201378084264081e-03 -1.367993212761645398e-03 3.555379329122579391e-06 7.780752052904948223e-06
-2.800896052187499663e+03 -1.858962147269684105e-03 -1.346289776563158258e-03 1.054177063938319720e-05 2.306320888150612254e-05
-2.799853664374999880e+03 -1.826529655855237870e-03 -1.311998799131498588e-03 2.086747045676053572e-05 4.564005916589039796e-05
-2.798811276562499643e+03 -1.785279043724402213e-03 -1.266360109081223016e-03 3.430253821423646167e-05 7.500199465738473161e-05
-2.797768888750000315e+03 -1.738284872718320233e-03 -1.213840462148214980e-03 4.945794435566412683e-05 1.081067657269167405e-04
-2.796726500937499623e+03 -1.688491666506213582e-03 -1.158416475434723711e-03 6.510055009529553793e-05 1.422563827553738379e-04
-2.795684113124999385e+03 -1.635741593737077533e-03 -1.099585141538648569e-03 8.143916214851209645e-05 1.779060079159021195e-04
-2.794641725312499602e+03 -1.580443877831095309e-03 -1.037620325333468013e-03 9.850088312974771161e-05 2.151134898834192698e-04
-2.793599337499999820e+03 -1.523104595572464344e-03 -9.726118275407421654e-04 1.163854953909901699e-04 2.540952944763553815e-04
-2.792556949687500037e+03 -1.464807467530318541e-03 -9.053183087714054790e-04 1.350505513220639868e-04 2.947571811131272459e-04
-2.791514561875000254e+03 -1.406900318975346127e-03 -8.371354353639641997e-04 1.542369252825411300e-04 3.365321947269402569e-04
-2.790472174062499107e+03 -1.350055145054275627e-03 -7.683228613564199944e-04 1.739560805480425056e-04 3.794443578434429144e-04
-2.789429786249999779e+03 -1.293508734168072978e-03 -6.973741621394727004e-04 1.947498203201293988e-04 4.246741278392195096e-04
-2.788387398437499542e+03 -1.237734492536983304e-03 -6.247603155099984732e-04 2.166030561614300254e-04 4.721865294185900036e-04
-2.787345010624999759e+03 -1.184663120722130071e-03 -5.531850650180798789e-04 2.386538957429800540e-04 5.201011104918816215e-04
-2.786302622812500431e+03 -1.135898870430743744e-03 -4.845528485212980026e-04 2.603355926902818835e-04 5.671827959003404845e-04
-2.785260234999999284e+03 -1.093492976876172564e-03 -4.215521804427095533e-04 2.807790530980765436e-04 6.115394449852840000e-04
-2.784217847187499046e+03 -1.057549329159255484e-03 -3.650351754406138500e-04 2.994672695075971587e-04 6.520477711912098500e-04
-2.783175459374999718e+03 -1.028937828261147335e-03 -3.172749834776239768e-04 3.153228492736631010e-04 6.863659871422345777e-04
-2.782133071562499936e+03 -1.007520667777926085e-03 -2.786377669992713148e-04 3.279998393553369045e-04 7.137468638858820123e-04
-2.781090683750000153e+03 -9.935252231213405078e-04 -2.497180552238977306e-04 3.370478937007408398e-04 7.332169243177065433e-04
-2.780048295937499461e+03 -9.870353654830850247e-04 -2.310791700591287268e-04 3.421254931428026162e-04 7.440405146241134632e-04
-2.779005908124999678e+03 -9.867751654849524125e-04 -2.210967992570804942e-04 3.437859566302960720e-04 7.474283440937749172e-04
-2.777963520312499895e+03 -9.917354605590887953e-04 -2.183514229924713552e-04 3.425740359674496168e-04 7.445710816168968045e-04
-2.776921132499999658e+03 -1.000415971171452660e-03 -2.217401467214309317e-04 3.387253082951916829e-04 7.359861786000011048e-04
-2.775878744687500330e+03 -1.012028551447138273e-03 -2.314504916434193232e-04 3.319365959132831979e-04 7.210202080353421590e-04
-2.774836356874999183e+03 -1.025339777700818786e-03 -2.463588232975437073e-04 3.225566577662313406e-04 7.004362567699738001e-04
-2.773793969062499855e+03 -1.038843469072242218e-03 -2.642765761425149647e-04 3.114792770284457871e-04 6.761796128451661673e-04
-2.772751581249999617e+03 -1.051686085984667330e-03 -2.848171304991596901e-04 2.986786005369572146e-04 6.481974598633890011e-04
-2.771709193437499835e+03 -1.063429537040046832e-03 -3.071250321403359634e-04 2.846028228378826388e-04 6.174655296850732394e-04
-2.770666805624999597e+03 -1.073139349323534589e-03 -3.296248710198871170e-04 2.699517356752673320e-04 5.855041342620305672e-04
-2.769624417812499814e+03 -1.078495530274462856e-03 -3.484597979569324828e-04 2.565166662968982789e-04 5.561984161643383860e-04
-2.768582030000000032e+03 -1.078794060478325580e-03 -3.625656523184324202e-04 2.447760813546562904e-04 5.305831460163008828e-04
-2.767539642187499794e+03 -1.072340248931180108e-03 -3.694935183155130488e-04 2.354497016273107365e-04 5.102146571857392498e-04
-2.766497254374999557e+03 -1.057669828260850327e-03 -3.668727884128127580e-04 2.293881288010200001e-04 4.969309619541148080e-04
-2.765454866562500229e+03 -1.035451105708940465e-03 -3.551182882245890226e-04 2.265411214360117437e-04 4.906168859711177929e-04
-2.764412478749999536e+03 -1.007455761120929719e-03 -3.360698546066322439e-04 2.264769188605157018e-04 4.903314207011129355e-04
-2.763370090937499299e+03 -9.751180705771278793e-04 -3.113391014270731698e-04 2.288193717353141947e-04 4.952550381836767074e-04
-2.762327703124999516e+03 -9.399900953588984347e-04 -2.829897827120594293e-04 2.329549089685325287e-04 5.040554525655600035e-04
-2.761285315312499733e+03 -9.030021869482082958e-04 -2.522933793233673723e-04 2.384858159642412742e-04 5.158689009319246052e-04
-2.760242927500000405e+03 -8.638023764491092925e-04 -2.182557026954914654e-04 2.458711940108918156e-04 5.316854731009305586e-04
-2.759200539687499713e+03 -8.239193070721966602e-04 -1.823465027550048964e-04 2.547712945612443103e-04 5.507671049510970418e-04
-2.758158151874999930e+03 -7.850763948753447736e-04 -1.465535330176431295e-04 2.645431218865542397e-04 5.717212337034075073e-04
-2.757115764062500148e+03 -7.473784828447867625e-04 -1.098309858645278553e-04 2.758520276198242211e-04 5.959837045476317320e-04
-2.756073376249999910e+03 -7.100903598948397595e-04 -7.016525985067014577e-05 2.895411603163965358e-04 6.253726516843252257e-04
-2.755030988437499673e+03 -6.728112692653929073e-04 -2.674785164546389114e-05 3.059191239202165187e-04 6.605498091707208462e-04
-2.753988600624999890e+03 -6.377993228746515857e-04 1.712291936682848562e-05 3.237442390297447779e-04 6.988296985507611676e-04
-2.752946212812499653e+03 -6.059903064270700688e-04 5.991056272314843392e-05 3.423484552399984988e-04 7.387679588436794594e-04
-2.751903824999999415e+03 -5.767472169827802262e-04 1.023849580177158718e-04 3.617169770601971171e-04 7.803311795728751178e-04
-2.750861437187499632e+03 -5.489207526332651145e-04 1.459067031012144656e-04 3.819634624376907627e-04 8.237629827922372588e-04
-2.749819049374999850e+03 -5.221661039068232644e-04 1.904817968549828719e-04 4.028801096685748315e-04 8.686136574380398396e-04
-2.748776661562499157e+03 -4.964177608421598649e-04 2.355766576325855498e-04 4.239168088773535370e-04 9.136962766548177356e-04
-2.747734273749999829e+03 -4.725354642498477676e-04 2.793540235308166679e-04 4.441871408347984889e-04 9.571006324424232012e-04
-2.746691885937499592e+03 -4.504100169850545768e-04 3.213677639573762294e-04 4.634008211964528402e-04 9.982028764341233096e-04
-2.745649498125000264e+03 -4.291362518150079112e-04 3.625431049013413043e-04 4.817556278641408848e-04 1.037430971809742263e-03
-2.744607110312499572e+03 -4.088694800381837010e-04 4.022806665683625492e-04 4.988619741674348365e-04 1.073947917256239939e-03
-2.743564722499999334e+03 -3.902003910792427180e-04 4.398941398920559200e-04 5.144544693856949354e-04 1.107184963588063063e-03
-2.742522334687499551e+03 -3.731327581704248567e-04 4.747666957593229859e-04 5.282076293769583661e-04 1.136444719204240776e-03
-2.741479946874999769e+03 -3.578854602726924163e-04 5.058931103239972145e-04 5.395954197105652661e-04 1.160599323287542575e-03
-2.740437559062499986e+03 -3.446878116968247596e-04 5.325962224278798065e-04 5.482682222987872098e-04 1.178901592844599795e-03
-2.739395171249999748e+03 -3.322956712075881831e-04 5.564716837991567347e-04 5.547782992247162056e-04 1.192543887027684279e-03
-2.738352783437499056e+03 -3.201461776603101226e-04 5.778825347404866397e-04 5.592226467174397529e-04 1.201738797164553924e-03
-2.737310395624999728e+03 -3.069732144987222678e-04 5.991062246835840953e-04 5.627207852454150843e-04 1.208895380334572842e-03
-2.736268007812499945e+03 -2.920936008747090354e-04 6.216580876079090762e-04 5.662164400492180130e-04 1.216042264549415004e-03
-2.735225619999999708e+03 -2.749167302525145403e-04 6.467974875742475314e-04 5.705287309240583086e-04 1.224938127652065636e-03
-2.734183232187500380e+03 -2.551116679367845265e-04 6.751426471024711030e-04 5.760472457379594907e-04 1.236417595032233193e-03
-2.733140844374999688e+03 -2.338914906677065121e-04 7.051530648965591850e-04 5.823943697735215570e-04 1.249668097278963316e-03
-2.732098456562499450e+03 -2.120135357006528278e-04 7.359811373675428231e-04 5.894660265715092858e-04 1.264464798929765526e-03
-2.731056068749999667e+03 -1.904911234710882149e-04 7.663374260847150010e-04 5.969680142011552469e-04 1.280175408780957150e-03
-2.730013680937499885e+03 -1.697711525085573352e-04 7.963721591990309632e-04 6.052363777116323606e-04 1.297519502801499670e-03
-2.728971293125000102e+03 -1.500974783479250686e-04 8.262464736378561389e-04 6.147064294551364029e-04 1.317428588172016128e-03
-2.727928905312499410e+03 -1.315492164427319120e-04 8.562354473752594548e-04 6.256126469853337969e-04 1.340402751191831048e-03
-2.726886517499999627e+03 -1.133626776123915344e-04 8.876482966338367390e-04 6.385096741529763852e-04 1.367627244613837164e-03
-2.725844129687499844e+03 -9.541954722243650201e-05 9.206659014808478512e-04 6.534865810248308930e-04 1.399288936071974325e-03
-2.724801741874999607e+03 -7.869509727328426716e-05 9.536068611958036520e-04 6.698406999554084099e-04 1.433879742682565286e-03
-2.723759354062499824e+03 -6.410623755632619903e-05 9.846914103246043673e-04 6.866963226925357645e-04 1.469523036551049653e-03
-2.722716966249999132e+03 -5.228023281495734319e-05 1.012762988849073538e-03 7.034813381825021257e-04 1.504993918990142491e-03
-2.721674578437499804e+03 -4.410752391176894495e-05 1.036326382080208358e-03 7.196681857575878277e-04 1.539164177980341603e-03
-2.720632190624999566e+03 -4.040838403412766943e-05 1.053632288455536243e-03 7.344919050690347853e-04 1.570399483646496000e-03
-2.719589802812500238e+03 -4.053750094244373733e-05 1.065406333875536238e-03 7.480092450502305416e-04 1.598823746367712727e-03
-2.718547415000000001e+03 -4.367925070081518944e-05 1.072365390885315689e-03 7.602370021432213430e-04 1.624475355652547784e-03
-2.717505027187499309e+03 -4.788013589724726769e-05 1.076854676515655480e-03 7.717339808627847984e-04 1.648550450617521958e-03
-2.716462639374999526e+03 -5.217697611469953646e-05 1.080344650169168729e-03 7.828834404136956982e-04 1.671868932363387416e-03
-2.715420251562499743e+03 -5.540578205319924741e-05 1.084756811785679348e-03 7.942803458511019533e-04 1.695701657398266445e-03
-2.714377863750000415e+03 -5.658912292726685250e-05 1.091713893864142007e-03 8.064841017748533005e-04 1.721242065703644996e-03
-2.713335475937500178e+03 -5.496051756294384629e-05 1.102166393592220140e-03 8.196848023621207489e-04 1.748894182409606052e-03
-2.712293088124999940e+03 -5.051644613959923121e-05 1.115610940188488864e-03 8.333946046491225428e-04 1.777615592007077226e-03
-2.711250700312499703e+03 -4.519372904996982101e-05 1.128844336618718735e-03 8.462177704257947946e-04 1.804429135620456461e-03
-2.710208312499999920e+03 -4.034154787130211000e-05 1.139822529060178450e-03 8.572828561327992120e-04 1.827478831866508405e-03
-2.709165924687499682e+03 -3.762371568599243241e-05 1.145823764674998258e-03 8.655064465715635183e-04 1.844459186408197154e-03
-2.708123536875000354e+03 -3.727691087687674658e-05 1.146490391820170068e-03 8.707343591741417786e-04 1.855047169267299905e-03
-2.707081149062499662e+03 -3.822702527552762061e-05 1.143213058865886686e-03 8.733758616299189086e-04 1.860120145207921037e-03
-2.706038761249999425e+03 -4.092662329937080346e-05 1.135436577240911838e-03 8.732214523579260538e-04 1.859236973316377370e-03
-2.704996373437499642e+03 -4.629007252126252661e-05 1.122193902258156271e-03 8.700113975234645197e-04 1.851850132462818429e-03
-2.703953985624999859e+03 -5.467275284964553375e-05 1.103051361018433105e-03 8.635320244276397869e-04 1.837510758523026172e-03
-2.702911597812500077e+03 -6.605468098894134554e-05 1.078305595154110778e-03 8.538822504714784455e-04 1.816435482817370861e-03
-2.701869209999999384e+03 -7.980807204943729061e-05 1.049703041385819605e-03 8.419102564291278991e-04 1.790434113820820860e-03
-2.700826822187499602e+03 -9.489517804127998014e-05 1.019321858453477473e-03 8.286225841312149648e-04 1.761650980462055099e-03
-2.699784434374999819e+03 -1.093202449798139720e-04 9.908631709427239819e-04 8.156146871198678271e-04 1.733479467446729554e-03
-2.698742046562499581e+03 -1.220071501004263502e-04 9.662398193580362020e-04 8.037759378650415499e-04 1.707808716592840300e-03
-2.697699658750000253e+03 -1.322950107360244484e-04 9.465349045609457472e-04 7.936394385904754160e-04 1.685768883669603452e-03
-2.696657270937499106e+03 -1.400318048010041206e-04 9.326725140447203683e-04 7.857101939149707887e-04 1.668429084744306760e-03
-2.695614883124999778e+03 -1.440693428994685096e-04 9.271795094421141255e-04 7.812946733987141549e-04 1.658558523641784094e-03
-2.694572495312499541e+03 -1.432516711209685326e-04 9.315651915616459701e-04 7.810890446905451034e-04 1.657627948347986137e-03
-2.693530107499999758e+03 -1.376423591414710598e-04 9.451045249407492854e-04 7.847692448159980343e-04 1.664941848189502435e-03
-2.692487719687499521e+03 -1.270807955659405551e-04 9.680012040375900097e-04 7.924957219702147802e-04 1.680833146393209470e-03
-2.691445331874999283e+03 -1.123424532623598583e-04 9.986521673137857026e-04 8.035946916367184148e-04 1.703865559887655923e-03
-2.690402944062499046e+03 -9.431366049715092666e-05 1.035325504533731117e-03 8.172743621276200949e-04 1.732354371465584606e-03
-2.689360556249999718e+03 -7.412425485362771397e-05 1.075781737699394456e-03 8.325541007405955511e-04 1.764216663234817635e-03
-2.688318168437499935e+03 -5.203404363922972529e-05 1.119654794919047128e-03 8.494191320889871210e-04 1.799418123111135113e-03
-2.687275780624999697e+03 -2.756873095449941004e-05 1.167902420368821526e-03 8.683204972971714404e-04 1.838910988484733760e-03
-2.686233392812499460e+03 -8.781866504136881403e-08 1.221260333983782524e-03 8.894780895573941313e-04 1.883156967739636886e-03
-2.685191004999999222e+03 3.068388085908563457e-05 1.280019705757659424e-03 9.129483167465066423e-04 1.932271134151693605e-03
-2.684148617187499894e+03 6.410689052941569762e-05 1.342594010125896771e-03 9.379966735083749077e-04 1.984695029191148059e-03
-2.683106229374999657e+03 9.937623902497188556e-05 1.407431738466314360e-03 9.638900522334624714e-04 2.038875002029936438e-03
-2.682063841562499874e+03 1.357765213795748447e-04 1.472559762424215579e-03 9.896853953612531982e-04 2.092815254957497428e-03
-2.681021453749999637e+03 1.724649411696724916e-04 1.536555113123077524e-03 1.014941280141802007e-03 2.145582746703109112e-03
-2.679979065937499854e+03 2.074298669952704126e-04 1.596102292540028727e-03 1.038434372057466188e-03 2.194593217070638265e-03
-2.678936678124999617e+03 2.399344838313961683e-04 1.649817622466369068e-03 1.059560602005300400e-03 2.238573783256297273e-03
-2.677894290312499834e+03 2.700634750045000543e-04 1.697787630767638289e-03 1.078251041368135819e-03 2.277383336687922345e-03
-2.676851902499999596e+03 2.973866716568826334e-04 1.739389697558826929e-03 1.094262840711775729e-03 2.310513658555617307e-03
-2.675809514687499814e+03 3.222302361861177113e-04 1.775176156161663299e-03 1.107887808932846597e-03 2.338585830391942504e-03
-2.674767126874999576e+03 3.447629977936559980e-04 1.805365843297434885e-03 1.119087935667383796e-03 2.361524154203624524e-03
-2.673724739062499793e+03 3.653983948896655232e-04 1.831314111591162861e-03 1.128585876981180042e-03 2.380857713871403075e-03
-2.672682351249999556e+03 3.849473698674555776e-04 1.854599485596734442e-03 1.137028240353395170e-03 2.397953367632561957e-03
-2.671639963437499773e+03 4.031154779418905511e-04 1.875185527081700250e-03 1.144472028282635676e-03 2.412933321526853237e-03
-2.670597575624999536e+03 4.204539349033426703e-04 1.894308876407167904e-03 1.151585051880113595e-03 2.427207012094888695e-03
-2.669555187812499753e+03 4.371115606565340126e-04 1.912201259818763384e-03 1.158515584769982372e-03 2.441087490470332955e-03
-2.668512799999999515e+03 4.525340879151016184e-04 1.928106388953473123e-03 1.164976963965713534e-03 2.453971239776715513e-03
-2.667470412187499733e+03 4.667294282045242305e-04 1.942208224519580617e-03 1.171011673259002598e-03 2.465948632590723218e-03
-2.666428024375000405e+03 4.800496807129166145e-04 1.955902815417707996e-03 1.177342819355198331e-03 2.478542759605094348e-03
-2.665385636562500167e+03 4.932766202757250546e-04 1.970279849137521709e-03 1.184239913910932734e-03 2.492320272857049580e-03
-2.664343248749999930e+03 5.067983193295178337e-04 1.985728388176781923e-03 1.191721747537231087e-03 2.507319626996273084e-03
-2.663300860937499692e+03 5.212099191523975484e-04 2.003189730294164389e-03 1.200046884552982912e-03 2.524083592471144076e-03
-2.662258473125000364e+03 5.368386552218941963e-04 2.022986623015934037e-03 1.209275767392154052e-03 2.542737685014292027e-03
-2.661216085312499672e+03 5.529333688296343956e-04 2.043284612223777563e-03 1.218457332195561254e-03 2.561281004915504089e-03
-2.660173697500000344e+03 5.697632539450210847e-04 2.064616924050161496e-03 1.227682416200193138e-03 2.579904514784180179e-03
-2.659131309687499652e+03 5.877049820466140415e-04 2.087761960074757586e-03 1.237191449570090689e-03 2.599113264517103217e-03
-2.658088921874999869e+03 6.063748870115456130e-04 2.112446632170889450e-03 1.246916830692796057e-03 2.618764750964575234e-03
-2.657046534062499632e+03 6.259630246727110282e-04 2.139559687460426771e-03 1.257447621296799460e-03 2.640095339963215854e-03
-2.656004146249999849e+03 6.463588550043897511e-04 2.169052609984539748e-03 1.268817771316375345e-03 2.663174768071369016e-03
-2.654961758437500066e+03 6.669344055372889660e-04 2.199640789466463658e-03 1.280438444112693948e-03 2.686765931961100987e-03
-2.653919370624999374e+03 6.860060836413726547e-04 2.228510615751957621e-03 1.291125690008209162e-03 2.708384806925296859e-03
-2.652876982812499591e+03 7.025279897472758812e-04 2.253930983075779979e-03 1.300229575501259246e-03 2.726670176889101939e-03
-2.651834594999999808e+03 7.167744725680176955e-04 2.276528118836312637e-03 1.308073941928739308e-03 2.742303921828432786e-03
-2.650792207187500026e+03 7.287262830755353044e-04 2.296140841452099304e-03 1.314729737906734355e-03 2.755437119539646314e-03
-2.649749819375000243e+03 7.380981204323885285e-04 2.312219782056786858e-03 1.319975410548262628e-03 2.765607798800155150e-03
-2.648707431562499096e+03 7.447791322204409684e-04 2.324467795995702711e-03 1.323667958510337016e-03 2.772519065455192246e-03
-2.647665043749999768e+03 7.492452762562043815e-04 2.333731297370967173e-03 1.326211291280420023e-03 2.777019595290909377e-03
-2.646622655937499530e+03 7.517548007628526048e-04 2.340233089317231719e-03 1.327713458555124107e-03 2.779337725452853819e-03
-2.645580268124999748e+03 7.529460764510940421e-04 2.345284258362850642e-03 1.328927554088519354e-03 2.781051403489609008e-03
-2.644537880312499965e+03 7.529789638015510055e-04 2.349128767892855445e-03 1.330031174463282761e-03 2.782532714473390494e-03
-2.643495492499999727e+03 7.516428192055048208e-04 2.351524124532395482e-03 1.330947959451012855e-03 2.783622161337773789e-03
-2.642453104687499490e+03 7.485889598428032300e-04 2.352103591712277619e-03 1.331594243905334044e-03 2.784145164724323614e-03
-2.641410716874999707e+03 7.438854002634264721e-04 2.350504785522023951e-03 1.331713223313842889e-03 2.783565452048345368e-03
-2.640368329062499924e+03 7.377159106853791110e-04 2.346888500108871949e-03 1.331397891238973253e-03 2.782078326785429774e-03
-2.639325941250000142e+03 7.303123964831520791e-04 2.341352494424552184e-03 1.330691852046517925e-03 2.779775687995943156e-03
-2.638283553437499450e+03 7.215752318276383737e-04 2.333467001793170306e-03 1.329400135515396977e-03 2.776251096134687863e-03
-2.637241165624999212e+03 7.120959453451974593e-04 2.324150759280946364e-03 1.327917585712150728e-03 2.772329967182106999e-03
-2.636198777812499884e+03 7.025147750640586180e-04 2.314467532843681244e-03 1.326710323910849573e-03 2.768985505690602089e-03
-2.635156389999999647e+03 6.934579223862013522e-04 2.305035938674603307e-03 1.325823658961691482e-03 2.766311731867506733e-03
-2.634114002187500319e+03 6.858935510548325436e-04 2.296868681342050574e-03 1.325328686199919118e-03 2.764456341304402480e-03
-2.633071614374999626e+03 6.800682337324732984e-04 2.290334282108619657e-03 1.325293566759944922e-03 2.763560739363986676e-03
-2.632029226562499844e+03 6.755869216934398246e-04 2.284803770171648860e-03 1.325518881895743203e-03 2.763208356119733599e-03
-2.630986838749999606e+03 6.720777022771579588e-04 2.279337277317233616e-03 1.325529776968589280e-03 2.762409108983605519e-03
-2.629944450937499823e+03 6.691286401452081712e-04 2.272968551930776900e-03 1.324683888904558361e-03 2.759825107464231563e-03
-2.628902063124999586e+03 6.670429341321359703e-04 2.266180240855035586e-03 1.323116976172418122e-03 2.755740694040516910e-03
-2.627859675312499803e+03 6.654865772921095875e-04 2.258086505231721337e-03 1.320316813017518090e-03 2.749090687219170066e-03
-2.626817287499999566e+03 6.636465510092362258e-04 2.247308110972981617e-03 1.315732976266148447e-03 2.738731654108114786e-03
-2.625774899687500238e+03 6.620105159490058356e-04 2.234758967340618081e-03 1.309729327915670023e-03 2.725424061618570652e-03
-2.624732511874999545e+03 6.608375569756748391e-04 2.221167927765440881e-03 1.302584594849830061e-03 2.709750372996103975e-03
-2.623690124062499763e+03 6.597513548553491855e-04 2.206170088493088644e-03 1.294121344700971182e-03 2.691343726291477601e-03
-2.622647736249999525e+03 6.598090712974452945e-04 2.191970809448225577e-03 1.285351371675797459e-03 2.672310112995210634e-03
-2.621605348437499742e+03 6.611485753857307803e-04 2.179169866579280020e-03 1.276568697393737437e-03 2.653261197214438431e-03
-2.620562960624999960e+03 6.639469025995017610e-04 2.167690997648220874e-03 1.267660117878010185e-03 2.633961779862303409e-03
-2.619520572812500177e+03 6.684613349153290538e-04 2.158107699272810050e-03 1.258944689551057435e-03 2.615074863504598772e-03
-2.618478184999999939e+03 6.744097402492651517e-04 2.149994617445511076e-03 1.250352153446617756e-03 2.596454156046866611e-03
-2.617435797187499247e+03 6.815250571421761815e-04 2.143426161716698551e-03 1.242043544441382786e-03 2.578433725114418797e-03
-2.616393409374999919e+03 6.894151142973596342e-04 2.138693151878389744e-03 1.234324573305012373e-03 2.561647497623585363e-03
-2.615351021562499682e+03 6.981231956309269689e-04 2.136746109696770028e-03 1.227807580704603357e-03 2.547364840311823475e-03
-2.614308633750000354e+03 7.075618149061677162e-04 2.138069864509130336e-03 1.223024644816046985e-03 2.536687084840195776e-03
-2.613266245937500116e+03 7.184428756140082920e-04 2.143821703407015975e-03 1.220560384587300031e-03 2.530823227191183154e-03
-2.612223858124999879e+03 7.315545384505758300e-04 2.155244363854396435e-03 1.220985458044487274e-03 2.530951886650494812e-03
-2.611181470312499641e+03 7.461450149464180512e-04 2.171189364593265319e-03 1.223834991635736882e-03 2.536104375885860161e-03
-2.610139082499999859e+03 7.617299212813370777e-04 2.191065550112431589e-03 1.229017943659579948e-03 2.546087609584493823e-03
-2.609096694687499621e+03 7.782551295608556912e-04 2.215070158255583090e-03 1.236616616936890524e-03 2.561067735761535236e-03
-2.608054306875000293e+03 7.962617666025530692e-04 2.244155299925803659e-03 1.247024457859259843e-03 2.581854890496102384e-03
-2.607011919062499601e+03 8.164403581981304276e-04 2.279419199965452593e-03 1.260666249344487679e-03 2.609323077398078162e-03
-2.605969531249999363e+03 8.382719893163442576e-04 2.319881899849404391e-03 1.277181610123846907e-03 2.642720672209291147e-03
-2.604927143437499581e+03 8.618351801813996715e-04 2.365415420003492541e-03 1.296463566451081656e-03 2.681821106018954497e-03
-2.603884755624999798e+03 8.871430747759146947e-04 2.415701849513266289e-03 1.318313189851756922e-03 2.726207894051241049e-03
-2.602842367812499560e+03 9.139591096566157058e-04 2.470321934117167446e-03 1.342510879494851614e-03 2.775422284201261962e-03
-2.601799979999999778e+03 9.414432538346909291e-04 2.527398696156931725e-03 1.368152585824201515e-03 2.827591601838725082e-03
-2.600757592187499540e+03 9.693451663174428197e-04 2.586196499274992684e-03 1.394906267919407590e-03 2.882027170594101025e-03
-2.599715204374999757e+03 9.975260567306465376e-04 2.646436876951128742e-03 1.422515302469512825e-03 2.938196869246184704e-03
-2.598672816562499975e+03 1.025410479203191271e-03 2.706860269050487353e-03 1.450374255551492228e-03 2.994848960559112760e-03
-2.597630428749999737e+03 1.053029564768228959e-03 2.766942347114809218e-03 1.478198687970348020e-03 3.051395907137443436e-03
-2.596588040937499954e+03 1.080330211290548431e-03 2.826039508135187815e-03 1.505657470245811780e-03 3.107154452119940437e-03
-2.595545653124999717e+03 1.106601341864932656e-03 2.882878881082342245e-03 1.532245214605551433e-03 3.161082605748601407e-03
-2.594503265312499934e+03 1.131194768555550661e-03 2.935919178904253333e-03 1.557187050121439575e-03 3.211583863628582336e-03
-2.593460877499999697e+03 1.153404620818945315e-03 2.983931078290251882e-03 1.579882083831660265e-03 3.257422390062221073e-03
-2.592418489687499914e+03 1.172975045283908497e-03 3.026459303235324010e-03 1.600075765088195771e-03 3.298077642281431118e-03
-2.591376101874999677e+03 1.190172342249701861e-03 3.064104723883707103e-03 1.618092511120512679e-03 3.334222682425337560e-03
-2.590333714062499439e+03 1.205383626884509122e-03 3.097929967274187530e-03 1.634459060783520143e-03 3.366946597600646920e-03
-2.589291326249999656e+03 1.218348695552450445e-03 3.128023396005336770e-03 1.649339800615594537e-03 3.396590989726613712e-03
-2.588248938437499874e+03 1.229020260640862781e-03 3.154498485233040751e-03 1.662898245325771310e-03 3.423495227921429917e-03
-2.587206550624999636e+03 1.237727547434684054e-03 3.177583125228762573e-03 1.675167994134436423e-03 3.447730870912521766e-03
-2.586164162812499853e+03 1.245171908470433424e-03 3.198154734277882348e-03 1.686430208341770966e-03 3.469878799817571139e-03
-2.585121774999999161e+03 1.251636226553789382e-03 3.217222493794245994e-03 1.697228857274762524e-03 3.491059784180931044e-03
-2.584079387187499833e+03 1.257790147496191209e-03 3.236075555975787693e-03 1.708196023916443628e-03 3.512574437134931629e-03
-2.583036999374999596e+03 1.263922148163866598e-03 3.254997187261559049e-03 1.719438049953812787e-03 3.534641036442940937e-03
-2.581994611562499358e+03 1.269822318322982434e-03 3.273587813974444382e-03 1.730801045854418480e-03 3.556942841820071553e-03
-2.580952223749999575e+03 1.276137852582755368e-03 3.293005971883324143e-03 1.742748592343216271e-03 3.580432065931693410e-03
-2.579909835937499793e+03 1.282626289294294284e-03 3.312863058982888111e-03 1.755068193392367044e-03 3.604671210241386630e-03
-2.578867448124999555e+03 1.288376372314602907e-03 3.331093909517488481e-03 1.766762045514393966e-03 3.627610822481320760e-03
-2.577825060312499772e+03 1.294031873473829898e-03 3.348742938759466901e-03 1.778266463898627112e-03 3.650147676591207827e-03
-2.576782672499999535e+03 1.299279546801958502e-03 3.364992607225917361e-03 1.789172554287806307e-03 3.671443071966870760e-03
-2.575740284687499752e+03 1.303921679890701450e-03 3.379203958655657355e-03 1.799129914832316461e-03 3.690779283753515411e-03
-2.574697896874999969e+03 1.307824905081023982e-03 3.391111476890165417e-03 1.807913456486005864e-03 3.707696407240158171e-03
-2.573655509062499732e+03 1.311281289643682381e-03 3.401390129258901988e-03 1.815890941503763316e-03 3.722950605315152647e-03
-2.572613121249999949e+03 1.314677500784727912e-03 3.411020267527882944e-03 1.823580500210121580e-03 3.737605317773978753e-03
-2.571570733437499712e+03 1.318242707493809483e-03 3.420485955042301338e-03 1.831276209838140091e-03 3.752263636573984536e-03
-2.570528345625000384e+03 1.322343002143606385e-03 3.430312189886716625e-03 1.839250952055149950e-03 3.767484491860555521e-03
-2.569485957812500146e+03 1.327940115181817102e-03 3.442314807389719022e-03 1.848284944291937997e-03 3.784865109825790060e-03
-2.568443569999999909e+03 1.335196341909244922e-03 3.456703293773304934e-03 1.858334093179753741e-03 3.804313302507201719e-03
-2.567401182187499671e+03 1.344076249568203381e-03 3.473656316086597747e-03 1.869515686404816428e-03 3.826067261467933078e-03
-2.566358794374999889e+03 1.354268006593583153e-03 3.492793000151584153e-03 1.881695850729542220e-03 3.849850985444432799e-03
-2.565316406562499651e+03 1.365426542194983668e-03 3.513413666353572100e-03 1.894567547026574424e-03 3.875034705068554179e-03
-2.564274018749999868e+03 1.376915482256925406e-03 3.534236547656346983e-03 1.907467999896711366e-03 3.900261971225225596e-03
-2.563231630937499631e+03 1.388594252841954995e-03 3.554706575553158877e-03 1.919994828183081096e-03 3.924710217222611951e-03
-2.562189243125000303e+03 1.399609346432646251e-03 3.573340240331691117e-03 1.931485904059620931e-03 3.947027020637340448e-03
-2.561146855312499611e+03 1.408776521317459725e-03 3.588296068328889789e-03 1.941159094700526961e-03 3.965616490140087304e-03
-2.560104467499999828e+03 1.415944917689599368e-03 3.599186895666573772e-03 1.948665964785257576e-03 3.979770324638018386e-03
-2.559062079687500045e+03 1.420318586301613220e-03 3.604602139972138634e-03 1.953236357385284248e-03 3.987920032734555351e-03
-2.558019691874999808e+03 1.421860558257517088e-03 3.604248518817992041e-03 1.954573583147776843e-03 3.989465381759520896e-03
-2.556977304062499570e+03 1.420833231651727349e-03 3.598467323227503949e-03 1.952806961288291445e-03 3.984676137937338998e-03
-2.555934916249999787e+03 1.417958082254753335e-03 3.588866780444103458e-03 1.948796136473114095e-03 3.975311507056096365e-03
-2.554892528437499550e+03 1.413344506296399091e-03 3.575872846470251869e-03 1.942807950548417926e-03 3.961919730488492990e-03
-2.553850140625000222e+03 1.405787196572452031e-03 3.557056066447190912e-03 1.933732347389045553e-03 3.942241377555057505e-03
-2.552807752812499530e+03 1.395087023505742641e-03 3.531861916360548928e-03 1.921254039057546754e-03 3.915639452421433922e-03
-2.551765364999999747e+03 1.382146579505633913e-03 3.502140570927151850e-03 1.906334839318951776e-03 3.884079772287938378e-03
-2.550722977187499964e+03 1.368393908271583461e-03 3.470617961892380043e-03 1.890341292864791906e-03 3.850350226465274264e-03
-2.549680589374999727e+03 1.355109551141128136e-03 3.439712567257252607e-03 1.874508049838582687e-03 3.816966835427936227e-03
-2.548638201562499944e+03 1.343056551913483256e-03 3.411061995394529776e-03 1.859712755566942906e-03 3.785715834262435003e-03
-2.547595813749999706e+03 1.332344251503195937e-03 3.384746000964000256e-03 1.846022162646052990e-03 3.756731178947008386e-03
-2.546553425937499924e+03 1.323577498980386784e-03 3.361847637650752785e-03 1.833884336862330383e-03 3.730922440301926227e-03
-2.545511038124999232e+03 1.316141210135580867e-03 3.340955551316250084e-03 1.822458477448062964e-03 3.706576758143888435e-03
-2.544468650312499904e+03 1.309241566765033610e-03 3.319949481650060971e-03 1.810583482014675944e-03 3.681332022597945917e-03
-2.543426262499999666e+03 1.302751477149716218e-03 3.298554876528193326e-03 1.798210697546310816e-03 3.655090142574621108e-03
-2.542383874687499429e+03 1.297253984972860817e-03 3.278179912235679779e-03 1.786077951669379433e-03 3.629351315913663563e-03
-2.541341486874999646e+03 1.293833219548143863e-03 3.261079191926128697e-03 1.775388045220333260e-03 3.606558495823469247e-03
-2.540299099062499863e+03 1.292864833996257810e-03 3.248259165542172720e-03 1.766737900316305444e-03 3.587921283603964957e-03
-2.539256711249999626e+03 1.295907993821467617e-03 3.242459689602125456e-03 1.761352221802268275e-03 3.575922403867871045e-03
-2.538214323437499843e+03 1.303492307793816104e-03 3.244921922623887015e-03 1.759864379681120184e-03 3.571841458634395731e-03
-2.537171935624999605e+03 1.315208700053260805e-03 3.255483686062191420e-03 1.762268975339650835e-03 3.575660437736251796e-03
-2.536129547812499823e+03 1.330865186370626483e-03 3.273921559767121493e-03 1.768504831743619244e-03 3.587248221992275169e-03
-2.535087159999999585e+03 1.350266169128388084e-03 3.299835771524255602e-03 1.778400096147848873e-03 3.606249420148398450e-03
-2.534044772187499348e+03 1.373136712622685099e-03 3.333349604560516440e-03 1.792245553716522973e-03 3.633246887002887938e-03
-2.533002384374999565e+03 1.399072180473648298e-03 3.374594623658301942e-03 1.810237512257285766e-03 3.668631339273004111e-03
-2.531959996562499782e+03 1.427215783325472319e-03 3.422209624235384145e-03 1.831762895275347146e-03 3.711153239058551621e-03
-2.530917608749999545e+03 1.456940483796975022e-03 3.475313478024465337e-03 1.856493097240552274e-03 3.760140675481029975e-03
-2.529875220937499762e+03 1.487657355816665279e-03 3.532856615942240371e-03 1.883965930416960305e-03 3.814651982160602479e-03
-2.528832833124999979e+03 1.518739634302466307e-03 3.593854189249436493e-03 1.913804850084065709e-03 3.873920060323832616e-03
-2.527790445312499742e+03 1.549112395929757788e-03 3.656282134177444611e-03 1.945104756945650057e-03 3.936109142840970090e-03
-2.526748057499999959e+03 1.578692536582461002e-03 3.719634946888285536e-03 1.977421375882973224e-03 4.000317850264861752e-03
-2.525705669687499721e+03 1.607755574932531479e-03 3.783705693644706398e-03 2.010419692169439221e-03 4.065866746736646054e-03
-2.524663281874999939e+03 1.636225767147710423e-03 3.847763595447869969e-03 2.043560092655350661e-03 4.131663698492662844e-03
-2.523620894062499701e+03 1.663719074472771401e-03 3.910481466968234419e-03 2.076015414154471200e-03 4.196036637856431079e-03
-2.522578506250000373e+03 1.689702994302245097e-03 3.970531091526272906e-03 2.107099038498142039e-03 4.257599433243225949e-03
-2.521536118437499681e+03 1.713137954634003351e-03 4.025526076898998211e-03 2.135607531733657843e-03 4.313923543994032002e-03
-2.520493730624999898e+03 1.732542878426470995e-03 4.072526805451276780e-03 2.160204333223353628e-03 4.362314646589963811e-03
-2.519451342812499661e+03 1.748255855080201081e-03 4.112128091405777529e-03 2.181191848345735099e-03 4.403390287705443752e-03
-2.518408954999999878e+03 1.761058229317158602e-03 4.145201728972449512e-03 2.198844574310666877e-03 4.437710948559411665e-03
-2.517366567187499641e+03 1.770423278124669698e-03 4.170470053001543165e-03 2.212597480166843961e-03 4.464142569691663572e-03
-2.516324179374999858e+03 1.776414249513409314e-03 4.187444004881368982e-03 2.222104365280986368e-03 4.481993927290615042e-03
-2.515281791562499620e+03 1.779486078265737035e-03 4.196394757152302653e-03 2.227361817368464329e-03 4.491265762835924130e-03
-2.514239403749999838e+03 1.780208021954106422e-03 4.198045703237832625e-03 2.228602766243852756e-03 4.492435235049773400e-03
-2.513197015937499600e+03 1.781136322668081711e-03 4.196539180931071339e-03 2.227722956805922808e-03 4.489329875511516819e-03
-2.512154628124999817e+03 1.783267984583618466e-03 4.194195806450399036e-03 2.226005735042741601e-03 4.484538936005963428e-03
-2.511112240312499580e+03 1.786310166283977627e-03 4.190656672479692660e-03 2.223352886547765375e-03 4.477866110438715082e-03
-2.510069852499999797e+03 1.789634869384918022e-03 4.184646517184971264e-03 2.219064647234924269e-03 4.467904153616438986e-03
-2.509027464687499560e+03 1.793122261504897889e-03 4.176065495694803419e-03 2.213110009172977385e-03 4.454593594868372190e-03
-2.507985076874999777e+03 1.796888529859747832e-03 4.165677963664488059e-03 2.205965325663491235e-03 4.438895929603158333e-03
-2.506942689062499539e+03 1.801268058475169334e-03 4.154832425534161523e-03 2.198440479410082669e-03 4.422442461546094265e-03
-2.505900301249999757e+03 1.807340126709946083e-03 4.145882934032325481e-03 2.191643531366899763e-03 4.407462218851412698e-03
-2.504857913437499974e+03 1.814355866101118259e-03 4.137620531255729352e-03 2.184856644122628710e-03 4.392510746065308135e-03
-2.503815525624999736e+03 1.821619528924029808e-03 4.128982401425141183e-03 2.177460459336123377e-03 4.376343190303493870e-03
-2.502773137812499954e+03 1.829641356239506767e-03 4.121463996769648280e-03 2.170187166139225712e-03 4.360431780729670699e-03
-2.501730749999999716e+03 1.838499150755418948e-03 4.115807235053122771e-03 2.163470180413363739e-03 4.345646880083231869e-03
-2.500688362187499933e+03 1.847334646982517212e-03 4.110686498441449253e-03 2.156811300983548212e-03 4.330987088405331351e-03
-2.499645974374999696e+03 1.856371346928197214e-03 4.107227730034097163e-03 2.151035179548727808e-03 4.318107730241587533e-03
-2.498603586562499913e+03 1.865907949040447773e-03 4.106768865263194651e-03 2.146982567336782124e-03 4.308694498780405932e-03
-2.497561198749999676e+03 1.876429816517056863e-03 4.110373258444377509e-03 2.145204195629426235e-03 4.303849235125538179e-03
-2.496518810937499893e+03 1.888027328973791372e-03 4.118044292303217613e-03 2.145798599583530371e-03 4.303765504802647794e-03
-2.495476423124999656e+03 1.899585873507527237e-03 4.127847950982845883e-03 2.147832769829777742e-03 4.306568320788300638e-03
-2.494434035312499873e+03 1.910047272742604980e-03 4.137674861287923833e-03 2.150252245512005757e-03 4.310141470702257525e-03
-2.493391647499999635e+03 1.917970129638573926e-03 4.144835617874810703e-03 2.151877672023516652e-03 4.312120970741580885e-03
-2.492349259687499853e+03 1.922635275685443020e-03 4.147646671061196687e-03 2.151939988830568057e-03 4.310967583044294019e-03
-2.491306871874999615e+03 1.923777645364101565e-03 4.145676600384185125e-03 2.150311398693396676e-03 4.306428154928154672e-03
-2.490264484062499378e+03 1.921418328864486899e-03 4.139143126532178474e-03 2.147124479398220594e-03 4.298771128897700515e-03
-2.489222096249999595e+03 1.915064621680604090e-03 4.127309086192678007e-03 2.142067245343059773e-03 4.287374838931168504e-03
-2.488179708437499812e+03 1.903972702214842567e-03 4.108619434559898469e-03 2.134258877324647381e-03 4.270480170391954995e-03
-2.487137320624999575e+03 1.888060524129070222e-03 4.082211440835529191e-03 2.123123575104485499e-03 4.246940212737870986e-03
-2.486094932812499792e+03 1.867742054073875946e-03 4.048594815042603698e-03 2.108866634555231316e-03 4.217171407470823169e-03
-2.485052544999999100e+03 1.843317341740635922e-03 4.008108528386356180e-03 2.091509460915704551e-03 4.181222116694976662e-03
-2.484010157187499772e+03 1.815594145788850195e-03 3.962136190133198899e-03 2.071645564816394607e-03 4.140284003068404189e-03
-2.482967769374999534e+03 1.785036170227823852e-03 3.911369313417028051e-03 2.049511484876156975e-03 4.094834074610727639e-03
-2.481925381562499297e+03 1.751869929486675427e-03 3.856022005421460338e-03 2.025157052748281523e-03 4.044975877771497981e-03
-2.480882993749999969e+03 1.716727743101351209e-03 3.796861808515304085e-03 1.998848458906354007e-03 3.991244917385821517e-03
-2.479840605937499731e+03 1.678597533860806462e-03 3.732426787041558287e-03 1.969967692917836809e-03 3.932410971614837963e-03
-2.478798218124999948e+03 1.637539355001357009e-03 3.662637380700700402e-03 1.938409025635308208e-03 3.868267558955102142e-03
-2.477755830312499711e+03 1.594653289989581522e-03 3.589532865384980568e-03 1.905304537219859986e-03 3.801077903035624938e-03
-2.476713442499999928e+03 1.552120373169374240e-03 3.517105913806853942e-03 1.872682592948696515e-03 3.734890192528458712e-03
-2.475671054687499691e+03 1.512508182342523107e-03 3.450102552220610849e-03 1.842702183090113481e-03 3.674008130749775464e-03
-2.474628666874999908e+03 1.478666109982248577e-03 3.393852537566012691e-03 1.817788267361354279e-03 3.623260481450119464e-03
-2.473586279062499671e+03 1.451238845076646558e-03 3.349270193534600783e-03 1.798159408097356384e-03 3.583073780915063938e-03
-2.472543891249999888e+03 1.430234345558128398e-03 3.316641283487535476e-03 1.783993503633200242e-03 3.553793078948420253e-03
-2.471501503437499650e+03 1.416161265624801434e-03 3.297077290326732961e-03 1.775847435924011834e-03 3.536517653719515025e-03
-2.470459115625000322e+03 1.410466222813102797e-03 3.293940874189243105e-03 1.775447380153466091e-03 3.534673425773200012e-03
-2.469416727812499630e+03 1.412755779144806746e-03 3.307085162670080937e-03 1.782934751492573590e-03 3.548528159805041174e-03
-2.468374339999999847e+03 1.422679904139333758e-03 3.336210791961293463e-03 1.798443964388759869e-03 3.578335308449814931e-03
-2.467331952187500065e+03 1.437751822971786121e-03 3.376813666939786161e-03 1.819892373620143975e-03 3.619938137660742242e-03
-2.466289564374999827e+03 1.456009241181291814e-03 3.424754403795924121e-03 1.845195998905705759e-03 3.669182170611900475e-03
-2.465247176562499590e+03 1.477883054701242599e-03 3.480205554103653690e-03 1.874277087519403548e-03 3.725906048809114919e-03
-2.464204788749999807e+03 1.503640266937410208e-03 3.543558481887625327e-03 1.907276968505049663e-03 3.790383875744117882e-03
-2.463162400937499569e+03 1.533133369109252820e-03 3.614220833093665253e-03 1.943730193809395683e-03 3.861684116720331527e-03
-2.462120013125000241e+03 1.566608986422345648e-03 3.692139939625122599e-03 1.983546612972556054e-03 3.939621655456368790e-03
-2.461077625312499549e+03 1.604577021885710952e-03 3.777756611618979157e-03 2.026914117050877557e-03 4.024563654523346211e-03
-2.460035237499999766e+03 1.645361293160226912e-03 3.867736049262742847e-03 2.072215386846529284e-03 4.113293380014171677e-03
-2.458992849687499984e+03 1.688477055425531646e-03 3.961524061597092999e-03 2.119351181809244096e-03 4.205610666116050590e-03
-2.457950461874999746e+03 1.733551055138817833e-03 4.058522700767732208e-03 2.168088281140569031e-03 4.301049645234025429e-03
-2.456908074062499963e+03 1.779632374594090297e-03 4.156536694084603765e-03 2.217366847752071796e-03 4.397505628341350642e-03
-2.455865686249999726e+03 1.825404593501428214e-03 4.253024551547960296e-03 2.266010226484246447e-03 4.492644681814247920e-03
-2.454823298437499943e+03 1.870359032580917822e-03 4.347038418353973109e-03 2.313553533872023289e-03 4.585546694784455035e-03
-2.453780910624999251e+03 1.913691985813475473e-03 4.437187955596175529e-03 2.359296632397823220e-03 4.674826341897578806e-03
-2.452738522812499923e+03 1.955264799266732620e-03 4.522936634658006674e-03 2.402848781221694069e-03 4.759712782753135890e-03
-2.451696134999999686e+03 1.994487341941890684e-03 4.603387887237773285e-03 2.443898680085925413e-03 4.839593341841627594e-03
-2.450653747187499903e+03 2.029823370514948627e-03 4.676265722762286414e-03 2.481490617839671176e-03 4.912580561970650295e-03
-2.449611359374999665e+03 2.060212204335905902e-03 4.739659768997567246e-03 2.514695747966691139e-03 4.976842255783231819e-03
-2.448568971562499883e+03 2.084636931554174899e-03 4.791426557419250186e-03 2.542432354836035406e-03 5.030245926148680345e-03
-2.447526583749999645e+03 2.102133824730495221e-03 4.829459880405019209e-03 2.563553139969371262e-03 5.070531889246798242e-03
-2.446484195937499862e+03 2.111089032107298178e-03 4.850840457206452745e-03 2.576614005044473594e-03 5.094856370475522693e-03
-2.445441808124999625e+03 2.111942284151725052e-03 4.856369380654521929e-03 2.581978489899595681e-03 5.103952148358960675e-03
-2.444399420312499842e+03 2.105127269538671370e-03 4.846385067546407632e-03 2.579652468714417526e-03 5.097844336831856490e-03
-2.443357032499999605e+03 2.092301538911623196e-03 4.823918900675829881e-03 2.570883877631750629e-03 5.079011864905084647e-03
-2.442314644687499367e+03 2.075177764661590655e-03 4.792435770694347154e-03 2.557444529499529155e-03 5.050965361092304637e-03
-2.441272256874999584e+03 2.056709084863134630e-03 4.757230981874371184e-03 2.541939143918759726e-03 5.018855813726704959e-03
-2.440229869062499802e+03 2.040447598259284481e-03 4.724464805468808239e-03 2.527349215814767448e-03 4.988571841264380878e-03
-2.439187481249999564e+03 2.027566611243644418e-03 4.695959528470095359e-03 2.514502859881964300e-03 4.961745916658307463e-03
-2.438145093437499781e+03 2.018061113370349813e-03 4.671650282368102272e-03 2.503307812116263315e-03 4.938192945469018283e-03
-2.437102705624999544e+03 2.011560419773887002e-03 4.650573528612417587e-03 2.493259738795329007e-03 4.916915441353381794e-03
-2.436060317812499761e+03 2.009303776553778790e-03 4.635228850748625978e-03 2.485595082001102255e-03 4.900349048860907532e-03
-2.435017929999999978e+03 2.012293631804341117e-03 4.628225727923591763e-03 2.481862993439104027e-03 4.891542831135268707e-03
-2.433975542187499741e+03 2.021570035145007875e-03 4.631373033270796101e-03 2.482957878483978316e-03 4.892252169835887253e-03
-2.432933154374999958e+03 2.037102186873055061e-03 4.644836831665061748e-03 2.489089642136576002e-03 4.902882090790399404e-03
-2.431890766562499721e+03 2.058450747157700156e-03 4.668488146467790305e-03 2.500293386828728124e-03 4.923492894006596850e-03
-2.430848378749999938e+03 2.084321755234178238e-03 4.700146349096366062e-03 2.515499517914361171e-03 4.951970122456145033e-03
-2.429805990937499701e+03 2.113295090735283713e-03 4.737155929383478001e-03 2.533442032413500602e-03 4.985815317912856842e-03
-2.428763603124999918e+03 2.143463025412812011e-03 4.776429928867211017e-03 2.552756883018079005e-03 5.022340058210603142e-03
-2.427721215312499680e+03 2.173829769078500489e-03 4.816975691977816443e-03 2.573228747764323004e-03 5.061118410287210323e-03
-2.426678827499999898e+03 2.202839897761443150e-03 4.856304528011947189e-03 2.593707200168742909e-03 5.099886352329214070e-03
-2.425636439687499660e+03 2.229778460113735709e-03 4.893155016814174779e-03 2.613558576337220336e-03 5.137398333819341578e-03
-2.424594051874999877e+03 2.254057918198699214e-03 4.926110418287730879e-03 2.632049838697745822e-03 5.172214973554581201e-03
-2.423551664062499640e+03 2.276065423783517686e-03 4.955818202979972095e-03 2.649276457883480585e-03 5.204526161920363519e-03
-2.422509276249999857e+03 2.295956510204687565e-03 4.982332144615293605e-03 2.665045032718121615e-03 5.233954318741235526e-03
-2.421466888437499620e+03 2.313636600162671721e-03 5.005796418351454898e-03 2.679458801506178715e-03 5.260704701540707198e-03
-2.420424500624999837e+03 2.329632424554590152e-03 5.027494639224715234e-03 2.693147631800736196e-03 5.286015961410934182e-03
-2.419382112812499599e+03 2.343005141148119235e-03 5.045924181722313655e-03 2.705362171473357866e-03 5.308418963418177344e-03
-2.418339725000000271e+03 2.353162237366777931e-03 5.060141789995750011e-03 2.715749385974819755e-03 5.327223798696058797e-03
-2.417297337187499579e+03 2.361327627499363972e-03 5.072537859638198525e-03 2.725621841014992143e-03 5.345007633520736448e-03
-2.416254949374999796e+03 2.368299929361663073e-03 5.084658378308917759e-03 2.735589099903128815e-03 5.362966386067507217e-03
-2.415212561562499559e+03 2.372839705600910884e-03 5.093936658387694487e-03 2.744302176943254432e-03 5.378456033175707182e-03
-2.414170173749999776e+03 2.375185660137082728e-03 5.100384218047316655e-03 2.751607097516726563e-03 5.391177113861096368e-03
-2.413127785937499993e+03 2.375678363747868189e-03 5.103709591660296821e-03 2.757039514004412575e-03 5.400222565241800075e-03
-2.412085398124999756e+03 2.373812872571244310e-03 5.102142482466519476e-03 2.759593609466484947e-03 5.403626125533154967e-03
-2.411043010312499973e+03 2.368218829849524226e-03 5.092739286832129869e-03 2.757761370836846974e-03 5.398440787020922400e-03
-2.410000622500000190e+03 2.358955898602350769e-03 5.075214774028006387e-03 2.751276427463460444e-03 5.384152904928325538e-03
-2.408958234687499953e+03 2.349626017254584538e-03 5.055979946745023032e-03 2.743268303529779097e-03 5.366893105093555570e-03
-2.407915846874999716e+03 2.342169494305714264e-03 5.038042878984801999e-03 2.735091503929315635e-03 5.349313183196338813e-03
-2.406873459062500388e+03 2.335949505580130203e-03 5.020066190960208695e-03 2.726200772964591876e-03 5.330347348058124893e-03
-2.405831071249999695e+03 2.330830321840341151e-03 5.001387238610147633e-03 2.716139562956733540e-03 5.309104421754006972e-03
-2.404788683437499913e+03 2.327749409529351020e-03 4.982997510780615147e-03 2.705002063793846695e-03 5.285770480179985582e-03
-2.403746295624999675e+03 2.328488845171149298e-03 4.968091465063486853e-03 2.694379575661817912e-03 5.263455981285520072e-03
-2.402703907812499892e+03 2.335117982910411318e-03 4.961048541522284500e-03 2.686649579318576772e-03 5.246803068921977904e-03
-2.401661519999999655e+03 2.349492846930883398e-03 4.966278935851673251e-03 2.684202424983336832e-03 5.240473472090361427e-03
-2.400619132187499872e+03 2.372598741651047935e-03 4.986764782233400750e-03 2.688751891180536993e-03 5.247802936723036139e-03
-2.399576744374999635e+03 2.403204942145585003e-03 5.021029394945997551e-03 2.699700982833357424e-03 5.267614506081618776e-03
-2.398534356562499397e+03 2.439863058010518278e-03 5.067212251298984851e-03 2.716380144650638265e-03 5.298591024587655761e-03
-2.397491968749999614e+03 2.480451944656906788e-03 5.121771333448627006e-03 2.737414351865800465e-03 5.338041281121701405e-03
-2.396449580937499832e+03 2.523727591689821186e-03 5.182198728589769952e-03 2.761554138311002240e-03 5.383521983785164930e-03
-2.395407193124999594e+03 2.567350359352461343e-03 5.244466862112075883e-03 2.786815530046387202e-03 5.431161230744476799e-03
-2.394364805312499811e+03 2.608210305897423840e-03 5.303478035692466702e-03 2.810807593773685404e-03 5.476298799126279142e-03
-2.393322417499999119e+03 2.644730128149789042e-03 5.356869845956782270e-03 2.832568808445345108e-03 5.517064178206451674e-03
-2.392280029687499791e+03 2.676134615784393680e-03 5.403389572165638415e-03 2.851471891866979962e-03 5.552239816529629113e-03
-2.391237641874999554e+03 2.702486213072417386e-03 5.443403193333601169e-03 2.867744429204279084e-03 5.582273650625283259e-03
-2.390195254062499316e+03 2.724488015420548255e-03 5.478484372177817689e-03 2.882214962251921937e-03 5.608782562781827741e-03
-2.389152866249999988e+03 2.741661588793449164e-03 5.507470673842847393e-03 2.894161385023910453e-03 5.630364904185006930e-03
-2.388110478437499751e+03 2.754067992442318230e-03 5.530713780296360113e-03 2.903779161437360003e-03 5.647405178328059223e-03
-2.387068090624999968e+03 2.763827958360268698e-03 5.552057513300146310e-03 2.912800753342643153e-03 5.663275771859823185e-03
-2.386025702812499730e+03 2.771927470140911429e-03 5.572925941473518344e-03 2.921777297286614131e-03 5.679048958647734888e-03
-2.384983314999999493e+03 2.778065483592219789e-03 5.592420317298828561e-03 2.930103406131257405e-03 5.693548496925710314e-03
-2.383940927187499710e+03 2.782912765194840016e-03 5.611521211473504897e-03 2.938335739651790589e-03 5.707856849094669442e-03
-2.382898539374999928e+03 2.787016122177877857e-03 5.630253244752954876e-03 2.946433208875555345e-03 5.721894374508112828e-03
-2.381856151562499235e+03 2.791484835650429822e-03 5.649717437214851409e-03 2.954823784768390981e-03 5.736492169001575908e-03
-2.380813763749999907e+03 2.798763153084239414e-03 5.673738552897736494e-03 2.965407240252668220e-03 5.755336874647219020e-03
-2.379771375937499670e+03 2.809593216341311171e-03 5.703172087348815089e-03 2.978465281195526518e-03 5.778971309832800843e-03
-2.378728988124999887e+03 2.823203266525111700e-03 5.736131237814985802e-03 2.992917340073850910e-03 5.805295241020979463e-03
-2.377686600312499650e+03 2.839054841667708762e-03 5.771261083641014873e-03 3.008188994391065765e-03 5.833192415248033939e-03
-2.376644212499999867e+03 2.858427866437289293e-03 5.810783457455333083e-03 3.025446929858394921e-03 5.864923111121141119e-03
-2.375601824687499629e+03 2.881549656728528506e-03 5.854873692150233851e-03 3.044792464323127848e-03 5.900680280006826046e-03
-2.374559436874999847e+03 2.908619229729447146e-03 5.903745529121895777e-03 3.066253106770417715e-03 5.940513588063956602e-03
-2.373517049062499609e+03 2.939340437221781704e-03 5.956797634933072919e-03 3.089745326532740161e-03 5.984257649032859346e-03
-2.372474661249999826e+03 2.973622730045063015e-03 6.014204090587732185e-03 3.115334523118780050e-03 6.032035646633153968e-03
-2.371432273437499589e+03 3.010930645187467457e-03 6.075176102997173998e-03 3.142620381188165283e-03 6.083069122686900546e-03
-2.370389885625000261e+03 3.049676437852321103e-03 6.137015344507713160e-03 3.170316810201938371e-03 6.134866392057934832e-03
-2.369347497812499569e+03 3.089627610765236301e-03 6.199865499627691366e-03 3.198540266730380988e-03 6.187652099600794708e-03
-2.368305109999999786e+03 3.131190038189793617e-03 6.265259116077134469e-03 3.228350698743305894e-03 6.243475274431341433e-03
-2.367262722187500458e+03 3.172921818208549079e-03 6.331182028989866366e-03 3.259024866663234789e-03 6.300934919335363267e-03
-2.366220334374999766e+03 3.214205729856948243e-03 6.396774136575722122e-03 3.290179278506063110e-03 6.359288253884232481e-03
-2.365177946562499983e+03 3.255768599894147842e-03 6.463167393012826840e-03 3.322149336061464616e-03 6.419182621345800172e-03
-2.364135558749999745e+03 3.298367690427917928e-03 6.531536335090993260e-03 3.355314228001840798e-03 6.481349131333409390e-03
-2.363093170937499963e+03 3.338969256221554615e-03 6.596239892304508329e-03 3.386771497283403484e-03 6.540180834684524228e-03
-2.362050783125000180e+03 3.374707993774712055e-03 6.652178899005769044e-03 3.413898519518509221e-03 6.590617525568691001e-03
-2.361008395312499943e+03 3.405243589632198174e-03 6.698831141126215458e-03 3.436391754664845817e-03 6.632080903527346957e-03
-2.359966007499999705e+03 3.430610032293582908e-03 6.737000004258735658e-03 3.454799040424375803e-03 6.665635901172509495e-03
-2.358923619687499922e+03 3.451103916654032263e-03 6.767501331237505725e-03 3.469825662269353239e-03 6.692649873444506126e-03
-2.357881231874999685e+03 3.466516681511578289e-03 6.789953005225919137e-03 3.481498875660478994e-03 6.713181117756096897e-03
-2.356838844062499902e+03 3.475654510284961751e-03 6.802394153177389845e-03 3.488989924404429371e-03 6.725637854532472149e-03
-2.355796456249999665e+03 3.478206468622605310e-03 6.804152937161372754e-03 3.491906586342105861e-03 6.729271374380786999e-03
-2.354754068437499882e+03 3.474332130888636849e-03 6.795113798234666061e-03 3.490039337574319528e-03 6.723685826628089841e-03
-2.353711680624999644e+03 3.466067197925294836e-03 6.778628398682940912e-03 3.484978423562200191e-03 6.711952148350628852e-03
-2.352669292812499862e+03 3.455716477799184502e-03 6.758740010312180857e-03 3.478741546464234578e-03 6.697960665563764023e-03
-2.351626904999999624e+03 3.444654919158328128e-03 6.737714188761225083e-03 3.472281177718660339e-03 6.683546723363557700e-03
-2.350584517187499841e+03 3.433051167661225079e-03 6.715754436423267311e-03 3.465657336304188516e-03 6.668826194907989148e-03
-2.349542129374999604e+03 3.421332494133911759e-03 6.693345154301678056e-03 3.459064216903398863e-03 6.654172936909643482e-03
-2.348499741562499821e+03 3.410404681567017360e-03 6.672143436397679449e-03 3.453227385689658716e-03 6.640982231210740792e-03
-2.347457353749999584e+03 3.401381680742359814e-03 6.654721014883164740e-03 3.449439357561923970e-03 6.631737719265456618e-03
-2.346414965937499801e+03 3.394621646770985303e-03 6.641544495296622386e-03 3.447852616251277386e-03 6.626728984497740407e-03
-2.345372578124999563e+03 3.390871317556785718e-03 6.634084812419544126e-03 3.449079059064521363e-03 6.627127979513711478e-03
-2.344330190312499781e+03 3.389415180968292658e-03 6.630765456344749585e-03 3.452275298954336422e-03 6.631309898778495367e-03
-2.343287802499999998e+03 3.389476517351903279e-03 6.629969791188027733e-03 3.456561923940468760e-03 6.637582671401139056e-03
-2.342245414687499760e+03 3.392218104265643658e-03 6.633535229621799305e-03 3.462857342511612563e-03 6.647707522883256753e-03
-2.341203026874999978e+03 3.397117716121714724e-03 6.640496029650637920e-03 3.470765999452234737e-03 6.660921894743778403e-03
-2.340160639062499740e+03 3.401578615461953257e-03 6.645759560150310899e-03 3.477696480629391493e-03 6.672251225983128614e-03
-2.339118251249999958e+03 3.405903951287509324e-03 6.649752597327712560e-03 3.483727085670445395e-03 6.681847360394862698e-03
-2.338075863437499265e+03 3.411037853553928068e-03 6.654282818723378234e-03 3.489598051806909896e-03 6.691131186816897357e-03
-2.337033475624999937e+03 3.419813499866061150e-03 6.664510330951357690e-03 3.497794229976999934e-03 6.704866138820752067e-03
-2.335991087812499700e+03 3.434493578129162433e-03 6.684539342432409444e-03 3.510381345920653585e-03 6.727006881855572724e-03
-2.334948699999999917e+03 3.453237547265903228e-03 6.710506027430655600e-03 3.525150825233162085e-03 6.753314895877862191e-03
-2.333906312187499680e+03 3.475099485228094840e-03 6.741017250944709646e-03 3.541478711549780715e-03 6.782591461697014094e-03
-2.332863924374999442e+03 3.499397196202338675e-03 6.775210268722742235e-03 3.559168137359610372e-03 6.814457005091970575e-03
-2.331821536562499659e+03 3.525130418589695475e-03 6.811513396770471455e-03 3.577492266725066337e-03 6.847518061467608268e-03
-2.330779148749999877e+03 3.550196963858321536e-03 6.845804598190887054e-03 3.594142182881007036e-03 6.877355474525955782e-03
-2.329736760937499184e+03 3.573656799903120445e-03 6.876482612394944384e-03 3.608089419988434309e-03 6.902004677506486455e-03
-2.328694373124999856e+03 3.594521087229721103e-03 6.902058882357798783e-03 3.618558604950227950e-03 6.919987474612409109e-03
-2.327651985312499619e+03 3.613726447809248281e-03 6.924301284833190781e-03 3.626348586610775738e-03 6.932837018235751304e-03
-2.326609597500000291e+03 3.634629343275881577e-03 6.949444048764652840e-03 3.634684243836564660e-03 6.946721337932901599e-03
-2.325567209687499599e+03 3.658944998075098175e-03 6.980612257091415619e-03 3.645175036297051800e-03 6.964714633497191658e-03
-2.324524821874999816e+03 3.689071820600441694e-03 7.021861084641341580e-03 3.659887489970707793e-03 6.990760539063022895e-03
-2.323482434062499578e+03 3.725878725028137963e-03 7.074013424398254909e-03 3.679199164880276283e-03 7.025572912121728734e-03
-2.322440046249999796e+03 3.768162909548271582e-03 7.134427137545079969e-03 3.701786611220978223e-03 7.066617559931237524e-03
-2.321397658437499558e+03 3.815016366810393324e-03 7.201445991608834002e-03 3.727056825717077037e-03 7.112757196587896069e-03
-2.320355270624999775e+03 3.867076599437957278e-03 7.276735220332965735e-03 3.756203751906403952e-03 7.166265188453652644e-03
-2.319312882812499993e+03 3.922615650120760133e-03 7.357916092500709285e-03 3.788392292274957943e-03 7.225542268044728503e-03
-2.318270495000000210e+03 3.979489173377006445e-03 7.442230405152461259e-03 3.822610583949860846e-03 7.288653980709692247e-03
-2.317228107187499972e+03 4.035949360971117193e-03 7.526961578727568020e-03 3.857715365140357029e-03 7.353417579222152993e-03
-2.316185719374999735e+03 4.092612476147505784e-03 7.613853484039700102e-03 3.895193948378712721e-03 7.422665861698366473e-03
-2.315143331562500407e+03 4.148502982620701045e-03 7.701381036042390625e-03 3.934441150267547864e-03 7.495241985851794873e-03
-2.314100943749999715e+03 4.202169134030238687e-03 7.786742424401843672e-03 3.974006640079026653e-03 7.568380876247632165e-03
-2.313058555937499932e+03 4.251498521330542360e-03 7.866069771630094729e-03 4.011779316465433759e-03 7.638062555936392557e-03
-2.312016168124999695e+03 4.296050511605243455e-03 7.939022381727452171e-03 4.047175303995174597e-03 7.703178841657822191e-03
-2.310973780312499912e+03 4.338854147801357586e-03 8.010763482177527678e-03 4.082331626436715676e-03 7.767800073230030598e-03
-2.309931392500000129e+03 4.380512828432845361e-03 8.082278994325968816e-03 4.117714807357666582e-03 7.832814109137681974e-03
-2.308889004687499892e+03 4.419124305541066375e-03 8.150026038962488936e-03 4.151555253764847159e-03 7.894855305967077297e-03
-2.307846616874999654e+03 4.451908000750320893e-03 8.208969177796749533e-03 4.181376886817571303e-03 7.949219109852920587e-03
-2.306804229062500326e+03 4.477404205553342509e-03 8.256454806581511527e-03 4.205643761840877071e-03 7.992993177775969613e-03
-2.305761841249999634e+03 4.495785169372478254e-03 8.293381779582192914e-03 4.225084558802522094e-03 8.027571336093639737e-03
-2.304719453437499851e+03 4.507236943888486870e-03 8.320766282068356792e-03 4.240599185829959338e-03 8.054670957159532074e-03
-2.303677065624999614e+03 4.511895888757214666e-03 8.338881256070129755e-03 4.252497740164515663e-03 8.074887550766279148e-03
-2.302634677812499831e+03 4.510571265575421575e-03 8.349115438107389611e-03 4.261422465782148047e-03 8.089446364797924643e-03
-2.301592289999999593e+03 4.504198917244111450e-03 8.352311305180146195e-03 4.267496729134298908e-03 8.098586513337112033e-03
-2.300549902187499811e+03 4.493044548040702087e-03 8.348398676093188309e-03 4.270326544313070814e-03 8.101565312992801624e-03
-2.299507514374999573e+03 4.476677744999228194e-03 8.336198747021574332e-03 4.269345435516490837e-03 8.097313847766704140e-03
-2.298465126562499790e+03 4.455929244150386506e-03 8.317059585057932566e-03 4.265320464260272115e-03 8.087292904105525954e-03
-2.297422738749999553e+03 4.431637192473244363e-03 8.292040804880426719e-03 4.258514507196325440e-03 8.072005865360156948e-03
-2.296380350937499770e+03 4.403089926930371656e-03 8.259239978229380996e-03 4.247784353323977823e-03 8.049291104652297330e-03
-2.295337963124999987e+03 4.369123662874286641e-03 8.215904805050045293e-03 4.231614476062193868e-03 8.016284195554569322e-03
-2.294295575312499750e+03 4.332259866686154898e-03 8.166353785608730306e-03 4.212107809545082536e-03 7.976976821575974125e-03
-2.293253187499999967e+03 4.293925013073229650e-03 8.112957427313955555e-03 4.190524145508300879e-03 7.933759694539660456e-03
-2.292210799687499730e+03 4.253089169436915715e-03 8.053655603775614416e-03 4.165659235474085918e-03 7.884357045033353606e-03
-2.291168411874999947e+03 4.206747040398134754e-03 7.983119380641138726e-03 4.134617761485492003e-03 7.823295944274843289e-03
-2.290126024062499255e+03 4.154238146924621108e-03 7.899685156217828644e-03 4.096347480958285533e-03 7.748596296491085979e-03
-2.289083636249999927e+03 4.098171837905429347e-03 7.808334598913189116e-03 4.053293011744855436e-03 7.664893055509886498e-03
-2.288041248437499689e+03 4.041405974688360055e-03 7.713886433759539231e-03 4.007952840393875539e-03 7.576917590265446617e-03
-2.286998860624999907e+03 3.984779499424277033e-03 7.617630786325929951e-03 3.960959687889180521e-03 7.485869390408494625e-03
-2.285956472812499669e+03 3.931314134587745451e-03 7.524712791016528561e-03 3.914704107800948477e-03 7.396267795458693478e-03
-2.284914084999999886e+03 3.883866079985622000e-03 7.440131101460873558e-03 3.871835394214682719e-03 7.313115589417228807e-03
-2.283871697187499649e+03 3.844527973089243225e-03 7.367624308248955575e-03 3.834537862511174736e-03 7.240531622381120302e-03
-2.282829309374999866e+03 3.817683854132115397e-03 7.314722590671500491e-03 3.806872903607642043e-03 7.186173105058905712e-03
-2.281786921562499629e+03 3.804629751682162171e-03 7.284103059838826708e-03 3.790351924024653197e-03 7.152876173222769314e-03
-2.280744533749999846e+03 3.803235110914743831e-03 7.271839167887422274e-03 3.783143014954827403e-03 7.137166202222077968e-03
-2.279702145937499608e+03 3.812683706949880451e-03 7.276429132926875293e-03 3.784698597862097471e-03 7.137994873242269230e-03
-2.278659758124999826e+03 3.834880539845052054e-03 7.302067689839790952e-03 3.797712097520988643e-03 7.160425899057281524e-03
-2.277617370312499588e+03 3.869748228166944651e-03 7.349721193533307467e-03 3.823041186012062203e-03 7.206056822115907215e-03
-2.276574982499999805e+03 3.918001853147176985e-03 7.421270647491619993e-03 3.861548283242371201e-03 7.276492157953768844e-03
-2.275532594687499568e+03 3.978624080454514628e-03 7.515016959231301391e-03 3.911854898399432304e-03 7.369113139946238678e-03
-2.274490206874999785e+03 4.050513690216982904e-03 7.628889929655649146e-03 3.972705581065159516e-03 7.481535902040698308e-03
-2.273447819062500002e+03 4.132012229769549752e-03 7.760128519435428515e-03 4.042926894087984710e-03 7.611533721995535594e-03
-2.272405431249999765e+03 4.222882879782396091e-03 7.908891583099842207e-03 4.123099047572030378e-03 7.760182891765592811e-03
-2.271363043437499982e+03 4.323402034204768853e-03 8.077112014849891289e-03 4.214899757982292633e-03 7.930623650460794094e-03
-2.270320655625000200e+03 4.434296825588513249e-03 8.266971652218620820e-03 4.319578075457315008e-03 8.125186304104522333e-03
-2.269278267812499962e+03 4.554056704390786053e-03 8.476316721032557677e-03 4.435738820877357241e-03 8.341225921529984988e-03
-2.268235879999999725e+03 4.682953100681786808e-03 8.705787163811576704e-03 4.563422259500233939e-03 8.578798863063227115e-03
-2.267193492187499942e+03 4.819534209061105551e-03 8.952204875218623334e-03 4.700779891292989482e-03 8.834412190753641869e-03
-2.266151104374999704e+03 4.959463857592032870e-03 9.207388031020445271e-03 4.843709510315276877e-03 9.100342840685058873e-03
-2.265108716562499922e+03 5.097935219390404768e-03 9.463061954457884298e-03 4.988348214988606866e-03 9.369326169168372756e-03
-2.264066328749999684e+03 5.232224026155200998e-03 9.714369173930498952e-03 5.131982433920123134e-03 9.636263778996701293e-03
-2.263023940937499901e+03 5.364659262646875523e-03 9.965092720548435201e-03 5.276179444228187854e-03 9.904099667509323399e-03
-2.261981553124999664e+03 5.496126980733038667e-03 1.021643501601737086e-02 5.421083566754073511e-03 1.017310392670200438e-02
-2.260939165312499881e+03 5.628330809265982317e-03 1.047153000092872731e-02 5.567996091733013082e-03 1.044571671761923906e-02
-2.259896777499999644e+03 5.758916375636126579e-03 1.072564427296741375e-02 5.714040532897020873e-03 1.071653958300903577e-02
-2.258854389687499861e+03 5.883766933950576074e-03 1.097029513134236724e-02 5.854171876217543861e-03 1.097611538210678007e-02
-2.257812001874999623e+03 6.002668667358458492e-03 1.120459271434425842e-02 5.987613374369604897e-03 1.122299815155483604e-02
-2.256769614062499841e+03 6.113206219191982642e-03 1.142400667335919349e-02 6.111938057831094867e-03 1.145265134077929139e-02
-2.255727226249999603e+03 6.213238036890788435e-03 1.162441685827086436e-02 6.225054050326597754e-03 1.166117111182262377e-02
-2.254684838437499820e+03 6.302318253871356558e-03 1.180500755833747972e-02 6.326769991336089055e-03 1.184821809211759024e-02
-2.253642450624999583e+03 6.379626662757215648e-03 1.196424498997710265e-02 6.416421681931684141e-03 1.201256773946109829e-02
-2.252600062812499800e+03 6.445225444389771248e-03 1.210203680101660725e-02 6.493715781165184352e-03 1.215369102912636570e-02
-2.251557674999999563e+03 6.500198893694893697e-03 1.221987497881981202e-02 6.559409838034612611e-03 1.227302563798989693e-02
-2.250515287187499780e+03 6.546869260364037921e-03 1.232206590039133798e-02 6.615713876613485422e-03 1.237472490932884674e-02
-2.249472899374999997e+03 6.590108542642017161e-03 1.241751379702074956e-02 6.667351475147745982e-03 1.246763726028975519e-02
-2.248430511562499760e+03 6.631582971339966374e-03 1.250905906797284209e-02 6.715884305430703388e-03 1.255468981207357934e-02
-2.247388123749999977e+03 6.669304020968850819e-03 1.259260437270515696e-02 6.758882867586791382e-03 1.263134722151292022e-02
-2.246345735937499285e+03 6.702262297332786493e-03 1.266568134948250178e-02 6.794804175848240257e-03 1.269473604220527387e-02
-2.245303348124999957e+03 6.730990741269828569e-03 1.272904741340150254e-02 6.824131734148260187e-03 1.274577103819873707e-02
-2.244260960312499719e+03 6.755726808641073465e-03 1.278325733317324346e-02 6.847351568081797533e-03 1.278537059409516272e-02
-2.243218572499999937e+03 6.779417600558357640e-03 1.283402214632106512e-02 6.867750533073674335e-03 1.281968016955413285e-02
-2.242176184687499699e+03 6.800727961996808936e-03 1.287880592960751608e-02 6.884107581035887359e-03 1.284642590293228956e-02
-2.241133796874999462e+03 6.819944734052583134e-03 1.291830222476544714e-02 6.896787653389148051e-03 1.286629527672497261e-02
-2.240091409062499679e+03 6.835199495302197829e-03 1.294888996106148028e-02 6.904074972812676396e-03 1.287609442824117975e-02
-2.239049021249999896e+03 6.843854590155460868e-03 1.296639681784305699e-02 6.904006835738462668e-03 1.287217289093736325e-02
-2.238006633437499204e+03 6.846873268401255930e-03 1.297232080094310597e-02 6.897375816486386174e-03 1.285602008305941103e-02
-2.236964245624999876e+03 6.841131845569951159e-03 1.296071821096938734e-02 6.881224534759632430e-03 1.282213616268625817e-02
-2.235921857812499638e+03 6.825119612797210696e-03 1.292869097118974978e-02 6.854306721745640797e-03 1.276821525870983944e-02
-2.234879469999999856e+03 6.800671094119845050e-03 1.287942467875724355e-02 6.818102730369278441e-03 1.269703194370267428e-02
-2.233837082187499618e+03 6.768326776890313222e-03 1.281387461742012138e-02 6.773114671383043128e-03 1.260953619263300608e-02
-2.232794694374999381e+03 6.725327834976579759e-03 1.272712810694142174e-02 6.717003417569354130e-03 1.250138894348942591e-02
-2.231752306562499598e+03 6.672192642022093008e-03 1.262048066634046360e-02 6.650805748088914685e-03 1.237453756801560299e-02
-2.230709918749999815e+03 6.615270295918130629e-03 1.250571841031308980e-02 6.581154261552501529e-03 1.224133571803860503e-02
-2.229667530937499123e+03 6.559173321884922969e-03 1.239126131067782959e-02 6.512908945271798748e-03 1.211082608838161268e-02
-2.228625143124999795e+03 6.508127459928078964e-03 1.228559247664699761e-02 6.451135272444119551e-03 1.199242287325269322e-02
-2.227582755312500012e+03 6.464865416080294545e-03 1.219406792959716254e-02 6.398805830908366014e-03 1.189163980617930806e-02
-2.226540367499999775e+03 6.429094013962458574e-03 1.211600438760910940e-02 6.355531178437880992e-03 1.180773780262319578e-02
-2.225497979687499992e+03 6.401975373629112745e-03 1.205232462279955293e-02 6.321255003773077787e-03 1.174059730226035235e-02
-2.224455591874999755e+03 6.381546254553259641e-03 1.199885827125381568e-02 6.293369152832794210e-03 1.168536078292566061e-02
-2.223413204062499972e+03 6.369148907082743810e-03 1.195839497898061425e-02 6.273463115838423011e-03 1.164496823173034705e-02
-2.222370816249999734e+03 6.366992896065499716e-03 1.193551722970095930e-02 6.264156820871554648e-03 1.162426826336176479e-02
-2.221328428437499952e+03 6.374640092650809761e-03 1.192993078110319780e-02 6.265407612773643206e-03 1.162316435062490071e-02
-2.220286040625000169e+03 6.395267298300992900e-03 1.194807749517811518e-02 6.280523671214070097e-03 1.164777451545946814e-02
-2.219243652812499931e+03 6.433288455214474302e-03 1.199827291291095423e-02 6.313841644717078927e-03 1.170611630067014061e-02
-2.218201265000000149e+03 6.488743381511206249e-03 1.208101587493180806e-02 6.365744852787787005e-03 1.179887036739929451e-02
-2.217158877187499911e+03 6.557007456249852248e-03 1.218878375831296441e-02 6.432542382398955677e-03 1.191916731574580758e-02
-2.216116489374999674e+03 6.637413980330044566e-03 1.232054233514754370e-02 6.513708325198976253e-03 1.206600862012972147e-02
-2.215074101562500346e+03 6.728472423112953626e-03 1.247325953896164137e-02 6.607600259054120101e-03 1.223632904484757075e-02
-2.214031713749999653e+03 6.827915401190263675e-03 1.264226309408182647e-02 6.711528444934214063e-03 1.242512837158540710e-02
-2.212989325937499871e+03 6.936088781551975023e-03 1.282845700172670356e-02 6.826051413065324647e-03 1.263342406576320291e-02
-2.211946938124999633e+03 7.052858824450776269e-03 1.303250146154941516e-02 6.951638443962196434e-03 1.286206715510802845e-02
-2.210904550312499850e+03 7.178940211532567478e-03 1.325612216592693925e-02 7.088859585628191212e-03 1.311209364734932520e-02
-2.209862162500000068e+03 7.314403960894634397e-03 1.349965862387502401e-02 7.237385657107416916e-03 1.338287614345868778e-02
-2.208819774687499830e+03 7.461219431131327524e-03 1.376646443914377772e-02 7.398670796719323747e-03 1.367708447484092607e-02
-2.207777386874999593e+03 7.619956789235771133e-03 1.405753957898639786e-02 7.573124497310262070e-03 1.399545467402357399e-02
-2.206734999062499810e+03 7.787092832436732191e-03 1.436633364809074102e-02 7.757235941838289128e-03 1.433147856403052534e-02
-2.205692611249999572e+03 7.956176579353968145e-03 1.468163130635725087e-02 7.944914694959889084e-03 1.467389215577345404e-02
-2.204650223437499790e+03 8.120200285199916795e-03 1.499076356863123655e-02 8.129281493472350142e-03 1.500998787890635462e-02
-2.203607835625000007e+03 8.275586079213415047e-03 1.528677167913398971e-02 8.306323188541889571e-03 1.533236347228052361e-02
-2.202565447812499769e+03 8.417518078385746380e-03 1.556088772273859361e-02 8.470881689637466475e-03 1.563151209684112558e-02
-2.201523059999999987e+03 8.542341129537249153e-03 1.580664090458729423e-02 8.619513651545861188e-03 1.590110249292765385e-02
-2.200480672187499749e+03 8.648710349261722399e-03 1.602151923554462343e-02 8.751250386186347138e-03 1.613937420300715422e-02
-2.199438284374999967e+03 8.739944480242204869e-03 1.620954011560034325e-02 8.868142452315010832e-03 1.635013538152710680e-02
-2.198395896562499729e+03 8.818274467849515283e-03 1.637400759630072700e-02 8.971746586153253600e-03 1.653627923269858357e-02
-2.197353508749999946e+03 8.876470740668766790e-03 1.650105704730449319e-02 9.054348063712941430e-03 1.668361261740217844e-02
-2.196311120937499709e+03 8.913821455409901354e-03 1.658816653101907734e-02 9.114163636747246722e-03 1.678888485485247398e-02
-2.195268733124999926e+03 8.929215035030626732e-03 1.663247078905788837e-02 9.149426346729579509e-03 1.684887909921862700e-02
-2.194226345312499689e+03 8.923677621333820850e-03 1.663583453138532675e-02 9.161280355886586638e-03 1.686574165180483934e-02
-2.193183957499999906e+03 8.901271131769196779e-03 1.660502729674849173e-02 9.153315377817166851e-03 1.684611731929758563e-02
-2.192141569687499668e+03 8.862015318781850740e-03 1.654027685816917073e-02 9.125843914735740081e-03 1.679061324801284227e-02
-2.191099181874999886e+03 8.808867104807200851e-03 1.644640868615750845e-02 9.081327264393248763e-03 1.670378831481710361e-02
-2.190056794062499648e+03 8.743679422606174742e-03 1.632636844650860869e-02 9.021351337977330520e-03 1.658858652403828390e-02
-2.189014406249999865e+03 8.664663141091516474e-03 1.617762164755313925e-02 8.944935824751103562e-03 1.644323074198464699e-02
-2.187972018437499628e+03 8.573129174793102381e-03 1.600246575807020774e-02 8.853238900829236979e-03 1.626987600380561810e-02
-2.186929630624999845e+03 8.469776821725607738e-03 1.580245439335566104e-02 8.746780214434091150e-03 1.606950181569778702e-02
-2.185887242812499153e+03 8.359155527796618967e-03 1.558527031639211392e-02 8.629515594605860138e-03 1.584939775366649498e-02
-2.184844854999999825e+03 8.237971057908754363e-03 1.534486677634390450e-02 8.497861706173301041e-03 1.560300162744297607e-02
-2.183802467187499587e+03 8.107589951555266988e-03 1.508492368911347470e-02 8.353777331611888721e-03 1.533393215122284652e-02
-2.182760079374999805e+03 7.968102899647690890e-03 1.480629423000847343e-02 8.197795118256696878e-03 1.504318696711480149e-02
-2.181717691562499567e+03 7.821145882374386932e-03 1.451278417088474985e-02 8.031989247573345300e-03 1.473459053565858053e-02
-2.180675303749999784e+03 7.670311603546609361e-03 1.421186025089921437e-02 7.860482244656992815e-03 1.441571883685880025e-02
-2.179632915937500002e+03 7.516342508137255005e-03 1.390610977804276373e-02 7.684714103017537684e-03 1.408922110673349083e-02
-2.178590528124999764e+03 7.361711991441223339e-03 1.360041344907277593e-02 7.507394542190705226e-03 1.376007093211775723e-02
-2.177548140312499982e+03 7.211227427738819799e-03 1.330309717583482744e-02 7.332853198384873920e-03 1.343620416449894071e-02
-2.176505752499999744e+03 7.064157470434011786e-03 1.301283186244486800e-02 7.160741636150362403e-03 1.311697763263057308e-02
-2.175463364687499961e+03 6.921980763835279202e-03 1.273326237278974739e-02 6.993473330648839956e-03 1.280680699584998625e-02
-2.174420976875000179e+03 6.788561416176379197e-03 1.247191754011526578e-02 6.835652836545266439e-03 1.251411420912691350e-02
-2.173378589062499941e+03 6.664792900614337559e-03 1.222992391881132929e-02 6.688035698312765412e-03 1.224026669551166006e-02
-2.172336201249999704e+03 6.550076177072463625e-03 1.200625805323413987e-02 6.550381218770095874e-03 1.198480725934359878e-02
-2.171293813437499921e+03 6.445921126705529171e-03 1.180393662948043751e-02 6.424694213514818564e-03 1.175138675492469649e-02
-2.170251425624999683e+03 6.352306378368595408e-03 1.162347968686218425e-02 6.311860490376874390e-03 1.154160576248340619e-02
-2.169209037812499901e+03 6.267526903798589615e-03 1.146253483632396312e-02 6.211075340182893936e-03 1.135397237646833257e-02
-2.168166649999999663e+03 6.193152875895682752e-03 1.132344969635620986e-02 6.124110422410980643e-03 1.119170462947700374e-02
-2.167124262187499880e+03 6.131231199387035535e-03 1.120916463650886881e-02 6.052351638419328772e-03 1.105731218103360620e-02
-2.166081874375000098e+03 6.080100250907520196e-03 1.111580775910194115e-02 5.993284385768244370e-03 1.094617791407399669e-02
-2.165039486562499860e+03 6.041091323737977567e-03 1.104425970385202252e-02 5.947200940901954148e-03 1.085881490756515459e-02
-2.163997098749999623e+03 6.014170982345060437e-03 1.099353443233321015e-02 5.913633980817339410e-03 1.079434914573606380e-02
-2.162954710937500295e+03 5.991060015648851447e-03 1.094908186322702918e-02 5.884941415816018206e-03 1.073881521047149665e-02
-2.161912323124999602e+03 5.968640051146477561e-03 1.090523053872330395e-02 5.858074782181054742e-03 1.068664410204545577e-02
-2.160869935312499820e+03 5.948478711978496224e-03 1.086435386669790809e-02 5.834042151329940987e-03 1.063967126109125264e-02
-2.159827547499999582e+03 5.936244589033773389e-03 1.083569394033281202e-02 5.817459314680730777e-03 1.060630753166940353e-02
-2.158785159687499799e+03 5.936416409058442416e-03 1.082660398155513293e-02 5.812388439517876884e-03 1.059394484689441841e-02
-2.157742771875000017e+03 5.944440943823454775e-03 1.082867061826718949e-02 5.814202620123022462e-03 1.059413395135988534e-02
-2.156700384062499779e+03 5.954770280780122965e-03 1.083205701181324740e-02 5.818003239177528887e-03 1.059794054773035774e-02
-2.155657996249999997e+03 5.965937675268201748e-03 1.083302969887516357e-02 5.821708651015226194e-03 1.060157067888371947e-02
-2.154615608437500214e+03 5.978291673232241817e-03 1.083127270993565483e-02 5.824467853039979638e-03 1.060347525046228742e-02
-2.153573220624999976e+03 5.987298658544328717e-03 1.081883454583080530e-02 5.821505384575003175e-03 1.059496458932247982e-02
-2.152530832812499739e+03 5.985990194660328716e-03 1.078366559228094435e-02 5.806357590000487540e-03 1.056428769828280170e-02
-2.151488444999999956e+03 5.974153389249695252e-03 1.072466731402855165e-02 5.778002862949528640e-03 1.050960590504497298e-02
-2.150446057187499719e+03 5.952787548666614928e-03 1.064440649346575819e-02 5.737520479310990497e-03 1.043290289403852461e-02
-2.149403669374999936e+03 5.923281520798972383e-03 1.054646680254949648e-02 5.686528343971943532e-03 1.033713931415478939e-02
-2.148361281562499698e+03 5.886523593313753439e-03 1.043279219121956598e-02 5.625466843404233579e-03 1.022313220508277477e-02
-2.147318893749999916e+03 5.841955602482838163e-03 1.030223337674114441e-02 5.553362829975360196e-03 1.008912968475022577e-02
-2.146276505937499223e+03 5.789917676499463546e-03 1.015644654484433931e-02 5.471101739048901853e-03 9.936757556948431006e-03
-2.145234118124999895e+03 5.728828928019948259e-03 9.994628899541885617e-03 5.378481619681705315e-03 9.765665620894661836e-03
-2.144191730312499658e+03 5.656268849758830028e-03 9.813361622216977206e-03 5.273131273864816587e-03 9.571566100047130404e-03
-2.143149342499999875e+03 5.573202514258627192e-03 9.614014450637026546e-03 5.155400461986642605e-03 9.355113988042623382e-03
-2.142106954687499638e+03 5.478830510269104385e-03 9.395683475327312392e-03 5.025052063987773751e-03 9.115898910708413946e-03
-2.141064566874999400e+03 5.372571078252629667e-03 9.158016083908922939e-03 4.882290519340955724e-03 8.854312080936739549e-03
-2.140022179062499617e+03 5.255488231254712428e-03 8.903637200791852599e-03 4.728469401767815966e-03 8.572827010870495354e-03
-2.138979791249999835e+03 5.127575306609856096e-03 8.633694243442483970e-03 4.564446141564440507e-03 8.273015376072228796e-03
-2.137937403437499142e+03 4.986865635517191003e-03 8.345748822689874613e-03 4.389734131390782973e-03 7.954011769465025097e-03
-2.136895015624999814e+03 4.833346132343714630e-03 8.039446060337704023e-03 4.203934884754878185e-03 7.615111717029553716e-03
-2.135852627812499577e+03 4.667547373966563634e-03 7.715022748617186669e-03 4.007176588934547277e-03 7.256564546304849518e-03
-2.134810239999999794e+03 4.491216698795105246e-03 7.375074397112689646e-03 3.801365677773959478e-03 6.881838967088434005e-03
-2.133767852187500011e+03 4.310662098198483026e-03 7.030542517337166029e-03 3.593167820323341782e-03 6.503013202080024785e-03
-2.132725464374999774e+03 4.129521149278691551e-03 6.688475665152265014e-03 3.387024499892961425e-03 6.128127225633345915e-03
-2.131683076562499991e+03 3.950971960335459762e-03 6.355238292149510346e-03 3.186950291739844981e-03 5.764438594296881872e-03
-2.130640688749999299e+03 3.776658072037521359e-03 6.034227787550897407e-03 2.995044064184231806e-03 5.415732774877236519e-03
-2.129598300937499516e+03 3.608674777333758642e-03 5.728788478951125571e-03 2.813150431673683283e-03 5.085331359281644592e-03
-2.128555913124999734e+03 3.448874462986048148e-03 5.442568628620999063e-03 2.643370163681733019e-03 4.777014894560047131e-03
-2.127513525312499951e+03 3.297110479516003959e-03 5.175603713479428290e-03 2.485847409040376887e-03 4.491024042516295750e-03
-2.126471137499999713e+03 3.157052960599537883e-03 4.933607610282894976e-03 2.343450470663004191e-03 4.232519669044728164e-03
-2.125428749687499931e+03 3.033281873314532320e-03 4.724789099178036515e-03 2.220671234040528293e-03 4.009588236920911403e-03
-2.124386361874999693e+03 2.930040541357236458e-03 4.556564496997421443e-03 2.121614635264493318e-03 3.829608049351434802e-03
-2.123343974062499910e+03 2.846536917647502461e-03 4.427504865549413034e-03 2.045815166091465975e-03 3.691701070570642569e-03
-2.122301586250000128e+03 2.778577228062556644e-03 4.331427469408666124e-03 1.990090503887209216e-03 3.590089435239525277e-03
-2.121259198437499890e+03 2.727269382372660058e-03 4.270834334949871053e-03 1.955960950346804800e-03 3.527483048026251906e-03
-2.120216810624999653e+03 2.694749632426952576e-03 4.249266968466608799e-03 1.945943304676485972e-03 3.508385086526485779e-03
-2.119174422812499870e+03 2.676937198271505010e-03 4.259326719265306080e-03 1.956736522711943760e-03 3.526807404367166346e-03
-2.118132035000000087e+03 2.671639515715971188e-03 4.296880295903780095e-03 1.986428641487444479e-03 3.579271867817849454e-03
-2.117089647187499850e+03 2.682083519396047042e-03 4.366986116987242594e-03 2.037724544691150996e-03 3.670620791752904864e-03
-2.116047259375000067e+03 2.709690310372517025e-03 4.471934278367386759e-03 2.111523177931632668e-03 3.802438680231674806e-03
-2.115004871562499829e+03 2.750768027117508115e-03 4.604682246568183972e-03 2.203771698313089847e-03 3.967393707779532513e-03
-2.113962483750000047e+03 2.800814758443635148e-03 4.756718203356739491e-03 2.309802384487379557e-03 4.157055951041580336e-03
-2.112920095937499809e+03 2.859109928961425448e-03 4.926003971163122122e-03 2.427816383211959736e-03 4.368166828828739731e-03
-2.111877708124999572e+03 2.932820818819431574e-03 5.122403381813367580e-03 2.562863486898806289e-03 4.609790458054658334e-03
-2.110835320312500244e+03 3.027231828379447522e-03 5.353248603377568950e-03 2.718090133223054379e-03 4.887557843256825317e-03
-2.109792932499999552e+03 3.142892361847417475e-03 5.619351219950182927e-03 2.893477283494482865e-03 5.201402884156920356e-03
-2.108750544687499769e+03 3.278859919401575125e-03 5.918562069424237668e-03 3.087320901101471386e-03 5.548230960915375397e-03
-2.107708156874999986e+03 3.434390454086448403e-03 6.249266024021339454e-03 3.298141682805023553e-03 5.925355485539415303e-03
-2.106665769062499749e+03 3.604045236782780180e-03 6.601468640365292136e-03 3.519577569735329956e-03 6.321323303233916495e-03
-2.105623381249999966e+03 3.784580401300617798e-03 6.969345518362543915e-03 3.747981144511627980e-03 6.729568726679899422e-03
-2.104580993437499728e+03 3.971585442978546772e-03 7.344667236773235602e-03 3.978902751506870929e-03 7.142093172827100253e-03
-2.103538605624999946e+03 4.161597834011172142e-03 7.720911822348911629e-03 4.208732630068332328e-03 7.552415620637660879e-03
-2.102496217812500163e+03 4.348898041999183992e-03 8.087838898053742454e-03 4.431879147453899465e-03 7.950507019260628569e-03
-2.101453829999999471e+03 4.526991946496064859e-03 8.434115709122133250e-03 4.642058093912674634e-03 8.325107864137044900e-03
-2.100411442187499688e+03 4.692573538328954560e-03 8.753201200061913601e-03 4.835078961389303702e-03 8.668725142268183734e-03
-2.099369054374999905e+03 4.840185046539267552e-03 9.034374012088864161e-03 5.004384632624966911e-03 8.969633884541024921e-03
-2.098326666562499668e+03 4.967466934932992378e-03 9.273943798146798423e-03 5.148173013561586561e-03 9.224642625735230902e-03
-2.097284278749999885e+03 5.070542259363097770e-03 9.465825828575372136e-03 5.263377394318604317e-03 9.428298286602758774e-03
-2.096241890937499647e+03 5.147138256392944089e-03 9.607436375019633851e-03 5.348751806530020400e-03 9.578414539897536772e-03
-2.095199503124999865e+03 5.198153878900403473e-03 9.701289155315500137e-03 5.405757624818361730e-03 9.677655055565470912e-03
-2.094157115312500082e+03 5.219516774003456379e-03 9.740153168808057468e-03 5.430532132276463288e-03 9.719151389593621779e-03
-2.093114727499999390e+03 5.210352505617737474e-03 9.723082446402317100e-03 5.423179969111701672e-03 9.703141558209589859e-03
-2.092072339687499607e+03 5.173115519907232548e-03 9.653478712820401722e-03 5.385321872748641790e-03 9.632575290431712525e-03
-2.091029951874999824e+03 5.108141819123059382e-03 9.533018411644653134e-03 5.318244374102089334e-03 9.509801125881798059e-03
-2.089987564062499587e+03 5.017925183216897719e-03 9.367565317480456427e-03 5.225314576946775078e-03 9.340884136336659663e-03
-2.088945176249999804e+03 4.906271763251043340e-03 9.164018975662878083e-03 5.109792993181355020e-03 9.131691861095933213e-03
-2.087902788437500021e+03 4.773645906012059618e-03 8.923387962955175307e-03 4.971836980303028300e-03 8.882541269255838853e-03
-2.086860400624999784e+03 4.625023751246623745e-03 8.653011082794842546e-03 4.814983630094082923e-03 8.599784710085361245e-03
-2.085818012812499546e+03 4.462615354248074956e-03 8.357100194311645885e-03 4.641776191803666067e-03 8.287992844031168843e-03
-2.084775624999999764e+03 4.298097392232384448e-03 8.056147057160760114e-03 4.463912595565047367e-03 7.968072178515493709e-03
-2.083733237187499981e+03 4.140804807362346782e-03 7.767106649849882423e-03 4.291150187283801834e-03 7.657442004208397934e-03
-2.082690849374999743e+03 3.991307920196512232e-03 7.491070649413746584e-03 4.124452782912635569e-03 7.357813192353384463e-03
-2.081648461562499506e+03 3.854620726503568684e-03 7.235305848189649627e-03 3.967962636032364154e-03 7.076563534638395311e-03
-2.080606073749999723e+03 3.730136562767174657e-03 6.999896049396523573e-03 3.822309860985465511e-03 6.814800481814983941e-03
-2.079563685937499940e+03 3.620119986542567458e-03 6.788255393774778393e-03 3.689628792333345987e-03 6.576311298084468182e-03
-2.078521298124999703e+03 3.524504195774065714e-03 6.598761210174608483e-03 3.568839573833826675e-03 6.359151088584461334e-03
-2.077478910312499920e+03 3.443910163559625159e-03 6.432048122962844006e-03 3.460135706842296533e-03 6.163645827949947899e-03
-2.076436522499999683e+03 3.379067113461249432e-03 6.289159428151233980e-03 3.364054424298556795e-03 5.990733326193275338e-03
-2.075394134687499900e+03 3.329442046419182899e-03 6.169358778593908750e-03 3.280679669331138578e-03 5.840543243183708537e-03
-2.074351746875000117e+03 3.292703441823027072e-03 6.069057450621539312e-03 3.207938887918673938e-03 5.709366756251092571e-03
-2.073309359062499425e+03 3.269688022290480854e-03 5.990591186508825716e-03 3.146698638683313124e-03 5.598728983280122987e-03
-2.072266971249999642e+03 3.258658838560969575e-03 5.931804565387760637e-03 3.095946791779111053e-03 5.506811675998106795e-03
-2.071224583437499859e+03 3.256165323615053692e-03 5.887798987818117745e-03 3.053477070116825294e-03 5.429675184542052772e-03
-2.070182195625000077e+03 3.261478061082733870e-03 5.857986538154005655e-03 3.019634178073784224e-03 5.367919183021860330e-03
-2.069139807812499839e+03 3.272066596400881929e-03 5.838888675743806808e-03 2.992980973570784440e-03 5.318976137697731255e-03
-2.068097420000000056e+03 3.285425887225466076e-03 5.826941216696089436e-03 2.971800366867509164e-03 5.279784213766365759e-03
-2.067055032187499819e+03 3.296203630701449554e-03 5.813124744376989110e-03 2.951662245802786407e-03 5.242466478654267577e-03
-2.066012644375000036e+03 3.294472546712492230e-03 5.781861930077321701e-03 2.923978520719508999e-03 5.191772357448835168e-03
-2.064970256562499799e+03 3.275300136479974544e-03 5.725300782271952951e-03 2.884449962179557250e-03 5.120082205876721679e-03
-2.063927868750000016e+03 3.237543250804050116e-03 5.642022727077248244e-03 2.832228641844943950e-03 5.025909948301533932e-03
-2.062885480937500233e+03 3.182449305939993780e-03 5.535100941377359141e-03 2.768876365958209025e-03 4.912046068366177944e-03
-2.061843093124999541e+03 3.109397201036617764e-03 5.405963254600098557e-03 2.695736018570539429e-03 4.780889434183143404e-03
-2.060800705312499758e+03 3.023341744750165320e-03 5.265040191410518856e-03 2.619047518524059408e-03 4.643518540011729034e-03
-2.059758317499999976e+03 2.925958781705343022e-03 5.114976014343037419e-03 2.540296071343458098e-03 4.502571545556418968e-03
-2.058715929687500193e+03 2.818094062134310438e-03 4.956834002021012937e-03 2.459956795529985758e-03 4.358893426821293555e-03
-2.057673541874999955e+03 2.698909438413920822e-03 4.788785662930322012e-03 2.376694800134641645e-03 4.210121878863614525e-03
-2.056631154062499718e+03 2.570438242177570075e-03 4.612766935418145635e-03 2.291138191808567148e-03 4.057373731405109624e-03
-2.055588766249999935e+03 2.436313952613533475e-03 4.434229622801582477e-03 2.205981778489319103e-03 3.905423562066733315e-03
-2.054546378437499698e+03 2.293373042395156856e-03 4.247537963307301996e-03 2.118395921666820034e-03 3.749262511901652745e-03
-2.053503990624999915e+03 2.142221128423654666e-03 4.052857763143677579e-03 2.028841865267094931e-03 3.589710347172566166e-03
-2.052461602812499677e+03 1.984129852871812944e-03 3.850203924392354288e-03 1.936975023636394776e-03 3.426160580556554796e-03
-2.051419214999999895e+03 1.824919043584087011e-03 3.647164671548863007e-03 1.846157502791589793e-03 3.264562215231103705e-03
-2.050376827187500112e+03 1.667261290930434001e-03 3.445826029198727995e-03 1.756696257210559574e-03 3.105456024896294590e-03
-2.049334439374999420e+03 1.509692926058217935e-03 3.240964123757689250e-03 1.664940042140037289e-03 2.942387097482285132e-03
-2.048292051562499637e+03 1.348656876090080199e-03 3.026022267445415380e-03 1.566662282620049458e-03 2.767891668791577862e-03
-2.047249663750000082e+03 1.182164214160243447e-03 2.795419739358493642e-03 1.457436105900094571e-03 2.574161273010115106e-03
-2.046207275937499617e+03 1.013759139791204581e-03 2.553519877841489791e-03 1.338819202212607543e-03 2.363963056432953538e-03
-2.045164888124999834e+03 8.502161236584252890e-04 2.309426635611317759e-03 1.215538502948927679e-03 2.145655440414131598e-03
-2.044122500312499596e+03 6.948716290054973276e-04 2.066875738732349300e-03 1.089716069988730211e-03 1.922990349652940138e-03
-2.043080112499999814e+03 5.480297983891752002e-04 1.827512994520407970e-03 9.627253432385490155e-04 1.698395031059389548e-03
-2.042037724687500031e+03 4.102715618998491621e-04 1.591957614661952810e-03 8.349716570019879687e-04 1.472585713399942632e-03
-2.040995336874999566e+03 2.779472933737282651e-04 1.355364112936491717e-03 7.044007569399105906e-04 1.241941622036099591e-03
-2.039952949062499783e+03 1.465831034937940900e-04 1.110311451452238550e-03 5.671202061240412885e-04 9.996062601719175357e-04
-2.038910561249999546e+03 8.700618863769769669e-06 8.447143355967945931e-04 4.166288238696410164e-04 7.341347834924899637e-04
-2.037868173437499536e+03 -1.393439377973252529e-04 5.533955448537857154e-04 2.500182832483153366e-04 4.404239655326938987e-04
-2.036825785624999753e+03 -2.925352624063897659e-04 2.455932868766447859e-04 7.246260271355259470e-05 1.276103948742302442e-04
-2.035783397812499516e+03 -4.529086158828650194e-04 -7.950098694860408151e-05 -1.160879250623060821e-04 -2.043764906826404709e-04
-2.034741009999999733e+03 -6.199716119433114304e-04 -4.184720875212233696e-04 -3.133326961890420584e-04 -5.514701653838262937e-04
-2.033698622187499268e+03 -7.969877255096394306e-04 -7.744360510471937986e-04 -5.207728418480574856e-04 -9.162990301021710577e-04
-2.032656234374999485e+03 -9.851713667511335492e-04 -1.146799408134001200e-03 -7.374181002300355271e-04 -1.297105561350353573e-03
-2.031613846562499702e+03 -1.184178719073960672e-03 -1.533419185720682381e-03 -9.614752054371282931e-04 -1.690722071377639014e-03
-2.030571458749999238e+03 -1.389985321681332228e-03 -1.926676812499444240e-03 -1.188336803194501483e-03 -2.089037260831456879e-03
-2.029529070937499455e+03 -1.600245384712975592e-03 -2.321497972274272001e-03 -1.415108519052231308e-03 -2.486960801973745524e-03
-2.028486683124999900e+03 -1.811074393509433129e-03 -2.710230257005959587e-03 -1.637059920945859240e-03 -2.876181954365034273e-03
-2.027444295312499662e+03 -2.017152882509533687e-03 -3.083562375217647079e-03 -1.848404902935559761e-03 -3.246545325038815294e-03
-2.026401907499999879e+03 -2.212975115530581467e-03 -3.431458607037489363e-03 -2.043259057742008184e-03 -3.587734799870059919e-03
-2.025359519687499869e+03 -2.397525801907474628e-03 -3.752029118733582035e-03 -2.220641466627909684e-03 -3.898054545185388776e-03
-2.024317131875000086e+03 -2.571063952401874114e-03 -4.046160282838390763e-03 -2.381208210094435448e-03 -4.178682934808795879e-03
-2.023274744062499849e+03 -2.732351087690037140e-03 -4.312684720532115532e-03 -2.524722558159000433e-03 -4.429230524285544812e-03
-2.022232356250000066e+03 -2.879007705730124347e-03 -4.547772521297918299e-03 -2.648789738619848795e-03 -4.645523620419915456e-03
-2.021189968437500056e+03 -3.009746800338704373e-03 -4.749522556464293860e-03 -2.752374622778628287e-03 -4.825777664651960917e-03
-2.020147580624999819e+03 -3.123627185323175990e-03 -4.916168379045001390e-03 -2.834295065747785385e-03 -4.967952209477413152e-03
-2.019105192812500036e+03 -3.220085474950935053e-03 -5.047257152153148893e-03 -2.894758378204515762e-03 -5.072443867457499325e-03
-2.018062805000000253e+03 -3.298719782279664527e-03 -5.143736017025453411e-03 -2.934806688054023352e-03 -5.141111362172755619e-03
-2.017020417187499788e+03 -3.363309363206761632e-03 -5.213482936475060010e-03 -2.958790705300110620e-03 -5.181605475206077331e-03
-2.015978029375000006e+03 -3.416588068020865333e-03 -5.263503944762474088e-03 -2.970680367069314463e-03 -5.200901302942395957e-03
-2.014935641562499768e+03 -3.459423791668812202e-03 -5.298334765709401296e-03 -2.973700387446278747e-03 -5.204661459985809174e-03
-2.013893253749999985e+03 -3.494106375787942725e-03 -5.323484364702411355e-03 -2.971331023345300318e-03 -5.198989094322947237e-03
-2.012850865937499975e+03 -3.524973401776978262e-03 -5.346292795060498225e-03 -2.967847468385498809e-03 -5.191370688988047009e-03
-2.011808478124999738e+03 -3.553761911084273029e-03 -5.370311322469298668e-03 -2.965493543145071922e-03 -5.185731709975389091e-03
-2.010766090312499955e+03 -3.580620532482223749e-03 -5.395552208575712765e-03 -2.964658665736640952e-03 -5.182751188875080704e-03
-2.009723702499999490e+03 -3.602614652571453548e-03 -5.417072625970338270e-03 -2.962809329142558103e-03 -5.177999066727998097e-03
-2.008681314687499707e+03 -3.617196407281721843e-03 -5.431275914169836350e-03 -2.958445503851605488e-03 -5.168856124110762784e-03
-2.007638926875000152e+03 -3.625465912985034820e-03 -5.440543400386103554e-03 -2.953903929677099104e-03 -5.159407665567750621e-03
-2.006596539062499915e+03 -3.628706544306894901e-03 -5.446931452679843605e-03 -2.950971792811823719e-03 -5.152774613493413779e-03
-2.005554151249999904e+03 -3.631699477973503610e-03 -5.456974918008079128e-03 -2.953149944375807554e-03 -5.155065629798323210e-03
-2.004511763437499667e+03 -3.638380859533899003e-03 -5.476315472150449642e-03 -2.963133685297938361e-03 -5.170976462289323013e-03
-2.003469375624999884e+03 -3.648708740144965355e-03 -5.504276645416900267e-03 -2.980368976099566358e-03 -5.199528574190737627e-03
-2.002426987812500101e+03 -3.657782075711391630e-03 -5.531930377813620674e-03 -2.999471499282243669e-03 -5.231320096575976623e-03
-2.001384599999999637e+03 -3.658837224080383442e-03 -5.546987136154970729e-03 -3.013149022972561476e-03 -5.253633705802718094e-03
-2.000342212187499854e+03 -3.655489849757235111e-03 -5.554643117458025678e-03 -3.024083545303182276e-03 -5.271152604370879166e-03
-1.999299824374999844e+03 -3.656102023972580481e-03 -5.566864512933843330e-03 -3.038735688404040243e-03 -5.295138953463612332e-03
-1.998257436562500061e+03 -3.666217371947617498e-03 -5.591021796870861670e-03 -3.060862188665664819e-03 -5.332131363472200625e-03
-1.997215048749999823e+03 -3.689651022100473750e-03 -5.632711682032947795e-03 -3.093310556703464734e-03 -5.387077439893319351e-03
-1.996172660937499813e+03 -3.730626680413138066e-03 -5.696641446158092793e-03 -3.138433506868952994e-03 -5.464057528960702959e-03
-1.995130273124999803e+03 -3.787350914913076381e-03 -5.779107570243988655e-03 -3.194121953777252342e-03 -5.559381388346924455e-03
-1.994087885312499566e+03 -3.858515644407446536e-03 -5.878405130082990995e-03 -3.259480897163098516e-03 -5.671475381703421949e-03
-1.993045497499999556e+03 -3.945273413775284010e-03 -5.996830149247119740e-03 -3.336208890449752790e-03 -5.803279488791414191e-03
-1.992003109687499773e+03 -4.053808893583087623e-03 -6.144909239446419771e-03 -3.430516610894195680e-03 -5.965576588285054563e-03
-1.990960721874999763e+03 -4.188002225565684751e-03 -6.328756939759160732e-03 -3.545664048428680357e-03 -6.164007251528802120e-03
-1.989918334062499525e+03 -4.346726078903842203e-03 -6.546390045603787261e-03 -3.680303327772394082e-03 -6.396196718336280909e-03
-1.988875946249999515e+03 -4.530119056204698867e-03 -6.797518870332589641e-03 -3.834095512749257587e-03 -6.661526733649984593e-03
-1.987833558437499732e+03 -4.732506006056259699e-03 -7.074129267363954074e-03 -4.001916039524409247e-03 -6.951067109848198255e-03
-1.986791170624999950e+03 -4.948731083438396433e-03 -7.369381574473450949e-03 -4.179678904622932158e-03 -7.257701428788745912e-03
-1.985748782812499485e+03 -5.179928297162006250e-03 -7.685181413261805983e-03 -4.368125902996047340e-03 -7.582701786135605249e-03
-1.984706394999999702e+03 -5.425849049992995804e-03 -8.021387000569266471e-03 -4.567056642176729221e-03 -7.925704710117522506e-03
-1.983664007187499465e+03 -5.686774611909910238e-03 -8.379378531100319799e-03 -4.776951256262722614e-03 -8.287527299885740634e-03
-1.982621619374999909e+03 -5.958342476529073298e-03 -8.753116972595590892e-03 -4.994326237184375759e-03 -8.662111081642838439e-03
-1.981579231562499672e+03 -6.237830394958643679e-03 -9.139675613049517283e-03 -5.217616413406699072e-03 -9.046730435738331924e-03
-1.980536843749999662e+03 -6.521090937951267222e-03 -9.534843316405899188e-03 -5.444927986211010873e-03 -9.438094361795802689e-03
-1.979494455937499879e+03 -6.801326213086575194e-03 -9.929602070098431446e-03 -5.671083696744585144e-03 -9.827225354961485748e-03
-1.978452068125000096e+03 -7.076155634608558183e-03 -1.032089579581322962e-02 -5.894431785640988353e-03 -1.021126367988059967e-02
-1.977409680312499631e+03 -7.338961399750760020e-03 -1.069845969915382902e-02 -6.109270339164701510e-03 -1.058033850203640713e-02
-1.976367292499999849e+03 -7.581920593492331474e-03 -1.105097938261913326e-02 -6.310132104036040614e-03 -1.092499772595891157e-02
-1.975324904687500066e+03 -7.800097505172256217e-03 -1.137111945182198852e-02 -6.493285287790716287e-03 -1.123880358387176030e-02
-1.974282516875000056e+03 -7.988921774891155972e-03 -1.165198803197217692e-02 -6.655388464642173624e-03 -1.151600116467251488e-02
-1.973240129062499818e+03 -8.149661628281724274e-03 -1.189501745116137987e-02 -6.797228897195268377e-03 -1.175798424761251987e-02
-1.972197741249999808e+03 -8.282127112945208980e-03 -1.209902848084960618e-02 -6.917692694746862929e-03 -1.196285779125223075e-02
-1.971155353437500025e+03 -8.386058358534414017e-03 -1.226266184478371803e-02 -7.015857083671984615e-03 -1.212905902575386885e-02
-1.970112965625000015e+03 -8.458908125293962063e-03 -1.238182280779731928e-02 -7.089694054509054939e-03 -1.225311675671075622e-02
-1.969070577812499778e+03 -8.500133720346272209e-03 -1.245546107963173103e-02 -7.138474228877189458e-03 -1.233380777397133365e-02
-1.968028189999999768e+03 -8.505754674097072351e-03 -1.247639412728996505e-02 -7.157749020376182221e-03 -1.236348631709526490e-02
-1.966985802187499985e+03 -8.472802075831257704e-03 -1.244024534239365938e-02 -7.145208649896424118e-03 -1.233820865876434497e-02
-1.965943414374999975e+03 -8.405967266443527264e-03 -1.235450416394652702e-02 -7.104851723553490261e-03 -1.226492579504044438e-02
-1.964901026562499737e+03 -8.310587505989834589e-03 -1.222822929692866586e-02 -7.041469806816868376e-03 -1.215194912935350577e-02
-1.963858638749999955e+03 -8.194389203925844800e-03 -1.207413234019678872e-02 -6.962150413700582754e-03 -1.201154131023926888e-02
-1.962816250937499717e+03 -8.064182706097631353e-03 -1.190280692448775907e-02 -6.872738307170161466e-03 -1.185380725472632256e-02
-1.961773863124999707e+03 -7.919858743203464155e-03 -1.171303130772419557e-02 -6.772285791570438820e-03 -1.167712829857661498e-02
-1.960731475312499924e+03 -7.762638075038161105e-03 -1.150577753089672590e-02 -6.661044234901151995e-03 -1.148195442716554680e-02
-1.959689087499999914e+03 -7.594716502378168199e-03 -1.128407615526951478e-02 -6.540733665055049190e-03 -1.127126581813170728e-02
-1.958646699687500131e+03 -7.417542877351790236e-03 -1.104893749189752791e-02 -6.411954871843310311e-03 -1.104611114051088500e-02
-1.957604311875000349e+03 -7.232768393068749954e-03 -1.080132399933486642e-02 -6.275260609353526357e-03 -1.080745535877163099e-02
-1.956561924062499884e+03 -7.046038798496197242e-03 -1.054936902874488783e-02 -6.135773709415924190e-03 -1.056413043107939757e-02
-1.955519536250000101e+03 -6.867494107778775517e-03 -1.030815777922360066e-02 -6.002147304623912244e-03 -1.033103432915034176e-02
-1.954477148437499864e+03 -6.704604577587587426e-03 -1.008850538295903536e-02 -5.880422499444652902e-03 -1.011855319251321952e-02
-1.953434760624999853e+03 -6.557297740480725473e-03 -9.889114726595413241e-03 -5.769864349228836370e-03 -9.925404928028670054e-03
-1.952392372812500071e+03 -6.425640852306376341e-03 -9.710291176288418993e-03 -5.671222555767540564e-03 -9.752861721913495818e-03
-1.951349984999999833e+03 -6.308131640168409410e-03 -9.549480689546226489e-03 -5.583497314169494873e-03 -9.599186556950307925e-03
-1.950307597187500050e+03 -6.204491487148320293e-03 -9.407778746920321053e-03 -5.507566093156274559e-03 -9.465871024429382830e-03
-1.949265209374999586e+03 -6.119508855628568063e-03 -9.292295436912926740e-03 -5.447273326981743637e-03 -9.359502926183311047e-03
-1.948222821562499803e+03 -6.054790185959507340e-03 -9.204031304818225886e-03 -5.402921888523574794e-03 -9.280578726576145868e-03
-1.947180433750000020e+03 -6.015531288406734435e-03 -9.151221131686615787e-03 -5.378685927666989469e-03 -9.236242145630067443e-03
-1.946138045937499555e+03 -6.002087040711969086e-03 -9.134198940239217704e-03 -5.374271994812452810e-03 -9.225959091138217355e-03
-1.945095658124999773e+03 -6.014988523887245843e-03 -9.153563240691366121e-03 -5.389698625923254258e-03 -9.249731430055210812e-03
-1.944053270312499535e+03 -6.052927481108092214e-03 -9.208041228025249866e-03 -5.424291790228620742e-03 -9.306372813181246553e-03
-1.943010882499999752e+03 -6.109560246643431364e-03 -9.289117096945104235e-03 -5.473367234835569209e-03 -9.387820058499592168e-03
-1.941968494687499970e+03 -6.181899539991249880e-03 -9.392364622474280722e-03 -5.534365439509274752e-03 -9.489662617033404676e-03
-1.940926106874999505e+03 -6.272580171776536394e-03 -9.522202492155637868e-03 -5.609731242269045716e-03 -9.616073220986681366e-03
-1.939883719062499722e+03 -6.375406314477455490e-03 -9.669749455088800030e-03 -5.694926507075187723e-03 -9.759253561966788060e-03
-1.938841331249999712e+03 -6.479937078936091888e-03 -9.819826780556201520e-03 -5.781663643062831537e-03 -9.904990826774668494e-03
-1.937798943437499474e+03 -6.579989164834825974e-03 -9.962924777260528247e-03 -5.864701759986159016e-03 -1.004430680021237664e-02
-1.936756555624999919e+03 -6.676121472315946909e-03 -1.010056708768853131e-02 -5.945304724511893402e-03 -1.017937078307312899e-02
-1.935714167812499909e+03 -6.768466723969140605e-03 -1.023272529730670510e-02 -6.023847594508572288e-03 -1.031082871379927768e-02
-1.934671779999999899e+03 -6.863221086629986249e-03 -1.036922193555782704e-02 -6.105628770049955321e-03 -1.044775016549849209e-02
-1.933629392187499661e+03 -6.965505723281631943e-03 -1.051712692839276535e-02 -6.194408896577073206e-03 -1.059656350765162541e-02
-1.932587004374999651e+03 -7.078642608329718637e-03 -1.068154226230738114e-02 -6.293120720194228176e-03 -1.076227349282932524e-02
-1.931544616562499868e+03 -7.208990036907943037e-03 -1.087348774985357445e-02 -6.407882368931724741e-03 -1.095532543662201819e-02
-1.930502228749999404e+03 -7.359753108420193091e-03 -1.109815504323614747e-02 -6.541076285222180778e-03 -1.117976729899442315e-02
[truncated: 875,074 more chars]
