# Supplementary material for: Multipolar electric and magnetic contributions to sum-frequency generation spectra reveal biaxial interfacial water structure
Source: Nat Commun. 2026 May 13;17:4333. doi: 10.1038/s41467-026-72345-4 (PMC13172427; doi:10.1038/s41467-026-72345-4)
Supplement: Supplementary file 3 — Source data [file 41467_2026_72345_MOESM3_ESM.zip › SourceData/SuppFig4(a,c).txt]

# f single_rapidly_varying double_time_averaged double_rapidly_varying
nan nan nan nan nan nan nan nan nan nan nan nan nan nan nan nan nan nan nan nan nan nan nan nan nan nan nan nan nan nan nan nan nan nan nan nan nan nan nan nan nan nan nan nan nan nan nan nan nan nan nan nan nan nan nan nan nan nan nan nan nan nan nan nan nan nan nan nan nan nan nan nan nan nan nan nan nan nan nan nan nan nan nan nan nan nan nan nan nan nan nan nan nan nan nan nan nan nan nan nan nan nan nan nan nan nan nan nan nan nan nan nan nan nan nan nan nan nan nan nan nan nan nan nan nan nan nan nan nan nan nan nan nan nan nan nan nan nan nan nan nan nan nan nan nan nan nan nan nan nan nan nan nan nan nan nan nan nan nan nan nan nan nan nan nan nan nan nan nan nan nan nan nan nan nan nan nan nan nan nan nan nan nan nan nan nan nan nan nan nan nan nan nan nan nan nan nan nan nan nan -1.842024587409909347e-02 -2.018038002699932415e-02 -2.187473609007779124e-02 -2.349482808151688931e-02 -2.502006748497485542e-02 -2.644178206127386146e-02 -2.775908363035159421e-02 -2.897775307705383399e-02 -3.011020203776752779e-02 -3.115101392785745577e-02 -3.210720752156483171e-02 -3.300727803737239091e-02 -3.387787292059622063e-02 -3.474567554911305034e-02 -3.562101412794796418e-02 -3.648916326250910974e-02 -3.733760460538810416e-02 -3.816634150748465792e-02 -3.896565597096236094e-02 -3.973008560557945296e-02 -4.045464081859914685e-02 -4.113463497559902149e-02 -4.176605858189993276e-02 -4.233467436371839837e-02 -4.281416386519260736e-02 -4.318875125829661071e-02 -4.344842974915073125e-02 -4.356735249936259657e-02 -4.352387840212869341e-02 -4.331513507167789045e-02 -4.295390212604880548e-02 -4.245935608606297290e-02 -4.185183423732350555e-02 -4.114556985124772498e-02 -4.037407758161985771e-02 -3.957875375408710650e-02 -3.878938898795902812e-02 -3.803276515560969490e-02 -3.732486809716440562e-02 -3.668793173952538539e-02 -3.615717264532752884e-02 -3.576178469169011276e-02 -3.551528573177949871e-02 -3.542794649320438888e-02 -3.549654796960391434e-02 -3.569581747782905184e-02 -3.599338347495447538e-02 -3.635077532347136264e-02 -3.675092131500670017e-02 -3.718601686600259137e-02 -3.762981469715265953e-02 -3.804844475982912394e-02 -3.840423461034318808e-02 -3.867352985554620148e-02 -3.887273272981242589e-02 -3.902578382634473708e-02 -3.913756310526192439e-02 -3.922737325480066262e-02 -3.931015766805414507e-02 -3.938283289555301325e-02 -3.944011016993621138e-02 -3.948103879662865495e-02 -3.950823612556247227e-02 -3.952356076570543580e-02 -3.953237918418624208e-02 -3.954103194890181555e-02 -3.955239465608917371e-02 -3.956127058963309490e-02 -3.956763387995788916e-02 -3.959216373069500416e-02 -3.964107853384615104e-02 -3.969378704963294480e-02 -3.973773828735990138e-02 -3.975807936694521899e-02 -3.973437028097255574e-02 -3.967096346439089039e-02 -3.958360421327167256e-02 -3.947538309606244550e-02 -3.934514983456892379e-02 -3.918767240014352227e-02 -3.898606202275445992e-02 -3.872925480008479471e-02 -3.842246100687464472e-02 -3.808374951263313740e-02 -3.774140684053491762e-02 -3.742537952257431882e-02 -3.716869094455269723e-02 -3.699237033441643563e-02 -3.689555992535788892e-02 -3.688546325901956996e-02 -3.698016048165427005e-02 -3.718693585464202117e-02 -3.751080154480737616e-02 -3.794263207222209333e-02 -3.845651508083484243e-02 -3.904036891246624036e-02 -3.967518849372259765e-02 -4.033833538194649820e-02 -4.102976260865751068e-02 -4.173751683042153937e-02 -4.243890024360964103e-02 -4.312693397404052109e-02 -4.379428549282089050e-02 -4.442674130149526501e-02 -4.501082359227501217e-02 -4.554241288514342123e-02 -4.601632200932780775e-02 -4.641007842591131360e-02 -4.669991180915527423e-02 -4.687629646994864036e-02 -4.694627007679638003e-02 -4.690919675961235935e-02 -4.676976865732123539e-02 -4.653712747493086305e-02 -4.620290423284922204e-02 -4.577848457163894574e-02 -4.527919021636103714e-02 -4.470873008759562034e-02 -4.407708970165977874e-02 -4.338591023778984312e-02 -4.264734338909302591e-02 -4.187851699109789577e-02 -4.106899454748296624e-02 -4.021675456656066683e-02 -3.932546701899029135e-02 -3.838509210082370615e-02 -3.739273333030386504e-02 -3.635230349742298028e-02 -3.526341578790226361e-02 -3.412097084700860955e-02 -3.292890188825109421e-02 -3.169711360857969257e-02 -3.042979887631971914e-02 -2.913228914853317059e-02 -2.781622087677538754e-02 -2.649557712979544802e-02 -2.518781822289152539e-02 -2.390617136430427114e-02 -2.266151993137473578e-02 -2.146289888474373422e-02 -2.031744606203199008e-02 -1.923559866608640784e-02 -1.822270747583598291e-02 -1.727652697119915273e-02 -1.639106816496576843e-02 -1.556591709574472668e-02 -1.481539850937395493e-02 -1.414161357788918175e-02 -1.353510827136980392e-02 -1.298816687112245086e-02 -1.250091645763827530e-02 -1.206526342717959173e-02 -1.166701963655257523e-02 -1.130694617961220880e-02 -1.097434675831674734e-02 -1.065596586500848833e-02 -1.034530952545191333e-02 -1.003480867241496148e-02 -9.722095892641382728e-03 -9.399192771208137939e-03 -9.054386925074521530e-03 -8.699937851244834638e-03 -8.342253266820103333e-03 -7.976643604396272888e-03 -7.612554933957457054e-03 -7.260938349133399909e-03 -6.922977708875201891e-03 -6.597787906638920979e-03 -6.286338931128753783e-03 -5.980937138737147177e-03 -5.681400894569345328e-03 -5.398540468605574766e-03 -5.149110825904169852e-03 -4.939781968793262486e-03 -4.767913841210186070e-03 -4.639402203776466123e-03 -4.560189350098973332e-03 -4.545466183244219020e-03 -4.596586479428528722e-03 -4.694201759173482168e-03 -4.828923434344042226e-03 -5.000551683755179860e-03 -5.204427443675839308e-03 -5.436374851443927410e-03 -5.696596846670335355e-03 -5.970689582823194598e-03 -6.244016588234882481e-03 -6.504292169761014333e-03 -6.744773448905707659e-03 -6.956518112691097849e-03 -7.126759479635408519e-03 -7.258353605625477226e-03 -7.347172412708627594e-03 -7.381413282657904758e-03 -7.368687355901108564e-03 -7.315316562845350715e-03 -7.217992977385648441e-03 -7.081208524657356049e-03 -6.908038138754643218e-03 -6.697455651904001862e-03 -6.440012235580125019e-03 -6.138554816493770223e-03 -5.799256658955828300e-03 -5.418100755182062196e-03 -4.999125454952318970e-03 -4.552909273983981285e-03 -4.087728746695905302e-03 -3.616284960057714309e-03 -3.163176977530155528e-03 -2.741969853834529472e-03 -2.370163743967620799e-03 -2.056290907259189765e-03 -1.791009325367644159e-03 -1.582374581299548100e-03 -1.430729183558204385e-03 -1.326009343732038230e-03 -1.259029263355221579e-03 -1.233399491843742857e-03 -1.261686826271650203e-03 -1.340249278675057810e-03 -1.462544183177345121e-03 -1.630638263255137967e-03 -1.839027978720249182e-03 -2.079246773666099373e-03 -2.352365516957991530e-03 -2.654840910637355778e-03 -2.978986724810379558e-03 -3.309365633879094055e-03 -3.641627070682423601e-03 -3.982645595265447980e-03 -4.323275633948548725e-03 -4.656545649355040006e-03 -4.976471616518991781e-03 -5.265733995524575842e-03 -5.514368273132394700e-03 -5.725509506893215923e-03 -5.896664388627909613e-03 -6.019887560335915495e-03 -6.099542067622814798e-03 -6.147197663012571138e-03 -6.163407730026861965e-03 -6.148539898114938930e-03 -6.107636888822527352e-03 -6.042840346801429431e-03 -5.957885400576145608e-03 -5.850829890116703534e-03 -5.714075176704117368e-03 -5.551571140584570831e-03 -5.369480394631150066e-03 -5.163444363811948122e-03 -4.940612819733778728e-03 -4.719459574483940954e-03 -4.508810420130140127e-03 -4.308141546926775277e-03 -4.122254155429377377e-03 -3.955155282613257578e-03 -3.800983777570383481e-03 -3.656078728536929674e-03 -3.526414752574978748e-03 -3.412823827715169567e-03 -3.314552290754520410e-03 -3.236881935671260570e-03 -3.173149160852915731e-03 -3.110180809809023807e-03 -3.041587758274213928e-03 -2.969730363923940748e-03 -2.902690805543554908e-03 -2.832628046058722603e-03 -2.749309813620134935e-03 -2.659089603709848502e-03 -2.566064726322912683e-03 -2.475160297576447978e-03 -2.395799381662159014e-03 -2.333145862089807971e-03 -2.290858416887130069e-03 -2.269728563024730507e-03 -2.278055497884674211e-03 -2.319277715924166101e-03 -2.384188488473252925e-03 -2.465111283602947415e-03 -2.557526323939856346e-03 -2.660222674751550054e-03 -2.763111377696521147e-03 -2.862851369290848793e-03 -2.966189741726370580e-03 -3.069209999715978229e-03 -3.161802005086197971e-03 -3.243543163480010986e-03 -3.314185560631463870e-03 -3.363513197981441837e-03 -3.379897518705043090e-03 -3.354469393495854070e-03 -3.281465009148477451e-03 -3.157896045296090110e-03 -2.988497810132986852e-03 -2.774227232546938940e-03 -2.521919301418098017e-03 -2.239850829972637753e-03 -1.934589077313864309e-03 -1.617693260471579110e-03 -1.296551399062930657e-03 -9.897005782398108926e-04 -7.156892771785311426e-04 -4.847930370679303953e-04 -3.036526815948900246e-04 -1.716713601649279416e-04 -9.011535649059985759e-05 -6.026190112907109316e-05 -8.052272056608325416e-05 -1.458971440605531214e-04 -2.488961838405778760e-04 -3.906678544075307610e-04 -5.727712947332987701e-04 -7.762701144502852065e-04 -9.879899477839857239e-04 -1.205609500181149384e-03 -1.423924127665176630e-03 -1.638444977078449801e-03 -1.845376658011295109e-03 -2.042624125347181248e-03 -2.219524950525932766e-03 -2.366725674270735245e-03 -2.481365351959230556e-03 -2.558224411512246589e-03 -2.598072860654020155e-03 -2.604297911678616489e-03 -2.570608840604636514e-03 -2.491862215344890861e-03 -2.375594558881645793e-03 -2.236391586309159976e-03 -2.077455685157051073e-03 -1.905746604630270159e-03 -1.730510942713852935e-03 -1.550706419275186621e-03 -1.374489489357616501e-03 -1.204674854750107261e-03 -1.038734398705186846e-03 -8.750895145700640860e-04 -7.048072544147205220e-04 -5.266557137789944654e-04 -3.358495262222855162e-04 -1.244421658930481038e-04 1.054841943168569252e-04 3.518756829050538235e-04 6.136921680783155803e-04 8.885452221944622900e-04 1.174458720501437344e-03 1.470195556208952689e-03 1.769300463287455183e-03 2.059365142778965367e-03 2.344530637692366411e-03 2.631267175714321633e-03 2.897001159927968614e-03 3.126035587747324433e-03 3.328489542889750095e-03 3.509358301224166452e-03 3.657468481130447206e-03 3.766267750151698363e-03 3.834071917388903218e-03 3.852414191687666793e-03 3.809500766517039463e-03 3.703509097242279127e-03 3.535904533791807067e-03 3.302315273911985219e-03 3.006026273651612405e-03 2.657170695854700181e-03 2.262551084164494616e-03 1.826346112911068041e-03 1.351098983392693244e-03 8.373652789908236785e-04 2.966815316988603152e-04 -2.587828800809614392e-04 -8.189332247188418294e-04 -1.370242071714920275e-03 -1.911942677986386892e-03 -2.435176323840047494e-03 -2.923466109854963232e-03 -3.370528709052256818e-03 -3.761296056067854696e-03 -4.083269376871206599e-03 -4.333886279111220582e-03 -4.515993230266305419e-03 -4.628154710647028845e-03 -4.674086470880457929e-03 -4.654220751197851898e-03 -4.554262411578706773e-03 -4.365119885679145245e-03 -4.086091441294401223e-03 -3.711798360382411940e-03 -3.240389575839078013e-03 -2.678707223146218307e-03 -2.023617441674498748e-03 -1.294011329770377097e-03 -5.349520873814891941e-04 2.271879009776535190e-04 9.790325630142737798e-04 1.705615981596829813e-03 2.393255156388514066e-03 3.019582834655865078e-03 3.566262267918816203e-03 4.026391346112791897e-03 4.400757845152711636e-03 4.704616769219963773e-03 4.949747454132234423e-03 5.125130584810552725e-03 5.224693631412850696e-03 5.262552825026765857e-03 5.255075551091875803e-03 5.207935081369037718e-03 5.118143085977394820e-03 4.981308089115231950e-03 4.802724295303422743e-03 4.576974827026225427e-03 4.314096791525618389e-03 4.039618083489940684e-03 3.757065326817814101e-03 3.466935758329703701e-03 3.167205412703886450e-03 2.859401414769098971e-03 2.555210837087389022e-03 2.263671504844709092e-03 1.978654750561557180e-03 1.707632488286885694e-03 1.448164881606913389e-03 1.175103373279806195e-03 8.782852788095161893e-04 5.647795526661271177e-04 2.374249392705443673e-04 -1.085287972868830139e-04 -4.579240456297828453e-04 -7.956810822681161617e-04 -1.110543015693370075e-03 -1.379122435175517136e-03 -1.589499339422924956e-03 -1.732220975561698942e-03 -1.799008392386608609e-03 -1.783603179378407018e-03 -1.683012926395025585e-03 -1.501936109118225462e-03 -1.245873110976442651e-03 -9.363366289204932275e-04 -6.084663907169022981e-04 -2.799090905824961543e-04 4.742924475986971659e-05 3.719825047796902458e-04 6.894038583189072674e-04 1.005243107344146658e-03 1.327763700850922036e-03 1.655299104845215025e-03 1.994091201513233970e-03 2.336436984492119232e-03 2.692766792813481615e-03 3.072235077326747853e-03 3.445284144323276267e-03 3.790298345545243565e-03 4.098514818464298222e-03 4.369983117447965443e-03 4.609690598074559116e-03 4.811246483867867574e-03 4.961270950114391939e-03 5.061523894779209123e-03 5.116346040075732578e-03 5.138153651319633981e-03 5.157997340755251375e-03 5.192914046417149501e-03 5.245702982108532177e-03 5.313542522352154678e-03 5.374013604894417075e-03 5.393051918500839891e-03 5.365610484332967653e-03 5.314226840996423562e-03 5.245455189755018552e-03 5.153097962646372050e-03 5.036828908795400184e-03 4.896458272570403114e-03 4.723092259318778172e-03 4.512660426559547168e-03 4.278525651410397881e-03 4.043368598348528152e-03 3.829015921466687958e-03 3.651202614181080653e-03 3.514287388547402639e-03 3.431169410498009689e-03 3.406810183954465943e-03 3.435147666742759901e-03 3.502168375966235956e-03 3.596366980236965962e-03 3.732905043369669738e-03 3.917016840458999866e-03 4.144863273374403342e-03 4.407490213565515118e-03 4.693525465944479655e-03 5.001255938008024142e-03 5.344266149851450119e-03 5.731481313488970102e-03 6.142811890769118814e-03 6.559186382127997483e-03 6.972181037365042522e-03 7.386930277782058525e-03 7.800055694285978718e-03 8.195312994129407003e-03 8.543559330186153641e-03 8.802518734698483102e-03 8.959841433783076806e-03 9.018141964498814500e-03 8.990440340991072768e-03 8.910600164883198532e-03 8.817731472024539774e-03 8.731893826392748623e-03 8.656750907956155955e-03 8.587318592654859251e-03 8.530125426251543991e-03 8.494700376013524998e-03 8.460013290900616698e-03 8.413216221010062085e-03 8.368721799867792632e-03 8.327541747355678148e-03 8.271703957426978018e-03 8.192525022477966518e-03 8.089649339706812131e-03 7.951879647350898819e-03 7.765493099410966486e-03 7.526434333357109527e-03 7.238157936016987280e-03 6.917144411970411848e-03 6.565311787659592821e-03 6.150293047784050407e-03 5.661180636887600849e-03 5.100306056527488183e-03 4.468741664995296708e-03 3.780514709825775425e-03 3.041057179976328333e-03 2.259352144985833730e-03 1.447488931407896586e-03 6.291970656958698191e-04 -1.691833773739031459e-04 -9.398866786223722923e-04 -1.666532169099458477e-03 -2.315492882914942704e-03 -2.853580774046033091e-03 -3.232039823246287899e-03 -3.393987910823035702e-03 -3.307616866390875043e-03 -2.974711993501851209e-03 -2.412647742915790487e-03 -1.635136973485273653e-03 -6.717324158671332361e-04 4.488000642799937754e-04 1.724673270985046386e-03 3.146340972873426858e-03 4.681458721295360566e-03 6.287031127342958443e-03 7.941876243353320625e-03 9.608468168731355494e-03 1.120495189563642732e-02 1.266611190787248452e-02 1.394649964546658578e-02 1.500323080543521613e-02 1.579730742957899045e-02 1.632651853326380978e-02 1.659505087416824828e-02 1.657721934315978946e-02 1.625000114152243963e-02 1.560719835158603554e-02 1.466220616529911695e-02 1.346248438395764024e-02 1.205681024054509713e-02 1.049230463241768857e-02 8.792988441259558252e-03 6.961210450004109290e-03 5.046268113799009733e-03 3.106997762142916716e-03 1.195982655951250946e-03 -6.415099969400343913e-04 -2.370878232422757564e-03 -3.956485889449436015e-03 -5.397624834657647856e-03 -6.699706922763462580e-03 -7.861968402069522202e-03 -8.892987055880041680e-03 -9.771311259129628751e-03 -1.046484812437331775e-02 -1.095160789653609572e-02 -1.121205257541246954e-02 -1.124725555162417456e-02 -1.107869985856296119e-02 -1.074623148058073165e-02 -1.030395980364615278e-02 -9.785641833110732615e-03 -9.204409000624060033e-03 -8.576399931720627909e-03 -7.941827101860568852e-03 -7.343233904038871766e-03 -6.783718358825390621e-03 -6.266201483551375045e-03 -5.818378750623337710e-03 -5.472382134490925802e-03 -5.271769628474865833e-03 -5.250382994741483247e-03 -5.410461761940214137e-03 -5.739464550687406810e-03 -6.221088043501448589e-03 -6.823416380877783856e-03 -7.523384706472182118e-03 -8.347877505725380051e-03 -9.328658269759294852e-03 -1.047210111609760651e-02 -1.173443009210695630e-02 -1.304949634613466504e-02 -1.439642904998383703e-02 -1.576523946355531600e-02 -1.714437318752053824e-02 -1.850841289329704584e-02 -1.983472401068607158e-02 -2.109318793270362202e-02 -2.222178375166877773e-02 -2.317352399090573042e-02 -2.392068850371820155e-02 -2.445507582700233440e-02 -2.482731215168111974e-02 -2.511494514405679390e-02 -2.535227884389560857e-02 -2.555459807890323246e-02 -2.569138243460556900e-02 -2.570194439065559902e-02 -2.558178811967579819e-02 -2.537562538583902280e-02 -2.513808248365241929e-02 -2.489498864523692623e-02 -2.463703026882425179e-02 -2.433604856528723964e-02 -2.395919289712354974e-02 -2.351481983996251204e-02 -2.303889507433575651e-02 -2.252642272540303359e-02 -2.198376143097509686e-02 -2.139643009190883918e-02 -2.079319702684633703e-02 -2.026307073576606374e-02 -1.983242738782367565e-02 -1.950893809561897452e-02 -1.930886944237442115e-02 -1.919771907845000194e-02 -1.912742186851191031e-02 -1.906011552564543590e-02 -1.895709313194769360e-02 -1.884031342645032039e-02 -1.872592942933950719e-02 -1.863260776804488011e-02 -1.858712927856990063e-02 -1.856534512565008802e-02 -1.856163702230876136e-02 -1.859402224069457710e-02 -1.864278363592198132e-02 -1.873319038989099475e-02 -1.892162249647986669e-02 -1.917945170459254070e-02 -1.945445827574914660e-02 -1.971443381161555250e-02 -1.990984614870151478e-02 -2.002625920321701031e-02 -2.008566176949911838e-02 -2.012286259309016209e-02 -2.018020605436648962e-02 -2.025797355678080752e-02 -2.033035774338076002e-02 -2.039487612121048538e-02 -2.047856745559460331e-02 -2.065089182092003789e-02 -2.098502148468094422e-02 -2.151446734768112240e-02 -2.223022079061303183e-02 -2.314884000836245001e-02 -2.433271423518022086e-02 -2.573668634165315189e-02 -2.736876708009767720e-02 -2.925572111124166014e-02 -3.130084374986798895e-02 -3.340832932744410011e-02 -3.549793382424037275e-02 -3.752353301322822882e-02 -3.951791419820449569e-02 -4.149649182936071545e-02 -4.342031229087471578e-02 -4.525354671902157011e-02 -4.690963671222580372e-02 -4.835804047523797888e-02 -4.958035857370960559e-02 -5.053385387797772188e-02 -5.123723813230145890e-02 -5.168722644520416104e-02 -5.183307602701731076e-02 -5.172574524217301434e-02 -5.139962717095617611e-02 -5.081114139844556538e-02 -4.997529697145403071e-02 -4.897685385493702470e-02 -4.792440344766882299e-02 -4.690951219411917950e-02 -4.598632469641366488e-02 -4.519589109691395101e-02 -4.461560581390287827e-02 -4.429072467198107849e-02 -4.423851559212210044e-02 -4.448865510622550951e-02 -4.503608091582774614e-02 -4.581060292403343198e-02 -4.669551163569727464e-02 -4.757589307343951246e-02 -4.837623923847222257e-02 -4.909662542683730646e-02 -4.968091742766853752e-02 -5.004228947090456209e-02 -5.018419189885759552e-02 -4.998442877899708647e-02 -4.928992218845227452e-02 -4.813251892111289343e-02 -4.662148186652188830e-02 -4.484403326065768136e-02 -4.286947951552840669e-02 -4.073492642036018879e-02 -3.849669109647882448e-02 -3.628305221160263438e-02 -3.420106523506039053e-02 -3.234147691434010458e-02 -3.074794692978075408e-02 -2.942996659650711291e-02 -2.840709595927027459e-02 -2.765127525156858834e-02 -2.719890553265141842e-02 -2.715156998230532429e-02 -2.749864510161740758e-02 -2.820101362390910194e-02 -2.929563360739133662e-02 -3.085506887562459999e-02 -3.288645054308753785e-02 -3.525587122087144032e-02 -3.781140383401158933e-02 -4.044979704701383294e-02 -4.306997398318662684e-02 -4.550544861857246798e-02 -4.757623345876815096e-02 -4.922070441477327529e-02 -5.041592800063010582e-02 -5.115207494563510371e-02 -5.147590985068539737e-02 -5.147733782697375138e-02 -5.122744667935655305e-02 -5.072549597071772387e-02 -4.990002599036608144e-02 -4.874646636475515188e-02 -4.730419151645747639e-02 -4.559123374728533268e-02 -4.375914987535001188e-02 -4.195208910427523918e-02 -4.023893551157178144e-02 -3.867502411785874589e-02 -3.730921199842150010e-02 -3.622085556150378416e-02 -3.547983084793751574e-02 -3.510812486671927718e-02 -3.510792019709853273e-02 -3.554115618892977890e-02 -3.649576126522105501e-02 -3.803228320288356418e-02 -4.022457734745286256e-02 -4.308480478915548140e-02 -4.658604660334682984e-02 -5.069578197004110526e-02 -5.533676707278569612e-02 -6.042177154469347000e-02 -6.585130957790943929e-02 -7.149828897861604249e-02 -7.717081778150479410e-02 -8.268470775716606214e-02 -8.801727468210882033e-02 -9.318398814341637137e-02 -9.812938087671307930e-02 -1.028202482530807677e-01 -1.073201177246906751e-01 -1.117112067752299431e-01 -1.159903829190420121e-01 -1.201011152229236739e-01 -1.240212008149409600e-01 -1.277857928666294718e-01 -1.313710088071512738e-01 -1.347742522450850189e-01 -1.381093957193406108e-01 -1.414327200228737702e-01 -1.447304174759190543e-01 -1.479886184507155922e-01 -1.512266697575170848e-01 -1.543708223506370936e-01 -1.572927803639622424e-01 -1.598624301885990251e-01 -1.619864757544073885e-01 -1.637093536620958245e-01 -1.650054036708736571e-01 -1.658570836327669662e-01 -1.663064009710171487e-01 -1.663692077062521590e-01 -1.660728195527577666e-01 -1.655053260933641301e-01 -1.647277695859005464e-01 -1.637099633686201761e-01 -1.625018324856006835e-01 -1.612057296514994020e-01 -1.597674096582155923e-01 -1.580716162808886160e-01 -1.561593712389870714e-01 -1.540322552073813134e-01 -1.515940214644105888e-01 -1.488661085615930468e-01 -1.459262503045802017e-01 -1.427456207822671019e-01 -1.392548727432516287e-01 -1.355070924004828092e-01 -1.315405037687799872e-01 -1.273778581555708722e-01 -1.231103567946636029e-01 -1.188611923656357761e-01 -1.147561899047988276e-01 -1.107821426282235150e-01 -1.069020251865193255e-01 -1.032209207357548536e-01 -9.981276279957515540e-02 -9.658914923890923876e-02 -9.357760447736260256e-02 -9.087647369660362129e-02 -8.842178577039118414e-02 -8.618221003248721646e-02 -8.428164676308204373e-02 -8.279759329645609844e-02 -8.180666134169588266e-02 -8.138027390490797097e-02 -8.146393762736670041e-02 -8.201718119929422846e-02 -8.297392838518771740e-02 -8.420674468577871163e-02 -8.563591339221605925e-02 -8.717297790801764590e-02 -8.864576394352606525e-02 -9.000609067548519249e-02 -9.125862595981042158e-02 -9.241248601959098363e-02 -9.350913917626273164e-02 -9.458414743292679894e-02 -9.566504348602139496e-02 -9.674817959928885824e-02 -9.787483201947526357e-02 -9.913768934623092000e-02 -1.005502028838006628e-01 -1.020104126331741884e-01 -1.035190863719353260e-01 -1.050936414218336112e-01 -1.066536098739782057e-01 -1.082233799128617807e-01 -1.098469593048107540e-01 -1.114988936960228799e-01 -1.131101200393768713e-01 -1.146654139238406922e-01 -1.162343533808463947e-01 -1.178444887089401816e-01 -1.194366862085791126e-01 -1.208946997431861042e-01 -1.222241617604439001e-01 -1.234426712132417059e-01 -1.245009572664741854e-01 -1.254434325650811699e-01 -1.261502387756528454e-01 -1.263374526360526995e-01 -1.259305551608585483e-01 -1.250147004579218457e-01 -1.236068578948724961e-01 -1.216400355265754019e-01 -1.191777687874515240e-01 -1.162972375171097972e-01 -1.130474422257375378e-01 -1.094928947623513560e-01 -1.056275215315407717e-01 -1.015185578395758764e-01 -9.733811562152810959e-02 -9.324049816702928428e-02 -8.923577230630073964e-02 -8.537171013641949024e-02 -8.172711240043749326e-02 -7.837569641653456542e-02 -7.535032794730420203e-02 -7.274268796440483409e-02 -7.066887882328942716e-02 -6.926557017931531113e-02 -6.882088441689500347e-02 -6.942733519360440309e-02 -7.107756846209314916e-02 -7.372516863736801318e-02 -7.726631262256261623e-02 -8.157295111437658230e-02 -8.651062501823801598e-02 -9.189797458719589640e-02 -9.755956769172223486e-02 -1.033848862082667464e-01 -1.092220580665217572e-01 -1.149509476175446659e-01 -1.205192884674515796e-01 -1.258621626189882214e-01 -1.308494723863045939e-01 -1.354018567903313985e-01 -1.395042047531242779e-01 -1.432456762060004274e-01 -1.467270304738629294e-01 -1.499459563458209188e-01 -1.527896373700656507e-01 -1.552854923316818736e-01 -1.575970191055265368e-01 -1.597531369704618120e-01 -1.617943606619825503e-01 -1.638069306377687995e-01 -1.658759530400552573e-01 -1.680387344884502476e-01 -1.703414029031803389e-01 -1.725901772967463055e-01 -1.745372083680742092e-01 -1.762253415504907439e-01 -1.776396566258833520e-01 -1.788141573265034645e-01 -1.799252052921193057e-01 -1.810895077381904084e-01 -1.822705245269940211e-01 -1.834647791719926646e-01 -1.847467568517504322e-01 -1.859680865195906807e-01 -1.870167613287555541e-01 -1.879605272586165055e-01 -1.889245732054063154e-01 -1.898401959787683890e-01 -1.905467680303121747e-01 -1.911560067442016064e-01 -1.918174375833088530e-01 -1.925630244341917652e-01 -1.933715339539415490e-01 -1.943182478050178852e-01 -1.955848106145403886e-01 -1.973122366313717901e-01 -1.995945959482517684e-01 -2.025203178728742781e-01 -2.061812053146781787e-01 -2.106663215636858100e-01 -2.159593931500059516e-01 -2.219565694762930808e-01 -2.285389725535871552e-01 -2.355927208253665583e-01 -2.428793773063364358e-01 -2.502225401928204751e-01 -2.575956690549969785e-01 -2.650504202614317739e-01 -2.726170844469967824e-01 -2.801674993183965179e-01 -2.876539407090361600e-01 -2.949520918875098152e-01 -3.020304848858204605e-01 -3.090762995000224667e-01 -3.161890041228563875e-01 -3.234903665060756550e-01 -3.311835251523232437e-01 -3.393374402227961606e-01 -3.478897894084139741e-01 -3.567859711688485258e-01 -3.660311103064540217e-01 -3.756282150633080685e-01 -3.856754629896011477e-01 -3.962304936241435871e-01 -4.072975170050082694e-01 -4.188387084341925748e-01 -4.308445120897685943e-01 -4.434129749136726528e-01 -4.564998941191789616e-01 -4.701035693422640493e-01 -4.842484147939554173e-01 -4.989269782582618218e-01 -5.139460965967425077e-01 -5.289377781718553884e-01 -5.436343208546814409e-01 -5.578464783342528266e-01 -5.712926140008853793e-01 -5.837735126488227122e-01 -5.952747366409889551e-01 -6.058717010556169402e-01 -6.157705765983795265e-01 -6.252743580654148703e-01 -6.347255959134325831e-01 -6.444170210787349973e-01 -6.545921067805214877e-01 -6.653397853702692766e-01 -6.766817288612899661e-01 -6.888108483161321516e-01 -7.021689868615691443e-01 -7.173062781511313490e-01 -7.344994487870913913e-01 -7.538796476227505039e-01 -7.756796075717451444e-01 -8.000721324873443230e-01 -8.267392820399496189e-01 -8.553732818759680612e-01 -8.859092919902735730e-01 -9.182577855900369013e-01 -9.524553231701727851e-01 -9.882718190227933741e-01 -1.025342073858934278e+00 -1.063524431874826703e+00 -1.102831092242540389e+00 -1.143365604832269788e+00 -1.185514887017734553e+00 -1.229677186781951148e+00 -1.276099383767742124e+00 -1.324917169139332884e+00 -1.376345674166635114e+00 -1.430861366686647207e+00 -1.489147963559382060e+00 -1.552360451090619042e+00 -1.621162448289158231e+00 -1.695771273245679112e+00 -1.776660361340066885e+00 -1.864278550948339497e+00 -1.959070041841323606e+00 -2.061556377106843918e+00 -2.172303768240565258e+00 -2.291968443424666546e+00 -2.421344223482827740e+00 -2.561112253373952097e+00 -2.712092094591996627e+00 -2.875014060101076296e+00 -3.050556394849482267e+00 -3.239413377547037953e+00 -3.442319021820445357e+00 -3.660142924830017908e+00 -3.893301677524773297e+00 -4.142345117953491140e+00 -4.409102137416567757e+00 -4.695803516325927518e+00 -5.004712088525366198e+00 -5.339180214655609547e+00 -5.702372918363094456e+00 -6.097715226346681838e+00 -6.529714794791249055e+00 -7.002561691214766348e+00 -7.520575931493984179e+00 -8.088475167093720941e+00 -8.711767596119702972e+00 -9.396573626155147352e+00 -1.014854415547821631e+01 -1.097366199923026286e+01 -1.187763200744619851e+01 -1.286481318437800248e+01 -1.393978897588830712e+01 -1.510780458501761458e+01 -1.637334368723369948e+01 -1.773978222025405316e+01 -1.920783642676748926e+01 -2.077643424307064279e+01 -2.244411693199155877e+01 -2.420805827304107183e+01 -2.606639754365135175e+01 -2.801657555591663495e+01 -3.005263301231818218e+01 -3.216859771791435918e+01 -3.435732622893780785e+01 -3.660930278710884522e+01 -3.891380102535688934e+01 -4.125633118234262042e+01 -4.362053269759898200e+01 -4.599057780213679081e+01 -4.834854467415497936e+01 -5.067338315762065548e+01 -5.294589763933502979e+01 -5.514609213429747570e+01 -5.725213316545850262e+01 -5.924486552422743557e+01 -6.110619770887474544e+01 -6.281958351138484886e+01 -6.436993531379285116e+01 -6.574475887764357651e+01 -6.693585209184382734e+01 -6.793948693294038321e+01 -6.875430050988299513e+01 -6.937937813944247978e+01 -6.981458087443205329e+01 -7.006153261351775541e+01 -7.012503430948348182e+01 -7.001335466515216410e+01 -6.973689248641284166e+01 -6.930717448101856348e+01 -6.873817447672946912e+01 -6.804524678864521547e+01 -6.724346062334485907e+01 -6.634616140563065301e+01 -6.536475617726988219e+01 -6.431369145860711001e+01 -6.320804918868333999e+01 -6.205789607038441602e+01 -6.086875503386748676e+01 -5.964368239225385793e+01 -5.838958356957422069e+01 -5.711687119033486937e+01 -5.583429260882405742e+01 -5.455303652288220917e+01 -5.328114491566467592e+01 -5.201919201359682887e+01 -5.076902694230398083e+01 -4.953172682787766945e+01 -4.830956704786117228e+01 -4.711017792735522391e+01 -4.594028727825210723e+01 -4.480168455500184166e+01 -4.369639356326953816e+01 -4.262224386511220331e+01 -4.157488728640772280e+01 -4.055052621684158254e+01 -3.954580405131892462e+01 -3.855860590971890645e+01 -3.758326089697555972e+01 -3.661728111860798407e+01 -3.565692896366299891e+01 -3.469867896852498745e+01 -3.373807861950196951e+01 -3.277067086916424898e+01 -3.179964579075299014e+01 -3.082743860720836793e+01 -2.985476718341995905e+01 -2.888490893914099544e+01 -2.792297748226390297e+01 -2.697124151312119267e+01 -2.602776413038283465e+01 -2.508860979827998605e+01 -2.415674722048273182e+01 -2.324004870854170690e+01 -2.233858398730653505e+01 -2.145800945448548092e+01 -2.061173571535560001e+01 -1.981642136704764567e+01 -1.908172968040866735e+01 -1.840674912624061932e+01 -1.779768748872242412e+01 -1.725775742986378347e+01 -1.678231859380759161e+01 -1.636803570162579291e+01 -1.601733352407569555e+01 -1.572976712712582881e+01 -1.549547894178979845e+01 -1.529932392806153452e+01 -1.512157365347899152e+01 -1.494027775653844792e+01 -1.473810109461147988e+01 -1.450303861404884564e+01 -1.423594527266627630e+01 -1.394194532816736576e+01 -1.362083799326294731e+01 -1.326582503011908898e+01 -1.287139991388045424e+01 -1.244542076998674318e+01 -1.199607116574800614e+01 -1.152408002111569374e+01 -1.102568388364366037e+01 -1.050014131142093987e+01 -9.948598378896878813e+00 -9.367330407917759061e+00 -8.751475422347633426e+00 -8.100273775729856851e+00 -7.413129501657385489e+00 -6.691107664801715593e+00 -5.939877163404748472e+00 -5.170480467455918827e+00 -4.392331488023797803e+00 -3.607872446072553085e+00 -2.815072329232314985e+00 -2.019148303000333655e+00 -1.225980113115405556e+00 -4.335196951579768920e-01 3.639259052730580146e-01 1.163881749289953138e+00 1.961648464759966792e+00 2.765795089071082291e+00 3.576870802400630822e+00 4.384973820651154597e+00 5.178993806420736590e+00 5.956389778281526937e+00 6.717955237468090424e+00 7.456071277421566279e+00 8.167694935085959784e+00 8.849083897025785461e+00 9.489390815434417092e+00 1.009114830814760388e+01 1.066235284909500081e+01 1.120724320123145468e+01 1.173278115502382946e+01 1.224090672930991808e+01 1.273595174265385133e+01 1.322800660478139534e+01 1.373151476789019654e+01 1.425978232010275448e+01 1.481951175458221570e+01 1.541101191416876759e+01 1.603277082405214671e+01 1.668485859936436100e+01 1.736752774227684881e+01 1.808125542310737188e+01 1.882425245191705443e+01 1.960478788386591376e+01 2.043656570981415044e+01 2.131555773889503769e+01 2.222825129056814220e+01 2.315819034345150840e+01 2.408804394905330781e+01 2.499485041215022818e+01 2.586045202856342229e+01 2.668569394212905266e+01 2.747043883423422272e+01 2.820558502913337051e+01 2.888443908874122457e+01 2.950848301800676765e+01 3.007988255151585122e+01 3.060448526874962383e+01 3.109573720154880405e+01 3.157203097984033846e+01 3.204785838398382936e+01 3.253336419533173540e+01 3.303743066559114538e+01 3.355989660824191390e+01 3.409636476653292192e+01 3.464395752697437558e+01 3.519117519399240734e+01 3.573025023099549458e+01 3.626698711593392943e+01 3.681818276108253940e+01 3.740158442214969625e+01 3.801164070794907701e+01 3.863081926722477988e+01 3.924093580333670417e+01 3.983736061278890617e+01 4.042259818401871740e+01 4.099976372072794106e+01 4.156981260774274034e+01 4.212124311056589931e+01 4.264249192337977945e+01 4.312231503528531817e+01 4.356333415848986590e+01 4.395999567887349002e+01 4.429491268961339046e+01 4.457217702367503875e+01 4.479806852928274452e+01 4.497361914297687235e+01 4.511153017361291973e+01 4.524191454338121332e+01 4.538804170769410007e+01 4.555396987430061984e+01 4.573583539792963393e+01 4.592505144594339583e+01 4.611948222576690881e+01 4.632284860932430348e+01 4.654424048358681176e+01 4.678530149478969946e+01 4.704249619826671847e+01 4.732087961388440078e+01 4.761012888851909963e+01 4.790359506290221248e+01 4.820939267277334039e+01 4.852707115271044103e+01 4.885306381350081040e+01 4.918422476035453883e+01 4.951284439897938938e+01 4.982960010282851471e+01 5.012697380715241025e+01 5.038806167169941119e+01 5.058955077034820391e+01 5.072753195998118514e+01 5.081752499300888104e+01 5.088046439903116891e+01 5.092034147256683241e+01 5.092281641028050387e+01 5.088421942113827612e+01 5.080168175271990805e+01 5.067819629617154220e+01 5.052337247940058518e+01 5.034789164161187358e+01 5.015641614093619438e+01 4.994698912140799507e+01 4.972962383480470550e+01 4.951686186684773361e+01 4.932473135393526320e+01 4.917488686588092150e+01 4.908442479853349028e+01 4.905179875475668894e+01 4.906827392282943379e+01 4.912619216253154519e+01 4.922206575200590351e+01 4.937214860971425878e+01 4.959015671814269410e+01 4.986073194878617443e+01 5.014811526322255730e+01 5.043247791756644460e+01 5.069941665188670044e+01 5.092252671383878493e+01 5.109903060881399028e+01 5.122055441920716845e+01 5.127226283985793742e+01 5.125365525809942824e+01 5.116254929865612411e+01 5.100053983751518416e+01 5.077485171628382687e+01 5.049179743772499052e+01 5.014599466387144844e+01 4.972858203769268925e+01 4.925192057730971129e+01 4.873355437880899643e+01 4.817394772484941257e+01 4.757330236309257288e+01 4.694812960608897612e+01 4.632738626141832583e+01 4.572604533743938049e+01 4.515082160340547546e+01 4.461487117985709006e+01 4.413247254020848231e+01 4.370045144581720820e+01 4.331070981144038257e+01 4.297621139527640821e+01 4.270534290814328671e+01 4.249570361004992947e+01 4.234133966007635763e+01 4.223011998350926177e+01 4.214783203532471845e+01 4.209124384797807039e+01 4.206424419431647266e+01 4.205971534538308987e+01 4.206656160801987454e+01 4.206702704411085847e+01 4.204866660092715591e+01 4.201728374467433014e+01 4.198098536893485999e+01 4.194453331209730607e+01 4.192537467623269265e+01 4.194034746165341687e+01 4.198763895026051784e+01 4.206712166274331821e+01 4.217249633795444907e+01 4.228941875513736193e+01 4.241952168736075635e+01 4.256751077913531844e+01 4.272681664968658310e+01 4.289488422777329646e+01 4.308383949721389428e+01 4.330961815213650823e+01 4.356712652637124705e+01 4.384194542470397238e+01 4.412980803324342816e+01 4.441536751306076525e+01 4.467487512461844545e+01 4.490189294274985343e+01 4.509615677046502924e+01 4.525099463540348665e+01 4.536130597423056798e+01 4.542548781931314750e+01 4.544322569079851348e+01 4.541664387509207756e+01 4.534143114167802224e+01 4.520979867483345771e+01 4.502020163429804001e+01 4.477150921298524366e+01 4.447035858315479118e+01 4.412335016685606348e+01 4.372515393656610883e+01 4.327797748836557901e+01 4.279310774278027907e+01 4.228272403619883590e+01 4.176457906339394555e+01 4.124812023317278431e+01 4.073462627976628880e+01 4.023982926269518856e+01 3.977735749910520724e+01 3.934996202322762571e+01 3.895042700366506949e+01 3.856215807798944439e+01 3.817459270095126556e+01 3.778595696495492717e+01 3.740657471837842252e+01 3.703076226426772877e+01 3.664340833810536679e+01 3.624653442927994718e+01 3.584591839502860466e+01 3.544312372323454241e+01 3.503561330508662053e+01 3.462280859831853519e+01 3.420206296528561296e+01 3.376530709064777369e+01 3.331057071541845005e+01 3.284068807017474967e+01 3.234747827477065840e+01 3.182575766212452351e+01 3.129585046445833640e+01 3.077232741425076057e+01 3.026000078302658380e+01 2.977633393619762714e+01 2.932268264130705759e+01 2.888930773731484436e+01 2.847861054862688590e+01 2.809191843966494773e+01 2.773938551059218582e+01 2.742463618147256099e+01 2.714426688856646308e+01 2.690708847166789752e+01 2.671737421236666421e+01 2.657841059225362912e+01 2.649427698790993091e+01 2.646885878754952159e+01 2.650332440139087353e+01 2.658071468633892920e+01 2.666976491622524392e+01 2.675515850418349117e+01 2.682384802585293571e+01 2.686096435477552191e+01 2.686816337088067641e+01 2.684807992302218693e+01 2.679143088537894002e+01 2.668069217421066597e+01 2.651703379277725858e+01 2.631359302214967499e+01 2.606838908794382093e+01 2.576626607426713278e+01 2.539725251467436706e+01 2.496317984888783315e+01 2.447384441707856695e+01 2.394310926162493658e+01 2.338414099447535577e+01 2.281645916504829685e+01 2.225871549748622513e+01 2.172646059395044205e+01 2.123125309256350235e+01 2.077434283234274304e+01 2.035911976426959313e+01 1.998564772277185853e+01 1.965194501219352929e+01 1.936537288934295375e+01 1.913553330652653628e+01 1.896166882903458628e+01 1.883809653309194942e+01 1.875647295668814607e+01 1.871151696709236134e+01 1.869624677396183543e+01 1.869444628051981994e+01 1.868700837421276972e+01 1.865925480205880405e+01 1.860373876863201659e+01 1.850720807668701795e+01 1.835638205100390152e+01 1.815894900381586652e+01 1.792913122281982652e+01 1.765968918100071505e+01 1.734465166500238453e+01 1.699764408475714461e+01 1.662847951377775502e+01 1.623895259727983387e+01 1.583628463414904530e+01 1.542895661842227994e+01 1.501882857984100283e+01 1.460297187547798892e+01 1.418489390541780004e+01 1.377193039216857606e+01 1.337043820259553506e+01 1.298543035492360431e+01 1.261400006752579372e+01 1.225037007645308584e+01 1.189587506988344501e+01 1.155693658221398756e+01 1.124304833017426475e+01 1.095744856389383770e+01 1.069305559266602224e+01 1.044039842334720625e+01 1.019738370161549668e+01 9.970361912168167251e+00 9.761025467929698607e+00 9.571251215209734653e+00 9.401517951603750589e+00 9.251928370436068860e+00 9.122679303577399423e+00 9.013040492352088151e+00 8.921383033899177306e+00 8.845292143836546828e+00 8.785110061246600210e+00 8.742517717236930608e+00 8.719841529454715356e+00 8.713599337912080856e+00 8.716700154470236939e+00 8.721852705817182638e+00 8.721903998487199772e+00 8.714736594329908215e+00 8.704934777655648048e+00 8.691070107052388138e+00 8.666520683751777199e+00 8.632825519342553378e+00 8.593598444998271191e+00 8.546735188017146712e+00 8.492275455643900628e+00 8.432088268425916411e+00 8.364863888834875638e+00 8.292797676313089283e+00 8.223545296106809843e+00 8.159275784913878837e+00 8.097589040548161421e+00 8.039950510133843764e+00 7.986567755189822648e+00 7.937544849912472777e+00 7.891739673771459351e+00 7.843449852939636813e+00 7.790271671658553387e+00 7.737427962571284290e+00 7.690902377616443353e+00 7.647587105429227705e+00 7.599824446438114833e+00 7.543277832985431530e+00 7.475610176427004205e+00 7.396431508242319097e+00 7.307888155649964190e+00 7.216087344300767370e+00 7.124962461680993009e+00 7.035573368321326626e+00 6.949493456320714913e+00 6.865729282636111819e+00 6.783185038417336443e+00 6.701800146714053774e+00 6.620298614812706539e+00 6.537719307037707317e+00 6.456930802234404965e+00 6.380517372263741827e+00 6.308612768737416054e+00 6.241092472351809306e+00 6.178947920164160834e+00 6.121138331483876094e+00 6.062439085441337916e+00 5.999122102163746639e+00 5.931827891917204276e+00 5.861105146655813947e+00 5.786945060401355256e+00 5.711115389929655173e+00 5.633812305164253686e+00 5.555237289633724984e+00 5.477512224543364283e+00 5.403243968052629853e+00 5.335109657176666076e+00 5.278902440956592557e+00 5.238553294170118946e+00 5.212254847155749715e+00 5.196515647715700403e+00 5.186454349948785847e+00 5.177643157546421904e+00 5.167056337567854207e+00 5.152992107813113343e+00 5.134848523291347000e+00 5.114739688469589041e+00 5.095507740972044175e+00 5.077201168224942052e+00 5.057060286171421559e+00 5.032051449416896638e+00 5.000941947544883526e+00 4.963578673480146364e+00 4.921533148356157739e+00 4.875635638221743839e+00 4.824439595349700127e+00 4.767646507343868301e+00 4.708014341300676975e+00 4.648985277350570655e+00 4.590771518324937794e+00 4.533259626617450522e+00 4.476371913015814386e+00 4.419684280619952332e+00 4.362870944427880815e+00 4.306616710785426960e+00 4.253204736369524674e+00 4.203799306686669013e+00 4.160185927914972659e+00 4.124073532121080632e+00 4.096182975800569004e+00 4.077262151282448954e+00 4.068292251907131174e+00 4.066891517280057933e+00 4.069130584939495421e+00 4.072468158886448641e+00 4.077260920954913992e+00 4.083865666413056594e+00 4.089131619353718605e+00 4.091691857586285508e+00 4.091640556176901811e+00 4.088067481286622673e+00 4.081373326544770919e+00 4.074217935973087457e+00 4.067202672826316423e+00 4.059282727517651068e+00 4.049949551864220787e+00 4.038144108148396860e+00 4.022541706439772824e+00 4.002702925965482272e+00 3.978208365155484927e+00 3.949502164402223681e+00 3.918004050504687363e+00 3.883332278143350802e+00 3.845956431080326698e+00 3.808725756702667553e+00 3.773044912417657493e+00 3.738698687942556553e+00 3.704440168478521755e+00 3.668813685361985044e+00 3.631217620034870919e+00 3.592046984373104213e+00 3.551493298411315003e+00 3.509806844740936516e+00 3.465798029455977147e+00 3.417754931492156700e+00 3.365502952218193844e+00 3.308122301116822150e+00 3.245158637371327259e+00 3.175781852453924081e+00 3.100612705480060072e+00 3.021664390053698579e+00 2.940315779513480887e+00 2.857868820499243956e+00 2.775536637517569183e+00 2.693499555238565435e+00 2.611422006490353276e+00 2.530595010905804187e+00 2.452982342718721398e+00 2.381045320217591410e+00 2.317818917980867699e+00 2.264185929069233882e+00 2.218354724984911375e+00 2.180028335200276501e+00 2.149555084862736720e+00 2.125206560796459865e+00 2.105678525782848087e+00 2.091605070823542079e+00 2.082258069510352083e+00 2.074994788417219294e+00 2.067817553252643936e+00 2.058631799575918908e+00 2.045582476274101502e+00 2.027681144020349269e+00 2.003929072290064894e+00 1.972961638902656079e+00 1.933632758101132332e+00 1.886207646016710093e+00 1.831821394419590909e+00 1.771737836045510273e+00 1.707250553900948375e+00 1.639095489873980016e+00 1.567849379321454295e+00 1.495792618994939094e+00 1.425119677519336436e+00 1.356905357863451123e+00 1.292719961176734378e+00 1.234081588948731767e+00 1.183248533538436620e+00 1.141319815974472407e+00 1.107394754555198535e+00 1.081223295508295434e+00 1.062633166807564145e+00 1.050413348811265024e+00 1.043311791058178395e+00 1.040382093103794592e+00 1.041059769999657769e+00 1.044489636069693583e+00 1.049213094708497884e+00 1.053932129111796900e+00 1.058032699559683154e+00 1.062212816499314094e+00 1.066909364402104154e+00 1.070748772789276160e+00 1.072730249332293884e+00 1.072301526687102102e+00 1.069025246960565445e+00 1.063525208676300959e+00 1.056747738384254287e+00 1.048934383769976719e+00 1.040102573166191258e+00 1.030218793448962389e+00 1.018570942873252339e+00 1.004658000758340108e+00 9.894688685368410175e-01 9.742704813192970548e-01 9.587336853338865872e-01 9.427928508283796027e-01 9.264086282841724751e-01 9.087764492407464090e-01 8.899915446333540592e-01 8.709147335084471697e-01 8.522661977277369294e-01 8.347797175145699189e-01 8.185056424426914168e-01 8.023402405992025033e-01 7.857748718629586904e-01 7.690298171010188089e-01 7.519609627146656150e-01 7.352435158747840926e-01 7.196199376853110730e-01 7.053216987065921151e-01 6.930544216626947085e-01 6.832641429048159631e-01 6.763300439882802273e-01 6.723132333317171083e-01 6.707623494197632041e-01 6.711684218166643623e-01 6.733373805735967110e-01 6.773681028094409307e-01 6.829688049390221227e-01 6.894895537752847581e-01 6.959976724423757588e-01 7.018685070941116377e-01 7.071606051420186168e-01 7.114110437437853873e-01 7.141690189869984717e-01 7.154816380692955446e-01 7.157090339262722756e-01 7.152575906871561084e-01 7.142173307758294953e-01 7.129036890516239344e-01 7.113595687257835420e-01 7.090302306325202419e-01 7.051979420770482232e-01 6.998938122368337789e-01 6.933151955849609083e-01 6.851329274909853106e-01 6.752761317449268441e-01 6.640514206650443008e-01 6.515106214545456353e-01 6.375222220401951523e-01 6.219695636776408909e-01 6.048325134328378372e-01 5.866284243222461559e-01 5.679450876847620400e-01 5.493125844946543657e-01 5.312263276061205408e-01 5.141527963955742075e-01 4.988217274659986766e-01 4.857130893973662933e-01 4.749866963532597963e-01 4.670641622333410181e-01 4.623493533416047074e-01 4.608702039318067767e-01 4.626737452453573707e-01 4.677676289490217965e-01 4.757538106845394799e-01 4.860067922700919696e-01 4.981131086618094672e-01 5.117835316238731336e-01 5.267416468046069999e-01 5.426537167978334741e-01 5.589512917295468286e-01 5.751888368742307245e-01 5.912798996294423848e-01 6.069738469959732319e-01 6.215480836998339420e-01 6.344356417354913846e-01 6.455201580995482136e-01 6.546450217318782183e-01 6.614764210929640065e-01 6.659684899556899129e-01 6.680486931461230293e-01 6.674036454734636470e-01 6.638495334226244271e-01 6.574872858729918779e-01 6.487593932593620494e-01 6.380755226390417700e-01 6.260372990842547614e-01 6.131593134787850508e-01 5.996246449658104716e-01 5.857555126216873465e-01 5.718941112014158668e-01 5.583414562221206134e-01 5.451320300583555323e-01 5.325278021770103454e-01 5.209166191142057256e-01 5.103529246179435708e-01 5.010113658515751300e-01 4.930768030341810548e-01 4.864315153622800203e-01 4.807220036692547716e-01 4.757235891768374358e-01 4.712852530785703320e-01 4.673090473932640654e-01 4.636793465551820592e-01 4.600489950710535680e-01 4.562244990516515775e-01 4.521466137777079841e-01 4.478251063726495507e-01 4.432095971276736046e-01 4.384751205472277591e-01 4.339058541310046868e-01 4.294754331921663559e-01 4.251126952287839211e-01 4.209780378579923710e-01 4.172148930445926940e-01 4.137327967295185704e-01 4.105322681795085527e-01 4.078470770105738774e-01 4.057999369245246513e-01 4.043223948571019744e-01 4.033535641973402530e-01 4.027493249549685683e-01 4.024392604045038957e-01 4.023052281219289816e-01 4.020989950288057502e-01 4.014142174322886114e-01 4.000417683383422629e-01 3.979936067212394568e-01 3.951448224892004646e-01 3.914790902811469686e-01 3.870579519063457874e-01 3.820230742140339197e-01 3.765161178950338638e-01 3.705519302000159776e-01 3.642546612757779911e-01 3.577534083245552665e-01 3.509485137262827181e-01 3.438219514848102065e-01 3.365607493095435498e-01 3.293087880276509560e-01 3.222957691858799878e-01 3.156659349522282776e-01 3.095016977995079244e-01 3.041088693450073044e-01 2.995493697436675262e-01 2.956393870798246226e-01 2.921226672845582684e-01 2.888651367563928596e-01 2.856697484845486801e-01 2.823295125402932593e-01 2.787487567019309997e-01 2.748707892751386384e-01 2.706885158775683697e-01 2.661263979848404460e-01 2.612133867944436139e-01 2.560948020131362246e-01 2.507922867497436314e-01 2.451670560309613389e-01 2.393398187643765440e-01 2.335518373665134984e-01 2.279421983139180707e-01 2.225523794319881066e-01 2.175201705081294956e-01 2.131070363090471764e-01 2.096070572125654785e-01 2.071399745377359713e-01 2.056369257081834823e-01 2.051280045459597801e-01 2.055988841326543692e-01 2.069774965642607878e-01 2.091873438992035428e-01 2.120619842606436545e-01 2.154103379166387999e-01 2.190057905191512000e-01 2.225034751397217958e-01 2.256333031532093969e-01 2.282893456643464158e-01 2.303264636098338591e-01 2.317551338090602098e-01 2.326810312840026373e-01 2.331732277687761090e-01 2.333280040538742162e-01 2.331243787741933970e-01 2.325577710973690815e-01 2.317426144935277321e-01 2.307943018717457384e-01 2.296970601168912274e-01 2.284120330003882593e-01 2.269375108079138559e-01 2.252263178697252455e-01 2.232102264515353485e-01 2.208741933102780497e-01 2.182275567000955263e-01 2.152066595054134002e-01 2.115838744341045075e-01 2.072840855086420797e-01 2.025297530052779793e-01 1.974356070580575162e-01 1.919912474318948570e-01 1.861790707450123872e-01 1.800383183895147010e-01 1.736674643409210073e-01 1.671815327031478948e-01 1.606299807346772412e-01 1.541080158073770134e-01 1.479193511109781478e-01 1.423593932316045418e-01 1.375822436176933339e-01 1.336768601460176509e-01 1.307057487985885391e-01 1.287252357173414574e-01 1.277539115583556095e-01 1.278596290067944286e-01 1.291963922285254140e-01 1.317938429580954585e-01 1.355599857879828674e-01 1.404193424388386346e-01 1.462375606905217951e-01 1.527213134820101792e-01 1.595350505534199603e-01 1.664018871908959918e-01 1.730868677516495813e-01 1.793734039045536133e-01 1.850335142795724863e-01 1.899068594491237494e-01 1.938393896557317475e-01 1.966906399795075311e-01 1.984057946837263220e-01 1.990155630363920625e-01 1.986569999846800050e-01 1.974658608073454058e-01 1.955826125056001896e-01 1.931712532792591308e-01 1.903277926896046468e-01 1.871393088184743203e-01 1.837380700529096800e-01 1.802605573824732355e-01 1.768286547117951801e-01 1.735642752792359023e-01 1.705063548064238710e-01 1.676107849364979197e-01 1.648546740984000725e-01 1.622635586294366439e-01 1.598087454082750825e-01 1.574077726810685363e-01 1.550423756683287635e-01 1.527122584966117969e-01 1.503909902357424000e-01 1.479791086074670470e-01 1.454260988261779908e-01 1.427719484317878929e-01 1.399655635776008711e-01 1.369087776026973180e-01 1.336830903793522762e-01 1.304242227997303161e-01 1.271892444392868637e-01 1.240475902339532727e-01 1.211255707294664752e-01 1.185402039508291760e-01 1.163224957573460450e-01 1.144600997581155105e-01 1.129722965098016452e-01 1.119183774159982492e-01 1.113638036243599222e-01 1.114136746839280712e-01 1.121163408660710847e-01 1.134223586932223971e-01 1.152084336712945328e-01 1.173409424930500489e-01 1.197292017347671850e-01 1.222424543235586664e-01 1.247630333196486363e-01 1.272009004869379678e-01 1.293555687024643686e-01 1.309860332691885620e-01 1.319636180879469600e-01 1.322919864961669689e-01 1.320297482488710372e-01 1.312865001802058507e-01 1.301105854463493749e-01 1.285137516059553509e-01 1.265713967688357755e-01 1.243988269184683054e-01 1.220991591545198818e-01 1.196275442253261351e-01 1.169203594728486229e-01 1.140506057163733350e-01 1.111515575943547857e-01 1.082479143691014584e-01 1.053014306326163912e-01 1.023039699589156915e-01 9.935046100074286513e-02 9.650832850849437594e-02 9.376218548301164246e-02 9.110756553976744054e-02 8.856313163588863668e-02 8.620408664601018900e-02 8.408249175459997504e-02 8.221979126940211213e-02 8.057618239748483291e-02 7.911426812264113484e-02 7.779477866455421220e-02 7.653753997914769513e-02 7.532551225412791041e-02 7.422697007899331512e-02 7.327259027057574092e-02 7.247984508409255344e-02 7.186789394516036877e-02 7.135193074716411621e-02 7.082411824391891819e-02 7.023021381311508882e-02 6.962179183724892528e-02 6.912836140432215837e-02 6.885000615150076164e-02 6.880497755445774688e-02 6.895171420832166276e-02 6.921182812748280511e-02 6.946435972435414941e-02 6.968739663201736767e-02 6.992418748942710871e-02 7.016136748072750173e-02 7.039357979604245197e-02 7.056182013378611839e-02 7.063695925300862710e-02 7.072674185764007970e-02 7.083332901016205219e-02 7.090023832309755303e-02 7.094091696738062669e-02 7.098600609631794400e-02 7.111860080017023966e-02 7.138675886116578606e-02 7.178954018901259615e-02 7.232029828821504025e-02 7.299840559257328443e-02 7.378903781862511391e-02 7.460389293988273218e-02 7.539285325984633468e-02 7.610915139848663247e-02 7.676903854869908395e-02 7.738819731709659089e-02 7.800181597473362927e-02 7.866322061494730733e-02 7.938143758535823324e-02 8.008144080310801438e-02 8.065717059918690868e-02 8.108407248929072608e-02 8.133076328798914678e-02 8.139711295088854215e-02 8.136684829619234005e-02 8.124762252570763565e-02 8.095554670325412483e-02 8.046645914595769444e-02 7.976265220092394748e-02 7.882718812608166536e-02 7.766907604031828005e-02 7.635682683566145934e-02 7.498758311927605780e-02 7.361136129503295655e-02 7.226408512959826835e-02 7.099660720918829493e-02 6.984579554884688679e-02 6.886276258127756178e-02 6.806905439265475977e-02 6.743061231079401641e-02 6.695411957078402365e-02 6.668298428645624831e-02 6.669004140825902927e-02 6.698266506031608225e-02 6.749139900096606803e-02 6.811277245044437822e-02 6.877144299236070957e-02 6.946085803174185946e-02 7.019575512757164626e-02 7.097552074859173055e-02 7.174464884107729923e-02 7.248589235027465272e-02 7.323304914578719627e-02 7.395995143350984902e-02 7.458997417303631083e-02 7.505588227043208382e-02 7.533630734953004893e-02 7.545296656470557028e-02 7.543226500967648018e-02 7.530134986511288764e-02 7.504967729595030113e-02 7.466579003579953966e-02 7.417521712618679874e-02 7.356937568118902815e-02 7.285136228534058733e-02 7.204769793182240478e-02 7.116790250343667246e-02 7.023915188148496802e-02 6.928964772125051352e-02 6.832808704790670207e-02 6.734700696373313589e-02 6.636493718768053662e-02 6.542662193553266947e-02 6.455378850345078190e-02 6.371799059440454160e-02 6.288043575147854447e-02 6.201196944289978641e-02 6.114919110402763230e-02 6.032338222902519642e-02 5.953217632612051863e-02 5.873811432412757300e-02 5.786869837518567733e-02 5.694575975501148940e-02 5.603050614190739631e-02 5.513908546206812422e-02 5.426582473194159484e-02 5.338265348899495777e-02 5.240540732614515362e-02 5.124971680714263816e-02 4.990674893923317118e-02 4.839801482987128589e-02 4.674503819221734885e-02 4.499583399050591931e-02 4.319429208260781167e-02 4.133990774664989681e-02 3.941548097605163115e-02 3.741170167059026247e-02 3.532391710205245311e-02 3.314302232355854916e-02 3.088521981873122713e-02 2.862494891307815897e-02 2.642004765326649504e-02 2.429321861631606599e-02 2.230489058961966642e-02 2.055525368659110938e-02 1.909272042489456450e-02 1.793438154918844743e-02 1.710933189519095801e-02 1.664884498431791135e-02 1.655853427057799726e-02 1.681011003503543599e-02 1.737866098538069087e-02 1.824911246459172409e-02 1.942680871923504332e-02 2.088048414394798324e-02 2.255808205588050522e-02 2.440381202086712095e-02 2.634905058827159696e-02 2.833598882275525574e-02 3.033843667217751491e-02 3.233496474070191723e-02 3.428014322314853340e-02 3.611243531653558075e-02 3.778254175552443750e-02 3.922931305723119377e-02 4.038220451383597170e-02 4.123939934901799109e-02 4.184967561763593136e-02 4.225145938281989200e-02 4.244778423391186439e-02 4.242226068174138887e-02 4.217048056754399421e-02 4.171275639662357787e-02 4.108274466269004610e-02 4.032538696881366597e-02 3.945030127128609787e-02 3.847473973318681073e-02 3.746716560000687424e-02 3.647743354909304542e-02 3.549502390231554227e-02 3.453466430850237606e-02 3.364777204273850658e-02 3.287012372238165558e-02 3.221536294559261548e-02 3.169422398687586628e-02 3.132810166980714434e-02 3.114800022989726649e-02 3.117700378239657635e-02 3.140523526959447531e-02 3.180001944781852413e-02 3.231631498886755605e-02 3.291744128908411643e-02 3.355713165814520893e-02 3.421576954449214586e-02 3.491311332989504440e-02 3.564458417145538460e-02 3.637811001390822002e-02 3.709704378895059551e-02 3.778034042951879112e-02 3.841529573235141770e-02 3.899904996043535715e-02 3.948070536663355473e-02 3.979702373808519100e-02 3.993660109050115731e-02 3.992040009993118310e-02 3.978590269225118492e-02 3.954667592265649623e-02 3.917239688671905751e-02 3.865750081397036769e-02 3.800019554504531494e-02 3.721671992312097083e-02 3.635217254833279787e-02 3.543754861066180512e-02 3.447858707519725618e-02 3.351304105124702781e-02 3.260146668361548622e-02 3.176476024504748530e-02 3.100347132841849845e-02 3.033818494090319631e-02 2.978660570858112158e-02 2.935344866171562400e-02 2.901517391224465656e-02 2.872543148886320952e-02 2.844733134125276841e-02 2.816639252127598608e-02 2.784966694765931769e-02 2.744266149865303220e-02 2.694275953360421305e-02 2.638133129131443183e-02 2.578159774050495928e-02 2.514870943289945412e-02 2.448987763645153748e-02 2.376943026812103343e-02 2.293591444758761450e-02 2.199756296979657813e-02 2.099528845983605549e-02 1.995474913553241941e-02 1.887892051532688575e-02 1.776432500725626945e-02 1.663277540194165946e-02 1.554399085693226011e-02 1.454317942202444126e-02 1.365164241504676634e-02 1.290345695377220249e-02 1.230103779803220013e-02 1.182634874451532828e-02 1.149188455345522518e-02 1.130542515439761711e-02 1.128018709457369838e-02 1.141148340156646936e-02 1.167235493690041079e-02 1.202455881929027394e-02 1.242840830670495500e-02 1.285322721908351180e-02 1.324773212105006051e-02 1.360212036490526279e-02 1.394570426866130822e-02 1.427470612320623153e-02 1.456927405606586907e-02 1.481430570329860842e-02 1.500559119810796795e-02 1.514660331761389679e-02 1.523063739489300024e-02 1.523169694427534832e-02 1.513122374519658940e-02 1.493417604368427187e-02 1.465357967051533240e-02 1.429939586794014283e-02 1.387188417306179158e-02 1.339156484293984803e-02 1.288215022794340393e-02 1.236292116076969164e-02 1.185848889167494258e-02 1.136249820507606416e-02 1.086123228067862635e-02 1.037378235366492527e-02 9.946565048449913446e-03 9.601461772340532178e-03 9.306419073500262970e-03 9.058566390628998433e-03 8.875805600201748177e-03 8.752221062143820604e-03 8.652301645354952900e-03 8.522592585176716820e-03 8.355652672758740948e-03 8.155466269667859328e-03 7.904266346625908601e-03 7.592071911160971909e-03 7.224193156708852773e-03 6.813091964114214964e-03 6.399671966470238046e-03 6.024523367288369367e-03 5.682376989142890258e-03 5.377951518351355500e-03 5.113620014992490900e-03 4.864524087284611241e-03 4.610261934391329981e-03 4.331389106686140550e-03 4.023345163491395121e-03 3.714983485201892380e-03 3.438207334570187509e-03 3.224606527181486052e-03 3.100622037473366784e-03 3.064269470758729848e-03 3.121288990367158782e-03 3.270726782257199396e-03 3.507571312032508465e-03 3.852824219723125897e-03 4.270554755562714147e-03 4.712258070211037923e-03 5.188112567982757981e-03 5.695250219208116728e-03 6.238201589875451945e-03 6.817853305306571278e-03 7.406491555535697595e-03 7.952882194290723794e-03 8.420726683740543256e-03 8.813036817624289240e-03 9.099379439856024321e-03 9.246435920094402475e-03 9.229304553840802020e-03 9.028593676068187232e-03 8.662733657399274492e-03 8.142963422424043252e-03 7.470205085261380148e-03 6.668265969746227373e-03 5.764854271248077630e-03 4.778706666436379792e-03 3.740416516828563766e-03 2.660745138149555981e-03 1.550759309894124112e-03 4.637356360888348207e-04 -5.630705749865023545e-04 -1.528828661452541048e-03 -2.427076004282600116e-03 -3.230687880017185307e-03 -3.912126155814439621e-03 -4.442309785379198496e-03 -4.822444215041855366e-03 -5.079537599281125013e-03 -5.230194807386718756e-03 -5.303194875352294779e-03 -5.317963559685027694e-03 -5.277224709836973553e-03 -5.182417621694118855e-03 -5.060445897959056291e-03 -4.956307657473141108e-03 -4.873591145977967595e-03 -4.819532536028328130e-03 -4.832345618280477206e-03 -4.927732251410480747e-03 -5.124940653589800041e-03 -5.448766063007579041e-03 -5.899055856666531386e-03 -6.453976647267265117e-03 -7.094685483998362102e-03 -7.797008287782655582e-03 -8.509876010330621326e-03 -9.200251456421178198e-03 -9.854524740112164186e-03 -1.046594027063622347e-02 -1.103293973064797470e-02 -1.154722363724535253e-02 -1.202796303325964766e-02 -1.249944743711555416e-02 -1.295943772170370968e-02 -1.340526758565163852e-02 -1.383255010574878548e-02 -1.423333847463278089e-02 -1.461653102596735879e-02 -1.500358171740817648e-02 -1.538286641859982692e-02 -1.571745588889495587e-02 -1.599682803091286021e-02 -1.623591537421928063e-02 -1.643968217436172358e-02 -1.660154768048949583e-02 -1.671910810675936512e-02 -1.678377249299822099e-02 -1.678237626827580944e-02 -1.671573590229034206e-02 -1.659160621098170266e-02 -1.643981125799775025e-02 -1.630532838225145359e-02 -1.620310746280965303e-02 -1.614168488098085066e-02 -1.611312328564085822e-02 -1.610475255586511084e-02 -1.612099788232346925e-02 -1.618555392331850334e-02 -1.630394250494130934e-02 -1.644454689331408329e-02 -1.659953926722479087e-02 -1.676613363126590664e-02 -1.693390168705779034e-02 -1.710939652929182112e-02 -1.732531713865856013e-02 -1.761132843225005767e-02 -1.796840596933479278e-02 -1.837339019752732769e-02 -1.879911716201918340e-02 -1.922389104262772069e-02 -1.961327526822044184e-02 -1.993974097536868953e-02 -2.017998706478415366e-02 -2.031309856045227999e-02 -2.035805534170230524e-02 -2.034100831711434243e-02 -2.027041111903980786e-02 -2.015284565254642224e-02 -1.999379630848677203e-02 -1.982587497192949549e-02 -1.968013494115683840e-02 -1.955230254795992800e-02 -1.945839694492840569e-02 -1.944402632421852670e-02 -1.954504230465556672e-02 -1.976879805283770011e-02 -2.012227800817112736e-02 -2.059761216542504644e-02 -2.116178421135731999e-02 -2.180261193680527870e-02 -2.253759232622405337e-02 -2.336380948154524045e-02 -2.424834337719613403e-02 -2.517931819900317419e-02 -2.615118072612183583e-02 -2.714266559464327891e-02 -2.812446474004941938e-02 -2.906041834041274419e-02 -2.994053175953396984e-02 -3.077248152969819239e-02 -3.155585235649292775e-02 -3.228677963096673875e-02 -3.296436558938799222e-02 -3.357701611100642053e-02 -3.409750298284621589e-02 -3.451337808205705293e-02 -3.481741889267773310e-02 -3.502740939177272084e-02 -3.518212149436328318e-02 -3.531602867361144371e-02 -3.548106253187650189e-02 -3.571401741121754680e-02 -3.602467951040851796e-02 -3.641071022002967394e-02 -3.685906208076327600e-02 -3.734151203663346741e-02 -3.782353497451628604e-02 -3.830943768953472967e-02 -3.879502969860816608e-02 -3.926150085630823044e-02 -3.973422718684887361e-02 -4.023914725565284900e-02 -4.077136992794020559e-02 -4.131729302619857602e-02 -4.189041054002787950e-02 -4.252296761917730844e-02 -4.321847393381812730e-02 -4.398167948348926520e-02 -4.480741352249455189e-02 -4.563209995754786974e-02 -4.641795926948415890e-02 -4.717161038767019032e-02 -4.787923263461706797e-02 -4.852443986366772322e-02 -4.913184369317056405e-02 -4.972387144917286839e-02 -5.029729569603991202e-02 -5.082984290974157382e-02 -5.128351084632309237e-02 -5.165730685628616009e-02 -5.197109989979085271e-02 -5.220744582521384680e-02 -5.236300662133036576e-02 -5.243095149422864754e-02 -5.236028527147450207e-02 -5.213822920002898070e-02 -5.177218015821656583e-02 -5.127108218472851281e-02 -5.062642778389658815e-02 -4.981452944429092672e-02 -4.885697748133460694e-02 -4.780802532572760166e-02 -4.670993967443218264e-02 -4.559267139763516913e-02 -4.448745100131315522e-02 -4.343675942144479413e-02 -4.249268486037859061e-02 -4.169704970258958365e-02 -4.107319117745894532e-02 -4.062094106163490620e-02 -4.034576189530202778e-02 -4.026014792105633844e-02 -4.034699539806825552e-02 -4.057592642551142992e-02 -4.090662081199377548e-02 -4.128513148010085065e-02 -4.167654937486977434e-02 -4.204771907984249102e-02 -4.240212041047419084e-02 -4.277097824895206846e-02 -4.318198047430035769e-02 -4.367249829504954439e-02 -4.422361075343645559e-02 -4.476972284804010133e-02 -4.528007467337219483e-02 -4.577624320795287138e-02 -4.629139963744688391e-02 -4.686132952491695036e-02 -4.749948326317639941e-02 -4.819805003151545614e-02 -4.896949856078603586e-02 -4.981649208052742195e-02 -5.075771204635223105e-02 -5.185334069777729898e-02 -5.313999663377614452e-02 -5.462354193528583951e-02 -5.631213455313661964e-02 -5.820021061594291695e-02 -6.024899959652966347e-02 -6.242987925653182418e-02 -6.470154341137694665e-02 -6.700903914600479794e-02 -6.929163678136411597e-02 -7.149842690434171644e-02 -7.359847677447198255e-02 -7.554429881981765404e-02 -7.729985593489742401e-02 -7.884545497693766503e-02 -8.015250214655920968e-02 -8.118821631048785126e-02 -8.193812081649613777e-02 -8.238788874430966191e-02 -8.252207570118326452e-02 -8.237012696537829304e-02 -8.200631555390537619e-02 -8.150630786606391509e-02 -8.092828739262870885e-02 -8.031271477200085940e-02 -7.965077993733742090e-02 -7.892120738079967668e-02 -7.815172470920792036e-02 -7.741344078959340458e-02 -7.677379357724513353e-02 -7.625037057508450566e-02 -7.584778556813268069e-02 -7.558109942583676744e-02 -7.546303429739632807e-02 -7.551247436213022468e-02 -7.574900897335112848e-02 -7.615672743011848989e-02 -7.673287432160266763e-02 -7.747792525367699912e-02 -7.836641770148781994e-02 -7.939222261502570932e-02 -8.052588826747154871e-02 -8.173139575790314137e-02 -8.304283549275835730e-02 -8.451776137481915863e-02 -8.614664258592399926e-02 -8.787760349903775414e-02 -8.965642941312647329e-02 -9.146974873051473554e-02 -9.334060729191026584e-02 -9.527315704705623112e-02 -9.725172541637180923e-02 -9.921735564552594533e-02 -1.011194061673532096e-01 -1.029514135993902513e-01 -1.047220278157243029e-01 -1.064525049348864633e-01 -1.081556646304915603e-01 -1.098375334574408640e-01 -1.114938352237757613e-01 -1.131014544721843790e-01 -1.146020365948360598e-01 -1.159393660054126723e-01 -1.170902560226529249e-01 -1.180542577507443930e-01 -1.188310091475028446e-01 -1.194268871534052007e-01 -1.198829150494306744e-01 -1.202140728901228833e-01 -1.204265944069272953e-01 -1.205614221887385540e-01 -1.206729059532247184e-01 -1.207901596996200366e-01 -1.209551308810085796e-01 -1.212210787938236972e-01 -1.216392463619593994e-01 -1.222063600199984612e-01 -1.228790608892863373e-01 -1.236718170738276695e-01 -1.245963987521887667e-01 -1.256697471147397438e-01 -1.268659407051225818e-01 -1.281008538709447753e-01 -1.292838952371687944e-01 -1.303544730117620620e-01 -1.313140212476098245e-01 -1.321724729021453715e-01 -1.329431750017641134e-01 -1.336262212094684043e-01 -1.341884729505371798e-01 -1.346149736567373023e-01 -1.349688766592289091e-01 -1.353250208234346719e-01 -1.356947938225435135e-01 -1.360328579046432562e-01 -1.362754624081856936e-01 -1.364017040434095662e-01 -1.363976937427791303e-01 -1.362348122752687352e-01 -1.359097111743215180e-01 -1.354597022644319360e-01 -1.349418952990526777e-01 -1.343957405597538679e-01 -1.338681719315794882e-01 -1.334249637437808222e-01 -1.330972861999887291e-01 -1.328949530612524854e-01 -1.328468068078709485e-01 -1.329722232008362648e-01 -1.332639000387938755e-01 -1.337015671583725862e-01 -1.342587215038791582e-01 -1.348611640475882167e-01 -1.354515578991406510e-01 -1.360257900356499627e-01 -1.366306870171708765e-01 -1.373741685923334233e-01 -1.383067340383785371e-01 -1.394171693587856198e-01 -1.406834781053339645e-01 -1.421170724214709247e-01 -1.437298669474933732e-01 -1.455092058816069012e-01 -1.474659196988692134e-01 -1.495907284352789302e-01 -1.518532700462933149e-01 -1.541633571505689193e-01 -1.564016800145426878e-01 -1.585018566050034883e-01 -1.604063087857728054e-01 -1.620258675891447786e-01 -1.632803433903157742e-01 -1.641493317380032235e-01 -1.646418933941354579e-01 -1.648271071217904116e-01 -1.647919314655559297e-01 -1.646245370538206021e-01 -1.643934103802200675e-01 -1.641380713489005161e-01 -1.639332008050955747e-01 -1.638568269182981707e-01 -1.639306802751079595e-01 -1.641370335502934097e-01 -1.644381974380581257e-01 -1.648047635908729824e-01 -1.652431939538405170e-01 -1.657411440015956472e-01 -1.662738324944657287e-01 -1.667932725208691180e-01 -1.672396299292727984e-01 -1.676001179066625990e-01 -1.679206742396114616e-01 -1.682383428378811108e-01 -1.685567184311395350e-01 -1.688517959298250770e-01 -1.690762953870273699e-01 -1.692229604839528001e-01 -1.693135249483389559e-01 -1.693805123112321898e-01 -1.694210915019335739e-01 -1.694178886784832860e-01 -1.694025015634641473e-01 -1.694182374051076967e-01 -1.694984027126741066e-01 -1.696375825346319033e-01 -1.698257623539047578e-01 -1.700790728395591145e-01 -1.704377687440543077e-01 -1.709356102216286755e-01 -1.715990132272615654e-01 -1.724629583808995059e-01 -1.735569085716989202e-01 -1.749409551196476620e-01 -1.765708728366245928e-01 -1.783448435974240021e-01 -1.801906003095323228e-01 -1.820509451315681093e-01 -1.838811039378797640e-01 -1.855583043564658086e-01 -1.869817998576706608e-01 -1.881578200903272768e-01 -1.890812349314809904e-01 -1.897639353587681210e-01 -1.902374536455408993e-01 -1.904590529155379963e-01 -1.904686701186640851e-01 -1.904087621717912293e-01 -1.904525827773443369e-01 -1.907461224328106386e-01 -1.913667167333597818e-01 -1.923171506760919802e-01 -1.935247696069116730e-01 -1.949529548344161312e-01 -1.966476789577115691e-01 -1.986345327211151424e-01 -2.008692844412107159e-01 -2.032741182483094600e-01 -2.056976783424944999e-01 -2.080125998919705455e-01 -2.101806348257486967e-01 -2.121816455936086920e-01 -2.139481780365762864e-01 -2.153983788291377044e-01 -2.165051996192533523e-01 -2.172657720114023194e-01 -2.177165505576806603e-01 -2.178978969309458280e-01 -2.178546839074266273e-01 -2.176318292631605200e-01 -2.172219402082196937e-01 -2.166713954875005010e-01 -2.160746285292807489e-01 -2.155357775128626807e-01 -2.151566502909944001e-01 -2.149989107826628665e-01 -2.151418886653807816e-01 -2.156755739120750914e-01 -2.166582367440325341e-01 -2.180906228934213764e-01 -2.199301994689364936e-01 -2.221732084164111110e-01 -2.248082680056109339e-01 -2.277367964899251196e-01 -2.309309491516871315e-01 -2.343638038552865455e-01 -2.378870374317049452e-01 -2.413244062498733078e-01 -2.445361157799323115e-01 -2.474407390389990469e-01 -2.500442195100264775e-01 -2.524351085308894627e-01 -2.546309827402682968e-01 -2.565510156230750849e-01 -2.581418098949799789e-01 -2.593471583776361111e-01 -2.601317533019079087e-01 -2.606088192176205243e-01 -2.608889097004757351e-01 -2.609814218239497885e-01 -2.608810668145000733e-01 -2.605862711130089715e-01 -2.600860858286366262e-01 -2.593597165001124694e-01 -2.584132749664419526e-01 -2.572458784541242216e-01 -2.559237932550349481e-01 -2.545367922447765441e-01 -2.531627033159276063e-01 -2.519449833749687895e-01 -2.509193688679651202e-01 -2.500048927643536145e-01 -2.491480652312696997e-01 -2.483448815444438684e-01 -2.476565074313323012e-01 -2.471478963864817968e-01 -2.468233237478838493e-01 -2.466760173472697382e-01 -2.467012371180966057e-01 -2.469050482060194118e-01 -2.472865859652100262e-01 -2.478844598417666301e-01 -2.488250517479277946e-01 -2.501050664450177874e-01 -2.515674683079660578e-01 -2.531343867840371575e-01 -2.547905352526654843e-01 -2.565212986920093474e-01 -2.582187650369487386e-01 -2.596361359687910930e-01 -2.605603719775695937e-01 -2.609318133266743112e-01 -2.607692566223204222e-01 -2.600787534985176674e-01 -2.588667819106271195e-01 -2.571241010849119601e-01 -2.548190785886934595e-01 -2.519981280050849759e-01 -2.487811727237939086e-01 -2.452222677424235053e-01 -2.414010566097113120e-01 -2.374871608335060724e-01 -2.336703140325833150e-01 -2.301349276055284221e-01 -2.269949292959112241e-01 -2.242589091849037097e-01 -2.219093258441037497e-01 -2.199645152868661691e-01 -2.183574670535815554e-01 -2.170035628156520568e-01 -2.159022504701047507e-01 -2.150076063742892563e-01 -2.142510612548787219e-01 -2.135218986542695707e-01 -2.127103605140352183e-01 -2.117283626875066105e-01 -2.105690217826961808e-01 -2.092937433795656610e-01 -2.078853196250773361e-01 -2.063387520696783051e-01 -2.046175306182663189e-01 -2.026113027728248250e-01 -2.001935884490279871e-01 -1.974211548952979900e-01 -1.944004161382769102e-01 -1.910878308505986889e-01 -1.874134968417417724e-01 -1.833946686189992792e-01 -1.791450005861614792e-01 -1.747777051077007149e-01 -1.703468989799363786e-01 -1.658001347802218750e-01 -1.610538313086797013e-01 -1.561787662082513850e-01 -1.513087145280102852e-01 -1.464529606085246405e-01 -1.415884203395319230e-01 -1.367051852547123136e-01 -1.318497782777950933e-01 -1.270410615781818464e-01 -1.222525171371660058e-01 -1.174935284085250886e-01 -1.127273033755962078e-01 -1.079695415318078222e-01 -1.032412111037822322e-01 -9.857176762754052413e-02 -9.402333268411973421e-02 -8.967263192689875484e-02 -8.558953627846728474e-02 -8.174354237853750926e-02 -7.814649297051376453e-02 -7.489311584069467675e-02 -7.203884475500064999e-02 -6.954402368039576399e-02 -6.737443731853468010e-02 -6.551313309595502288e-02 -6.395267326748849124e-02 -6.260720399354238741e-02 -6.133645052659606606e-02 -5.998223783105749440e-02 -5.841472687989244378e-02 -5.669245979707877164e-02 -5.479339177651143533e-02 -5.259408431813220042e-02 -5.006073226445698771e-02 -4.720387115730952793e-02 -4.409985996722617235e-02 -4.081451775664848847e-02 -3.737606995995283732e-02 -3.374981169190240798e-02 -2.993084216654196342e-02 -2.598793211319303659e-02 -2.187020638902262282e-02 -1.750586603827197427e-02 -1.293533657863402478e-02 -8.211561505277631401e-03 -3.370363758314834021e-03 1.551245407774692626e-03 6.473492390393503076e-03 1.129990061069197430e-02 1.601172350697280256e-02 2.056497321219802679e-02 2.492504875469092607e-02 2.906300184380859741e-02 3.296581163902868178e-02 3.673211255979882961e-02 4.046396383380296974e-02 4.418207090597871950e-02 4.782378757168013333e-02 5.129543522591118593e-02 5.455379821577665406e-02 5.761940321310653201e-02 6.054898386649266995e-02 6.335240235723692270e-02 6.603160267930117955e-02 6.863730059469042022e-02 7.111432541535382679e-02 7.339752289093143256e-02 7.543695973950105549e-02 7.721746430873852041e-02 7.881761508832353658e-02 8.029265324401523019e-02 8.162478313880854042e-02 8.277338128253869387e-02 8.373521872294360791e-02 8.455241264870629048e-02 8.527085562904648808e-02 8.597549894928904757e-02 8.668019275467622742e-02 8.745110422947798001e-02 8.843673338039048648e-02 8.967632617158882713e-02 9.119252097437710591e-02 9.291121977989254266e-02 9.474387500817624264e-02 9.665541911992690804e-02 9.859644371851979117e-02 1.006014421654496949e-01 1.026802355345390327e-01 1.047479262106434106e-01 1.067303568936031205e-01 1.085645544948648927e-01 1.102353253564000712e-01 1.117091741768654750e-01 1.129023051220667401e-01 1.137030499803286382e-01 1.140057362459491325e-01 1.137620004605085361e-01 1.129502589385551897e-01 1.115707790596139476e-01 1.095679344843745462e-01 1.068292760444426864e-01 1.033554695619791353e-01 9.922992070981198620e-02 9.454353097634353442e-02 8.943768934244653024e-02 8.406020693347321382e-02 7.849121404288054993e-02 7.277064719738585152e-02 6.692796230110990841e-02 6.102153712938111763e-02 5.516958220775811800e-02 4.949990531304186703e-02 4.415660470026337020e-02 3.928004578666664109e-02 3.494975029935595140e-02 3.120205379510525637e-02 2.810536900685167705e-02 2.562904549923607223e-02 2.367499412682576299e-02 2.217777581024987787e-02 2.103260621514123005e-02 2.027728994751477540e-02 2.000240120960580792e-02 2.013934516084354975e-02 2.059293507064454895e-02 2.124911507674266675e-02 2.204287802138717514e-02 2.296305579278041034e-02 2.395324220907212032e-02 2.497037850767041059e-02 2.590679136980570188e-02 2.664671406473181209e-02 2.711393227365580319e-02 2.731283262477516433e-02 2.728091946979140092e-02 2.705285547075589325e-02 2.670604408280988912e-02 2.630475593353037711e-02 2.594020794198549640e-02 2.570991754779752489e-02 2.563718299869386166e-02 2.570509420045396023e-02 2.591453452064532495e-02 2.622512307809937715e-02 2.655440054724820739e-02 2.686727483030727434e-02 2.712827433100064439e-02 2.729868436263234097e-02 2.738919227703020057e-02 2.739315465497088598e-02 2.725134938001994717e-02 2.689566448124548412e-02 2.630267738505917899e-02 2.547090551719061180e-02 2.441422126128027156e-02 2.314840571313570017e-02 2.168856124772451308e-02 2.007616035311409960e-02 1.837324036019321455e-02 1.663442646976154640e-02 1.480984933753136910e-02 1.278312074846975517e-02 1.058014540275165755e-02 8.319336114148739164e-03 6.042669059517996079e-03 3.781847396194943246e-03 1.518422581577609162e-03 -7.970876135343533475e-04 -3.126677946186783887e-03 -5.374904299498143093e-03 -7.437008973675609050e-03 -9.245447922714604763e-03 -1.078953237064434953e-02 -1.206226294379132702e-02 -1.309548716077865195e-02 -1.389376626366327187e-02 -1.440718603195810868e-02 -1.470284473499489618e-02 -1.486491263763005735e-02 -1.491755932925227165e-02 -1.489553075763421462e-02 -1.487227184411599873e-02 -1.489562672371970084e-02 -1.497051585912060473e-02 -1.510509987582670660e-02 -1.524889541270173059e-02 -1.534585962824761181e-02 -1.541057287405995894e-02 -1.543911188519172042e-02 -1.536773191327098567e-02 -1.515800758792988298e-02 -1.479518351786254099e-02 -1.432372094778512975e-02 -1.383215448844861591e-02 -1.336390112197676991e-02 -1.296084193888722216e-02 -1.269598901522114853e-02 -1.259256380655247171e-02 -1.261021358024645711e-02 -1.269916114779793409e-02 -1.282552064237229943e-02 -1.296791183008719900e-02 -1.314618149137533609e-02 -1.339078756216293548e-02 -1.371732304525954266e-02 -1.410103321740612502e-02 -1.449898202175610960e-02 -1.492780594584531065e-02 -1.540044907280306227e-02 -1.596122217230702689e-02 -1.666743017905338020e-02 -1.758090877510922953e-02 -1.870114776238139889e-02 -1.993125765311511491e-02 -2.127223197821101128e-02 -2.285082951738326776e-02 -2.467072251297951213e-02 -2.664354523728848512e-02 -2.874367126437970058e-02 -3.093181377437072624e-02 -3.319297199118184660e-02 -3.553163000913860115e-02 -3.789489269088235773e-02 -4.018692479357886121e-02 -4.233535391542118942e-02 -4.432180928502916367e-02 -4.614560142375058460e-02 -4.774527740877705650e-02 -4.899843103369955905e-02 -4.985275188028499144e-02 -5.032145151941894157e-02 -5.035407783931424713e-02 -4.993889967616574332e-02 -4.915974879956259980e-02 -4.802725115404329892e-02 -4.652282893161847205e-02 -4.471727826833927361e-02 -4.269195627020500039e-02 -4.055093746722821663e-02 -3.837554590998620146e-02 -3.622262801573463559e-02 -3.418935223939253282e-02 -3.231813095717454148e-02 -3.069103623503314018e-02 -2.946365683886308789e-02 -2.869516632472083814e-02 -2.849490943495895656e-02 -2.903877705202508389e-02 -3.029448335956377858e-02 -3.215029171558946713e-02 -3.454599188036037993e-02 -3.746719182059802394e-02 -4.097021608165990481e-02 -4.496508969705730052e-02 -4.921347099256175722e-02 -5.361402634162951153e-02 -5.813036200153855887e-02 -6.272865068154673263e-02 -6.744468996776566139e-02 -7.219996663126623804e-02 -7.689148167335659034e-02 -8.154053448956655181e-02 -8.613461940989285137e-02 -9.060252881571398409e-02 -9.486528492423185188e-02 -9.884981779613243036e-02 -1.025526739550580851e-01 -1.060426635159093661e-01 -1.093777334373890880e-01 -1.125836439735004302e-01 -1.157161790500882692e-01 -1.188052528479029563e-01 -1.218073081423388382e-01 -1.247742442790466116e-01 -1.277496491536573853e-01 -1.306891967296074097e-01 -1.335937167142771387e-01 -1.364025430032384245e-01 -1.390283795251411880e-01 -1.413695550901450382e-01 -1.433489394542034057e-01 -1.450165405553275610e-01 -1.464309007476952418e-01 -1.476373148281050762e-01 -1.487572019716385530e-01 -1.497765943213851259e-01 -1.504914339960406744e-01 -1.508749000866629886e-01 -1.510368315842800235e-01 -1.510389379633563789e-01 -1.509200177723805936e-01 -1.506839196022413396e-01 -1.504699781210925569e-01 -1.504863485317834981e-01 -1.507891887202900683e-01 -1.513708429012672330e-01 -1.522217103864635102e-01 -1.532703182243861650e-01 -1.544828518328432432e-01 -1.559195798257357601e-01 -1.576537265619838424e-01 -1.598448462582123808e-01 -1.626813278584381961e-01 -1.662562841872834429e-01 -1.705509478488631547e-01 -1.755375933935304500e-01 -1.812784485748317465e-01 -1.877290208986158726e-01 -1.948259449768520724e-01 -2.026034498124393290e-01 -2.110772221539131688e-01 -2.202907208095164215e-01 -2.299822030629272152e-01 -2.397187670873930365e-01 -2.492827496129605969e-01 -2.585755214361924459e-01 -2.674684342521229108e-01 -2.757845326665305796e-01 -2.836434871228049048e-01 -2.912029880154513029e-01 -2.982711723691793271e-01 -3.047153770941141704e-01 -3.106289830312382594e-01 -3.161427604485492759e-01 -3.212821767323979505e-01 -3.261293191138289194e-01 -3.309977491649334636e-01 -3.361057129102164032e-01 -3.415029326854411851e-01 -3.472869103307607008e-01 -3.535049451788367381e-01 -3.602723721175529747e-01 -3.676574404882348990e-01 -3.756488625386902869e-01 -3.847149019687945426e-01 -3.952889695621776833e-01 -4.075114445368886451e-01 -4.214929539038715922e-01 -4.371244098089681063e-01 -4.545080815302078303e-01 -4.739771236169954549e-01 -4.955308510761131657e-01 -5.193870081372472525e-01 -5.463269059492582569e-01 -5.765574787674746515e-01 -6.100489930099610714e-01 -6.470631636518050511e-01 -6.877248463206361295e-01 -7.326872989065418285e-01 -7.822296001746429361e-01 -8.354231780065795032e-01 -8.916793358533069425e-01 -9.507809142257697133e-01 -1.012537608146377499e+00 -1.076693886475736939e+00 -1.142398472688111566e+00 -1.208692638456701607e+00 -1.274640599014110531e+00 -1.338657118069134233e+00 -1.400365799296565461e+00 -1.460272141952820180e+00 -1.518089911798972569e+00 -1.573796125026512227e+00 -1.628191578866386324e+00 -1.681613306745604053e+00 -1.732988719968481695e+00 -1.781289005743213805e+00 -1.825696484067443670e+00 -1.865467112502909863e+00 -1.900842961163257128e+00 -1.932705245099799685e+00 -1.960703737889076592e+00 -1.984131316141658941e+00 -2.002321085029845626e+00 -2.014469485491726441e+00 -2.019926022024772116e+00 -2.017932371377549661e+00 -2.007628567973183564e+00 -1.988498147146409378e+00 -1.959926711152161882e+00 -1.921680386649900596e+00 -1.874658954462816274e+00 -1.818870157131589282e+00 -1.754554813373897071e+00 -1.683361479491050083e+00 -1.606332893069392309e+00 -1.523383843552372774e+00 -1.433387858439475915e+00 -1.335884594436672179e+00 -1.232341408006712991e+00 -1.124752446576344989e+00 -1.014880414752621141e+00 -9.044322141375409352e-01 -7.943308799035140311e-01 -6.861213318124124161e-01 -5.817538150616012871e-01 -4.818400729605810118e-01 -3.882174318757455334e-01 -3.015099667526907612e-01 -2.205465886797370878e-01 -1.445934729838541932e-01 -7.229745083096147940e-02 -1.999115066576465354e-03 6.699459515858662007e-02 1.339418342330664091e-01 1.982010953486239291e-01 2.596639805882325902e-01 3.182150933306520657e-01 3.747348686173506693e-01 4.308456335740322163e-01 4.871605506277053022e-01 5.440728829317693638e-01 6.024387202795605800e-01 6.629994260748151014e-01 7.262324827847995712e-01 7.923168916324979660e-01 8.607720545598720463e-01 9.316849579950965410e-01 1.005170324927644909e+00 1.080598992574969719e+00 1.158183866810018392e+00 1.237290049454910168e+00 1.316368056369578987e+00 1.394845423835336939e+00 1.471602532381500961e+00 1.544374136112073748e+00 1.610867756894965197e+00 1.669534003405875211e+00 1.719649308677519084e+00 1.761365588620001033e+00 1.795218334231851731e+00 1.821960794580385956e+00 1.841492928344188984e+00 1.853685294662255512e+00 1.859191300395887092e+00 1.858187113959630654e+00 1.851413426570853060e+00 1.839483646311908860e+00 1.822775653316368594e+00 1.801681459970854382e+00 1.776415649356636317e+00 1.747373499510446848e+00 1.715353894067995766e+00 1.681612613779787768e+00 1.647226667492578178e+00 1.613051775390605291e+00 1.579959472242508767e+00 1.548208384792677528e+00 1.517899407449780913e+00 1.488837432888437506e+00 1.460430024034195196e+00 1.431925189902223172e+00 1.402593887279881768e+00 1.371937720808434458e+00 1.339404622426692226e+00 1.304503935929032021e+00 1.266518948498770669e+00 1.224731551261636797e+00 1.179105397483898976e+00 1.129977504914032149e+00 1.078208979246409793e+00 1.025119385876321676e+00 9.719189454014388607e-01 9.198340396805434471e-01 8.699880994963229419e-01 8.231191551556238384e-01 7.794382149038053820e-01 7.390934429622509905e-01 7.021193742402886961e-01 6.683262267692912095e-01 6.375650810691398940e-01 6.098663025935631143e-01 5.854699417339908063e-01 5.643733730980449170e-01 5.461003213526822719e-01 5.303917482209149492e-01 5.170849002856238164e-01 5.055793225407928526e-01 4.953881341027853713e-01 4.861392643253577006e-01 4.776272438437443313e-01 4.696089530297154480e-01 4.617172483910502168e-01 4.537277637317297940e-01 4.451491191489692079e-01 4.356962541542037104e-01 4.255762526111730448e-01 4.150286695469738718e-01 4.044419875562905720e-01 3.943292741094358567e-01 3.850262054828449410e-01 3.765162992730251568e-01 3.685350460890775559e-01 3.609654256270829475e-01 3.538082180569802615e-01 3.469465596460994949e-01 3.402682162151923206e-01 3.335680314553867154e-01 3.266196943416873055e-01 3.190411051834011191e-01 3.103061904400075677e-01 3.001329065572845844e-01 2.886135230379761052e-01 2.759883114284253369e-01 2.624929746206346448e-01 2.484403429925749474e-01 2.340381520031226403e-01 2.194499087443418373e-01 2.047958662033498023e-01 1.902130123655423610e-01 1.758920028768712618e-01 1.619047929149802501e-01 1.481505638089303800e-01 1.346404878878953992e-01 1.214075254173704044e-01 1.084404882385758967e-01 9.597160619152023120e-02 8.419209293077473122e-02 7.313688149350729140e-02 6.293963867898420828e-02 5.377679411841732732e-02 4.573001652292194019e-02 3.891360331083588975e-02 3.343191595278963146e-02 2.924615987134220746e-02 2.640028081286408326e-02 2.487623098489996284e-02 2.436608113786202165e-02 2.444791374685315738e-02 2.491617405789528852e-02 2.571614081961280315e-02 2.682248699060419198e-02 2.821305330432172243e-02 2.996878535771860252e-02 3.233959367723526768e-02 3.541484527755497935e-02 3.918084763566558743e-02 4.353245749467365977e-02 4.831149310191838742e-02 5.340115958283636610e-02 5.878270415851587910e-02 6.422302864240912734e-02 6.931335937800991998e-02 7.378387555875520754e-02 7.746129085484391996e-02 8.023151316569189506e-02 8.185712542222092769e-02 8.214058931127869723e-02 8.102006587443169594e-02 7.858818621499061297e-02 7.514080513078613688e-02 7.099613588487964366e-02 6.643546037782160907e-02 6.180946730157696467e-02 5.746640057517385380e-02 5.342366849079157459e-02 4.955001970603813144e-02 4.595483353242250935e-02 4.282768348654156232e-02 4.025415358274277156e-02 3.827118820075837285e-02 3.693886988563231666e-02 3.634426619242843437e-02 3.645528139385609268e-02 3.711233558147412209e-02 3.820919450022872144e-02 3.975163557766283468e-02 4.181490164568496537e-02 4.434271549871174334e-02 4.721485531881384340e-02 5.025243334622897518e-02 5.309447929339519701e-02 5.532894598283549098e-02 5.663633516608092278e-02 5.682735910679668351e-02 5.580120489421543789e-02 5.352192228335131419e-02 5.000818214451763916e-02 4.544371825751233190e-02 3.990515586095512435e-02 3.353660430277841109e-02 2.673427316103967749e-02 1.977618859278983468e-02 1.282781947869171373e-02 5.972944005693991282e-03 -5.981849239687911032e-04 -6.502303228418782229e-03 -1.149616507576764826e-02 -1.543475951596951466e-02 -1.813267218908847650e-02 -1.953579547354123216e-02 -1.974181548020131557e-02 -1.883144900381599277e-02 -1.681872616517628150e-02 -1.368943702733977502e-02 -9.535878606549707398e-03 -4.677675650669904303e-03 5.705804553454579559e-04 5.962718700790579744e-03 1.127716170934157588e-02 1.639547546772314804e-02 2.125565918383379507e-02 2.589396478470609719e-02 3.033826037515954463e-02 3.452536668163549288e-02 3.829274847826678874e-02 4.131271950171671453e-02 4.341256077144815817e-02 4.455519920381052767e-02 4.470992785535647662e-02 4.396037924329403157e-02 4.242135365417781107e-02 4.015058859691782167e-02 3.728149896519133283e-02 3.399367598804217683e-02 3.053789992140460915e-02 2.724116300914540198e-02 2.414828563968885594e-02 2.130675705291205577e-02 1.883033131432340981e-02 1.674316797960739844e-02 1.496003247343071982e-02 1.333706299589076764e-02 1.205783247024913747e-02 1.128855268472576598e-02 1.095573805627975301e-02 1.108489247446134592e-02 1.165194330212717018e-02 1.251377857876496795e-02 1.363906093872610005e-02 1.501281922314021827e-02 1.659543657568186489e-02 1.832118220333127032e-02 2.007798129584562399e-02 2.193163415459479029e-02 2.404807239907133520e-02 2.644520261606032874e-02 2.919183666422487874e-02 3.252971555110839574e-02 3.650157429257220448e-02 4.099559458916519905e-02 4.583887859452655256e-02 5.083122490194209864e-02 5.591680222967301134e-02 6.097967777622243651e-02 6.602289629732419063e-02 7.115886730476533861e-02 7.628284396758749919e-02 8.120740775376067422e-02 8.589289872079462762e-02 9.037524213323325228e-02 9.460664604338099581e-02 9.847981948642943462e-02 1.019184161768673241e-01 1.047933750252931367e-01 1.068929080025461664e-01 1.081832139806402360e-01 1.087024523740529186e-01 1.084343671280726257e-01 1.073553889183794102e-01 1.057072902085707117e-01 1.038840365418501610e-01 1.020692446545748422e-01 1.004928512063491403e-01 9.913658574887596053e-02 9.776133185388587166e-02 9.644979955723087528e-02 9.543764739073522241e-02 9.493022343283516462e-02 9.511884312938090336e-02 9.610948812374892070e-02 9.774475751302465210e-02 9.988298173484133624e-02 1.025384367042829065e-01 1.056113803680317348e-01 1.088203726271592536e-01 1.120683918680447783e-01 1.151927198855373785e-01 1.178191326971559094e-01 1.197415277179111476e-01 1.207737175247570599e-01 1.208226383027922596e-01 1.198320738431876281e-01 1.179130920996260407e-01 1.153394534894818663e-01 1.122001780255952319e-01 1.085471991527889729e-01 1.045735811499004381e-01 1.003854533243747627e-01 9.588428307573351739e-02 9.109093287667591188e-02 8.612563235944606377e-02 8.099331519140763602e-02 7.566803103993674506e-02 7.029695162668829489e-02 6.514311780238958571e-02 6.039451444661067536e-02 5.617182995284975694e-02 5.259188074163270721e-02 4.960237416965981166e-02 4.703090865077690086e-02 4.483768706988085218e-02 4.302181587143612262e-02 4.150705790237480680e-02 4.032070596606262408e-02 3.942028895188395138e-02 3.851172864537096008e-02 3.739570850135597035e-02 3.605457039710044387e-02 3.448149374270351869e-02 3.279273392183874175e-02 3.102150723593423073e-02 2.918318718343506854e-02 2.742634238958865933e-02 2.589003688165189901e-02 2.448117842480288311e-02 2.308765465556827240e-02 2.179714914719293670e-02 2.069795964244446063e-02 1.991141455050301004e-02 1.954001507175259084e-02 1.974918413444768858e-02 2.057545405624939053e-02 2.178375061682692043e-02 2.311738210312810210e-02 2.452781843261767764e-02 2.594497076661248999e-02 2.742525901793848794e-02 2.923357323160272192e-02 3.151589478358186175e-02 3.416394232131755165e-02 3.690354289360363305e-02 3.963227017379795936e-02 4.231948749080492733e-02 4.498533858767641419e-02 4.794712909478236057e-02 5.147146122142286229e-02 5.545225694484397228e-02 5.966059728909845622e-02 6.393545811342925267e-02 6.817416327594519321e-02 7.226735430154386519e-02 7.623114613516604465e-02 8.005463625243042225e-02 8.363358785348498636e-02 8.690544217796225546e-02 8.968711974598238268e-02 9.172177087091752667e-02 9.271511249448488590e-02 9.242636638374311653e-02 9.088261450347798198e-02 8.809259981241873705e-02 8.401724537903726420e-02 7.887771994672121423e-02 7.297628849173325161e-02 6.656082464388904385e-02 5.993608235907799120e-02 5.332370853817871431e-02 4.680499783401673164e-02 4.041473342694449494e-02 3.424798157685116085e-02 2.852317047415630497e-02 2.349092081699417911e-02 1.926028473663744106e-02 1.584274036769942745e-02 1.338322689544902550e-02 1.170890690196514650e-02 1.050543062843547169e-02 9.719455540774944030e-03 9.651998425666368647e-03 1.068556668170277633e-02 1.280368461878689593e-02 1.578834590299194041e-02 1.927276755708299052e-02 2.281114241336948747e-02 2.600577059012990772e-02 2.861604786644148316e-02 3.069946730446367067e-02 3.251463931790095352e-02 3.416627903674212402e-02 3.557930221983716945e-02 3.684381857871268928e-02 3.818203644442913491e-02 3.961303645956595204e-02 4.109704867166851655e-02 4.273413259267161424e-02 4.464514192939802312e-02 4.697200409734963306e-02 4.992226903210429667e-02 5.352543072209461905e-02 5.742512281871206548e-02 6.131789068752063060e-02 6.505627598834104464e-02 6.836465510460948414e-02 7.096855662367561324e-02 7.259377065816978447e-02 7.299635727096651094e-02 7.209181300083059019e-02 6.989381587997180179e-02 6.644459465650616459e-02 6.185427591350756149e-02 5.623166180661415270e-02 4.981250760510676223e-02 4.300104018955851204e-02 3.599293290714331711e-02 2.896818006698772749e-02 2.219790568091324634e-02 1.574032650057950039e-02 9.493066236491945475e-03 3.686272773434621022e-03 -1.304631937144348991e-03 -5.302442519008975647e-03 -8.044805713637189631e-03 -9.293552562234845549e-03 -8.889828308375716248e-03 -6.700585669129142941e-03 -2.807713556058554979e-03 2.469611191077642452e-03 8.983120140045926932e-03 1.666261456016251627e-02 2.528511764268309703e-02 3.456381285213999677e-02 4.424246970872845741e-02 5.403666926821915767e-02 6.365833112398636140e-02 7.297404484326304452e-02 8.177378989840115853e-02 8.957025838633607406e-02 9.588152190110507678e-02 1.006774428926752452e-01 1.039263937228316892e-01 1.054224699993108472e-01 1.054098225563608465e-01 1.042844618965836495e-01 1.022950528891605065e-01 9.961107671640569150e-02 9.652238696237885884e-02 9.334720391908347958e-02 9.003440768161236063e-02 8.648831089258673943e-02 8.280705415055771013e-02 7.900744513483257125e-02 7.488773270912336966e-02 7.042344609070329275e-02 6.582968223570119515e-02 6.116630711406859794e-02 5.653069179754346280e-02 5.202521353420767186e-02 4.744525374281385183e-02 4.263626182379014889e-02 3.766949296025082911e-02 3.270148152519225526e-02 2.770150098704279862e-02 2.260580438671659295e-02 1.733053049160052442e-02 1.175601845961307505e-02 5.947290099000573406e-03 -6.706425855729176771e-05 -6.200687871625878110e-03 -1.220593236463862925e-02 -1.783609824490847359e-02 -2.281142206748849183e-02 -2.694148023532928413e-02 -3.022910630483063854e-02 -3.283206964515175685e-02 -3.483700260092444795e-02 -3.609854825314783716e-02 -3.616852888305297636e-02 -3.460133122392118621e-02 -3.117373218225356554e-02 -2.585436562560880155e-02 -1.887529793552284937e-02 -1.050779591204917957e-02 -1.038420081607895323e-03 9.286129209755316152e-03 2.009317804012890341e-02 3.101675685878958061e-02 4.192640829434340216e-02 5.268865173962564152e-02 6.304114555329574932e-02 7.294484475128375223e-02 8.245243458466339215e-02 9.133418901785642086e-02 9.920429605961915420e-02 1.057624096360972321e-01 1.109235128222569589e-01 1.146128466860034251e-01 1.168632714377765974e-01 1.178829083014822365e-01 1.177578917275489551e-01 1.164401879803693418e-01 1.141369626385594915e-01 1.111456079855934753e-01 1.077797112506891225e-01 1.043856495923765199e-01 1.011848693543162953e-01 9.825211648269698006e-02 9.567018282886412262e-02 9.356556445426232604e-02 9.187608321227647146e-02 9.037736106044409745e-02 8.909154695859933248e-02 8.816080949603785633e-02 8.765729969255492415e-02 8.765375077314982444e-02 8.814310087232463120e-02 8.876064392371479927e-02 8.907904226894970690e-02 8.888617363087160383e-02 8.794646999045714619e-02 8.620866313234480660e-02 8.372738346469724147e-02 8.067823750223798718e-02 7.715841382055731168e-02 7.325171071056238437e-02 6.905937939222449307e-02 6.459282363748768130e-02 6.018328159071732741e-02 5.624776931921551121e-02 5.290538372959852076e-02 5.037001006309016482e-02 4.902188590869147738e-02 4.924050885734915922e-02 5.135089206216858493e-02 5.529060679981178533e-02 6.070016837025641460e-02 6.720302690703884585e-02 7.435812465737527688e-02 8.183892075165899449e-02 8.942560477267902375e-02 9.665707226795842988e-02 1.030019128216430185e-01 1.081201958117476575e-01 1.119335366724111547e-01 1.145497764653920086e-01 1.159373463289086748e-01 1.158805515550470205e-01 1.141568944196551388e-01 1.106508383129111428e-01 1.055926446935347846e-01 9.916313257528426572e-02 9.141339107426633970e-02 8.257249292477102098e-02 7.294522084148667707e-02 6.276586128826033839e-02 5.243682066904444689e-02 4.232675530860298407e-02 3.284836988707030142e-02 2.454328200943822064e-02 1.753658644513127196e-02 1.186914436272191661e-02 7.513395804233437628e-03 4.538932247398734174e-03 3.064780077967624132e-03 2.969247401243690129e-03 4.151038247227808661e-03 6.334704401235460684e-03 9.174352936768890091e-03 1.250229920268616617e-02 1.596223051887638716e-02 1.906204686587268174e-02 2.148802949995487488e-02 2.301664435788182417e-02 2.347054082812186429e-02 2.302823284605179030e-02 2.192438428695220320e-02 2.027544211596088095e-02 1.833714409667860229e-02 1.626407223947598166e-02 1.436061090874181899e-02 1.301779417170872803e-02 1.245930420999012342e-02 1.266393600095124840e-02 1.331060974461108042e-02 1.429154019312282864e-02 1.560787291386482589e-02 1.711106603209427979e-02 1.876019459369025408e-02 2.052636915325645531e-02 2.231953639830335998e-02 2.401725390343519700e-02 2.553075790002883733e-02 2.687999759590715618e-02 2.815970842456076359e-02 2.933059649594257218e-02 3.010524511763802702e-02 3.000800386939616801e-02 2.897895594314469150e-02 2.731234306328740591e-02 2.495946249482260473e-02 2.192144229286673018e-02 1.834059146140721089e-02 1.435668659453589492e-02 1.028468490199532445e-02 6.569927195074850082e-03 3.403420181892250276e-03 9.075241440217286185e-04 -8.044169898492804132e-04 -1.591975862507729765e-03 -1.179096109036877104e-03 5.707778517407835484e-04 3.415572118292541093e-03 7.058626718712865400e-03 1.164860438897422773e-02 1.726278318656473618e-02 2.357478619917796961e-02 2.993988004019761465e-02 3.574680906755715870e-02 4.070147473720048953e-02 4.451631173991156543e-02 4.668075012786300493e-02 4.697805824856864099e-02 4.547332162869317101e-02 4.217617405706582806e-02 3.720058079345525681e-02 3.080158128807493345e-02 2.317371293241101901e-02 1.431725664013348831e-02 4.446124091173050095e-03 -5.890187761976147830e-03 -1.619906862053970692e-02 -2.606946072265202072e-02 -3.514439540961918768e-02 -4.299610823465330883e-02 -4.903201261065918970e-02 -5.253897565643478318e-02 -5.316461759072148296e-02 -5.079482737457737679e-02 -4.515819308876945631e-02 -3.622699559177605666e-02 -2.424022998882096117e-02 -9.643759102058509225e-03 7.338759550580767864e-03 2.630670515781832752e-02 4.657269209285305051e-02 6.754344472804468813e-02 8.856758621086917305e-02 1.091307993436958085e-01 1.287067714932723372e-01 1.466183438090864488e-01 1.625791557154337152e-01 1.768308035714156456e-01 1.891589322152834041e-01 1.991623062320112825e-01 2.069714048950070107e-01 2.130186955486211564e-01 2.176028329222944868e-01 2.206268812767389620e-01 2.221997120283548677e-01 2.227309570801870586e-01 2.223226729682997449e-01 2.210227435740851620e-01 2.192144965876200724e-01 2.170526956996543522e-01 2.143508191862410206e-01 2.113436311847299576e-01 2.084421732125537052e-01 2.058500368468358377e-01 2.037239554306750633e-01 2.021699009348355280e-01 2.011370898828116205e-01 2.005204705100953610e-01 2.002298738107838871e-01 2.000722867914637437e-01 1.998038377222350892e-01 1.993635163764387319e-01 1.986111535318886567e-01 1.974284058756571869e-01 1.958480314965674596e-01 1.937314842796562797e-01 1.907857232665553238e-01 1.864145672326320280e-01 1.803338561629388437e-01 1.728189289466571243e-01 1.641439585775984478e-01 1.548068710650840896e-01 1.453832158220544069e-01 1.362367236295048689e-01 1.277331438780400508e-01 1.200671135838739662e-01 1.129753951401542000e-01 1.061572021959292372e-01 9.956976809216799840e-02 9.313629018241283142e-02 8.679325568112479516e-02 8.042402983791398230e-02 7.380764503610894034e-02 6.672065782067332362e-02 5.917713561508027020e-02 5.156771862568660519e-02 4.436200440388467919e-02 3.745178116478276031e-02 3.050707383616601404e-02 2.362971339182363961e-02 1.686798447477156834e-02 1.006562758961747177e-02 3.034931614582803746e-03 -4.271496969840505274e-03 -1.167007155777870751e-02 -1.902923686481758359e-02 -2.639435628045815052e-02 -3.390903230116278089e-02 -4.148675105573555039e-02 -4.889645680788017035e-02 -5.620400698196054839e-02 -6.363824497670404756e-02 -7.110309876002011975e-02 -7.814181177222773167e-02 -8.412845387263906405e-02 -8.846995673318419628e-02 -9.088957658481512658e-02 -9.125471350471822674e-02 -8.940645704928291970e-02 -8.541872610135063659e-02 -7.965797066706903351e-02 -7.261669381760182951e-02 -6.478370560897056540e-02 -5.673063455377665848e-02 -4.899852321367616226e-02 -4.159592052920586813e-02 -3.457574550788326123e-02 -2.833816681041321020e-02 -2.310643598149415834e-02 -1.903101208600692026e-02 -1.623709637828523247e-02 -1.468121367283043224e-02 -1.466237221953125766e-02 -1.674484138411419173e-02 -2.109087204115414962e-02 -2.773385700343545396e-02 -3.652863937613817780e-02 -4.688201505684971154e-02 -5.816545819879610085e-02 -7.008839377999942499e-02 -8.212470393702159255e-02 -9.400764307083245286e-02 -1.061196146978793525e-01 -1.184774901412677522e-01 -1.308504004532845821e-01 -1.429678624084522454e-01 -1.540685703582723998e-01 -1.636007736081558361e-01 -1.715157579556601808e-01 -1.776118426731174149e-01 -1.817313376363095256e-01 -1.843187581953906196e-01 -1.860010348990517870e-01 -1.869402242990120255e-01 -1.871608826949180404e-01 -1.869911648258373582e-01 -1.865714382448507569e-01 -1.859960934986477632e-01 -1.857321432530206207e-01 -1.864413829529349975e-01 -1.883638898496798608e-01 -1.910626464350214104e-01 -1.937295298063354265e-01 -1.957015524601532774e-01 -1.973732981357283200e-01 -1.991068658661373225e-01 -2.003904156285885307e-01 -2.002960343646118246e-01 -1.981347889885818336e-01 -1.940321272636854888e-01 -1.879056249437651149e-01 -1.791026538098517695e-01 -1.668872450840296062e-01 -1.508678942468381912e-01 -1.315850140357942843e-01 -1.096159524277563191e-01 -8.538286335580461128e-02 -5.946627498598164308e-02 -3.213035485413043985e-02 -3.792120770562781070e-03 2.517862671978629563e-02 5.555240610025555942e-02 8.803112754150510533e-02 1.227888786797937809e-01 1.598949822875413984e-01 1.983785489438311400e-01 2.375791958409660121e-01 2.773716511277138363e-01 3.172785008073417679e-01 3.567288780680840099e-01 3.950801198905481981e-01 4.314581317977188579e-01 4.649591638344058864e-01 4.948099179987586194e-01 5.208745414233528770e-01 5.429988515348147526e-01 5.607092382883016590e-01 5.738128649811993220e-01 5.823318832349264618e-01 5.866638071756009598e-01 5.867928481941196983e-01 5.821486489100755612e-01 5.731672496723777543e-01 5.617130169625692560e-01 5.498647913256401454e-01 5.388681120182684525e-01 5.287129991804087048e-01 5.191548200114668443e-01 5.107876514867809581e-01 5.046367689345860885e-01 5.020168316502869876e-01 5.034144577903304496e-01 5.085777723754252300e-01 5.177931812070273310e-01 5.311593897422366428e-01 5.494510013366032952e-01 5.736665925738281269e-01 6.035942414301894710e-01 6.383501310274917184e-01 6.770192266565777661e-01 7.178169659948062664e-01 7.586241300442289059e-01 7.982432392192678750e-01 8.362356828656463126e-01 8.717617992656780945e-01 9.037350023837600332e-01 9.315015884417191527e-01 9.542142453959971959e-01 9.716433669845372378e-01 9.847941640242893202e-01 9.947013569318468029e-01 1.002371045919560499e+00 1.009683659274803524e+00 1.018410082323443433e+00 1.029370676235823234e+00 1.042685898250882204e+00 1.059075677953068562e+00 1.080015559509253542e+00 1.106160957092687136e+00 1.138340240427271777e+00 1.177564948568623482e+00 1.223329320831868738e+00 1.274727062315256010e+00 1.330480885623216869e+00 1.389204414828198342e+00 1.450438949658845011e+00 1.514338212545520257e+00 1.581044897894776646e+00 1.649678669056715785e+00 1.718736443232831590e+00 1.787330735461622799e+00 1.855064019216802196e+00 1.923172598558483326e+00 1.993398369557618732e+00 2.065316563372116665e+00 2.137302560736601187e+00 2.207857364873014649e+00 2.276460842542376017e+00 2.343848761255938218e+00 2.411093382262758489e+00 2.478245703975304970e+00 2.544718390484821846e+00 2.609898211028973680e+00 2.673890430875068169e+00 2.736136472421691224e+00 2.795790646553319547e+00 2.853601756411514589e+00 2.910193872061732634e+00 2.965751198446019199e+00 3.021327947984978834e+00 3.077157419429419782e+00 3.131799746033074872e+00 3.183481171839173118e+00 3.231675985300551002e+00 3.277886562980498741e+00 3.323176623542552832e+00 3.367600860840400667e+00 3.412572010638654785e+00 3.459078068911462189e+00 3.507244895813848906e+00 3.558361577470361858e+00 3.613614895080214939e+00 3.673928489509049378e+00 3.740102752906660388e+00 3.812077168836976782e+00 3.890465619395390373e+00 3.975802016830465302e+00 4.067576206430254970e+00 4.165452842212902240e+00 4.268452057821484402e+00 4.374987928595581721e+00 4.482293205303552242e+00 4.587331726452895886e+00 4.688155495144574303e+00 4.783509826996498404e+00 4.872167413152668658e+00 4.953969438092635791e+00 5.029693174476204121e+00 5.098871956251103121e+00 5.160864503503913348e+00 5.214716429907396922e+00 5.259413233683600808e+00 5.295307118313162142e+00 5.323587024972827209e+00 5.345997130056926672e+00 5.364298115349431129e+00 5.380158371697755015e+00 5.394142585057505990e+00 5.405822268332610925e+00 5.416847084373173971e+00 5.429904057533442518e+00 5.446824042839784497e+00 5.469203449805599249e+00 5.497486790153240044e+00 5.532048362338637837e+00 5.574013217030564959e+00 5.623569183646542236e+00 5.680649330921405671e+00 5.744959386946858260e+00 5.815286251749927970e+00 5.890489968781967178e+00 5.969755594401714660e+00 6.052214716983356446e+00 6.137529467340121059e+00 6.223911494587297533e+00 6.308961098481756125e+00 6.392324388209025265e+00 6.474225792892476683e+00 6.553858703172168454e+00 6.630986733549118384e+00 6.706155396554895454e+00 6.779820276513138566e+00 6.852938608600785741e+00 6.926106533534213128e+00 6.999454819026269092e+00 7.071798255785152421e+00 7.140585016465717416e+00 7.204512665776277913e+00 7.263244017820857934e+00 7.317022319668941677e+00 7.366473762771076572e+00 7.411017998210181368e+00 7.450582073174773612e+00 7.484714719471568856e+00 7.512086813058784784e+00 7.531625401691234956e+00 7.543067279581693541e+00 7.548007777068089119e+00 7.547064551033634494e+00 7.539954841504756367e+00 7.527842103932039564e+00 7.512985625431654491e+00 7.498096309883281130e+00 7.484899125003083853e+00 7.474660692339893941e+00 7.468525574034204695e+00 7.467500372228093042e+00 7.471904137866111739e+00 7.481138071672479128e+00 7.495107314454506842e+00 7.513777134259015611e+00 7.536718385431553813e+00 7.563484583025904762e+00 7.594474050423499101e+00 7.630528954929752139e+00 7.671847532691452365e+00 7.717513189414577646e+00 7.767067935478006113e+00 7.819513353961699664e+00 7.873926908221780430e+00 7.930769394226604874e+00 7.988494965225733324e+00 8.044404548807090549e+00 8.097128248002702477e+00 8.145710792573758852e+00 8.188938777616248998e+00 8.226370582649920493e+00 8.258425333863749884e+00 8.285689543401893786e+00 8.309363092370448456e+00 8.330965689880635239e+00 8.350840982768408693e+00 8.369647917833367146e+00 8.389561345688189675e+00 8.412541226446533571e+00 8.438892788521711097e+00 8.467302757325287033e+00 8.496017930912692862e+00 8.523850444813152905e+00 8.549563286887142510e+00 8.571047949613323169e+00 8.585831988771136736e+00 8.592052989078714731e+00 8.589548292143023289e+00 8.577816032102438371e+00 8.555730973168666154e+00 8.523169641399402252e+00 8.481118456719034526e+00 8.430743853801770271e+00 8.373364473951035336e+00 8.310167964534231899e+00 8.241926395587462650e+00 8.169232338187564224e+00 8.092283460980219445e+00 8.010489251876157013e+00 7.923016682107284048e+00 7.831711409060287288e+00 7.738692977897120961e+00 7.644570569294525164e+00 7.549314061662906639e+00 7.453505922761794800e+00 7.358321368080301461e+00 7.265278162808061602e+00 7.176367519606797529e+00 7.094135218393012643e+00 7.020309036684993842e+00 6.955205373099937027e+00 6.898626816562106967e+00 6.849155441396133526e+00 6.805448356765624318e+00 6.766944727670185067e+00 6.733439643014325071e+00 6.703212951371827266e+00 6.673896806016504257e+00 6.644842549561539968e+00 6.615672850487391621e+00 6.586270533728952437e+00 6.556604405122015145e+00 6.526215024752244354e+00 6.494156123354099641e+00 6.459324764294710697e+00 6.420733892738915038e+00 6.377011338529158913e+00 6.326887454694650081e+00 6.268646418575250401e+00 6.202649481528716535e+00 6.130577672001903622e+00 6.052783315359401506e+00 5.968913575589784415e+00 5.879744924417495966e+00 5.787193930262700903e+00 5.692856521145845505e+00 5.598085814204668331e+00 5.504690645953014716e+00 5.416880711990918584e+00 5.337242992574750211e+00 5.266032960918517247e+00 5.203137135246790557e+00 5.146493480012726884e+00 5.094459098852187395e+00 5.047691526356945069e+00 5.005936851725783399e+00 4.966831257216245632e+00 4.928348978859046881e+00 4.890678424707886052e+00 4.854851877114192860e+00 4.822396296312410513e+00 4.794868450438398710e+00 4.772133683232565815e+00 4.753455990306813206e+00 4.737039028094230275e+00 4.720717056812905987e+00 4.702962591944203297e+00 4.682743801201302070e+00 4.659785412947647920e+00 4.634700045786775746e+00 4.609127108222017988e+00 4.584287128820598411e+00 4.560266969305373230e+00 4.537405702796338147e+00 4.516348804252331206e+00 4.495925375343519548e+00 4.474800597300634841e+00 4.454500263913955038e+00 4.436798951029370386e+00 4.421253858226302569e+00 4.406986097354226750e+00 4.393697593366852949e+00 4.381547639789603821e+00 4.370581562275859255e+00 4.359311797474417105e+00 4.346754697796759714e+00 4.331126365418603186e+00 4.307819485506162671e+00 4.274301692382157292e+00 4.231203324615159467e+00 4.180294302317388855e+00 4.125781968087447460e+00 4.070537336151772045e+00 4.016018861486674751e+00 3.964219051561459484e+00 3.916696029838270920e+00 3.874330950776496696e+00 3.836117327415115685e+00 3.801450472063925279e+00 3.769414734202964024e+00 3.737419616683766765e+00 3.703353950060418232e+00 3.666382268572745851e+00 3.626372244868310002e+00 3.583617053405003805e+00 3.538762015359838475e+00 3.493475671670429605e+00 3.450447179128333985e+00 3.411093569701882711e+00 3.372976537451986001e+00 3.334108069152429632e+00 3.293942031367052437e+00 3.250618176307347174e+00 3.203952034045999930e+00 3.153929022238330049e+00 3.100902584427944753e+00 3.046186400524517612e+00 2.989775882734551971e+00 2.932728415998241633e+00 2.876488736511588762e+00 2.822034024631529636e+00 2.768899477589818137e+00 2.715364576786113648e+00 2.661984193391243370e+00 2.609720885096132204e+00 2.559929353519314610e+00 2.515482402770112369e+00 2.477629831060280896e+00 2.444941188144886368e+00 2.415114206315453593e+00 2.385903845610785723e+00 2.356678543126181413e+00 2.327089071609314441e+00 2.297881094052675710e+00 2.271531038919938350e+00 2.248984868763570955e+00 2.230783165689135483e+00 2.216730041972867049e+00 2.206550870983157608e+00 2.202317932745356810e+00 2.206387534996285815e+00 2.219386871216902701e+00 2.241380273587299854e+00 2.271928786244829634e+00 2.310209226836380747e+00 2.354948315312916929e+00 2.403006145205041300e+00 2.450493089796411450e+00 2.496108328968766887e+00 2.537565179693744177e+00 2.571627293605807552e+00 2.597463556479549851e+00 2.614243633491630803e+00 2.622896725326788747e+00 2.623530485812254565e+00 2.613349166695935200e+00 2.589840748410884519e+00 2.551852329145048337e+00 2.500317834445102250e+00 2.436766512714953592e+00 2.362567105804733725e+00 2.279543697659458523e+00 2.189583842025442095e+00 2.094692319987538465e+00 1.996936367515888433e+00 1.897752254044125619e+00 1.797332463139499126e+00 1.696194701130536497e+00 1.597107429414094559e+00 1.501962000027003752e+00 1.412054660825589503e+00 1.328339913454061660e+00 1.250207220687133747e+00 1.177250497042515276e+00 1.110051461025406194e+00 1.049325881104765879e+00 9.950934549453057665e-01 9.457105607547771076e-01 8.988157099628049096e-01 8.538809153183347656e-01 8.114214709342935095e-01 7.724509019564943513e-01 7.382968604005819557e-01 7.095013436942271268e-01 6.848590388579685051e-01 6.627317855039446259e-01 6.422677778828136397e-01 6.236491640058883235e-01 6.076867292629298811e-01 5.957237241809658634e-01 5.882293014835050515e-01 5.846653077788085406e-01 5.842121922735054040e-01 5.869197466925520912e-01 5.937747826572031817e-01 6.047753075019129954e-01 6.179954938906286888e-01 6.300825907619911348e-01 6.386494823116334318e-01 6.430615148989290430e-01 6.432806554060832571e-01 6.381951913552729172e-01 6.270352469725670730e-01 6.104668639397772267e-01 5.893317813309261188e-01 5.659369965147974524e-01 5.422996072648237353e-01 5.178576507267439455e-01 4.929249486727340646e-01 4.679952605861033010e-01 4.425360814920192842e-01 4.168206803375744673e-01 3.920956726302365913e-01 3.685556486368855578e-01 3.447139650912772746e-01 3.196758358615250373e-01 2.938912204868364131e-01 2.690861281572864416e-01 2.469303210664733628e-01 2.274628209035758908e-01 2.090863466559060024e-01 1.895769619530854599e-01 1.677591194801851815e-01 1.445638999536987268e-01 1.215146331766484566e-01 1.003758864344130725e-01 8.203987484821058385e-02 6.706382941023533717e-02 5.637613723807644722e-02 5.082439905239748146e-02 5.104378265513021679e-02 5.716255473931654285e-02 6.824786605103531911e-02 8.286559927522801905e-02 1.010186227544549037e-01 1.239562757585854769e-01 1.533691392107432439e-01 1.887907928796322965e-01 2.284513827848918821e-01 2.699670000552107374e-01 3.116490373665047331e-01 3.534089971726656620e-01 3.938196078133454070e-01 4.310264444631172198e-01 4.640985768668876577e-01 4.932520899326381381e-01 5.186968592057153993e-01 5.401141403469951197e-01 5.579344761414044562e-01 5.733169107430894362e-01 5.861826789568691520e-01 5.955590550628017121e-01 6.016258163196307462e-01 6.053715526676285430e-01 6.075585868286712543e-01 6.076634371906775023e-01 6.037067725424409836e-01 5.935058720616753769e-01 5.771960322749447592e-01 5.565832866489089925e-01 5.341862922634396105e-01 5.127989036605666850e-01 4.934988956987435560e-01 4.766133896131405367e-01 4.611561855373484953e-01 4.473047713926666114e-01 4.364869244764437717e-01 4.297296780184412524e-01 4.294678537401912521e-01 4.375805745133967695e-01 4.547207668136307723e-01 4.815451506729886422e-01 5.189518756853884751e-01 5.674431058981065368e-01 6.270593369386886495e-01 6.972129894583127818e-01 7.772984726875785677e-01 8.664956737107805118e-01 9.642021357775707457e-01 1.069648076992846031e+00 1.181967338069487727e+00 1.301016519841339480e+00 1.425379085128352985e+00 1.552207422494235933e+00 1.678597154531984437e+00 1.801175410476749228e+00 1.917085947268017065e+00 2.024745957850899281e+00 2.121451796096243569e+00 2.204084841032321496e+00 2.270530267325478579e+00 2.319466756632068805e+00 2.350493331209131842e+00 2.364505779101601313e+00 2.364790191067835945e+00 2.355295257654594021e+00 2.338364535448266945e+00 2.315278846526618306e+00 2.287324114562958588e+00 2.256579314340760867e+00 2.225894768249449651e+00 2.197925447184108982e+00 2.175349211557823015e+00 2.161967376325076184e+00 2.160958659504099710e+00 2.174516621707103692e+00 2.203395106730662523e+00 2.246297527983247555e+00 2.302028267290365360e+00 2.369490735306602147e+00 2.447990645977536239e+00 2.537252835977369614e+00 2.636074699992398074e+00 2.741659959330533081e+00 2.852153934083012654e+00 2.965544044374301524e+00 3.079455919799353847e+00 3.192250136614275036e+00 3.301651048650785736e+00 3.402879809241143416e+00 3.491691394340381560e+00 3.565972548720655055e+00 3.623242310615344408e+00 3.662669110157243058e+00 3.684692473703510718e+00 3.688982262341800489e+00 3.674423264581076154e+00 3.642734145284863612e+00 3.598029293028055076e+00 3.542902686518018651e+00 3.479279692753731279e+00 3.409874475434827801e+00 3.338883282277341102e+00 3.271326157626868181e+00 3.211024414428190088e+00 3.160964135143612630e+00 3.122709544383999614e+00 3.097522640867218513e+00 3.087053279021060526e+00 3.090669321578339179e+00 3.107039759339939256e+00 3.135265496816894260e+00 3.173690934273702080e+00 3.220202591106910095e+00 3.272858964542594506e+00 3.331648388370861191e+00 3.396406329017367387e+00 3.464465656415234296e+00 3.532909906258463018e+00 3.602279682300104646e+00 3.672266811442703283e+00 3.740281382983465797e+00 3.806316181780483365e+00 3.868563056003504474e+00 3.927535008265467642e+00 3.984446321890607656e+00 4.036805640626837111e+00 4.085251168034073288e+00 4.132347101139893120e+00 4.178462963071296166e+00 4.223740324323835615e+00 4.270422487289116553e+00 4.321085735009152273e+00 4.376793283240864696e+00 4.438282008781805565e+00 4.507212903044295338e+00 4.584424281448253424e+00 4.670532198728973405e+00 4.766296494335652056e+00 4.868638210804588695e+00 4.972722162136698820e+00 5.073826240548016564e+00 5.167678336739816025e+00 5.250952742953579389e+00 5.321064789028530306e+00 5.378639459880374396e+00 5.424389714819627173e+00 5.456342838902703107e+00 5.473074240024133452e+00 5.474681273461070141e+00 5.461626311385049171e+00 5.433868773669836116e+00 5.390888291892824924e+00 5.335878419828751440e+00 5.271450609984778879e+00 5.197056714429752589e+00 5.114978346409097654e+00 5.028653177315849376e+00 4.937355162240748108e+00 4.839641335664505384e+00 4.734973418909484089e+00 4.621610971436302506e+00 4.499978844987984061e+00 4.369881982094354633e+00 4.230599774159932380e+00 4.086197452932967877e+00 3.938308494518058200e+00 3.785777205368339615e+00 3.629291790102913140e+00 3.471092678754537530e+00 3.312956972246276166e+00 3.154425830713827317e+00 2.998346451315796024e+00 2.847297725526116707e+00 2.700204526702019159e+00 2.558380530879396542e+00 2.422333190284417181e+00 2.290707383852232493e+00 2.168177422298661838e+00 2.060919511170810292e+00 1.972921486081891995e+00 1.905386409695924987e+00 1.857094185262912811e+00 1.828070447470769411e+00 1.816931507612174368e+00 1.821963322890642889e+00 1.841693668844329501e+00 1.873542466774390292e+00 1.915272259872377925e+00 1.964406909886041497e+00 2.019122141612278210e+00 2.078223567830202789e+00 2.136568700414303912e+00 2.189562811729548919e+00 2.236166164836114412e+00 2.274157473914725891e+00 2.300944568505818300e+00 2.314631216241597400e+00 2.316450737375684188e+00 2.309753287375227782e+00 2.297402844003026079e+00 2.282546634098992389e+00 2.268937661653285254e+00 2.261182020633654588e+00 2.260877118984030432e+00 2.267197211462289363e+00 2.282248837649238471e+00 2.308135475835047412e+00 2.341643579377408191e+00 2.378807072190501248e+00 2.417203510270407030e+00 2.452499813217881464e+00 2.483026785485176191e+00 2.511296397740618858e+00 2.538680950579785822e+00 2.565419462684126017e+00 2.592792237489025098e+00 2.618745165949561748e+00 2.639053114018490298e+00 2.650137460166211323e+00 2.650019701750831569e+00 2.638349441372158655e+00 2.615075982486370965e+00 2.579776091125189019e+00 2.530383013268772352e+00 2.468271005469125257e+00 2.395698715464888551e+00 2.312838667158235051e+00 2.221557577371962022e+00 2.125249036515219014e+00 2.024879700986208064e+00 1.920019520295473736e+00 1.811330165124265923e+00 1.700935590386336793e+00 1.592355250675814293e+00 1.488737603877009930e+00 1.392810715284315881e+00 1.305759925568607205e+00 1.228094055423701203e+00 1.160209939359962750e+00 1.100214294982724494e+00 1.043868824389261540e+00 9.884425677981095726e-01 9.343671575339624891e-01 8.851826903497376220e-01 8.423961623654576680e-01 8.063531080912951232e-01 7.809398604935985366e-01 7.680190660502838051e-01 7.688216231458616656e-01 7.851965686847016679e-01 8.154925695689296816e-01 8.552816992977486654e-01 8.999848983108065248e-01 9.474060950419298521e-01 9.958672311696920021e-01 1.045396847316861555e+00 1.096597998827607112e+00 1.146995435807656838e+00 1.195226847303893836e+00 1.242068632990986243e+00 1.287235308381063037e+00 1.331369724384465103e+00 1.377420223048143377e+00 1.424247178700310812e+00 1.471844031366420724e+00 1.522928260830892500e+00 1.575604691210654495e+00 1.625996723792991538e+00 1.673364526939860264e+00 1.719090930964557007e+00 1.762649406375480954e+00 1.802738282702028183e+00 1.838880313705398839e+00 1.872547008441892480e+00 1.906305844672041783e+00 1.940063034057334823e+00 1.972131620696218057e+00 2.000702053193181396e+00 2.026867365625032225e+00 2.054218122630875332e+00 2.085637835983900956e+00 2.123351950258723253e+00 2.167403991593384038e+00 2.218313242475046465e+00 2.278430599160181647e+00 2.349607132830721312e+00 2.435032070663331716e+00 2.536027979944678101e+00 2.651195404719659532e+00 2.780645868901709505e+00 2.924111379520332399e+00 3.081443537513600006e+00 3.251502807076368740e+00 3.430665078468642548e+00 3.613649377656578121e+00 3.795047864836782026e+00 3.973268685800957378e+00 4.144048879080101777e+00 4.301319917205704613e+00 4.441072952567407306e+00 4.559193293602473496e+00 4.653106315014624350e+00 4.721750311729865146e+00 4.763911737858591344e+00 4.779677739624953681e+00 4.773049415837363085e+00 4.747758498713018582e+00 4.706450275377742187e+00 4.651936308698211953e+00 4.588608169071487275e+00 4.521285317836965412e+00 4.452992658305054086e+00 4.385283469051174166e+00 4.320174495791325953e+00 4.263059078455393447e+00 4.220817078768868136e+00 4.200887760005844740e+00 4.207156318888817026e+00 4.239590051266648452e+00 4.295506683864317665e+00 4.369905193777588792e+00 4.459181029093103987e+00 4.558875297491337797e+00 4.663148285385404712e+00 4.766365183795726601e+00 4.861994928447421316e+00 4.943314566566168189e+00 5.006506034179859732e+00 5.048526692682855810e+00 5.066079148649451191e+00 5.057185916989072716e+00 5.022689902756713565e+00 4.963130850434321673e+00 4.876386727690686484e+00 4.763447674844075053e+00 4.629566985575317872e+00 4.483868466057744584e+00 4.334602105068491085e+00 4.189748245219565348e+00 4.055523512236868910e+00 3.932224683460153969e+00 3.821844056266071377e+00 3.727485732829785459e+00 3.650788506773295250e+00 3.593917910003294747e+00 3.561343706991639824e+00 3.556679202267665652e+00 3.583647571082597239e+00 3.647111739713003065e+00 3.751023500994907334e+00 3.899725513556040912e+00 4.093622888952192618e+00 4.329445566675927282e+00 4.602589976921051651e+00 4.906865432311815489e+00 5.236057283422258735e+00 5.587035322820411487e+00 5.955675247821954343e+00 6.334354241205311986e+00 6.715785331058551577e+00 7.095214736328724570e+00 7.471236266658102920e+00 7.841370134105011047e+00 8.202110440019456661e+00 8.551160177566357490e+00 8.887086678019318953e+00 9.208255873737597241e+00 9.513059113508083087e+00 9.799252169634728560e+00 1.006055513627068798e+01 1.028750390668891690e+01 1.047314062249720301e+01 1.061391514653302082e+01 1.070412508751568481e+01 1.073317907868952048e+01 1.068772158641498216e+01 1.055537220044165814e+01 1.032599061781643535e+01 9.993855434182455255e+00 9.558250924907140345e+00 9.020167694862108121e+00 8.381358331487232860e+00 7.644232205825620241e+00 6.815214410761736730e+00 5.905542545034141000e+00 4.929819758115107753e+00 3.899481366271515537e+00 2.822250389102699319e+00 1.709235408209762275e+00 5.726849830567436461e-01 -5.726849774475506472e-01 -1.709235402716490437e+00 -2.822250383815886554e+00 -3.899481361246139866e+00 -4.929819753383029024e+00 -5.905542540603789803e+00 -6.815214406631175059e+00 -7.644232201990256215e+00 -8.381358327939933517e+00 -9.020167691596670423e+00 -9.558250921912300413e+00 -9.993855431436207581e+00 -1.032599061529295881e+01 -1.055537219811946770e+01 -1.068772158428042651e+01 -1.073317907673960825e+01 -1.070412508574595556e+01 -1.061391514493351451e+01 -1.047314062105266785e+01 -1.028750390537872583e+01 -1.006055513507208232e+01 -9.799252168519881678e+00 -9.513059112441915488e+00 -9.208255872681055720e+00 -8.887086676936140961e+00 -8.551160176426261472e+00 -8.202110438809532056e+00 -7.841370132830968842e+00 -7.471236265336322901e+00 -7.095214734980467064e+00 -6.715785329698043427e+00 -6.334354239843400514e+00 -5.955675246472516449e+00 -5.587035321499976170e+00 -5.236057282155579529e+00 -4.906865431126491650e+00 -4.602589975846378856e+00 -4.329445565740344115e+00 -4.093622888161154272e+00 -3.899725512893139623e+00 -3.751023500435786140e+00 -3.647111739246298612e+00 -3.583647570718386355e+00 -3.556679202027622111e+00 -3.561343706912843743e+00 -3.593917910127826687e+00 -3.650788507140133365e+00 -3.727485733467216011e+00 -3.821844057193829247e+00 -3.932224684695909467e+00 -4.055523513791705170e+00 -4.189748247093779909e+00 -4.334602107248247016e+00 -4.483868468523030337e+00 -4.629566988302177499e+00 -4.763447677805801028e+00 -4.876386730853319307e+00 -4.963130853757639294e+00 -5.022689906199811816e+00 -5.057185920509779109e+00 -5.066079152209142400e+00 -5.048526696253385460e+00 -5.006506037741518256e+00 -4.943314570098948479e+00 -4.861994931929880082e+00 -4.766365187205737541e+00 -4.663148288699110466e+00 -4.558875300685713228e+00 -4.459181032150970836e+00 -4.369905196695726524e+00 -4.295506686657876827e+00 -4.239590053961183713e+00 -4.207156321516427155e+00 -4.200887762602894426e+00 -4.220817081372605806e+00 -4.263059081093745206e+00 -4.320174498485933157e+00 -4.385283471830184077e+00 -4.452992661198834412e+00 -4.521285320866336832e+00 -4.588608172242548022e+00 -4.651936312010787056e+00 -4.706450278826959988e+00 -4.747758502285641669e+00 -4.773049419516438796e+00 -4.779677743392714895e+00 -4.763911741702584024e+00 -4.721750315641088491e+00 -4.653106318973896371e+00 -4.559193297584261728e+00 -4.441072956554282136e+00 -4.301319921186337325e+00 -4.144048883048664145e+00 -3.973268689754339889e+00 -3.795047868771896038e+00 -3.613649381575934960e+00 -3.430665082379135811e+00 -3.251502810989126413e+00 -3.081443541441950096e+00 -2.924111383475800796e+00 -2.780645872892168580e+00 -2.651195408748745930e+00 -2.536027984018179637e+00 -2.435032074793612722e+00 -2.349607137033644655e+00 -2.278430603454347558e+00 -2.218313246884050738e+00 -2.167403996144284140e+00 -2.123351954974837419e+00 -2.085637840881401583e+00 -2.054218127723413723e+00 -2.026867370924501088e+00 -2.000702058709441733e+00 -1.972131626437989116e+00 -1.940063040031974051e+00 -1.906305850881363284e+00 -1.872547014881937200e+00 -1.838880320370562593e+00 -1.802738289593893040e+00 -1.762649413498517115e+00 -1.719090938314786543e+00 -1.673364534507128187e+00 -1.625996731563143616e+00 -1.575604699163221323e+00 -1.522928268942295160e+00 -1.471844039612322907e+00 -1.424247187051702612e+00 -1.377420231478671209e+00 -1.331369732868495692e+00 -1.287235316888315495e+00 -1.242068641492397818e+00 -1.195226855767100638e+00 -1.146995444199208514e+00 -1.096598007119115703e+00 -1.045396855483827547e+00 -9.958672391923354406e-01 -9.474061029061536798e-01 -8.999849060026089420e-01 -8.552817068054485716e-01 -8.154925768826034593e-01 -7.851965757966754555e-01 -7.688216300531962588e-01 -7.680190727542448581e-01 -7.809398670023467437e-01 -8.063531144215283497e-01 -8.423961685443948078e-01 -8.851826964162545774e-01 -9.343671635297580158e-01 -9.884425737600398554e-01 -1.043868830355674904e+00 -1.100214300989647453e+00 -1.160209945427275846e+00 -1.228094061563116401e+00 -1.305759931796063977e+00 -1.392810721618143788e+00 -1.488737610337476092e+00 -1.592355257284293835e+00 -1.700935597162782864e+00 -1.811330172086183854e+00 -1.920019527458533881e+00 -2.024879708363279907e+00 -2.125249044115655739e+00 -2.221557585207237118e+00 -2.312838675241266628e+00 -2.395698723804082775e+00 -2.468271014070841041e+00 -2.530383022140284321e+00 -2.579776100275975814e+00 -2.615075991926548937e+00 -2.638349451109761823e+00 -2.650019711795266186e+00 -2.650137470525795624e+00 -2.639053124696121966e+00 -2.618745176952391951e+00 -2.592792248828857282e+00 -2.565419474362752972e+00 -2.538680962594935586e+00 -2.511296410087685782e+00 -2.483026798163637583e+00 -2.452499826231200775e+00 -2.417203523616887839e+00 -2.378807085868348992e+00 -2.341643593382991551e+00 -2.308135490159604064e+00 -2.282248852270496897e+00 -2.267197226338076632e+00 -2.260877134068086214e+00 -2.261182035886240005e+00 -2.268937677031513278e+00 -2.282546649560468488e+00 -2.297402859519081186e+00 -2.309753302924021590e+00 -2.316450752934287483e+00 -2.314631231788142784e+00 -2.300944584015065963e+00 -2.274157489358548112e+00 -2.236166180189950392e+00 -2.189562826973074028e+00 -2.136568715532438656e+00 -2.078223582813892190e+00 -2.019122156450655847e+00 -1.964406924564054080e+00 -1.915272274376449646e+00 -1.873542481098180668e+00 -1.841693682986348390e+00 -1.821963336852130411e+00 -1.816931521400049876e+00 -1.828070461092410337e+00 -1.857094198731097823e+00 -1.905386423029208354e+00 -1.972921499302016768e+00 -2.060919524305726114e+00 -2.168177435370389095e+00 -2.290707396877006641e+00 -2.422333203286425540e+00 -2.558380543895647286e+00 -2.700204539784097246e+00 -2.847297738719124727e+00 -2.998346464654215282e+00 -3.154425844235754006e+00 -3.312956985983988467e+00 -3.471092692730795015e+00 -3.629291804340880390e+00 -3.785777219889726819e+00 -3.938308509337165475e+00 -4.086197468057563675e+00 -4.230599789591484416e+00 -4.369881997829458520e+00 -4.499978861016814768e+00 -4.621610987755470745e+00 -4.734973435520620555e+00 -4.839641352564028942e+00 -4.937355179423386531e+00 -5.028653194774943991e+00 -5.114978364132783284e+00 -5.197056732397689061e+00 -5.271450628172702046e+00 -5.335878438201524077e+00 -5.390888310398317174e+00 -5.433868792253766955e+00 -5.461626329998243712e+00 -5.474681292055149306e+00 -5.473074258548530580e+00 -5.456342857307987515e+00 -5.424389733063619268e+00 -5.378639477928198964e+00 -5.321064806860795748e+00 -5.250952760560802624e+00 -5.167678354117749784e+00 -5.073826257700811304e+00 -4.972722179077025295e+00 -4.868638227560021292e+00 -4.766296510946697040e+00 -4.670532215237915175e+00 -4.584424297889776234e+00 -4.507212919446684118e+00 -4.438282025179904444e+00 -4.376793299676877247e+00 -4.321085751520892693e+00 -4.270422503908603673e+00 -4.223740341082005578e+00 -4.178462979989205017e+00 -4.132347118231948002e+00 -4.085251185317649636e+00 -4.036805658115386386e+00 -3.984446339583259000e+00 -3.927535026150184017e+00 -3.868563074068684493e+00 -3.806316199999435046e+00 -3.740281401319606847e+00 -3.672266829857629755e+00 -3.602279700744616342e+00 -3.532909924677109625e+00 -3.464465674755742519e+00 -3.396406347234838474e+00 -3.331648406422228703e+00 -3.272858982393545446e+00 -3.220202608736830729e+00 -3.173690951673538763e+00 -3.135265513993589881e+00 -3.107039776312940482e+00 -3.090669338375670705e+00 -3.087053295678620746e+00 -3.097522657426028392e+00 -3.122709560890875480e+00 -3.160964151646514786e+00 -3.211024430976658905e+00 -3.271326174269722387e+00 -3.338883299060698917e+00 -3.409874492399275425e+00 -3.479279709930846565e+00 -3.542902703930516761e+00 -3.598029310693366067e+00 -3.642734163219205623e+00 -3.674423282794481160e+00 -3.688982280835361838e+00 -3.684692492468987446e+00 -3.662669129181136629e+00 -3.623242329884319712e+00 -3.565972568217341543e+00 -3.491691414044322705e+00 -3.402879829133408585e+00 -3.301651068710920178e+00 -3.192250156814249618e+00 -3.079455940110362722e+00 -2.965544064771244326e+00 -2.852153954536459590e+00 -2.741659979807969716e+00 -2.636074720459490095e+00 -2.537252856400764589e+00 -2.447990666331572918e+00 -2.369490755575893726e+00 -2.302028287465598844e+00 -2.246297548059201343e+00 -2.203395126710889329e+00 -2.174516641604207212e+00 -2.160958679339612054e+00 -2.161967396125929142e+00 -2.175349231349424706e+00 -2.197925466988910337e+00 -2.225894788090199139e+00 -2.256579334240000456e+00 -2.287324134541630638e+00 -2.315278866604996821e+00 -2.338364555644874887e+00 -2.355295277983951774e+00 -2.364790211538888798e+00 -2.364505799716011936e+00 -2.350493351959158872e+00 -2.319466777503334409e+00 -2.270530288302995192e+00 -2.204084862100470943e+00 -2.121451817238445336e+00 -2.024745979049926259e+00 -1.917085968507091343e+00 -1.801175431741675492e+00 -1.678597175809347641e+00 -1.552207443769344941e+00 -1.425379106391175155e+00 -1.301016541086006173e+00 -1.181967359290118980e+00 -1.069648098183512586e+00 -9.642021569378670387e-01 -8.664956948461949304e-01 -7.772984938102054375e-01 -6.972130105883606044e-01 -6.270593580984096249e-01 -5.674431271112713171e-01 -5.189518969758144529e-01 -4.815451720618057485e-01 -4.547207883207473600e-01 -4.375805961572502012e-01 -4.294678755360861189e-01 -4.297296999777063808e-01 -4.364869466047555102e-01 -4.473047936926682344e-01 -4.611562080121574536e-01 -4.766134122623473246e-01 -4.934989185192883432e-01 -5.127989266468864216e-01 -5.341863154073640541e-01 -5.565833099389940752e-01 -5.771960556967801192e-01 -5.935058955981957762e-01 -6.037067961794320148e-01 -6.076634609213967808e-01 -6.075586106459149871e-01 -6.053715765701283003e-01 -6.016258403173126990e-01 -5.955590791688210039e-01 -5.861827031811943645e-01 -5.733169350912661333e-01 -5.579345006192756307e-01 -5.401141649599870975e-01 -5.186968839541192811e-01 -4.932521148112938292e-01 -4.640986018702212279e-01 -4.310264695796658940e-01 -3.938196330286915514e-01 -3.534090224731749053e-01 -3.116490627383410317e-01 -2.699670254896049393e-01 -2.284514082805268187e-01 -1.887908184353268570e-01 -1.533691648213285075e-01 -1.239563014210369324e-01 -1.010186484736379647e-01 -8.286562506030016595e-02 -6.824789191024657753e-02 -5.716258068041468049e-02 -5.104380868616423261e-02 -5.082442518135891346e-02 -5.637616347150186530e-02 -6.706385575486750739e-02 -8.203990131440452860e-02 -1.003759130290054757e-01 -1.215146599046179332e-01 -1.445639268235930641e-01 -1.677591465025255468e-01 -1.895769891404952556e-01 -2.090863740210091304e-01 -2.274628484551660668e-01 -2.469303488104284405e-01 -2.690861560932112928e-01 -2.938912486103654187e-01 -3.196758641746204610e-01 -3.447139936095243717e-01 -3.685556773790606422e-01 -3.920957016051178634e-01 -4.168207095536755058e-01 -4.425361109562687134e-01 -4.679952902983964269e-01 -4.929249786284611301e-01 -5.178576809214366916e-01 -5.422996377032809345e-01 -5.659370272024054627e-01 -5.893318122700760275e-01 -6.104668951368897867e-01 -6.270352784370548660e-01 -6.381952230957668171e-01 -6.432806874229574090e-01 -6.430615471824301377e-01 -6.386495148465590743e-01 -6.300826235314219703e-01 -6.179955268766490484e-01 -6.047753406791519515e-01 -5.937748159965625661e-01 -5.869197801693033512e-01 -5.842122258648658750e-01 -5.846653414589441100e-01 -5.882293352266181330e-01 -5.957237579663627880e-01 -6.076867630757996075e-01 -6.236491978336479169e-01 -6.422678117144979826e-01 -6.627318193282296654e-01 -6.848590726655066074e-01 -7.095013774795441153e-01 -7.382968941611491864e-01 -7.724509356924242898e-01 -8.114215046457741165e-01 -8.538809490064555030e-01 -8.988157436319932359e-01 -9.457105944120296481e-01 -9.950934886002402724e-01 -1.049325914752288424e+00 -1.110051494648372827e+00 -1.177250530629394332e+00 -1.250207254228264286e+00 -1.328339946946478056e+00 -1.412054694277405043e+00 -1.501962033456464729e+00 -1.597107462850050785e+00 -1.696194734601841780e+00 -1.797332496676310010e+00 -1.897752287679404182e+00 -1.996936401273839756e+00 -2.094692353877656732e+00 -2.189583876049181033e+00 -2.279543731823754360e+00 -2.362567140123946974e+00 -2.436766547206097311e+00 -2.500317869129753845e+00 -2.551852364047700217e+00 -2.589840783551240033e+00 -2.613349202087421386e+00 -2.623530521465945231e+00 -2.622896761261618970e+00 -2.614243669736818099e+00 -2.597463593063552789e+00 -2.571627330550647628e+00 -2.537565217014306818e+00 -2.496108366672884493e+00 -2.450493127889786127e+00 -2.403006183697349307e+00 -2.354948354206614525e+00 -2.310209266120309302e+00 -2.271928825914705019e+00 -2.241380313650207956e+00 -2.219386911678425722e+00 -2.206387575860438321e+00 -2.202317974014110558e+00 -2.206550912651917162e+00 -2.216730084027383807e+00 -2.230783208118638505e+00 -2.248984911559925859e+00 -2.271531082071359897e+00 -2.297881137545364716e+00 -2.327089115426224541e+00 -2.356678587247930778e+00 -2.385903890022316620e+00 -2.415114251003302570e+00 -2.444941233088468557e+00 -2.477629876224979100e+00 -2.515482448116981740e+00 -2.559929399018023410e+00 -2.609720930728688160e+00 -2.661984239149823850e+00 -2.715364622664308669e+00 -2.768899523580197197e+00 -2.822034070726898491e+00 -2.876488782705216352e+00 -2.932728462287325311e+00 -2.989775929130581655e+00 -3.046186447052322777e+00 -3.100902631122693709e+00 -3.153929069138001307e+00 -3.203952081181803191e+00 -3.250618223710448618e+00 -3.293942079070990125e+00 -3.334108117188525622e+00 -3.372976585847384801e+00 -3.411093618481841450e+00 -3.450447228314001080e+00 -3.493475721284376334e+00 -3.538762065446113159e+00 -3.583617104003182785e+00 -3.626372295990835770e+00 -3.666382320221934776e+00 -3.703354002229810593e+00 -3.737419669355035889e+00 -3.769414787349467222e+00 -3.801450525657390944e+00 -3.836117381437392559e+00 -3.874331005219136426e+00 -3.916696084701274838e+00 -3.964219106857354014e+00 -4.016018917223345142e+00 -4.070537392328057891e+00 -4.125782024687691951e+00 -4.180294359314183694e+00 -4.231203381979345757e+00 -4.274301750092588392e+00 -4.307819543546556496e+00 -4.331126423766530564e+00 -4.346754756432002154e+00 -4.359311856375932770e+00 -4.370581621415861484e+00 -4.381547699146769226e+00 -4.393697652930066866e+00 -4.406986157114946678e+00 -4.421253918178067899e+00 -4.436799011162706030e+00 -4.454500324208609641e+00 -4.474800657728724929e+00 -4.495925435868491249e+00 -4.516348864836431609e+00 -4.537405763405380377e+00 -4.560267029910784586e+00 -4.584287189401234031e+00 -4.609127168760687177e+00 -4.634700106265672304e+00 -4.659785473347156426e+00 -4.682743861501839966e+00 -4.702962652112450570e+00 -4.720717116808748059e+00 -4.737039087895020373e+00 -4.753456049921977566e+00 -4.772133742691345049e+00 -4.794868509776038401e+00 -4.822396355576702653e+00 -4.854851936356920916e+00 -4.890678483976298452e+00 -4.928349038187341158e+00 -4.966831316627472681e+00 -5.005936911239922793e+00 -5.047691586007398534e+00 -5.094459158671682530e+00 -5.146493540016670920e+00 -5.203137195451513541e+00 -5.266033021350031262e+00 -5.337243053265102510e+00 -5.416880772980076308e+00 -5.504690707295934793e+00 -5.598085875965435498e+00 -5.692856583385645486e+00 -5.787193993036177986e+00 -5.879744987766289732e+00 -5.968913639519436209e+00 -6.052783379843909906e+00 -6.130577737001531524e+00 -6.202649547002859975e+00 -6.268646484513881845e+00 -6.326887521097730449e+00 -6.377011405402789102e+00 -6.420733960108390370e+00 -6.459324832178735321e+00 -6.494156191750644957e+00 -6.526215093642580456e+00 -6.556604474464161392e+00 -6.586270603475033347e+00 -6.615672920592152728e+00 -6.644842619973418962e+00 -6.673896876694463742e+00 -6.703213022300640311e+00 -6.733439714186971514e+00 -6.766944799067545979e+00 -6.805448428381440706e+00 -6.849155513246444116e+00 -6.898626888666079537e+00 -6.955205445483647608e+00 -7.020309109362484534e+00 -7.094135291370436747e+00 -7.176367592880974478e+00 -7.265278236371160325e+00 -7.358321441934321250e+00 -7.453505996907288988e+00 -7.549314136115074625e+00 -7.644570644073449550e+00 -7.738693053026103996e+00 -7.831711484584833016e+00 -7.923016758067768173e+00 -8.010489328290505640e+00 -8.092283537854365605e+00 -8.169232415514080969e+00 -8.241926473331822933e+00 -8.310168042640203367e+00 -8.373364552381049819e+00 -8.430743932538433683e+00 -8.481118535729153862e+00 -8.523169720613644529e+00 -8.555731052477579368e+00 -8.577816111391314280e+00 -8.589548371296272578e+00 -8.592053067949230183e+00 -8.585832067210745322e+00 -8.571048027483175957e+00 -8.549563364067415350e+00 -8.523850521248570900e+00 -8.496018006580449367e+00 -8.467302832223715825e+00 -8.438892862702880748e+00 -8.412541299992215116e+00 -8.389561418694754025e+00 -8.369647990452998343e+00 -8.350841055171720484e+00 -8.330965762226277604e+00 -8.309363164813332148e+00 -8.285689616104491506e+00 -8.258425407003864294e+00 -8.226370656404396797e+00 -8.188938852172428895e+00 -8.145710868137324923e+00 -8.097128324765618501e+00 -8.044404626926706214e+00 -7.988495044844622583e+00 -7.930769475463636198e+00 -7.873926991138350928e+00 -7.819513438548844952e+00 -7.767068021646329257e+00 -7.717513277043292597e+00 -7.671847621663346217e+00 -7.630529045109286201e+00 -7.594474141668685618e+00 -7.563484675215838671e+00 -7.536718478453811265e+00 -7.513777227990656726e+00 -7.495107408736272347e+00 -7.481138166323458627e+00 -7.471904232772951460e+00 -7.467500467332702563e+00 -7.468525669285141610e+00 -7.474660787697171571e+00 -7.484899220462415848e+00 -7.498096405481571303e+00 -7.512985721243622628e+00 -7.527842200045842702e+00 -7.539954937992082940e+00 -7.547064647971070350e+00 -7.548007874546568630e+00 -7.543067377701273557e+00 -7.531625500546763163e+00 -7.512086912719591503e+00 -7.484714819954658260e+00 -7.450582174476732433e+00 -7.411018100317949830e+00 -7.366473865649972197e+00 -7.317022423260032049e+00 -7.263244122031335515e+00 -7.204512770501934504e+00 -7.140585121590025786e+00 -7.071798361175622105e+00 -6.999454924556506974e+00 -6.926106639070582105e+00 -6.852938713992941189e+00 -6.779820381613615332e+00 -6.706155501255681273e+00 -6.630986837777701481e+00 -6.553858806882535859e+00 -6.474225896065999741e+00 -6.392324490832068662e+00 -6.308961200544817238e+00 -6.223911596075569541e+00 -6.137529568237647837e+00 -6.052214817291338811e+00 -5.969755694142128810e+00 -5.890490068022198322e+00 -5.815286350591970077e+00 -5.744959485444804059e+00 -5.680649429079672075e+00 -5.623569281465979230e+00 -5.574013314510696482e+00 -5.532048459461414325e+00 -5.497486886887419821e+00 -5.469203546127912041e+00 -5.446824138728286968e+00 -5.429904152968409115e+00 -5.416847179353302622e+00 -5.405822362861027131e+00 -5.394142679113270056e+00 -5.380158465256156930e+00 -5.364298208403319279e+00 -5.345997222614369271e+00 -5.323587117050638362e+00 -5.295307209935280035e+00 -5.259413324894326891e+00 -5.214716520774679509e+00 -5.160864594113955484e+00 -5.098872046692141780e+00 -5.029693264828754451e+00 -4.953969528428853408e+00 -4.872167503530304700e+00 -4.783509917471207018e+00 -4.688155585778884138e+00 -4.587331817306885107e+00 -4.482293296414613160e+00 -4.374988019989744181e+00 -4.268452149527568906e+00 -4.165452934227499071e+00 -4.067576298712879179e+00 -3.975802109325020872e+00 -3.890465712044433033e+00 -3.812077261572897058e+00 -3.740102845644786900e+00 -3.673928582143970445e+00 -3.613614987487309360e+00 -3.558361669531307392e+00 -3.507244987428384420e+00 -3.459078159997223345e+00 -3.412572101127153257e+00 -3.367600950671414850e+00 -3.323176712684710488e+00 -3.277886651415803154e+00 -3.231676073017297313e+00 -3.183481258853641638e+00 -3.131799832378159287e+00 -3.077157505137289473e+00 -3.021328033088442666e+00 -2.965751282980392478e+00 -2.910193956066047694e+00 -2.853601839923953776e+00 -2.795790729608464975e+00 -2.736136555064277776e+00 -2.673890513159629556e+00 -2.609898293010178172e+00 -2.544718472210443672e+00 -2.478245785485614139e+00 -2.411093463602959286e+00 -2.343848842469998583e+00 -2.276460923667065206e+00 -2.207857445930324403e+00 -2.137302641735659758e+00 -2.065316644310449590e+00 -1.993398450418231826e+00 -1.923172679320694689e+00 -1.855064099852647308e+00 -1.787330815924568217e+00 -1.718736523469324817e+00 -1.649678749008474998e+00 -1.581044977493563097e+00 -1.514338291723578145e+00 -1.450439028355339444e+00 -1.389204492982428318e+00 -1.330480963180356468e+00 -1.274727139227367578e+00 -1.223329397051515555e+00 -1.177565024054576526e+00 -1.138340315152072790e+00 -1.106161031034479159e+00 -1.080015632653704261e+00 -1.059075750290800144e+00 -1.042685969780977828e+00 -1.029370746957649407e+00 -1.018410152236714383e+00 -1.009683728388154345e+00 -1.002371114247271544e+00 -9.947014244919814008e-01 -9.847942308388680788e-01 -9.716434330766389182e-01 -9.542143107903167110e-01 -9.315016531637204666e-01 -9.037350664537801004e-01 -8.717618626957914785e-01 -8.362357456596168914e-01 -7.982433013718257531e-01 -7.586241915438532990e-01 -7.178170268239513208e-01 -6.770192867966655648e-01 -6.383501904618624767e-01 -6.035943001472744429e-01 -5.736666505639488323e-01 -5.494510585917302681e-01 -5.311594462588513643e-01 -5.177932369847140226e-01 -5.085778274166007362e-01 -5.034145121019686364e-01 -5.020168852413134930e-01 -5.046368218201910949e-01 -5.107877036880098531e-01 -5.191548715495049038e-01 -5.287130500703409730e-01 -5.388681622739193156e-01 -5.498648409631669010e-01 -5.617130660044211687e-01 -5.731672981498610042e-01 -5.821486968562200603e-01 -5.867928956384422801e-01 -5.866638541454354261e-01 -5.823319297539306660e-01 -5.738129110705616487e-01 -5.607092839651200977e-01 -5.429988968127047455e-01 -5.208745863124859543e-01 -4.948099625052063133e-01 -4.649592079554370483e-01 -4.314581755252355766e-01 -3.950801632137890262e-01 -3.567289209744529677e-01 -3.172785432858181154e-01 -2.773716931684536147e-01 -2.375792374316584021e-01 -1.983785900736529939e-01 -1.598950229476242546e-01 -1.227889188644937374e-01 -8.803116724956895622e-02 -5.555244533527625705e-02 -2.517866548745266095e-02 3.792082465292966054e-03 3.213031700830781823e-02 5.946623759465285292e-02 8.538282640777643262e-02 1.096159159096282837e-01 1.315849779394438479e-01 1.508678585674563255e-01 1.668872098185458785e-01 1.791026189547367808e-01 1.879055904954522738e-01 1.940320932192740877e-01 1.981347553447180831e-01 2.002960011119845340e-01 2.003903827536093751e-01 1.991068333546134328e-01 1.973732659761317232e-01 1.957015206452965284e-01 1.937294983311995955e-01 1.910626152953181500e-01 1.883638590380060096e-01 1.864413524578676373e-01 1.857321130637138717e-01 1.859960636048104965e-01 1.865714086373562453e-01 1.869911354969349404e-01 1.871608536389448296e-01 1.869401955080413347e-01 1.860010063628944332e-01 1.843187299016554315e-01 1.817313095729322370e-01 1.776118148341455372e-01 1.715157303427635171e-01 1.636007462248110500e-01 1.540685432069341387e-01 1.429678354901332271e-01 1.308503737674090450e-01 1.184774636886803262e-01 1.061195884832146774e-01 9.400761710023930462e-02 8.212467821813859703e-02 7.008836832024757657e-02 5.816543300562899976e-02 4.688199014038912232e-02 3.652861475053546803e-02 2.773383268083684169e-02 2.109084803044691814e-02 1.674481769232701728e-02 1.466234885218408238e-02 1.468119063359308099e-02 1.623707366719152542e-02 1.903098970060754236e-02 2.310641391927304583e-02 2.833814506769714511e-02 3.457572407916142954e-02 4.159589940450462986e-02 4.899850237957215776e-02 5.673061399620250161e-02 6.478368531225010829e-02 7.261667376831618115e-02 7.965795085463454883e-02 8.541870651417143856e-02 8.940643767502653994e-02 9.125469433013519427e-02 9.088955759656831834e-02 8.846993791719834355e-02 8.412843521597149210e-02 7.814179326414576188e-02 7.110308039196015784e-02 6.363822674036578864e-02 5.620398886902529256e-02 4.889643880867537706e-02 4.148673316025604241e-02 3.390901450237893827e-02 2.639433857553728432e-02 1.902921925518926208e-02 1.167005404916821899e-02 4.271479569632672529e-03 -3.034948897264839671e-03 -1.006564474422675347e-02 -1.686800149094177734e-02 -2.362973025993315296e-02 -3.050709054691554470e-02 -3.745179771120295958e-02 -4.436202078151627037e-02 -5.156773483174620365e-02 -5.917715164892648622e-02 -6.672067368441710056e-02 -7.380766073506879466e-02 -8.042404537870850856e-02 -8.679327107193747504e-02 -9.313630543499276659e-02 -9.956978322023728178e-02 -1.061572172142138532e-01 -1.129754100638622194e-01 -1.200671284290268370e-01 -1.277331586614292580e-01 -1.362367383668335041e-01 -1.453832305291932192e-01 -1.548068857579983915e-01 -1.641439732685245900e-01 -1.728189436437178872e-01 -1.803338708700910342e-01 -1.864145819506025370e-01 -1.907857379937953068e-01 -1.937314990132997516e-01 -1.958480462317619963e-01 -1.974284206054269242e-01 -1.986111682469258732e-01 -1.993635310650405112e-01 -1.998038523706570646e-01 -2.000723013848414999e-01 -2.002298883340961622e-01 -2.005204849496607933e-01 -2.011371042263573605e-01 -2.021699151718323040e-01 -2.037239695515341564e-01 -2.058500508434920329e-01 -2.084421870799595122e-01 -2.113436449194844302e-01 -2.143508327868413610e-01 -2.170527091673263020e-01 -2.192145099256379570e-01 -2.210227567875924226e-01 -2.223226860638280733e-01 -2.227309700652847779e-01 -2.221997249109772532e-01 -2.206268940644055820e-01 -2.176028456222944829e-01 -2.130187081676776506e-01 -2.069714174384125194e-01 -1.991623187044711252e-01 -1.891589446212892933e-01 -1.768308159154911852e-01 -1.625791680020056695e-01 -1.466183560417708975e-01 -1.287067836745657834e-01 -1.091308114732861267e-01 -8.856759828649399258e-02 -6.754345674893814933e-02 -4.657270405869056579e-02 -2.630671706861380937e-02 -7.338771408201948815e-03 9.643747294900830574e-03 2.424021822955847033e-02 3.622698387713066404e-02 4.515818141604149155e-02 5.079481574150718215e-02 5.316460599457557834e-02 5.253896409415585028e-02 4.903200107884617825e-02 4.299609673012657479e-02 3.514438392884666057e-02 2.606944926163798013e-02 1.619905717538451875e-02 5.890176327906166201e-03 -4.446135519381391558e-03 -1.431726806677034204e-02 -2.317372436003810668e-02 -3.080159271737268126e-02 -3.720059222322106424e-02 -4.217618548480741442e-02 -4.547333305173811846e-02 -4.697806966441683135e-02 -4.668076153332806344e-02 -4.451632313168404215e-02 -4.070148611198517313e-02 -3.574682042173305679e-02 -2.993989136933868783e-02 -2.357479749886184223e-02 -1.726279445384891476e-02 -1.164861562195367711e-02 -7.058637915690344281e-03 -3.415583277865925829e-03 -5.707889733388571288e-04 1.179085024923676910e-03 1.591964814909121702e-03 8.044059782061058596e-04 -9.075351190745053597e-04 -3.403431119659007260e-03 -6.569938094716289492e-03 -1.028469576097007683e-02 -1.435669740947542045e-02 -1.834060222926186395e-02 -2.192145301038012431e-02 -2.495947315969191532e-02 -2.731235367481902807e-02 -2.897896650130265747e-02 -3.000801437441915839e-02 -3.010525556997115798e-02 -2.933060689640475116e-02 -2.815971877363430617e-02 -2.688000789360114537e-02 -2.553076814632568650e-02 -2.401726409772820398e-02 -2.231954653970649044e-02 -2.052637924156394331e-02 -1.876020463012640152e-02 -1.711107601869325118e-02 -1.560788285338557055e-02 -1.429155008842534352e-02 -1.331061959750332035e-02 -1.266394581287535494e-02 -1.245931398293310260e-02 -1.301780390834752707e-02 -1.436062061236767842e-02 -1.626408191425077199e-02 -1.833715374798185888e-02 -2.027545175012774453e-02 -2.192439390981774233e-02 -2.302824246238612677e-02 -2.347055044231353971e-02 -2.301665397245324790e-02 -2.148803911505318617e-02 -1.906205648081829226e-02 -1.596224013276038856e-02 -1.250230881471084757e-02 -9.174362547127749498e-03 -6.334714010957366928e-03 -4.151047858140759564e-03 -2.969257015537427567e-03 -3.064789697311537126e-03 -4.538941872294472227e-03 -7.513405434605351617e-03 -1.186915399715258307e-02 -1.753659608033420608e-02 -2.454329164136342251e-02 -3.284837951143334406e-02 -4.232676492093159770e-02 -5.243683026458749452e-02 -6.276587086237520041e-02 -7.294523038980860186e-02 -8.257250244463001931e-02 -9.141340056541151504e-02 -9.916314203854922904e-02 -1.055926541298534554e-01 -1.106508477230353366e-01 -1.141569038045996964e-01 -1.158805609160884764e-01 -1.159373556681934092e-01 -1.145497857859088114e-01 -1.119335459772128061e-01 -1.081202051036658646e-01 -1.030019221029950111e-01 -9.665708153985513862e-02 -8.942561403470206116e-02 -8.183893000208725121e-02 -7.435813389330854506e-02 -6.720303612619429878e-02 -6.070017757146242005e-02 -5.529061598210022188e-02 -5.135090122613750890e-02 -4.924051800500556242e-02 -4.902189504185368307e-02 -5.037001918364878567e-02 -5.290539283915700330e-02 -5.624777841813013990e-02 -6.018329067814065514e-02 -6.459283271192889364e-02 -6.905938845208324517e-02 -7.325171975411250147e-02 -7.715842284658122607e-02 -8.067824651076950515e-02 -8.372739245780042028e-02 -8.620867211317732870e-02 -8.794647896217722138e-02 -8.888618259688549350e-02 -8.907905123292376992e-02 -8.876065289005583003e-02 -8.814310984574899588e-02 -8.765375975727410229e-02 -8.765730868851123736e-02 -8.816081850264444186e-02 -8.909155597375884028e-02 -9.037737008147497808e-02 -9.187609223619189192e-02 -9.356557347794859647e-02 -9.567019184915236119e-02 -9.825212549650864935e-02 -1.011848783587134676e-01 -1.043856585845030771e-01 -1.077797202280012107e-01 -1.111456169455537074e-01 -1.141369715793543183e-01 -1.164401969014934451e-01 -1.177579006296410324e-01 -1.178829171860800440e-01 -1.168632803055563579e-01 -1.146128555370315161e-01 -1.109235216569415816e-01 -1.057624184553072888e-01 -9.920430486477949117e-02 -9.133419781012233618e-02 -8.245244336457517587e-02 -7.294485351826172914e-02 -6.304115430652798557e-02 -5.268866047903300598e-02 -4.192641702005549253e-02 -3.101676557141755733e-02 -2.009318674087997095e-02 -9.286137899870946719e-03 1.038411401600579332e-03 1.050778724151339889e-02 1.887528927283985830e-02 2.585435696901074165e-02 3.117372353017866526e-02 3.460132257558280050e-02 3.616852023910307329e-02 3.609853961551803131e-02 3.483699397141012261e-02 3.283206102449573449e-02 3.022909769300918467e-02 2.694147163191656230e-02 2.281141347190750526e-02 1.783608965668123311e-02 1.220592378349262888e-02 6.200679297996450172e-03 6.705569357628914855e-05 -5.947298654749222022e-03 -1.175602700617351358e-02 -1.733053902985276853e-02 -2.260581291873292598e-02 -2.770150951517158511e-02 -3.270149005141379656e-02 -3.766950148673292587e-02 -4.263627035314205421e-02 -4.744526227738848911e-02 -5.202522207572251450e-02 -5.653070034672008637e-02 -6.116631567053329444e-02 -6.582969079848258187e-02 -7.042345465901031498e-02 -7.488774128163049049e-02 -7.900745371019894658e-02 -8.280706272884388874e-02 -8.648831947437865542e-02 -9.003441626714510371e-02 -9.334721250789895786e-02 -9.652239555281101613e-02 -9.961108530613567436e-02 -1.022950614760091692e-01 -1.042844704777457221e-01 -1.054098311278994782e-01 -1.054224785570513356e-01 -1.039264022623895140e-01 -1.006774514100932522e-01 -9.588153039321574422e-02 -8.957026685066596383e-02 -8.177379833355291616e-02 -7.297405324813417693e-02 -6.365833949752193466e-02 -5.403667760980942342e-02 -4.424247801783569300e-02 -3.456382112851159871e-02 -2.528512588653125323e-02 -1.666262277265126435e-02 -8.983128323059908632e-03 -2.469619345980657472e-03 2.807705428736581577e-03 6.700577569962821826e-03 8.889820237882529314e-03 9.293544519922033315e-03 8.044797698968536928e-03 5.302434532066124633e-03 1.304623979003393525e-03 -3.686280701379863588e-03 -9.493074133832633127e-03 -1.574033436819595455e-02 -2.219791351970401908e-02 -2.896818787738124693e-02 -3.599294069083524422e-02 -4.300104795015067399e-02 -4.981251534688436317e-02 -5.623166953307399962e-02 -6.185428362725960832e-02 -6.644460236009784582e-02 -6.989382357600683326e-02 -7.209182069235753332e-02 -7.299636496200399838e-02 -7.259377835292560310e-02 -7.096856432539189186e-02 -6.836466281602980588e-02 -6.505628371185290248e-02 -6.131789842512747751e-02 -5.742513057155491235e-02 -5.352543849025500483e-02 -4.992227681478597634e-02 -4.697201189256104692e-02 -4.464514973370832529e-02 -4.273414040158764887e-02 -4.109705647944229129e-02 -3.961304425971064885e-02 -3.818204423086560273e-02 -3.684382634575322779e-02 -3.557930996209443530e-02 -3.416628674945931810e-02 -3.251464699748660842e-02 -3.069947494890730433e-02 -2.861605547434417293e-02 -2.600577815955284686e-02 -2.281114994345057045e-02 -1.927277504904233510e-02 -1.578835335940648871e-02 -1.280369204383002314e-02 -1.068557408071768230e-02 -9.652005803840619028e-03 -9.719462903033354584e-03 -1.050543798049921422e-02 -1.170891424955879286e-02 -1.338323424243320799e-02 -1.584274771669393414e-02 -1.926029209010195198e-02 -2.349092817681317294e-02 -2.852317784159290326e-02 -3.424798895257846754e-02 -4.041474081085489473e-02 -4.680500522517621470e-02 -5.332371593424013734e-02 -5.993608975649282467e-02 -6.656083203904948620e-02 -7.297629588147469537e-02 -7.887772732818061627e-02 -8.401725274938588728e-02 -8.809260716935557456e-02 -9.088262184513098974e-02 -9.242637370860810886e-02 -9.271511980271067432e-02 -9.172177816452878329e-02 -8.968712702752114352e-02 -8.690544945071078387e-02 -8.363359512185312983e-02 -8.005464352089057545e-02 -7.623115340800541706e-02 -7.226736158301109991e-02 -6.817417057006465442e-02 -6.393546542344799577e-02 -5.966060461722931529e-02 -5.545226429329807444e-02 -5.147146859256985368e-02 -4.794713648946683643e-02 -4.498534600430005581e-02 -4.231949492606929680e-02 -3.963227762287804823e-02 -3.690355035058867639e-02 -3.416394978009256594e-02 -3.151590223798218793e-02 -2.923358067426851808e-02 -2.742526644112557033e-02 -2.594497816375335858e-02 -2.452782579781389097e-02 -2.311738943159529977e-02 -2.178375790532706413e-02 -2.057546130234432641e-02 -1.974919133652444994e-02 -1.954002222876840417e-02 -1.991142166205729994e-02 -2.069796670861200408e-02 -2.179715616834457942e-02 -2.308766163311542358e-02 -2.448118536075256577e-02 -2.589004377833167142e-02 -2.742634924991678436e-02 -2.918319401053725073e-02 -3.102151403322447876e-02 -3.279274069321175961e-02 -3.448150049119652616e-02 -3.605457712494378186e-02 -3.739571521120738096e-02 -3.851173534027838019e-02 -3.942029563476776022e-02 -4.032071263875833256e-02 -4.150706456571311848e-02 -4.302182252551212116e-02 -4.483769371411654159e-02 -4.703091528406418143e-02 -4.960238079055030724e-02 -5.259188734887994265e-02 -5.617183654527315578e-02 -6.039452102315434612e-02 -6.514312436302040210e-02 -7.029695817211338571e-02 -7.566803757151992216e-02 -8.099332171035943106e-02 -8.612563886601519447e-02 -9.109093937056603196e-02 -9.588428955740405102e-02 -1.003854597950533112e-01 -1.045735876102549672e-01 -1.085472056030658689e-01 -1.122001844652733421e-01 -1.153394599167557322e-01 -1.179130985122961162e-01 -1.198320802391810574e-01 -1.208226446804856052e-01 -1.207737238833456878e-01 -1.197415340576207798e-01 -1.178191390191993537e-01 -1.151927261913454764e-01 -1.120683981597085238e-01 -1.088203789075833927e-01 -1.056113866399991386e-01 -1.025384429707035111e-01 -9.988298799907177616e-02 -9.774476377847447772e-02 -9.610949439364037394e-02 -9.511884940655851439e-02 -9.493022971970974111e-02 -9.543765368918194492e-02 -9.644980586788491628e-02 -9.776133817701121442e-02 -9.913659208521816146e-02 -1.004928575568124899e-01 -1.020692510194719516e-01 -1.038840429207954358e-01 -1.057072966010277754e-01 -1.073553953231517755e-01 -1.084343735428003885e-01 -1.087024587952628019e-01 -1.081832204039640949e-01 -1.068929144231034745e-01 -1.047933814381513951e-01 -1.019184225779343200e-01 -9.847982587267554988e-02 -9.460665241248961133e-02 -9.037524848367206598e-02 -8.589290505184470070e-02 -8.120741406627778047e-02 -7.628285026381605161e-02 -7.115887358700227761e-02 -6.602290256838744265e-02 -6.097968403909243690e-02 -5.591680848694845912e-02 -5.083123115599630371e-02 -4.583888484714315759e-02 -4.099560084186801290e-02 -3.650158054660500306e-02 -3.252972180765014570e-02 -2.919184292388085980e-02 -2.644520887798226805e-02 -2.404807866185217427e-02 -2.193164041697891892e-02 -2.007798755635258406e-02 -1.832118846025088468e-02 -1.659544282727133668e-02 -1.501282546767987447e-02 -1.363906717456468860e-02 -1.251378480411606889e-02 -1.165194951576423686e-02 -1.108489867608459037e-02 -1.095574424566216586e-02 -1.128855886139652417e-02 -1.205783863419524794e-02 -1.333706914721816822e-02 -1.496003861181737643e-02 -1.674317410454790114e-02 -1.883033742570234398e-02 -2.130676315147805519e-02 -2.414829172690743930e-02 -2.724116908670771997e-02 -3.053790599086722221e-02 -3.399368205090044781e-02 -3.728150502272851996e-02 -4.015059465005719336e-02 -4.242135970347577639e-02 -4.396038528897266984e-02 -4.470993389648926508e-02 -4.455520523818672085e-02 -4.341256679693591969e-02 -4.131272551588662661e-02 -3.829275447873936589e-02 -3.452537266683019385e-02 -3.033826634413580928e-02 -2.589397073757871565e-02 -2.125566512137549990e-02 -1.639548139075010583e-02 -1.127716761842631303e-02 -5.962724596258690835e-03 -5.705863381483234579e-04 4.677669778012361751e-03 9.535872740710698431e-03 1.368943116478982258e-02 1.681872030220774028e-02 1.883144313641923334e-02 1.974180960418329273e-02 1.953578958441720692e-02 1.813266628194953184e-02 1.543475358628244344e-02 1.149615911983025568e-02 6.502297243359774805e-03 5.981789074938427585e-04 -5.972950055572500902e-03 -1.282782556397120584e-02 -1.977619471529727668e-02 -2.673427932211567062e-02 -3.353661050366868457e-02 -3.990516210229839988e-02 -4.544372453920691307e-02 -5.000818846618452357e-02 -5.352192864446211895e-02 -5.580121129398815660e-02 -5.682736554349092362e-02 -5.663634163716112224e-02 -5.532895248584705772e-02 -5.309448582598291083e-02 -5.025243990590282789e-02 -4.721486190316868947e-02 -4.434272210518430679e-02 -4.181490827206576361e-02 -3.975164222120206731e-02 -3.820920115700509462e-02 -3.711234224718432118e-02 -3.645528806357125479e-02 -3.634427286070905649e-02 -3.693887654725443170e-02 -3.827119485127696008e-02 -4.025416021857801396e-02 -4.282769010456341507e-02 -4.595484012906580346e-02 -4.955002627788252650e-02 -5.342367503516907978e-02 -5.746640708958555832e-02 -6.180947378355233779e-02 -6.643546682582264495e-02 -7.099614229811983257e-02 -7.514081150860690839e-02 -7.858819255752302890e-02 -8.102007218317125448e-02 -8.214059558896751045e-02 -8.185713167249461519e-02 -8.023151939268058364e-02 -7.746129706303389595e-02 -7.378388175301466012e-02 -6.931336556429683327e-02 -6.422303482714698808e-02 -5.878271034823852326e-02 -5.340116578414984272e-02 -4.831149932143280479e-02 -4.353246373868305263e-02 -3.918085390990084377e-02 -3.541485158776525033e-02 -3.233960002876701267e-02 -2.996879175458119771e-02 -2.821305974926693189e-02 -2.682249348535799965e-02 -2.571614736523617634e-02 -2.491618065505580085e-02 -2.444792039592943653e-02 -2.436608783988352886e-02 -2.487623774144474831e-02 -2.640028762543422669e-02 -2.924616674163680111e-02 -3.343192288257121336e-02 -3.891361030160771228e-02 -4.573002357546333135e-02 -5.377680123299703741e-02 -6.293964585585677673e-02 -7.313688873276193159e-02 -8.419210023184645064e-02 -9.597161355383773684e-02 -1.084404956622442295e-01 -1.214075329026262640e-01 -1.346404954342538540e-01 -1.481505714158032339e-01 -1.619048005823384428e-01 -1.758920106050144427e-01 -1.902130201544956212e-01 -2.047958740533032396e-01 -2.194499166559349401e-01 -2.340381599770304522e-01 -2.484403510294898865e-01 -2.624929827224820045e-01 -2.759883195975077474e-01 -2.886135312765556460e-01 -3.001329148676728509e-01 -3.103061988247914349e-01 -3.190411136453447649e-01 -3.266197028838992988e-01 -3.335680400813145763e-01 -3.402682249281568372e-01 -3.469465684495239843e-01 -3.538082269562391469e-01 -3.609654346291322202e-01 -3.685350552025976056e-01 -3.765163085078469529e-01 -3.850262148484900893e-01 -3.943292836148458713e-01 -4.044419972093605264e-01 -4.150286793542280472e-01 -4.255762625799380805e-01 -4.356962642920755857e-01 -4.451491294633940221e-01 -4.537277742300558359e-01 -4.617172590806039589e-01 -4.696089639175164421e-01 -4.776272549387513000e-01 -4.861392756383313696e-01 -4.953881456454567456e-01 -5.055793343253885963e-01 -5.170849123249213752e-01 -5.303917605277663760e-01 -5.461003339387321409e-01 -5.643733859730587499e-01 -5.854699549065217612e-01 -6.098663160707007425e-01 -6.375650948577950006e-01 -6.683262408757882911e-01 -7.021193886710079823e-01 -7.390934577241847769e-01 -7.794382300058572133e-01 -8.231191706063096802e-01 -8.699881153042560156e-01 -9.198340558550980317e-01 -9.719189619543606717e-01 -1.025119402821236925e+00 -1.078208996600096281e+00 -1.129977522695516434e+00 -1.179105415714835958e+00 -1.224731569965964439e+00 -1.266518967700297038e+00 -1.304503955648739666e+00 -1.339404642685102065e+00 -1.371937741625634866e+00 -1.402593908677959078e+00 -1.431925211905037187e+00 -1.460430046668049320e+00 -1.488837456182965591e+00 -1.517899431438898272e+00 -1.548208409510588357e+00 -1.579959497726869166e+00 -1.613051801681029573e+00 -1.647226694630845811e+00 -1.681612641809463904e+00 -1.715353923036874839e+00 -1.747373529466556663e+00 -1.776415680359082261e+00 -1.801681492088889280e+00 -1.822775686613959722e+00 -1.839483680845733549e+00 -1.851413462387835995e+00 -1.858187151095671341e+00 -1.859191338890053613e+00 -1.853685334554823205e+00 -1.841492969673646396e+00 -1.821960837381749965e+00 -1.795218378539326087e+00 -1.761365634464288954e+00 -1.719649356081940805e+00 -1.669534052385764911e+00 -1.610867807461817236e+00 -1.544374188272340076e+00 -1.471602586131196988e+00 -1.394845479158301371e+00 -1.316368113235031556e+00 -1.237290107813221463e+00 -1.158183926600905522e+00 -1.080599053731124304e+00 -1.005170387371470131e+00 -9.316850216426360021e-01 -8.607721193228342615e-01 -7.923169574174442342e-01 -7.262325494943202564e-01 -6.629994936074051770e-01 -6.024387885308966073e-01 -5.440729517963520667e-01 -4.871606199967684070e-01 -4.308457033370923783e-01 -3.747349386675286609e-01 -3.182151635620166785e-01 -2.596640508989532803e-01 -1.982011656434018720e-01 -1.339419044230417688e-01 -6.699466516152036144e-02 1.999045327524656343e-03 7.229738143812039497e-02 1.445934040164844059e-01 2.205465202018021820e-01 3.015098988189838236e-01 3.882173645267275042e-01 4.818400062264849848e-01 5.817537489769927239e-01 6.861212664143104822e-01 7.943308152288641732e-01 9.044321502258517720e-01 1.014880351649373624e+00 1.124752384328313592e+00 1.232341346656259828e+00 1.335884534025271630e+00 1.433387799010755970e+00 1.523383785156309456e+00 1.606332835756493660e+00 1.683361423308404881e+00 1.754554758361664302e+00 1.818870103319779385e+00 1.874658901876686379e+00 1.921680335316163335e+00 1.959926661092957989e+00 1.988498098379208212e+00 2.007628520510084780e+00 2.017932325224185863e+00 2.019925977179813259e+00 2.014469441951454165e+00 2.002321042785992766e+00 1.984131275181474807e+00 1.960703698192121092e+00 1.932705206640735529e+00 1.900842923914260574e+00 1.865467076434636828e+00 1.825696449149459832e+00 1.781288971944018140e+00 1.732988687254801485e+00 1.681613275087474380e+00 1.628191548234192210e+00 1.573796095390224803e+00 1.518089883135408380e+00 1.460272114244934860e+00 1.400365772526165786e+00 1.338657092220401523e+00 1.274640574067835708e+00 1.208692614391593034e+00 1.142398449482364908e+00 1.076693864107864940e+00 1.012537586592867411e+00 9.507808934619000896e-01 8.916793158562785759e-01 8.354231587568844430e-01 7.822295816534208246e-01 7.326872810957559823e-01 6.877248291980264661e-01 6.470631471927184020e-01 6.100489771906116854e-01 5.765574635650057012e-01 5.463268913412148153e-01 5.193869941026189041e-01 4.955308375919026398e-01 4.739771106591241234e-01 4.545080690738427243e-01 4.371243978292551624e-01 4.214929423771436867e-01 4.075114334411959471e-01 3.952889588736498427e-01 3.847148916625175441e-01 3.756488525898147857e-01 3.676574308733295826e-01 3.602723628132311617e-01 3.535049361620593023e-01 3.472869015778028978e-01 3.415029241724530373e-01 3.361057046155723760e-01 3.309977410702802381e-01 3.261293112019219564e-01 3.212821689878250786e-01 3.161427528588211522e-01 3.106289755871299296e-01 3.047153697882256651e-01 2.982711651958569465e-01 2.912029809699459015e-01 2.836434802019148216e-01 2.757845258678940370e-01 2.674684275746362361e-01 2.585755148791157310e-01 2.492827431756729772e-01 2.397187607685596911e-01 2.299821968604535971e-01 2.202907147215430461e-01 2.110772161790494816e-01 2.026034439497137185e-01 1.948259392262775835e-01 1.877290152597485828e-01 1.812784430465142760e-01 1.755375879740199430e-01 1.705509425357156217e-01 1.662562789774406635e-01 1.626813227490527258e-01 1.598448412465953705e-01 1.576537216456584123e-01 1.559195750023751326e-01 1.544828470998979575e-01 1.532703135792230498e-01 1.522217058265855627e-01 1.513708384241592431e-01 1.507891843232636309e-01 1.504863442113916483e-01 1.504699738736233472e-01 1.506839154241506606e-01 1.509200136597890762e-01 1.510389339121115393e-01 1.510368275909136637e-01 1.508748961479105255e-01 1.504914301087252326e-01 1.497765904822666860e-01 1.487571981776697472e-01 1.476373110764777064e-01 1.464308970358184359e-01 1.450165368811667244e-01 1.433489358164494187e-01 1.413695514877371384e-01 1.390283759576777245e-01 1.364025394705628558e-01 1.335937132160089080e-01 1.306891932654815069e-01 1.277496457235639538e-01 1.247742408831362254e-01 1.218073047810664944e-01 1.188052495218334670e-01 1.157161757600298907e-01 1.125836407199323347e-01 1.093777302205153068e-01 1.060426603359108794e-01 1.025526708118705693e-01 9.884981468957000639e-02 9.486528185402670621e-02 9.060252578082218788e-02 8.613461640841450773e-02 8.154053151879832317e-02 7.689147873021687229e-02 7.219996371279491232e-02 6.744468707118370099e-02 6.272864780419537545e-02 5.813035914087548439e-02 5.361402349553198027e-02 4.921346815965130239e-02 4.496508687630759032e-02 4.097021327207388264e-02 3.746718902183199251e-02 3.454598909297491166e-02 3.215028894018437389e-02 3.029448059692119860e-02 2.903877430329255063e-02 2.849490670135432918e-02 2.869516360732943250e-02 2.946365413872109595e-02 3.069103355318475793e-02 3.231812829455260605e-02 3.418934959668394613e-02 3.622262539324948988e-02 3.837554330726924978e-02 4.055093488310522465e-02 4.269195370329222083e-02 4.471727571726769046e-02 4.652282639503001888e-02 4.802724863039781883e-02 4.915974628712958816e-02 4.993889717336516543e-02 5.035407534460854123e-02 5.032144903108710932e-02 4.985274939640989278e-02 4.899842855234496503e-02 4.774527492824645614e-02 4.614559894257146827e-02 4.432180680196075306e-02 4.233535142917944222e-02 4.018692230297451345e-02 3.789489019539121761e-02 3.553162750855956564e-02 3.319296948580824358e-02 3.093181126499588637e-02 2.874366875179458838e-02 2.664354272233544763e-02 2.467071999679627814e-02 2.285082700110768056e-02 2.127222946273744572e-02 1.993125513942130972e-02 1.870114525171186204e-02 1.758090626869248177e-02 1.666742767802936037e-02 1.596121967754962970e-02 1.540044658500582496e-02 1.492780346577074480e-02 1.449897955011980599e-02 1.410103075474098723e-02 1.371732059168202615e-02 1.339078511746033366e-02 1.314617905519271240e-02 1.296790940205125135e-02 1.282551822190130912e-02 1.269915873408239242e-02 1.261021117259896428e-02 1.259256140423828212e-02 1.269598661733448326e-02 1.296083954460142476e-02 1.336389873067415912e-02 1.383215209944259165e-02 1.432371856026107455e-02 1.479518113116328262e-02 1.515800520142523283e-02 1.536772952624630185e-02 1.543910949675710194e-02 1.541057048323729931e-02 1.534585723421263634e-02 1.524889301510680764e-02 1.510509747478555945e-02 1.497051345466763293e-02 1.489562431562391730e-02 1.487226943172071519e-02 1.489552834000983442e-02 1.491755690570411436e-02 1.486491020769537506e-02 1.470284229818791602e-02 1.440718358770999227e-02 1.389376381154941442e-02 1.309548470061575216e-02 1.206226047543265158e-02 1.078952989410375540e-02 9.245445438209506581e-03 7.437006481483440269e-03 5.374901799840179836e-03 3.126675439434717981e-03 7.970851002954277816e-04 -1.518425100847333419e-03 -3.781849920982111209e-03 -6.042671589203298457e-03 -8.319338648204386774e-03 -1.058014794097539291e-02 -1.278312329078998971e-02 -1.480985188367560206e-02 -1.663442901959379799e-02 -1.837324291390630623e-02 -2.007616291108016079e-02 -2.168856381008759174e-02 -2.314840827991602318e-02 -2.441422383272338903e-02 -2.547090809368392217e-02 -2.630267996708080327e-02 -2.689566706920479972e-02 -2.725135197426812109e-02 -2.739315725568220936e-02 -2.738919488422899770e-02 -2.729868697641029199e-02 -2.712827695134892997e-02 -2.686727745709081155e-02 -2.655440318017442472e-02 -2.622512571654244534e-02 -2.591453716378835231e-02 -2.570509684744696002e-02 -2.563718564875313091e-02 -2.570992020020201885e-02 -2.594021059597758153e-02 -2.630475858826406693e-02 -2.670604673763673359e-02 -2.705285812532708459e-02 -2.728092212403200947e-02 -2.731283527900769947e-02 -2.711393492848939921e-02 -2.664671672090968349e-02 -2.590679402835619621e-02 -2.497038117008981359e-02 -2.395324487704831445e-02 -2.296305846777816490e-02 -2.204288070468518948e-02 -2.124911776945903261e-02 -2.059293777398235603e-02 -2.013934787584156783e-02 -2.000240393710755668e-02 -2.027729268848137492e-02 -2.103260897035734781e-02 -2.217777858011418454e-02 -2.367499691130439676e-02 -2.562904829826322117e-02 -2.810537182052363220e-02 -3.120205662333047636e-02 -3.494975314224526425e-02 -3.928004864456741130e-02 -4.415660757329804842e-02 -4.949990820108471357e-02 -5.516958511070436944e-02 -6.102154004712102842e-02 -6.692796523358181260e-02 -7.277065014474040638e-02 -7.849121700502049992e-02 -8.406020991008920917e-02 -8.943769233349307957e-02 -9.454353398191601976e-02 -9.922992373040410985e-02 -1.033554725983924782e-01 -1.068292790970330614e-01 -1.095679375531618122e-01 -1.115707821448850418e-01 -1.129502620405959806e-01 -1.137620035793493883e-01 -1.140057393813945913e-01 -1.137030531319833254e-01 -1.129023082894512198e-01 -1.117091773596438492e-01 -1.102353285542112676e-01 -1.085645577072872764e-01 -1.067303601204064589e-01 -1.047479294520034659e-01 -1.026802387909592634e-01 -1.006014454370613986e-01 -9.859644700480299506e-02 -9.665542242044446175e-02 -9.474387832259008324e-02 -9.291122310765803638e-02 -9.119252431502240797e-02 -8.967632952505917576e-02 -8.843673674709166821e-02 -8.745110760993612953e-02 -8.668019614932927219e-02 -8.597550235823291087e-02 -8.527085905164771829e-02 -8.455241608409455600e-02 -8.373522217048244565e-02 -8.277338474163246917e-02 -8.162478660865449265e-02 -8.029265672342969506e-02 -7.881761857572167074e-02 -7.721746780205472616e-02 -7.543696323669947523e-02 -7.339752639050808880e-02 -7.111432891590643846e-02 -6.863730409473202398e-02 -6.603160617703827950e-02 -6.335240585110149536e-02 -6.054898735591730807e-02 -5.761940669840414503e-02 -5.455380169752702818e-02 -5.129543870476703515e-02 -4.782379104859420943e-02 -4.418207438245871227e-02 -4.046396731185702283e-02 -3.673211604161988331e-02 -3.296581512671764580e-02 -2.906300533947432999e-02 -2.492505226044700387e-02 -2.056497673028979262e-02 -1.601172703950804951e-02 -1.129990415936114705e-02 -6.473495957115397471e-03 -1.551248994928959611e-03 3.370360148671208353e-03 8.211557871893107596e-03 1.293533292078228279e-02 1.750586235550577810e-02 2.187020268151659147e-02 2.598792838168396957e-02 2.993083841198074246e-02 3.374980791579175465e-02 3.737606616406959070e-02 4.081451394259533183e-02 4.409985613685220990e-02 4.720386731303796712e-02 5.006072840902252991e-02 5.259408045448372288e-02 5.479338790754392091e-02 5.669245592541592715e-02 5.841472300770494952e-02 5.998223395995715829e-02 6.133644665803499735e-02 6.260720012907727838e-02 6.395266940852198378e-02 6.551312924312197028e-02 6.737443347216579004e-02 6.954401984076243048e-02 7.203884092217346935e-02 7.489311201458231926e-02 7.814648915069231927e-02 8.174353856400001783e-02 8.558953246792501413e-02 8.967262811896598018e-02 9.402332887709077824e-02 9.857176381958313027e-02 1.032412072931202796e-01 1.079695377167589065e-01 1.127272995548126017e-01 1.174935245809599904e-01 1.222525133018671634e-01 1.270410577342112601e-01 1.318497744245512859e-01 1.367051813923510772e-01 1.415884164685202173e-01 1.464529567295405343e-01 1.513087106421909245e-01 1.561787623171158601e-01 1.610538274141471438e-01 1.658001308844959942e-01 1.703468950850854091e-01 1.747777012153933773e-01 1.791449966980272479e-01 1.833946647368908112e-01 1.874134929673080263e-01 1.910878269844547006e-01 1.944004122800154222e-01 1.974211510444851547e-01 2.001935846053585211e-01 2.026112989358619387e-01 2.046175267874998094e-01 2.063387482445833698e-01 2.078853158047981597e-01 2.092937395626542074e-01 2.105690179677718599e-01 2.117283588732677135e-01 2.127103566990219408e-01 2.135218948374217052e-01 2.142510574355230291e-01 2.150076025516282352e-01 2.159022466434977194e-01 2.170035589844402091e-01 2.183574632169636431e-01 2.199645114444101490e-01 2.219093219956091156e-01 2.242589053299111623e-01 2.269949254337143840e-01 2.301349237351917043e-01 2.336703101530387405e-01 2.374871569437737029e-01 2.414010527090284242e-01 2.452222638303508395e-01 2.487811687998177645e-01 2.519981240689624369e-01 2.548190746405519236e-01 2.571240971250862706e-01 2.588667779396897628e-01 2.600787495172682262e-01 2.607692526318357018e-01 2.609318093279548445e-01 2.605603679717376497e-01 2.596361319573460835e-01 2.582187610214276563e-01 2.565212946742983502e-01 2.547905312357160446e-01 2.531343827713672945e-01 2.515674643025891388e-01 2.501050624494156605e-01 2.488250477642376390e-01 2.478844558717640534e-01 2.472865820102381207e-01 2.469050442670092105e-01 2.467012331958157167e-01 2.466760134425537987e-01 2.468233198616434643e-01 2.471478925194618981e-01 2.476565035835809891e-01 2.483448777156256893e-01 2.491480614211897815e-01 2.500048889731910640e-01 2.509193650964665623e-01 2.519449796240840200e-01 2.531626995862865659e-01 2.545367885367060268e-01 2.559237895690633646e-01 2.572458747907399035e-01 2.584132713260662295e-01 2.593597128830680831e-01 2.600860822349586043e-01 2.605862675426825481e-01 2.608810632673579932e-01 2.609814182996486043e-01 2.608889061981913282e-01 2.606088157361451940e-01 2.601317498398307282e-01 2.593471549335460424e-01 2.581418064675032875e-01 2.565510122109695978e-01 2.546309793427800616e-01 2.524351051474518215e-01 2.500442161399908936e-01 2.474407356818104919e-01 2.445361124347919801e-01 2.413244029158750636e-01 2.378870341082731932e-01 2.343638005416345260e-01 2.309309458467961040e-01 2.277367931933001466e-01 2.248082647172465198e-01 2.221732051364966876e-01 2.199301961978287479e-01 2.180906196317376200e-01 2.166582334923427833e-01 2.156755706706837139e-01 2.151418854345540921e-01 2.149989075628664648e-01 2.151566470825623523e-01 2.155357743159160289e-01 2.160746253434980280e-01 2.166713923123722851e-01 2.172219370434036179e-01 2.176318261081695571e-01 2.178546807615958092e-01 2.178978937933153670e-01 2.177165474272681756e-01 2.172657688876151461e-01 2.165051965019191837e-01 2.153983757182416636e-01 2.139481749320233106e-01 2.121816424954910407e-01 2.101806317343760111e-01 2.080125968076813048e-01 2.056976752655642615e-01 2.032741151790802558e-01 2.008692813799228538e-01 1.986345296679861427e-01 1.966476759128724106e-01 1.949529517978814963e-01 1.935247665788810134e-01 1.923171476571148841e-01 1.913667137241736316e-01 1.907461194344453048e-01 1.904525797909935314e-01 1.904087591984932881e-01 1.904686671598238845e-01 1.904590499730608177e-01 1.902374507210656263e-01 1.897639324537377936e-01 1.890812320473852226e-01 1.881578172284069372e-01 1.869817970187885869e-01 1.855583015411245151e-01 1.838811011464115963e-01 1.820509423639150859e-01 1.801905975649942815e-01 1.783448408750221426e-01 1.765708701352083909e-01 1.749409524382036785e-01 1.735569059091278676e-01 1.724629557359336485e-01 1.715990105988219050e-01 1.709356076088391629e-01 1.704377661463925275e-01 1.700790702566636614e-01 1.698257597852020351e-01 1.696375799792804173e-01 1.694984001698496279e-01 1.694182348742334643e-01 1.694024990439589595e-01 1.694178861699286442e-01 1.694210890042592565e-01 1.693805098246040641e-01 1.693135224730265842e-01 1.692229580204485384e-01 1.690762929359434785e-01 1.688517934917906915e-01 1.685567160068081327e-01 1.682383404278664507e-01 1.679206718443067015e-01 1.676001155264751630e-01 1.672396275644887909e-01 1.667932701717688426e-01 1.662738301616127068e-01 1.657411416853873387e-01 1.652431916543155854e-01 1.648047613079323681e-01 1.644381951713626278e-01 1.641370312993175873e-01 1.639306780394086394e-01 1.638568246975512233e-01 1.639331985990620799e-01 1.641380691573150197e-01 1.643934082030085453e-01 1.646245348912642459e-01 1.647919293179429812e-01 1.648271049894170226e-01 1.646418912770145904e-01 1.641493296360504173e-01 1.632803413034614182e-01 1.620258655171514794e-01 1.604063067282677224e-01 1.585018545613295637e-01 1.564016779839732807e-01 1.541633551324403939e-01 1.518532680400921653e-01 1.495907264407520254e-01 1.474659177158243462e-01 1.455092039098558609e-01 1.437298649867041755e-01 1.421170704712060306e-01 1.406834761651777344e-01 1.394171674283859741e-01 1.383067321173285791e-01 1.373741666803441064e-01 1.366306851141682877e-01 1.360257881414714543e-01 1.354515560135853003e-01 1.348611621703587893e-01 1.342587196343390521e-01 1.337015652958374601e-01 1.332638981824270097e-01 1.329722213496683514e-01 1.328468049612613611e-01 1.328949512188498105e-01 1.330972843615168544e-01 1.334249619089670769e-01 1.338681701001186997e-01 1.343957387316502550e-01 1.349418934745951759e-01 1.354597004438914398e-01 1.359097093580617921e-01 1.362348104639353463e-01 1.363976919371203134e-01 1.364017022440065230e-01 1.362754606154325532e-01 1.360328561187453822e-01 1.356947920433182742e-01 1.353250190506919415e-01 1.349688748929631643e-01 1.346149718968736864e-01 1.341884711970932897e-01 1.336262194627050870e-01 1.329431732620650619e-01 1.321724711700152655e-01 1.313140195235623642e-01 1.303544712963209118e-01 1.292838935309176818e-01 1.281008521744300410e-01 1.268659390188087988e-01 1.256697454391218494e-01 1.245963970877488336e-01 1.236718154208614751e-01 1.228790592477352756e-01 1.222063583897339961e-01 1.216392447430926782e-01 1.212210771863061198e-01 1.209551292846921394e-01 1.207901581143870778e-01 1.206729043787168054e-01 1.205614206244855074e-01 1.204265928523617774e-01 1.202140713447043818e-01 1.198829135127172651e-01 1.194268856249138117e-01 1.188310076268028342e-01 1.180542562375080651e-01 1.170902545163295255e-01 1.159393645052129718e-01 1.146020351000452964e-01 1.131014529822212955e-01 1.114938337380092098e-01 1.098375319752095403e-01 1.081556631513716921e-01 1.064525034586948499e-01 1.047220263425150399e-01 1.029514121295935641e-01 1.011194047013886377e-01 9.921735418367051695e-02 9.725172395900334721e-02 9.527315559468584050e-02 9.334060584502142099e-02 9.146974728952418643e-02 8.965642797836358147e-02 8.787760207079343966e-02 8.614664116442796726e-02 8.451775996023355719e-02 8.304283408525706123e-02 8.173139435756313076e-02 8.052588687414698188e-02 7.939222122830179307e-02 7.836641632085608600e-02 7.747792387871690889e-02 7.673287295170151678e-02 7.615672606455155258e-02 7.574900761170248742e-02 7.551247300425516229e-02 7.546303294330029832e-02 7.558109807575207062e-02 7.584778422239184248e-02 7.625036923398975652e-02 7.677379224095125243e-02 7.741343945823384032e-02 7.815172338304111899e-02 7.892120606004256189e-02 7.965077862212001369e-02 8.031271346244434062e-02 8.092828608887316089e-02 8.150630656836614640e-02 8.200631426259151480e-02 8.237012568075290087e-02 8.252207442351863764e-02 8.238788747377238930e-02 8.193811955314829476e-02 8.118821505433722330e-02 8.015250089742242956e-02 7.884545373436423199e-02 7.729985469830157052e-02 7.554429758857346411e-02 7.359847554788610802e-02 7.149842568170694523e-02 6.929163556200268470e-02 6.700903792917677071e-02 6.470154219624382752e-02 6.242987804231436844e-02 6.024899838252811141e-02 5.820020940155312683e-02 5.631213333797027015e-02 5.462354071929541310e-02 5.313999541730500542e-02 5.185333948149248307e-02 5.075771083105821285e-02 4.981649086715738556e-02 4.896949735031520812e-02 4.819804882487776360e-02 4.749948206128799810e-02 4.686132832868247777e-02 4.629139844765949030e-02 4.577624202531833941e-02 4.528007349861234293e-02 4.476972168198656982e-02 4.422360959687830079e-02 4.367249714854833098e-02 4.318197933833545221e-02 4.277097712394944268e-02 4.240211929671294788e-02 4.204771797744052964e-02 4.167654828368085040e-02 4.128513039979904431e-02 4.090661974216442537e-02 4.057592536564178648e-02 4.034699434762662601e-02 4.026014687950627696e-02 4.034576086206429629e-02 4.062094003609862530e-02 4.107319015907871101e-02 4.169704869092827337e-02 4.249268385503912615e-02 4.343675842214517885e-02 4.448745000785665760e-02 4.559267040987753650e-02 4.670993869239600110e-02 4.780802434954763147e-02 4.885697651111839401e-02 4.981452848012908607e-02 5.062642682586216553e-02 5.127108123294215475e-02 5.177217921272843359e-02 5.213822826082754186e-02 5.236028433854387348e-02 5.243095056742834437e-02 5.236300570038848051e-02 5.220744490986754804e-02 5.197109898985006332e-02 5.165730595157038557e-02 5.128350994663587875e-02 5.082984201493504633e-02 5.029729480597505686e-02 4.972387056379436870e-02 4.913184281239480616e-02 4.852443898726003374e-02 4.787923176236290324e-02 4.717160951936101576e-02 4.641795840488174840e-02 4.563209909639170253e-02 4.480741266451561400e-02 4.398167862856149773e-02 4.321847308188057901e-02 4.252296677021514398e-02 4.189040969409305731e-02 4.131729218338341808e-02 4.077136908837495494e-02 4.023914641954138421e-02 3.973422635446709900e-02 3.926150002789886850e-02 3.879502887434602143e-02 3.830943686953878352e-02 3.782353415878143832e-02 3.734151122507498727e-02 3.685906127325720705e-02 3.641070941641524894e-02 3.602467871054666065e-02 3.571401661493900370e-02 3.548106173897297433e-02 3.531602788396168841e-02 3.518212070786937845e-02 3.502740860829144098e-02 3.481741811201388009e-02 3.451337730400033665e-02 3.409750220729729914e-02 3.357701533803981314e-02 3.296436481911686062e-02 3.228677886350865556e-02 3.155585159203479900e-02 3.077248076847554498e-02 2.994053100176559054e-02 2.906041758627050595e-02 2.812446398958255711e-02 2.714266484781529057e-02 2.615117998293643026e-02 2.517931745951646622e-02 2.424834264153486602e-02 2.336380874985358180e-02 2.253759159865854553e-02 2.180261121359459986e-02 2.116178349265203720e-02 2.059761145125876824e-02 2.012227729848064389e-02 1.976879734746923509e-02 1.954504160339333788e-02 1.944402562677538873e-02 1.945839625091450378e-02 1.955230185693662692e-02 1.968013425274571862e-02 1.982587428574176733e-02 1.999379562411701672e-02 2.015284496973361594e-02 2.027041043762965386e-02 2.034100763694628861e-02 2.035805466261455046e-02 2.031309788227654220e-02 2.017998638740526457e-02 1.993974029878557014e-02 1.961327459242551141e-02 1.922389036761988981e-02 1.879911648787470704e-02 1.837338952440245934e-02 1.796840529743026771e-02 1.761132776177689110e-02 1.732531646977210002e-02 1.710939586212170335e-02 1.693390102173604125e-02 1.676613296795811947e-02 1.659953860614160268e-02 1.644454623464061682e-02 1.630394184885674072e-02 1.618555327005281874e-02 1.612099723211344107e-02 1.610475190883296770e-02 1.611312264177907488e-02 1.614168424026066889e-02 1.620310682523154813e-02 1.630532774788383960e-02 1.643981062691142123e-02 1.659160558315530068e-02 1.671573527764605785e-02 1.678237564671791054e-02 1.678377187441056073e-02 1.671910749101690116e-02 1.660154706747647702e-02 1.643968156393433439e-02 1.623591476616537480e-02 1.599682742501516708e-02 1.571745528501725109e-02 1.538286581665591381e-02 1.500358111721382393e-02 1.461653042724597382e-02 1.423333787713920544e-02 1.383254950927520488e-02 1.340526699004242206e-02 1.295943712689629455e-02 1.249944684308408431e-02 1.202796243998257956e-02 1.154722304469319415e-02 1.103293913881170894e-02 1.046593967952290025e-02 9.854524149713821124e-03 9.200250866744219894e-03 8.509875421379752350e-03 7.797007699526320446e-03 7.094684896381806861e-03 6.453976060179675636e-03 5.899055269885170039e-03 5.448765476268766124e-03 5.124940066646942009e-03 4.927731663978923357e-03 4.832345030046502656e-03 4.819531946772578901e-03 4.873590555555424274e-03 4.956307065708392794e-03 5.060445304748097638e-03 5.182417026968421346e-03 5.277224113501039794e-03 5.317962961711419564e-03 5.303194275818775595e-03 5.230194206437903739e-03 5.079536997054827537e-03 4.822443611656988989e-03 4.442309181035280705e-03 3.912125550826666201e-03 3.230687274768433148e-03 2.427075399155900065e-03 1.528828056792341968e-03 5.630699711243538101e-04 -4.637362388015157997e-04 -1.550759911096103155e-03 -2.660745737497944609e-03 -3.740417114007356728e-03 -4.778707261162183119e-03 -5.764854863314200321e-03 -6.668266559083329929e-03 -7.470205671906314168e-03 -8.142964006429049065e-03 -8.662734238857921348e-03 -9.028594255112574324e-03 -9.229305130607424329e-03 -9.246436494797128855e-03 -9.099380012764776010e-03 -8.813037388996216442e-03 -8.420727253825427069e-03 -7.952882763360908866e-03 -7.406492123820372989e-03 -6.817853872965978605e-03 -6.238202157047883362e-03 -5.695250786011804914e-03 -5.188113134514480557e-03 -4.712258636541694773e-03 -4.270555321709775670e-03 -3.852824785622736056e-03 -3.507571877638197919e-03 -3.270727347585281053e-03 -3.121289555432432434e-03 -3.064270035590602095e-03 -3.100622602151418498e-03 -3.224607091776773675e-03 -3.438207899073363483e-03 -3.714984049569163612e-03 -4.023345727748283730e-03 -4.331389670942404659e-03 -4.610262498798101301e-03 -4.864524652007724999e-03 -5.113620580179733394e-03 -5.377952084190960706e-03 -5.682377555900010660e-03 -6.024523935261666234e-03 -6.399672535965189243e-03 -6.813092535419214800e-03 -7.224193730090213393e-03 -7.592072486856717324e-03 -7.904266924784358536e-03 -8.155466850331707929e-03 -8.355653255953849473e-03 -8.522593170933883550e-03 -8.652302233709439558e-03 -8.752221653171004395e-03 -8.875806193938871880e-03 -9.058566987027004067e-03 -9.306419672486701544e-03 -9.601462373700886052e-03 -9.946565651796791113e-03 -1.037378295857615748e-02 -1.086123288672813554e-02 -1.136249881184838231e-02 -1.185848949877026277e-02 -1.236292176785597739e-02 -1.288215083476715837e-02 -1.339156544932101726e-02 -1.387188477892582414e-02 -1.429939647326269013e-02 -1.465358027527870720e-02 -1.493417664788497523e-02 -1.513122434882884469e-02 -1.523169754734510391e-02 -1.523063799747442423e-02 -1.514660391983231602e-02 -1.500559180009092448e-02 -1.481430630519144261e-02 -1.456927465801245367e-02 -1.427470672536415228e-02 -1.394570487122040632e-02 -1.360212096807754921e-02 -1.324773272500204789e-02 -1.285322782390129620e-02 -1.242840891242860159e-02 -1.202455942594855658e-02 -1.167235554452593707e-02 -1.141148401022875139e-02 -1.128018770437660967e-02 -1.130542576538011781e-02 -1.149188516560251984e-02 -1.182634935786460589e-02 -1.230103841264913733e-02 -1.290345756975889817e-02 -1.365164303250280577e-02 -1.454318004104337807e-02 -1.554399147764625594e-02 -1.663277602445863840e-02 -1.776432563177765198e-02 -1.887892114222294859e-02 -1.995474976520414043e-02 -2.099528909268554705e-02 -2.199756360621374363e-02 -2.293591508794531192e-02 -2.376943091272353328e-02 -2.448987828552538076e-02 -2.514871008659927409e-02 -2.578159839894508809e-02 -2.638133195462339861e-02 -2.694276020187103340e-02 -2.744266217191777477e-02 -2.784966762593742845e-02 -2.816639320454367504e-02 -2.844733202938861880e-02 -2.872543218166679138e-02 -2.901517460946595114e-02 -2.935344936304225619e-02 -2.978660641373762075e-02 -3.033818564963943615e-02 -3.100347204046006305e-02 -3.176476096010787120e-02 -3.260146740138176319e-02 -3.351304177141839480e-02 -3.447858779756327735e-02 -3.543754933507230198e-02 -3.635217327460311260e-02 -3.721672065100264937e-02 -3.800019627431152486e-02 -3.865750154451855214e-02 -3.917239761853649749e-02 -3.954667665571522800e-02 -3.978590342660395102e-02 -3.992040083570050357e-02 -3.993660182780810197e-02 -3.979702447704688839e-02 -3.948070610742679398e-02 -3.899905070335185631e-02 -3.841529647779375056e-02 -3.778034117790942531e-02 -3.709704454067710988e-02 -3.637811076933232524e-02 -3.564458493086802154e-02 -3.491311409350371375e-02 -3.421577031255086665e-02 -3.355713243094892578e-02 -3.291744206689103946e-02 -3.231631577185700016e-02 -3.180002023600642103e-02 -3.140523606288319475e-02 -3.117700458062987526e-02 -3.114800103283902472e-02 -3.132810247710851592e-02 -3.169422479814333615e-02 -3.221536376045892880e-02 -3.287012454049133281e-02 -3.364777286383510702e-02 -3.453466513234355884e-02 -3.549502472856953805e-02 -3.647743437740327138e-02 -3.746716643001367364e-02 -3.847474056455874730e-02 -3.945030210370568946e-02 -4.032538780191509409e-02 -4.108274549609070708e-02 -4.171275723003262798e-02 -4.217048140073516305e-02 -4.242226151447978100e-02 -4.244778506600600798e-02 -4.225146021416394115e-02 -4.184967644819061194e-02 -4.123940017871621788e-02 -4.038220534269783280e-02 -3.922931388543163256e-02 -3.778254258331855547e-02 -3.611243614418559178e-02 -3.428014405095091560e-02 -3.233496556897645646e-02 -3.033843750121131486e-02 -2.833598965283928850e-02 -2.634905141970182024e-02 -2.440381285397170280e-02 -2.255808289105993431e-02 -2.088048498152930699e-02 -1.942680955947466773e-02 -1.824911330773835647e-02 -1.737866183167755679e-02 -1.681011088479393220e-02 -1.655853512419235701e-02 -1.664884584220240396e-02 -1.710933275784170399e-02 -1.793438241721009851e-02 -1.909272129901107284e-02 -2.055525456756611413e-02 -2.230489147810889305e-02 -2.429321951277245775e-02 -2.642004855793582754e-02 -2.862494982610224240e-02 -3.088522074022573977e-02 -3.314302325359727575e-02 -3.532391804065377477e-02 -3.741170261774010714e-02 -3.941548193157733138e-02 -4.133990871020264829e-02 -4.319429305368681360e-02 -4.499583496850521197e-02 -4.674503917658685836e-02 -4.839801582008562697e-02 -4.990674993478413923e-02 -5.124971780757500706e-02 -5.240540833114317593e-02 -5.338265449827657438e-02 -5.426582574512234247e-02 -5.513908647874118940e-02 -5.603050716160705436e-02 -5.694576077719143425e-02 -5.786869939923085931e-02 -5.873811534941726642e-02 -5.953217735215149409e-02 -6.032338325541555107e-02 -6.114919213046157015e-02 -6.201197046908830945e-02 -6.288043677719842850e-02 -6.371799161949315282e-02 -6.455378952778874357e-02 -6.542662295903774183e-02 -6.636493821041046515e-02 -6.734700798586160109e-02 -6.832808806960860570e-02 -6.928964874262483198e-02 -7.023915290265804467e-02 -7.116790352453303270e-02 -7.204769895289939163e-02 -7.285136330651389991e-02 -7.356937670268409724e-02 -7.417521814832646332e-02 -7.466579105894739776e-02 -7.504967832041993525e-02 -7.530135089122415304e-02 -7.543226603775786410e-02 -7.545296759507585937e-02 -7.533630838261710927e-02 -7.505588330667793684e-02 -7.458997521287047405e-02 -7.395995247744968637e-02 -7.323305019427921170e-02 -7.248589340371054679e-02 -7.174464989980490481e-02 -7.097552181276253758e-02 -7.019575619706246161e-02 -6.946085910620401760e-02 -6.877144407137193716e-02 -6.811277353361844256e-02 -6.749140008800960655e-02 -6.698266615103080912e-02 -6.669004250254864652e-02 -6.668298538423050870e-02 -6.695412067185492477e-02 -6.743061341503862882e-02 -6.806905550008310324e-02 -6.886276369189897606e-02 -6.984579666263865394e-02 -7.099660832629785256e-02 -7.226408625036168099e-02 -7.361136241996800444e-02 -7.498758424896745378e-02 -7.635682797073101158e-02 -7.766907718151919160e-02 -7.882718927427327660e-02 -7.976265335694231184e-02 -8.046646031058179993e-02 -8.095554787724867918e-02 -8.124762370976718051e-02 -8.136684949086893381e-02 -8.139711415673245298e-02 -8.133076450558321402e-02 -8.108407371903622596e-02 -8.065717184122890571e-02 -8.008144205746016431e-02 -7.938143885191208116e-02 -7.866322189335217541e-02 -7.800181726448927877e-02 -7.738819861768012065e-02 -7.676903985946817444e-02 -7.610915271864618359e-02 -7.539285458844054155e-02 -7.460389427585792377e-02 -7.378903916099964488e-02 -7.299840694058969126e-02 -7.232029964131382604e-02 -7.178954154684213940e-02 -7.138676022349391137e-02 -7.111860216677516611e-02 -7.098600746699940123e-02 -7.094091834211861680e-02 -7.090023970215125759e-02 -7.083333039393623076e-02 -7.072674324651762046e-02 -7.063696064733109015e-02 -7.056182153397684564e-02 -7.039358120269960384e-02 -7.016136889440714730e-02 -6.992418891055401931e-02 -6.968739806087215216e-02 -6.946436116104229286e-02 -6.921182957194622898e-02 -6.895171566048233225e-02 -6.880497901422630291e-02 -6.885000761866146013e-02 -6.912836287855038397e-02 -6.962179331813311833e-02 -7.023021530020390202e-02 -7.082411973679150763e-02 -7.135193224528334210e-02 -7.186789544805315122e-02 -7.247984659156342380e-02 -7.327259178272650664e-02 -7.422697159609190076e-02 -7.532551377651788838e-02 -7.653754150736315209e-02 -7.779478019936354738e-02 -7.911426966491265367e-02 -8.057618394803886530e-02 -8.221979282903875419e-02 -8.408249332423818612e-02 -8.620408822662650739e-02 -8.856313322849374003e-02 -9.110756714525405919e-02 -9.376218710216899233e-02 -9.650833014199133864e-02 -9.935046264915292635e-02 -1.023039716228166113e-01 -1.053014323124831231e-01 -1.082479160651422800e-01 -1.111515593064105467e-01 -1.140506074440459788e-01 -1.169203612158097039e-01 -1.196275459833364974e-01 -1.220991609270826728e-01 -1.243988287047386454e-01 -1.265713985677526243e-01 -1.285137534163425521e-01 -1.301105872671980690e-01 -1.312865020107250591e-01 -1.320297500884725916e-01 -1.322919883443383071e-01 -1.319636199440886448e-01 -1.309860351327479522e-01 -1.293555705730861372e-01 -1.272009023644572190e-01 -1.247630352039899165e-01 -1.222424562146814525e-01 -1.197292036329666715e-01 -1.173409443987853129e-01 -1.152084355849535557e-01 -1.134223606150965014e-01 -1.121163427965003456e-01 -1.114136766233753406e-01 -1.113638055734516713e-01 -1.119183793754485456e-01 -1.129722984803622765e-01 -1.144601017406822324e-01 -1.163224977527763243e-01 -1.185402059597605723e-01 -1.211255727524724601e-01 -1.240475922715264107e-01 -1.271892464917649401e-01 -1.304242248672494442e-01 -1.336830924617637417e-01 -1.369087796995339112e-01 -1.399655656881669263e-01 -1.427719505552635659e-01 -1.454261009618096623e-01 -1.479791107546866713e-01 -1.503909923940459914e-01 -1.527122606652691617e-01 -1.550423778464455615e-01 -1.574077748679630351e-01 -1.598087476035963683e-01 -1.622635608330660340e-01 -1.648546763105417368e-01 -1.676107871574216979e-01 -1.705063570363390402e-01 -1.735642775183197373e-01 -1.768286569600886482e-01 -1.802605596400568833e-01 -1.837380723202637622e-01 -1.871393110963291417e-01 -1.903277949787036127e-01 -1.931712555804444842e-01 -1.955826148196317116e-01 -1.974658631345841131e-01 -1.986570023253912409e-01 -1.990155653909593536e-01 -1.984057970527909609e-01 -1.966906423637994061e-01 -1.938393920559505490e-01 -1.899068618658666663e-01 -1.850335167132428349e-01 -1.793734063553834857e-01 -1.730868702196586284e-01 -1.664018896760508515e-01 -1.595350530558487523e-01 -1.527213160018249805e-01 -1.462375632278171411e-01 -1.404193449937511384e-01 -1.355599883603351985e-01 -1.317938455474807202e-01 -1.291963948344471980e-01 -1.278596316286034207e-01 -1.277539141954588675e-01 -1.287252383690466739e-01 -1.307057514642380736e-01 -1.336768628251417124e-01 -1.375822463103097693e-01 -1.423593959381752594e-01 -1.479193538321035284e-01 -1.541080185436768391e-01 -1.606299834867256637e-01 -1.671815354713765411e-01 -1.736674671256807634e-01 -1.800383211911816828e-01 -1.861790735638456373e-01 -1.919912502681309641e-01 -1.974356099120316566e-01 -2.025297558770524087e-01 -2.072840883980399118e-01 -2.115838773409337015e-01 -2.152066624294382002e-01 -2.182275596412034946e-01 -2.208741962688133276e-01 -2.232102294279756927e-01 -2.252263208645862158e-01 -2.269375138215805610e-01 -2.284120360325875565e-01 -2.296970631668016627e-01 -2.307943049383527068e-01 -2.317426175757241746e-01 -2.325577741943116727e-01 -2.331243818853614425e-01 -2.333280071788852716e-01 -2.331732309071821163e-01 -2.326810344352578941e-01 -2.317551369725354138e-01 -2.303264667852103487e-01 -2.282893488519784908e-01 -2.256333063538061845e-01 -2.225034783541888217e-01 -2.190057937486744044e-01 -2.154103411624648245e-01 -2.120619875240819241e-01 -2.091873471814826302e-01 -2.069774998668330035e-01 -2.055988874568713820e-01 -2.051280078927986139e-01 -2.056369290785050874e-01 -2.071399779324560875e-01 -2.096070606326850272e-01 -2.131070397556320273e-01 -2.175201739822121005e-01 -2.225523829341218840e-01 -2.279422018442959219e-01 -2.335518409252650418e-01 -2.393398223514399403e-01 -2.451670596461637264e-01 -2.507922903927713998e-01 -2.560948056834854158e-01 -2.612133904914640814e-01 -2.661264017076440669e-01 -2.706885196247176273e-01 -2.748707930450799419e-01 -2.787487604931277452e-01 -2.823295163513265260e-01 -2.856697523146695672e-01 -2.888651406051331305e-01 -2.921226711514113838e-01 -2.956393909642483497e-01 -2.995493736447640276e-01 -3.041088732621708979e-01 -3.095017017326284203e-01 -3.156659389016938655e-01 -3.222957731526195913e-01 -3.293087920128468515e-01 -3.365607533142241925e-01 -3.438219555097001279e-01 -3.509485177720978455e-01 -3.577534123921649600e-01 -3.642546653660839739e-01 -3.705519343144840771e-01 -3.765161220356139649e-01 -3.820230783828424959e-01 -3.870579561052615580e-01 -3.914790945111422116e-01 -3.951448267505632828e-01 -3.979936110147180295e-01 -4.000417726649343475e-01 -4.014142217932109569e-01 -4.020989994254584587e-01 -4.023052325555737663e-01 -4.024392648766453862e-01 -4.027493294664463153e-01 -4.033535687480142018e-01 -4.043223994470429572e-01 -4.057999415539192412e-01 -4.078470816793150489e-01 -4.105322728872586313e-01 -4.137328014752842953e-01 -4.172148978268591657e-01 -4.209780426756488669e-01 -4.251127000807858325e-01 -4.294754380769291169e-01 -4.339058590463623077e-01 -4.384751254913968888e-01 -4.432096020997052244e-01 -4.478251113719333154e-01 -4.521466188040098033e-01 -4.562245041051152805e-01 -4.600490001515541993e-01 -4.636793516626916967e-01 -4.673090525278525975e-01 -4.712852582403934676e-01 -4.757235943663861155e-01 -4.807220088875084341e-01 -4.864315206108173473e-01 -4.930768083149891789e-01 -5.010113711668305880e-01 -5.103529299702900257e-01 -5.209166245061278566e-01 -5.325278076104379421e-01 -5.451320355348701074e-01 -5.583414617431542437e-01 -5.718941167688395000e-01 -5.857555182378764158e-01 -5.996246506324506287e-01 -6.131593191962684264e-01 -6.260373048516376659e-01 -6.380755284547411366e-01 -6.487593991214951616e-01 -6.574872917791511062e-01 -6.638495393708107040e-01 -6.674036514632190054e-01 -6.680486991773327832e-01 -6.659684960280533028e-01 -6.614764272064349582e-01 -6.546450278868199968e-01 -6.455201642971527543e-01 -6.344356479777643054e-01 -6.215480899886592914e-01 -6.069738533326822782e-01 -5.912799060154065867e-01 -5.751888433112661847e-01 -5.589512982189559498e-01 -5.426537233398255333e-01 -5.267416533988178440e-01 -5.117835382694370105e-01 -4.981131153573858938e-01 -4.860067990149317119e-01 -4.757538174781630880e-01 -4.677676357905856674e-01 -4.626737521337076497e-01 -4.608702108658830343e-01 -4.623493603202704083e-01 -4.670641692563661240e-01 -4.749867034214663164e-01 -4.857130965116847054e-01 -4.988217346271446861e-01 -5.141528036040088345e-01 -5.312263348623286197e-01 -5.493125917989714058e-01 -5.679450950371423001e-01 -5.866284317218947164e-01 -6.048325208781208939e-01 -6.219695711670151228e-01 -6.375222295727883681e-01 -6.515106290300017866e-01 -6.640514282828657855e-01 -6.752761394054621613e-01 -6.851329351957031744e-01 -6.933152033350844512e-01 -6.998938200321940251e-01 -7.051979499179921174e-01 -7.090302385204686475e-01 -7.113595766625291361e-01 -7.129036970391358086e-01 -7.142173388158590264e-01 -7.152575987811596869e-01 -7.157090420767214800e-01 -7.154816462799706844e-01 -7.141690272622609470e-01 -7.114110520880359001e-01 -7.071606135596381071e-01 -7.018685155899717643e-01 -6.959976810215096066e-01 -6.894895624426442549e-01 -6.829688137000395898e-01 -6.773681116688597958e-01 -6.733373895353056415e-01 -6.711684308842291724e-01 -6.707623585966406843e-01 -6.723132426208131562e-01 -6.763300533919072155e-01 -6.832641524236662267e-01 -6.930544312959519004e-01 -7.053217084528602410e-01 -7.196199475428306513e-01 -7.352435258415007668e-01 -7.519609727881394479e-01 -7.690298272786484368e-01 -7.857748821420721397e-01 -8.023402509775166003e-01 -8.185056529197038966e-01 -8.347797280906567030e-01 -8.522662084037856411e-01 -8.709147442860060151e-01 -8.899915555144797263e-01 -9.087764602269859937e-01 -9.264086393767152483e-01 -9.427928620293402062e-01 -9.587336966457724596e-01 -9.742704927430667627e-01 -9.894688800718275390e-01 -1.004658012402925404e+00 -1.018570954625603431e+00 -1.030218805307459240e+00 -1.040102585129845103e+00 -1.048934395837028077e+00 -1.056747750553032494e+00 -1.063525220945952032e+00 -1.069025259330483202e+00 -1.072301539156794048e+00 -1.072730261903161120e+00 -1.070748785464862740e+00 -1.066909377186797014e+00 -1.062212829397518821e+00 -1.058032712574445089e+00 -1.053932142244789816e+00 -1.049213107960368374e+00 -1.044489649439724888e+00 -1.041059783487767287e+00 -1.040382106710454613e+00 -1.043311804784205377e+00 -1.050413362657654615e+00 -1.062633180774679831e+00 -1.081223309595884086e+00 -1.107394768764293769e+00 -1.141319830307333083e+00 -1.183248547997600264e+00 -1.234081603536683058e+00 -1.292719975895822548e+00 -1.356905372714764413e+00 -1.425119692503797886e+00 -1.495792634113634278e+00 -1.567849394576435795e+00 -1.639095505268451269e+00 -1.707250569436675303e+00 -1.771737851722474000e+00 -1.831821410239784731e+00 -1.886207661984644401e+00 -1.933632774221933026e+00 -1.972961655181896923e+00 -2.003929088733354291e+00 -2.027681160632418766e+00 -2.045582493058420770e+00 -2.058631816534376213e+00 -2.067817570386784709e+00 -2.074994805726987579e+00 -2.082258086996059632e+00 -2.091605088486886643e+00 -2.105678543625953747e+00 -2.125206578819869296e+00 -2.149555103064050510e+00 -2.180028353575919287e+00 -2.218354743531584461e+00 -2.264185947784893571e+00 -2.317818936863849100e+00 -2.381045339266333993e+00 -2.452982361931930644e+00 -2.530595030280211599e+00 -2.611422026021081422e+00 -2.693499574919560491e+00 -2.775536657343604663e+00 -2.857868840466602833e+00 -2.940315799619549697e+00 -3.021664410295249237e+00 -3.100612725853924445e+00 -3.175781872957981644e+00 -3.245158658005131258e+00 -3.308122321882005501e+00 -3.365502973117064478e+00 -3.417754952526016687e+00 -3.465798050626793803e+00 -3.509806866050748653e+00 -3.551493319863316955e+00 -3.592047005974070117e+00 -3.631217641795247975e+00 -3.668813707291731507e+00 -3.704440190587084292e+00 -3.738698710240451639e+00 -3.773044934916238713e+00 -3.808725779413800971e+00 -3.845956454016014714e+00 -3.883332301315979507e+00 -3.918004073926991460e+00 -3.949502188085691756e+00 -3.978208389111129506e+00 -4.002702950201486587e+00 -4.022541730960801587e+00 -4.038144132956522192e+00 -4.049949576960311326e+00 -4.059282752902393376e+00 -4.067202698499651881e+00 -4.074217961933353394e+00 -4.081373352790099496e+00 -4.088067507815694945e+00 -4.091640582989425567e+00 -4.091691884682928659e+00 -4.089131646736519521e+00 -4.083865694084990672e+00 -4.077260948922254435e+00 -4.072468187156273345e+00 -4.069130613513822325e+00 -4.066891546157084925e+00 -4.068292281087825479e+00 -4.077262180769450239e+00 -4.096183005593486470e+00 -4.124073562216120870e+00 -4.160185958306062304e+00 -4.203799337366604050e+00 -4.253204767335208025e+00 -4.306616742036548651e+00 -4.362870975965551068e+00 -4.419684312445745888e+00 -4.476371945130931174e+00 -4.533259659022826682e+00 -4.590771551020846886e+00 -4.648985310335167043e+00 -4.708014374570759664e+00 -4.767646540896147478e+00 -4.824439629182631251e+00 -4.875635672334905024e+00 -4.921533182754533442e+00 -4.963578708173901788e+00 -5.000941982547963960e+00 -5.032051484746137504e+00 -5.057060321840710415e+00 -5.077201204245299415e+00 -5.095507777353452283e+00 -5.114739725218785615e+00 -5.134848560413106888e+00 -5.152992145310329342e+00 -5.167056375443448424e+00 -5.177643195802098752e+00 -5.186454388582603769e+00 -5.196515686722019467e+00 -5.212254886527780684e+00 -5.238553333899657716e+00 -5.278902481031733984e+00 -5.335109697580660892e+00 -5.403244008768662177e+00 -5.477512265559909999e+00 -5.555237330948300745e+00 -5.633812346777193447e+00 -5.711115431841129464e+00 -5.786945102616363634e+00 -5.861105189183990483e+00 -5.931827934770847577e+00 -5.999122145356920122e+00 -6.062439128984220105e+00 -6.121138375381520724e+00 -6.178947964419104544e+00 -6.241092516965116133e+00 -6.308612813708045053e+00 -6.380517417584874451e+00 -6.456930847896553693e+00 -6.537719353037284797e+00 -6.620298661148907193e+00 -6.701800193392751126e+00 -6.783185085449010110e+00 -6.865729330029771482e+00 -6.949493504078332329e+00 -7.035573416436917249e+00 -7.124962510143396877e+00 -7.216087393098904457e+00 -7.307888204775309759e+00 -7.396431557688592839e+00 -7.475610226191434116e+00 -7.543277883069853473e+00 -7.599824496847713107e+00 -7.647587156174568968e+00 -7.690902428713173755e+00 -7.737428014037515567e+00 -7.790271723514141655e+00 -7.843449905202431793e+00 -7.891739726454300552e+00 -7.937544903029995602e+00 -7.986567808759715170e+00 -8.039950564178754533e+00 -8.097589095092718736e+00 -8.159275839981443568e+00 -8.223545351713825724e+00 -8.292797732469471939e+00 -8.364863945547773127e+00 -8.432088325697714382e+00 -8.492275513473721560e+00 -8.546735246400322339e+00 -8.593598503925539589e+00 -8.632825578806679445e+00 -8.666520743749220657e+00 -8.691070167580058126e+00 -8.704934838707073297e+00 -8.714736655900246376e+00 -8.721904060578383522e+00 -8.721852768435754300e+00 -8.716700217618699398e+00 -8.713599401595249816e+00 -8.719841593679507952e+00 -8.742517782010221339e+00 -8.785110126578304701e+00 -8.845292209754306967e+00 -8.921383100446259817e+00 -9.013040559570329791e+00 -9.122679371501691392e+00 -9.251928439100165491e+00 -9.401518021038292261e+00 -9.571251285445161017e+00 -9.761025539001307649e+00 -9.970361984119394450e+00 -1.019738377449055555e+01 -1.044039849718437729e+01 -1.069305566750179359e+01 -1.095744863977254546e+01 -1.124304840714639653e+01 -1.155693666033009670e+01 -1.189587514918310696e+01 -1.225037015696136322e+01 -1.261400014925390245e+01 -1.298543043787480755e+01 -1.337043828676562462e+01 -1.377193047755110022e+01 -1.418489399200368339e+01 -1.460297196325592495e+01 -1.501882866880058565e+01 -1.542895670855376977e+01 -1.583628472544572929e+01 -1.623895268973134165e+01 -1.662847960736522879e+01 -1.699764417946553152e+01 -1.734465176080860616e+01 -1.765968927787373488e+01 -1.792913132073108429e+01 -1.815894910273759066e+01 -1.835638215090947156e+01 -1.850720817756269554e+01 -1.860373887047692776e+01 -1.865925490488639227e+01 -1.868700847805416743e+01 -1.869444638542420023e+01 -1.869624687999170476e+01 -1.871151707432529321e+01 -1.875647306522471780e+01 -1.883809664304894582e+01 -1.896166894051484064e+01 -1.913553341961328869e+01 -1.936537300411187346e+01 -1.965194512871082466e+01 -1.998564784107884051e+01 -2.035911988440151177e+01 -2.077434295431439537e+01 -2.123125321636149820e+01 -2.172646071957001013e+01 -2.225871562494617706e+01 -2.281645929437746290e+01 -2.338414112571026848e+01 -2.394310939480257971e+01 -2.447384455222914923e+01 -2.496317998602793509e+01 -2.539725265381140673e+01 -2.576626621539907092e+01 -2.606838923107029160e+01 -2.631359316727013109e+01 -2.651703393988472257e+01 -2.668069232327924212e+01 -2.679143103635622580e+01 -2.684808007584039302e+01 -2.686816352548148146e+01 -2.686096451110489269e+01 -2.682384818386928416e+01 -2.675515866386042063e+01 -2.666976507753248882e+01 -2.658071484926224670e+01 -2.650332456593343267e+01 -2.646885895371421427e+01 -2.649427715569241570e+01 -2.657841076163747118e+01 -2.671737438333650516e+01 -2.690708864419852731e+01 -2.714426706260522337e+01 -2.742463635697013302e+01 -2.773938568751788125e+01 -2.809191861798528578e+01 -2.847861072832849771e+01 -2.888930791841369228e+01 -2.932268282382830193e+01 -2.977633412017848258e+01 -3.026000096853352872e+01 -3.077232760134036482e+01 -3.129585065322567061e+01 -3.182575785270651991e+01 -3.234747846728752307e+01 -3.284068826474182856e+01 -3.331057091217711985e+01 -3.376530728971912509e+01 -3.420206316675278657e+01 -3.462280880226874302e+01 -3.503561351159986970e+01 -3.544312393236334202e+01 -3.584591860681474884e+01 -3.624653464376291367e+01 -3.664340855529834329e+01 -3.703076248415171534e+01 -3.740657494093376556e+01 -3.778595719015732612e+01 -3.817459292874877974e+01 -3.856215830832770308e+01 -3.895042723655839012e+01 -3.934996225870068542e+01 -3.977735773716349854e+01 -4.023982950338371012e+01 -4.073462652314459831e+01 -4.124812047931830961e+01 -4.176457931241281329e+01 -4.228272428821459528e+01 -4.279310799791244335e+01 -4.327797774668987074e+01 -4.372515419814533999e+01 -4.412335043179275829e+01 -4.447035885153491108e+01 -4.477150948485098070e+01 -4.502020190969845714e+01 -4.520979895376874680e+01 -4.534143142411059557e+01 -4.541664416098429768e+01 -4.544322598008581338e+01 -4.542548811190756908e+01 -4.536130627005253757e+01 -4.525099493429687669e+01 -4.509615707221083625e+01 -4.490189324712387986e+01 -4.467487543135523254e+01 -4.441536782185450249e+01 -4.412980834378694084e+01 -4.384194573668556671e+01 -4.356712683946891218e+01 -4.330961846609410770e+01 -4.308383981187067491e+01 -4.289488454295080544e+01 -4.272681696517513217e+01 -4.256751109476211781e+01 -4.241952200298885600e+01 -4.228941907065604511e+01 -4.217249665329429575e+01 -4.206712197791230068e+01 -4.198763926527010426e+01 -4.194034777640264622e+01 -4.192537499061673856e+01 -4.194453362605396052e+01 -4.198098568238582118e+01 -4.201728405759271823e+01 -4.204866691334184026e+01 -4.206702735604852705e+01 -4.206656191953722157e+01 -4.205971565660324529e+01 -4.206424450542709081e+01 -4.209124415920906159e+01 -4.214783234688638913e+01 -4.223012029561365210e+01 -4.234133997295009522e+01 -4.249570392372140049e+01 -4.270534322249757508e+01 -4.297621171026285936e+01 -4.331071012708186885e+01 -4.370045176217738714e+01 -4.413247285737845971e+01 -4.461487149785848061e+01 -4.515082192226138602e+01 -4.572604565725602299e+01 -4.632738658230288564e+01 -4.694812992820448017e+01 -4.757330268665341322e+01 -4.817394805007121761e+01 -4.873355470591459948e+01 -4.925192090644018350e+01 -4.972858236891175210e+01 -5.014599499720863918e+01 -5.049179777321739238e+01 -5.077485205395868206e+01 -5.100054017738154499e+01 -5.116254964073070965e+01 -5.125365560239988838e+01 -5.127226318639254288e+01 -5.122055476796525397e+01 -5.109903095980511267e+01 -5.092252706705542664e+01 -5.069941700726139544e+01 -5.043247827496959701e+01 -5.014811562242196175e+01 -4.986073230943605239e+01 -4.959015707979440180e+01 -4.937214897190681029e+01 -4.922206611434175016e+01 -4.912619252463855446e+01 -4.906827428438509031e+01 -4.905179911552853866e+01 -4.908442515840464182e+01 -4.917488722483843588e+01 -4.932473171197884199e+01 -4.951686222416980598e+01 -4.972962419182925942e+01 -4.994698947851152582e+01 -5.015641649839464833e+01 -5.034789199968562912e+01 -5.052337283834822301e+01 -5.067819665632737980e+01 -5.080168211452427585e+01 -5.088421978505265741e+01 -5.092281677675530460e+01 -5.092034184203271252e+01 -5.088046477184445138e+01 -5.081752536947825405e+01 -5.072753234040599324e+01 -5.058955115503034250e+01 -5.038806206090209372e+01 -5.012697420105671142e+01 -4.982960050155899268e+01 -4.951284480260660814e+01 -4.918422516890515794e+01 -4.885306422692485739e+01 -4.852707157077909983e+01 -4.820939309510430348e+01 -4.790359548899922260e+01 -4.761012931778447665e+01 -4.732088004575171425e+01 -4.704249663223171041e+01 -4.678530193044429097e+01 -4.654424092066884810e+01 -4.632284904770861544e+01 -4.611948266545991970e+01 -4.592505188694849494e+01 -4.573583584015623416e+01 -4.555397031760902848e+01 -4.538804215193948011e+01 -4.524191498836577097e+01 -4.511153061906447448e+01 -4.497361958857884900e+01 -4.479806897476440497e+01 -4.457217746881330811e+01 -4.429491313420730592e+01 -4.395999612281400459e+01 -4.356333460174559491e+01 -4.312231547795059328e+01 -4.264249236565029832e+01 -4.212124355263584619e+01 -4.156981304978202729e+01 -4.099976416286445868e+01 -4.042259862638425005e+01 -3.983736105547183115e+01 -3.924093624637701083e+01 -3.863081971062597120e+01 -3.801164115166272950e+01 -3.740158486614087252e+01 -3.681818320532794075e+01 -3.626698756039806426e+01 -3.573025067560561041e+01 -3.519117563863670028e+01 -3.464395797149914102e+01 -3.409636521074559568e+01 -3.355989705202276241e+01 -3.303743110889783452e+01 -3.253336463816190616e+01 -3.204785882635227523e+01 -3.157203142173665000e+01 -3.109573764293904219e+01 -3.060448570953934677e+01 -3.007988299157975121e+01 -2.950848345718407728e+01 -2.888443952678982640e+01 -2.820558546581667159e+01 -2.747043926936657599e+01 -2.668569437557719937e+01 -2.586045246023692457e+01 -2.499485084201773333e+01 -2.408804437714324465e+01 -2.315819076983493474e+01 -2.222825171536291222e+01 -2.131555816228480538e+01 -2.043656613201590133e+01 -1.960478830509369175e+01 -1.882425287241338197e+01 -1.808125584306515066e+01 -1.736752816180554149e+01 -1.668485901855795817e+01 -1.603277124297415313e+01 -1.541101233287613326e+01 -1.481951217311902624e+01 -1.425978273849355915e+01 -1.373151518618763767e+01 -1.322800702299091746e+01 -1.273595216073419678e+01 -1.224090714724039763e+01 -1.173278157275454703e+01 -1.120724361871342190e+01 -1.066235326634489411e+01 -1.009114872517565864e+01 -9.489391232208726379e+00 -8.849084313507303179e+00 -8.167695351221397004e+00 -7.456071693164960656e+00 -6.717955652791359533e+00 -5.956390193163943358e+00 -5.178994220851383723e+00 -4.384974234612327493e+00 -3.576871215886853861e+00 -2.765795502078363999e+00 -1.961648877248214129e+00 -1.163882161120511460e+00 -3.639263162478519331e-01 4.335192852263654584e-01 1.225979704406211512e+00 2.019147895740562859e+00 2.815071923713647450e+00 3.607872042594389761e+00 4.392331086863583423e+00 5.170480068879345303e+00 5.939876767671061764e+00 6.691107272113668181e+00 7.413129112143267641e+00 8.100273389494182297e+00 8.751475039482896179e+00 9.367330028505460149e+00 9.948598002974396337e+00 1.050014093896536949e+01 1.102568351460912055e+01 1.152407965539684653e+01 1.199607080317305119e+01 1.244542041040902802e+01 1.287139955710987138e+01 1.326582467594437098e+01 1.362083764154506405e+01 1.394194497879308159e+01 1.423594492556280677e+01 1.450303826923491535e+01 1.473810075212440651e+01 1.494027741643684948e+01 1.512157331584802655e+01 1.529932359295620437e+01 1.549547860927112808e+01 1.572976679728327198e+01 1.601733319699074443e+01 1.636803537739063330e+01 1.678231827253993202e+01 1.725775711172627780e+01 1.779768717391277022e+01 1.840674881500605053e+01 1.908172937293134908e+01 1.981642106343963405e+01 2.061173541574827794e+01 2.145800915899582151e+01 2.233858369598258875e+01 2.324004842140847060e+01 2.415674693757778257e+01 2.508860951964144093e+01 2.602776385603414866e+01 2.697124124309920390e+01 2.792297721663776500e+01 2.888490867801343498e+01 2.985476692691794653e+01 3.082743835548088640e+01 3.179964554392211440e+01 3.277067062733814140e+01 3.373807838282069582e+01 3.469867873713621265e+01 3.565692873771875782e+01 3.661728089826863908e+01 3.758326068233416350e+01 3.855860570078034044e+01 3.954580384801828785e+01 4.055052601908636234e+01 4.157488709411111216e+01 4.262224367817343307e+01 4.369639338153928065e+01 4.480168437830376149e+01 4.594028710638960433e+01 4.711017776009555291e+01 4.830956688498375229e+01 4.953172666920098521e+01 5.076902678766289512e+01 5.201919186287998542e+01 5.328114476879431294e+01 5.455303637975267605e+01 5.583429246930595014e+01 5.711687105428283928e+01 5.838958343678902452e+01 5.964368226251975358e+01 6.086875490694633584e+01 6.205789594600226167e+01 6.320804906658617739e+01 6.431369133860333420e+01 6.536475605913743436e+01 6.634616128911306987e+01 6.724346050820044240e+01 6.804524667466851895e+01 6.873817436373026624e+01 6.930717436883283256e+01 6.973689237491467452e+01 7.001335455424604959e+01 7.012503419909421609e+01 7.006153250360767970e+01 6.981458076499839649e+01 6.937937803049925378e+01 6.875430040147382726e+01 6.793948682517361704e+01 6.693585198488828780e+01 6.574475877172808680e+01 6.436993520920587741e+01 6.281958340843235788e+01 6.110619760784008037e+01 5.924486542537037082e+01 5.725213306903941657e+01 5.514609204057645542e+01 5.294589754853517150e+01 5.067338306992326835e+01 4.834854458972161240e+01 4.599057772111138576e+01 4.362053262007722765e+01 4.125633110837693351e+01 3.891380095493406088e+01 3.660930272014996945e+01 3.435732616534574646e+01 3.216859765756801437e+01 3.005263295508046539e+01 2.801657550164376076e+01 2.606639749216138568e+01 2.420805822413890240e+01 2.244411688549968886e+01 2.077643419882136300e+01 1.920783638458264519e+01 1.773978217997411022e+01 1.637334364872830150e+01 1.510780454817816043e+01 1.393978894061136486e+01 1.286481315056875374e+01 1.187763197502255430e+01 1.097366196811383254e+01 1.014854412558270980e+01 9.396573597403371281e+00 8.711767568440508924e+00 8.088475140413592612e+00 7.520575905749949719e+00 7.002561666357435932e+00 6.529714770772830690e+00 6.097715203123143191e+00 5.702372895887420690e+00 5.339180192880661480e+00 5.004712067411472454e+00 4.695803495839684594e+00 4.409102117526404463e+00 4.142345098630833000e+00 3.893301658742522875e+00 3.660142906565376109e+00 3.442319004049942066e+00 3.239413360247560991e+00 3.050556377999327662e+00 2.875014043678871367e+00 2.712092078576330945e+00 2.561112237744323838e+00 2.421344208222974803e+00 2.291968428523587953e+00 2.172303753688441308e+00 2.061556362895028638e+00 1.959070027960837734e+00 1.864278537390851254e+00 1.776660348097816255e+00 1.695771260311367934e+00 1.621162435654746270e+00 1.552360438747959481e+00 1.489147951500349842e+00 1.430861354903197435e+00 1.376345662648345458e+00 1.324917157874395901e+00 1.276099372744153859e+00 1.229677175987057947e+00 1.185514876437917087e+00 1.143365594454052392e+00 1.102831082052581957e+00 1.063524421859951996e+00 1.025342064005954512e+00 9.882718093188732622e-01 9.524553136044014989e-01 9.182577761538374128e-01 8.859092826759172867e-01 8.553732726774452289e-01 8.267392729511622296e-01 8.000721235019853106e-01 7.756795986851663383e-01 7.538796388315900376e-01 7.344994400874619300e-01 7.173062695398636501e-01 7.021689783359611470e-01 6.888108398738033156e-01 6.766817204990204226e-01 6.653397770837413683e-01 6.545920985662901925e-01 6.444170129350105247e-01 6.347255878398241347e-01 6.252743500631846585e-01 6.157705686692540592e-01 6.058716932011216638e-01 5.952747288624569144e-01 5.837735049471819426e-01 5.712926063761076811e-01 5.578464707860205651e-01 5.436343133826779805e-01 5.289377707752795921e-01 5.139460892740259634e-01 4.989269710069602071e-01 4.842484076108766189e-01 4.701035622242363821e-01 4.564998870624834004e-01 4.434129679142373992e-01 4.308445051440006335e-01 4.188387015385563461e-01 4.072975101554038302e-01 3.962304868167749738e-01 3.856754562213698390e-01 3.756282083314740339e-01 3.660311036087841585e-01 3.567859645034140992e-01 3.478897827734357406e-01 3.393374336174557748e-01 3.311835185761312084e-01 3.234903599590062129e-01 3.161889976056501128e-01 3.090762930129911656e-01 3.020304784292449640e-01 2.949520854623803867e-01 2.876539343159126294e-01 2.801674929580717510e-01 2.726170781207231664e-01 2.650504139702167250e-01 2.575956627998930992e-01 2.502225339747965460e-01 2.428793711255932131e-01 2.355927146816647610e-01 2.285389664459946679e-01 2.219565634034816326e-01 2.159593871109128649e-01 2.106663155568772039e-01 2.061811993385500585e-01 2.025203119255170325e-01 1.995945900268671636e-01 1.973122307327156988e-01 1.955848047354760699e-01 1.943182419430369567e-01 1.933715281073931924e-01 1.925630186021942414e-01 1.918174317650867267e-01 1.911560009391910508e-01 1.905467622380701831e-01 1.898401901989086871e-01 1.889245674381100915e-01 1.879605215048652245e-01 1.870167555895634603e-01 1.859680807956228255e-01 1.847467511437189680e-01 1.834647734811905295e-01 1.822705188555220623e-01 1.810895020883794559e-01 1.799251996657005859e-01 1.788141517241867984e-01 1.776396510472275092e-01 1.762253359945211706e-01 1.745372028344508997e-01 1.725901717863919382e-01 1.703413974175255474e-01 1.680387290291908975e-01 1.658759476084364359e-01 1.638069252341101123e-01 1.617943552863409795e-01 1.597531316226079301e-01 1.575970137850472574e-01 1.552854870384262065e-01 1.527896321038256511e-01 1.499459511060566297e-01 1.467270252594395918e-01 1.432456710149770385e-01 1.395041995834656046e-01 1.354018516400976313e-01 1.308494672538773329e-01 1.258621575028466832e-01 1.205192833658415008e-01 1.149509425294485548e-01 1.092220529912405341e-01 1.033848811451583416e-01 9.755956264036064196e-02 9.189796954662916850e-02 8.651061998692476107e-02 8.157294609080438519e-02 7.726630760536271070e-02 7.372516362526913836e-02 7.107756345372034934e-02 6.942733018765241682e-02 6.882087941251098517e-02 6.926556517582178885e-02 7.066887381965245019e-02 7.274268295898587977e-02 7.535032293842726381e-02 7.837569140298816794e-02 8.172710738188228297e-02 8.537170511305265663e-02 8.923576727824450439e-02 9.324049313481917733e-02 9.733811058547704731e-02 1.015185527996408377e-01 1.056275164875374595e-01 1.094928897144898661e-01 1.130474371750544577e-01 1.162972324645850375e-01 1.191777637340123847e-01 1.216400304735129750e-01 1.236068528433651864e-01 1.250146954090243234e-01 1.259305501157531870e-01 1.263374475962351917e-01 1.261502337431370802e-01 1.254434275418931655e-01 1.245009522544640312e-01 1.234426662140771097e-01 1.222241567758349801e-01 1.208946947749117151e-01 1.194366812575120285e-01 1.178444837751938257e-01 1.162343484640541158e-01 1.146654090229937140e-01 1.131101151536004490e-01 1.114988888248409499e-01 1.098469544475815518e-01 1.082233750686733276e-01 1.066536050417523918e-01 1.050936366002852701e-01 1.035190815594696917e-01 1.020104078282062371e-01 1.005501980850929677e-01 9.913768455280462522e-02 9.787482723090985826e-02 9.674817481560502030e-02 9.566503870721948521e-02 9.458414265910547458e-02 9.350913440796446152e-02 9.241248125755532894e-02 9.125862120446694148e-02 9.000608592693831733e-02 8.864575920167465373e-02 8.717297317265784717e-02 8.563590866251150069e-02 8.420673995977695503e-02 8.297392366073107206e-02 8.201717647442925696e-02 8.146393289995688958e-02 8.138026917322978282e-02 8.180665660446227727e-02 8.279758855289011399e-02 8.428164201271903799e-02 8.618220527461406544e-02 8.842178100451947298e-02 9.087646892265936749e-02 9.357759969564603819e-02 9.658914445049474051e-02 9.981275800621421113e-02 1.032209159395116871e-01 1.069020203895467980e-01 1.107821378334077483e-01 1.147561851158540869e-01 1.188611875867389839e-01 1.231103520301051607e-01 1.273778534093175652e-01 1.315404990444951350e-01 1.355070877014096509e-01 1.392548680721977516e-01 1.427456161416542912e-01 1.459262456961038790e-01 1.488661039863489466e-01 1.515940169229873513e-01 1.540322506995271956e-01 1.561593667637437288e-01 1.580716118366398693e-01 1.597674052426087121e-01 1.612057252620379411e-01 1.625018281199448467e-01 1.637099590243220881e-01 1.647277652604737519e-01 1.655053217844677238e-01 1.660728152581502637e-01 1.663692034238180573e-01 1.663063966993276466e-01 1.658570793713544655e-01 1.650053994198923957e-01 1.637093494218977152e-01 1.619864715249936804e-01 1.598624259700372752e-01 1.572927761563420457e-01 1.543708181536802559e-01 1.512266655711589358e-01 1.479886142748834676e-01 1.447304133103551327e-01 1.414327158679222762e-01 1.381093915755326473e-01 1.347742481130440040e-01 1.313710046878952264e-01 1.277857887615372057e-01 1.240211967250157143e-01 1.201011111484009408e-01 1.159903788596537422e-01 1.117112027307074901e-01 1.073201136950949208e-01 1.028202442385400261e-01 9.812937687744341386e-02 9.318398415972402316e-02 8.801727071425823057e-02 8.268470380540415832e-02 7.717081384588615756e-02 7.149828505911547116e-02 6.585130567474052621e-02 6.042176765826309109e-02 5.533676320365920470e-02 5.069577811910543769e-02 4.658604277125598381e-02 4.308480097616680660e-02 4.022457355374545879e-02 3.803227942821953839e-02 3.649575750883184144e-02 3.554115245020319364e-02 3.510791647562998274e-02 3.510812116227534502e-02 3.547982716022109878e-02 3.622085189032853841e-02 3.730920834413423148e-02 3.867502048112087670e-02 4.023893189292683525e-02 4.195208550405842701e-02 4.375914629406905260e-02 4.559123018575198666e-02 4.730418797598903019e-02 4.874646284703443994e-02 4.990002249661881079e-02 5.072549250221122796e-02 5.122744323744598399e-02 5.147733441253568576e-02 5.147590646410348664e-02 5.115207158678906213e-02 5.041592466926654581e-02 4.922070111095094846e-02 4.757623018235782042e-02 4.550544536914870319e-02 4.306997076030052302e-02 4.044979385009319500e-02 3.781140066236470670e-02 3.525586807351094309e-02 3.288644741872752408e-02 3.085506577291429950e-02 2.929563052483623309e-02 2.820101055990054811e-02 2.749864205451344260e-02 2.715156695078478274e-02 2.719890251557010100e-02 2.765127224791855132e-02 2.840709296835385381e-02 2.942996361754299933e-02 3.074794396225822082e-02 3.234147395806318687e-02 3.420106228948618932e-02 3.628304927610054298e-02 3.849668817039558072e-02 4.073492350321750166e-02 4.286947660686647732e-02 4.484403036023035943e-02 4.662147897451147244e-02 4.813251603790320160e-02 4.928991931469662441e-02 4.998442591575318755e-02 5.018418904741532571e-02 5.004228663270474803e-02 4.968091460437116386e-02 4.909662262014544837e-02 4.837623644955671431e-02 4.757589030290154675e-02 4.669550888408529471e-02 4.581060019209537426e-02 4.503607820449239546e-02 4.448865241637854628e-02 4.423851292414424097e-02 4.429072202597687802e-02 4.461560318981031698e-02 4.519588849430834776e-02 4.598632211462908015e-02 4.690950963243024907e-02 4.792440090550419834e-02 4.897685133171994498e-02 4.997529446641650608e-02 5.081113891072083083e-02 5.139962469961013164e-02 5.172574278621003968e-02 5.183307358509572915e-02 5.168722401582024478e-02 5.123723571389736386e-02 5.053385146878001249e-02 4.958035617218756880e-02 4.835803808041669316e-02 4.690963432367995650e-02 4.525354433671276155e-02 4.342030991490751501e-02 4.149648946014049961e-02 3.951791183624681764e-02 3.752353065914654229e-02 3.549793147854667097e-02 3.340832699044449933e-02 3.130084142187693208e-02 2.925571879240254636e-02 2.736876477022650092e-02 2.573668404068170032e-02 2.433271194320662037e-02 2.314883772561062217e-02 2.223021851755866210e-02 2.151446508495118148e-02 2.098501923304590608e-02 2.065088958115491799e-02 2.047856522819200067e-02 2.039487390637910805e-02 2.033035554123950595e-02 2.025797136739268187e-02 2.018020387749866126e-02 2.012286042839598471e-02 2.008565961672529460e-02 2.002625706218111659e-02 1.990984401913219182e-02 1.971443169317887295e-02 1.945445616823110804e-02 1.917944960785606182e-02 1.892162041039570364e-02 1.873318831439461929e-02 1.864278157103387012e-02 1.859402018645010118e-02 1.856163497860881945e-02 1.856534309231295740e-02 1.858712725553683318e-02 1.863260575537230637e-02 1.872592742692416601e-02 1.884031143403813724e-02 1.895709114931380668e-02 1.906011355258107470e-02 1.912741990466937381e-02 1.919771712344076064e-02 1.930886749577822442e-02 1.950893615699180253e-02 1.983242545680048360e-02 2.026306881190869172e-02 2.079319510982597860e-02 2.139642818179998338e-02 2.198375952781521370e-02 2.252642082902707454e-02 2.303889318441896747e-02 2.351481795613156664e-02 2.395919101905451612e-02 2.433604669263667725e-02 2.463702840135657129e-02 2.489498678303437088e-02 2.513808062710157221e-02 2.537562353538132601e-02 2.558178627575872707e-02 2.570194255382832194e-02 2.569138060532921361e-02 2.555459625747950880e-02 2.535227703048795536e-02 2.511494333859191214e-02 2.482731035383136872e-02 2.445507403652464121e-02 2.392068672050895808e-02 2.317352221497167089e-02 2.222178198307334790e-02 2.109318617142106125e-02 1.983472225667099256e-02 1.850841114665807696e-02 1.714437144846898964e-02 1.576523773242550358e-02 1.439642732723362371e-02 1.304949463223146339e-02 1.173442838750975332e-02 1.047209942124576257e-02 9.328656585079571004e-03 8.347875831685279066e-03 7.523383043478762931e-03 6.823414729286829579e-03 6.221086403611299567e-03 5.739462922769330427e-03 5.410460146393004238e-03 5.250381392035903018e-03 5.271768038856122773e-03 5.472380558015806952e-03 5.818377187323057684e-03 6.266199933280238756e-03 6.783716821162012051e-03 7.343232378435042736e-03 7.941825587732738792e-03 8.576398428394461232e-03 9.204407507148130302e-03 9.785640348299384089e-03 1.030395832634967319e-02 1.074623000976900403e-02 1.107869839324521904e-02 1.124725409087084203e-02 1.121205111843813322e-02 1.095160644275868130e-02 1.046484667352345563e-02 9.771309811273472604e-03 8.892985611087048103e-03 7.861966960431128471e-03 6.699705484422734808e-03 5.397623399847467467e-03 3.956484458630668728e-03 2.370876806216966511e-03 6.415085759409475466e-04 -1.195984071189584589e-03 -3.106999171146310277e-03 -5.046269516201700236e-03 -6.961211845456043851e-03 -8.792989829304107344e-03 -1.049230601250401677e-02 -1.205681161211836355e-02 -1.346248574653783302e-02 -1.466220751846982091e-02 -1.560719969502482977e-02 -1.625000247495388128e-02 -1.657722066640089295e-02 -1.659505218715955077e-02 -1.632651983602563528e-02 -1.579730872222398844e-02 -1.500323208820898008e-02 -1.394650091877032080e-02 -1.266611317210225227e-02 -1.120495315112185128e-02 -9.608469415864838784e-03 -7.941877482427668958e-03 -6.287032358473369602e-03 -4.681459944561385499e-03 -3.146342188335040160e-03 -1.724674478727985681e-03 -4.488012644675070046e-04 6.717312230048378590e-04 1.635135787660860597e-03 2.412646563867075922e-03 2.974710820959885777e-03 3.307615699962164479e-03 3.393986749983860483e-03 3.232038667529844346e-03 2.853579623034171748e-03 2.315491736349345464e-03 1.666531026846322216e-03 9.398855405314021942e-04 1.691822433376326848e-04 -6.291981957208605007e-04 -1.447490057403404574e-03 -2.259353266929283767e-03 -3.041058297825092408e-03 -3.780515823425243706e-03 -4.468742774214258182e-03 -5.100307161276581604e-03 -5.661181737045511801e-03 -6.150294143190736772e-03 -6.565312878144247653e-03 -6.917145497410156878e-03 -7.238159016395406820e-03 -7.526435408762932079e-03 -7.765494170009419259e-03 -7.951880713261543290e-03 -8.089650400987380766e-03 -8.192526079145154294e-03 -8.271705009427017183e-03 -8.327542794543296018e-03 -8.368722842060983755e-03 -8.413217258030779647e-03 -8.460014322731536016e-03 -8.494701402741791640e-03 -8.530126447921643207e-03 -8.587319609354963565e-03 -8.656751919768942288e-03 -8.731894833284150476e-03 -8.817732473851112862e-03 -8.910601161431065328e-03 -8.990441332056042442e-03 -9.018142949912277134e-03 -8.959842413291646546e-03 -8.802519708030516130e-03 -8.543560297232289519e-03 -8.195313954975755669e-03 -7.800056649312304968e-03 -7.386931227665424066e-03 -6.972181982917774121e-03 -6.559187324151944179e-03 -6.142812830053386366e-03 -5.731482250708535078e-03 -5.344267085492876435e-03 -5.001256872385083374e-03 -4.693526399283090046e-03 -4.407491146075065598e-03 -4.144864205227279455e-03 -3.917017771723272160e-03 -3.732905974017187122e-03 -3.596367910253724879e-03 -3.502169305298513755e-03 -3.435148595229630189e-03 -3.406811111333717459e-03 -3.431170336405557370e-03 -3.514288312644607212e-03 -3.651203536170859448e-03 -3.829016841078959274e-03 -4.043369515295150950e-03 -4.278526565415013798e-03 -4.512661337528618179e-03 -4.723093167308055687e-03 -4.896459177602778545e-03 -5.036829810917011103e-03 -5.153098862040356685e-03 -5.245456086649301353e-03 -5.314227735630749384e-03 -5.365611377061781269e-03 -5.393052809742612981e-03 -5.374014495085618209e-03 -5.313543411871062862e-03 -5.245703871244863578e-03 -5.192914935450061893e-03 -5.157998229886149623e-03 -5.138154540613337762e-03 -5.116346929428444712e-03 -5.061524783999234861e-03 -4.961271838913632742e-03 -4.811247371805872815e-03 -4.609691484694658503e-03 -4.369984002198370326e-03 -4.098515700793330975e-03 -3.790299224999976561e-03 -3.445285020533020784e-03 -3.072235949972966593e-03 -2.692767661560817836e-03 -2.336437848993130374e-03 -1.994092061480212674e-03 -1.655299960097920704e-03 -1.327764551211674769e-03 -1.005243952559354810e-03 -6.894046981345131053e-04 -3.719833389665707876e-04 -4.743007312713132880e-05 2.799082682136722912e-04 6.084655745159504208e-04 9.363358189438623219e-04 1.245872307114084679e-03 1.501935311175265275e-03 1.683012134260717784e-03 1.783602392986084664e-03 1.799007611534668210e-03 1.732220199896978771e-03 1.589498568564844030e-03 1.379121668797903206e-03 1.110542253505883772e-03 7.956803239171182781e-04 4.579232906659678028e-04 1.085280452034782643e-04 -2.374256890895449308e-04 -5.647803008459821019e-04 -8.782860258830170160e-04 -1.175104119732267235e-03 -1.448165627917217526e-03 -1.707633234862002743e-03 -1.978655497648027558e-03 -2.263672252535571441e-03 -2.555211585383127329e-03 -2.859402163542861582e-03 -3.167206161795521526e-03 -3.466936507698783945e-03 -3.757066076460353118e-03 -4.039618833360039858e-03 -4.314097541576344778e-03 -4.576975577191841685e-03 -4.802725045505022369e-03 -4.981308839248059332e-03 -5.118143835873262444e-03 -5.207935830770606296e-03 -5.255076299742379373e-03 -5.262553572772739503e-03 -5.224694378189270912e-03 -5.125131330596482265e-03 -4.949748198982534785e-03 -4.704617513281060363e-03 -4.400758588559556400e-03 -4.026392088959181333e-03 -3.566263010333823279e-03 -3.019583576930594607e-03 -2.393255898925620954e-03 -1.705616724730046668e-03 -9.790333069779569731e-04 -2.271886458542424496e-04 5.349513415916152181e-04 1.294010583021532263e-03 2.023616693983516703e-03 2.678706474631595627e-03 3.240388826691357593e-03 3.711797610902042681e-03 4.086090691799938203e-03 4.365119136514010803e-03 4.554261663161037789e-03 4.654220003977864624e-03 4.674085725275697704e-03 4.628153967077001246e-03 4.515992489154939567e-03 4.333885540843167988e-03 4.083268641747152088e-03 3.761295324289296808e-03 3.370527980865163729e-03 2.923465385609549157e-03 2.435175603903263694e-03 1.911941962737466255e-03 1.370241361516534714e-03 8.189325197391470910e-04 2.587821802744799584e-04 -2.966822264652104520e-04 -8.373659689643243214e-04 -1.351099668878203829e-03 -1.826346794167053693e-03 -2.262551761510628659e-03 -2.657171369709598278e-03 -3.006026944494006627e-03 -3.302315942251117520e-03 -3.535905200189642852e-03 -3.703509762325122093e-03 -3.809501430984387794e-03 -3.852414856164036120e-03 -3.834072582397102334e-03 -3.766268416269345949e-03 -3.657469148920818383e-03 -3.509358971268058350e-03 -3.328490215798292351e-03 -3.126036264018767358e-03 -2.897001839914348318e-03 -2.631267859651899212e-03 -2.344531325672881850e-03 -2.059365834790085649e-03 -1.769301159252452404e-03 -1.470196256003693074e-03 -1.174459423880872119e-03 -8.885459287671454648e-04 -6.136928773311705948e-04 -3.518763942620936115e-04 -1.054849071596469567e-04 1.244414522420603524e-04 3.358488124664491805e-04 5.266550006366846120e-04 7.048065426761645179e-04 8.750888050107212719e-04 1.038733691985087738e-03 1.204674151391714899e-03 1.374488789730972773e-03 1.550705723756886766e-03 1.730510251646823813e-03 1.905745918190026537e-03 2.077455003357634670e-03 2.236390908952571623e-03 2.375593885618845248e-03 2.491861545799115701e-03 2.570608174316250938e-03 2.604297248089054717e-03 2.598072199072594662e-03 2.558223751169425800e-03 2.481364692126384643e-03 2.366725014304081869e-03 2.219524289843685574e-03 2.042623463434073156e-03 1.845375994448015264e-03 1.638444311498316909e-03 1.423923459701545392e-03 1.205608829504749334e-03 9.879892742558095669e-04 7.762694381047656857e-04 5.727706156812207476e-04 3.906671728105349031e-04 2.488954999078748153e-04 1.458964580828615875e-04 8.052203287852341645e-05 6.026121202577402450e-05 9.011466622558060157e-05 1.716706689601420156e-04 3.036519897198539748e-04 4.847923448382752336e-04 7.156885848841379981e-04 9.896998861530575346e-04 1.296550707439981208e-03 1.617692569470320510e-03 1.934588387033568061e-03 2.239850140531971737e-03 2.521918612887946720e-03 2.774226544949894100e-03 2.988497123484807564e-03 3.157895359635768187e-03 3.281464324425547186e-03 3.354468709561222919e-03 3.379896835405103023e-03 3.363512515106183761e-03 3.314184877824049094e-03 3.243542480310910702e-03 3.161801321108863565e-03 3.069209314526063007e-03 2.966189055089653911e-03 2.862850681049489490e-03 2.763110687690402498e-03 2.660221982861949754e-03 2.557525630005697947e-03 2.465110587408883645e-03 2.384187789828318485e-03 2.319277014728805646e-03 2.278054794240857387e-03 2.269727857088966669e-03 2.290857708823000605e-03 2.333145152159911417e-03 2.395798670167756557e-03 2.475159584848754275e-03 2.566064012615991430e-03 2.659088889223607931e-03 2.749309098556137337e-03 2.832627330606443585e-03 2.902690089875616802e-03 2.969729648106282562e-03 3.041587042367937394e-03 3.110180093932491709e-03 3.173148445066073606e-03 3.236881219965731440e-03 3.314551575086650392e-03 3.412823111963403117e-03 3.526414036589222388e-03 3.656078012206536235e-03 3.800983060734084828e-03 3.955154565021293429e-03 4.122253436696809992e-03 4.308140826655154285e-03 4.508809698093307027e-03 4.719458850543621804e-03 4.940612093785233527e-03 5.163443635882562950e-03 5.369479664835414071e-03 5.551570409076540466e-03 5.714074443707780997e-03 5.850829155802743202e-03 5.957884665062396744e-03 6.042839610232577513e-03 6.107636151295416788e-03 6.148539159762887556e-03 6.163406991127973709e-03 6.147196923909444347e-03 6.099541328645320150e-03 6.019886821685144739e-03 5.896663650350976102e-03 5.725508768925456106e-03 5.514367535307332369e-03 5.265733257631784701e-03 4.976470878325439488e-03 4.656544910709661637e-03 4.323274894755053249e-03 3.982644855423811241e-03 3.641626330074320978e-03 3.309364892370838650e-03 2.978985982245115939e-03 2.654840166735590069e-03 2.352364771296942131e-03 2.079246025803259141e-03 1.839027228271619728e-03 1.630637509872351907e-03 1.462543426529353896e-03 1.340248518410493183e-03 1.261686062029764282e-03 1.233398723356697591e-03 1.259028490426552377e-03 1.326008566294892320e-03 1.430728401689964745e-03 1.582373795044333302e-03 1.791008534658649351e-03 2.056290111978350751e-03 2.370162944052805424e-03 2.741969049325466805e-03 3.163176168401652614e-03 3.616284146185938780e-03 4.087727927951797201e-03 4.552908450231723039e-03 4.999124625990816230e-03 5.418099920821092125e-03 5.799255819054255530e-03 6.138553970851440625e-03 6.440011384010064024e-03 6.697454794305611990e-03 6.908037275088408334e-03 7.081207654965843666e-03 7.217992101741473217e-03 7.315315681341025451e-03 7.368686468708134964e-03 7.381412390006437257e-03 7.347171514774918435e-03 7.258352702558442879e-03 7.126758571523564116e-03 6.956517199577417696e-03 6.744772530894604760e-03 6.504291247026909063e-03 6.244015660901281080e-03 5.970688650987390766e-03 5.696595910491562831e-03 5.436373911072456613e-03 5.204426499221567574e-03 5.000550735312134405e-03 4.828922481840803617e-03 4.694200802373181720e-03 4.596585518091679187e-03 4.545465217163384766e-03 4.560188378937683057e-03 4.639401227065026098e-03 4.767912858400991799e-03 4.939780979351513467e-03 5.149109829311581017e-03 5.398539464269646974e-03 5.681399881702516724e-03 5.980936116542972386e-03 6.286337898905503332e-03 6.597786863707531292e-03 6.922976654573387637e-03 7.260937282894834588e-03 7.612553855278275487e-03 7.976642512814850414e-03 8.342252161918299602e-03 8.699936732591810259e-03 9.054385792200296545e-03 9.399191623643658733e-03 9.722094729759642173e-03 1.003480749349817437e-02 1.034530832978698169e-02 1.065596465184391953e-02 1.097434552667177730e-02 1.130694492840879709e-02 1.166701836481747953e-02 1.206526213409877916e-02 1.250091514239789342e-02 1.298816553282174102e-02 1.353510690895664073e-02 1.414161219030381569e-02 1.481539709562582248e-02 1.556591565484742416e-02 1.639106669584685164e-02 1.727652547275539824e-02 1.822270594706093191e-02 1.923559710624351063e-02 2.031744447022405461e-02 2.146289725977949814e-02 2.266151827231037419e-02 2.390616967063442094e-02 2.518781649416410376e-02 2.649557536558004925e-02 2.781621907673170399e-02 2.913228731242992545e-02 3.042979700394840212e-02 3.169711169989618965e-02 3.292889994337948323e-02 3.412096886615496871e-02 3.526341377123671378e-02 3.635230144509889183e-02 3.739273124240495572e-02 3.838508997740992801e-02 3.932546486004819680e-02 4.021675237201453867e-02 4.106899231711143988e-02 4.187851472457734120e-02 4.264734108627605408e-02 4.338590789888002036e-02 4.407708732661727580e-02 4.470872767606132864e-02 4.527918776742782814e-02 4.577848208408549779e-02 4.620290170543516622e-02 4.653712490625479259e-02 4.676976604601663923e-02 4.690919410456324823e-02 4.694626737706170116e-02 4.687629372487449320e-02 4.669990901850865073e-02 4.641007558983693132e-02 4.601631912783380601e-02 4.554240995821696308e-02 4.501082061978520926e-02 4.442673828309752493e-02 4.379428242744415334e-02 4.312693086036463452e-02 4.243889708104705422e-02 4.173751361862183124e-02 4.102975934704093663e-02 4.033833207011742333e-02 3.967518513119168422e-02 3.904036549860590705e-02 3.845651161501033310e-02 3.794262855390014705e-02 3.751079797348293166e-02 3.718693222984864599e-02 3.698015680307326081e-02 3.688545952660086252e-02 3.689555613942817336e-02 3.699236649571958913e-02 3.716868705364428233e-02 3.742537557985529950e-02 3.774140284628797748e-02 3.808374546710052017e-02 3.842245691030644894e-02 3.872925065246231313e-02 3.898605782340026915e-02 3.918766814832826129e-02 3.934514552959146594e-02 3.947537873750619347e-02 3.958359980064574818e-02 3.967095899687936994e-02 3.973436575729741294e-02 3.975807478523973176e-02 3.973773364515297696e-02 3.969378234401745031e-02 3.964107376220952356e-02 3.959215889067007471e-02 3.956762896916293792e-02 3.956126560624394217e-02 3.955238959864672277e-02 3.954102681644731249e-02 3.953237397585165208e-02 3.952355548125770918e-02 3.950823076531918138e-02 3.948103336050235584e-02 3.944010465721146247e-02 3.938282730538003595e-02 3.931015199979633751e-02 3.922736750833938357e-02 3.913755728054555544e-02 3.902577792327528716e-02 3.887272674911605719e-02 3.867352379884158448e-02 3.840422847953857410e-02 3.804843855697578187e-02 3.762980842422213035e-02 3.718601052472842589e-02 3.675091490637205638e-02 3.635076884826997368e-02 3.599337693356776530e-02 3.569581087016968080e-02 3.549654129592220986e-02 3.542793975402720730e-02 3.551527892689215760e-02 3.576177782053271276e-02 3.615716570761299403e-02 3.668792473518545788e-02 3.732486102604578443e-02 3.803275801784750804e-02 3.878938178291450878e-02 3.957874648052225885e-02 4.037407023851131288e-02 4.114556243787721029e-02 4.185182675329365831e-02 4.245934853065218978e-02 4.295389449804723481e-02 4.331512736973960886e-02 4.352387062497796444e-02 4.356734464606705493e-02 4.344842181847517054e-02 4.318874324916944368e-02 4.281415577810644690e-02 4.233466620080773846e-02 4.176605034594674248e-02 4.113462667018608077e-02 4.045463244762476790e-02 3.973007717283102980e-02 3.896564748639260584e-02 3.816633298740777780e-02 3.733759607205724279e-02 3.648915474267199616e-02 3.562100565215408493e-02 3.474566715148348639e-02 3.387786463793996533e-02 3.300726990840268521e-02 3.210719958589672296e-02 3.115100622544932432e-02 3.011019460788609201e-02 2.897774595745944773e-02 2.775907685632020630e-02 2.644177566387917455e-02 2.502006149028372997e-02 2.349482251091865315e-02 2.187473095972999187e-02 2.018037534680563669e-02 nan nan nan nan nan nan nan nan nan nan nan nan nan nan nan nan nan nan nan nan nan nan nan nan nan nan nan nan nan nan nan nan nan nan nan nan nan nan nan nan nan nan nan nan nan nan nan nan nan nan nan nan nan nan nan nan nan nan nan nan nan nan nan nan nan nan nan nan nan nan nan nan nan nan nan nan nan nan nan nan nan nan nan nan nan nan nan nan nan nan nan nan nan nan nan nan nan nan nan nan nan nan nan nan nan nan nan nan nan nan nan nan nan nan nan nan nan nan nan nan nan nan nan nan nan nan nan nan nan nan nan nan nan nan nan nan nan nan nan nan nan nan nan nan nan nan nan nan nan nan nan nan nan nan nan nan nan nan nan nan nan nan nan nan nan nan nan nan nan nan nan nan nan nan nan nan nan nan nan nan nan nan nan nan nan nan nan nan nan nan nan nan nan nan nan nan nan nan nan
[truncated: 492,845 more chars]
