# Supplementary material for: Multipolar electric and magnetic contributions to sum-frequency generation spectra reveal biaxial interfacial water structure
Source: Nat Commun. 2026 May 13;17:4333. doi: 10.1038/s41467-026-72345-4 (PMC13172427; doi:10.1038/s41467-026-72345-4)
Supplement: Supplementary file 3 — Source data [file 41467_2026_72345_MOESM3_ESM.zip › SourceData/SuppFig18(c).txt]

# f Zhang Sim
-5.211939062499998727e+03 nan 2.319308304729728043e+00
-5.210896674687498489e+03 nan 2.319538249525267215e+00
-5.209854286874999161e+03 nan 2.319731682367580650e+00
-5.208811899062499833e+03 nan 2.319899544864343355e+00
-5.207769511249999596e+03 nan 2.320048069445173944e+00
-5.206727123437499358e+03 nan 2.320196002710280148e+00
-5.205684735624999121e+03 nan 2.320339101925588565e+00
-5.204642347812498883e+03 nan 2.320462179915480760e+00
-5.203599959999999555e+03 nan 2.320562673168246270e+00
-5.202557572187499318e+03 nan 2.320633690585761855e+00
-5.201515184374999080e+03 nan 2.320677597594106079e+00
-5.200472796562499752e+03 nan 2.320701330318645894e+00
-5.199430408749999515e+03 nan 2.320708243094954604e+00
-5.198388020937500187e+03 nan 2.320702411526565534e+00
-5.197345633124999949e+03 nan 2.320688531839912194e+00
-5.196303245312499712e+03 nan 2.320693631179151062e+00
-5.195260857499999474e+03 nan 2.320731034895097356e+00
-5.194218469687499237e+03 nan 2.320811888825617064e+00
-5.193176081874999909e+03 nan 2.320960698966004543e+00
-5.192133694062499671e+03 nan 2.321170537279821477e+00
-5.191091306249999434e+03 nan 2.321445937153319150e+00
-5.190048918437499196e+03 nan 2.321795746207051092e+00
-5.189006530624999868e+03 nan 2.322217947142088956e+00
-5.187964142812500540e+03 nan 2.322698726714157225e+00
-5.186921754999999393e+03 nan 2.323214685622443376e+00
-5.185879367187499156e+03 nan 2.323752979742816915e+00
-5.184836979374999828e+03 nan 2.324302266267395112e+00
-5.183794591562499591e+03 nan 2.324865998403069955e+00
-5.182752203749999353e+03 nan 2.325426054991267311e+00
-5.181709815937500025e+03 nan 2.325971415292853450e+00
-5.180667428124998878e+03 nan 2.326516182967827806e+00
-5.179625040312499550e+03 nan 2.327039951311399957e+00
-5.178582652499999313e+03 nan 2.327529587355366747e+00
-5.177540264687499075e+03 nan 2.327991540334184872e+00
-5.176497876874999747e+03 nan 2.328421235757866636e+00
-5.175455489062499510e+03 nan 2.328808832542541563e+00
-5.174413101249999272e+03 nan 2.329150955832684389e+00
-5.173370713437499944e+03 nan 2.329459439498147599e+00
-5.172328325624999707e+03 nan 2.329738361375786493e+00
-5.171285937812499469e+03 nan 2.329986414555370366e+00
-5.170243549999998322e+03 nan 2.330207069849563606e+00
-5.169201162187499904e+03 nan 2.330393532945336244e+00
-5.168158774374999666e+03 nan 2.330541347498807703e+00
-5.167116386562499429e+03 nan 2.330655537155927437e+00
-5.166073998749999191e+03 nan 2.330737271108628494e+00
-5.165031610937499863e+03 nan 2.330802668120445009e+00
-5.163989223124998716e+03 nan 2.330865079557867148e+00
-5.162946835312499388e+03 nan 2.330922879466996278e+00
-5.161904447499999151e+03 nan 2.330985649269730953e+00
-5.160862059687499823e+03 nan 2.331060788365989733e+00
-5.159819671874999585e+03 nan 2.331154190815960092e+00
-5.158777284062499348e+03 nan 2.331275081087260226e+00
-5.157734896249999110e+03 nan 2.331430328178405009e+00
-5.156692508437499782e+03 nan 2.331619301956991297e+00
-5.155650120624999545e+03 nan 2.331828786459820613e+00
-5.154607732812499307e+03 nan 2.332058044968606136e+00
-5.153565344999999070e+03 nan 2.332312231511776357e+00
-5.152522957187499742e+03 nan 2.332582919838722457e+00
-5.151480569374999504e+03 nan 2.332876204727544867e+00
-5.150438181562499267e+03 nan 2.333197843833942908e+00
-5.149395793749999939e+03 nan 2.333546187913283276e+00
-5.148353405937498792e+03 nan 2.333911908820502923e+00
-5.147311018124999464e+03 nan 2.334286505238982290e+00
-5.146268630312499226e+03 nan 2.334668603061408554e+00
-5.145226242499999898e+03 nan 2.335056843992753706e+00
-5.144183854687499661e+03 nan 2.335440924392605755e+00
-5.143141466874999423e+03 nan 2.335804033306045913e+00
-5.142099079062499186e+03 nan 2.336152305491118852e+00
-5.141056691250000767e+03 nan 2.336476558044854990e+00
-5.140014303437499620e+03 nan 2.336757850870621045e+00
-5.138971915625000292e+03 nan 2.337006978920441735e+00
-5.137929527812499146e+03 nan 2.337236277288166075e+00
-5.136887139999999818e+03 nan 2.337446188262355395e+00
-5.135844752187499580e+03 nan 2.337634102447428308e+00
-5.134802364374999343e+03 nan 2.337796835778892746e+00
-5.133759976562499105e+03 nan 2.337938620737693540e+00
-5.132717588749999777e+03 nan 2.338052816648838128e+00
-5.131675200937499540e+03 nan 2.338139890991647096e+00
-5.130632813124999302e+03 nan 2.338211994847303909e+00
-5.129590425312499065e+03 nan 2.338281651482943868e+00
-5.128548037499999737e+03 nan 2.338365652167060826e+00
-5.127505649687499499e+03 nan 2.338471348923259807e+00
-5.126463261874999262e+03 nan 2.338619257229296977e+00
-5.125420874062499934e+03 nan 2.338824627827774005e+00
-5.124378486250000606e+03 nan 2.339083969226232185e+00
-5.123336098437499459e+03 nan 2.339401000585357160e+00
-5.122293710624999221e+03 nan 2.339779403083901865e+00
-5.121251322812499893e+03 nan 2.340212402217091814e+00
-5.120208934999999656e+03 nan 2.340700692520288673e+00
-5.119166547187499418e+03 nan 2.341236941421788398e+00
-5.118124159375000090e+03 nan 2.341804043766965826e+00
-5.117081771562498943e+03 nan 2.342397580299870441e+00
-5.116039383749999615e+03 nan 2.343018617989922170e+00
-5.114996995937499378e+03 nan 2.343652151746622003e+00
-5.113954608124999140e+03 nan 2.344274734307735031e+00
-5.112912220312499812e+03 nan 2.344869992084428034e+00
-5.111869832499999575e+03 nan 2.345415764716308971e+00
-5.110827444687499337e+03 nan 2.345893621584358879e+00
-5.109785056874999100e+03 nan 2.346299445606728096e+00
-5.108742669062499772e+03 nan 2.346639561192771950e+00
-5.107700281250000444e+03 nan 2.346924702115176231e+00
-5.106657893437499297e+03 nan 2.347165615727810017e+00
-5.105615505624999059e+03 nan 2.347363275939630345e+00
-5.104573117812499731e+03 nan 2.347520765124187836e+00
-5.103530729999999494e+03 nan 2.347648847769158831e+00
-5.102488342187499256e+03 nan 2.347752977890431580e+00
-5.101445954374999928e+03 nan 2.347844770493099364e+00
-5.100403566562499691e+03 nan 2.347945728774104790e+00
-5.099361178749999453e+03 nan 2.348069776208757009e+00
-5.098318790937499216e+03 nan 2.348221327414074633e+00
-5.097276403124999888e+03 nan 2.348402840212616027e+00
-5.096234015312499650e+03 nan 2.348621969319926617e+00
-5.095191627499999413e+03 nan 2.348879776646703998e+00
-5.094149239687499175e+03 nan 2.349171985505936089e+00
-5.093106851874999847e+03 nan 2.349495089062848763e+00
-5.092064464062500520e+03 nan 2.349840689120793247e+00
-5.091022076249998463e+03 nan 2.350201205299292884e+00
-5.089979688437499135e+03 nan 2.350574729400780161e+00
-5.088937300624999807e+03 nan 2.350964767827428137e+00
-5.087894912812499570e+03 nan 2.351369231569335305e+00
-5.086852524999999332e+03 nan 2.351782323592832569e+00
-5.085810137187499095e+03 nan 2.352184584782651910e+00
-5.084767749374998857e+03 nan 2.352560605454999898e+00
-5.083725361562499529e+03 nan 2.352899090368651969e+00
-5.082682973749999292e+03 nan 2.353188687022656378e+00
-5.081640585937499964e+03 nan 2.353426164137787158e+00
-5.080598198124999726e+03 nan 2.353596388239573844e+00
-5.079555810312499489e+03 nan 2.353687808956267169e+00
-5.078513422499999251e+03 nan 2.353694346266472337e+00
-5.077471034687499923e+03 nan 2.353613212796428655e+00
-5.076428646874999686e+03 nan 2.353446151358944416e+00
-5.075386259062499448e+03 nan 2.353197994844931529e+00
-5.074343871249999211e+03 nan 2.352891056557744331e+00
-5.073301483437499883e+03 nan 2.352555537113167450e+00
-5.072259095624999645e+03 nan 2.352212552230225295e+00
-5.071216707812499408e+03 nan 2.351888115088577980e+00
-5.070174319999999170e+03 nan 2.351604548387524307e+00
-5.069131932187499842e+03 nan 2.351368109115124838e+00
-5.068089544374998695e+03 nan 2.351180934377488985e+00
-5.067047156562499367e+03 nan 2.351047488381506234e+00
-5.066004768749999130e+03 nan 2.350972523219040600e+00
-5.064962380937499802e+03 nan 2.350965202700510126e+00
-5.063919993124999564e+03 nan 2.351040277746505591e+00
-5.062877605312499327e+03 nan 2.351196914504193103e+00
-5.061835217499999089e+03 nan 2.351434745035329232e+00
-5.060792829687500671e+03 nan 2.351765552476292154e+00
-5.059750441874999524e+03 nan 2.352177686526166323e+00
-5.058708054062499286e+03 nan 2.352653213828729939e+00
-5.057665666249999958e+03 nan 2.353180763676855136e+00
-5.056623278437499721e+03 nan 2.353746297207043536e+00
-5.055580890624999483e+03 nan 2.354329421268123834e+00
-5.054538502812499246e+03 nan 2.354919917761519876e+00
-5.053496114999999918e+03 nan 2.355525137413185366e+00
-5.052453727187499680e+03 nan 2.356137899394126212e+00
-5.051411339374999443e+03 nan 2.356754543226221355e+00
-5.050368951562499205e+03 nan 2.357373219212743010e+00
-5.049326563749999877e+03 nan 2.357973497407213070e+00
-5.048284175937499640e+03 nan 2.358528340479673080e+00
-5.047241788124999402e+03 nan 2.359024925270348572e+00
-5.046199400312499165e+03 nan 2.359455540250728234e+00
-5.045157012500000747e+03 nan 2.359813509385157104e+00
-5.044114624687498690e+03 nan 2.360103189713418370e+00
-5.043072236874999362e+03 nan 2.360336727865850470e+00
-5.042029849062499125e+03 nan 2.360521517515545398e+00
-5.040987461249999797e+03 nan 2.360660421841028089e+00
-5.039945073437499559e+03 nan 2.360767916281058199e+00
-5.038902685624999322e+03 nan 2.360855007390326943e+00
-5.037860297812499084e+03 nan 2.360929725539386848e+00
-5.036817909999999756e+03 nan 2.360998989016940275e+00
-5.035775522187499519e+03 nan 2.361060685171555651e+00
-5.034733134374999281e+03 nan 2.361117954721917656e+00
-5.033690746562498134e+03 nan 2.361176335577715779e+00
-5.032648358749999716e+03 nan 2.361239973948757065e+00
-5.031605970937499478e+03 nan 2.361319203930895672e+00
-5.030563583124999241e+03 nan 2.361417922017650994e+00
-5.029521195312499913e+03 nan 2.361535236323934139e+00
-5.028478807499999675e+03 nan 2.361675118026711040e+00
-5.027436419687498528e+03 nan 2.361841497983096172e+00
-5.026394031874999200e+03 nan 2.362024240527599961e+00
-5.025351644062499872e+03 nan 2.362213659090329987e+00
-5.024309256249999635e+03 nan 2.362406859002927906e+00
-5.023266868437499397e+03 nan 2.362590100400258297e+00
-5.022224480624999160e+03 nan 2.362767255734735894e+00
-5.021182092812499832e+03 nan 2.362947197814169620e+00
-5.020139704999999594e+03 nan 2.363119967127910837e+00
-5.019097317187499357e+03 nan 2.363280691599741079e+00
-5.018054929374999119e+03 nan 2.363431425932444707e+00
-5.017012541562499791e+03 nan 2.363583893720609730e+00
-5.015970153749999554e+03 nan 2.363755519271764083e+00
-5.014927765937499316e+03 nan 2.363961636426230140e+00
-5.013885378124999079e+03 nan 2.364212963999475559e+00
-5.012842990312499751e+03 nan 2.364517613257454354e+00
-5.011800602499999513e+03 nan 2.364883592158499859e+00
-5.010758214687498366e+03 nan 2.365309040428744236e+00
-5.009715826874999948e+03 nan 2.365781307869438965e+00
-5.008673439062499710e+03 nan 2.366296261645638666e+00
-5.007631051249999473e+03 nan 2.366860839927533267e+00
-5.006588663437499235e+03 nan 2.367473225111804691e+00
-5.005546275624999907e+03 nan 2.368120319273775642e+00
-5.004503887812498760e+03 nan 2.368787720564084598e+00
-5.003461499999999432e+03 nan 2.369464672432635588e+00
-5.002419112187499195e+03 nan 2.370124181313316925e+00
-5.001376724374999867e+03 nan 2.370738255287392349e+00
-5.000334336562499630e+03 nan 2.371300421970865546e+00
-4.999291948749999392e+03 nan 2.371809012015496432e+00
-4.998249560937499155e+03 nan 2.372257388346681761e+00
-4.997207173124999827e+03 nan 2.372641296601723848e+00
-4.996164785312499589e+03 nan 2.372968603134682386e+00
-4.995122397499999352e+03 nan 2.373256159096893469e+00
-4.994080009687499114e+03 nan 2.373507101950139919e+00
-4.993037621874999786e+03 nan 2.373724947002143981e+00
-4.991995234062500458e+03 nan 2.373919800307942918e+00
-4.990952846249999311e+03 nan 2.374098180369188960e+00
-4.989910458437499074e+03 nan 2.374276713812391471e+00
-4.988868070624999746e+03 nan 2.374474644345642815e+00
-4.987825682812500418e+03 nan 2.374693685787511832e+00
-4.986783294999999271e+03 nan 2.374932312757156438e+00
-4.985740907187499943e+03 nan 2.375207089113631209e+00
-4.984698519374999705e+03 nan 2.375535298917969662e+00
-4.983656131562499468e+03 nan 2.375928939729102130e+00
-4.982613743749999230e+03 nan 2.376386276662006747e+00
-4.981571355937500812e+03 nan 2.376886808425894948e+00
-4.980528968124998755e+03 nan 2.377412923307566928e+00
-4.979486580312499427e+03 nan 2.377954232589142958e+00
-4.978444192499999190e+03 nan 2.378515159579373428e+00
-4.977401804687499862e+03 nan 2.379100051472921251e+00
-4.976359416874999624e+03 nan 2.379690109838850987e+00
-4.975317029062499387e+03 nan 2.380258520137823020e+00
-4.974274641249999149e+03 nan 2.380790424486270762e+00
-4.973232253437499821e+03 nan 2.381280083797002067e+00
-4.972189865624999584e+03 nan 2.381714609122127513e+00
-4.971147477812499346e+03 nan 2.382085009163709355e+00
-4.970105089999998199e+03 nan 2.382390768096366962e+00
-4.969062702187499781e+03 nan 2.382634143318653752e+00
-4.968020314374999543e+03 nan 2.382808459996156092e+00
-4.966977926562499306e+03 nan 2.382901141907532327e+00
-4.965935538749999068e+03 nan 2.382916400832554071e+00
-4.964893150937499740e+03 nan 2.382868135004386101e+00
-4.963850763124998593e+03 nan 2.382768156389618142e+00
-4.962808375312499265e+03 nan 2.382619653813589533e+00
-4.961765987499999937e+03 nan 2.382437395150595272e+00
-4.960723599687499700e+03 nan 2.382246850284130968e+00
-4.959681211874999462e+03 nan 2.382067456065135591e+00
-4.958638824062499225e+03 nan 2.381906074545513174e+00
-4.957596436249999897e+03 nan 2.381764261872661770e+00
-4.956554048437499659e+03 nan 2.381651795796832616e+00
-4.955511660624999422e+03 nan 2.381575036258515965e+00
-4.954469272812499185e+03 nan 2.381535736856815078e+00
-4.953426884999999857e+03 nan 2.381539496201420025e+00
-4.952384497187499619e+03 nan 2.381592572296508781e+00
-4.951342109374999382e+03 nan 2.381690554254117576e+00
-4.950299721562499144e+03 nan 2.381825159765160294e+00
-4.949257333749999816e+03 nan 2.381992898397266689e+00
-4.948214945937499579e+03 nan 2.382202441772032664e+00
-4.947172558124999341e+03 nan 2.382466040063293988e+00
-4.946130170312499104e+03 nan 2.382782311593959257e+00
-4.945087782499999776e+03 nan 2.383142566869186130e+00
-4.944045394687499538e+03 nan 2.383535418320454458e+00
-4.943003006874999301e+03 nan 2.383947572215742827e+00
-4.941960619062499973e+03 nan 2.384370399895586079e+00
-4.940918231250000645e+03 nan 2.384804719962490882e+00
-4.939875843437500407e+03 nan 2.385254065870777929e+00
-4.938833455624999260e+03 nan 2.385717339536330250e+00
-4.937791067812499932e+03 nan 2.386195500489787236e+00
-4.936748679999999695e+03 nan 2.386679382467873367e+00
-4.935706292187499457e+03 nan 2.387163718882634011e+00
-4.934663904375000129e+03 nan 2.387651283382624001e+00
-4.933621516562499892e+03 nan 2.388137147036459407e+00
-4.932579128749999654e+03 nan 2.388623637993221749e+00
-4.931536740937499417e+03 nan 2.389105798889803900e+00
-4.930494353124999179e+03 nan 2.389580483047530457e+00
-4.929451965312499851e+03 nan 2.390053334122554496e+00
-4.928409577499999614e+03 nan 2.390523717292330819e+00
-4.927367189687499376e+03 nan 2.391000312207272493e+00
-4.926324801874999139e+03 nan 2.391490330617552562e+00
-4.925282414062499811e+03 nan 2.391977866339610070e+00
-4.924240026250000483e+03 nan 2.392456774867325109e+00
-4.923197638437498426e+03 nan 2.392932847557029064e+00
-4.922155250624999098e+03 nan 2.393407668279076361e+00
-4.921112862812499770e+03 nan 2.393886078101100434e+00
-4.920070474999999533e+03 nan 2.394370400162551427e+00
-4.919028087187499295e+03 nan 2.394855193354643585e+00
-4.917985699374999967e+03 nan 2.395344099079289357e+00
-4.916943311562498820e+03 nan 2.395848813078792716e+00
-4.915900923749999492e+03 nan 2.396370047574865936e+00
-4.914858535937499255e+03 nan 2.396912166927730681e+00
-4.913816148124999927e+03 nan 2.397481543320791442e+00
-4.912773760312498780e+03 nan 2.398079289564101657e+00
-4.911731372499999452e+03 nan 2.398703891350304040e+00
-4.910688984687499214e+03 nan 2.399349358611230443e+00
-4.909646596874999886e+03 nan 2.400014781445751755e+00
-4.908604209062499649e+03 nan 2.400693039126786665e+00
-4.907561821249998502e+03 nan 2.401359300407675423e+00
-4.906519433437499174e+03 nan 2.401998329580173674e+00
-4.905477045624999846e+03 nan 2.402606552515544447e+00
-4.904434657812499609e+03 nan 2.403178473130182180e+00
-4.903392269999999371e+03 nan 2.403711255037209504e+00
-4.902349882187499134e+03 nan 2.404198595969715413e+00
-4.901307494374999806e+03 nan 2.404638143019897534e+00
-4.900265106562500478e+03 nan 2.405038810755973699e+00
-4.899222718749999331e+03 nan 2.405408129829064379e+00
-4.898180330937499093e+03 nan 2.405747653291185451e+00
-4.897137943124999765e+03 nan 2.406044149052114722e+00
-4.896095555312499528e+03 nan 2.406294255772447155e+00
-4.895053167499999290e+03 nan 2.406503331200813278e+00
-4.894010779687500872e+03 nan 2.406677524153074899e+00
-4.892968391874999725e+03 nan 2.406823296136697099e+00
-4.891926004062499487e+03 nan 2.406936395766124726e+00
-4.890883616249999250e+03 nan 2.407030058519056936e+00
-4.889841228437499922e+03 nan 2.407114673326159693e+00
-4.888798840624999684e+03 nan 2.407183205608217857e+00
-4.887756452812499447e+03 nan 2.407240950803783086e+00
-4.886714064999999209e+03 nan 2.407298322549377811e+00
-4.885671677187499881e+03 nan 2.407367690840789720e+00
-4.884629289374998734e+03 nan 2.407461571833466873e+00
-4.883586901562500316e+03 nan 2.407579892185819137e+00
-4.882544513749999169e+03 nan 2.407714185539451268e+00
-4.881502125937499841e+03 nan 2.407855326120549755e+00
-4.880459738124999603e+03 nan 2.408005487110915777e+00
-4.879417350312499366e+03 nan 2.408172187032644018e+00
-4.878374962499999128e+03 nan 2.408360145363921401e+00
-4.877332574687500710e+03 nan 2.408565006893242710e+00
-4.876290186874999563e+03 nan 2.408784370843708444e+00
-4.875247799062499325e+03 nan 2.409029936143179285e+00
-4.874205411249999088e+03 nan 2.409301178076572292e+00
-4.873163023437499760e+03 nan 2.409591677634746798e+00
-4.872120635624999522e+03 nan 2.409908187039496497e+00
-4.871078247812500194e+03 nan 2.410255858443613342e+00
-4.870035859999999957e+03 nan 2.410641853724820205e+00
-4.868993472187499719e+03 nan 2.411071668937423418e+00
-4.867951084374999482e+03 nan 2.411546011802950140e+00
-4.866908696562499244e+03 nan 2.412072919797048520e+00
-4.865866308749999916e+03 nan 2.412654946550561341e+00
-4.864823920937499679e+03 nan 2.413294169229947883e+00
-4.863781533124999441e+03 nan 2.413989259115441488e+00
-4.862739145312499204e+03 nan 2.414732103294185084e+00
-4.861696757499999876e+03 nan 2.415518670324597661e+00
-4.860654369687500548e+03 nan 2.416341997214645598e+00
-4.859611981874999401e+03 nan 2.417190061501490295e+00
-4.858569594062499164e+03 nan 2.418046149808385170e+00
-4.857527206249999836e+03 nan 2.418893800663926452e+00
-4.856484818437499598e+03 nan 2.419722403854173365e+00
-4.855442430624999361e+03 nan 2.420522620405273440e+00
-4.854400042812499123e+03 nan 2.421288279483371664e+00
-4.853357654999999795e+03 nan 2.422019259474076591e+00
-4.852315267187499558e+03 nan 2.422716345109445335e+00
-4.851272879374999320e+03 nan 2.423383419275306760e+00
-4.850230491562499083e+03 nan 2.424015395593252631e+00
-4.849188103749999755e+03 nan 2.424602584995471322e+00
-4.848145715937499517e+03 nan 2.425142304118929282e+00
-4.847103328124999280e+03 nan 2.425620498076849429e+00
-4.846060940312499952e+03 nan 2.426023415308896425e+00
-4.845018552499999714e+03 nan 2.426340241800942099e+00
-4.843976164687498567e+03 nan 2.426571411888000629e+00
-4.842933776874999239e+03 nan 2.426721960941168543e+00
-4.841891389062499911e+03 nan 2.426800483154300636e+00
-4.840849001249999674e+03 nan 2.426833238113637492e+00
-4.839806613437499436e+03 nan 2.426832183324455716e+00
-4.838764225624999199e+03 nan 2.426792869502109262e+00
-4.837721837812499871e+03 nan 2.426724433484890309e+00
-4.836679450000000543e+03 nan 2.426650231042538852e+00
-4.835637062187499396e+03 nan 2.426581314034394143e+00
-4.834594674374999158e+03 nan 2.426522694007837710e+00
-4.833552286562499830e+03 nan 2.426494466641334835e+00
-4.832509898749999593e+03 nan 2.426511795128665661e+00
-4.831467510937499355e+03 nan 2.426574301252038879e+00
-4.830425123124999118e+03 nan 2.426681659834818650e+00
-4.829382735312499790e+03 nan 2.426830984715446782e+00
-4.828340347499999552e+03 nan 2.427017566664546599e+00
-4.827297959687498405e+03 nan 2.427237070541094166e+00
-4.826255571874999987e+03 nan 2.427481515617476049e+00
-4.825213184062499749e+03 nan 2.427761147292804011e+00
-4.824170796249999512e+03 nan 2.428075876599478100e+00
-4.823128408437499274e+03 nan 2.428419785527620167e+00
-4.822086020624999946e+03 nan 2.428802781158544200e+00
-4.821043632812499709e+03 nan 2.429232921968284220e+00
-4.820001245000000381e+03 nan 2.429716885870324194e+00
-4.818958857187499234e+03 nan 2.430251643967558550e+00
-4.817916469374999906e+03 nan 2.430839084127572214e+00
-4.816874081562499669e+03 nan 2.431487651763699187e+00
-4.815831693749999431e+03 nan 2.432195022331459899e+00
-4.814789305937499194e+03 nan 2.432962069015006890e+00
-4.813746918125000775e+03 nan 2.433794812824991993e+00
-4.812704530312498719e+03 nan 2.434674545723414685e+00
-4.811662142499999391e+03 nan 2.435574902633898642e+00
-4.810619754687499153e+03 nan 2.436478023445344920e+00
-4.809577366874999825e+03 nan 2.437365370224529926e+00
-4.808534979062499588e+03 nan 2.438220468504596727e+00
-4.807492591249999350e+03 nan 2.439028199155552468e+00
-4.806450203437499113e+03 nan 2.439782886903798964e+00
-4.805407815624999785e+03 nan 2.440486550126709009e+00
-4.804365427812498638e+03 nan 2.441132336244395962e+00
-4.803323039999999310e+03 nan 2.441713228488227472e+00
-4.802280652187499982e+03 nan 2.442238487020119475e+00
-4.801238264374999744e+03 nan 2.442725181336948381e+00
-4.800195876562499507e+03 nan 2.443186300211133144e+00
-4.799153488749999269e+03 nan 2.443634660447415285e+00
-4.798111100937499941e+03 nan 2.444082515510179299e+00
-4.797068713124998794e+03 nan 2.444539278442214858e+00
-4.796026325312499466e+03 nan 2.445012005497482210e+00
-4.794983937499999229e+03 nan 2.445502123626329904e+00
-4.793941549687499901e+03 nan 2.446007004196657508e+00
-4.792899161874999663e+03 nan 2.446512275112699530e+00
-4.791856774062499426e+03 nan 2.447004926786573886e+00
-4.790814386249999188e+03 nan 2.447484451257223359e+00
-4.789771998437499860e+03 nan 2.447948100153814366e+00
-4.788729610624999623e+03 nan 2.448405350853063212e+00
-4.787687222812500295e+03 nan 2.448863913833525974e+00
-4.786644834999998238e+03 nan 2.449323174675561265e+00
-4.785602447187499820e+03 nan 2.449784446748189293e+00
-4.784560059374999582e+03 nan 2.450246604653526283e+00
-4.783517671562499345e+03 nan 2.450720151661778701e+00
-4.782475283749999107e+03 nan 2.451211294756075354e+00
-4.781432895937499779e+03 nan 2.451717562808105821e+00
-4.780390508124998632e+03 nan 2.452233819040685159e+00
-4.779348120312499304e+03 nan 2.452754901332203641e+00
-4.778305732499999976e+03 nan 2.453284930355578375e+00
-4.777263344687499739e+03 nan 2.453821111949834766e+00
-4.776220956874999501e+03 nan 2.454355205751056701e+00
-4.775178569062499264e+03 nan 2.454883169064631332e+00
-4.774136181249999936e+03 nan 2.455396881427603706e+00
-4.773093793437499698e+03 nan 2.455892240367880230e+00
-4.772051405624999461e+03 nan 2.456376732176664746e+00
-4.771009017812499224e+03 nan 2.456857726545272680e+00
-4.769966629999998986e+03 nan 2.457336595678126567e+00
-4.768924242187499658e+03 nan 2.457803200820535938e+00
-4.767881854374999421e+03 nan 2.458257951455635304e+00
-4.766839466562499183e+03 nan 2.458713765156627318e+00
-4.765797078749999855e+03 nan 2.459168473164676794e+00
-4.764754690937499618e+03 nan 2.459615645225695424e+00
-4.763712303124998471e+03 nan 2.460064965324676223e+00
-4.762669915312499143e+03 nan 2.460521724303289748e+00
-4.761627527499999815e+03 nan 2.460969892946467397e+00
-4.760585139687499577e+03 nan 2.461384100723646995e+00
-4.759542751874999340e+03 nan 2.461743293043553660e+00
-4.758500364062499102e+03 nan 2.462033131553682974e+00
-4.757457976249999774e+03 nan 2.462257642601004992e+00
-4.756415588437500446e+03 nan 2.462421802642686952e+00
-4.755373200624999299e+03 nan 2.462523761318895499e+00
-4.754330812812499971e+03 nan 2.462578356642311395e+00
-4.753288424999999734e+03 nan 2.462603642500291290e+00
-4.752246037187499496e+03 nan 2.462616721637528094e+00
-4.751203649374999259e+03 nan 2.462634011962653968e+00
-4.750161261562499931e+03 nan 2.462660585146874581e+00
-4.749118873749999693e+03 nan 2.462704786979242666e+00
-4.748076485937499456e+03 nan 2.462760253756106188e+00
-4.747034098124999218e+03 nan 2.462829924044771968e+00
-4.745991710312499890e+03 nan 2.462939966086055588e+00
-4.744949322499999653e+03 nan 2.463106365658065844e+00
-4.743906934687499415e+03 nan 2.463322285833943859e+00
-4.742864546874999178e+03 nan 2.463574990944364274e+00
-4.741822159062499850e+03 nan 2.463874124171777424e+00
-4.740779771250000522e+03 nan 2.464224272838093199e+00
-4.739737383437500284e+03 nan 2.464623353184451027e+00
-4.738694995624999137e+03 nan 2.465074290426422010e+00
-4.737652607812499809e+03 nan 2.465575161370806345e+00
-4.736610219999999572e+03 nan 2.466115365203288778e+00
-4.735567832187499334e+03 nan 2.466689962764307964e+00
-4.734525444375000916e+03 nan 2.467302015642362623e+00
-4.733483056562499769e+03 nan 2.467946952686062456e+00
-4.732440668749999531e+03 nan 2.468606373488812622e+00
-4.731398280937499294e+03 nan 2.469264885127604892e+00
-4.730355893124999966e+03 nan 2.469922959413022756e+00
-4.729313505312499728e+03 nan 2.470570975687444548e+00
-4.728271117499999491e+03 nan 2.471197806320128532e+00
-4.727228729687499253e+03 nan 2.471795747605579852e+00
-4.726186341874999925e+03 nan 2.472350826785783884e+00
-4.725143954062499688e+03 nan 2.472859167617520004e+00
-4.724101566250000360e+03 nan 2.473319785589519260e+00
-4.723059178437498304e+03 nan 2.473730654312104704e+00
-4.722016790624999885e+03 nan 2.474088249556182895e+00
-4.720974402812499648e+03 nan 2.474404887387360308e+00
-4.719932014999999410e+03 nan 2.474702838936532423e+00
-4.718889627187499173e+03 nan 2.475000762999692849e+00
-4.717847239374999845e+03 nan 2.475314355950672951e+00
-4.716804851562498698e+03 nan 2.475639866501866848e+00
-4.715762463749999370e+03 nan 2.475972234548911466e+00
-4.714720075937499132e+03 nan 2.476313697589297202e+00
-4.713677688124999804e+03 nan 2.476658966215572466e+00
-4.712635300312498657e+03 nan 2.476998691212116466e+00
-4.711592912499999329e+03 nan 2.477328650156146228e+00
-4.710550524687499092e+03 nan 2.477646376858390731e+00
-4.709508136874999764e+03 nan 2.477956049935901905e+00
-4.708465749062499526e+03 nan 2.478262528583390800e+00
-4.707423361249999289e+03 nan 2.478580004661925518e+00
-4.706380973437499051e+03 nan 2.478915689487704022e+00
-4.705338585624999723e+03 nan 2.479259073186059315e+00
-4.704296197812499486e+03 nan 2.479606551616309051e+00
-4.703253809999999248e+03 nan 2.479968645119364101e+00
-4.702211422187499920e+03 nan 2.480354347701200890e+00
-4.701169034374999683e+03 nan 2.480761392757323769e+00
-4.700126646562500355e+03 nan 2.481195014733286630e+00
-4.699084258749999208e+03 nan 2.481665667006443865e+00
-4.698041870937499880e+03 nan 2.482170944933769441e+00
-4.696999483124999642e+03 nan 2.482702582554426662e+00
-4.695957095312499405e+03 nan 2.483269472902690733e+00
-4.694914707499999167e+03 nan 2.483870592088760709e+00
-4.693872319687500749e+03 nan 2.484498338434579345e+00
-4.692829931874999602e+03 nan 2.485165042744432728e+00
-4.691787544062499364e+03 nan 2.485871539108690076e+00
-4.690745156249999127e+03 nan 2.486595698043088998e+00
-4.689702768437499799e+03 nan 2.487319378158757477e+00
-4.688660380624999561e+03 nan 2.488044223112007014e+00
-4.687617992812500233e+03 nan 2.488778301738911125e+00
-4.686575604999999996e+03 nan 2.489516577679209863e+00
-4.685533217187499758e+03 nan 2.490253707392287019e+00
-4.684490829374999521e+03 nan 2.490984946087968943e+00
-4.683448441562500193e+03 nan 2.491695891659734041e+00
-4.682406053749999955e+03 nan 2.492372465611767396e+00
-4.681363665937499718e+03 nan 2.493019454538137225e+00
-4.680321278124999480e+03 nan 2.493629289571534624e+00
-4.679278890312499243e+03 nan 2.494180390258709856e+00
-4.678236502499999915e+03 nan 2.494666724136207936e+00
-4.677194114687500587e+03 nan 2.495090890477660750e+00
-4.676151726874998531e+03 nan 2.495458834415467120e+00
-4.675109339062499203e+03 nan 2.495775305725585813e+00
-4.674066951249999875e+03 nan 2.496043320784937514e+00
-4.673024563437499637e+03 nan 2.496273293606398269e+00
-4.671982175624999400e+03 nan 2.496487096325446409e+00
-4.670939787812499162e+03 nan 2.496701731402723112e+00
-4.669897399999999834e+03 nan 2.496934661385379339e+00
-4.668855012187499597e+03 nan 2.497199450933467624e+00
-4.667812624374999359e+03 nan 2.497500304550193562e+00
-4.666770236562499122e+03 nan 2.497837452852184725e+00
-4.665727848749998884e+03 nan 2.498214422282866831e+00
-4.664685460937499556e+03 nan 2.498644135546333800e+00
-4.663643073124999319e+03 nan 2.499136607834386847e+00
-4.662600685312499991e+03 nan 2.499694692836938348e+00
-4.661558297499999753e+03 nan 2.500316878664456510e+00
-4.660515909687498606e+03 nan 2.500983961111233445e+00
-4.659473521874998369e+03 nan 2.501675671509608012e+00
-4.658431134062499950e+03 nan 2.502382719784593146e+00
-4.657388746249999713e+03 nan 2.503098843400772378e+00
-4.656346358437499475e+03 nan 2.503810554636795249e+00
-4.655303970624999238e+03 nan 2.504515495958105742e+00
-4.654261582812499910e+03 nan 2.505221675079603472e+00
-4.653219195000000582e+03 nan 2.505919533585492687e+00
-4.652176807187499435e+03 nan 2.506588140318191993e+00
-4.651134419374999197e+03 nan 2.507217722147351502e+00
-4.650092031562499869e+03 nan 2.507819542317528239e+00
-4.649049643749999632e+03 nan 2.508394764963213230e+00
-4.648007255937499394e+03 nan 2.508943290134745485e+00
-4.646964868124999157e+03 nan 2.509478611830128880e+00
-4.645922480312499829e+03 nan 2.510017140000119440e+00
-4.644880092499999591e+03 nan 2.510566216175126986e+00
-4.643837704687498444e+03 nan 2.511136143064239601e+00
-4.642795316874999116e+03 nan 2.511741128445393656e+00
-4.641752929062499788e+03 nan 2.512391194316531795e+00
-4.640710541249999551e+03 nan 2.513076091528981593e+00
-4.639668153437499313e+03 nan 2.513793187099377491e+00
-4.638625765624999985e+03 nan 2.514569047571237004e+00
-4.637583377812499748e+03 nan 2.515405590930655411e+00
-4.636540990000000420e+03 nan 2.516290140899675620e+00
-4.635498602187499273e+03 nan 2.517220875308395112e+00
-4.634456214374999945e+03 nan 2.518194351505318895e+00
-4.633413826562499708e+03 nan 2.519203015400432566e+00
-4.632371438749999470e+03 nan 2.520223267664454259e+00
-4.631329050937499233e+03 nan 2.521212603518510509e+00
-4.630286663125000814e+03 nan 2.522148576859200908e+00
-4.629244275312498758e+03 nan 2.523022717482213739e+00
-4.628201887499999430e+03 nan 2.523830686723544492e+00
-4.627159499687499192e+03 nan 2.524574169365387366e+00
-4.626117111874999864e+03 nan 2.525251952833685198e+00
-4.625074724062499627e+03 nan 2.525851549962243148e+00
-4.624032336249999389e+03 nan 2.526359276335311765e+00
-4.622989948437499152e+03 nan 2.526771980079022040e+00
-4.621947560624999824e+03 nan 2.527085973827288612e+00
-4.620905172812499586e+03 nan 2.527307300051695460e+00
-4.619862785000000258e+03 nan 2.527463631800290322e+00
-4.618820397187498202e+03 nan 2.527580501700359417e+00
-4.617778009374999783e+03 nan 2.527669250112531962e+00
-4.616735621562499546e+03 nan 2.527739345861753861e+00
-4.615693233749999308e+03 nan 2.527817444520552570e+00
-4.614650845937499980e+03 nan 2.527908237123512425e+00
-4.613608458125000652e+03 nan 2.527998436365971102e+00
-4.612566070312498596e+03 nan 2.528104085790140232e+00
-4.611523682499999268e+03 nan 2.528242011502504383e+00
-4.610481294687499940e+03 nan 2.528422184377792536e+00
-4.609438906874999702e+03 nan 2.528656750883897963e+00
-4.608396519062499465e+03 nan 2.528969345636264521e+00
-4.607354131249999227e+03 nan 2.529367145954233287e+00
-4.606311743437499899e+03 nan 2.529841340183141440e+00
-4.605269355624999662e+03 nan 2.530385428791269486e+00
-4.604226967812499424e+03 nan 2.530998793147360093e+00
-4.603184579999999187e+03 nan 2.531675958131444748e+00
-4.602142192187499859e+03 nan 2.532410277285698008e+00
-4.601099804374999621e+03 nan 2.533202997981382598e+00
-4.600057416562499384e+03 nan 2.534059865367708220e+00
-4.599015028749999146e+03 nan 2.534974063997598837e+00
-4.597972640937499818e+03 nan 2.535918066469454502e+00
-4.596930253124999581e+03 nan 2.536869931817770762e+00
-4.595887865312500253e+03 nan 2.537811357987315830e+00
-4.594845477499999106e+03 nan 2.538729311099249930e+00
-4.593803089687499778e+03 nan 2.539617979595598651e+00
-4.592760701874999540e+03 nan 2.540467797567279362e+00
-4.591718314062499303e+03 nan 2.541280578996694572e+00
-4.590675926249999975e+03 nan 2.542083821412998379e+00
-4.589633538437499737e+03 nan 2.542883209142431156e+00
-4.588591150624999500e+03 nan 2.543664854346530113e+00
-4.587548762812500172e+03 nan 2.544427538053733340e+00
-4.586506374999999935e+03 nan 2.545165999629569242e+00
-4.585463987187499697e+03 nan 2.545873782017312070e+00
-4.584421599374999460e+03 nan 2.546554637906799812e+00
-4.583379211562499222e+03 nan 2.547215887271117918e+00
-4.582336823749999894e+03 nan 2.547874507304618952e+00
-4.581294435937499657e+03 nan 2.548533004594464302e+00
-4.580252048124998510e+03 nan 2.549191919334039103e+00
-4.579209660312499182e+03 nan 2.549862721439256408e+00
-4.578167272499999854e+03 nan 2.550543835779930379e+00
-4.577124884687499616e+03 nan 2.551221526792481598e+00
-4.576082496874999379e+03 nan 2.551882405524424691e+00
-4.575040109062499141e+03 nan 2.552525091072541663e+00
-4.573997721249999813e+03 nan 2.553144498670917528e+00
-4.572955333437500485e+03 nan 2.553745757342856582e+00
-4.571912945624999338e+03 nan 2.554337549006278518e+00
-4.570870557812500010e+03 nan 2.554916390206738441e+00
-4.569828169999999773e+03 nan 2.555484271495411353e+00
-4.568785782187499535e+03 nan 2.556035435675769296e+00
-4.567743394374999298e+03 nan 2.556565202037946793e+00
-4.566701006562499970e+03 nan 2.557077964031446271e+00
-4.565658618749999732e+03 nan 2.557576201805617622e+00
-4.564616230937499495e+03 nan 2.558063044746026193e+00
-4.563573843124999257e+03 nan 2.558542378828989161e+00
-4.562531455312499929e+03 nan 2.559040939892858191e+00
-4.561489067499999692e+03 nan 2.559564013526383075e+00
-4.560446679687499454e+03 nan 2.560092868808048649e+00
-4.559404291874999217e+03 nan 2.560617238235900039e+00
-4.558361904062499889e+03 nan 2.561137399830369255e+00
-4.557319516249999651e+03 nan 2.561668846382708420e+00
-4.556277128437500323e+03 nan 2.562239311746043580e+00
-4.555234740624999176e+03 nan 2.562877559669543004e+00
-4.554192352812499848e+03 nan 2.563587108844242568e+00
-4.553149964999999611e+03 nan 2.564363699807030272e+00
-4.552107577187499373e+03 nan 2.565203237200106567e+00
-4.551065189374999136e+03 nan 2.566092996614504518e+00
-4.550022801562499808e+03 nan 2.567006032571677032e+00
-4.548980413749999570e+03 nan 2.567913494558754284e+00
-4.547938025937499333e+03 nan 2.568804326794110082e+00
-4.546895638125000005e+03 nan 2.569669176274031575e+00
-4.545853250312499767e+03 nan 2.570504369214404061e+00
-4.544810862499999530e+03 nan 2.571308988673205675e+00
-4.543768474687499292e+03 nan 2.572077706731125346e+00
-4.542726086874999964e+03 nan 2.572806533181106303e+00
-4.541683699062499727e+03 nan 2.573480959784542055e+00
-4.540641311250000399e+03 nan 2.574092842734529984e+00
-4.539598923437498343e+03 nan 2.574644691795579199e+00
-4.538556535624999924e+03 nan 2.575125075025414656e+00
-4.537514147812499687e+03 nan 2.575515246944430903e+00
-4.536471759999999449e+03 nan 2.575814530074397979e+00
-4.535429372187499212e+03 nan 2.576048929718721237e+00
-4.534386984374999884e+03 nan 2.576232082875208551e+00
-4.533344596562499646e+03 nan 2.576380572863276264e+00
-4.532302208749999409e+03 nan 2.576519006976032866e+00
-4.531259820937499171e+03 nan 2.576672092561663518e+00
-4.530217433124999843e+03 nan 2.576858964276966368e+00
-4.529175045312499606e+03 nan 2.577089367484843851e+00
-4.528132657499999368e+03 nan 2.577385402731747988e+00
-4.527090269687499131e+03 nan 2.577735843786982173e+00
-4.526047881874999803e+03 nan 2.578117665558688820e+00
-4.525005494062499565e+03 nan 2.578536886190865296e+00
-4.523963106249999328e+03 nan 2.579002252497545999e+00
-4.522920718437498181e+03 nan 2.579514318035543319e+00
-4.521878330624999762e+03 nan 2.580078862388568872e+00
-4.520835942812499525e+03 nan 2.580719622461999041e+00
-4.519793554999999287e+03 nan 2.581460395427219723e+00
-4.518751167187499959e+03 nan 2.582310632127351457e+00
-4.517708779374999722e+03 nan 2.583278865835567650e+00
-4.516666391562498575e+03 nan 2.584343610481805609e+00
-4.515624003749999247e+03 nan 2.585466335087664103e+00
-4.514581615937499919e+03 nan 2.586630481491487554e+00
-4.513539228124999681e+03 nan 2.587831423084154370e+00
-4.512496840312499444e+03 nan 2.589053535978761200e+00
-4.511454452499999206e+03 nan 2.590283204961412178e+00
-4.510412064687499878e+03 nan 2.591521770501732380e+00
-4.509369676874999641e+03 nan 2.592765135203722870e+00
-4.508327289062499403e+03 nan 2.594022126123117555e+00
-4.507284901249999166e+03 nan 2.595290781320202633e+00
-4.506242513437499838e+03 nan 2.596552674118250970e+00
-4.505200125624999600e+03 nan 2.597793574223463242e+00
-4.504157737812499363e+03 nan 2.599003591815892467e+00
-4.503115349999999125e+03 nan 2.600178016825811511e+00
-4.502072962187499797e+03 nan 2.601301100565573510e+00
-4.501030574374999560e+03 nan 2.602355320767935076e+00
-4.499988186562498413e+03 nan 2.603337268653340697e+00
-4.498945798749999994e+03 nan 2.604239565899837405e+00
-4.497903410937499757e+03 nan 2.605041704983522610e+00
-4.496861023124999519e+03 nan 2.605730862714074281e+00
-4.495818635312499282e+03 nan 2.606318986250851566e+00
-4.494776247499999954e+03 nan 2.606814691247865134e+00
-4.493733859687500626e+03 nan 2.607231695606070154e+00
-4.492691471874998570e+03 nan 2.607584356977381557e+00
-4.491649084062499242e+03 nan 2.607867367240229939e+00
-4.490606696249999914e+03 nan 2.608078509982167059e+00
-4.489564308437499676e+03 nan 2.608213635075112613e+00
-4.488521920624999439e+03 nan 2.608271557270119612e+00
-4.487479532812499201e+03 nan 2.608255722053298697e+00
-4.486437144999999873e+03 nan 2.608185541246666794e+00
-4.485394757187499636e+03 nan 2.608098096779628339e+00
-4.484352369374999398e+03 nan 2.608010450772663802e+00
-4.483309981562500070e+03 nan 2.607930738918069924e+00
-4.482267593749998923e+03 nan 2.607882472843063404e+00
-4.481225205937499595e+03 nan 2.607868916936336934e+00
-4.480182818124999358e+03 nan 2.607876429384649697e+00
-4.479140430312499120e+03 nan 2.607901780873683961e+00
-4.478098042499999792e+03 nan 2.607937905612112583e+00
-4.477055654687499555e+03 nan 2.607957985926104616e+00
-4.476013266874998408e+03 nan 2.607956298798417727e+00
-4.474970879062499989e+03 nan 2.607942901062104912e+00
-4.473928491249999752e+03 nan 2.607920982256668019e+00
-4.472886103437499514e+03 nan 2.607911037656079678e+00
-4.471843715624999277e+03 nan 2.607914121236254434e+00
-4.470801327812499949e+03 nan 2.607932519713236363e+00
-4.469758939999999711e+03 nan 2.607988431460009693e+00
-4.468716552187499474e+03 nan 2.608114859081060999e+00
-4.467674164374999236e+03 nan 2.608344117858278022e+00
-4.466631776562499908e+03 nan 2.608684019548873412e+00
-4.465589388749998761e+03 nan 2.609139531790566124e+00
-4.464547000937499433e+03 nan 2.609696250827431285e+00
-4.463504613124999196e+03 nan 2.610353719347236368e+00
-4.462462225312499868e+03 nan 2.611133666162668732e+00
-4.461419837499999630e+03 nan 2.612037110364187509e+00
-4.460377449687499393e+03 nan 2.613070123006675960e+00
-4.459335061874998246e+03 nan 2.614231903188736439e+00
-4.458292674062499827e+03 nan 2.615490865133966114e+00
-4.457250286249999590e+03 nan 2.616848967561282713e+00
-4.456207898437499352e+03 nan 2.618310760211083554e+00
-4.455165510625000024e+03 nan 2.619843324406722296e+00
-4.454123122812499787e+03 nan 2.621422390977039552e+00
-4.453080734999999549e+03 nan 2.623014331090951057e+00
-4.452038347187500221e+03 nan 2.624585004568915636e+00
-4.450995959374999984e+03 nan 2.626100369670423706e+00
-4.449953571562499747e+03 nan 2.627537520268455218e+00
-4.448911183749999509e+03 nan 2.628908281228900190e+00
-4.447868795937499272e+03 nan 2.630217358182706189e+00
-4.446826408124999944e+03 nan 2.631471812342839112e+00
-4.445784020312499706e+03 nan 2.632674951415804543e+00
-4.444741632499999469e+03 nan 2.633806224295152543e+00
-4.443699244687499231e+03 nan 2.634858532495575556e+00
-4.442656856874999903e+03 nan 2.635831260149081423e+00
-4.441614469062499666e+03 nan 2.636702102456598418e+00
-4.440572081250000338e+03 nan 2.637456089438191320e+00
-4.439529693437499191e+03 nan 2.638118312577204527e+00
-4.438487305624999863e+03 nan 2.638715649573802668e+00
-4.437444917812499625e+03 nan 2.639292033459025077e+00
-4.436402530000000297e+03 nan 2.639905765709454677e+00
-4.435360142187499150e+03 nan 2.640598959187812067e+00
-4.434317754374999822e+03 nan 2.641394944890820273e+00
-4.433275366562499585e+03 nan 2.642288877306752326e+00
-4.432232978749999347e+03 nan 2.643255772465676667e+00
-4.431190590937500019e+03 nan 2.644284167875514679e+00
-4.430148203125000691e+03 nan 2.645375516632019863e+00
-4.429105815312498635e+03 nan 2.646509446935865206e+00
-4.428063427499999307e+03 nan 2.647650928054344988e+00
-4.427021039687499979e+03 nan 2.648785990730006201e+00
-4.425978651874999741e+03 nan 2.649942484306238466e+00
-4.424936264062499504e+03 nan 2.651139274812512436e+00
-4.423893876249999266e+03 nan 2.652384197743609562e+00
-4.422851488437499938e+03 nan 2.653672054089078358e+00
-4.421809100624999701e+03 nan 2.654968697776263653e+00
-4.420766712812499463e+03 nan 2.656244209001873635e+00
-4.419724325000000135e+03 nan 2.657461000023971565e+00
-4.418681937187498988e+03 nan 2.658591722263762502e+00
-4.417639549374999660e+03 nan 2.659642981541237461e+00
-4.416597161562499423e+03 nan 2.660605758329312120e+00
-4.415554773749999185e+03 nan 2.661470069337423805e+00
-4.414512385937499857e+03 nan 2.662254447525969070e+00
-4.413469998124999620e+03 nan 2.662967007991648760e+00
-4.412427610312498473e+03 nan 2.663597174599303674e+00
-4.411385222499999145e+03 nan 2.664144987923421581e+00
-4.410342834687499817e+03 nan 2.664648126574384879e+00
-4.409300446874999579e+03 nan 2.665129405195064471e+00
-4.408258059062499342e+03 nan 2.665592354882350801e+00
-4.407215671250000014e+03 nan 2.666051446056403318e+00
-4.406173283437499776e+03 nan 2.666517794891327231e+00
-4.405130895624999539e+03 nan 2.667019153496978046e+00
-4.404088507812499302e+03 nan 2.667588468844609650e+00
-4.403046119999999974e+03 nan 2.668251745026001931e+00
-4.402003732187499736e+03 nan 2.669019340317842826e+00
-4.400961344374999499e+03 nan 2.669902327356409089e+00
-4.399918956562499261e+03 nan 2.670901692063123889e+00
-4.398876568749999933e+03 nan 2.671983257978540305e+00
-4.397834180937499696e+03 nan 2.673108108187282284e+00
-4.396791793124999458e+03 nan 2.674230118337058038e+00
-4.395749405312500130e+03 nan 2.675322977143127723e+00
-4.394707017499999893e+03 nan 2.676376495509916964e+00
-4.393664629687499655e+03 nan 2.677389919055813472e+00
-4.392622241874999418e+03 nan 2.678374575559276494e+00
-4.391579854062499180e+03 nan 2.679332952819398983e+00
-4.390537466249999852e+03 nan 2.680301429872203656e+00
-4.389495078437500524e+03 nan 2.681310826896274868e+00
-4.388452690624999377e+03 nan 2.682346121702368080e+00
-4.387410302812499140e+03 nan 2.683421291301362199e+00
-4.386367914999999812e+03 nan 2.684545902768079362e+00
-4.385325527187499574e+03 nan 2.685697452456296208e+00
-4.384283139374999337e+03 nan 2.686860078119158501e+00
-4.383240751562500918e+03 nan 2.688034153091769962e+00
-4.382198363749999771e+03 nan 2.689222515359712684e+00
-4.381155975937499534e+03 nan 2.690435065841259910e+00
-4.380113588124999296e+03 nan 2.691710459052529814e+00
-4.379071200312499968e+03 nan 2.693094316049646331e+00
-4.378028812499999731e+03 nan 2.694615640775877896e+00
-4.376986424687499493e+03 nan 2.696278877659767037e+00
-4.375944036874999256e+03 nan 2.698077559660570390e+00
-4.374901649062499928e+03 nan 2.700029962719145971e+00
-4.373859261249999690e+03 nan 2.702133402710774401e+00
-4.372816873437500362e+03 nan 2.704353017760853017e+00
-4.371774485624998306e+03 nan 2.706692456487483689e+00
-4.370732097812499887e+03 nan 2.709151299371533650e+00
-4.369689709999999650e+03 nan 2.711712801829046615e+00
-4.368647322187499412e+03 nan 2.714368872906874675e+00
-4.367604934374999175e+03 nan 2.717094184306483307e+00
-4.366562546562499847e+03 nan 2.719854037505538447e+00
-4.365520158749999609e+03 nan 2.722604693322137948e+00
-4.364477770937499372e+03 nan 2.725295694781424860e+00
-4.363435383124999134e+03 nan 2.727877779109014078e+00
-4.362392995312499806e+03 nan 2.730302754896358319e+00
-4.361350607499999569e+03 nan 2.732555387259788304e+00
-4.360308219687499331e+03 nan 2.734632589794190327e+00
-4.359265831875000003e+03 nan 2.736526820778331093e+00
-4.358223444062499766e+03 nan 2.738242689563023191e+00
-4.357181056249999529e+03 nan 2.739804362304212315e+00
-4.356138668437498382e+03 nan 2.741251154762482045e+00
-4.355096280624999963e+03 nan 2.742598110018130253e+00
-4.354053892812499726e+03 nan 2.743837334947749174e+00
-4.353011504999999488e+03 nan 2.744951453614433934e+00
-4.351969117187499251e+03 nan 2.745935928794908332e+00
-4.350926729374999923e+03 nan 2.746822922773697773e+00
-4.349884341562499685e+03 nan 2.747642008624344712e+00
-4.348841953750000357e+03 nan 2.748389529411164212e+00
-4.347799565937499210e+03 nan 2.749102475335964524e+00
-4.346757178124999882e+03 nan 2.749820897353052906e+00
-4.345714790312499645e+03 nan 2.750548459494201570e+00
-4.344672402499999407e+03 nan 2.751290147174343392e+00
-4.343630014687499170e+03 nan 2.752050029143844778e+00
-4.342587626874999842e+03 nan 2.752833872558479111e+00
-4.341545239062499604e+03 nan 2.753666595367641357e+00
-4.340502851249999367e+03 nan 2.754580469161774570e+00
-4.339460463437498220e+03 nan 2.755577788174323750e+00
-4.338418075624999801e+03 nan 2.756638757334158196e+00
-4.337375687812499564e+03 nan 2.757747126922920344e+00
-4.336333299999999326e+03 nan 2.758920229053852591e+00
-4.335290912187499998e+03 nan 2.760156896734706766e+00
-4.334248524374999761e+03 nan 2.761463269725949132e+00
-4.333206136562499523e+03 nan 2.762853075422944116e+00
-4.332163748750000195e+03 nan 2.764332374805548387e+00
-4.331121360937499958e+03 nan 2.765886200197158029e+00
-4.330078973124999720e+03 nan 2.767503532165291880e+00
-4.329036585312499483e+03 nan 2.769178513409320530e+00
-4.327994197499999245e+03 nan 2.770859318180230790e+00
-4.326951809687499917e+03 nan 2.772520782011397511e+00
-4.325909421875000589e+03 nan 2.774174564594250825e+00
-4.324867034062499442e+03 nan 2.775799312536799235e+00
-4.323824646249999205e+03 nan 2.777378328246245420e+00
-4.322782258437499877e+03 nan 2.778940574773898220e+00
-4.321739870624999639e+03 nan 2.780474531895117174e+00
-4.320697482812499402e+03 nan 2.781951279321985826e+00
-4.319655094999999164e+03 nan 2.783399281594572283e+00
-4.318612707187499836e+03 nan 2.784831345029618710e+00
-4.317570319374999599e+03 nan 2.786228855123827675e+00
-4.316527931562498452e+03 nan 2.787592358329862297e+00
-4.315485543750000033e+03 nan 2.788924666755650428e+00
-4.314443155937499796e+03 nan 2.790241419054844130e+00
-4.313400768124999558e+03 nan 2.791547904540155223e+00
-4.312358380312499321e+03 nan 2.792852808633790485e+00
-4.311315992499999993e+03 nan 2.794161489060289938e+00
-4.310273604687499756e+03 nan 2.795489008980792445e+00
-4.309231216875000428e+03 nan 2.796870165141646325e+00
-4.308188829062499281e+03 nan 2.798329145153834574e+00
-4.307146441249999953e+03 nan 2.799854802412784505e+00
-4.306104053437499715e+03 nan 2.801409606388371110e+00
-4.305061665624999478e+03 nan 2.802989669592670374e+00
-4.304019277812499240e+03 nan 2.804598457541474854e+00
-4.302976889999999912e+03 nan 2.806246914712690277e+00
-4.301934502187499675e+03 nan 2.807938918258980898e+00
-4.300892114374999437e+03 nan 2.809640660839420878e+00
-4.299849726562499200e+03 nan 2.811336718444632066e+00
-4.298807338749999872e+03 nan 2.813018470951522243e+00
-4.297764950937499634e+03 nan 2.814698742353809457e+00
-4.296722563124999397e+03 nan 2.816409028546604354e+00
-4.295680175312499159e+03 nan 2.818158831211733162e+00
-4.294637787499999831e+03 nan 2.819961477635476665e+00
-4.293595399687499594e+03 nan 2.821779573638274030e+00
-4.292553011874998447e+03 nan 2.823572758659706139e+00
-4.291510624062500028e+03 nan 2.825328280611644871e+00
-4.290468236249999791e+03 nan 2.827046555279108642e+00
-4.289425848437499553e+03 nan 2.828702068574511674e+00
-4.288383460624999316e+03 nan 2.830233820275361190e+00
-4.287341072812499988e+03 nan 2.831621373557483778e+00
-4.286298684999999750e+03 nan 2.832878240333188913e+00
-4.285256297187499513e+03 nan 2.834000092097618495e+00
-4.284213909374999275e+03 nan 2.835002120100319711e+00
-4.283171521562500857e+03 nan 2.835914870109173425e+00
-4.282129133749998800e+03 nan 2.836739003614215715e+00
-4.281086745937499472e+03 nan 2.837513614872284595e+00
-4.280044358124999235e+03 nan 2.838285646408731377e+00
-4.279001970312499907e+03 nan 2.839058306706963464e+00
-4.277959582499999669e+03 nan 2.839848202869136973e+00
-4.276917194687499432e+03 nan 2.840700214123611733e+00
-4.275874806874998285e+03 nan 2.841641897071750300e+00
-4.274832419062499866e+03 nan 2.842682232454981417e+00
-4.273790031249999629e+03 nan 2.843787900019195014e+00
-4.272747643437499391e+03 nan 2.844933236833377954e+00
-4.271705255624999154e+03 nan 2.846156586017595469e+00
-4.270662867812499826e+03 nan 2.847511941855457529e+00
-4.269620479999999588e+03 nan 2.848977818944229412e+00
-4.268578092187500260e+03 nan 2.850515060513275412e+00
-4.267535704375000023e+03 nan 2.852139362286946866e+00
-4.266493316562498876e+03 nan 2.853872060610469497e+00
-4.265450928749999548e+03 nan 2.855708434421992958e+00
-4.264408540937499311e+03 nan 2.857640176247394859e+00
-4.263366153124999983e+03 nan 2.859663365244619282e+00
-4.262323765312499745e+03 nan 2.861709455266546964e+00
-4.261281377499998598e+03 nan 2.863744691134432419e+00
-4.260238989687499270e+03 nan 2.865773469581536670e+00
-4.259196601874999033e+03 nan 2.867738038794922062e+00
-4.258154214062499705e+03 nan 2.869597105831661388e+00
-4.257111826249999467e+03 nan 2.871284546761608159e+00
-4.256069438437499230e+03 nan 2.872717265293081912e+00
-4.255027050624999902e+03 nan 2.873844087405389658e+00
-4.253984662812499664e+03 nan 2.874628690815067333e+00
-4.252942274999999427e+03 nan 2.875089264541464296e+00
-4.251899887187500099e+03 nan 2.875276411228404161e+00
-4.250857499374999861e+03 nan 2.875251012800621453e+00
-4.249815111562498714e+03 nan 2.875049335256311345e+00
-4.248772723749999386e+03 nan 2.874747013657437567e+00
-4.247730335937499149e+03 nan 2.874451780558149760e+00
-4.246687948124999821e+03 nan 2.874236345875234466e+00
-4.245645560312499583e+03 nan 2.874148531709018961e+00
-4.244603172500000255e+03 nan 2.874227358315853742e+00
-4.243560784687499108e+03 nan 2.874508838837502633e+00
-4.242518396874999780e+03 nan 2.874992373718143757e+00
-4.241476009062499543e+03 nan 2.875701147573805017e+00
-4.240433621249999305e+03 nan 2.876677480748215388e+00
-4.239391233437499977e+03 nan 2.877923630827554202e+00
-4.238348845624999740e+03 nan 2.879418800662523648e+00
-4.237306457812499502e+03 nan 2.881170813727164326e+00
-4.236264070000000174e+03 nan 2.883199646181185294e+00
-4.235221682187499027e+03 nan 2.885502398507262978e+00
-4.234179294374999699e+03 nan 2.888059324232511216e+00
-4.233136906562499462e+03 nan 2.890859612685261926e+00
-4.232094518750000134e+03 nan 2.893951305404740992e+00
-4.231052130937499896e+03 nan 2.897295148378756124e+00
-4.230009743124999659e+03 nan 2.900770625916073264e+00
-4.228967355312499421e+03 nan 2.904379401201042210e+00
-4.227924967500000093e+03 nan 2.908122060327334779e+00
-4.226882579687498946e+03 nan 2.911921321944197505e+00
-4.225840191874999618e+03 nan 2.915696651408298923e+00
-4.224797804062499381e+03 nan 2.919440239528104719e+00
-4.223755416249999143e+03 nan 2.923116967900918350e+00
-4.222713028437499815e+03 nan 2.926649105602745049e+00
-4.221670640625000487e+03 nan 2.930043326188668917e+00
-4.220628252812500250e+03 nan 2.933277088201358129e+00
-4.219585864999999103e+03 nan 2.936322164556895320e+00
-4.218543477187498866e+03 nan 2.939215159548788314e+00
-4.217501089374999538e+03 nan 2.942004010342040843e+00
-4.216458701562499300e+03 nan 2.944740938188719959e+00
-4.215416313749999972e+03 nan 2.947464094251895261e+00
-4.214373925937498825e+03 nan 2.950193236140031150e+00
-4.213331538124999497e+03 nan 2.952995272847751540e+00
-4.212289150312499260e+03 nan 2.955920810398974030e+00
-4.211246762499999932e+03 nan 2.958969370251525621e+00
-4.210204374687499694e+03 nan 2.962139811277884061e+00
-4.209161986874999457e+03 nan 2.965442676679313827e+00
-4.208119599062499219e+03 nan 2.968870283183837167e+00
-4.207077211249999891e+03 nan 2.972417767859423687e+00
-4.206034823437499654e+03 nan 2.976063065968019394e+00
-4.204992435625000326e+03 nan 2.979755756329613536e+00
-4.203950047812499179e+03 nan 2.983482905529053486e+00
-4.202907659999998941e+03 nan 2.987230078185084015e+00
-4.201865272187499613e+03 nan 2.990973781602979109e+00
-4.200822884374999376e+03 nan 2.994708211259534458e+00
-4.199780496562500048e+03 nan 2.998428889938674402e+00
-4.198738108749999810e+03 nan 3.002123879354805069e+00
-4.197695720937500482e+03 nan 3.005756779160066561e+00
-4.196653333124999335e+03 nan 3.009273201921359053e+00
-4.195610945312500007e+03 nan 3.012651201335410533e+00
-4.194568557499999770e+03 nan 3.015863528241795155e+00
-4.193526169687499532e+03 nan 3.018877816993509988e+00
-4.192483781874999295e+03 nan 3.021709737431987897e+00
-4.191441394062499967e+03 nan 3.024323920752405748e+00
-4.190399006249999729e+03 nan 3.026725434122897074e+00
-4.189356618437500401e+03 nan 3.029015778625723687e+00
-4.188314230625000164e+03 nan 3.031194711576697731e+00
-4.187271842812499926e+03 nan 3.033244200374109578e+00
-4.186229454999998779e+03 nan 3.035204218221092987e+00
-4.185187067187499451e+03 nan 3.037130591476649322e+00
-4.184144679374999214e+03 nan 3.039063591688229149e+00
-4.183102291562499886e+03 nan 3.041011580253931257e+00
-4.182059903749999648e+03 nan 3.042997528934544782e+00
-4.181017515937500320e+03 nan 3.045056729737502632e+00
-4.179975128124999173e+03 nan 3.047255012571525423e+00
-4.178932740312499845e+03 nan 3.049652296321450962e+00
-4.177890352499999608e+03 nan 3.052246012098505989e+00
-4.176847964687499370e+03 nan 3.055019371187133181e+00
-4.175805576875000042e+03 nan 3.057980185786197236e+00
-4.174763189062499805e+03 nan 3.061137635599525009e+00
-4.173720801249999568e+03 nan 3.064480657808717812e+00
-4.172678413437500240e+03 nan 3.067980663591249435e+00
-4.171636025624999093e+03 nan 3.071585973301372174e+00
-4.170593637812499765e+03 nan 3.075234426172085644e+00
-4.169551249999999527e+03 nan 3.078853654719922783e+00
-4.168508862187499290e+03 nan 3.082352403536841035e+00
-4.167466474374999962e+03 nan 3.085648870887290229e+00
-4.166424086562499724e+03 nan 3.088705889872425114e+00
-4.165381698749999487e+03 nan 3.091560992681347653e+00
-4.164339310937500159e+03 nan 3.094242090142139912e+00
-4.163296923124999012e+03 nan 3.096731518700898800e+00
-4.162254535312499684e+03 nan 3.099069628766100148e+00
-4.161212147499999446e+03 nan 3.101304480899943705e+00
-4.160169759687499209e+03 nan 3.103412037177110339e+00
-4.159127371874999881e+03 nan 3.105362865506328784e+00
-4.158084984062499643e+03 nan 3.107163659365124619e+00
-4.157042596249999406e+03 nan 3.108881911915177376e+00
-4.156000208437499168e+03 nan 3.110582097550391278e+00
-4.154957820624999840e+03 nan 3.112265734057659383e+00
-4.153915432812499603e+03 nan 3.113929017049593018e+00
-4.152873044999999365e+03 nan 3.115640147399143078e+00
-4.151830657187500037e+03 nan 3.117498009431746819e+00
-4.150788269374999800e+03 nan 3.119591917022743743e+00
-4.149745881562499562e+03 nan 3.121941276515936003e+00
-4.148703493750000234e+03 nan 3.124498563959302366e+00
-4.147661105937499997e+03 nan 3.127254730661026105e+00
-4.146618718124998850e+03 nan 3.130231721768935493e+00
-4.145576330312499522e+03 nan 3.133460755325816915e+00
-4.144533942499999284e+03 nan 3.136941005384071168e+00
-4.143491554687499956e+03 nan 3.140611602447581863e+00
-4.142449166874999719e+03 nan 3.144464615156448595e+00
-4.141406779062500391e+03 nan 3.148502434954830065e+00
-4.140364391250000153e+03 nan 3.152648504551325281e+00
-4.139322003437499006e+03 nan 3.156796038744230870e+00
-4.138279615624999678e+03 nan 3.160849855890047078e+00
-4.137237227812499441e+03 nan 3.164732983729305449e+00
-4.136194840000000113e+03 nan 3.168378026537129077e+00
-4.135152452187498966e+03 nan 3.171734127459989949e+00
-4.134110064374999638e+03 nan 3.174777885928463661e+00
-4.133067676562499400e+03 nan 3.177488811176013783e+00
-4.132025288750000072e+03 nan 3.179829580886186058e+00
-4.130982900937499835e+03 nan 3.181826462830768865e+00
-4.129940513124999597e+03 nan 3.183563960726394804e+00
-4.128898125312499360e+03 nan 3.185119806993185421e+00
-4.127855737500000032e+03 nan 3.186551235177052632e+00
-4.126813349687499795e+03 nan 3.187929971902690784e+00
-4.125770961875000467e+03 nan 3.189311133126561337e+00
-4.124728574062498410e+03 nan 3.190681060712174943e+00
-4.123686186249999082e+03 nan 3.192058741511707431e+00
-4.122643798437498845e+03 nan 3.193495567962862047e+00
-4.121601410624999517e+03 nan 3.195012097351153102e+00
-4.120559022812499279e+03 nan 3.196653629474907277e+00
-4.119516634999999951e+03 nan 3.198477221739042253e+00
-4.118474247187499714e+03 nan 3.200536546487723122e+00
-4.117431859375000386e+03 nan 3.202869388489304470e+00
-4.116389471562499239e+03 nan 3.205452790804361740e+00
-4.115347083749999911e+03 nan 3.208279588228704515e+00
-4.114304695937498764e+03 nan 3.211400667538029108e+00
-4.113262308124999436e+03 nan 3.214836128465087484e+00
-4.112219920312499198e+03 nan 3.218518357771240179e+00
-4.111177532499999870e+03 nan 3.222373883837174713e+00
-4.110135144687499633e+03 nan 3.226357722359536773e+00
-4.109092756874999395e+03 nan 3.230456893401530305e+00
-4.108050369062499158e+03 nan 3.234697209097646464e+00
-4.107007981249999830e+03 nan 3.239079770149398740e+00
-4.105965593437498683e+03 nan 3.243500085314930281e+00
-4.104923205624999355e+03 nan 3.247841767799767965e+00
-4.103880817812500027e+03 nan 3.252080436461409541e+00
-4.102838429999999789e+03 nan 3.256250099083315419e+00
-4.101796042187500461e+03 nan 3.260355175460749599e+00
-4.100753654375000224e+03 nan 3.264414852154988278e+00
-4.099711266562499077e+03 nan 3.268499104221350038e+00
-4.098668878749998839e+03 nan 3.272634873132335809e+00
-4.097626490937499511e+03 nan 3.276840949904519018e+00
-4.096584103124999274e+03 nan 3.281137025511887906e+00
-4.095541715312499946e+03 nan 3.285547064782316617e+00
-4.094499327500000163e+03 nan 3.290079870958595443e+00
-4.093456939687499471e+03 nan 3.294725365229312697e+00
-4.092414551874999233e+03 nan 3.299526838126201955e+00
-4.091372164062499451e+03 nan 3.304501062868694827e+00
-4.090329776249999668e+03 nan 3.309564996300456752e+00
-4.089287388437499885e+03 nan 3.314654280052526047e+00
-4.088245000624999193e+03 nan 3.319724955460225502e+00
-4.087202612812499410e+03 nan 3.324751264212550961e+00
-4.086160224999999627e+03 nan 3.329717609002317502e+00
-4.085117837187500299e+03 nan 3.334612098588829454e+00
-4.084075449375000062e+03 nan 3.339448142512947637e+00
-4.083033061562498915e+03 nan 3.344212561597849298e+00
-4.081990673749999132e+03 nan 3.348856265122023501e+00
-4.080948285937499804e+03 nan 3.353312608382709392e+00
-4.079905898124999567e+03 nan 3.357529920741616714e+00
-4.078863510312500239e+03 nan 3.361507691981809653e+00
-4.077821122499999092e+03 nan 3.365265891559959588e+00
-4.076778734687500219e+03 nan 3.368827084500806368e+00
-4.075736346874999072e+03 nan 3.372286792743548478e+00
-4.074693959062499744e+03 nan 3.375721685781749137e+00
-4.073651571249999506e+03 nan 3.379131422514093597e+00
-4.072609183437499723e+03 nan 3.382605273842731020e+00
-4.071566795624999031e+03 nan 3.386260363472481938e+00
-4.070524407812499703e+03 nan 3.390102650496639392e+00
-4.069482019999999466e+03 nan 3.394109354536194001e+00
-4.068439632187500138e+03 nan 3.398278589211894740e+00
-4.067397244374998536e+03 nan 3.402586442250629784e+00
-4.066354856562499208e+03 nan 3.406998908837033824e+00
-4.065312468749998970e+03 nan 3.411564696538901487e+00
-4.064270080937499642e+03 nan 3.416311781656734770e+00
-4.063227693124999405e+03 nan 3.421202886929575193e+00
-4.062185305312500077e+03 nan 3.426201040238468387e+00
-4.061142917499998475e+03 nan 3.431289835508320341e+00
-4.060100529687499147e+03 nan 3.436424634390195632e+00
-4.059058141874998910e+03 nan 3.441543133244346020e+00
-4.058015754062499582e+03 nan 3.446656624927318724e+00
-4.056973366249999799e+03 nan 3.451769587145369300e+00
-4.055930978437499562e+03 nan 3.456914652957664202e+00
-4.054888590624999324e+03 nan 3.462126916622791040e+00
-4.053846202812499996e+03 nan 3.467425126508950406e+00
-4.052803814999999759e+03 nan 3.472822400763888151e+00
-4.051761427187499976e+03 nan 3.478307601012388339e+00
-4.050719039374999738e+03 nan 3.483871301082106964e+00
-4.049676651562499501e+03 nan 3.489518011311512069e+00
-4.048634263750000173e+03 nan 3.495267450519032870e+00
-4.047591875937499481e+03 nan 3.501126360816143368e+00
-4.046549488124999698e+03 nan 3.507122371622686696e+00
-4.045507100312499460e+03 nan 3.513282598601448203e+00
-4.044464712500000132e+03 nan 3.519579858445551324e+00
-4.043422324687498985e+03 nan 3.526008335452542664e+00
-4.042379936875000112e+03 nan 3.532583583051899456e+00
-4.041337549062499420e+03 nan 3.539327173010017535e+00
-4.040295161249999637e+03 nan 3.546247820100309145e+00
-4.039252773437499400e+03 nan 3.553355413486352532e+00
-4.038210385625000072e+03 nan 3.560679853958993224e+00
-4.037167997812500289e+03 nan 3.568198449432478103e+00
-4.036125610000000506e+03 nan 3.575911133872755610e+00
-4.035083222187499359e+03 nan 3.583801259208487799e+00
-4.034040834374999577e+03 nan 3.591840160447260288e+00
-4.032998446562499794e+03 nan 3.600026020932011850e+00
-4.031956058750000011e+03 nan 3.608298865896826690e+00
-4.030913670937500228e+03 nan 3.616620672796154512e+00
-4.029871283124999536e+03 nan 3.625043932512205913e+00
-4.028828895312499299e+03 nan 3.633615505682620039e+00
-4.027786507499999971e+03 nan 3.642322125661695775e+00
-4.026744119687499733e+03 nan 3.651135936014928696e+00
-4.025701731874999950e+03 nan 3.660023795837321181e+00
-4.024659344062499258e+03 nan 3.668939489557486500e+00
-4.023616956249999475e+03 nan 3.677898432282062924e+00
-4.022574568437499693e+03 nan 3.686919474955928866e+00
-4.021532180624999910e+03 nan 3.695962423821794296e+00
-4.020489792812500127e+03 nan 3.704974633744871237e+00
-4.019447404999998980e+03 nan 3.713929576430881063e+00
-4.018405017187499197e+03 nan 3.722845615232713623e+00
-4.017362629374999415e+03 nan 3.731719501131921746e+00
-4.016320241562499632e+03 nan 3.740539766556065349e+00
-4.015277853750000304e+03 nan 3.749331163271975687e+00
-4.014235465937499157e+03 nan 3.758116825536130801e+00
-4.013193078124999829e+03 nan 3.766936220167720339e+00
-4.012150690312499137e+03 nan 3.775847925224165458e+00
-4.011108302499999809e+03 nan 3.784838437423544200e+00
-4.010065914687499571e+03 nan 3.793903105827627353e+00
-4.009023526874999334e+03 nan 3.803118221505961571e+00
-4.007981139062499096e+03 nan 3.812506221622012248e+00
-4.006938751249999768e+03 nan 3.822064326096279885e+00
-4.005896363437499531e+03 nan 3.831852834203767433e+00
-4.004853975625000203e+03 nan 3.841976272668558678e+00
-4.003811587812499511e+03 nan 3.852520940670787652e+00
-4.002769199999999273e+03 nan 3.863511684487458631e+00
-4.001726812187499490e+03 nan 3.874981700063648837e+00
-4.000684424374999708e+03 nan 3.886953563152632629e+00
-3.999642036562499470e+03 nan 3.899386641916565477e+00
-3.998599648749999687e+03 nan 3.912228617905625150e+00
-3.997557260937499905e+03 nan 3.925411211009836698e+00
-3.996514873125000122e+03 nan 3.938862981558954424e+00
-3.995472485312500339e+03 nan 3.952520564574359518e+00
-3.994430097499999647e+03 nan 3.966325032974929776e+00
-3.993387709687499409e+03 nan 3.980195506233383806e+00
-3.992345321874999627e+03 nan 3.994052286819750996e+00
-3.991302934062500299e+03 nan 4.007912650335202720e+00
-3.990260546249999607e+03 nan 4.021769799943924362e+00
-3.989218158437500279e+03 nan 4.035555126594684516e+00
-3.988175770624999132e+03 nan 4.049262564774127604e+00
-3.987133382812499804e+03 nan 4.062974702956678286e+00
-3.986090994999999111e+03 nan 4.076812240398939302e+00
-3.985048607187500238e+03 nan 4.090910380136755897e+00
-3.984006219374999546e+03 nan 4.105388004830560433e+00
-3.982963831562499763e+03 nan 4.120260805397528259e+00
-3.981921443749999526e+03 nan 4.135529237204277564e+00
-3.980879055937500198e+03 nan 4.151229963180584903e+00
-3.979836668124999051e+03 nan 4.167378456238400197e+00
-3.978794280312499723e+03 nan 4.183977381254130101e+00
-3.977751892499999030e+03 nan 4.201046931127239148e+00
-3.976709504687499702e+03 nan 4.218598426279552172e+00
-3.975667116874999465e+03 nan 4.236547827163953173e+00
-3.974624729062500137e+03 nan 4.254816934215620350e+00
-3.973582341249999899e+03 nan 4.273347998378600465e+00
-3.972539953437499207e+03 nan 4.292057675640587711e+00
-3.971497565624998970e+03 nan 4.310898163721496701e+00
-3.970455177812499642e+03 nan 4.329878076215341487e+00
-3.969412789999999404e+03 nan 4.349021168866355147e+00
-3.968370402187500076e+03 nan 4.368388876887511429e+00
-3.967328014374998929e+03 nan 4.388036353522814181e+00
-3.966285626562499601e+03 nan 4.408022311435941809e+00
-3.965243238749999819e+03 nan 4.428355417673739858e+00
-3.964200850937500036e+03 nan 4.448882142173047782e+00
-3.963158463124999344e+03 nan 4.469478639845799961e+00
-3.962116075312499106e+03 nan 4.490104757720818185e+00
-3.961073687499999323e+03 nan 4.510706106389799963e+00
-3.960031299687499541e+03 nan 4.531249475346514011e+00
-3.958988911874999758e+03 nan 4.551793060650811462e+00
-3.957946524062499975e+03 nan 4.572466251604802245e+00
-3.956904136250000192e+03 nan 4.593287186852265336e+00
-3.955861748437499045e+03 nan 4.614235000281126098e+00
-3.954819360624999263e+03 nan 4.635387852820551657e+00
-3.953776972812499480e+03 nan 4.656821844941347877e+00
-3.952734584999999697e+03 nan 4.678580568246939464e+00
-3.951692197187499005e+03 nan 4.700643432176197400e+00
-3.950649809375000132e+03 nan 4.722974769005231721e+00
-3.949607421562499439e+03 nan 4.745653947895785763e+00
-3.948565033750000111e+03 nan 4.768766096545387079e+00
-3.947522645937499419e+03 nan 4.792365409362638218e+00
-3.946480258124999636e+03 nan 4.816550146968889834e+00
-3.945437870312498944e+03 nan 4.841344803880974546e+00
-3.944395482499999616e+03 nan 4.866769377970587840e+00
-3.943353094687499834e+03 nan 4.892784895732226857e+00
-3.942310706875000051e+03 nan 4.919320100606424440e+00
-3.941268319062499813e+03 nan 4.946342516942212164e+00
-3.940225931250000031e+03 nan 4.973963477168468650e+00
-3.939183543437499338e+03 nan 5.002395377280847377e+00
-3.938141155624999556e+03 nan 5.031764271876171257e+00
-3.937098767812499773e+03 nan 5.062181618613482925e+00
-3.936056379999999535e+03 nan 5.093722290623635907e+00
-3.935013992187499753e+03 nan 5.126551100342330969e+00
-3.933971604374999970e+03 nan 5.160745037881348196e+00
-3.932929216562499732e+03 nan 5.196081533909760353e+00
-3.931886828749999950e+03 nan 5.232324260506477920e+00
-3.930844440937499257e+03 nan 5.269265949370776525e+00
-3.929802053124999475e+03 nan 5.306722308467454852e+00
-3.928759665312499237e+03 nan 5.344552882327016974e+00
-3.927717277499999909e+03 nan 5.382403278147742220e+00
-3.926674889687499672e+03 nan 5.419939656725256683e+00
-3.925632501874999434e+03 nan 5.456899336746007911e+00
-3.924590114062499197e+03 nan 5.492838078381943490e+00
-3.923547726249999414e+03 nan 5.527402348057044001e+00
-3.922505338437499177e+03 nan 5.560572735232024222e+00
-3.921462950624999849e+03 nan 5.592500199840554131e+00
-3.920420562812499611e+03 nan 5.623315538184422202e+00
-3.919378174999999828e+03 nan 5.653125182034706597e+00
-3.918335787187499591e+03 nan 5.682039877438034736e+00
-3.917293399375000263e+03 nan 5.709901717388215836e+00
-3.916251011562499116e+03 nan 5.736608469004621291e+00
-3.915208623750000697e+03 nan 5.762292453464375797e+00
-3.914166235937499096e+03 nan 5.787037852559514306e+00
-3.913123848124999768e+03 nan 5.810988455600209157e+00
-3.912081460312499530e+03 nan 5.834299218142069421e+00
-3.911039072500000202e+03 nan 5.857198319145732412e+00
-3.909996684687499510e+03 nan 5.879675994871225164e+00
-3.908954296874999727e+03 nan 5.901468894981853452e+00
-3.907911909062499035e+03 nan 5.922255718453111939e+00
-3.906869521249999707e+03 nan 5.941712001100858842e+00
-3.905827133437499469e+03 nan 5.959376351209971112e+00
-3.904784745625000141e+03 nan 5.974946978735170333e+00
-3.903742357812499449e+03 nan 5.988236995705775279e+00
-3.902699969999999666e+03 nan 5.999051964800789172e+00
-3.901657582187499429e+03 nan 6.007411055593754767e+00
-3.900615194375000101e+03 nan 6.013326788581146332e+00
-3.899572806562498954e+03 nan 6.016956034316970126e+00
-3.898530418749999171e+03 nan 6.018428146449279481e+00
-3.897488030937499843e+03 nan 6.017895254019887119e+00
-3.896445643124999606e+03 nan 6.015777227020500106e+00
-3.895403255312500278e+03 nan 6.012502668886813950e+00
-3.894360867500000040e+03 nan 6.008049772124866905e+00
-3.893318479687500258e+03 nan 6.002345500226464736e+00
-3.892276091874999111e+03 nan 5.995054805197534975e+00
-3.891233704062499783e+03 nan 5.985383139571613498e+00
-3.890191316249999545e+03 nan 5.973041710440925023e+00
-3.889148928437500217e+03 nan 5.958006111218019818e+00
-3.888106540624999070e+03 nan 5.940043901900839529e+00
-3.887064152812499742e+03 nan 5.919098729435762429e+00
-3.886021764999999505e+03 nan 5.895292028416345254e+00
-3.884979377187500177e+03 nan 5.868649541565652328e+00
-3.883936989374999939e+03 nan 5.839719171256253283e+00
-3.882894601562499702e+03 nan 5.809460347604034069e+00
-3.881852213749999009e+03 nan 5.778236090561572169e+00
-3.880809825937499681e+03 nan 5.745667707938980406e+00
-3.879767438124999444e+03 nan 5.711566477091436944e+00
-3.878725050312500116e+03 nan 5.676002077892448483e+00
-3.877682662499999424e+03 nan 5.638904583199444431e+00
-3.876640274687500096e+03 nan 5.600096666825644220e+00
-3.875597886874998949e+03 nan 5.559305856568481197e+00
-3.874555499062499621e+03 nan 5.516749768657478903e+00
-3.873513111249999838e+03 nan 5.473075102761153943e+00
-3.872470723437499601e+03 nan 5.428896295688970142e+00
-3.871428335624999818e+03 nan 5.384345367914884939e+00
-3.870385947812500035e+03 nan 5.339143180969038838e+00
-3.869343559999999798e+03 nan 5.293572354531445256e+00
-3.868301172187500015e+03 nan 5.248065697450180700e+00
-3.867258784374999323e+03 nan 5.202885297125222408e+00
-3.866216396562499540e+03 nan 5.158169386819915658e+00
-3.865174008749999302e+03 nan 5.114105666980387710e+00
-3.864131620937499520e+03 nan 5.071809418167629424e+00
-3.863089233124999737e+03 nan 5.032489539471135309e+00
-3.862046845312499499e+03 nan 4.996577383649660753e+00
-3.861004457499998807e+03 nan 4.964167226388425114e+00
-3.859962069687499479e+03 nan 4.935393919857565592e+00
-3.858919681874999242e+03 nan 4.910803666745923834e+00
-3.857877294062499459e+03 nan 4.890924093350785817e+00
-3.856834906249999676e+03 nan 4.875725784133220664e+00
-3.855792518437499439e+03 nan 4.864656423889042181e+00
-3.854750130624999656e+03 nan 4.856692540909203437e+00
-3.853707742812500328e+03 nan 4.851203036557563131e+00
-3.852665354999999636e+03 nan 4.847502980550999041e+00
-3.851622967187498944e+03 nan 4.844598712559359477e+00
-3.850580579374999616e+03 nan 4.842689144815644831e+00
-3.849538191562499833e+03 nan 4.842006236027887489e+00
-3.848495803749999595e+03 nan 4.842010101041743120e+00
-3.847453415937500267e+03 nan 4.842471888680474734e+00
-3.846411028124999575e+03 nan 4.842370918254549572e+00
-3.845368640312499792e+03 nan 4.840446859443623850e+00
-3.844326252500000010e+03 nan 4.836610564261820677e+00
-3.843283864687499772e+03 nan 4.830364371905993437e+00
-3.842241476874999989e+03 nan 4.820660496273593942e+00
-3.841199089062499297e+03 nan 4.806131482896448759e+00
-3.840156701249999514e+03 nan 4.785801839724540763e+00
-3.839114313437499732e+03 nan 4.759991630199062129e+00
-3.838071925624999949e+03 nan 4.728827165466551463e+00
-3.837029537812500166e+03 nan 4.692578921263431013e+00
-3.835987149999999019e+03 nan 4.652241107799308217e+00
-3.834944762187499236e+03 nan 4.609323898935012487e+00
-3.833902374374999454e+03 nan 4.565367118960296011e+00
-3.832859986562499671e+03 nan 4.521320940847247449e+00
-3.831817598749999888e+03 nan 4.477604998543510462e+00
-3.830775210937499196e+03 nan 4.434957423873041371e+00
-3.829732823124999413e+03 nan 4.394801129725018463e+00
-3.828690435312499631e+03 nan 4.358638997983304009e+00
-3.827648047500000303e+03 nan 4.327737269287889710e+00
-3.826605659687499610e+03 nan 4.303516499158899222e+00
-3.825563271874999828e+03 nan 4.287430017270576599e+00
-3.824520884062499135e+03 nan 4.280791910252022880e+00
-3.823478496249999807e+03 nan 4.284470087000669558e+00
-3.822436108437499570e+03 nan 4.297578533632007591e+00
-3.821393720625000242e+03 nan 4.319024344023207007e+00
-3.820351332812498640e+03 nan 4.348782920707733091e+00
-3.819308944999999312e+03 nan 4.387430374743349404e+00
-3.818266557187499075e+03 nan 4.434118729589677343e+00
-3.817224169374999747e+03 nan 4.487290427345528521e+00
-3.816181781562499509e+03 nan 4.545915814962865120e+00
-3.815139393749999726e+03 nan 4.609020117676578820e+00
-3.814097005937499489e+03 nan 4.674889261445111188e+00
-3.813054618125000161e+03 nan 4.740734665024898042e+00
-3.812012230312499014e+03 nan 4.804773757665230960e+00
-3.810969842499999686e+03 nan 4.866903657494628277e+00
-3.809927454687499448e+03 nan 4.926608126970230650e+00
-3.808885066874999666e+03 nan 4.982827516788487010e+00
-3.807842679062498974e+03 nan 5.034358326343952861e+00
-3.806800291249999646e+03 nan 5.079539935980418086e+00
-3.805757903437499408e+03 nan 5.118834053884327773e+00
-3.804715515624999171e+03 nan 5.152997544792025764e+00
-3.803673127812499843e+03 nan 5.180614089376579301e+00
-3.802630739999999605e+03 nan 5.200182953129020014e+00
-3.801588352187499368e+03 nan 5.210814815465851346e+00
-3.800545964374999585e+03 nan 5.214088553385143321e+00
-3.799503576562499802e+03 nan 5.213431294221647860e+00
-3.798461188749999565e+03 nan 5.210342998120324864e+00
-3.797418800937500237e+03 nan 5.204776990537766324e+00
-3.796376413124999999e+03 nan 5.196471662945785219e+00
-3.795334025312499307e+03 nan 5.185808237155334233e+00
-3.794291637499999069e+03 nan 5.173045728668395959e+00
-3.793249249687499741e+03 nan 5.157853918737703047e+00
-3.792206861874999504e+03 nan 5.140257506927215836e+00
-3.791164474062500176e+03 nan 5.121269257728124913e+00
-3.790122086249999938e+03 nan 5.101982948627358461e+00
-3.789079698437499701e+03 nan 5.083817031074038262e+00
-3.788037310624999009e+03 nan 5.068970616786522498e+00
-3.786994922812499681e+03 nan 5.057859630071093626e+00
-3.785952534999999443e+03 nan 5.049695916438153631e+00
-3.784910147187500115e+03 nan 5.044401691487879091e+00
-3.783867759374999423e+03 nan 5.042588679211016611e+00
-3.782825371562499640e+03 nan 5.043744927416473622e+00
-3.781782983749999858e+03 nan 5.047312705994670523e+00
-3.780740595937500075e+03 nan 5.054961552850003592e+00
-3.779698208124999837e+03 nan 5.067730871823465044e+00
-3.778655820312500055e+03 nan 5.085100666226224142e+00
-3.777613432499999362e+03 nan 5.106414776036277914e+00
-3.776571044687499580e+03 nan 5.131067384242342655e+00
-3.775528656874999797e+03 nan 5.158308769622007794e+00
-3.774486269062500014e+03 nan 5.185841410583517330e+00
-3.773443881250000231e+03 nan 5.211989958841624748e+00
-3.772401493437499084e+03 nan 5.237833366014545966e+00
-3.771359105624999302e+03 nan 5.264029623515788181e+00
-3.770316717812499519e+03 nan 5.290924598652396504e+00
-3.769274329999999736e+03 nan 5.318487648671949231e+00
-3.768231942187499953e+03 nan 5.345342956724684846e+00
-3.767189554374999261e+03 nan 5.369618073893738242e+00
-3.766147166562499478e+03 nan 5.389766424636460940e+00
-3.765104778749999696e+03 nan 5.403952888145601818e+00
-3.764062390937499913e+03 nan 5.409404192939158307e+00
-3.763020003124999675e+03 nan 5.404857712454136376e+00
-3.761977615312498983e+03 nan 5.391476285159139792e+00
-3.760935227499999201e+03 nan 5.370625294898195179e+00
-3.759892839687499418e+03 nan 5.342323720875233661e+00
-3.758850451874999635e+03 nan 5.305651261170092781e+00
-3.757808064062500307e+03 nan 5.259172940933578566e+00
-3.756765676250000070e+03 nan 5.202106785145755197e+00
-3.755723288437499377e+03 nan 5.136556699173344676e+00
-3.754680900624999140e+03 nan 5.064752079173825194e+00
-3.753638512812499812e+03 nan 4.987153271514189079e+00
-3.752596124999999574e+03 nan 4.904226247774566616e+00
-3.751553737187499792e+03 nan 4.816332155291662254e+00
-3.750511349375000009e+03 nan 4.723097639373729173e+00
-3.749468961562499771e+03 nan 4.624275364700499047e+00
-3.748426573749999079e+03 nan 4.521679025044272215e+00
-3.747384185937499751e+03 nan 4.416139274356676303e+00
-3.746341798124999514e+03 nan 4.308135245762536591e+00
-3.745299410312499731e+03 nan 4.199625413980514033e+00
-3.744257022499999948e+03 nan 4.092550196678248930e+00
-3.743214634687499711e+03 nan 3.988744352256090586e+00
-3.742172246874999928e+03 nan 3.889918628637908604e+00
-3.741129859062499690e+03 nan 3.799695300108398843e+00
-3.740087471249999908e+03 nan 3.720418505620270100e+00
-3.739045083437499216e+03 nan 3.653299714853250446e+00
-3.738002695624999433e+03 nan 3.599522145577647603e+00
-3.736960307812499650e+03 nan 3.557608306885492233e+00
-3.735917919999999867e+03 nan 3.526029399380394391e+00
-3.734875532187499630e+03 nan 3.504295824805377713e+00
-3.733833144375000302e+03 nan 3.491962134774280635e+00
-3.732790756562500064e+03 nan 3.488666731019008260e+00
-3.731748368750000736e+03 nan 3.492905850069546236e+00
-3.730705980937499135e+03 nan 3.502723488301219934e+00
-3.729663593124999807e+03 nan 3.515692397031205729e+00
-3.728621205312499569e+03 nan 3.529084241351027273e+00
-3.727578817500000241e+03 nan 3.540585679735106961e+00
-3.726536429687499549e+03 nan 3.548375195016037598e+00
-3.725494041874999766e+03 nan 3.551928835159683828e+00
-3.724451654062499074e+03 nan 3.550190169730627066e+00
-3.723409266249999746e+03 nan 3.542689354182773087e+00
-3.722366878437499508e+03 nan 3.531320884772172874e+00
-3.721324490625000180e+03 nan 3.516589419640393288e+00
-3.720282102812499033e+03 nan 3.498081230815112797e+00
-3.719239714999999705e+03 nan 3.476383785436963691e+00
-3.718197327187499468e+03 nan 3.450466517956761958e+00
-3.717154939375000140e+03 nan 3.419365857410739284e+00
-3.716112551562498993e+03 nan 3.384508193337885107e+00
-3.715070163749999210e+03 nan 3.345160491239068001e+00
-3.714027775937498973e+03 nan 3.298435173510790186e+00
-3.712985388124999645e+03 nan 3.244456979625750748e+00
-3.711943000312499862e+03 nan 3.183775900136075254e+00
-3.710900612500000079e+03 nan 3.118132153783424343e+00
-3.709858224687500297e+03 nan 3.050404621803437966e+00
-3.708815836874999604e+03 nan 2.982591477866610941e+00
-3.707773449062499367e+03 nan 2.914850752137508660e+00
-3.706731061249999584e+03 nan 2.845814973846164886e+00
-3.705688673437499801e+03 nan 2.775044009458144778e+00
-3.704646285624999109e+03 nan 2.703996200345507361e+00
-3.703603897812499781e+03 nan 2.635233323982030917e+00
-3.702561509999999544e+03 nan 2.569272812936728378e+00
-3.701519122187499761e+03 nan 2.506620349443823059e+00
-3.700476734374999978e+03 nan 2.446857923805719537e+00
-3.699434346562499741e+03 nan 2.389337116725716470e+00
-3.698391958749999048e+03 nan 2.334738123480831984e+00
-3.697349570937499720e+03 nan 2.282056351114805093e+00
-3.696307183124999483e+03 nan 2.230565945057736421e+00
-3.695264795312499700e+03 nan 2.181837891902342008e+00
-3.694222407499999463e+03 nan 2.136438945413673629e+00
-3.693180019687500135e+03 nan 2.093323876033725384e+00
-3.692137631874998988e+03 nan 2.053425580476112788e+00
-3.691095244062499660e+03 nan 2.017087846526160799e+00
-3.690052856249999422e+03 nan 1.984018058696218612e+00
-3.689010468437499640e+03 nan 1.954540071178254568e+00
-3.687968080624999857e+03 nan 1.927371973890719792e+00
-3.686925692812500074e+03 nan 1.900227841942504492e+00
-3.685883304999999837e+03 nan 1.871540051450029329e+00
-3.684840917187500054e+03 nan 1.840804701960108591e+00
-3.683798529374999362e+03 nan 1.808447151084801918e+00
-3.682756141562499579e+03 nan 1.774912053338763229e+00
-3.681713753749999341e+03 nan 1.740223693623271561e+00
-3.680671365937499559e+03 nan 1.704255912584277111e+00
-3.679628978124999776e+03 nan 1.666512033886941246e+00
-3.678586590312499538e+03 nan 1.626550255156065550e+00
-3.677544202499999756e+03 nan 1.584417493443671665e+00
-3.676501814687499973e+03 nan 1.540252606260702262e+00
-3.675459426874999281e+03 nan 1.493668422092309545e+00
-3.674417039062499498e+03 nan 1.444683803385441889e+00
-3.673374651249999260e+03 nan 1.394815982699532109e+00
-3.672332263437499478e+03 nan 1.344882668699832751e+00
-3.671289875624999695e+03 nan 1.295521194288118183e+00
-3.670247487812499912e+03 nan 1.246958571266265414e+00
-3.669205099999999675e+03 nan 1.197105070154631967e+00
-3.668162712187498983e+03 nan 1.144843678840549384e+00
-3.667120324374999200e+03 nan 1.089453422437698604e+00
-3.666077936562499872e+03 nan 1.031064263971293027e+00
-3.665035548749999634e+03 nan 9.718997267921779537e-01
-3.663993160937500306e+03 nan 9.137951739930364470e-01
-3.662950773124999159e+03 nan 8.567598716410371740e-01
-3.661908385312499831e+03 nan 8.006545520776602309e-01
-3.660865997499999139e+03 nan 7.466096062577155523e-01
-3.659823609687499811e+03 nan 6.955053689024099928e-01
-3.658781221874999119e+03 nan 6.484685897246097452e-01
-3.657738834062499336e+03 nan 6.067526309187528666e-01
-3.656696446249999553e+03 nan 5.694884641677041559e-01
-3.655654058437499771e+03 nan 5.351830407645192800e-01
-3.654611670624999533e+03 nan 5.046776780951079955e-01
-3.653569282812500205e+03 nan 4.788048974413463554e-01
-3.652526894999999968e+03 nan 4.580840396543743309e-01
-3.651484507187499275e+03 nan 4.427552880660521883e-01
-3.650442119374999493e+03 nan 4.319599697517260695e-01
-3.649399731562499710e+03 nan 4.265494679209004825e-01
-3.648357343749999472e+03 nan 4.267416589383526970e-01
-3.647314955937500145e+03 nan 4.309711596315290438e-01
-3.646272568124999452e+03 nan 4.378505349933755619e-01
-3.645230180312499670e+03 nan 4.464589543277202588e-01
-3.644187792500000342e+03 nan 4.572054540884514240e-01
-3.643145404687499649e+03 nan 4.707962807899746527e-01
-3.642103016874999867e+03 nan 4.873533984734872426e-01
-3.641060629062499174e+03 nan 5.069642956851506677e-01
-3.640018241249999846e+03 nan 5.284766170769005234e-01
-3.638975853437499609e+03 nan 5.511958869041585496e-01
-3.637933465625000281e+03 nan 5.754266623392977342e-01
-3.636891077812500043e+03 nan 5.998146431501030218e-01
-3.635848689999999351e+03 nan 6.232178495863996970e-01
-3.634806302187499114e+03 nan 6.456117415023419071e-01
-3.633763914374999786e+03 nan 6.663610831492283726e-01
-3.632721526562499548e+03 nan 6.847260540536479478e-01
-3.631679138750000220e+03 nan 7.000396092632512612e-01
-3.630636750937499528e+03 nan 7.118202273937126456e-01
-3.629594363125000200e+03 nan 7.197810091378501474e-01
-3.628551975312499508e+03 nan 7.233446280043085430e-01
-3.627509587500000180e+03 nan 7.220298980499335606e-01
-3.626467199687499487e+03 nan 7.151590693550223810e-01
-3.625424811874999705e+03 nan 7.036364327141394481e-01
-3.624382424062499013e+03 nan 6.894147878723333456e-01
-3.623340036249999685e+03 nan 6.731662163417599931e-01
-3.622297648437499447e+03 nan 6.555655607750831004e-01
-3.621255260625000119e+03 nan 6.367035504129563428e-01
-3.620212872812498972e+03 nan 6.169393060976804399e-01
-3.619170484999999644e+03 nan 5.968650974716129820e-01
-3.618128097187498952e+03 nan 5.759808989804794388e-01
-3.617085709374999624e+03 nan 5.545934874000217896e-01
-3.616043321562499841e+03 nan 5.325883611315416211e-01
-3.615000933749999604e+03 nan 5.111009297780859661e-01
-3.613958545937499821e+03 nan 4.921587126312409466e-01
-3.612916158125000038e+03 nan 4.767286911537649829e-01
-3.611873770312499346e+03 nan 4.647182395762322615e-01
-3.610831382499999563e+03 nan 4.561423625134505833e-01
-3.609788994687499326e+03 nan 4.521535635498376560e-01
-3.608746606874999543e+03 nan 4.526937940330957866e-01
-3.607704219062499760e+03 nan 4.576357409413466804e-01
-3.606661831249999977e+03 nan 4.669174861402859977e-01
-3.605619443437499740e+03 nan 4.795472487556053376e-01
-3.604577055624999048e+03 nan 4.950544953599107512e-01
-3.603534667812499720e+03 nan 5.134578397037165010e-01
-3.602492279999999482e+03 nan 5.341321724455454500e-01
-3.601449892187499245e+03 nan 5.551748517518978465e-01
-3.600407504374999462e+03 nan 5.750801902542650446e-01
-3.599365116562499679e+03 nan 5.942947510317843074e-01
-3.598322728749999442e+03 nan 6.127488456354509561e-01
-3.597280340937500114e+03 nan 6.289173962783115579e-01
-3.596237953125000331e+03 nan 6.427922775745612549e-01
-3.595195565312499184e+03 nan 6.549700227314394496e-01
-3.594153177499999401e+03 nan 6.654402123700172700e-01
-3.593110789687499619e+03 nan 6.753625951309197850e-01
-3.592068401874999836e+03 nan 6.860791836346835648e-01
-3.591026014062500053e+03 nan 6.991604643934661301e-01
-3.589983626250000270e+03 nan 7.153630958364588510e-01
-3.588941238437499578e+03 nan 7.341237568824137139e-01
-3.587898850624999341e+03 nan 7.545850994593271688e-01
-3.586856462812499558e+03 nan 7.768448629020977547e-01
-3.585814074999999775e+03 nan 8.009061688316193584e-01
-3.584771687187499992e+03 nan 8.252671026030988788e-01
-3.583729299374999300e+03 nan 8.486032936648341130e-01
-3.582686911562499517e+03 nan 8.701494297406108247e-01
-3.581644523749999735e+03 nan 8.899504364316245253e-01
-3.580602135937499952e+03 nan 9.097289155804588745e-01
-3.579559748124999714e+03 nan 9.305450560048271758e-01
-3.578517360312499022e+03 nan 9.525764673062790955e-01
-3.577474972499999240e+03 nan 9.764987964753975014e-01
-3.576432584687499457e+03 nan 1.002045059444013120e+00
-3.575390196874999674e+03 nan 1.028536983726835663e+00
-3.574347809062500346e+03 nan 1.054678062370083325e+00
-3.573305421249998744e+03 nan 1.080871603324086383e+00
-3.572263033437500326e+03 nan 1.107769805625369086e+00
-3.571220645624999179e+03 nan 1.134933865794802488e+00
-3.570178257812499851e+03 nan 1.161929553988269470e+00
-3.569135869999999613e+03 nan 1.188126556961470737e+00
-3.568093482187499831e+03 nan 1.213659811049424109e+00
-3.567051094374999138e+03 nan 1.238207651978720625e+00
-3.566008706562499810e+03 nan 1.261567434694535139e+00
-3.564966318749999573e+03 nan 1.283682633123055750e+00
-3.563923930937500245e+03 nan 1.303902132685907489e+00
-3.562881543124999098e+03 nan 1.321531136975808485e+00
-3.561839155312499770e+03 nan 1.335996680623917854e+00
-3.560796767499999078e+03 nan 1.347292655530150540e+00
-3.559754379687499750e+03 nan 1.355686106796316182e+00
-3.558711991874999512e+03 nan 1.361375825555406482e+00
-3.557669604062499729e+03 nan 1.364503908511472741e+00
-3.556627216249999947e+03 nan 1.365351892042172111e+00
-3.555584828437499255e+03 nan 1.364607573166737753e+00
-3.554542440624999017e+03 nan 1.362993300694364862e+00
-3.553500052812499689e+03 nan 1.361762030881087604e+00
-3.552457664999999452e+03 nan 1.361700428333573631e+00
-3.551415277187499669e+03 nan 1.362920792531130632e+00
-3.550372889375000341e+03 nan 1.365307215107697258e+00
-3.549330501562500103e+03 nan 1.368396639049190844e+00
-3.548288113749999411e+03 nan 1.371285735238289227e+00
-3.547245725937499174e+03 nan 1.373514424479751916e+00
-3.546203338124999846e+03 nan 1.374660457765004118e+00
-3.545160950312499608e+03 nan 1.373893982267857306e+00
-3.544118562500000280e+03 nan 1.371828254066525421e+00
-3.543076174687500043e+03 nan 1.369921418970779126e+00
-3.542033786874999805e+03 nan 1.369645401282487907e+00
-3.540991399062499568e+03 nan 1.371669001782971797e+00
-3.539949011250000240e+03 nan 1.375578427741596776e+00
-3.538906623437499547e+03 nan 1.380853011207114012e+00
-3.537864235625000219e+03 nan 1.387398163120181938e+00
-3.536821847812499072e+03 nan 1.395347508838490569e+00
-3.535779459999999744e+03 nan 1.404466432308946189e+00
-3.534737072187499507e+03 nan 1.414039468514077580e+00
-3.533694684375000179e+03 nan 1.423941947456935031e+00
-3.532652296562499942e+03 nan 1.433804472474039082e+00
-3.531609908749999249e+03 nan 1.443187363259724521e+00
-3.530567520937499012e+03 nan 1.452177783122850840e+00
-3.529525133124999684e+03 nan 1.460480816158946649e+00
-3.528482745312499446e+03 nan 1.467978544822512443e+00
-3.527440357500000118e+03 nan 1.473924398391347257e+00
-3.526397969687498971e+03 nan 1.477072342199058808e+00
-3.525355581874999643e+03 nan 1.476936913987079381e+00
-3.524313194062499406e+03 nan 1.473697836184682863e+00
-3.523270806249999623e+03 nan 1.467915131575552978e+00
-3.522228418437499840e+03 nan 1.460083564670908496e+00
-3.521186030624999148e+03 nan 1.450888075143273337e+00
-3.520143642812499365e+03 nan 1.441062897958586664e+00
-3.519101254999999583e+03 nan 1.431045772835342289e+00
-3.518058867187499800e+03 nan 1.421843013982792669e+00
-3.517016479375000017e+03 nan 1.414138892834089223e+00
-3.515974091562498870e+03 nan 1.408623289420106062e+00
-3.514931703749999087e+03 nan 1.406106861676386321e+00
-3.513889315937499305e+03 nan 1.406918233620430225e+00
-3.512846928124999522e+03 nan 1.410648382952233826e+00
-3.511804540312499739e+03 nan 1.416721499078859248e+00
-3.510762152499999956e+03 nan 1.425154635936417336e+00
-3.509719764687499264e+03 nan 1.435792754003593297e+00
-3.508677376874999936e+03 nan 1.448554177389645092e+00
-3.507634989062499244e+03 nan 1.463877157118924854e+00
-3.506592601249999461e+03 nan 1.482191550725695972e+00
-3.505550213437499679e+03 nan 1.503239704757313833e+00
-3.504507825624999441e+03 nan 1.526647658843300226e+00
-3.503465437812500113e+03 nan 1.551881620805285245e+00
-3.502423049999999876e+03 nan 1.577709057311174279e+00
-3.501380662187499638e+03 nan 1.603114993879164230e+00
-3.500338274375000310e+03 nan 1.627837555659895852e+00
-3.499295886562499618e+03 nan 1.651534738859747442e+00
-3.498253498749999380e+03 nan 1.673971120563079173e+00
-3.497211110937500052e+03 nan 1.695260625694308354e+00
-3.496168723124999815e+03 nan 1.714901417986024912e+00
-3.495126335312499577e+03 nan 1.732499951082143053e+00
-3.494083947499999795e+03 nan 1.748163038044118878e+00
-3.493041559687500012e+03 nan 1.761698165553888140e+00
-3.491999171874999320e+03 nan 1.772931709799814293e+00
-3.490956784062499537e+03 nan 1.781517768894862463e+00
-3.489914396249999754e+03 nan 1.787058082225431832e+00
-3.488872008437499517e+03 nan 1.789296802922918816e+00
-3.487829620624999734e+03 nan 1.788454818961372927e+00
-3.486787232812499951e+03 nan 1.785189237257598593e+00
-3.485744845000000169e+03 nan 1.779953514692280692e+00
-3.484702457187500386e+03 nan 1.772995667284663623e+00
-3.483660069374999239e+03 nan 1.764464559096481366e+00
-3.482617681562499456e+03 nan 1.754544164468254008e+00
-3.481575293749999673e+03 nan 1.743568700034939356e+00
-3.480532905937500345e+03 nan 1.731512652397827257e+00
-3.479490518124999653e+03 nan 1.717906947038155829e+00
-3.478448130312499870e+03 nan 1.702903469179925633e+00
-3.477405742499999633e+03 nan 1.686384265985941600e+00
-3.476363354687500305e+03 nan 1.668455428234087545e+00
-3.475320966874999158e+03 nan 1.649989206196625702e+00
-3.474278579062500285e+03 nan 1.631609764826124964e+00
-3.473236191249999138e+03 nan 1.613812350811933749e+00
-3.472193803437499810e+03 nan 1.597031819310235523e+00
-3.471151415624999572e+03 nan 1.581761708630164742e+00
-3.470109027812500244e+03 nan 1.568243313863121768e+00
-3.469066640000000007e+03 nan 1.556644875196847799e+00
-3.468024252187499314e+03 nan 1.547558515996898532e+00
-3.466981864374999077e+03 nan 1.541204557980177636e+00
-3.465939476562499749e+03 nan 1.537170709142536618e+00
-3.464897088749999511e+03 nan 1.535494797632805053e+00
-3.463854700937500183e+03 nan 1.536191127092945585e+00
-3.462812313124999037e+03 nan 1.538681835140515819e+00
-3.461769925312499709e+03 nan 1.542658782229908487e+00
-3.460727537499999016e+03 nan 1.548020855713137633e+00
-3.459685149687500143e+03 nan 1.554383178299012513e+00
-3.458642761874999451e+03 nan 1.561473968126650513e+00
-3.457600374062499213e+03 nan 1.568954976800061019e+00
-3.456557986249998976e+03 nan 1.576234773902843056e+00
-3.455515598437499648e+03 nan 1.583102766255904736e+00
-3.454473210624999865e+03 nan 1.589507496862439861e+00
-3.453430822812500082e+03 nan 1.594923366661567199e+00
-3.452388435000000300e+03 nan 1.598924673628076443e+00
-3.451346047187499153e+03 nan 1.601563583567505944e+00
-3.450303659374999825e+03 nan 1.603323249694953212e+00
-3.449261271562499587e+03 nan 1.604639786982905436e+00
-3.448218883749999804e+03 nan 1.605667284829713104e+00
-3.447176495937499567e+03 nan 1.606657201883735731e+00
-3.446134108125000239e+03 nan 1.608002400748459015e+00
-3.445091720312499547e+03 nan 1.610121385969668806e+00
-3.444049332500000219e+03 nan 1.613004830657459587e+00
-3.443006944687499526e+03 nan 1.616508363056779363e+00
-3.441964556874999744e+03 nan 1.620787914115454198e+00
-3.440922169062499052e+03 nan 1.625842606773323373e+00
-3.439879781250000178e+03 nan 1.631543621744830697e+00
-3.438837393437499486e+03 nan 1.637966758848098836e+00
-3.437795005625000158e+03 nan 1.644996800167358275e+00
-3.436752617812499011e+03 nan 1.652676242660020556e+00
-3.435710229999999683e+03 nan 1.661042266404956669e+00
-3.434667842187498991e+03 nan 1.669930739841315459e+00
-3.433625454374999663e+03 nan 1.679225454637056858e+00
-3.432583066562499880e+03 nan 1.688532066666392106e+00
-3.431540678749999643e+03 nan 1.697531770455547706e+00
-3.430498290937499860e+03 nan 1.706112570284499697e+00
-3.429455903125000077e+03 nan 1.714068269130419875e+00
-3.428413515312500294e+03 nan 1.721023142503426140e+00
-3.427371127500000512e+03 nan 1.726618783422287029e+00
-3.426328739687499365e+03 nan 1.730835839457940839e+00
-3.425286351874999582e+03 nan 1.734036561033105217e+00
-3.424243964062499799e+03 nan 1.736518156116639400e+00
-3.423201576250000016e+03 nan 1.738353943328155182e+00
-3.422159188437499779e+03 nan 1.739804375666293090e+00
-3.421116800624999541e+03 nan 1.741159873942461411e+00
-3.420074412812499304e+03 nan 1.742682866828618282e+00
-3.419032024999999521e+03 nan 1.744697759313517560e+00
-3.417989637187499284e+03 nan 1.747333228707481201e+00
-3.416947249374999956e+03 nan 1.750678940894787816e+00
-3.415904861562499264e+03 nan 1.754730364442016910e+00
-3.414862473749999481e+03 nan 1.759414946957988057e+00
-3.413820085937499698e+03 nan 1.764575677576065260e+00
-3.412777698125000370e+03 nan 1.770226735698256837e+00
-3.411735310312499223e+03 nan 1.776416952713287367e+00
-3.410692922499998986e+03 nan 1.782938309759386497e+00
-3.409650534687499203e+03 nan 1.789604352274273280e+00
-3.408608146874999875e+03 nan 1.796427853554325438e+00
-3.407565759062499637e+03 nan 1.803533322736032840e+00
-3.406523371250000309e+03 nan 1.810798003458527372e+00
-3.405480983437500072e+03 nan 1.818011933548326242e+00
-3.404438595624999380e+03 nan 1.824681076626104570e+00
-3.403396207812499142e+03 nan 1.830484668769228440e+00
-3.402353819999999814e+03 nan 1.835480196516059204e+00
-3.401311432187499577e+03 nan 1.839552154145482010e+00
-3.400269044374999339e+03 nan 1.842580420708132216e+00
-3.399226656562499556e+03 nan 1.844621669931175045e+00
-3.398184268749999774e+03 nan 1.845873320954202645e+00
-3.397141880937499991e+03 nan 1.846356603759696347e+00
-3.396099493125000208e+03 nan 1.846034337677293857e+00
-3.395057105312499061e+03 nan 1.845181006706550386e+00
-3.394014717499999279e+03 nan 1.844098264353965622e+00
-3.392972329687499496e+03 nan 1.842903158399527230e+00
-3.391929941874999713e+03 nan 1.841661836245401140e+00
-3.390887554062499930e+03 nan 1.840336829568867572e+00
-3.389845166249999693e+03 nan 1.838953950399309978e+00
-3.388802778437500365e+03 nan 1.837669411546809517e+00
-3.387760390624999218e+03 nan 1.836659658155549213e+00
-3.386718002812499890e+03 nan 1.835968385511289158e+00
-3.385675614999999652e+03 nan 1.835553428271033960e+00
-3.384633227187499870e+03 nan 1.835383841429614860e+00
-3.383590839374999177e+03 nan 1.835382744693495827e+00
-3.382548451562500304e+03 nan 1.835703935421871380e+00
-3.381506063749999612e+03 nan 1.836465581889071386e+00
-3.380463675937500284e+03 nan 1.837615238816637575e+00
-3.379421288124999137e+03 nan 1.839082653014862956e+00
-3.378378900312499809e+03 nan 1.840758918173745373e+00
-3.377336512499999117e+03 nan 1.842478443812056277e+00
-3.376294124687499789e+03 nan 1.844133776457116181e+00
-3.375251736874999551e+03 nan 1.845769959358990908e+00
-3.374209349062500223e+03 nan 1.847402224736627518e+00
-3.373166961249998621e+03 nan 1.849179131231892814e+00
-3.372124573437500203e+03 nan 1.851297640721415894e+00
-3.371082185624999056e+03 nan 1.853883980416150656e+00
-3.370039797812499728e+03 nan 1.856959688528061925e+00
-3.368997409999999491e+03 nan 1.860305964484170849e+00
-3.367955022187499708e+03 nan 1.863623821965350258e+00
-3.366912634374999470e+03 nan 1.866817880738969926e+00
-3.365870246562500142e+03 nan 1.869879892303077940e+00
-3.364827858749999450e+03 nan 1.872603268966348544e+00
-3.363785470937500122e+03 nan 1.874968192989740157e+00
-3.362743083124998975e+03 nan 1.877209386376668565e+00
-3.361700695312499647e+03 nan 1.879492600099044841e+00
-3.360658307499999864e+03 nan 1.881940001840174626e+00
-3.359615919687500082e+03 nan 1.884698263495155679e+00
-3.358573531874999844e+03 nan 1.887882004849592565e+00
-3.357531144062499607e+03 nan 1.891438370520035273e+00
-3.356488756249999369e+03 nan 1.895403537517663883e+00
-3.355446368437499586e+03 nan 1.899858033884929798e+00
-3.354403980624999349e+03 nan 1.904608726918185946e+00
-3.353361592812499566e+03 nan 1.909372995925215699e+00
-3.352319204999999783e+03 nan 1.914054313356019499e+00
-3.351276817187499546e+03 nan 1.918630900840357256e+00
-3.350234429375000218e+03 nan 1.923143202988297107e+00
-3.349192041562499981e+03 nan 1.927533946858777103e+00
-3.348149653749999288e+03 nan 1.931727712035004485e+00
-3.347107265937499051e+03 nan 1.935756091462990103e+00
-3.346064878124999723e+03 nan 1.939601948892184735e+00
-3.345022490312499485e+03 nan 1.943310154183551131e+00
-3.343980102500000157e+03 nan 1.946785216362756588e+00
-3.342937714687500375e+03 nan 1.949897984460909228e+00
-3.341895326874999682e+03 nan 1.952583153201781441e+00
-3.340852939062499900e+03 nan 1.954815177361342915e+00
-3.339810551250000117e+03 nan 1.956646170083843117e+00
-3.338768163437499879e+03 nan 1.958075453324500836e+00
-3.337725775625000097e+03 nan 1.959106183372760546e+00
-3.336683387812499404e+03 nan 1.959892010499296289e+00
-3.335640999999999622e+03 nan 1.960612411004210687e+00
-3.334598612187499839e+03 nan 1.961325326986578688e+00
-3.333556224375000056e+03 nan 1.962182512049361449e+00
-3.332513836562500273e+03 nan 1.963257913837538116e+00
-3.331471448749999126e+03 nan 1.964444304636300709e+00
-3.330429060937499344e+03 nan 1.965733214391159667e+00
-3.329386673124999561e+03 nan 1.967136183381917647e+00
-3.328344285312499778e+03 nan 1.968690545260296076e+00
-3.327301897499999995e+03 nan 1.970515250190912226e+00
-3.326259509687499758e+03 nan 1.972543508773489274e+00
-3.325217121874999975e+03 nan 1.974586069107086228e+00
-3.324174734062499283e+03 nan 1.976563290169945475e+00
-3.323132346249999500e+03 nan 1.978483384263436173e+00
-3.322089958437499718e+03 nan 1.980421618391013272e+00
-3.321047570624999480e+03 nan 1.982357086066894647e+00
-3.320005182812499243e+03 nan 1.984281472489937803e+00
-3.318962794999999460e+03 nan 1.986173623212950323e+00
-3.317920407187499677e+03 nan 1.987910818569486704e+00
-3.316878019375000349e+03 nan 1.989420158596509669e+00
-3.315835631562499657e+03 nan 1.990575497360575596e+00
-3.314793243749999874e+03 nan 1.991265455001271834e+00
-3.313750855937500091e+03 nan 1.991620714206060017e+00
-3.312708468124999854e+03 nan 1.991916979157719592e+00
-3.311666080312500071e+03 nan 1.992232650193149324e+00
-3.310623692499999834e+03 nan 1.992704315169981255e+00
-3.309581304687499596e+03 nan 1.993504663329874305e+00
-3.308538916875000268e+03 nan 1.994762188309588957e+00
-3.307496529062499576e+03 nan 1.996627702319069275e+00
-3.306454141249999793e+03 nan 1.999017954124958862e+00
-3.305411753437499556e+03 nan 2.001846110043570270e+00
-3.304369365624999773e+03 nan 2.005090890779498203e+00
-3.303326977812499536e+03 nan 2.008868510317830314e+00
-3.302284590000000208e+03 nan 2.013307194616824614e+00
-3.301242202187499515e+03 nan 2.018352847116485549e+00
-3.300199814374999278e+03 nan 2.023963101314205648e+00
-3.299157426562499495e+03 nan 2.030086885064505520e+00
-3.298115038749999712e+03 nan 2.036531119897892150e+00
-3.297072650937499930e+03 nan 2.043023240149740793e+00
-3.296030263124999692e+03 nan 2.049412462577441918e+00
-3.294987875312499000e+03 nan 2.055593386115584398e+00
-3.293945487499999672e+03 nan 2.061484671117314704e+00
-3.292903099687499889e+03 nan 2.066918059940056729e+00
-3.291860711874999652e+03 nan 2.071702880286676596e+00
-3.290818324062500324e+03 nan 2.075858133315058751e+00
-3.289775936249999177e+03 nan 2.079505663944349436e+00
-3.288733548437499394e+03 nan 2.082747752958160614e+00
-3.287691160624999611e+03 nan 2.085572623236220835e+00
-3.286648772812499828e+03 nan 2.087917805165191432e+00
-3.285606385000000046e+03 nan 2.089812649956859669e+00
-3.284563997187499808e+03 nan 2.091417506018831141e+00
-3.283521609374999116e+03 nan 2.092809351908334836e+00
-3.282479221562499788e+03 nan 2.093927154284035641e+00
-3.281436833749999550e+03 nan 2.094691569093364958e+00
-3.280394445937500222e+03 nan 2.095055920047882658e+00
-3.279352058124999076e+03 nan 2.094978034229378672e+00
-3.278309670312499748e+03 nan 2.094426122836082982e+00
-3.277267282499999510e+03 nan 2.093445128236845143e+00
-3.276224894687499727e+03 nan 2.092122259623151681e+00
-3.275182506874999490e+03 nan 2.090489639687744816e+00
-3.274140119062499252e+03 nan 2.088565178604099959e+00
-3.273097731249999470e+03 nan 2.086308573641333819e+00
-3.272055343437499687e+03 nan 2.083628211189258117e+00
-3.271012955624999904e+03 nan 2.080626281560992830e+00
-3.269970567812499667e+03 nan 2.077406431045417889e+00
-3.268928179999999884e+03 nan 2.073987223895165322e+00
-3.267885792187499192e+03 nan 2.070442042885458633e+00
-3.266843404374999864e+03 nan 2.066792198926849622e+00
-3.265801016562499626e+03 nan 2.063136165501495256e+00
-3.264758628750000298e+03 nan 2.059669118478039795e+00
-3.263716240937499606e+03 nan 2.056502544393571164e+00
-3.262673853124999368e+03 nan 2.053574272247442600e+00
-3.261631465312499586e+03 nan 2.050782244922043418e+00
-3.260589077499999803e+03 nan 2.048182500578244358e+00
-3.259546689687500020e+03 nan 2.045850520231355052e+00
-3.258504301874999783e+03 nan 2.043782672293063651e+00
-3.257461914062499545e+03 nan 2.041968615070842041e+00
-3.256419526250000217e+03 nan 2.040446482465343880e+00
-3.255377138437499525e+03 nan 2.039202166269001637e+00
-3.254334750624999742e+03 nan 2.038185219637474344e+00
-3.253292362812499505e+03 nan 2.037436669570639847e+00
-3.252249974999999722e+03 nan 2.037053379431201794e+00
-3.251207587187499030e+03 nan 2.037062044915548320e+00
-3.250165199374999702e+03 nan 2.037350048343361753e+00
-3.249122811562499464e+03 nan 2.037736973483619707e+00
-3.248080423749999227e+03 nan 2.038092291872246609e+00
-3.247038035937499899e+03 nan 2.038413372501564513e+00
-3.245995648124999661e+03 nan 2.038693328358181844e+00
-3.244953260312500333e+03 nan 2.038888193640665758e+00
-3.243910872499999641e+03 nan 2.039004475009362771e+00
-3.242868484687499404e+03 nan 2.039124470728667760e+00
-3.241826096874999621e+03 nan 2.039335537220682060e+00
-3.240783709062499838e+03 nan 2.039661399788577523e+00
-3.239741321249999146e+03 nan 2.040206005994328109e+00
-3.238698933437499818e+03 nan 2.041062402640664963e+00
-3.237656545624999126e+03 nan 2.042234996799826341e+00
-3.236614157812499343e+03 nan 2.043727253397485288e+00
-3.235571769999999560e+03 nan 2.045553203176869506e+00
-3.234529382187499778e+03 nan 2.047756680584575051e+00
-3.233486994374999995e+03 nan 2.050307333442332514e+00
-3.232444606562499757e+03 nan 2.053122452203167914e+00
-3.231402218749999520e+03 nan 2.056188058788828155e+00
-3.230359830937499737e+03 nan 2.059425612049932131e+00
-3.229317443124999500e+03 nan 2.062681752985437988e+00
-3.228275055312500172e+03 nan 2.065866430016154887e+00
-3.227232667499999479e+03 nan 2.068910751270468751e+00
-3.226190279687499697e+03 nan 2.071778825413687741e+00
-3.225147891874999914e+03 nan 2.074442029942015431e+00
-3.224105504062500131e+03 nan 2.076825456413360360e+00
-3.223063116249999894e+03 nan 2.078907361327669179e+00
-3.222020728437500111e+03 nan 2.080681748623224969e+00
-3.220978340624999873e+03 nan 2.082111982555910235e+00
-3.219935952812499636e+03 nan 2.083152740446786666e+00
-3.218893564999999853e+03 nan 2.083713913532228013e+00
-3.217851177187500070e+03 nan 2.083814291835166088e+00
-3.216808789375000288e+03 nan 2.083598231497517883e+00
-3.215766401562499141e+03 nan 2.083156002811135998e+00
-3.214724013749999813e+03 nan 2.082523873283559368e+00
-3.213681625937499575e+03 nan 2.081755523252924345e+00
-3.212639238125000247e+03 nan 2.080918963742541372e+00
-3.211596850312500010e+03 nan 2.080080523622219957e+00
-3.210554462499999318e+03 nan 2.079349564726542088e+00
-3.209512074687499535e+03 nan 2.078867098179997264e+00
-3.208469686874999752e+03 nan 2.078770412048452254e+00
-3.207427299062499515e+03 nan 2.079165080509024488e+00
-3.206384911250000187e+03 nan 2.080089872683110741e+00
-3.205342523437499040e+03 nan 2.081555824353353401e+00
-3.204300135624999257e+03 nan 2.083534529975267446e+00
-3.203257747812499474e+03 nan 2.086001366047684158e+00
-3.202215359999999691e+03 nan 2.088921712414503418e+00
-3.201172972187500363e+03 nan 2.092205534549988588e+00
-3.200130584374999671e+03 nan 2.095774911379816530e+00
-3.199088196562499434e+03 nan 2.099520045394330126e+00
-3.198045808749999651e+03 nan 2.103342941699599233e+00
-3.197003420937499868e+03 nan 2.107200315903825061e+00
-3.195961033125000085e+03 nan 2.110989319143696807e+00
-3.194918645312499848e+03 nan 2.114582174858001817e+00
-3.193876257499999156e+03 nan 2.117911908188656600e+00
-3.192833869687499828e+03 nan 2.120905128379041216e+00
-3.191791481874999590e+03 nan 2.123539136293205676e+00
-3.190749094062499807e+03 nan 2.125801316205075508e+00
-3.189706706249999570e+03 nan 2.127684036883562779e+00
-3.188664318437499787e+03 nan 2.129248341301993808e+00
-3.187621930624999095e+03 nan 2.130577112038130938e+00
-3.186579542812499767e+03 nan 2.131743978735760159e+00
-3.185537154999999530e+03 nan 2.132784490946393774e+00
-3.184494767187499747e+03 nan 2.133763505255041881e+00
-3.183452379374999509e+03 nan 2.134720332451331526e+00
-3.182409991562499272e+03 nan 2.135626377405415610e+00
-3.181367603749999489e+03 nan 2.136519001653268468e+00
-3.180325215937499706e+03 nan 2.137420414774730659e+00
-3.179282828124999469e+03 nan 2.138321249177433714e+00
-3.178240440312499686e+03 nan 2.139313456974401895e+00
-3.177198052499999903e+03 nan 2.140418129578607775e+00
-3.176155664687499211e+03 nan 2.141556197312016518e+00
-3.175113276874999883e+03 nan 2.142714876644085997e+00
-3.174070889062499646e+03 nan 2.143889131937778192e+00
-3.173028501249999863e+03 nan 2.145040027701247798e+00
-3.171986113437500080e+03 nan 2.146089070097223050e+00
-3.170943725625000297e+03 nan 2.146969940407141841e+00
-3.169901337812499605e+03 nan 2.147660387496889811e+00
-3.168858949999999822e+03 nan 2.148120402432019738e+00
-3.167816562187499585e+03 nan 2.148293850584959586e+00
-3.166774174374999802e+03 nan 2.148135783478675620e+00
-3.165731786562500019e+03 nan 2.147593421495254340e+00
-3.164689398750000237e+03 nan 2.146658971363150759e+00
-3.163647010937499090e+03 nan 2.145406886352426046e+00
-3.162604623124999762e+03 nan 2.143896271038850276e+00
-3.161562235312499524e+03 nan 2.142197067450405168e+00
-3.160519847500000196e+03 nan 2.140393610049792006e+00
-3.159477459687499959e+03 nan 2.138601583568521036e+00
-3.158435071874999267e+03 nan 2.136945336643131022e+00
-3.157392684062499484e+03 nan 2.135462608553643005e+00
-3.156350296249999701e+03 nan 2.134135408732088290e+00
-3.155307908437499918e+03 nan 2.133010903436487471e+00
-3.154265520625000136e+03 nan 2.132201100146791983e+00
-3.153223132812499443e+03 nan 2.131739726276085989e+00
-3.152180744999999206e+03 nan 2.131638657284200544e+00
-3.151138357187499878e+03 nan 2.131881842113884762e+00
-3.150095969374999640e+03 nan 2.132430586713709442e+00
-3.149053581562500312e+03 nan 2.133225862576378251e+00
-3.148011193749999165e+03 nan 2.134191005373996308e+00
-3.146968805937499383e+03 nan 2.135296511125987173e+00
-3.145926418124999600e+03 nan 2.136488302868560396e+00
-3.144884030312499817e+03 nan 2.137680101902653007e+00
-3.143841642500000034e+03 nan 2.138780622002658838e+00
-3.142799254687499797e+03 nan 2.139742450302024146e+00
-3.141756866874999105e+03 nan 2.140545049523201016e+00
-3.140714479062499777e+03 nan 2.141160065329525963e+00
-3.139672091249999539e+03 nan 2.141613830248666694e+00
-3.138629703437499757e+03 nan 2.141939075035708129e+00
-3.137587315624999519e+03 nan 2.142117667170159390e+00
-3.136544927812499282e+03 nan 2.142141406524247227e+00
-3.135502539999999044e+03 nan 2.142034462027972097e+00
-3.134460152187499716e+03 nan 2.141819488040668684e+00
-3.133417764374999479e+03 nan 2.141505549436998557e+00
-3.132375376562499696e+03 nan 2.141142399398861418e+00
-3.131332988749999913e+03 nan 2.140780087799970755e+00
-3.130290600937499221e+03 nan 2.140435026882552716e+00
-3.129248213124999893e+03 nan 2.140110343827933637e+00
-3.128205825312499655e+03 nan 2.139843583725394627e+00
-3.127163437499999873e+03 nan 2.139696990676166255e+00
-3.126121049687499635e+03 nan 2.139716695714243500e+00
-3.125078661875000307e+03 nan 2.140000806234845232e+00
-3.124036274062499160e+03 nan 2.140618386882962465e+00
-3.122993886249999832e+03 nan 2.141563974293928307e+00
-3.121951498437499595e+03 nan 2.142822272777325399e+00
-3.120909110624999812e+03 nan 2.144378332962167288e+00
-3.119866722812499575e+03 nan 2.146230109519476237e+00
-3.118824335000000247e+03 nan 2.148298301290987755e+00
-3.117781947187499554e+03 nan 2.150506954941450388e+00
-3.116739559374999772e+03 nan 2.152845578281555650e+00
-3.115697171562499534e+03 nan 2.155275719148154856e+00
-3.114654783749999751e+03 nan 2.157765851993473927e+00
-3.113612395937499969e+03 nan 2.160285046107205176e+00
-3.112570008124999731e+03 nan 2.162818539458644995e+00
-3.111527620312499039e+03 nan 2.165383203260924372e+00
-3.110485232499999711e+03 nan 2.167982584164931836e+00
-3.109442844687499473e+03 nan 2.170620544912385430e+00
-3.108400456875000145e+03 nan 2.173270669663657007e+00
-3.107358069062500363e+03 nan 2.175858411109433899e+00
-3.106315681249999216e+03 nan 2.178299772751049801e+00
-3.105273293437499888e+03 nan 2.180555849203668739e+00
-3.104230905624999650e+03 nan 2.182619714233079655e+00
-3.103188517812499867e+03 nan 2.184467904799191285e+00
-3.102146130000000085e+03 nan 2.186055393251235213e+00
-3.101103742187499392e+03 nan 2.187338943505422684e+00
-3.100061354374999155e+03 nan 2.188309830917427590e+00
-3.099018966562499827e+03 nan 2.188958359248858621e+00
-3.097976578749999589e+03 nan 2.189280802050725505e+00
-3.096934190937500261e+03 nan 2.189262153199272642e+00
-3.095891803125000024e+03 nan 2.188900814709207054e+00
-3.094849415312499332e+03 nan 2.188204649410468328e+00
-3.093807027499999549e+03 nan 2.187149235246425238e+00
-3.092764639687499766e+03 nan 2.185760013442691996e+00
-3.091722251874999529e+03 nan 2.184068152865779933e+00
-3.090679864062500201e+03 nan 2.182102371154044818e+00
-3.089637476249999054e+03 nan 2.179921760931134767e+00
-3.088595088437499271e+03 nan 2.177581401913616599e+00
-3.087552700624999488e+03 nan 2.175102989419689603e+00
-3.086510312812499706e+03 nan 2.172503029348177073e+00
-3.085467925000000378e+03 nan 2.169868930193517009e+00
-3.084425537187499231e+03 nan 2.167279745768173616e+00
-3.083383149374999448e+03 nan 2.164783310090188095e+00
-3.082340761562499665e+03 nan 2.162452938934124713e+00
-3.081298373749999882e+03 nan 2.160373034966974970e+00
-3.080255985937500100e+03 nan 2.158573877496776205e+00
-3.079213598124999407e+03 nan 2.157076379108808339e+00
-3.078171210312499625e+03 nan 2.155948357012433370e+00
-3.077128822499999842e+03 nan 2.155210851179540921e+00
-3.076086434687499604e+03 nan 2.154835609402530938e+00
-3.075044046874999822e+03 nan 2.154833564215634212e+00
-3.074001659062499584e+03 nan 2.155215421425045630e+00
-3.072959271250000256e+03 nan 2.155944976240870226e+00
-3.071916883437499564e+03 nan 2.156968211989096051e+00
-3.070874495624999781e+03 nan 2.158208295914471719e+00
-3.069832107812499544e+03 nan 2.159629588061037442e+00
-3.068789719999999761e+03 nan 2.161193128914279171e+00
-3.067747332187499069e+03 nan 2.162868589886694171e+00
-3.066704944374999741e+03 nan 2.164659746237575622e+00
-3.065662556562499503e+03 nan 2.166518275741789790e+00
-3.064620168750000175e+03 nan 2.168356346607058338e+00
-3.063577780937499483e+03 nan 2.170120358516143266e+00
-3.062535393124999700e+03 nan 2.171798130724504894e+00
-3.061493005312500372e+03 nan 2.173406092027110326e+00
-3.060450617499999680e+03 nan 2.174976442391251208e+00
-3.059408229687500352e+03 nan 2.176487232171825603e+00
-3.058365841874999660e+03 nan 2.177901296687509092e+00
-3.057323454062499877e+03 nan 2.179196190528896349e+00
-3.056281066250000094e+03 nan 2.180364803038674193e+00
-3.055238678437499857e+03 nan 2.181416159973169844e+00
-3.054196290624999619e+03 nan 2.182371564569339562e+00
-3.053153902812499837e+03 nan 2.183235415319683792e+00
-3.052111514999999599e+03 nan 2.183985811281260681e+00
-3.051069127187499817e+03 nan 2.184639060136147393e+00
-3.050026739375000034e+03 nan 2.185191532989903873e+00
-3.048984351562499796e+03 nan 2.185619777559653976e+00
-3.047941963749999104e+03 nan 2.185958842475550501e+00
-3.046899575937499776e+03 nan 2.186256292131720347e+00
-3.045857188124999539e+03 nan 2.186557777812188519e+00
-3.044814800312500211e+03 nan 2.186879123429526839e+00
-3.043772412499999518e+03 nan 2.187210082317535775e+00
-3.042730024687499281e+03 nan 2.187527205279801379e+00
-3.041687636874999498e+03 nan 2.187824607511259511e+00
-3.040645249062499715e+03 nan 2.188137479175108258e+00
-3.039602861249999933e+03 nan 2.188489963304719232e+00
-3.038560473437500150e+03 nan 2.188897692215864943e+00
-3.037518085624999458e+03 nan 2.189358556707785119e+00
-3.036475697812499220e+03 nan 2.189859321567026562e+00
-3.035433309999999892e+03 nan 2.190421262533693181e+00
-3.034390922187499655e+03 nan 2.191060289195696065e+00
-3.033348534375000327e+03 nan 2.191745855643203900e+00
-3.032306146562499180e+03 nan 2.192463403019983659e+00
-3.031263758749999397e+03 nan 2.193223229456633838e+00
-3.030221370937499614e+03 nan 2.194046518103505594e+00
-3.029178983124999831e+03 nan 2.194938500367930256e+00
-3.028136595312500049e+03 nan 2.195833737516117878e+00
-3.027094207499999357e+03 nan 2.196675949265518124e+00
-3.026051819687499574e+03 nan 2.197453026564481604e+00
-3.025009431874999791e+03 nan 2.198149900242473809e+00
-3.023967044062499554e+03 nan 2.198789659568331611e+00
-3.022924656249999771e+03 nan 2.199407313989064860e+00
-3.021882268437499079e+03 nan 2.200029668136271432e+00
-3.020839880625000205e+03 nan 2.200656553106929536e+00
-3.019797492812499513e+03 nan 2.201254899363231488e+00
-3.018755104999999730e+03 nan 2.201809221878638922e+00
-3.017712717187500402e+03 nan 2.202324954729268480e+00
-3.016670329374999710e+03 nan 2.202784678596557022e+00
-3.015627941562499018e+03 nan 2.203167552907087767e+00
-3.014585553749999690e+03 nan 2.203477895454251101e+00
-3.013543165937499907e+03 nan 2.203693846709989579e+00
-3.012500778125000124e+03 nan 2.203841621117016203e+00
-3.011458390312499887e+03 nan 2.203985489313687651e+00
-3.010416002499999195e+03 nan 2.204133336538617982e+00
-3.009373614687500321e+03 nan 2.204307539240502045e+00
-3.008331226874999629e+03 nan 2.204573304204259454e+00
-3.007288839062499846e+03 nan 2.204948974632594538e+00
-3.006246451249999609e+03 nan 2.205418123974842715e+00
-3.005204063437499826e+03 nan 2.205944558075217721e+00
-3.004161675624999134e+03 nan 2.206479173648268954e+00
-3.003119287812499806e+03 nan 2.207007267282161678e+00
-3.002076899999999569e+03 nan 2.207574473221972422e+00
-3.001034512187499786e+03 nan 2.208207529277933734e+00
-2.999992124374999548e+03 nan 2.208854885183518135e+00
-2.998949736562499311e+03 nan 2.209493561833881792e+00
-2.997907348749999983e+03 nan 2.210128754788353689e+00
-2.996864960937499745e+03 nan 2.210766124938328581e+00
-2.995822573124999053e+03 nan 2.211407678463711779e+00
-2.994780185312499725e+03 nan 2.212024874576801636e+00
-2.993737797499999488e+03 nan 2.212606648323386604e+00
-2.992695409687500160e+03 nan 2.213181994523848228e+00
-2.991653021874999922e+03 nan 2.213743195427557708e+00
-2.990610634062499230e+03 nan 2.214299745860757618e+00
-2.989568246249999902e+03 nan 2.214885142354840131e+00
-2.988525858437499664e+03 nan 2.215496358202294402e+00
-2.987483470624999427e+03 nan 2.216163025336042924e+00
-2.986441082812500099e+03 nan 2.216895596229451204e+00
-2.985398694999999861e+03 nan 2.217696301931189051e+00
-2.984356307187499169e+03 nan 2.218589346376466764e+00
-2.983313919374999841e+03 nan 2.219558702332622868e+00
-2.982271531562499604e+03 nan 2.220573056121415867e+00
-2.981229143750000276e+03 nan 2.221586299075875015e+00
-2.980186755937499129e+03 nan 2.222563910406721188e+00
-2.979144368124999801e+03 nan 2.223490667635381168e+00
-2.978101980312499563e+03 nan 2.224359983281604336e+00
-2.977059592499999781e+03 nan 2.225200606758695354e+00
-2.976017204687499088e+03 nan 2.226037528786572128e+00
-2.974974816874999306e+03 nan 2.226876728070839473e+00
-2.973932429062499523e+03 nan 2.227705505050225465e+00
-2.972890041249999740e+03 nan 2.228526821164690919e+00
-2.971847653437500412e+03 nan 2.229337446503342424e+00
-2.970805265624999720e+03 nan 2.230093705677568483e+00
-2.969762877812499028e+03 nan 2.230767859766180639e+00
-2.968720489999999700e+03 nan 2.231360267753943916e+00
-2.967678102187499917e+03 nan 2.231816212949941480e+00
-2.966635714374999679e+03 nan 2.232079098859110378e+00
-2.965593326562500351e+03 nan 2.232179192136875656e+00
-2.964550938749999204e+03 nan 2.232160364252463669e+00
-2.963508550937499422e+03 nan 2.232064449035550791e+00
-2.962466163124999639e+03 nan 2.231922212029263886e+00
-2.961423775312499856e+03 nan 2.231730097466817941e+00
-2.960381387500000073e+03 nan 2.231494326458717037e+00
-2.959338999687500291e+03 nan 2.231266088770786027e+00
-2.958296611874999144e+03 nan 2.231073889909784391e+00
-2.957254224062499816e+03 nan 2.230938083251763349e+00
-2.956211836249999578e+03 nan 2.230881373583023297e+00
-2.955169448437499796e+03 nan 2.230930832745920078e+00
-2.954127060625000013e+03 nan 2.231160069338042451e+00
-2.953084672812499321e+03 nan 2.231601962525352700e+00
-2.952042284999999083e+03 nan 2.232241288768764154e+00
-2.950999897187499755e+03 nan 2.233074660528340694e+00
-2.949957509374999518e+03 nan 2.234094084176800443e+00
-2.948915121562500190e+03 nan 2.235253053241529120e+00
-2.947872733749999497e+03 nan 2.236503972021121278e+00
-2.946830345937499260e+03 nan 2.237837268431813520e+00
-2.945787958124999932e+03 nan 2.239252174235715209e+00
-2.944745570312499694e+03 nan 2.240714755113521583e+00
-2.943703182500000366e+03 nan 2.242193781613672776e+00
-2.942660794687499674e+03 nan 2.243673243352078295e+00
-2.941618406874999437e+03 nan 2.245115419907631082e+00
-2.940576019062500109e+03 nan 2.246528661657121617e+00
-2.939533631249999871e+03 nan 2.247930710809535437e+00
-2.938491243437499634e+03 nan 2.249288177037745307e+00
-2.937448855624999851e+03 nan 2.250577881068994923e+00
-2.936406467812499614e+03 nan 2.251771518091987723e+00
-2.935364079999999376e+03 nan 2.252841437800352953e+00
-2.934321692187499593e+03 nan 2.253763511318617407e+00
-2.933279304374999811e+03 nan 2.254533201256786246e+00
-2.932236916562499573e+03 nan 2.255181890822921087e+00
-2.931194528749999790e+03 nan 2.255735647737948213e+00
-2.930152140937499098e+03 nan 2.256228913022433780e+00
-2.929109753125000225e+03 nan 2.256665327392466391e+00
-2.928067365312499533e+03 nan 2.257018078182373433e+00
-2.927024977499999750e+03 nan 2.257305551248288911e+00
-2.925982589687499512e+03 nan 2.257556686009358327e+00
-2.924940201875000184e+03 nan 2.257757100232793857e+00
-2.923897814062499037e+03 nan 2.257913067692967068e+00
-2.922855426249999709e+03 nan 2.258054856589671644e+00
-2.921813038437499927e+03 nan 2.258192723491883935e+00
-2.920770650624999689e+03 nan 2.258349224415286294e+00
-2.919728262812499906e+03 nan 2.258535719662579933e+00
-2.918685875000000124e+03 nan 2.258723219866673126e+00
-2.917643487187500341e+03 nan 2.258889325322567920e+00
-2.916601099374999649e+03 nan 2.259018427210200297e+00
-2.915558711562499866e+03 nan 2.259104682048176382e+00
-2.914516323749999628e+03 nan 2.259147051066140222e+00
-2.913473935937500300e+03 nan 2.259114107771412083e+00
-2.912431548125000063e+03 nan 2.258978165221287693e+00
-2.911389160312499371e+03 nan 2.258749007909981010e+00
-2.910346772499999588e+03 nan 2.258462042827851235e+00
-2.909304384687499805e+03 nan 2.258143281231543842e+00
-2.908261996875000023e+03 nan 2.257838511091323941e+00
-2.907219609062500240e+03 nan 2.257602389672788590e+00
-2.906177221249999093e+03 nan 2.257438882630093069e+00
-2.905134833437499765e+03 nan 2.257342543657415934e+00
-2.904092445624999527e+03 nan 2.257343498238974622e+00
-2.903050057812499745e+03 nan 2.257468543611929945e+00
-2.902007670000000417e+03 nan 2.257716624839118058e+00
-2.900965282187499270e+03 nan 2.258089616555379209e+00
-2.899922894374999032e+03 nan 2.258563858640290967e+00
-2.898880506562499704e+03 nan 2.259095916093477374e+00
-2.897838118749999921e+03 nan 2.259688176534999648e+00
-2.896795730937500139e+03 nan 2.260335499950671512e+00
-2.895753343124999446e+03 nan 2.260992954838148883e+00
-2.894710955312499209e+03 nan 2.261650019208076401e+00
-2.893668567499999881e+03 nan 2.262345786158778793e+00
-2.892626179687499643e+03 nan 2.263105638084757398e+00
-2.891583791874999861e+03 nan 2.263890050421768940e+00
-2.890541404062499623e+03 nan 2.264648819621648990e+00
-2.889499016249999386e+03 nan 2.265336637447601387e+00
-2.888456628437499603e+03 nan 2.265917732895369685e+00
-2.887414240624999820e+03 nan 2.266388648548889329e+00
-2.886371852812499583e+03 nan 2.266766760374304024e+00
-2.885329464999999800e+03 nan 2.267077916425515927e+00
-2.884287077187499108e+03 nan 2.267348969541514325e+00
-2.883244689374999325e+03 nan 2.267563486209667190e+00
-2.882202301562499542e+03 nan 2.267679490758144123e+00
-2.881159913749999760e+03 nan 2.267706012329236742e+00
-2.880117525937499522e+03 nan 2.267638615481021080e+00
-2.879075138124999739e+03 nan 2.267488758762014722e+00
-2.878032750312499047e+03 nan 2.267287636007126572e+00
-2.876990362499999719e+03 nan 2.267047780052275030e+00
-2.875947974687499936e+03 nan 2.266778491164231468e+00
-2.874905586874999699e+03 nan 2.266485896952330936e+00
-2.873863199062499916e+03 nan 2.266177238041320763e+00
-2.872820811250000133e+03 nan 2.265847580148416807e+00
-2.871778423437500351e+03 nan 2.265523252047097813e+00
-2.870736035624999658e+03 nan 2.265220081164426524e+00
-2.869693647812499876e+03 nan 2.264922826405697531e+00
-2.868651259999999638e+03 nan 2.264617626388314431e+00
-2.867608872187499855e+03 nan 2.264290977320688292e+00
-2.866566484375000073e+03 nan 2.263946469932309746e+00
-2.865524096562499835e+03 nan 2.263606188791415175e+00
-2.864481708749999143e+03 nan 2.263290709530104472e+00
-2.863439320937499815e+03 nan 2.262984636126579296e+00
-2.862396933124999578e+03 nan 2.262675782972323191e+00
-2.861354545312500250e+03 nan 2.262403374791775779e+00
-2.860312157500000012e+03 nan 2.262209119673660229e+00
-2.859269769687499320e+03 nan 2.262104063771691376e+00
-2.858227381874999537e+03 nan 2.262118429910779938e+00
-2.857184994062499754e+03 nan 2.262273576471713454e+00
-2.856142606249999972e+03 nan 2.262575743700433684e+00
-2.855100218437500189e+03 nan 2.263041969479660853e+00
-2.854057830624999042e+03 nan 2.263669138596597463e+00
-2.853015442812499714e+03 nan 2.264437415175678758e+00
-2.851973054999999931e+03 nan 2.265325988325060269e+00
-2.850930667187499694e+03 nan 2.266315524824098482e+00
-2.849888279375000366e+03 nan 2.267382992145726028e+00
-2.848845891562499219e+03 nan 2.268537114364551854e+00
-2.847803503749999436e+03 nan 2.269801298462555295e+00
-2.846761115937499653e+03 nan 2.271167114404019305e+00
-2.845718728124999870e+03 nan 2.272613532366409395e+00
-2.844676340312500088e+03 nan 2.274132913467362016e+00
-2.843633952499999396e+03 nan 2.275691349051732981e+00
-2.842591564687499158e+03 nan 2.277253370715417891e+00
-2.841549176874999830e+03 nan 2.278812085848599622e+00
-2.840506789062499593e+03 nan 2.280350891083451792e+00
-2.839464401249999810e+03 nan 2.281839782843867237e+00
-2.838422013437499572e+03 nan 2.283228477710937732e+00
-2.837379625624999335e+03 nan 2.284476298183262699e+00
-2.836337237812499097e+03 nan 2.285559531285536128e+00
-2.835294849999999769e+03 nan 2.286469244109748722e+00
-2.834252462187499532e+03 nan 2.287210757968619390e+00
-2.833210074374999749e+03 nan 2.287786083573819962e+00
-2.832167686562500421e+03 nan 2.288200506197959339e+00
-2.831125298749999274e+03 nan 2.288423556391529612e+00
-2.830082910937499946e+03 nan 2.288442717860386999e+00
-2.829040523124999709e+03 nan 2.288292827662457452e+00
-2.827998135312499926e+03 nan 2.287996166392528785e+00
-2.826955747499999688e+03 nan 2.287566729318303960e+00
-2.825913359687500360e+03 nan 2.287011998974709748e+00
-2.824870971874999668e+03 nan 2.286347434345769702e+00
-2.823828584062499885e+03 nan 2.285600243965318690e+00
-2.822786196249999648e+03 nan 2.284827486405828001e+00
-2.821743808437499865e+03 nan 2.284090778372723562e+00
-2.820701420625000083e+03 nan 2.283419570611120442e+00
-2.819659032812499845e+03 nan 2.282844470079885557e+00
-2.818616644999999608e+03 nan 2.282398274415295525e+00
-2.817574257187499825e+03 nan 2.282085221857437229e+00
-2.816531869374999587e+03 nan 2.281933884316810879e+00
-2.815489481562499805e+03 nan 2.281972155668732238e+00
-2.814447093750000022e+03 nan 2.282225510146019598e+00
-2.813404705937499784e+03 nan 2.282726127325537036e+00
-2.812362318125000002e+03 nan 2.283466703553486354e+00
-2.811319930312499764e+03 nan 2.284417387407390976e+00
-2.810277542499999527e+03 nan 2.285559750216449526e+00
-2.809235154687500199e+03 nan 2.286892508241141098e+00
-2.808192766874999506e+03 nan 2.288383854787801042e+00
-2.807150379062499724e+03 nan 2.289995536872003523e+00
-2.806107991249999941e+03 nan 2.291697317542032319e+00
-2.805065603437499703e+03 nan 2.293446968820278986e+00
-2.804023215625000375e+03 nan 2.295182366359667103e+00
-2.802980827812500138e+03 nan 2.296852174177946626e+00
-2.801938439999999900e+03 nan 2.298421277182774336e+00
-2.800896052187499663e+03 nan 2.299837710821845072e+00
-2.799853664374999880e+03 nan 2.301043235464574899e+00
-2.798811276562499643e+03 nan 2.302025463744251432e+00
-2.797768888750000315e+03 nan 2.302795905186385994e+00
-2.796726500937499623e+03 nan 2.303372736219774009e+00
-2.795684113124999385e+03 nan 2.303789194822390307e+00
-2.794641725312499602e+03 nan 2.304053605084941392e+00
-2.793599337499999820e+03 nan 2.304147757800624863e+00
-2.792556949687500037e+03 nan 2.304052980262266459e+00
-2.791514561875000254e+03 nan 2.303791317173950581e+00
-2.790472174062499107e+03 nan 2.303430059126822194e+00
-2.789429786249999779e+03 nan 2.303003460905681088e+00
-2.788387398437499542e+03 nan 2.302510695111525951e+00
-2.787345010624999759e+03 nan 2.301980423477522741e+00
-2.786302622812500431e+03 nan 2.301457644142014924e+00
-2.785260234999999284e+03 nan 2.300991484270770826e+00
-2.784217847187499046e+03 nan 2.300609263939528581e+00
-2.783175459374999718e+03 nan 2.300326646966379229e+00
-2.782133071562499936e+03 nan 2.300157637051649662e+00
-2.781090683750000153e+03 nan 2.300073866347486895e+00
-2.780048295937499461e+03 nan 2.300026583596906704e+00
-2.779005908124999678e+03 nan 2.299996604034795222e+00
-2.777963520312499895e+03 nan 2.299996477569753672e+00
-2.776921132499999658e+03 nan 2.300056565136090470e+00
-2.775878744687500330e+03 nan 2.300168902092923240e+00
-2.774836356874999183e+03 nan 2.300332261988863536e+00
-2.773793969062499855e+03 nan 2.300539145287638032e+00
-2.772751581249999617e+03 nan 2.300763325497661160e+00
-2.771709193437499835e+03 nan 2.301008708343615705e+00
-2.770666805624999597e+03 nan 2.301275133491620384e+00
-2.769624417812499814e+03 nan 2.301566277895349177e+00
-2.768582030000000032e+03 nan 2.301874720841813549e+00
-2.767539642187499794e+03 nan 2.302181239280733926e+00
-2.766497254374999557e+03 nan 2.302475333990565254e+00
-2.765454866562500229e+03 nan 2.302749216587827608e+00
-2.764412478749999536e+03 nan 2.302975624479781658e+00
-2.763370090937499299e+03 nan 2.303149748072685465e+00
-2.762327703124999516e+03 nan 2.303279678924037732e+00
-2.761285315312499733e+03 nan 2.303378582184061774e+00
-2.760242927500000405e+03 nan 2.303476951128390571e+00
-2.759200539687499713e+03 nan 2.303604132438002328e+00
-2.758158151874999930e+03 nan 2.303764402880235984e+00
-2.757115764062500148e+03 nan 2.303948128546299490e+00
-2.756073376249999910e+03 nan 2.304140393627640115e+00
-2.755030988437499673e+03 nan 2.304314503731721864e+00
-2.753988600624999890e+03 nan 2.304454679295507180e+00
-2.752946212812499653e+03 nan 2.304562045510480051e+00
-2.751903824999999415e+03 nan 2.304648532447370002e+00
-2.750861437187499632e+03 nan 2.304726788812002436e+00
-2.749819049374999850e+03 nan 2.304800879796428337e+00
-2.748776661562499157e+03 nan 2.304879206998181385e+00
-2.747734273749999829e+03 nan 2.304981393691080793e+00
-2.746691885937499592e+03 nan 2.305106247994994195e+00
-2.745649498125000264e+03 nan 2.305241046439097996e+00
-2.744607110312499572e+03 nan 2.305383291870546802e+00
-2.743564722499999334e+03 nan 2.305547569995002100e+00
-2.742522334687499551e+03 nan 2.305739080763501203e+00
-2.741479946874999769e+03 nan 2.305964241876456988e+00
-2.740437559062499986e+03 nan 2.306251513914716167e+00
-2.739395171249999748e+03 nan 2.306631553028959392e+00
-2.738352783437499056e+03 nan 2.307103985612456665e+00
-2.737310395624999728e+03 nan 2.307650133591371944e+00
-2.736268007812499945e+03 nan 2.308272569073684721e+00
-2.735225619999999708e+03 nan 2.308985402761186023e+00
-2.734183232187500380e+03 nan 2.309765885487657044e+00
-2.733140844374999688e+03 nan 2.310595866487155536e+00
-2.732098456562499450e+03 nan 2.311476979835708878e+00
-2.731056068749999667e+03 nan 2.312388867872227749e+00
-2.730013680937499885e+03 nan 2.313329213647377092e+00
-2.728971293125000102e+03 nan 2.314289332092015705e+00
-2.727928905312499410e+03 nan 2.315241345003478113e+00
-2.726886517499999627e+03 nan 2.316176560416389751e+00
-2.725844129687499844e+03 nan 2.317081516391236384e+00
-2.724801741874999607e+03 nan 2.317936661662914677e+00
-2.723759354062499824e+03 nan 2.318739059709344907e+00
-2.722716966249999132e+03 nan 2.319465546444075432e+00
-2.721674578437499804e+03 nan 2.320099671445972955e+00
-2.720632190624999566e+03 nan 2.320630590461560949e+00
-2.719589802812500238e+03 nan 2.321043251209311542e+00
-2.718547415000000001e+03 nan 2.321318714223423729e+00
-2.717505027187499309e+03 nan 2.321432515230104521e+00
-2.716462639374999526e+03 nan 2.321383252927256891e+00
-2.715420251562499743e+03 nan 2.321199736227290256e+00
-2.714377863750000415e+03 nan 2.320914556120244221e+00
-2.713335475937500178e+03 nan 2.320543565417609866e+00
-2.712293088124999940e+03 nan 2.320104354135540614e+00
-2.711250700312499703e+03 nan 2.319641422109629758e+00
-2.710208312499999920e+03 nan 2.319213462369746903e+00
-2.709165924687499682e+03 nan 2.318841274566538768e+00
-2.708123536875000354e+03 nan 2.318535375219587191e+00
-2.707081149062499662e+03 nan 2.318335955960728612e+00
-2.706038761249999425e+03 nan 2.318259173322410494e+00
-2.704996373437499642e+03 nan 2.318298480933691508e+00
-2.703953985624999859e+03 nan 2.318452753538948308e+00
-2.702911597812500077e+03 nan 2.318711539397255716e+00
-2.701869209999999384e+03 nan 2.319067064835931724e+00
-2.700826822187499602e+03 nan 2.319501851932657566e+00
-2.699784434374999819e+03 nan 2.320005188029467202e+00
-2.698742046562499581e+03 nan 2.320581294713944587e+00
-2.697699658750000253e+03 nan 2.321231013382876185e+00
-2.696657270937499106e+03 nan 2.321946422936470800e+00
-2.695614883124999778e+03 nan 2.322693527904832411e+00
-2.694572495312499541e+03 nan 2.323433290604251411e+00
-2.693530107499999758e+03 nan 2.324146903702601463e+00
-2.692487719687499521e+03 nan 2.324822683822349134e+00
-2.691445331874999283e+03 nan 2.325429839320023007e+00
-2.690402944062499046e+03 nan 2.325940516862961438e+00
-2.689360556249999718e+03 nan 2.326335907851695861e+00
-2.688318168437499935e+03 nan 2.326612259169943631e+00
-2.687275780624999697e+03 nan 2.326791799959710083e+00
-2.686233392812499460e+03 nan 2.326888854847708465e+00
-2.685191004999999222e+03 nan 2.326907936233928442e+00
-2.684148617187499894e+03 nan 2.326850450559953210e+00
-2.683106229374999657e+03 nan 2.326726511442734679e+00
-2.682063841562499874e+03 nan 2.326551829007932337e+00
-2.681021453749999637e+03 nan 2.326344425573418029e+00
-2.679979065937499854e+03 nan 2.326128315196902996e+00
-2.678936678124999617e+03 nan 2.325925691525123629e+00
-2.677894290312499834e+03 nan 2.325765164565099408e+00
-2.676851902499999596e+03 nan 2.325683539774654474e+00
-2.675809514687499814e+03 nan 2.325688836344368404e+00
-2.674767126874999576e+03 nan 2.325756545241394857e+00
-2.673724739062499793e+03 nan 2.325898370584738473e+00
-2.672682351249999556e+03 nan 2.326157892453082354e+00
-2.671639963437499773e+03 nan 2.326559484815344803e+00
-2.670597575624999536e+03 nan 2.327089083091176125e+00
-2.669555187812499753e+03 nan 2.327689009958916699e+00
-2.668512799999999515e+03 nan 2.328326746327122443e+00
-2.667470412187499733e+03 nan 2.328986347261742029e+00
-2.666428024375000405e+03 nan 2.329630404715352654e+00
-2.665385636562500167e+03 nan 2.330272414082563692e+00
-2.664343248749999930e+03 nan 2.330942959131055758e+00
-2.663300860937499692e+03 nan 2.331637196896669817e+00
-2.662258473125000364e+03 nan 2.332357725293369377e+00
-2.661216085312499672e+03 nan 2.333101489641254300e+00
-2.660173697500000344e+03 nan 2.333846752105573241e+00
-2.659131309687499652e+03 nan 2.334573295010480720e+00
-2.658088921874999869e+03 nan 2.335266626283113656e+00
-2.657046534062499632e+03 nan 2.335913437656671476e+00
-2.656004146249999849e+03 nan 2.336500125735706312e+00
-2.654961758437500066e+03 nan 2.337006870521396884e+00
-2.653919370624999374e+03 nan 2.337416827134090269e+00
-2.652876982812499591e+03 nan 2.337727245543307131e+00
-2.651834594999999808e+03 nan 2.337929058150354233e+00
-2.650792207187500026e+03 nan 2.338030331137027851e+00
-2.649749819375000243e+03 nan 2.338053135575928643e+00
-2.648707431562499096e+03 nan 2.338023174207013888e+00
-2.647665043749999768e+03 nan 2.337962384481135025e+00
-2.646622655937499530e+03 nan 2.337876236030608901e+00
-2.645580268124999748e+03 nan 2.337775002004348401e+00
-2.644537880312499965e+03 nan 2.337683683501531551e+00
-2.643495492499999727e+03 nan 2.337626396241302640e+00
-2.642453104687499490e+03 nan 2.337617635592238230e+00
-2.641410716874999707e+03 nan 2.337677820763978342e+00
-2.640368329062499924e+03 nan 2.337815772278416748e+00
-2.639325941250000142e+03 nan 2.338026425521209539e+00
-2.638283553437499450e+03 nan 2.338304408959432479e+00
-2.637241165624999212e+03 nan 2.338637329664027931e+00
-2.636198777812499884e+03 nan 2.339017838857326392e+00
-2.635156389999999647e+03 nan 2.339462758927346897e+00
-2.634114002187500319e+03 nan 2.339969309244877227e+00
-2.633071614374999626e+03 nan 2.340495577032225327e+00
-2.632029226562499844e+03 nan 2.341007059508924293e+00
-2.630986838749999606e+03 nan 2.341477382177177269e+00
-2.629944450937499823e+03 nan 2.341898875273954239e+00
-2.628902063124999586e+03 nan 2.342276575432794328e+00
-2.627859675312499803e+03 nan 2.342620210571059403e+00
-2.626817287499999566e+03 nan 2.342952910883947304e+00
-2.625774899687500238e+03 nan 2.343269363464680399e+00
-2.624732511874999545e+03 nan 2.343530976138140431e+00
-2.623690124062499763e+03 nan 2.343718167967631771e+00
-2.622647736249999525e+03 nan 2.343836365865462401e+00
-2.621605348437499742e+03 nan 2.343857293091875071e+00
-2.620562960624999960e+03 nan 2.343755391894348783e+00
-2.619520572812500177e+03 nan 2.343550763843826878e+00
-2.618478184999999939e+03 nan 2.343261617549289078e+00
-2.617435797187499247e+03 nan 2.342896427038531737e+00
-2.616393409374999919e+03 nan 2.342466472347557449e+00
-2.615351021562499682e+03 nan 2.341989949055522935e+00
-2.614308633750000354e+03 nan 2.341510505941545972e+00
-2.613266245937500116e+03 nan 2.341072166772594887e+00
-2.612223858124999879e+03 nan 2.340711597028942936e+00
-2.611181470312499641e+03 nan 2.340461532532156497e+00
-2.610139082499999859e+03 nan 2.340331301475957471e+00
-2.609096694687499621e+03 nan 2.340317589904862494e+00
-2.608054306875000293e+03 nan 2.340413044452057889e+00
-2.607011919062499601e+03 nan 2.340605926081922750e+00
-2.605969531249999363e+03 nan 2.340893777073151494e+00
-2.604927143437499581e+03 nan 2.341269677395253712e+00
-2.603884755624999798e+03 nan 2.341711133451848781e+00
-2.602842367812499560e+03 nan 2.342213285593660821e+00
-2.601799979999999778e+03 nan 2.342778736918314841e+00
-2.600757592187499540e+03 nan 2.343403561806508328e+00
-2.599715204374999757e+03 nan 2.344087088161067367e+00
-2.598672816562499975e+03 nan 2.344846352421626534e+00
-2.597630428749999737e+03 nan 2.345697985026337307e+00
-2.596588040937499954e+03 nan 2.346631445101694524e+00
-2.595545653124999717e+03 nan 2.347635261058825584e+00
-2.594503265312499934e+03 nan 2.348698764872403366e+00
-2.593460877499999697e+03 nan 2.349821570742948396e+00
-2.592418489687499914e+03 nan 2.351010020271929957e+00
-2.591376101874999677e+03 nan 2.352251323037855446e+00
-2.590333714062499439e+03 nan 2.353535783431500050e+00
-2.589291326249999656e+03 nan 2.354843661509239627e+00
-2.588248938437499874e+03 nan 2.356150204426664896e+00
-2.587206550624999636e+03 nan 2.357431256951343812e+00
-2.586164162812499853e+03 nan 2.358642069095058691e+00
-2.585121774999999161e+03 nan 2.359749310362073249e+00
-2.584079387187499833e+03 nan 2.360742284629479659e+00
-2.583036999374999596e+03 nan 2.361604167739295157e+00
-2.581994611562499358e+03 nan 2.362311063919412479e+00
-2.580952223749999575e+03 nan 2.362868935585435981e+00
-2.579909835937499793e+03 nan 2.363308182694258797e+00
-2.578867448124999555e+03 nan 2.363630748418545480e+00
-2.577825060312499772e+03 nan 2.363836243823404626e+00
-2.576782672499999535e+03 nan 2.363933328453373228e+00
-2.575740284687499752e+03 nan 2.363929635064475843e+00
-2.574697896874999969e+03 nan 2.363847483242106140e+00
-2.573655509062499732e+03 nan 2.363695376691735017e+00
-2.572613121249999949e+03 nan 2.363485168034055395e+00
-2.571570733437499712e+03 nan 2.363231108628138788e+00
-2.570528345625000384e+03 nan 2.362955912787699120e+00
-2.569485957812500146e+03 nan 2.362694960342601291e+00
-2.568443569999999909e+03 nan 2.362466300263497132e+00
-2.567401182187499671e+03 nan 2.362275653157126953e+00
-2.566358794374999889e+03 nan 2.362143381736369729e+00
-2.565316406562499651e+03 nan 2.362083709218690153e+00
-2.564274018749999868e+03 nan 2.362090768633872351e+00
-2.563231630937499631e+03 nan 2.362177764149585357e+00
-2.562189243125000303e+03 nan 2.362362328419921109e+00
-2.561146855312499611e+03 nan 2.362631258863946204e+00
-2.560104467499999828e+03 nan 2.362956783980613817e+00
-2.559062079687500045e+03 nan 2.363320797679642205e+00
-2.558019691874999808e+03 nan 2.363697269604216444e+00
-2.556977304062499570e+03 nan 2.364061100442298446e+00
-2.555934916249999787e+03 nan 2.364412536707938273e+00
-2.554892528437499550e+03 nan 2.364750094263537328e+00
-2.553850140625000222e+03 nan 2.365050450114270397e+00
-2.552807752812499530e+03 nan 2.365294838838031932e+00
-2.551765364999999747e+03 nan 2.365467580789468727e+00
-2.550722977187499964e+03 nan 2.365547907951796258e+00
-2.549680589374999727e+03 nan 2.365519119514807311e+00
-2.548638201562499944e+03 nan 2.365376657175147113e+00
-2.547595813749999706e+03 nan 2.365116911888760942e+00
-2.546553425937499924e+03 nan 2.364743613661171917e+00
-2.545511038124999232e+03 nan 2.364292021301099833e+00
-2.544468650312499904e+03 nan 2.363795909011362717e+00
-2.543426262499999666e+03 nan 2.363269364611607859e+00
-2.542383874687499429e+03 nan 2.362728969657603262e+00
-2.541341486874999646e+03 nan 2.362193873267500077e+00
-2.540299099062499863e+03 nan 2.361679928279408536e+00
-2.539256711249999626e+03 nan 2.361193087684094749e+00
-2.538214323437499843e+03 nan 2.360748228010664640e+00
-2.537171935624999605e+03 nan 2.360371616015656038e+00
-2.536129547812499823e+03 nan 2.360087890937009547e+00
-2.535087159999999585e+03 nan 2.359917892144463902e+00
-2.534044772187499348e+03 nan 2.359858591563261498e+00
-2.533002384374999565e+03 nan 2.359905297225930898e+00
-2.531959996562499782e+03 nan 2.360053201082572105e+00
-2.530917608749999545e+03 nan 2.360290408903221060e+00
-2.529875220937499762e+03 nan 2.360625961867686140e+00
-2.528832833124999979e+03 nan 2.361051765491385623e+00
-2.527790445312499742e+03 nan 2.361539217511460453e+00
-2.526748057499999959e+03 nan 2.362078688836134255e+00
-2.525705669687499721e+03 nan 2.362658258346586937e+00
-2.524663281874999939e+03 nan 2.363269590750196603e+00
-2.523620894062499701e+03 nan 2.363920784171429368e+00
-2.522578506250000373e+03 nan 2.364607654378849233e+00
-2.521536118437499681e+03 nan 2.365318160025198679e+00
-2.520493730624999898e+03 nan 2.366037723954300453e+00
-2.519451342812499661e+03 nan 2.366761267877695474e+00
-2.518408954999999878e+03 nan 2.367485727806574403e+00
-2.517366567187499641e+03 nan 2.368188911008041853e+00
-2.516324179374999858e+03 nan 2.368834681036032119e+00
-2.515281791562499620e+03 nan 2.369394083532141870e+00
-2.514239403749999838e+03 nan 2.369857345577859764e+00
-2.513197015937499600e+03 nan 2.370228838276708050e+00
-2.512154628124999817e+03 nan 2.370511937514752532e+00
-2.511112240312499580e+03 nan 2.370715359121639665e+00
-2.510069852499999797e+03 nan 2.370865827623481970e+00
-2.509027464687499560e+03 nan 2.370973621127267172e+00
-2.507985076874999777e+03 nan 2.371029003747211483e+00
-2.506942689062499539e+03 nan 2.371030349611113142e+00
-2.505900301249999757e+03 nan 2.370990045453328143e+00
-2.504857913437499974e+03 nan 2.370899028994568614e+00
-2.503815525624999736e+03 nan 2.370770286794042558e+00
-2.502773137812499954e+03 nan 2.370633483858800350e+00
-2.501730749999999716e+03 nan 2.370498958936541722e+00
-2.500688362187499933e+03 nan 2.370389787349920230e+00
-2.499645974374999696e+03 nan 2.370336808942326901e+00
-2.498603586562499913e+03 nan 2.370352562028554377e+00
-2.497561198749999676e+03 nan 2.370446887719489748e+00
-2.496518810937499893e+03 nan 2.370627056561958934e+00
-2.495476423124999656e+03 nan 2.370882076155532481e+00
-2.494434035312499873e+03 nan 2.371194108776222720e+00
-2.493391647499999635e+03 nan 2.371544166791630825e+00
-2.492349259687499853e+03 nan 2.371924703918364408e+00
-2.491306871874999615e+03 nan 2.372316622451558832e+00
-2.490264484062499378e+03 nan 2.372698472696427974e+00
-2.489222096249999595e+03 nan 2.373028934687310798e+00
-2.488179708437499812e+03 nan 2.373298399033879846e+00
-2.487137320624999575e+03 nan 2.373533662788382514e+00
-2.486094932812499792e+03 nan 2.373729381863876053e+00
-2.485052544999999100e+03 nan 2.373896672077620451e+00
-2.484010157187499772e+03 nan 2.374044261925357890e+00
-2.482967769374999534e+03 nan 2.374168098168992103e+00
-2.481925381562499297e+03 nan 2.374268470106895013e+00
-2.480882993749999969e+03 nan 2.374338818402861762e+00
-2.479840605937499731e+03 nan 2.374382635535900121e+00
-2.478798218124999948e+03 nan 2.374415640970505059e+00
-2.477755830312499711e+03 nan 2.374454874589646991e+00
-2.476713442499999928e+03 nan 2.374521044999652997e+00
-2.475671054687499691e+03 nan 2.374631827413415497e+00
-2.474628666874999908e+03 nan 2.374787238058043926e+00
-2.473586279062499671e+03 nan 2.374965299824403964e+00
-2.472543891249999888e+03 nan 2.375146152496852014e+00
-2.471501503437499650e+03 nan 2.375330662120773262e+00
-2.470459115625000322e+03 nan 2.375517245738534289e+00
-2.469416727812499630e+03 nan 2.375707106216632170e+00
-2.468374339999999847e+03 nan 2.375904776687791209e+00
-2.467331952187500065e+03 nan 2.376117549432013476e+00
-2.466289564374999827e+03 nan 2.376352048984569532e+00
-2.465247176562499590e+03 nan 2.376590416793126437e+00
-2.464204788749999807e+03 nan 2.376828393339252443e+00
-2.463162400937499569e+03 nan 2.377063759627800810e+00
-2.462120013125000241e+03 nan 2.377283696274766989e+00
-2.461077625312499549e+03 nan 2.377482075258623428e+00
-2.460035237499999766e+03 nan 2.377655549333965723e+00
-2.458992849687499984e+03 nan 2.377793640437723344e+00
-2.457950461874999746e+03 nan 2.377874265834665657e+00
-2.456908074062499963e+03 nan 2.377881801072345258e+00
-2.455865686249999726e+03 nan 2.377820723471117503e+00
-2.454823298437499943e+03 nan 2.377715218041019707e+00
-2.453780910624999251e+03 nan 2.377612458852736754e+00
-2.452738522812499923e+03 nan 2.377554575705705275e+00
-2.451696134999999686e+03 nan 2.377555360989294986e+00
-2.450653747187499903e+03 nan 2.377632434981558962e+00
-2.449611359374999665e+03 nan 2.377804048241391577e+00
-2.448568971562499883e+03 nan 2.378070209069511165e+00
-2.447526583749999645e+03 nan 2.378400498977940813e+00
-2.446484195937499862e+03 nan 2.378784477983606482e+00
-2.445441808124999625e+03 nan 2.379245345532204237e+00
-2.444399420312499842e+03 nan 2.379787907621299325e+00
-2.443357032499999605e+03 nan 2.380411944082843512e+00
-2.442314644687499367e+03 nan 2.381123881287384059e+00
-2.441272256874999584e+03 nan 2.381919876867443886e+00
-2.440229869062499802e+03 nan 2.382777703934298330e+00
-2.439187481249999564e+03 nan 2.383677996500638496e+00
-2.438145093437499781e+03 nan 2.384585682651495286e+00
-2.437102705624999544e+03 nan 2.385444845969450611e+00
-2.436060317812499761e+03 nan 2.386245444037687236e+00
-2.435017929999999978e+03 nan 2.387007567442803513e+00
-2.433975542187499741e+03 nan 2.387728532188733155e+00
-2.432933154374999958e+03 nan 2.388429672813457305e+00
-2.431890766562499721e+03 nan 2.389139219055025798e+00
-2.430848378749999938e+03 nan 2.389841303630484859e+00
-2.429805990937499701e+03 nan 2.390504532347537570e+00
-2.428763603124999918e+03 nan 2.391100135894552725e+00
-2.427721215312499680e+03 nan 2.391635713823815124e+00
-2.426678827499999898e+03 nan 2.392120986830283957e+00
-2.425636439687499660e+03 nan 2.392548120498839026e+00
-2.424594051874999877e+03 nan 2.392920992747922693e+00
-2.423551664062499640e+03 nan 2.393241241634648908e+00
-2.422509276249999857e+03 nan 2.393479413914810561e+00
-2.421466888437499620e+03 nan 2.393620495797635694e+00
-2.420424500624999837e+03 nan 2.393674648164116459e+00
-2.419382112812499599e+03 nan 2.393618777409181941e+00
-2.418339725000000271e+03 nan 2.393435677493871427e+00
-2.417297337187499579e+03 nan 2.393141427485434569e+00
-2.416254949374999796e+03 nan 2.392758078551202150e+00
-2.415212561562499559e+03 nan 2.392294608209506013e+00
-2.414170173749999776e+03 nan 2.391757912649866924e+00
-2.413127785937499993e+03 nan 2.391125262264258033e+00
-2.412085398124999756e+03 nan 2.390381214861069026e+00
-2.411043010312499973e+03 nan 2.389544759544095509e+00
-2.410000622500000190e+03 nan 2.388647065314557061e+00
-2.408958234687499953e+03 nan 2.387723779474476338e+00
-2.407915846874999716e+03 nan 2.386816119371792499e+00
-2.406873459062500388e+03 nan 2.386001237691259380e+00
-2.405831071249999695e+03 nan 2.385338462068180121e+00
-2.404788683437499913e+03 nan 2.384841528917151621e+00
-2.403746295624999675e+03 nan 2.384512505337342603e+00
-2.402703907812499892e+03 nan 2.384348180684474183e+00
-2.401661519999999655e+03 nan 2.384327746178033003e+00
-2.400619132187499872e+03 nan 2.384435010446203762e+00
-2.399576744374999635e+03 nan 2.384680833126882948e+00
-2.398534356562499397e+03 nan 2.385097863318388800e+00
-2.397491968749999614e+03 nan 2.385706595107154993e+00
-2.396449580937499832e+03 nan 2.386504329978457406e+00
-2.395407193124999594e+03 nan 2.387444765760362131e+00
-2.394364805312499811e+03 nan 2.388459182908604372e+00
-2.393322417499999119e+03 nan 2.389509556649602739e+00
-2.392280029687499791e+03 nan 2.390541613649312502e+00
-2.391237641874999554e+03 nan 2.391505354886690693e+00
-2.390195254062499316e+03 nan 2.392393323983144970e+00
-2.389152866249999988e+03 nan 2.393204958751882661e+00
-2.388110478437499751e+03 nan 2.393934415033713403e+00
-2.387068090624999968e+03 nan 2.394548051561807167e+00
-2.386025702812499730e+03 nan 2.395003567670972000e+00
-2.384983314999999493e+03 nan 2.395288133195996316e+00
-2.383940927187499710e+03 nan 2.395404554189735080e+00
-2.382898539374999928e+03 nan 2.395355873951420023e+00
-2.381856151562499235e+03 nan 2.395160347399587053e+00
-2.380813763749999907e+03 nan 2.394850797581264068e+00
-2.379771375937499670e+03 nan 2.394443924872606377e+00
-2.378728988124999887e+03 nan 2.393978344827187854e+00
-2.377686600312499650e+03 nan 2.393488950770557455e+00
-2.376644212499999867e+03 nan 2.393005306597586479e+00
-2.375601824687499629e+03 nan 2.392566099426799653e+00
-2.374559436874999847e+03 nan 2.392187972102446825e+00
-2.373517049062499609e+03 nan 2.391898399809724296e+00
-2.372474661249999826e+03 nan 2.391754668503471848e+00
-2.371432273437499589e+03 nan 2.391782335411663407e+00
-2.370389885625000261e+03 nan 2.391978635235898487e+00
-2.369347497812499569e+03 nan 2.392327933919150329e+00
-2.368305109999999786e+03 nan 2.392806043207375666e+00
-2.367262722187500458e+03 nan 2.393420563718291483e+00
-2.366220334374999766e+03 nan 2.394151039169764239e+00
-2.365177946562499983e+03 nan 2.394953266424622917e+00
-2.364135558749999745e+03 nan 2.395818045351967740e+00
-2.363093170937499963e+03 nan 2.396733908759858256e+00
-2.362050783125000180e+03 nan 2.397696113151441377e+00
-2.361008395312499943e+03 nan 2.398702002969574920e+00
-2.359966007499999705e+03 nan 2.399714785251349181e+00
-2.358923619687499922e+03 nan 2.400682512316002271e+00
-2.357881231874999685e+03 nan 2.401553079684214165e+00
-2.356838844062499902e+03 nan 2.402321382681103845e+00
-2.355796456249999665e+03 nan 2.403000064252619694e+00
-2.354754068437499882e+03 nan 2.403587467549922696e+00
-2.353711680624999644e+03 nan 2.404084581934352816e+00
-2.352669292812499862e+03 nan 2.404514470944036475e+00
-2.351626904999999624e+03 nan 2.404921980671312021e+00
-2.350584517187499841e+03 nan 2.405329029842252719e+00
-2.349542129374999604e+03 nan 2.405742605607566809e+00
-2.348499741562499821e+03 nan 2.406164526995859365e+00
-2.347457353749999584e+03 nan 2.406576666733903469e+00
-2.346414965937499801e+03 nan 2.406979135704808037e+00
-2.345372578124999563e+03 nan 2.407398439998717610e+00
-2.344330190312499781e+03 nan 2.407862107039313582e+00
-2.343287802499999998e+03 nan 2.408389423723989342e+00
-2.342245414687499760e+03 nan 2.408968277809206082e+00
-2.341203026874999978e+03 nan 2.409562087598862590e+00
-2.340160639062499740e+03 nan 2.410147852163762039e+00
-2.339118251249999958e+03 nan 2.410718780615208168e+00
-2.338075863437499265e+03 nan 2.411264554994250631e+00
-2.337033475624999937e+03 nan 2.411807141158686107e+00
-2.335991087812499700e+03 nan 2.412358924241295721e+00
-2.334948699999999917e+03 nan 2.412884521241722258e+00
-2.333906312187499680e+03 nan 2.413393538633727964e+00
-2.332863924374999442e+03 nan 2.413890229419495270e+00
-2.331821536562499659e+03 nan 2.414343189203672857e+00
-2.330779148749999877e+03 nan 2.414745588013568423e+00
-2.329736760937499184e+03 nan 2.415093330051589327e+00
-2.328694373124999856e+03 nan 2.415381457806974552e+00
-2.327651985312499619e+03 nan 2.415603911266662962e+00
-2.326609597500000291e+03 nan 2.415740529288082250e+00
-2.325567209687499599e+03 nan 2.415779390388126391e+00
-2.324524821874999816e+03 nan 2.415718856586662078e+00
-2.323482434062499578e+03 nan 2.415562076728699381e+00
-2.322440046249999796e+03 nan 2.415301354541037337e+00
-2.321397658437499558e+03 nan 2.414910852294520183e+00
-2.320355270624999775e+03 nan 2.414387571280233402e+00
-2.319312882812499993e+03 nan 2.413753184884970260e+00
-2.318270495000000210e+03 nan 2.413051863967597299e+00
-2.317228107187499972e+03 nan 2.412323144428269117e+00
-2.316185719374999735e+03 nan 2.411578301317993667e+00
-2.315143331562500407e+03 nan 2.410858431791249146e+00
-2.314100943749999715e+03 nan 2.410236717969115539e+00
-2.313058555937499932e+03 nan 2.409747826709605967e+00
-2.312016168124999695e+03 nan 2.409398753220274525e+00
-2.310973780312499912e+03 nan 2.409185817756496650e+00
-2.309931392500000129e+03 nan 2.409093956419859239e+00
-2.308889004687499892e+03 nan 2.409094132276893063e+00
-2.307846616874999654e+03 nan 2.409164218819702441e+00
-2.306804229062500326e+03 nan 2.409302498949037030e+00
-2.305761841249999634e+03 nan 2.409501301649103144e+00
-2.304719453437499851e+03 nan 2.409742896927015376e+00
-2.303677065624999614e+03 nan 2.410010266771922982e+00
-2.302634677812499831e+03 nan 2.410285975840828598e+00
-2.301592289999999593e+03 nan 2.410561550083289983e+00
-2.300549902187499811e+03 nan 2.410854415539851914e+00
-2.299507514374999573e+03 nan 2.411150379403167676e+00
-2.298465126562499790e+03 nan 2.411438729706640416e+00
-2.297422738749999553e+03 nan 2.411712195513072032e+00
-2.296380350937499770e+03 nan 2.411938802733187615e+00
-2.295337963124999987e+03 nan 2.412101020380335026e+00
-2.294295575312499750e+03 nan 2.412180506981580042e+00
-2.293253187499999967e+03 nan 2.412125570343180758e+00
-2.292210799687499730e+03 nan 2.411899346630046903e+00
-2.291168411874999947e+03 nan 2.411503136316318852e+00
-2.290126024062499255e+03 nan 2.410958275942832962e+00
-2.289083636249999927e+03 nan 2.410278400627870354e+00
-2.288041248437499689e+03 nan 2.409464077357289291e+00
-2.286998860624999907e+03 nan 2.408534351117531003e+00
-2.285956472812499669e+03 nan 2.407504418606236651e+00
-2.284914084999999886e+03 nan 2.406410569931957788e+00
-2.283871697187499649e+03 nan 2.405307411481986790e+00
-2.282829309374999866e+03 nan 2.404211508894003924e+00
-2.281786921562499629e+03 nan 2.403140216189397549e+00
-2.280744533749999846e+03 nan 2.402119556034095105e+00
-2.279702145937499608e+03 nan 2.401159099062733837e+00
-2.278659758124999826e+03 nan 2.400277385183227086e+00
-2.277617370312499588e+03 nan 2.399469613998185036e+00
-2.276574982499999805e+03 nan 2.398746223658148047e+00
-2.275532594687499568e+03 nan 2.398110190686810306e+00
-2.274490206874999785e+03 nan 2.397515182839782710e+00
-2.273447819062500002e+03 nan 2.396902770122423032e+00
-2.272405431249999765e+03 nan 2.396264399788967658e+00
-2.271363043437499982e+03 nan 2.395610187598260499e+00
-2.270320655625000200e+03 nan 2.394915388080513630e+00
-2.269278267812499962e+03 nan 2.394172657816013849e+00
-2.268235879999999725e+03 nan 2.393398175950915530e+00
-2.267193492187499942e+03 nan 2.392629324562352888e+00
-2.266151104374999704e+03 nan 2.391899783747420738e+00
-2.265108716562499922e+03 nan 2.391227607420292944e+00
-2.264066328749999684e+03 nan 2.390642177128288193e+00
-2.263023940937499901e+03 nan 2.390160930162300801e+00
-2.261981553124999664e+03 nan 2.389783656659584921e+00
-2.260939165312499881e+03 nan 2.389524636177966954e+00
-2.259896777499999644e+03 nan 2.389414559182781783e+00
-2.258854389687499861e+03 nan 2.389468362536576684e+00
-2.257812001874999623e+03 nan 2.389667990851210178e+00
-2.256769614062499841e+03 nan 2.390016278545413542e+00
-2.255727226249999603e+03 nan 2.390502667920518576e+00
-2.254684838437499820e+03 nan 2.391110201543728220e+00
-2.253642450624999583e+03 nan 2.391855095191114167e+00
-2.252600062812499800e+03 nan 2.392752094896186676e+00
-2.251557674999999563e+03 nan 2.393797976901691715e+00
-2.250515287187499780e+03 nan 2.394958426756408354e+00
-2.249472899374999997e+03 nan 2.396200283477258886e+00
-2.248430511562499760e+03 nan 2.397491158627117258e+00
-2.247388123749999977e+03 nan 2.398795739388936976e+00
-2.246345735937499285e+03 nan 2.400067481305587336e+00
-2.245303348124999957e+03 nan 2.401288170536531652e+00
-2.244260960312499719e+03 nan 2.402458592833031759e+00
-2.243218572499999937e+03 nan 2.403534261764769919e+00
-2.242176184687499699e+03 nan 2.404506802557191847e+00
-2.241133796874999462e+03 nan 2.405395387615867797e+00
-2.240091409062499679e+03 nan 2.406180460000701959e+00
-2.239049021249999896e+03 nan 2.406865222286645789e+00
-2.238006633437499204e+03 nan 2.407465473880846751e+00
-2.236964245624999876e+03 nan 2.407999857402326249e+00
-2.235921857812499638e+03 nan 2.408455431449338491e+00
-2.234879469999999856e+03 nan 2.408818824183952767e+00
-2.233837082187499618e+03 nan 2.409093331898273682e+00
-2.232794694374999381e+03 nan 2.409280768111825122e+00
-2.231752306562499598e+03 nan 2.409387304359860149e+00
-2.230709918749999815e+03 nan 2.409388067447573611e+00
-2.229667530937499123e+03 nan 2.409282244581809174e+00
-2.228625143124999795e+03 nan 2.409088097296567810e+00
-2.227582755312500012e+03 nan 2.408810475191582867e+00
-2.226540367499999775e+03 nan 2.408410146643661598e+00
-2.225497979687499992e+03 nan 2.407852542150161312e+00
-2.224455591874999755e+03 nan 2.407140997083761391e+00
-2.223413204062499972e+03 nan 2.406293822683728489e+00
-2.222370816249999734e+03 nan 2.405345450969214927e+00
-2.221328428437499952e+03 nan 2.404305486109392209e+00
-2.220286040625000169e+03 nan 2.403180799297288672e+00
-2.219243652812499931e+03 nan 2.401986776769982956e+00
-2.218201265000000149e+03 nan 2.400739282197397628e+00
-2.217158877187499911e+03 nan 2.399469423952122149e+00
-2.216116489374999674e+03 nan 2.398184654633964463e+00
-2.215074101562500346e+03 nan 2.396892494661012840e+00
-2.214031713749999653e+03 nan 2.395581417650149980e+00
-2.212989325937499871e+03 nan 2.394260158969427899e+00
-2.211946938124999633e+03 nan 2.392966660107761268e+00
-2.210904550312499850e+03 nan 2.391710266617972813e+00
-2.209862162500000068e+03 nan 2.390483121914499076e+00
-2.208819774687499830e+03 nan 2.389287443869319016e+00
-2.207777386874999593e+03 nan 2.388180162353428226e+00
-2.206734999062499810e+03 nan 2.387215742014852093e+00
-2.205692611249999572e+03 nan 2.386418389867531076e+00
-2.204650223437499790e+03 nan 2.385756138047793407e+00
-2.203607835625000007e+03 nan 2.385186876483255336e+00
-2.202565447812499769e+03 nan 2.384720955526978159e+00
-2.201523059999999987e+03 nan 2.384324152988265499e+00
-2.200480672187499749e+03 nan 2.383971234656502070e+00
-2.199438284374999967e+03 nan 2.383693787875844183e+00
-2.198395896562499729e+03 nan 2.383478219743855764e+00
-2.197353508749999946e+03 nan 2.383294401195756862e+00
-2.196311120937499709e+03 nan 2.383110444308543574e+00
-2.195268733124999926e+03 nan 2.382903074784651132e+00
-2.194226345312499689e+03 nan 2.382657629214696815e+00
-2.193183957499999906e+03 nan 2.382400408891857335e+00
-2.192141569687499668e+03 nan 2.382180882805684963e+00
-2.191099181874999886e+03 nan 2.382035414847505805e+00
-2.190056794062499648e+03 nan 2.382047770089446015e+00
-2.189014406249999865e+03 nan 2.382256151946955391e+00
-2.187972018437499628e+03 nan 2.382664784788450341e+00
-2.186929630624999845e+03 nan 2.383274919716972029e+00
-2.185887242812499153e+03 nan 2.384078135973438428e+00
-2.184844854999999825e+03 nan 2.385059795388379200e+00
-2.183802467187499587e+03 nan 2.386198383795671063e+00
-2.182760079374999805e+03 nan 2.387470454173816758e+00
-2.181717691562499567e+03 nan 2.388838554401277126e+00
-2.180675303749999784e+03 nan 2.390307243949044924e+00
-2.179632915937500002e+03 nan 2.391874520523463943e+00
-2.178590528124999764e+03 nan 2.393476890865323448e+00
-2.177548140312499982e+03 nan 2.395085704452503794e+00
-2.176505752499999744e+03 nan 2.396694055232529763e+00
-2.175463364687499961e+03 nan 2.398273406535976093e+00
-2.174420976875000179e+03 nan 2.399812124157861160e+00
-2.173378589062499941e+03 nan 2.401302290387091531e+00
-2.172336201249999704e+03 nan 2.402702803118989205e+00
-2.171293813437499921e+03 nan 2.403951750517423935e+00
-2.170251425624999683e+03 nan 2.405008809115602997e+00
-2.169209037812499901e+03 nan 2.405888710621447490e+00
-2.168166649999999663e+03 nan 2.406589723767300182e+00
-2.167124262187499880e+03 nan 2.407063919951157427e+00
-2.166081874375000098e+03 nan 2.407307927892043509e+00
-2.165039486562499860e+03 nan 2.407331480414861780e+00
-2.163997098749999623e+03 nan 2.407148453890848749e+00
-2.162954710937500295e+03 nan 2.406786718100425215e+00
-2.161912323124999602e+03 nan 2.406250629175996192e+00
-2.160869935312499820e+03 nan 2.405538342717883804e+00
-2.159827547499999582e+03 nan 2.404629072988845095e+00
-2.158785159687499799e+03 nan 2.403498064976796744e+00
-2.157742771875000017e+03 nan 2.402214288348348159e+00
-2.156700384062499779e+03 nan 2.400858829905323955e+00
-2.155657996249999997e+03 nan 2.399492090666355715e+00
-2.154615608437500214e+03 nan 2.398164852731880625e+00
-2.153573220624999976e+03 nan 2.396916060221385703e+00
-2.152530832812499739e+03 nan 2.395798011149253171e+00
-2.151488444999999956e+03 nan 2.394814059414366980e+00
-2.150446057187499719e+03 nan 2.393897534372197988e+00
-2.149403669374999936e+03 nan 2.392977023067172748e+00
-2.148361281562499698e+03 nan 2.392028067105955724e+00
-2.147318893749999916e+03 nan 2.391020274364045850e+00
-2.146276505937499223e+03 nan 2.389968873631759472e+00
-2.145234118124999895e+03 nan 2.388961444244495080e+00
-2.144191730312499658e+03 nan 2.388079243208613534e+00
-2.143149342499999875e+03 nan 2.387354084458526593e+00
-2.142106954687499638e+03 nan 2.386796335674642222e+00
-2.141064566874999400e+03 nan 2.386404043229040539e+00
-2.140022179062499617e+03 nan 2.386173867496297785e+00
-2.138979791249999835e+03 nan 2.386126865909471206e+00
-2.137937403437499142e+03 nan 2.386296322051153940e+00
-2.136895015624999814e+03 nan 2.386647156973296990e+00
-2.135852627812499577e+03 nan 2.387093922979991234e+00
-2.134810239999999794e+03 nan 2.387565413556700822e+00
-2.133767852187500011e+03 nan 2.388015518752665489e+00
-2.132725464374999774e+03 nan 2.388420417533708928e+00
-2.131683076562499991e+03 nan 2.388765379450458859e+00
-2.130640688749999299e+03 nan 2.389057772072013641e+00
-2.129598300937499516e+03 nan 2.389317245898203268e+00
-2.128555913124999734e+03 nan 2.389558735134644341e+00
-2.127513525312499951e+03 nan 2.389750961145046482e+00
-2.126471137499999713e+03 nan 2.389907440164246388e+00
-2.125428749687499931e+03 nan 2.390037443993727084e+00
-2.124386361874999693e+03 nan 2.390166716112985590e+00
-2.123343974062499910e+03 nan 2.390388420008798587e+00
-2.122301586250000128e+03 nan 2.390717224401676333e+00
-2.121259198437499890e+03 nan 2.391132852588972124e+00
-2.120216810624999653e+03 nan 2.391648113434454714e+00
-2.119174422812499870e+03 nan 2.392299914327455479e+00
-2.118132035000000087e+03 nan 2.393125393977211246e+00
-2.117089647187499850e+03 nan 2.394075662646480307e+00
-2.116047259375000067e+03 nan 2.395089843824803388e+00
-2.115004871562499829e+03 nan 2.396147148550662465e+00
-2.113962483750000047e+03 nan 2.397218582776632800e+00
-2.112920095937499809e+03 nan 2.398289501829290682e+00
-2.111877708124999572e+03 nan 2.399314529410730312e+00
-2.110835320312500244e+03 nan 2.400279543490359657e+00
-2.109792932499999552e+03 nan 2.401245413816687435e+00
-2.108750544687499769e+03 nan 2.402217273600375957e+00
-2.107708156874999986e+03 nan 2.403212667599594621e+00
-2.106665769062499749e+03 nan 2.404262317859362952e+00
-2.105623381249999966e+03 nan 2.405355040407079592e+00
-2.104580993437499728e+03 nan 2.406471603444623852e+00
-2.103538605624999946e+03 nan 2.407576424200016607e+00
-2.102496217812500163e+03 nan 2.408661282213397481e+00
-2.101453829999999471e+03 nan 2.409716756921844283e+00
-2.100411442187499688e+03 nan 2.410740630177482302e+00
-2.099369054374999905e+03 nan 2.411709113065839905e+00
-2.098326666562499668e+03 nan 2.412585683168398720e+00
-2.097284278749999885e+03 nan 2.413357745370374285e+00
-2.096241890937499647e+03 nan 2.414061968794031454e+00
-2.095199503124999865e+03 nan 2.414751800492802136e+00
-2.094157115312500082e+03 nan 2.415477655694933556e+00
-2.093114727499999390e+03 nan 2.416262029040303183e+00
-2.092072339687499607e+03 nan 2.417096917200463935e+00
-2.091029951874999824e+03 nan 2.417953016795695298e+00
-2.089987564062499587e+03 nan 2.418779572970592096e+00
-2.088945176249999804e+03 nan 2.419550302611715331e+00
-2.087902788437500021e+03 nan 2.420218003688054509e+00
-2.086860400624999784e+03 nan 2.420760567221567072e+00
-2.085818012812499546e+03 nan 2.421159645568197849e+00
-2.084775624999999764e+03 nan 2.421432104148237396e+00
-2.083733237187499981e+03 nan 2.421569513774461502e+00
-2.082690849374999743e+03 nan 2.421496857594894969e+00
-2.081648461562499506e+03 nan 2.421184918239926098e+00
-2.080606073749999723e+03 nan 2.420684531369358794e+00
-2.079563685937499940e+03 nan 2.420068110619557622e+00
-2.078521298124999703e+03 nan 2.419378857677256800e+00
-2.077478910312499920e+03 nan 2.418682289472662728e+00
-2.076436522499999683e+03 nan 2.418021337151091021e+00
-2.075394134687499900e+03 nan 2.417417947601448347e+00
-2.074351746875000117e+03 nan 2.416887105378691558e+00
-2.073309359062499425e+03 nan 2.416463114160920078e+00
-2.072266971249999642e+03 nan 2.416179150229216699e+00
-2.071224583437499859e+03 nan 2.416049790335108582e+00
-2.070182195625000077e+03 nan 2.416116867372255061e+00
-2.069139807812499839e+03 nan 2.416424413222904910e+00
-2.068097420000000056e+03 nan 2.417038184850867300e+00
-2.067055032187499819e+03 nan 2.417981451192264597e+00
-2.066012644375000036e+03 nan 2.419243060140458645e+00
-2.064970256562499799e+03 nan 2.420823275357267157e+00
-2.063927868750000016e+03 nan 2.422694729377691036e+00
-2.062885480937500233e+03 nan 2.424839971430073682e+00
-2.061843093124999541e+03 nan 2.427203758652056287e+00
-2.060800705312499758e+03 nan 2.429743814560408222e+00
-2.059758317499999976e+03 nan 2.432389689858926118e+00
-2.058715929687500193e+03 nan 2.435058730378328651e+00
-2.057673541874999955e+03 nan 2.437683539963401813e+00
-2.056631154062499718e+03 nan 2.440167695361070699e+00
-2.055588766249999935e+03 nan 2.442441073545993824e+00
-2.054546378437499698e+03 nan 2.444433347956530334e+00
-2.053503990624999915e+03 nan 2.446111375555819034e+00
-2.052461602812499677e+03 nan 2.447480813807745292e+00
-2.051419214999999895e+03 nan 2.448559354390875242e+00
-2.050376827187500112e+03 nan 2.449395644008181883e+00
-2.049334439374999420e+03 nan 2.450053019351160266e+00
-2.048292051562499637e+03 nan 2.450552587931875248e+00
-2.047249663750000082e+03 nan 2.450932046909013895e+00
-2.046207275937499617e+03 nan 2.451261562537487393e+00
-2.045164888124999834e+03 nan 2.451577651256037882e+00
-2.044122500312499596e+03 nan 2.451881910495909977e+00
-2.043080112499999814e+03 nan 2.452182119519569881e+00
-2.042037724687500031e+03 nan 2.452530734659006395e+00
-2.040995336874999566e+03 nan 2.452993164469646548e+00
-2.039952949062499783e+03 nan 2.453575525693660442e+00
-2.038910561249999546e+03 nan 2.454253987538594917e+00
-2.037868173437499536e+03 nan 2.455004778613404604e+00
-2.036825785624999753e+03 nan 2.455787137293599542e+00
-2.035783397812499516e+03 nan 2.456646055710618892e+00
-2.034741009999999733e+03 nan 2.457639092125404101e+00
-2.033698622187499268e+03 nan 2.458778973118255884e+00
-2.032656234374999485e+03 nan 2.460070945995088465e+00
-2.031613846562499702e+03 nan 2.461496512087199218e+00
-2.030571458749999238e+03 nan 2.463034494687238229e+00
-2.029529070937499455e+03 nan 2.464641577198592337e+00
-2.028486683124999900e+03 nan 2.466269398541733437e+00
-2.027444295312499662e+03 nan 2.467849428789401944e+00
-2.026401907499999879e+03 nan 2.469314492987357390e+00
-2.025359519687499869e+03 nan 2.470639264659771239e+00
-2.024317131875000086e+03 nan 2.471780668300350925e+00
-2.023274744062499849e+03 nan 2.472682154614371353e+00
-2.022232356250000066e+03 nan 2.473295460690903891e+00
-2.021189968437500056e+03 nan 2.473618180401855327e+00
-2.020147580624999819e+03 nan 2.473635806929652681e+00
-2.019105192812500036e+03 nan 2.473343374565204034e+00
-2.018062805000000253e+03 nan 2.472762683208380441e+00
-2.017020417187499788e+03 nan 2.471904289273852307e+00
-2.015978029375000006e+03 nan 2.470831521824212729e+00
-2.014935641562499768e+03 nan 2.469586667875531383e+00
-2.013893253749999985e+03 nan 2.468220519033736071e+00
-2.012850865937499975e+03 nan 2.466802343443355916e+00
-2.011808478124999738e+03 nan 2.465374458405319213e+00
-2.010766090312499955e+03 nan 2.463950547792503443e+00
-2.009723702499999490e+03 nan 2.462543464919333402e+00
-2.008681314687499707e+03 nan 2.461173222318894016e+00
-2.007638926875000152e+03 nan 2.459846944214340247e+00
-2.006596539062499915e+03 nan 2.458574713391710631e+00
-2.005554151249999904e+03 nan 2.457380640093918434e+00
-2.004511763437499667e+03 nan 2.456299267321306434e+00
-2.003469375624999884e+03 nan 2.455356627714979201e+00
-2.002426987812500101e+03 nan 2.454621169564558336e+00
-2.001384599999999637e+03 nan 2.454116330747159846e+00
-2.000342212187499854e+03 nan 2.453781955739234633e+00
-1.999299824374999844e+03 nan 2.453584706213907562e+00
-1.998257436562500061e+03 nan 2.453533260016380613e+00
-1.997215048749999823e+03 nan 2.453649418267695559e+00
-1.996172660937499813e+03 nan 2.453932874048927015e+00
-1.995130273124999803e+03 nan 2.454338790547430982e+00
-1.994087885312499566e+03 nan 2.454826822721179358e+00
-1.993045497499999556e+03 nan 2.455382609195305488e+00
-1.992003109687499773e+03 nan 2.455974064702661774e+00
-1.990960721874999763e+03 nan 2.456574299431242725e+00
-1.989918334062499525e+03 nan 2.457196346400245091e+00
-1.988875946249999515e+03 nan 2.457811926650755652e+00
-1.987833558437499732e+03 nan 2.458379678326184425e+00
-1.986791170624999950e+03 nan 2.458896316870538890e+00
-1.985748782812499485e+03 nan 2.459363569805581573e+00
-1.984706394999999702e+03 nan 2.459768938978685426e+00
-1.983664007187499465e+03 nan 2.460121651721539404e+00
-1.982621619374999909e+03 nan 2.460463455266245880e+00
-1.981579231562499672e+03 nan 2.460812979525439648e+00
-1.980536843749999662e+03 nan 2.461166684627480006e+00
-1.979494455937499879e+03 nan 2.461515338434324907e+00
-1.978452068125000096e+03 nan 2.461872153035650435e+00
-1.977409680312499631e+03 nan 2.462221752595766144e+00
-1.976367292499999849e+03 nan 2.462571941547996524e+00
-1.975324904687500066e+03 nan 2.462917202269900407e+00
-1.974282516875000056e+03 nan 2.463219250423723583e+00
-1.973240129062499818e+03 nan 2.463464750899541755e+00
-1.972197741249999808e+03 nan 2.463637270676651170e+00
-1.971155353437500025e+03 nan 2.463720903850816768e+00
-1.970112965625000015e+03 nan 2.463757624257433942e+00
-1.969070577812499778e+03 nan 2.463797782502065825e+00
-1.968028189999999768e+03 nan 2.463840178005929804e+00
-1.966985802187499985e+03 nan 2.463916236974958540e+00
-1.965943414374999975e+03 nan 2.464053563503289634e+00
-1.964901026562499737e+03 nan 2.464258439740087514e+00
-1.963858638749999955e+03 nan 2.464507651756146167e+00
-1.962816250937499717e+03 nan 2.464785816297780929e+00
-1.961773863124999707e+03 nan 2.465078420769733825e+00
-1.960731475312499924e+03 nan 2.465336456885371508e+00
-1.959689087499999914e+03 nan 2.465556290978920817e+00
-1.958646699687500131e+03 nan 2.465733930932667572e+00
-1.957604311875000349e+03 nan 2.465841910370491608e+00
-1.956561924062499884e+03 nan 2.465874832116855764e+00
-1.955519536250000101e+03 nan 2.465834036622199577e+00
-1.954477148437499864e+03 nan 2.465710939591196915e+00
-1.953434760624999853e+03 nan 2.465500908793892609e+00
-1.952392372812500071e+03 nan 2.465222023089775227e+00
-1.951349984999999833e+03 nan 2.464918623909339246e+00
-1.950307597187500050e+03 nan 2.464650148635953109e+00
-1.949265209374999586e+03 nan 2.464409720801731485e+00
-1.948222821562499803e+03 nan 2.464189294939887809e+00
-1.947180433750000020e+03 nan 2.464002906026673489e+00
-1.946138045937499555e+03 nan 2.463860425543380916e+00
-1.945095658124999773e+03 nan 2.463763656498803023e+00
-1.944053270312499535e+03 nan 2.463714349553893346e+00
-1.943010882499999752e+03 nan 2.463690225435840375e+00
-1.941968494687499970e+03 nan 2.463629330990840138e+00
-1.940926106874999505e+03 nan 2.463495211960428311e+00
-1.939883719062499722e+03 nan 2.463279532864400156e+00
-1.938841331249999712e+03 nan 2.463007864245944312e+00
-1.937798943437499474e+03 nan 2.462699478360471872e+00
-1.936756555624999919e+03 nan 2.462370491800593086e+00
-1.935714167812499909e+03 nan 2.462005029491498131e+00
-1.934671779999999899e+03 nan 2.461596760230681191e+00
-1.933629392187499661e+03 nan 2.461174883027124505e+00
-1.932587004374999651e+03 nan 2.460758851819745185e+00
-1.931544616562499868e+03 nan 2.460354815297077113e+00
-1.930502228749999404e+03 nan 2.459938543624806684e+00
-1.929459840937499621e+03 nan 2.459487937639285526e+00
-1.928417453124999838e+03 nan 2.458982374208740662e+00
-1.927375065312499828e+03 nan 2.458414199282733303e+00
-1.926332677499999818e+03 nan 2.457803307797752357e+00
-1.925290289687499808e+03 nan 2.457174583085395270e+00
-1.924247901874999798e+03 nan 2.456554675589952108e+00
-1.923205514062499788e+03 nan 2.455976250738892919e+00
-1.922163126250000005e+03 nan 2.455443640859834353e+00
-1.921120738437499995e+03 nan 2.454953943862184129e+00
-1.920078350624999757e+03 nan 2.454534229331476691e+00
-1.919035962812499974e+03 nan 2.454210105554448962e+00
-1.917993574999999510e+03 nan 2.454006884730286053e+00
-1.916951187187499727e+03 nan 2.453956238959909886e+00
-1.915908799374999944e+03 nan 2.454049402483646336e+00
-1.914866411562499707e+03 nan 2.454247840633407840e+00
-1.913824023750000151e+03 nan 2.454551977768535398e+00
-1.912781635937499914e+03 nan 2.454955144773128151e+00
-1.911739248124999904e+03 nan 2.455428026161972532e+00
-1.910696860312500121e+03 nan 2.455928906018264968e+00
-1.909654472499999656e+03 nan 2.456385283686720822e+00
-1.908612084687499873e+03 nan 2.456773664790648848e+00
-1.907569696874999863e+03 nan 2.457096609484007654e+00
-1.906527309062500080e+03 nan 2.457318023665301610e+00
-1.905484921249999843e+03 nan 2.457371596361668686e+00
-1.904442533437499833e+03 nan 2.457208540747961578e+00
-1.903400145624999823e+03 nan 2.456797690749303431e+00
-1.902357757812499585e+03 nan 2.456135857402386602e+00
-1.901315369999999803e+03 nan 2.455245471970171067e+00
-1.900272982187499792e+03 nan 2.454145479951927555e+00
-1.899230594374999782e+03 nan 2.452847812914686454e+00
-1.898188206562500000e+03 nan 2.451320376714235749e+00
-1.897145818749999535e+03 nan 2.449571670087541175e+00
-1.896103430937499752e+03 nan 2.447666837425842346e+00
-1.895061043124999969e+03 nan 2.445673079971282249e+00
-1.894018655312499504e+03 nan 2.443632419566181824e+00
-1.892976267499999722e+03 nan 2.441598229506795725e+00
-1.891933879687499712e+03 nan 2.439627746374284367e+00
-1.890891491874999929e+03 nan 2.437733625317104025e+00
-1.889849104062499919e+03 nan 2.435949890127436568e+00
-1.888806716249999681e+03 nan 2.434306039472094785e+00
-1.887764328437499898e+03 nan 2.432795133136899768e+00
-1.886721940625000116e+03 nan 2.431409304177299280e+00
-1.885679552812499651e+03 nan 2.430107826295907714e+00
-1.884637164999999868e+03 nan 2.428837455607399498e+00
-1.883594777187499631e+03 nan 2.427570734852657619e+00
-1.882552389374999848e+03 nan 2.426269426534445994e+00
-1.881510001562499838e+03 nan 2.424937372207681907e+00
-1.880467613749999600e+03 nan 2.423588603977119060e+00
-1.879425225937499818e+03 nan 2.422254408778672374e+00
-1.878382838125000035e+03 nan 2.420981775341676911e+00
-1.877340450312499570e+03 nan 2.419805759771683107e+00
-1.876298062499999787e+03 nan 2.418756162527069709e+00
-1.875255674687500004e+03 nan 2.417816671038341081e+00
-1.874213286874999540e+03 nan 2.416995772506461027e+00
-1.873170899062499757e+03 nan 2.416298377932598829e+00
-1.872128511249999974e+03 nan 2.415710478202284239e+00
-1.871086123437499964e+03 nan 2.415219416894236026e+00
-1.870043735624999954e+03 nan 2.414788883952204923e+00
-1.869001347812499716e+03 nan 2.414382583851516273e+00
-1.867958959999999934e+03 nan 2.413963304530692078e+00
-1.866916572187500151e+03 nan 2.413480728925535335e+00
-1.865874184375000368e+03 nan 2.412887870242263144e+00
-1.864831796562499903e+03 nan 2.412168690889236800e+00
-1.863789408750000121e+03 nan 2.411321956616915063e+00
-1.862747020937499883e+03 nan 2.410352280942933412e+00
-1.861704633124999873e+03 nan 2.409244830915156399e+00
-1.860662245312500090e+03 nan 2.408002321218743802e+00
-1.859619857499999853e+03 nan 2.406663070750959310e+00
-1.858577469687500070e+03 nan 2.405267505908068149e+00
-1.857535081874999605e+03 nan 2.403837688338160028e+00
-1.856492694062499822e+03 nan 2.402352652737809180e+00
-1.855450306250000040e+03 nan 2.400778712944895421e+00
-1.854407918437499802e+03 nan 2.399106232064006416e+00
-1.853365530624999792e+03 nan 2.397352332167188571e+00
-1.852323142812499555e+03 nan 2.395509595489700772e+00
-1.851280754999999772e+03 nan 2.393559278770358567e+00
-1.850238367187499989e+03 nan 2.391479687408339938e+00
-1.849195979374999524e+03 nan 2.389246111599720113e+00
-1.848153591562499741e+03 nan 2.386859222472760056e+00
-1.847111203749999731e+03 nan 2.384336230401367551e+00
-1.846068815937499494e+03 nan 2.381723806028547497e+00
-1.845026428124999711e+03 nan 2.379078994506579114e+00
-1.843984040312499928e+03 nan 2.376446135258000414e+00
-1.842941652499999918e+03 nan 2.373860429620185286e+00
-1.841899264687499681e+03 nan 2.371389246843959242e+00
-1.840856876874999671e+03 nan 2.369058462196750980e+00
-1.839814489062499888e+03 nan 2.366838464992346847e+00
-1.838772101249999878e+03 nan 2.364726492303494521e+00
-1.837729713437499640e+03 nan 2.362728787739739378e+00
-1.836687325624999630e+03 nan 2.360826749973290895e+00
-1.835644937812499847e+03 nan 2.358961341232254316e+00
-1.834602549999999837e+03 nan 2.357110576035339466e+00
-1.833560162187499600e+03 nan 2.355284222736254485e+00
-1.832517774374999817e+03 nan 2.353454585728265158e+00
-1.831475386562499580e+03 nan 2.351571248577124962e+00
-1.830432998749999570e+03 nan 2.349618496816299196e+00
-1.829390610937499559e+03 nan 2.347582671482660199e+00
-1.828348223124999777e+03 nan 2.345436409164646907e+00
-1.827305835312499767e+03 nan 2.343192793176337663e+00
-1.826263447499999984e+03 nan 2.340829623948228466e+00
-1.825221059687499746e+03 nan 2.338296720125184081e+00
-1.824178671874999736e+03 nan 2.335594671231457031e+00
-1.823136284062499726e+03 nan 2.332731579797274968e+00
-1.822093896250000171e+03 nan 2.329733714339457862e+00
-1.821051508437499933e+03 nan 2.326652775219892444e+00
-1.820009120624999923e+03 nan 2.323531797404314148e+00
-1.818966732812500140e+03 nan 2.320351571305751204e+00
-1.817924344999999676e+03 nan 2.317029054636123409e+00
-1.816881957187499893e+03 nan 2.313586251596905008e+00
-1.815839569375000110e+03 nan 2.310104593832041697e+00
-1.814797181562500100e+03 nan 2.306614478384299005e+00
-1.813754793750000090e+03 nan 2.303123101184434418e+00
-1.812712405937499852e+03 nan 2.299642748690898131e+00
-1.811670018124999842e+03 nan 2.296137861552181469e+00
-1.810627630312500060e+03 nan 2.292535834163376141e+00
-1.809585242499999822e+03 nan 2.288835149525473511e+00
-1.808542854687499812e+03 nan 2.285012196543553031e+00
-1.807500466874999802e+03 nan 2.280923934692338229e+00
-1.806458079062500019e+03 nan 2.276523922669780653e+00
-1.805415691249999782e+03 nan 2.271839331985395116e+00
-1.804373303437499771e+03 nan 2.266852069366639189e+00
-1.803330915624999989e+03 nan 2.261595876623056611e+00
-1.802288527812499524e+03 nan 2.256042083099579099e+00
-1.801246139999999741e+03 nan 2.250053807564628361e+00
-1.800203752187499731e+03 nan 2.243565882052146687e+00
-1.799161364374999721e+03 nan 2.236608139060208167e+00
-1.798118976562500166e+03 nan 2.229260338238774342e+00
-1.797076588749999701e+03 nan 2.221600406518214665e+00
-1.796034200937499918e+03 nan 2.213655999521127793e+00
-1.794991813125000135e+03 nan 2.205511255554055694e+00
-1.793949425312499670e+03 nan 2.197246965510997185e+00
-1.792907037499999888e+03 nan 2.188838079204214804e+00
-1.791864649687499650e+03 nan 2.180233734202824625e+00
-1.790822261874999867e+03 nan 2.171476279038293544e+00
-1.789779874062499857e+03 nan 2.162571212416637856e+00
-1.788737486249999620e+03 nan 2.153624815902563938e+00
-1.787695098437499837e+03 nan 2.144802545049134590e+00
-1.786652710624999372e+03 nan 2.136191628620773830e+00
-1.785610322812499589e+03 nan 2.127880951900595896e+00
-1.784567934999999807e+03 nan 2.119868866577764965e+00
-1.783525547187499569e+03 nan 2.112091092091535671e+00
-1.782483159374999786e+03 nan 2.104425328538539475e+00
-1.781440771562499549e+03 nan 2.096794437700791214e+00
-1.780398383749999539e+03 nan 2.089122667891882390e+00
-1.779355995937499756e+03 nan 2.081303029763716506e+00
-1.778313608124999973e+03 nan 2.073231513344546251e+00
-1.777271220312499509e+03 nan 2.064802441568330593e+00
-1.776228832499999726e+03 nan 2.055890122680315013e+00
-1.775186444687500170e+03 nan 2.046344759592632734e+00
-1.774144056874999706e+03 nan 2.036102095865462314e+00
-1.773101669062499923e+03 nan 2.025198302105205350e+00
-1.772059281250000140e+03 nan 2.013566747532512302e+00
-1.771016893437499903e+03 nan 2.001163467185214540e+00
-1.769974505625000120e+03 nan 1.987932566805752144e+00
-1.768932117812500110e+03 nan 1.973717988787225153e+00
-1.767889729999999872e+03 nan 1.958655154234430817e+00
-1.766847342187500089e+03 nan 1.943079776573651385e+00
-1.765804954374999625e+03 nan 1.927037200907524950e+00
-1.764762566562499842e+03 nan 1.910337696322745860e+00
-1.763720178750000059e+03 nan 1.892754823647504692e+00
-1.762677790937499822e+03 nan 1.874040566347051406e+00
-1.761635403124999812e+03 nan 1.854174982755795842e+00
-1.760593015312499574e+03 nan 1.833433438724044073e+00
-1.759550627499999791e+03 nan 1.812293460546963386e+00
-1.758508239687500009e+03 nan 1.791502401217690776e+00
-1.757465851874999544e+03 nan 1.771524187253351146e+00
-1.756423464062499761e+03 nan 1.752614320650946800e+00
-1.755381076249999978e+03 nan 1.735534608730499251e+00
-1.754338688437499968e+03 nan 1.720895108413072583e+00
-1.753296300624999731e+03 nan 1.708931557829068915e+00
-1.752253912812499721e+03 nan 1.700133885168460868e+00
-1.751211524999999938e+03 nan 1.695050064332705997e+00
-1.750169137187500155e+03 nan 1.694204560571485052e+00
-1.749126749374999690e+03 nan 1.698110075810910891e+00
-1.748084361562499907e+03 nan 1.706771619935801620e+00
-1.747041973749999897e+03 nan 1.720282834496653424e+00
-1.745999585937499660e+03 nan 1.739040795191284960e+00
-1.744957198124999877e+03 nan 1.763323266497459185e+00
-1.743914810312499867e+03 nan 1.793207877005085882e+00
-1.742872422500000084e+03 nan 1.828649784291068059e+00
-1.741830034687499619e+03 nan 1.869687921216382831e+00
-1.740787646874999837e+03 nan 1.916288738897872213e+00
-1.739745259062499827e+03 nan 1.968524119463751054e+00
-1.738702871249999816e+03 nan 2.026859589523127614e+00
-1.737660483437499579e+03 nan 2.091521102067694482e+00
-1.736618095624999569e+03 nan 2.162097826717206406e+00
-1.735575707812499786e+03 nan 2.237955340886992772e+00
-1.734533320000000003e+03 nan 2.318343967691469665e+00
-1.733490932187499538e+03 nan 2.402827678819421831e+00
-1.732448544374999756e+03 nan 2.491255615698451109e+00
-1.731406156562499518e+03 nan 2.583441917177074387e+00
-1.730363768749999508e+03 nan 2.678772395742992529e+00
-1.729321380937499725e+03 nan 2.776073318871153717e+00
-1.728278993124999488e+03 nan 2.874423681306746303e+00
-1.727236605312499933e+03 nan 2.973617524831751346e+00
-1.726194217500000150e+03 nan 3.073604098017668207e+00
-1.725151829687499912e+03 nan 3.173865362227945131e+00
-1.724109441874999902e+03 nan 3.273860609675546041e+00
-1.723067054062500119e+03 nan 3.373848504883298460e+00
-1.722024666250000109e+03 nan 3.473900200085160428e+00
-1.720982278437499872e+03 nan 3.573238607609530604e+00
-1.719939890625000089e+03 nan 3.670824323374026754e+00
-1.718897502812500079e+03 nan 3.765802395492938270e+00
-1.717855114999999842e+03 nan 3.858014668824796711e+00
-1.716812727187499831e+03 nan 3.947449261451461577e+00
-1.715770339374999821e+03 nan 4.033861185322782816e+00
-1.714727951562500039e+03 nan 4.116849927463816172e+00
-1.713685563750000256e+03 nan 4.195746585225569980e+00
-1.712643175937499791e+03 nan 4.270146199375633778e+00
-1.711600788125000008e+03 nan 4.340023010196344622e+00
-1.710558400312499771e+03 nan 4.404861155987258137e+00
-1.709516012499999761e+03 nan 4.463820573922276047e+00
-1.708473624687499978e+03 nan 4.516517520525486162e+00
-1.707431236874999740e+03 nan 4.562716759092937835e+00
-1.706388849062500185e+03 nan 4.601949042327072803e+00
-1.705346461249999493e+03 nan 4.633820148474605105e+00
-1.704304073437499937e+03 nan 4.657889515652523293e+00
-1.703261685625000155e+03 nan 4.673811361943482900e+00
-1.702219297812499690e+03 nan 4.681664850737730532e+00
-1.701176909999999907e+03 nan 4.681770400951711153e+00
-1.700134522187499670e+03 nan 4.674665425470315050e+00
-1.699092134374999887e+03 nan 4.660937500680022438e+00
-1.698049746562500104e+03 nan 4.640443672303920408e+00
-1.697007358749999639e+03 nan 4.613163962555603348e+00
-1.695964970937499857e+03 nan 4.579633846338563963e+00
-1.694922583124999846e+03 nan 4.540298409448086936e+00
-1.693880195312499609e+03 nan 4.496051685355602068e+00
-1.692837807499999826e+03 nan 4.447496189703192826e+00
-1.691795419687499589e+03 nan 4.394698114990065463e+00
-1.690753031874999806e+03 nan 4.337734307889547836e+00
-1.689710644062499568e+03 nan 4.276912288817070085e+00
-1.688668256249999558e+03 nan 4.213433035680867356e+00
-1.687625868437499776e+03 nan 4.149023256433190809e+00
-1.686583480624999311e+03 nan 4.084774114710957527e+00
-1.685541092812499528e+03 nan 4.020833706970956989e+00
-1.684498704999999745e+03 nan 3.957622138891792041e+00
-1.683456317187499735e+03 nan 3.896380219345576545e+00
-1.682413929374999725e+03 nan 3.837656066790545495e+00
-1.681371541562499488e+03 nan 3.781185861184425345e+00
-1.680329153749999932e+03 nan 3.727208284370152835e+00
-1.679286765937499922e+03 nan 3.676376057456312907e+00
-1.678244378124999685e+03 nan 3.629300085473966764e+00
-1.677201990312499674e+03 nan 3.585620738962890464e+00
-1.676159602499999892e+03 nan 3.544604029859634853e+00
-1.675117214687500109e+03 nan 3.506109996287119390e+00
-1.674074826874999644e+03 nan 3.469721520102234891e+00
-1.673032439062499861e+03 nan 3.435261316564035106e+00
-1.671990051250000079e+03 nan 3.402957276909890361e+00
-1.670947663437499841e+03 nan 3.372360644677387942e+00
-1.669905275625000058e+03 nan 3.343070464850806278e+00
-1.668862887812500048e+03 nan 3.315207787501367687e+00
-1.667820499999999811e+03 nan 3.288624330388341122e+00
-1.666778112187500028e+03 nan 3.263245959194946533e+00
-1.665735724374999563e+03 nan 3.239191480963765635e+00
-1.664693336562499780e+03 nan 3.216386849837187700e+00
-1.663650948749999998e+03 nan 3.195049988334006219e+00
-1.662608560937499988e+03 nan 3.175628633307378657e+00
-1.661566173124999750e+03 nan 3.158339108181889898e+00
-1.660523785312499740e+03 nan 3.143119676011630670e+00
-1.659481397499999730e+03 nan 3.129550409361646857e+00
-1.658439009687500175e+03 nan 3.117062594319712776e+00
-1.657396621874999937e+03 nan 3.105455291116316019e+00
-1.656354234062499927e+03 nan 3.094475278851136046e+00
-1.655311846249999917e+03 nan 3.083812359407911874e+00
-1.654269458437500134e+03 nan 3.073424916261458417e+00
-1.653227070624999897e+03 nan 3.063137911641923061e+00
-1.652184682812499886e+03 nan 3.053104692113006724e+00
-1.651142295000000104e+03 nan 3.043662071527234225e+00
-1.650099907187499639e+03 nan 3.035038611283494614e+00
-1.649057519374999856e+03 nan 3.027380602227056183e+00
-1.648015131562499846e+03 nan 3.020582055727196291e+00
-1.646972743749999836e+03 nan 3.014451160527095830e+00
-1.645930355937499826e+03 nan 3.008634371517316275e+00
-1.644887968124999588e+03 nan 3.003061505781455143e+00
-1.643845580312499806e+03 nan 2.997899136538537235e+00
-1.642803192500000023e+03 nan 2.992996802079823215e+00
-1.641760804687499558e+03 nan 2.988222544513113199e+00
-1.640718416874999775e+03 nan 2.983734887196579866e+00
-1.639676029062499538e+03 nan 2.979682520188389638e+00
-1.638633641249999755e+03 nan 2.976121553746751136e+00
-1.637591253437499745e+03 nan 2.973130981195450495e+00
-1.636548865624999735e+03 nan 2.970760097942569455e+00
-1.635506477812499952e+03 nan 2.969027115939423034e+00
-1.634464089999999942e+03 nan 2.967722285730614029e+00
-1.633421702187499932e+03 nan 2.966575368754396536e+00
-1.632379314375000149e+03 nan 2.965417091260340587e+00
-1.631336926562499684e+03 nan 2.964056328379038430e+00
-1.630294538749999901e+03 nan 2.962336451112111746e+00
-1.629252150937499891e+03 nan 2.960263231450533272e+00
-1.628209763125000109e+03 nan 2.957946327538091946e+00
-1.627167375312499871e+03 nan 2.955442655195136936e+00
-1.626124987499999861e+03 nan 2.952750941673297103e+00
-1.625082599687499851e+03 nan 2.950059020443433155e+00
-1.624040211874999613e+03 nan 2.947521063165594590e+00
-1.622997824062499831e+03 nan 2.945096963827784187e+00
-1.621955436249999821e+03 nan 2.942851740809932171e+00
-1.620913048437499810e+03 nan 2.940899091662397158e+00
-1.619870660624999573e+03 nan 2.939307705941064608e+00
-1.618828272812499563e+03 nan 2.938180280680532608e+00
-1.617785884999999780e+03 nan 2.937599368603931449e+00
-1.616743497187499997e+03 nan 2.937637609858043675e+00
-1.615701109374999760e+03 nan 2.938337248107273592e+00
-1.614658721562499750e+03 nan 2.939641606052386891e+00
-1.613616333749999740e+03 nan 2.941517397039681736e+00
-1.612573945937499957e+03 nan 2.943920748660910469e+00
-1.611531558124999947e+03 nan 2.946675722257384056e+00
-1.610489170312499937e+03 nan 2.949548212809967929e+00
-1.609446782499999927e+03 nan 2.952410287240256892e+00
-1.608404394687500144e+03 nan 2.955209408917623737e+00
-1.607362006874999906e+03 nan 2.957854916217536712e+00
-1.606319619062500124e+03 nan 2.960275859560272504e+00
-1.605277231249999659e+03 nan 2.962504882494064518e+00
-1.604234843437499876e+03 nan 2.964520545904480553e+00
-1.603192455625000093e+03 nan 2.966200410825128309e+00
-1.602150067812499628e+03 nan 2.967518969627409575e+00
-1.601107679999999846e+03 nan 2.968565127275403004e+00
-1.600065292187499836e+03 nan 2.969404805969039884e+00
-1.599022904374999825e+03 nan 2.970009715651794391e+00
-1.597980516562500043e+03 nan 2.970350566663102487e+00
-1.596938128749999578e+03 nan 2.970491583748524178e+00
-1.595895740937499795e+03 nan 2.970602503283403806e+00
-1.594853353124999785e+03 nan 2.970756345575955581e+00
-1.593810965312499548e+03 nan 2.970965852388818274e+00
-1.592768577499999765e+03 nan 2.971233110197806226e+00
-1.591726189687499755e+03 nan 2.971558166771753662e+00
-1.590683801874999745e+03 nan 2.972038075619963138e+00
-1.589641414062499734e+03 nan 2.972730569783787580e+00
-1.588599026249999952e+03 nan 2.973627141097489712e+00
-1.587556638437499942e+03 nan 2.974728294406479900e+00
-1.586514250624999931e+03 nan 2.976019338625039534e+00
-1.585471862812500149e+03 nan 2.977520028501722482e+00
-1.584429474999999911e+03 nan 2.979203023761283653e+00
-1.583387087187499901e+03 nan 2.980988812398458698e+00
-1.582344699375000118e+03 nan 2.982806905986992163e+00
-1.581302311562499881e+03 nan 2.984594142751691770e+00
-1.580259923750000098e+03 nan 2.986328529637249041e+00
-1.579217535937499633e+03 nan 2.987962697173679683e+00
-1.578175148124999851e+03 nan 2.989457918778697376e+00
-1.577132760312500068e+03 nan 2.990816737970314776e+00
-1.576090372499999603e+03 nan 2.991976202724185185e+00
-1.575047984687499820e+03 nan 2.992800302760813658e+00
-1.574005596874999583e+03 nan 2.993267597452275108e+00
-1.572963209062499800e+03 nan 2.993435529027381303e+00
-1.571920821250000017e+03 nan 2.993265841955744300e+00
-1.570878433437499552e+03 nan 2.992750014316240659e+00
-1.569836045624999770e+03 nan 2.991974932917293106e+00
-1.568793657812499760e+03 nan 2.990913035645236029e+00
-1.567751269999999522e+03 nan 2.989532824214546913e+00
-1.566708882187499739e+03 nan 2.987900556924472539e+00
-1.565666494374999957e+03 nan 2.986056547992138377e+00
-1.564624106562499946e+03 nan 2.984025635180835412e+00
-1.563581718749999936e+03 nan 2.981902428244714187e+00
-1.562539330937500154e+03 nan 2.979755888851956858e+00
-1.561496943124999916e+03 nan 2.977576215139848159e+00
-1.560454555312499906e+03 nan 2.975369386535546390e+00
-1.559412167500000123e+03 nan 2.973170918861090861e+00
-1.558369779687499886e+03 nan 2.971052940592117331e+00
-1.557327391874999876e+03 nan 2.969119784072866253e+00
-1.556285004062499866e+03 nan 2.967407798969374788e+00
-1.555242616249999855e+03 nan 2.965923193733393859e+00
-1.554200228437500073e+03 nan 2.964676510694022493e+00
-1.553157840624999608e+03 nan 2.963685018466545973e+00
-1.552115452812499825e+03 nan 2.963053126236801837e+00
-1.551073065000000042e+03 nan 2.962792572129221202e+00
-1.550030677187499577e+03 nan 2.962797893068468635e+00
-1.548988289374999795e+03 nan 2.963012273254280515e+00
-1.547945901562500012e+03 nan 2.963419040541384053e+00
-1.546903513749999775e+03 nan 2.963923811839759725e+00
-1.545861125937499764e+03 nan 2.964465728404583444e+00
-1.544818738124999527e+03 nan 2.965041654392680304e+00
-1.543776350312499744e+03 nan 2.965652003426269889e+00
-1.542733962500000189e+03 nan 2.966345370210932142e+00
-1.541691574687499724e+03 nan 2.967146761391884713e+00
-1.540649186874999941e+03 nan 2.968057003718583609e+00
-1.539606799062499704e+03 nan 2.969026953579807948e+00
-1.538564411249999921e+03 nan 2.970020354992211065e+00
-1.537522023437499911e+03 nan 2.971006563738277872e+00
-1.536479635625000128e+03 nan 2.971861350175661443e+00
-1.535437247812499891e+03 nan 2.972454509631683894e+00
-1.534394859999999881e+03 nan 2.972769459907732781e+00
-1.533352472187499870e+03 nan 2.972824074263391569e+00
-1.532310084375000088e+03 nan 2.972605926373592222e+00
-1.531267696562499850e+03 nan 2.972189708146474985e+00
-1.530225308749999840e+03 nan 2.971589486145357561e+00
-1.529182920937499830e+03 nan 2.970776940498979446e+00
-1.528140533125000047e+03 nan 2.969798347204082756e+00
-1.527098145312499810e+03 nan 2.968637206118728944e+00
-1.526055757499999800e+03 nan 2.967306482765788012e+00
-1.525013369687500017e+03 nan 2.965821231983085227e+00
-1.523970981874999552e+03 nan 2.964180882234735748e+00
-1.522928594062499769e+03 nan 2.962409293370786845e+00
-1.521886206249999759e+03 nan 2.960534352948903436e+00
-1.520843818437499749e+03 nan 2.958645225266700596e+00
-1.519801430624999966e+03 nan 2.956795507606218898e+00
-1.518759042812499729e+03 nan 2.955003749391190926e+00
-1.517716654999999946e+03 nan 2.953334442997013198e+00
-1.516674267187500163e+03 nan 2.951818998859112586e+00
-1.515631879374999698e+03 nan 2.950458048080942142e+00
-1.514589491562499916e+03 nan 2.949283364571479105e+00
-1.513547103749999678e+03 nan 2.948344519299378685e+00
-1.512504715937499896e+03 nan 2.947597244531324545e+00
-1.511462328124999885e+03 nan 2.946986212445979358e+00
-1.510419940312500103e+03 nan 2.946548599613252772e+00
-1.509377552499999865e+03 nan 2.946366992001299590e+00
-1.508335164687499855e+03 nan 2.946528132832207714e+00
-1.507292776874999845e+03 nan 2.947077174693942148e+00
-1.506250389062500062e+03 nan 2.948057473608161061e+00
-1.505208001249999597e+03 nan 2.949470844250171364e+00
-1.504165613437499815e+03 nan 2.951246673081260319e+00
-1.503123225624999804e+03 nan 2.953268454476316141e+00
-1.502080837812499567e+03 nan 2.955392721954375634e+00
-1.501038449999999784e+03 nan 2.957546823001165670e+00
-1.499996062187499774e+03 nan 2.959671509686892854e+00
-1.498953674374999991e+03 nan 2.961661478254141056e+00
-1.497911286562499527e+03 nan 2.963428259367884898e+00
-1.496868898749999744e+03 nan 2.964931189034614167e+00
-1.495826510937499961e+03 nan 2.966176125761255999e+00
-1.494784123124999951e+03 nan 2.967211841753061297e+00
-1.493741735312499713e+03 nan 2.967983614375428569e+00
-1.492699347499999931e+03 nan 2.968373881591781061e+00
-1.491656959687499921e+03 nan 2.968371395726487005e+00
-1.490614571875000138e+03 nan 2.968009089230035258e+00
-1.489572184062499900e+03 nan 2.967375125047907236e+00
-1.488529796249999890e+03 nan 2.966587782130259754e+00
-1.487487408437499653e+03 nan 2.965734534786731658e+00
-1.486445020624999870e+03 nan 2.964868653236044427e+00
-1.485402632812499860e+03 nan 2.964059664334294020e+00
-1.484360244999999850e+03 nan 2.963398780334304039e+00
-1.483317857187499840e+03 nan 2.962964951473469277e+00
-1.482275469374999602e+03 nan 2.962788685900123120e+00
-1.481233081562499819e+03 nan 2.962898074688396388e+00
-1.480190693750000037e+03 nan 2.963317349487111230e+00
-1.479148305937499572e+03 nan 2.964050941577736076e+00
-1.478105918124999789e+03 nan 2.965067942707205972e+00
-1.477063530312500006e+03 nan 2.966272496410917725e+00
-1.476021142499999542e+03 nan 2.967657801368937420e+00
-1.474978754687499759e+03 nan 2.969252619645925240e+00
-1.473936366874999749e+03 nan 2.971014211641608060e+00
-1.472893979062499966e+03 nan 2.972924734144841263e+00
-1.471851591250000183e+03 nan 2.974984187086005427e+00
-1.470809203437499718e+03 nan 2.977093807436339556e+00
-1.469766815624999936e+03 nan 2.979124775418038329e+00
-1.468724427812499925e+03 nan 2.981013574319492765e+00
-1.467682039999999688e+03 nan 2.982668705270416609e+00
-1.466639652187499905e+03 nan 2.983990398325313986e+00
-1.465597264374999895e+03 nan 2.984913615522838626e+00
-1.464554876562500112e+03 nan 2.985368967312760358e+00
-1.463512488749999875e+03 nan 2.985354013014031249e+00
-1.462470100937500092e+03 nan 2.984894676508201172e+00
-1.461427713124999855e+03 nan 2.983989582014753061e+00
-1.460385325312499845e+03 nan 2.982656232081766223e+00
-1.459342937500000062e+03 nan 2.980949922034497934e+00
-1.458300549687499824e+03 nan 2.978993833538404523e+00
-1.457258161874999814e+03 nan 2.976931436145819010e+00
-1.456215774062500032e+03 nan 2.974879455543270268e+00
-1.455173386249999794e+03 nan 2.972939669765207960e+00
-1.454130998437500011e+03 nan 2.971215710040660429e+00
-1.453088610624999546e+03 nan 2.969826680262649621e+00
-1.452046222812499764e+03 nan 2.968883673625931419e+00
-1.451003835000000208e+03 nan 2.968398953598600620e+00
-1.449961447187499516e+03 nan 2.968305993505258922e+00
-1.448919059374999961e+03 nan 2.968522020012191565e+00
-1.447876671562499723e+03 nan 2.968953722409128027e+00
-1.446834283749999940e+03 nan 2.969538771714501646e+00
-1.445791895937499930e+03 nan 2.970246866053546153e+00
-1.444749508124999693e+03 nan 2.970999202635587810e+00
-1.443707120312499910e+03 nan 2.971693134131230263e+00
-1.442664732499999900e+03 nan 2.972255615646575588e+00
-1.441622344687499663e+03 nan 2.972636772106605374e+00
-1.440579956874999880e+03 nan 2.972791624494353080e+00
-1.439537569062499870e+03 nan 2.972698599237180161e+00
-1.438495181249999860e+03 nan 2.972342441141822000e+00
-1.437452793437499849e+03 nan 2.971711743439210629e+00
-1.436410405625000067e+03 nan 2.970862073369324285e+00
-1.435368017812499829e+03 nan 2.969783338931157424e+00
-1.434325629999999819e+03 nan 2.968454238187352878e+00
-1.433283242187500036e+03 nan 2.966980023089889951e+00
-1.432240854374999572e+03 nan 2.965432704971316280e+00
-1.431198466562499789e+03 nan 2.963900937404041702e+00
-1.430156078750000006e+03 nan 2.962497960959485255e+00
-1.429113690937499769e+03 nan 2.961281567410517290e+00
-1.428071303124999986e+03 nan 2.960323000697149709e+00
-1.427028915312499521e+03 nan 2.959699344687263256e+00
-1.425986527499999966e+03 nan 2.959455564394433136e+00
-1.424944139687500183e+03 nan 2.959640340975961514e+00
-1.423901751874999718e+03 nan 2.960318013032004369e+00
-1.422859364062499935e+03 nan 2.961475009803572256e+00
-1.421816976249999698e+03 nan 2.963120073995918258e+00
-1.420774588437499915e+03 nan 2.965341007209607582e+00
-1.419732200624999905e+03 nan 2.968117444059269694e+00
-1.418689812812499667e+03 nan 2.971345913146485884e+00
-1.417647424999999885e+03 nan 2.974947083670726133e+00
-1.416605037187499875e+03 nan 2.978777656793845097e+00
-1.415562649374999637e+03 nan 2.982681943459476237e+00
-1.414520261562499854e+03 nan 2.986532037494850744e+00
-1.413477873749999844e+03 nan 2.990257108724855506e+00
-1.412435485937499834e+03 nan 2.993810174762032261e+00
-1.411393098124999824e+03 nan 2.997086023927433285e+00
-1.410350710312500041e+03 nan 2.999994451793982275e+00
-1.409308322499999804e+03 nan 3.002479704732026189e+00
-1.408265934687499794e+03 nan 3.004506187941321738e+00
-1.407223546875000011e+03 nan 3.006102074317884121e+00
-1.406181159062500001e+03 nan 3.007306027672792315e+00
-1.405138771249999763e+03 nan 3.008059055103478485e+00
-1.404096383437499753e+03 nan 3.008294259792663183e+00
-1.403053995624999970e+03 nan 3.008019182321956198e+00
-1.402011607812500188e+03 nan 3.007287793086412364e+00
-1.400969219999999950e+03 nan 3.006230400753875820e+00
-1.399926832187499940e+03 nan 3.004939552328824703e+00
-1.398884444375000157e+03 nan 3.003474891643505451e+00
-1.397842056562499693e+03 nan 3.001912431010986371e+00
-1.396799668749999910e+03 nan 3.000386873196316362e+00
-1.395757280937500127e+03 nan 2.999066963149627174e+00
-1.394714893124999890e+03 nan 2.998044249170781939e+00
-1.393672505312499879e+03 nan 2.997394382538738355e+00
-1.392630117499999642e+03 nan 2.997137089537525334e+00
-1.391587729687499859e+03 nan 2.997377443958670895e+00
-1.390545341875000076e+03 nan 2.998204778346728272e+00
-1.389502954062499839e+03 nan 2.999613314856492519e+00
-1.388460566249999829e+03 nan 3.001587908418546835e+00
-1.387418178437499591e+03 nan 3.004000571934376751e+00
-1.386375790624999809e+03 nan 3.006755032323321863e+00
-1.385333402812499799e+03 nan 3.009820302471586828e+00
-1.384291015000000016e+03 nan 3.013120234485004989e+00
-1.383248627187499778e+03 nan 3.016571948180622798e+00
-1.382206239374999768e+03 nan 3.020175701353074782e+00
-1.381163851562499758e+03 nan 3.023917443968043628e+00
-1.380121463750000203e+03 nan 3.027701828899720837e+00
-1.379079075937499965e+03 nan 3.031425018113500069e+00
-1.378036688124999955e+03 nan 3.034960664214982451e+00
-1.376994300312499945e+03 nan 3.038218015962091734e+00
-1.375951912499999708e+03 nan 3.041172495687299637e+00
-1.374909524687499925e+03 nan 3.043808504025542483e+00
-1.373867136874999915e+03 nan 3.046091899693217808e+00
-1.372824749062500132e+03 nan 3.047898427482566230e+00
-1.371782361249999667e+03 nan 3.049114813085947340e+00
-1.370739973437499884e+03 nan 3.049738389332723010e+00
-1.369697585624999874e+03 nan 3.049817247723392466e+00
-1.368655197812499864e+03 nan 3.049421689726034224e+00
-1.367612809999999854e+03 nan 3.048630633809170654e+00
-1.366570422187499844e+03 nan 3.047499572117774669e+00
-1.365528034374999834e+03 nan 3.046095018288270673e+00
-1.364485646562500051e+03 nan 3.044534516999929163e+00
-1.363443258749999814e+03 nan 3.042932147660282638e+00
-1.362400870937499803e+03 nan 3.041379717018192874e+00
-1.361358483124999566e+03 nan 3.039959551039449259e+00
-1.360316095312499783e+03 nan 3.038704230762631742e+00
-1.359273707500000000e+03 nan 3.037688640719168998e+00
-1.358231319687499763e+03 nan 3.036977022359905298e+00
-1.357188931875000208e+03 nan 3.036569334133349063e+00
-1.356146544062499970e+03 nan 3.036427975989589800e+00
-1.355104156249999960e+03 nan 3.036453520869534017e+00
-1.354061768437500177e+03 nan 3.036655674356170564e+00
-1.353019380624999712e+03 nan 3.037073758471112050e+00
-1.351976992812499930e+03 nan 3.037657649028812745e+00
-1.350934604999999692e+03 nan 3.038314254548162285e+00
-1.349892217187499909e+03 nan 3.038993594431124823e+00
-1.348849829375000127e+03 nan 3.039774869625401887e+00
-1.347807441562499889e+03 nan 3.040768007178004328e+00
-1.346765053749999879e+03 nan 3.041980220851089989e+00
-1.345722665937499642e+03 nan 3.043375503408391136e+00
-1.344680278124999859e+03 nan 3.044898537911868264e+00
-1.343637890312499849e+03 nan 3.046487407074115250e+00
-1.342595502499999611e+03 nan 3.048125130350550993e+00
-1.341553114687499829e+03 nan 3.049767544637770111e+00
-1.340510726874999818e+03 nan 3.051319961658898183e+00
-1.339468339062499808e+03 nan 3.052652635149580629e+00
-1.338425951249999798e+03 nan 3.053727948997420061e+00
-1.337383563437499788e+03 nan 3.054613788696933341e+00
-1.336341175624999778e+03 nan 3.055285152600455856e+00
-1.335298787812499768e+03 nan 3.055705847114597251e+00
-1.334256399999999758e+03 nan 3.055913449300828866e+00
-1.333214012187500202e+03 nan 3.055890719384393162e+00
-1.332171624374999965e+03 nan 3.055673063788393762e+00
-1.331129236562500182e+03 nan 3.055379900977194474e+00
-1.330086848750000172e+03 nan 3.055064773752795837e+00
-1.329044460937499935e+03 nan 3.054721687441157130e+00
-1.328002073124999924e+03 nan 3.054320676138381430e+00
-1.326959685312499687e+03 nan 3.053861876710369572e+00
-1.325917297499999904e+03 nan 3.053324120671243591e+00
-1.324874909687500121e+03 nan 3.052677760162434417e+00
-1.323832521874999884e+03 nan 3.052040999352991335e+00
-1.322790134062499874e+03 nan 3.051572472916761480e+00
-1.321747746249999864e+03 nan 3.051360995239509322e+00
-1.320705358437499854e+03 nan 3.051427366060653679e+00
-1.319662970625000071e+03 nan 3.051718530785247019e+00
-1.318620582812499606e+03 nan 3.052192959105730630e+00
-1.317578194999999823e+03 nan 3.052812984634257543e+00
-1.316535807187499813e+03 nan 3.053566869761350500e+00
-1.315493419374999803e+03 nan 3.054446102166545440e+00
-1.314451031562499793e+03 nan 3.055534944627399163e+00
-1.313408643749999783e+03 nan 3.056882144162237580e+00
-1.312366255937499773e+03 nan 3.058492996279121190e+00
-1.311323868124999763e+03 nan 3.060393881043839581e+00
-1.310281480312499980e+03 nan 3.062486657744404539e+00
-1.309239092499999970e+03 nan 3.064703768028218533e+00
-1.308196704687499960e+03 nan 3.066946894958858305e+00
-1.307154316875000177e+03 nan 3.069089812300089815e+00
-1.306111929062499939e+03 nan 3.071106438402824157e+00
-1.305069541249999929e+03 nan 3.072956882012401802e+00
-1.304027153437500147e+03 nan 3.074562792700195502e+00
-1.302984765624999682e+03 nan 3.075945285733326706e+00
-1.301942377812499899e+03 nan 3.077094230178528456e+00
-1.300899989999999889e+03 nan 3.077933653709539197e+00
-1.299857602187499879e+03 nan 3.078423213128246072e+00
-1.298815214374999869e+03 nan 3.078550896016305494e+00
-1.297772826562499858e+03 nan 3.078369230990040339e+00
-1.296730438749999848e+03 nan 3.077971254628905751e+00
-1.295688050937499838e+03 nan 3.077394849620183059e+00
-1.294645663124999828e+03 nan 3.076643720052515185e+00
-1.293603275312499818e+03 nan 3.075686887914196976e+00
-1.292560887499999581e+03 nan 3.074527254346126615e+00
-1.291518499687499798e+03 nan 3.073232692049866266e+00
-1.290476111874999788e+03 nan 3.071814639993495355e+00
-1.289433724062499778e+03 nan 3.070347381697738243e+00
-1.288391336249999767e+03 nan 3.068955440620023900e+00
-1.287348948437499985e+03 nan 3.067651282423009551e+00
-1.286306560624999975e+03 nan 3.066441995528847553e+00
-1.285264172812500192e+03 nan 3.065399650847889124e+00
-1.284221784999999954e+03 nan 3.064581639689486270e+00
-1.283179397187499944e+03 nan 3.064054735759090153e+00
-1.282137009374999934e+03 nan 3.063816767488301451e+00
-1.281094621562500151e+03 nan 3.063847689121310225e+00
-1.280052233749999914e+03 nan 3.064179421619660282e+00
-1.279009845937499904e+03 nan 3.064821150878265676e+00
-1.277967458124999894e+03 nan 3.065745036360734588e+00
-1.276925070312500111e+03 nan 3.066982454276558023e+00
-1.275882682499999873e+03 nan 3.068567659969055672e+00
-1.274840294687499863e+03 nan 3.070413126398284120e+00
-1.273797906874999853e+03 nan 3.072347689950092331e+00
-1.272755519062499616e+03 nan 3.074297288790849514e+00
-1.271713131249999833e+03 nan 3.076155687185234466e+00
-1.270670743437499823e+03 nan 3.077834324961051138e+00
-1.269628355624999813e+03 nan 3.079417214740105546e+00
-1.268585967812499803e+03 nan 3.080948384978009713e+00
-1.267543579999999793e+03 nan 3.082358443046464114e+00
-1.266501192187499782e+03 nan 3.083546804111538808e+00
-1.265458804374999772e+03 nan 3.084501338216011135e+00
-1.264416416562499990e+03 nan 3.085282265682520730e+00
-1.263374028749999979e+03 nan 3.085912205382618012e+00
-1.262331640937499969e+03 nan 3.086329270959873750e+00
-1.261289253125000187e+03 nan 3.086512904517992872e+00
-1.260246865312499949e+03 nan 3.086410995704456539e+00
-1.259204477499999939e+03 nan 3.086012887080608724e+00
-1.258162089687499929e+03 nan 3.085421272616971855e+00
-1.257119701874999919e+03 nan 3.084769752242398688e+00
-1.256077314062499909e+03 nan 3.084128745932394278e+00
-1.255034926249999899e+03 nan 3.083549347335921897e+00
-1.253992538437499888e+03 nan 3.083127656561720720e+00
-1.252950150624999878e+03 nan 3.082887983638014084e+00
-1.251907762812499868e+03 nan 3.082934075051101619e+00
-1.250865374999999858e+03 nan 3.083366208711570078e+00
-1.249822987187499848e+03 nan 3.084176862687372900e+00
-1.248780599374999838e+03 nan 3.085352143774866995e+00
-1.247738211562499828e+03 nan 3.086910755818256025e+00
-1.246695823749999818e+03 nan 3.088913147130344150e+00
-1.245653435937499808e+03 nan 3.091385497773610602e+00
-1.244611048124999797e+03 nan 3.094359655555639410e+00
-1.243568660312499787e+03 nan 3.097756093844508563e+00
-1.242526272499999550e+03 nan 3.101368194616567653e+00
-1.241483884687499767e+03 nan 3.105081742915283272e+00
-1.240441496874999984e+03 nan 3.108830690053164147e+00
-1.239399109062499974e+03 nan 3.112607501822068912e+00
-1.238356721249999964e+03 nan 3.116428299876814911e+00
-1.237314333437499954e+03 nan 3.120208684356936768e+00
-1.236271945624999944e+03 nan 3.123877883435923319e+00
-1.235229557812500161e+03 nan 3.127439856635561011e+00
-1.234187169999999924e+03 nan 3.130913118629957914e+00
-1.233144782187499914e+03 nan 3.134288161224071612e+00
-1.232102394374999903e+03 nan 3.137424088038214709e+00
-1.231060006562500121e+03 nan 3.140277218371003265e+00
-1.230017618749999883e+03 nan 3.142969156142085385e+00
-1.228975230937499873e+03 nan 3.145520862127197503e+00
-1.227932843124999863e+03 nan 3.147834611127317661e+00
-1.226890455312499626e+03 nan 3.149848859347968322e+00
-1.225848067499999843e+03 nan 3.151541659384601513e+00
-1.224805679687499833e+03 nan 3.152928932700464149e+00
-1.223763291874999823e+03 nan 3.153964511377367774e+00
-1.222720904062499812e+03 nan 3.154638070084129442e+00
-1.221678516249999802e+03 nan 3.155090109506701435e+00
-1.220636128437499792e+03 nan 3.155434802094840840e+00
-1.219593740624999782e+03 nan 3.155831615717978433e+00
-1.218551352812499772e+03 nan 3.156468366582554363e+00
-1.217508964999999989e+03 nan 3.157411996608938676e+00
-1.216466577187499979e+03 nan 3.158495834846421157e+00
-1.215424189374999969e+03 nan 3.159595394686930181e+00
-1.214381801562499959e+03 nan 3.160710920623013287e+00
-1.213339413749999949e+03 nan 3.161756645560722223e+00
-1.212297025937499939e+03 nan 3.162695663222145903e+00
-1.211254638124999929e+03 nan 3.163543719678671096e+00
-1.210212250312499918e+03 nan 3.164261932955308332e+00
-1.209169862500000136e+03 nan 3.164824354028717313e+00
-1.208127474687499898e+03 nan 3.165179510462407642e+00
-1.207085086874999888e+03 nan 3.165327121994713888e+00
-1.206042699062499878e+03 nan 3.165364086020619805e+00
-1.205000311250000095e+03 nan 3.165281686164004071e+00
-1.203957923437499858e+03 nan 3.165035498669375169e+00
-1.202915535624999848e+03 nan 3.164709866839852115e+00
-1.201873147812499838e+03 nan 3.164398470987984435e+00
-1.200830759999999827e+03 nan 3.164121625142947813e+00
-1.199788372187499817e+03 nan 3.163902536179051150e+00
-1.198745984374999807e+03 nan 3.163709299556425325e+00
-1.197703596562499797e+03 nan 3.163566181541307198e+00
-1.196661208749999560e+03 nan 3.163643169265011323e+00
-1.195618820937499777e+03 nan 3.164082730273140687e+00
-1.194576433124999994e+03 nan 3.164898158844880793e+00
-1.193534045312499984e+03 nan 3.166021466476744539e+00
-1.192491657499999747e+03 nan 3.167397699031564429e+00
-1.191449269687499964e+03 nan 3.169079981377042277e+00
-1.190406881874999954e+03 nan 3.171092744665591656e+00
-1.189364494062499944e+03 nan 3.173297702344971327e+00
-1.188322106249999933e+03 nan 3.175583563278475019e+00
-1.187279718437499923e+03 nan 3.177912647510884980e+00
-1.186237330624999913e+03 nan 3.180276661899647195e+00
-1.185194942812500130e+03 nan 3.182734374913608999e+00
-1.184152554999999893e+03 nan 3.185268926912379950e+00
-1.183110167187499883e+03 nan 3.187875949275250420e+00
-1.182067779374999873e+03 nan 3.190581620916450589e+00
-1.181025391562500090e+03 nan 3.193261944575748412e+00
-1.179983003749999853e+03 nan 3.195810225794133430e+00
-1.178940615937499842e+03 nan 3.198206347605567323e+00
-1.177898228124999832e+03 nan 3.200409443022524947e+00
-1.176855840312499822e+03 nan 3.202394462723276991e+00
-1.175813452499999812e+03 nan 3.204292802384874683e+00
-1.174771064687499802e+03 nan 3.206157154229806405e+00
-1.173728676874999792e+03 nan 3.207903773829028804e+00
-1.172686289062499782e+03 nan 3.209491126401474936e+00
-1.171643901249999999e+03 nan 3.210990332835692129e+00
-1.170601513437499989e+03 nan 3.212377503131639500e+00
-1.169559125624999979e+03 nan 3.213594030700746451e+00
-1.168516737812499969e+03 nan 3.214717694088739197e+00
-1.167474349999999959e+03 nan 3.215750650407676492e+00
-1.166431962187499721e+03 nan 3.216607587625998743e+00
-1.165389574374999938e+03 nan 3.217265805783225741e+00
-1.164347186562499928e+03 nan 3.217831094605069442e+00
-1.163304798750000145e+03 nan 3.218290914851161144e+00
-1.162262410937499908e+03 nan 3.218567393882970862e+00
-1.161220023124999898e+03 nan 3.218618444376587284e+00
-1.160177635312499888e+03 nan 3.218390507458330774e+00
-1.159135247500000105e+03 nan 3.217846687450428789e+00
-1.158092859687499868e+03 nan 3.217035274819285640e+00
-1.157050471874999857e+03 nan 3.215984138991274222e+00
-1.156008084062499847e+03 nan 3.214676133839520222e+00
-1.154965696250000065e+03 nan 3.213097080580396447e+00
-1.153923308437499827e+03 nan 3.211225582930183897e+00
-1.152880920624999817e+03 nan 3.209169012790926701e+00
-1.151838532812499807e+03 nan 3.207024473098727402e+00
-1.150796144999999797e+03 nan 3.204801865627513013e+00
-1.149753757187499787e+03 nan 3.202479878124131041e+00
-1.148711369374999776e+03 nan 3.200045749116667171e+00
-1.147668981562499994e+03 nan 3.197544108838850985e+00
-1.146626593749999984e+03 nan 3.195037165026886949e+00
-1.145584205937499974e+03 nan 3.192645663835764758e+00
-1.144541818124999963e+03 nan 3.190505406439904768e+00
-1.143499430312499953e+03 nan 3.188743496000809419e+00
-1.142457042499999943e+03 nan 3.187401496327583406e+00
-1.141414654687499933e+03 nan 3.186461348984096720e+00
-1.140372266874999923e+03 nan 3.185931675195884605e+00
-1.139329879062499913e+03 nan 3.185815981625421234e+00
-1.138287491249999903e+03 nan 3.186073474004573303e+00
-1.137245103437499893e+03 nan 3.186710083127251458e+00
-1.136202715624999882e+03 nan 3.187759602989610475e+00
-1.135160327812500100e+03 nan 3.189156969920643903e+00
-1.134117939999999862e+03 nan 3.190869624070220567e+00
-1.133075552187499852e+03 nan 3.193039068081013454e+00
-1.132033164374999842e+03 nan 3.195838592934907130e+00
-1.130990776562499832e+03 nan 3.199188947981540743e+00
-1.129948388749999822e+03 nan 3.203075799937770363e+00
-1.128906000937499812e+03 nan 3.207563705947048760e+00
-1.127863613124999802e+03 nan 3.212468895028766980e+00
-1.126821225312499791e+03 nan 3.217658749404539442e+00
-1.125778837499999781e+03 nan 3.223144318149512078e+00
-1.124736449687499999e+03 nan 3.228798036985026432e+00
-1.123694061874999989e+03 nan 3.234357964817927034e+00
-1.122651674062499978e+03 nan 3.239682349659182670e+00
-1.121609286249999968e+03 nan 3.244724016441363990e+00
-1.120566898437499731e+03 nan 3.249394150174405915e+00
-1.119524510624999948e+03 nan 3.253725765035629713e+00
-1.118482122812499938e+03 nan 3.257853794605203746e+00
-1.117439734999999928e+03 nan 3.261771471235006103e+00
-1.116397347187499690e+03 nan 3.265452381758735090e+00
-1.115354959374999908e+03 nan 3.268910572738037867e+00
-1.114312571562499897e+03 nan 3.272047389341979251e+00
-1.113270183749999887e+03 nan 3.274893481210066959e+00
-1.112227795937499877e+03 nan 3.277539643892781296e+00
-1.111185408124999867e+03 nan 3.280018259710153483e+00
-1.110143020312500084e+03 nan 3.282313139847019112e+00
-1.109100632500000074e+03 nan 3.284341996828784804e+00
-1.108058244687499837e+03 nan 3.286126353002949863e+00
-1.107015856874999827e+03 nan 3.287706116293943381e+00
-1.105973469062499817e+03 nan 3.289044869574022201e+00
-1.104931081250000034e+03 nan 3.290098668284125782e+00
-1.103888693437499796e+03 nan 3.290865651632374878e+00
-1.102846305624999786e+03 nan 3.291365326464257723e+00
-1.101803917812500003e+03 nan 3.291678618607369877e+00
-1.100761529999999993e+03 nan 3.291905323329937350e+00
-1.099719142187499983e+03 nan 3.292135285783811760e+00
-1.098676754374999973e+03 nan 3.292386393221033991e+00
-1.097634366562499963e+03 nan 3.292725803867644796e+00
-1.096591978749999953e+03 nan 3.293216162823402016e+00
-1.095549590937499943e+03 nan 3.293836849417944634e+00
-1.094507203124999933e+03 nan 3.294570650486929431e+00
-1.093464815312499923e+03 nan 3.295324686013123117e+00
-1.092422427499999912e+03 nan 3.295901500562757214e+00
-1.091380039687499902e+03 nan 3.295996856238707196e+00
-1.090337651874999892e+03 nan 3.295475353224493364e+00
-1.089295264062499882e+03 nan 3.294319049211033246e+00
-1.088252876249999872e+03 nan 3.292522440186805621e+00
-1.087210488437500089e+03 nan 3.290272939865715340e+00
-1.086168100624999852e+03 nan 3.287812270981687490e+00
-1.085125712812499842e+03 nan 3.285190400657652443e+00
-1.084083324999999832e+03 nan 3.282462316646580724e+00
-1.083040937187500049e+03 nan 3.279858283613417136e+00
-1.081998549374999811e+03 nan 3.277483236594153748e+00
-1.080956161562499801e+03 nan 3.275351322012419075e+00
-1.079913773749999791e+03 nan 3.273630831767431193e+00
-1.078871385937500008e+03 nan 3.272439690765605924e+00
-1.077828998124999998e+03 nan 3.271726737009656993e+00
-1.076786610312499988e+03 nan 3.271492178098470482e+00
-1.075744222499999978e+03 nan 3.271821450552607757e+00
-1.074701834687499968e+03 nan 3.272757991724471349e+00
-1.073659446874999958e+03 nan 3.274349669481487535e+00
-1.072617059062499948e+03 nan 3.276593738472833639e+00
-1.071574671249999938e+03 nan 3.279507032716990622e+00
-1.070532283437499700e+03 nan 3.283117550264744278e+00
-1.069489895624999917e+03 nan 3.287370724739925087e+00
-1.068447507812499907e+03 nan 3.292349520114423278e+00
-1.067405119999999897e+03 nan 3.298151542651530654e+00
-1.066362732187499887e+03 nan 3.304729760618342116e+00
-1.065320344374999650e+03 nan 3.311992574605044926e+00
-1.064277956562499867e+03 nan 3.319895433671821827e+00
-1.063235568749999857e+03 nan 3.328312886891085842e+00
-1.062193180937499847e+03 nan 3.336977447570181887e+00
-1.061150793125000064e+03 nan 3.345567941961403502e+00
-1.060108405312499826e+03 nan 3.353846449448796285e+00
-1.059066017500000044e+03 nan 3.361690913928687685e+00
-1.058023629687500033e+03 nan 3.369104259295920389e+00
-1.056981241875000023e+03 nan 3.376165570584180209e+00
-1.055938854062499786e+03 nan 3.382760794563717255e+00
-1.054896466249999776e+03 nan 3.388660113257160766e+00
-1.053854078437499993e+03 nan 3.393741719455602546e+00
-1.052811690624999983e+03 nan 3.398040056884239934e+00
-1.051769302812499973e+03 nan 3.401544526636574250e+00
-1.050726914999999735e+03 nan 3.404328675798716120e+00
-1.049684527187499953e+03 nan 3.406494890028547662e+00
-1.048642139374999942e+03 nan 3.407957356944291583e+00
-1.047599751562499932e+03 nan 3.408619620780160453e+00
-1.046557363749999695e+03 nan 3.408449282224003785e+00
-1.045514975937499912e+03 nan 3.407385324106938729e+00
-1.044472588124999902e+03 nan 3.405463680286568096e+00
-1.043430200312499892e+03 nan 3.402855914214318211e+00
-1.042387812499999882e+03 nan 3.399586825710245730e+00
-1.041345424687499872e+03 nan 3.395799475397414113e+00
-1.040303036874999862e+03 nan 3.391724003187524428e+00
-1.039260649062499851e+03 nan 3.387551409811112357e+00
-1.038218261249999841e+03 nan 3.383412684538247728e+00
-1.037175873437500059e+03 nan 3.379363043372545672e+00
-1.036133485624999821e+03 nan 3.375469339973498073e+00
-1.035091097812500038e+03 nan 3.371704334533270231e+00
-1.034048710000000028e+03 nan 3.368164078039345810e+00
-1.033006322187500018e+03 nan 3.365003082499414599e+00
-1.031963934375000008e+03 nan 3.362266730029110473e+00
-1.030921546562499771e+03 nan 3.359961861211783418e+00
-1.029879158749999988e+03 nan 3.358128028226710526e+00
-1.028836770937499978e+03 nan 3.356925906547526317e+00
-1.027794383124999968e+03 nan 3.356364558618020411e+00
-1.026751995312499957e+03 nan 3.356257049759041600e+00
-1.025709607499999947e+03 nan 3.356559745913285653e+00
-1.024667219687499710e+03 nan 3.357300172022938511e+00
-1.023624831875000041e+03 nan 3.358371106934700645e+00
-1.022582444062499917e+03 nan 3.359724687416402844e+00
-1.021540056249999907e+03 nan 3.361378742952791931e+00
-1.020497668437499783e+03 nan 3.363334818014585892e+00
-1.019455280624999773e+03 nan 3.365574728227784362e+00
-1.018412892812499877e+03 nan 3.368098039425062584e+00
-1.017370504999999866e+03 nan 3.370920136647233445e+00
-1.016328117187499743e+03 nan 3.373753792888775749e+00
-1.015285729374999619e+03 nan 3.376362322727230580e+00
-1.014243341562499950e+03 nan 3.378848547381764433e+00
-1.013200953749999940e+03 nan 3.381264590502576883e+00
-1.012158565937500043e+03 nan 3.383514898999948617e+00
-1.011116178125000033e+03 nan 3.385585385129678659e+00
-1.010073790312499909e+03 nan 3.387552224032035042e+00
-1.009031402500000127e+03 nan 3.389437070844138145e+00
-1.007989014687500003e+03 nan 3.391365717827438786e+00
-1.006946626874999993e+03 nan 3.393482299067172026e+00
-1.005904239062499869e+03 nan 3.395816574831005852e+00
-1.004861851249999745e+03 nan 3.398456752509872558e+00
-1.003819463437500076e+03 nan 3.401501087660261824e+00
-1.002777075624999952e+03 nan 3.404904713386569082e+00
-1.001734687812499942e+03 nan 3.408630910458894547e+00
-1.000692299999999818e+03 nan 3.412673290659564262e+00
-9.996499121874999219e+02 nan 3.416899982232838529e+00
-9.986075243749999117e+02 nan 3.421049005893901818e+00
-9.975651365624999016e+02 nan 3.425099109684249132e+00
-9.965227487499997778e+02 nan 3.429248339798139256e+00
-9.954803609374998814e+02 nan 3.433503338429201523e+00
-9.944379731249997576e+02 nan 3.437812727434922166e+00
-9.933955853124999749e+02 nan 3.442072956009941898e+00
-9.923531974999998511e+02 nan 3.446187416228907896e+00
-9.913108096874999546e+02 nan 3.450099165239456589e+00
-9.902684218749998308e+02 nan 3.453663779989000204e+00
-9.892260340625000481e+02 nan 3.456817334131339514e+00
-9.881836462499999243e+02 nan 3.459611530074524932e+00
-9.871412584375000279e+02 nan 3.462109332017391239e+00
-9.860988706249999041e+02 nan 3.464429573578557520e+00
-9.850564828125000076e+02 nan 3.466697354726901104e+00
-9.840140949999998838e+02 nan 3.469054726689783763e+00
-9.829717071874999874e+02 nan 3.471516557990167229e+00
-9.819293193749999773e+02 nan 3.473939858540010750e+00
-9.808869315624998535e+02 nan 3.476284640069472687e+00
-9.798445437499999571e+02 nan 3.478815348336205648e+00
-9.788021559375001743e+02 nan 3.481875205097680226e+00
-9.777597681250000505e+02 nan 3.485575234247763277e+00
-9.767173803124999267e+02 nan 3.489822756267725090e+00
-9.756749924999999166e+02 nan 3.494677082557174685e+00
-9.746326046874997928e+02 nan 3.500259538931341119e+00
-9.735902168750000101e+02 nan 3.506421777672107165e+00
-9.725478290624998863e+02 nan 3.513089673471744501e+00
-9.715054412499998762e+02 nan 3.520222079806369475e+00
-9.704630534374997524e+02 nan 3.527678158621684990e+00
-9.694206656249998559e+02 nan 3.535207036396636582e+00
-9.683782778124999595e+02 nan 3.542500500783564821e+00
-9.673358899999999494e+02 nan 3.549340490184355268e+00
-9.662935021874998256e+02 nan 3.555534774345244120e+00
-9.652511143749997018e+02 nan 3.560960640767960594e+00
-9.642087265624999191e+02 nan 3.565524636259337132e+00
-9.631663387499999089e+02 nan 3.569028445285277851e+00
-9.621239509374998988e+02 nan 3.571356910221225700e+00
-9.610815631250000024e+02 nan 3.572637852602730923e+00
-9.600391753124998786e+02 nan 3.572995201020170430e+00
-9.589967874999997548e+02 nan 3.572479201547405392e+00
-9.579543996874999721e+02 nan 3.571147357730901639e+00
-9.569120118750000756e+02 nan 3.568903226181571409e+00
-9.558696240624999518e+02 nan 3.565715791725848405e+00
-9.548272362499998280e+02 nan 3.561922276837282020e+00
-9.537848484374999316e+02 nan 3.557896094099544548e+00
-9.527424606249999215e+02 nan 3.553829511812589104e+00
-9.517000728124999114e+02 nan 3.549830434532377232e+00
-9.506576849999999013e+02 nan 3.546083551597849048e+00
-9.496152971874998912e+02 nan 3.542907585630358902e+00
-9.485729093749997674e+02 nan 3.540640695717334197e+00
-9.475305215624999846e+02 nan 3.539511908935517592e+00
-9.464881337499998608e+02 nan 3.539691735558616603e+00
-9.454457459374999644e+02 nan 3.541220916537445085e+00
-9.444033581249998406e+02 nan 3.543929933308301639e+00
-9.433609703125000578e+02 nan 3.547673762430616495e+00
-9.423185824999999340e+02 nan 3.552364438772686484e+00
-9.412761946874999239e+02 nan 3.557819321138577351e+00
-9.402338068749998001e+02 nan 3.563795354574696983e+00
-9.391914190625000174e+02 nan 3.570085754868478123e+00
-9.381490312499998936e+02 nan 3.576530674467047088e+00
-9.371066434374997698e+02 nan 3.583013890873809615e+00
-9.360642556249999870e+02 nan 3.589450245849110654e+00
-9.350218678124999769e+02 nan 3.595766590719831513e+00
-9.339794799999999668e+02 nan 3.602041245907386724e+00
-9.329370921875001841e+02 nan 3.608419240922334570e+00
-9.318947043750000603e+02 nan 3.614696124129053167e+00
-9.308523165624999365e+02 nan 3.620708072702523594e+00
-9.298099287499999264e+02 nan 3.626547750603680065e+00
-9.287675409374998026e+02 nan 3.632385942890863806e+00
-9.277251531250000198e+02 nan 3.638369979838512069e+00
-9.266827653124998960e+02 nan 3.644568868030326314e+00
-9.256403774999998859e+02 nan 3.651121600814935420e+00
-9.245979896874997621e+02 nan 3.657947897836296480e+00
-9.235556018749998657e+02 nan 3.664833988225113970e+00
-9.225132140624998556e+02 nan 3.671807872383384908e+00
-9.214708262499999591e+02 nan 3.678778543194521244e+00
-9.204284384374998353e+02 nan 3.685451678936728648e+00
-9.193860506249999389e+02 nan 3.691758317032675762e+00
-9.183436628124998151e+02 nan 3.697689060693487129e+00
-9.173012749999999187e+02 nan 3.703182589525205515e+00
-9.162588871874999086e+02 nan 3.708183129595805205e+00
-9.152164993749997848e+02 nan 3.712417077701902102e+00
-9.141741115624998884e+02 nan 3.715465064191004529e+00
-9.131317237499999919e+02 nan 3.717115510647409415e+00
-9.120893359374998681e+02 nan 3.717401072140948504e+00
-9.110469481250000854e+02 nan 3.716581052820444597e+00
-9.100045603124999616e+02 nan 3.715056995790454675e+00
-9.089621724999998378e+02 nan 3.713224722889668872e+00
-9.079197846875000550e+02 nan 3.711209731739420814e+00
-9.068773968750000449e+02 nan 3.708950047365971781e+00
-9.058350090624999211e+02 nan 3.706386136461377934e+00
-9.047926212499999110e+02 nan 3.703583199686586003e+00
-9.037502334374999009e+02 nan 3.700644746648794392e+00
-9.027078456249998908e+02 nan 3.697480915608086782e+00
-9.016654578124999944e+02 nan 3.694159322956297231e+00
-9.006230699999998706e+02 nan 3.690887139346489931e+00
-8.995806821874998604e+02 nan 3.687827946066708495e+00
-8.985382943749998503e+02 nan 3.685032654489551973e+00
-8.974959065625000676e+02 nan 3.682313283479543564e+00
-8.964535187499999438e+02 nan 3.679463273185019201e+00
-8.954111309374999337e+02 nan 3.676380402790805135e+00
-8.943687431249998099e+02 nan 3.672904599368498779e+00
-8.933263553124996861e+02 nan 3.668782078178237871e+00
-8.922839674999999033e+02 nan 3.663869048184785981e+00
-8.912415796874998932e+02 nan 3.658068561443388322e+00
-8.901991918749997694e+02 nan 3.651278623539667922e+00
-8.891568040624999867e+02 nan 3.643395147661935507e+00
-8.881144162499998629e+02 nan 3.634285755960404707e+00
-8.870720284374998528e+02 nan 3.624143934017843627e+00
-8.860296406250000700e+02 nan 3.613113743125242028e+00
-8.849872528125000599e+02 nan 3.601263416357927571e+00
-8.839448649999999361e+02 nan 3.588861292499035738e+00
-8.829024771874998123e+02 nan 3.576196422334315006e+00
-8.818600893750000296e+02 nan 3.563452654212604376e+00
-8.808177015624999058e+02 nan 3.551040211262305402e+00
-8.797753137499998957e+02 nan 3.539403307557689171e+00
-8.787329259374997719e+02 nan 3.528772584187114258e+00
-8.776905381249999891e+02 nan 3.519573167926063562e+00
-8.766481503124998653e+02 nan 3.512216849942130903e+00
-8.756057624999999689e+02 nan 3.507066336417679064e+00
-8.745633746874998451e+02 nan 3.504536021012943259e+00
-8.735209868749999487e+02 nan 3.504959151922317773e+00
-8.724785990624999386e+02 nan 3.508529188766268181e+00
-8.714362112500000421e+02 nan 3.515414470130527658e+00
-8.703938234374999183e+02 nan 3.525300056464565124e+00
-8.693514356249999082e+02 nan 3.537513958052113328e+00
-8.683090478124997844e+02 nan 3.551520148772775887e+00
-8.672666600000000017e+02 nan 3.566951197277763885e+00
-8.662242721874998779e+02 nan 3.583353328918350567e+00
-8.651818843749997541e+02 nan 3.600346771317440631e+00
-8.641394965624997440e+02 nan 3.617777907733581877e+00
-8.630971087500000749e+02 nan 3.635470335615821114e+00
-8.620547209374999511e+02 nan 3.653484312850517224e+00
-8.610123331250000547e+02 nan 3.671891399771338715e+00
-8.599699453125000446e+02 nan 3.690406186687637202e+00
-8.589275574999999208e+02 nan 3.708469027188440847e+00
-8.578851696874999107e+02 nan 3.725500543524889796e+00
-8.568427818750001279e+02 nan 3.741125666660802374e+00
-8.558003940625000041e+02 nan 3.755000663847877007e+00
-8.547580062499998803e+02 nan 3.766996369725878591e+00
-8.537156184374998702e+02 nan 3.777604840860046664e+00
-8.526732306249997464e+02 nan 3.787138418158532360e+00
-8.516308428125000773e+02 nan 3.795393183131924086e+00
-8.505884549999999535e+02 nan 3.802416623009351682e+00
-8.495460671874999434e+02 nan 3.808413943820208925e+00
-8.485036793749998196e+02 nan 3.813634312493138001e+00
-8.474612915624999232e+02 nan 3.818396179170368221e+00
-8.464189037499999131e+02 nan 3.822878864171021185e+00
-8.453765159374999030e+02 nan 3.826806813032474608e+00
-8.443341281249997792e+02 nan 3.829531050952353688e+00
-8.432917403124996554e+02 nan 3.830889538179008902e+00
-8.422493524999998726e+02 nan 3.830944736760569125e+00
-8.412069646874998625e+02 nan 3.829568920178218150e+00
-8.401645768749999661e+02 nan 3.826685157004826809e+00
-8.391221890624998423e+02 nan 3.822575357487183023e+00
-8.380798012499999459e+02 nan 3.817348832585083507e+00
-8.370374134374998221e+02 nan 3.810959466028766673e+00
-8.359950256250000393e+02 nan 3.803590777742579032e+00
-8.349526378125000292e+02 nan 3.795687667750258232e+00
-8.339102499999999054e+02 nan 3.787961412203952882e+00
-8.328678621874997816e+02 nan 3.780693291753755236e+00
-8.318254743749999989e+02 nan 3.773651556965175846e+00
-8.307830865624998751e+02 nan 3.766713472981425337e+00
-8.297406987499998650e+02 nan 3.760223396397847306e+00
-8.286983109374999685e+02 nan 3.754505348914371154e+00
-8.276559231249999584e+02 nan 3.749463208473564624e+00
-8.266135353124999483e+02 nan 3.745139692686883404e+00
-8.255711475000000519e+02 nan 3.742375092595889630e+00
-8.245287596874999281e+02 nan 3.741853831016370702e+00
-8.234863718749999180e+02 nan 3.743397955412946843e+00
-8.224439840624997942e+02 nan 3.746681170004408479e+00
-8.214015962500000114e+02 nan 3.751226261783234150e+00
-8.203592084374998876e+02 nan 3.756449865752643280e+00
-8.193168206249998775e+02 nan 3.761918131575425761e+00
-8.182744328124998674e+02 nan 3.767358445411630452e+00
-8.172320449999999710e+02 nan 3.772641409044300342e+00
-8.161896571875000745e+02 nan 3.777453965692281646e+00
-8.151472693749999507e+02 nan 3.781869778196504939e+00
-8.141048815625000543e+02 nan 3.785895480691114479e+00
-8.130624937499999305e+02 nan 3.789020092740508883e+00
-8.120201059374998067e+02 nan 3.791151017897057329e+00
-8.109777181249999103e+02 nan 3.792506882240456179e+00
-8.099353303124997865e+02 nan 3.792919223124380235e+00
-8.088929424999998901e+02 nan 3.792185975463949088e+00
-8.078505546874998799e+02 nan 3.790478836101149440e+00
-8.068081668749998698e+02 nan 3.787695603926917176e+00
-8.057657790624999734e+02 nan 3.783580735022159747e+00
-8.047233912499999633e+02 nan 3.778247710944624860e+00
-8.036810034374999532e+02 nan 3.771855780705438921e+00
-8.026386156249998294e+02 nan 3.764786326019998519e+00
-8.015962278125000466e+02 nan 3.757962831710006224e+00
-8.005538399999999228e+02 nan 3.752364857635747786e+00
-7.995114521874999127e+02 nan 3.748610522562048519e+00
-7.984690643749997889e+02 nan 3.746960954116711928e+00
-7.974266765624998925e+02 nan 3.747744119089611026e+00
-7.963842887499998824e+02 nan 3.751349950042611070e+00
-7.953419009374998723e+02 nan 3.758214993536906245e+00
-7.942995131249999758e+02 nan 3.768049590604193089e+00
-7.932571253124999657e+02 nan 3.780007817569061235e+00
-7.922147374999999556e+02 nan 3.793598559620801947e+00
-7.911723496875000592e+02 nan 3.808929657972567551e+00
-7.901299618750000491e+02 nan 3.826071140890806799e+00
-7.890875740624999253e+02 nan 3.844353756528114285e+00
-7.880451862499998015e+02 nan 3.863361630061170171e+00
-7.870027984374997914e+02 nan 3.883407038936258715e+00
-7.859604106250000086e+02 nan 3.904332103928561448e+00
-7.849180228124998848e+02 nan 3.924998857754122827e+00
-7.838756349999997610e+02 nan 3.944591692376364644e+00
-7.828332471874999783e+02 nan 3.963018020096110927e+00
-7.817908593749999682e+02 nan 3.979979152249931929e+00
-7.807484715624999581e+02 nan 3.995400565051632658e+00
-7.797060837500000616e+02 nan 4.009547599538032081e+00
-7.786636959374999378e+02 nan 4.022532741805323830e+00
-7.776213081249999277e+02 nan 4.034748349387531796e+00
-7.765789203124998039e+02 nan 4.046406977354044976e+00
-7.755365325000000212e+02 nan 4.057736519649457030e+00
-7.744941446874998974e+02 nan 4.068870958557565309e+00
-7.734517568749998873e+02 nan 4.079974363668725346e+00
-7.724093690624997635e+02 nan 4.091047506964492264e+00
-7.713669812500000944e+02 nan 4.101678310699228724e+00
-7.703245934374999706e+02 nan 4.111388246892818010e+00
-7.692822056249999605e+02 nan 4.119912685948094122e+00
-7.682398178125000641e+02 nan 4.127199981366485915e+00
-7.671974299999999403e+02 nan 4.132858245256639584e+00
-7.661550421875000438e+02 nan 4.137147555183686265e+00
-7.651126543749999200e+02 nan 4.140485480914261274e+00
-7.640702665625000236e+02 nan 4.143092191867669527e+00
-7.630278787499998998e+02 nan 4.145380058841861448e+00
-7.619854909374997760e+02 nan 4.146957475817507621e+00
-7.609431031249998796e+02 nan 4.147548996279709854e+00
-7.599007153124999832e+02 nan 4.147537070291422268e+00
-7.588583274999999730e+02 nan 4.147063903036404042e+00
-7.578159396874998492e+02 nan 4.146265748380177918e+00
-7.567735518749998391e+02 nan 4.144847125126636556e+00
-7.557311640624999427e+02 nan 4.141975723125287168e+00
-7.546887762499999326e+02 nan 4.137173686954422891e+00
-7.536463884374999225e+02 nan 4.130721762944157049e+00
-7.526040006249997987e+02 nan 4.122928806701186666e+00
-7.515616128124999022e+02 nan 4.113432414456632102e+00
-7.505192249999998921e+02 nan 4.101681476005471616e+00
-7.494768371874999957e+02 nan 4.087307917936170654e+00
-7.484344493749998719e+02 nan 4.070836886869557247e+00
-7.473920615624999755e+02 nan 4.052764055905933027e+00
-7.463496737499999654e+02 nan 4.033223840725286280e+00
-7.453072859375000689e+02 nan 4.012512067002985461e+00
-7.442648981249999451e+02 nan 3.990733362396962747e+00
-7.432225103124999350e+02 nan 3.968306741465428722e+00
-7.421801224999999249e+02 nan 3.945472215298630569e+00
-7.411377346874998011e+02 nan 3.923107038061391272e+00
-7.400953468750000184e+02 nan 3.902447393755883454e+00
-7.390529590624998946e+02 nan 3.883476983971902996e+00
-7.380105712499997708e+02 nan 3.866480051419824981e+00
-7.369681834374998743e+02 nan 3.851977376118051577e+00
-7.359257956250000916e+02 nan 3.840130502993479578e+00
-7.348834078124999678e+02 nan 3.831346522805999744e+00
-7.338410199999998440e+02 nan 3.825887399764932528e+00
-7.327986321874999476e+02 nan 3.823862186304849420e+00
-7.317562443749999375e+02 nan 3.825459874472117772e+00
-7.307138565624999273e+02 nan 3.830644003524606322e+00
-7.296714687500000309e+02 nan 3.839113795205308044e+00
-7.286290809374999071e+02 nan 3.850960044962664419e+00
-7.275866931249998970e+02 nan 3.866357574410944853e+00
-7.265443053124997732e+02 nan 3.885112273630770829e+00
-7.255019175000001042e+02 nan 3.906405066811146742e+00
-7.244595296874999804e+02 nan 3.928982139058539325e+00
-7.234171418749999702e+02 nan 3.951240621178508050e+00
-7.223747540624998464e+02 nan 3.971933008279388666e+00
-7.213323662499999500e+02 nan 3.990667566966413560e+00
-7.202899784374999399e+02 nan 4.006309576163486597e+00
-7.192475906249999298e+02 nan 4.017415650283444606e+00
-7.182052028125000334e+02 nan 4.023360724760016716e+00
-7.171628149999999096e+02 nan 4.023252877592661036e+00
-7.161204271874997858e+02 nan 4.016822073358615519e+00
-7.150780393750000030e+02 nan 4.004789663102918063e+00
-7.140356515624999929e+02 nan 3.987500313355463621e+00
-7.129932637499999828e+02 nan 3.964893299429738338e+00
-7.119508759374998590e+02 nan 3.937216462949568729e+00
-7.109084881249998489e+02 nan 3.905658432712805439e+00
-7.098661003124999525e+02 nan 3.871406891250730009e+00
-7.088237124999999423e+02 nan 3.835098939960967623e+00
-7.077813246874998185e+02 nan 3.797810083706655959e+00
-7.067389368749999221e+02 nan 3.761484441663871525e+00
-7.056965490624999120e+02 nan 3.727591931309643059e+00
-7.046541612499999019e+02 nan 3.696763179731562765e+00
-7.036117734375000055e+02 nan 3.670065973603461096e+00
-7.025693856249998817e+02 nan 3.648540014961440203e+00
-7.015269978124999852e+02 nan 3.632494494576713251e+00
-7.004846099999999751e+02 nan 3.621600153398914390e+00
-6.994422221875000787e+02 nan 3.615265906569570031e+00
-6.983998343749999549e+02 nan 3.613464186747859852e+00
-6.973574465624999448e+02 nan 3.616145753497387538e+00
-6.963150587499998210e+02 nan 3.623105420303914137e+00
-6.952726709375000382e+02 nan 3.634497098440634844e+00
-6.942302831249999144e+02 nan 3.650089826887457978e+00
-6.931878953124999043e+02 nan 3.669301923294435053e+00
-6.921455075000000079e+02 nan 3.691529306715042313e+00
-6.911031196874998841e+02 nan 3.715786859816123666e+00
-6.900607318750001014e+02 nan 3.741430811754212993e+00
-6.890183440624999776e+02 nan 3.768265867443123085e+00
-6.879759562499998538e+02 nan 3.795330622860578096e+00
-6.869335684374999573e+02 nan 3.821071498628435315e+00
-6.858911806249998335e+02 nan 3.844164145750076589e+00
-6.848487928124999371e+02 nan 3.863416330830161449e+00
-6.838064049999999270e+02 nan 3.878180353636991207e+00
-6.827640171874999169e+02 nan 3.889128897415830455e+00
-6.817216293749999068e+02 nan 3.897043288502620495e+00
-6.806792415624997830e+02 nan 3.902030539107249840e+00
-6.796368537500000002e+02 nan 3.904647073648416011e+00
-6.785944659375001038e+02 nan 3.905910990977735864e+00
-6.775520781249999800e+02 nan 3.906326621064772464e+00
-6.765096903124998562e+02 nan 3.906503826098596921e+00
-6.754673024999998461e+02 nan 3.907293576657660861e+00
-6.744249146875000633e+02 nan 3.909173714294187363e+00
-6.733825268749999395e+02 nan 3.912247455954822151e+00
-6.723401390624999294e+02 nan 3.916683919254640767e+00
-6.712977512499998056e+02 nan 3.922864589195381502e+00
-6.702553634374999092e+02 nan 3.931708993029187305e+00
-6.692129756249998991e+02 nan 3.943957564712626152e+00
-6.681705878124998890e+02 nan 3.959659973130270849e+00
-6.671281999999998789e+02 nan 3.978161091900065838e+00
-6.660858121874999824e+02 nan 3.998558707735369477e+00
-6.650434243750000860e+02 nan 4.020080144646735576e+00
-6.640010365624999622e+02 nan 4.042157175670641145e+00
-6.629586487499999521e+02 nan 4.064698799976063093e+00
-6.619162609374999420e+02 nan 4.087219988682138094e+00
-6.608738731249999319e+02 nan 4.109721240119419861e+00
-6.598314853125000354e+02 nan 4.132411463044304512e+00
-6.587890974999999116e+02 nan 4.155306033352498041e+00
-6.577467096874999015e+02 nan 4.178104624763997244e+00
-6.567043218749998914e+02 nan 4.199796555550528332e+00
-6.556619340624998813e+02 nan 4.219724241356994199e+00
-6.546195462499999849e+02 nan 4.237202128666949008e+00
-6.535771584375000884e+02 nan 4.251978158432996757e+00
-6.525347706249999646e+02 nan 4.264430463376157832e+00
-6.514923828124998408e+02 nan 4.274352286241890120e+00
-6.504499949999999444e+02 nan 4.281888572423424577e+00
-6.494076071874999343e+02 nan 4.287160697007715626e+00
-6.483652193749999242e+02 nan 4.289629570026687766e+00
-6.473228315624999141e+02 nan 4.289164508272297560e+00
-6.462804437499997903e+02 nan 4.286037522899949437e+00
-6.452380559374998938e+02 nan 4.280436541901659453e+00
-6.441956681249998837e+02 nan 4.273405828760204805e+00
-6.431532803124999873e+02 nan 4.266229881852576789e+00
-6.421108924999999772e+02 nan 4.259174773390975055e+00
-6.410685046874999671e+02 nan 4.252046671690171920e+00
-6.400261168749999570e+02 nan 4.244853452666710325e+00
-6.389837290624999468e+02 nan 4.237356439978486655e+00
-6.379413412499999367e+02 nan 4.228817852786192155e+00
-6.368989534374999266e+02 nan 4.218791174348307749e+00
-6.358565656249999165e+02 nan 4.206785055743702983e+00
-6.348141778124999064e+02 nan 4.192372856579036799e+00
-6.337717899999998963e+02 nan 4.175313432500050936e+00
-6.327294021874998862e+02 nan 4.156080143070271404e+00
-6.316870143749999897e+02 nan 4.135288066125363038e+00
-6.306446265625000933e+02 nan 4.112847244100666266e+00
-6.296022387499999695e+02 nan 4.088121298365960499e+00
-6.285598509374999594e+02 nan 4.060241400964641478e+00
-6.275174631249999493e+02 nan 4.029450633435937235e+00
-6.264750753124999392e+02 nan 3.996479462436534291e+00
-6.254326874999999291e+02 nan 3.961250971275714683e+00
-6.243902996874999189e+02 nan 3.923376675715083639e+00
-6.233479118749999088e+02 nan 3.883172182280401952e+00
-6.223055240624998987e+02 nan 3.841107764806464875e+00
-6.212631362499997749e+02 nan 3.797209603504091646e+00
-6.202207484374999922e+02 nan 3.751645296979253974e+00
-6.191783606249999821e+02 nan 3.705287617742454742e+00
-6.181359728124999720e+02 nan 3.658894395522953591e+00
-6.170935849999999618e+02 nan 3.613644087173799591e+00
-6.160511971874999517e+02 nan 3.571316859897170737e+00
-6.150088093749999416e+02 nan 3.532756141733621735e+00
-6.139664215624999315e+02 nan 3.499401615148442168e+00
-6.129240337499999214e+02 nan 3.471767782390704493e+00
-6.118816459374999113e+02 nan 3.449178822300596359e+00
-6.108392581249999012e+02 nan 3.432332088016049720e+00
-6.097968703124998910e+02 nan 3.421559888864504906e+00
-6.087544824999999946e+02 nan 3.416014924248069295e+00
-6.077120946874999845e+02 nan 3.415626362003667982e+00
-6.066697068749999744e+02 nan 3.420751614327516510e+00
-6.056273190624999643e+02 nan 3.430942596527418953e+00
-6.045849312500000678e+02 nan 3.445955971610446422e+00
-6.035425434374999440e+02 nan 3.465237231108929006e+00
-6.025001556250000476e+02 nan 3.487560149704147516e+00
-6.014577678124999238e+02 nan 3.512009706508402829e+00
-6.004153799999999137e+02 nan 3.537720284349541888e+00
-5.993729921874999036e+02 nan 3.563762022619953562e+00
-5.983306043749997798e+02 nan 3.589343991985426197e+00
-5.972882165624999971e+02 nan 3.613084833597865586e+00
-5.962458287499998733e+02 nan 3.633731967950443842e+00
-5.952034409374999768e+02 nan 3.651473965671991007e+00
-5.941610531249999667e+02 nan 3.665871745367204504e+00
-5.931186653124999566e+02 nan 3.676586410624976597e+00
-5.920762774999999465e+02 nan 3.682952006486187368e+00
-5.910338896874999364e+02 nan 3.683805666540127532e+00
-5.899915018749999263e+02 nan 3.679569211482943913e+00
-5.889491140624999161e+02 nan 3.671145033977289973e+00
-5.879067262499999060e+02 nan 3.659720064995592548e+00
-5.868643384374998959e+02 nan 3.645451687904396110e+00
-5.858219506249999995e+02 nan 3.628596950823216982e+00
-5.847795628124999894e+02 nan 3.610728988284258367e+00
-5.837371749999999793e+02 nan 3.593098101808618772e+00
-5.826947871874999691e+02 nan 3.576485676463148966e+00
-5.816523993750000727e+02 nan 3.561840239885223802e+00
-5.806100115624999489e+02 nan 3.550740166100369244e+00
-5.795676237500000525e+02 nan 3.544127273249199295e+00
-5.785252359374999287e+02 nan 3.542207858473601867e+00
-5.774828481250000323e+02 nan 3.545887575373925404e+00
-5.764404603124999085e+02 nan 3.556673847154457224e+00
-5.753980724999998984e+02 nan 3.575691276336280033e+00
-5.743556846874998882e+02 nan 3.602995570635844746e+00
-5.733132968749999918e+02 nan 3.637228195809722120e+00
-5.722709090624999817e+02 nan 3.676949746093630012e+00
-5.712285212499999716e+02 nan 3.720787846125999554e+00
-5.701861334374999615e+02 nan 3.766692270990171121e+00
-5.691437456249999514e+02 nan 3.812937760449052416e+00
-5.681013578124999412e+02 nan 3.858347291137996127e+00
-5.670589699999999311e+02 nan 3.901228629804710302e+00
-5.660165821874999210e+02 nan 3.939872058731260118e+00
-5.649741943749999109e+02 nan 3.973683460821948010e+00
-5.639318065624999008e+02 nan 4.002100488079161522e+00
-5.628894187499998907e+02 nan 4.024743188347378542e+00
-5.618470309374999943e+02 nan 4.041455602958897053e+00
-5.608046431249999841e+02 nan 4.052242158192971289e+00
-5.597622553124999740e+02 nan 4.057613921367581256e+00
-5.587198674999999639e+02 nan 4.057531972172902179e+00
-5.576774796874999538e+02 nan 4.051856431932921332e+00
-5.566350918749999437e+02 nan 4.041253927955543723e+00
-5.555927040624999336e+02 nan 4.026899493180565059e+00
-5.545503162500000371e+02 nan 4.009822257525557099e+00
-5.535079284374999133e+02 nan 3.991428477839761513e+00
-5.524655406250000169e+02 nan 3.972942263950242747e+00
-5.514231528124998931e+02 nan 3.956150624973006735e+00
-5.503807649999999967e+02 nan 3.943010200193173276e+00
-5.493383771874999866e+02 nan 3.933795514676734939e+00
-5.482959893749999765e+02 nan 3.928016859475678579e+00
-5.472536015624999663e+02 nan 3.925726507643428231e+00
-5.462112137499999562e+02 nan 3.928171338620235264e+00
-5.451688259374999461e+02 nan 3.935277029102708823e+00
-5.441264381249999360e+02 nan 3.946499986517367997e+00
-5.430840503124999259e+02 nan 3.961868074191869926e+00
-5.420416624999999158e+02 nan 3.981198566079605872e+00
-5.409992746874999057e+02 nan 4.003811016964434977e+00
-5.399568868749998956e+02 nan 4.028771683231170186e+00
-5.389144990624999991e+02 nan 4.056037181821197102e+00
-5.378721112499999890e+02 nan 4.085388566295926616e+00
-5.368297234374999789e+02 nan 4.115043295818981761e+00
-5.357873356249999688e+02 nan 4.142570356557801148e+00
-5.347449478124999587e+02 nan 4.165634065003399833e+00
-5.337025599999999486e+02 nan 4.182436388789886550e+00
-5.326601721874998248e+02 nan 4.192889796489921217e+00
-5.316177843749999283e+02 nan 4.197706185404411983e+00
-5.305753965625000319e+02 nan 4.197561651955283857e+00
-5.295330087500000218e+02 nan 4.192576573126758355e+00
-5.284906209375000117e+02 nan 4.182172307404035116e+00
-5.274482331249998879e+02 nan 4.165794971634081634e+00
-5.264058453124999915e+02 nan 4.143214714857089476e+00
-5.253634574999998677e+02 nan 4.115035942874850861e+00
-5.243210696874999712e+02 nan 4.081488008441916726e+00
-5.232786818749998474e+02 nan 4.042655125825880269e+00
-5.222362940624999510e+02 nan 3.998775052482073100e+00
-5.211939062499999409e+02 nan 3.950756221590616235e+00
-5.201515184374999308e+02 nan 3.899921576615596575e+00
-5.191091306249999207e+02 nan 3.846135680046495420e+00
-5.180667428124999105e+02 nan 3.789159064394365117e+00
-5.170243550000000141e+02 nan 3.730237434342398295e+00
-5.159819671875000040e+02 nan 3.671245881403457201e+00
-5.149395793749999939e+02 nan 3.612950308981741632e+00
-5.138971915624999838e+02 nan 3.556299492382336336e+00
-5.128548037499999737e+02 nan 3.502367405633815434e+00
-5.118124159375000204e+02 nan 3.451830356108401165e+00
-5.107700281249999534e+02 nan 3.405171846812104164e+00
-5.097276403124998865e+02 nan 3.362999378242320425e+00
-5.086852524999999332e+02 nan 3.326364102301193171e+00
-5.076428646874998094e+02 nan 3.296599432044549527e+00
-5.066004768749999698e+02 nan 3.274926369770564616e+00
-5.055580890625000166e+02 nan 3.261810783846417650e+00
-5.045157012500000633e+02 nan 3.258799764051713233e+00
-5.034733134374999963e+02 nan 3.266985452725190253e+00
-5.024309256249998725e+02 nan 3.286508622889980025e+00
-5.013885378124999761e+02 nan 3.317739898570751134e+00
-5.003461499999999091e+02 nan 3.361469942086667384e+00
-4.993037621874999559e+02 nan 3.417362034172755969e+00
-4.982613743749998889e+02 nan 3.483066055334215427e+00
-4.972189865624998788e+02 nan 3.556348479686529895e+00
-4.961765987499999255e+02 nan 3.636138277315147160e+00
-4.951342109374999154e+02 nan 3.720383737660387435e+00
-4.940918231249999621e+02 nan 3.807261383086694817e+00
-4.930494353124999520e+02 nan 3.895534801762219335e+00
-4.920070474999999419e+02 nan 3.981735053471235464e+00
-4.909646596874999886e+02 nan 4.062909157750996592e+00
-4.899222718749999785e+02 nan 4.136619600685146558e+00
-4.888798840625000253e+02 nan 4.200946428845503178e+00
-4.878374962499999583e+02 nan 4.255460694725653248e+00
-4.867951084375000050e+02 nan 4.299958749209160658e+00
-4.857527206249999381e+02 nan 4.334273931627286913e+00
-4.847103328124999280e+02 nan 4.357876165165237126e+00
-4.836679449999999747e+02 nan 4.371467351492844600e+00
-4.826255571874998509e+02 nan 4.376365216803048241e+00
-4.815831693749999545e+02 nan 4.371788975090217910e+00
-4.805407815625000012e+02 nan 4.357062764506155261e+00
-4.794983937499998774e+02 nan 4.332796405215847635e+00
-4.784560059375000378e+02 nan 4.299484112013251647e+00
-4.774136181249999140e+02 nan 4.258532524158278321e+00
-4.763712303124999607e+02 nan 4.211323435178220720e+00
-4.753288424999999506e+02 nan 4.159100575201001071e+00
-4.742864546874998837e+02 nan 4.104129060257642791e+00
-4.732440668749999304e+02 nan 4.048233005193432099e+00
-4.722016790624999203e+02 nan 3.992695397052813622e+00
-4.711592912499999670e+02 nan 3.938528912342454280e+00
-4.701169034374999001e+02 nan 3.886717284936570760e+00
-4.690745156249999468e+02 nan 3.838957798292651713e+00
-4.680321278124999935e+02 nan 3.796582415278789924e+00
-4.669897399999999834e+02 nan 3.759843443999996815e+00
-4.659473521875000301e+02 nan 3.728715344598498849e+00
-4.649049643749999632e+02 nan 3.703356328782327012e+00
-4.638625765625000099e+02 nan 3.683589041404597086e+00
-4.628201887499999430e+02 nan 3.668854575861629108e+00
-4.617778009374999328e+02 nan 3.659444731620575819e+00
-4.607354131249999796e+02 nan 3.655286148780036104e+00
-4.596930253124999695e+02 nan 3.655015646954718811e+00
-4.586506374999999593e+02 nan 3.657616491403528958e+00
-4.576082496874998924e+02 nan 3.662892328366498251e+00
-4.565658618749999960e+02 nan 3.670231643558361512e+00
-4.555234740625000427e+02 nan 3.678065282078433640e+00
-4.544810862499999189e+02 nan 3.686400010263656490e+00
-4.534386984375000225e+02 nan 3.695735222027732636e+00
-4.523963106249999555e+02 nan 3.705787201855474500e+00
-4.513539228124999454e+02 nan 3.717703485827771104e+00
-4.503115349999999353e+02 nan 3.732670549411773564e+00
-4.492691471874999252e+02 nan 3.751673077291118208e+00
-4.482267593749999719e+02 nan 3.775596203260575212e+00
-4.471843715624999049e+02 nan 3.804321495546880261e+00
-4.461419837499999517e+02 nan 3.838509011090279532e+00
-4.450995959374998847e+02 nan 3.878752507491974644e+00
-4.440572081249999314e+02 nan 3.924803928034861666e+00
-4.430148203125000350e+02 nan 3.974727819017268793e+00
-4.419724324999999681e+02 nan 4.025975519042466644e+00
-4.409300446875000148e+02 nan 4.078769514813839869e+00
-4.398876568749999478e+02 nan 4.132750888160185987e+00
-4.388452690624999946e+02 nan 4.186172748074257655e+00
-4.378028812499999844e+02 nan 4.239826914626708465e+00
-4.367604934374999743e+02 nan 4.294999064528655097e+00
-4.357181056250000211e+02 nan 4.351552650542532596e+00
-4.346757178124999541e+02 nan 4.408906886799921487e+00
-4.336333300000000008e+02 nan 4.465265359589382754e+00
-4.325909421874998770e+02 nan 4.518411288678609417e+00
-4.315485543750000375e+02 nan 4.567659704824020395e+00
-4.305061665625000273e+02 nan 4.613323261303246881e+00
-4.294637787499999604e+02 nan 4.656308214437710369e+00
-4.284213909375000640e+02 nan 4.696423599598443133e+00
-4.273790031249999402e+02 nan 4.733038035503345675e+00
-4.263366153124998732e+02 nan 4.767151875684534801e+00
-4.252942274999999768e+02 nan 4.799296225233211644e+00
-4.242518396874999098e+02 nan 4.828491937850479587e+00
-4.232094518749999565e+02 nan 4.854046813434210073e+00
-4.221670640624998896e+02 nan 4.876129102931046511e+00
-4.211246762499999363e+02 nan 4.894665294759095175e+00
-4.200822884374999830e+02 nan 4.909983647453067590e+00
-4.190399006249999729e+02 nan 4.922128659084394009e+00
-4.179975128125000197e+02 nan 4.930593083982008018e+00
-4.169551249999999527e+02 nan 4.934113790808864586e+00
-4.159127371874999994e+02 nan 4.932289887000387729e+00
-4.148703493749999325e+02 nan 4.926014252716678143e+00
-4.138279615624999792e+02 nan 4.914982141214563782e+00
-4.127855737500000259e+02 nan 4.899211772148492905e+00
-4.117431859374999590e+02 nan 4.879571857647528432e+00
-4.107007981250000057e+02 nan 4.856015882564433284e+00
-4.096584103124999388e+02 nan 4.828147227763498250e+00
-4.086160224999999855e+02 nan 4.796127826483294498e+00
-4.075736346874999754e+02 nan 4.760632121870308708e+00
-4.065312468749999653e+02 nan 4.723765160412994213e+00
-4.054888590624999551e+02 nan 4.686694414854605029e+00
-4.044464712499999450e+02 nan 4.648517881025969523e+00
-4.034040834374999349e+02 nan 4.608968445851338025e+00
-4.023616956249999816e+02 nan 4.569623009464639729e+00
-4.013193078124999147e+02 nan 4.533093653292340264e+00
-4.002769199999999614e+02 nan 4.501247440331043848e+00
-3.992345321874998945e+02 nan 4.474661879710846613e+00
-3.981921443749999412e+02 nan 4.454123561747236337e+00
-3.971497565624999879e+02 nan 4.439716233652213795e+00
-3.961073687499999778e+02 nan 4.429747097766575159e+00
-3.950649809375000245e+02 nan 4.424027555149447011e+00
-3.940225931249999007e+02 nan 4.423170443298383603e+00
-3.929802053125000043e+02 nan 4.427721284235080823e+00
-3.919378174999998805e+02 nan 4.438845657129179223e+00
-3.908954296874999841e+02 nan 4.457481394904817762e+00
-3.898530418750000308e+02 nan 4.483803407529316942e+00
-3.888106540624999639e+02 nan 4.515939523953997892e+00
-3.877682662500000106e+02 nan 4.552809585901575140e+00
-3.867258784374999436e+02 nan 4.594886164775216386e+00
-3.856834906250000472e+02 nan 4.641618120103544243e+00
-3.846411028124999802e+02 nan 4.691330518056730625e+00
-3.835987149999999701e+02 nan 4.743933452986556887e+00
-3.825563271874999600e+02 nan 4.799576313862496058e+00
-3.815139393749999499e+02 nan 4.855313015789723963e+00
-3.804715515624999398e+02 nan 4.908180843448697317e+00
-3.794291637499999865e+02 nan 4.956126897143722232e+00
-3.783867759374999196e+02 nan 4.997455262480641203e+00
-3.773443881249999663e+02 nan 5.032441262572955765e+00
-3.763020003124998993e+02 nan 5.063022871804763625e+00
-3.752596124999999461e+02 nan 5.089664503666946338e+00
-3.742172246874999360e+02 nan 5.111155144858112287e+00
-3.731748368749999827e+02 nan 5.126481828989085443e+00
-3.721324490624999726e+02 nan 5.135504497103500654e+00
-3.710900612499999625e+02 nan 5.137889918296408176e+00
-3.700476734375000092e+02 nan 5.133738623234740395e+00
-3.690052856249998854e+02 nan 5.124946781633754611e+00
-3.679628978125000458e+02 nan 5.113806296230109183e+00
-3.669205099999999220e+02 nan 5.101913039049465581e+00
-3.658781221874999687e+02 nan 5.089440031050327384e+00
-3.648357343750000155e+02 nan 5.077583942719718912e+00
-3.637933465624999485e+02 nan 5.069243816896610966e+00
-3.627509587500000521e+02 nan 5.064801296060696956e+00
-3.617085709374999851e+02 nan 5.064016293100760180e+00
-3.606661831249999750e+02 nan 5.067869994504866860e+00
-3.596237953124999649e+02 nan 5.076929912607464956e+00
-3.585814074999999548e+02 nan 5.092729618343203590e+00
-3.575390196875000015e+02 nan 5.116103067374825564e+00
-3.564966318749999914e+02 nan 5.145972821018121479e+00
-3.554542440624999244e+02 nan 5.181576712152693887e+00
-3.544118562499999712e+02 nan 5.221150878160876196e+00
-3.533694684374999611e+02 nan 5.263079764399996918e+00
-3.523270806249999509e+02 nan 5.307792583026582633e+00
-3.512846928124999408e+02 nan 5.355127571792179353e+00
-3.502423049999999876e+02 nan 5.403109160249125686e+00
-3.491999171874999774e+02 nan 5.449051884975533611e+00
-3.481575293749999105e+02 nan 5.491427755766931540e+00
-3.471151415624999572e+02 nan 5.529153309646575032e+00
-3.460727537500000039e+02 nan 5.561170690589388954e+00
-3.450303659375000507e+02 nan 5.587382963988696716e+00
-3.439879781249999269e+02 nan 5.608513918058645409e+00
-3.429455903124999168e+02 nan 5.624291972903902703e+00
-3.419032024999999635e+02 nan 5.633213077610011332e+00
-3.408608146874999534e+02 nan 5.636873911652669378e+00
-3.398184268750000001e+02 nan 5.637514030502824625e+00
-3.387760390624999900e+02 nan 5.636803321671728817e+00
-3.377336512499999230e+02 nan 5.638289641151265741e+00
-3.366912634374999698e+02 nan 5.643047042937492819e+00
-3.356488756249999028e+02 nan 5.649462334807065389e+00
-3.346064878124999495e+02 nan 5.656231025482883368e+00
-3.335640999999999394e+02 nan 5.662738681456424672e+00
-3.325217121875000430e+02 nan 5.670546544016104029e+00
-3.314793243749999760e+02 nan 5.681186193705945797e+00
-3.304369365624999659e+02 nan 5.695424665038735235e+00
-3.293945487499999558e+02 nan 5.715680211262172072e+00
-3.283521609374999457e+02 nan 5.742485649527114155e+00
-3.273097731249999924e+02 nan 5.773690384779135876e+00
-3.262673853124999823e+02 nan 5.807868433228177807e+00
-3.252249974999999722e+02 nan 5.843804641543144385e+00
-3.241826096874999621e+02 nan 5.878509478045081948e+00
-3.231402218749998951e+02 nan 5.909436126171358161e+00
-3.220978340624999419e+02 nan 5.937132360947034115e+00
-3.210554462499999886e+02 nan 5.962272437115538892e+00
-3.200130584374999785e+02 nan 5.982831063981747910e+00
-3.189706706249999684e+02 nan 5.996747167842896964e+00
-3.179282828124999583e+02 nan 6.002525782235966112e+00
-3.168858949999999481e+02 nan 5.999484472243414857e+00
-3.158435071874999949e+02 nan 5.988811782134950690e+00
-3.148011193749999848e+02 nan 5.972640435188985464e+00
-3.137587315624999746e+02 nan 5.955309538392048019e+00
-3.127163437499999645e+02 nan 5.940797193446291757e+00
-3.116739559374999544e+02 nan 5.930452155981817519e+00
-3.106315681249998875e+02 nan 5.926468690434729680e+00
-3.095891803124999910e+02 nan 5.930548188524123354e+00
-3.085467924999999809e+02 nan 5.944552575974874742e+00
-3.075044046874999708e+02 nan 5.972282633655466633e+00
-3.064620168749999607e+02 nan 6.015407560762739081e+00
-3.054196290624999506e+02 nan 6.073579676636307489e+00
-3.043772412499999973e+02 nan 6.144725113465477229e+00
-3.033348534374999872e+02 nan 6.225842428488574498e+00
-3.022924656250000339e+02 nan 6.315656334750266332e+00
-3.012500778125000238e+02 nan 6.412959035473950742e+00
-3.002076899999999569e+02 nan 6.514055841144704040e+00
-2.991653021874998899e+02 nan 6.616330081199946811e+00
-2.981229143749999366e+02 nan 6.717291747599663410e+00
-2.970805265624999834e+02 nan 6.812798798344486428e+00
-2.960381387499999732e+02 nan 6.900880578660671283e+00
-2.949957509374999631e+02 nan 6.979854516724587121e+00
-2.939533631249999530e+02 nan 7.048373699353365218e+00
-2.929109753124999997e+02 nan 7.106560519375691776e+00
-2.918685874999999896e+02 nan 7.153914675121709976e+00
-2.908261996875000364e+02 nan 7.189525963521063545e+00
-2.897838118750000262e+02 nan 7.213793347637718512e+00
-2.887414240625000161e+02 nan 7.226545077763426583e+00
-2.876990362499999492e+02 nan 7.227828773198724299e+00
-2.866566484374999959e+02 nan 7.218400130195408160e+00
-2.856142606249999858e+02 nan 7.196876567308046369e+00
-2.845718728124999757e+02 nan 7.162808481106725189e+00
-2.835294849999999656e+02 nan 7.118759361210635461e+00
-2.824870971874999555e+02 nan 7.067872097834615452e+00
-2.814447093749999453e+02 nan 7.013486873129135546e+00
-2.804023215624999921e+02 nan 6.958304500536844017e+00
-2.793599337499999820e+02 nan 6.904703262496219907e+00
-2.783175459374999718e+02 nan 6.855577205286556008e+00
-2.772751581250000186e+02 nan 6.812310849306942195e+00
-2.762327703125000085e+02 nan 6.776657442155513245e+00
-2.751903824999999983e+02 nan 6.750964457387659934e+00
-2.741479946874999882e+02 nan 6.737254315671649785e+00
-2.731056068749999781e+02 nan 6.736683364262088247e+00
-2.720632190624999680e+02 nan 6.749693519138973308e+00
-2.710208312499999579e+02 nan 6.776377524770110128e+00
-2.699784434374999478e+02 nan 6.814079779291462025e+00
-2.689360556249999945e+02 nan 6.860448118390727323e+00
-2.678936678124999844e+02 nan 6.911974170050525501e+00
-2.668512799999999743e+02 nan 6.963604153616917536e+00
-2.658088921874999642e+02 nan 7.013449709576647706e+00
-2.647665043750000109e+02 nan 7.060542689097602853e+00
-2.637241165624999439e+02 nan 7.103413767788916644e+00
-2.626817287499999338e+02 nan 7.142252683887716280e+00
-2.616393409374999237e+02 nan 7.176538995591530856e+00
-2.605969531249999704e+02 nan 7.205298676575117689e+00
-2.595545653124999603e+02 nan 7.229205164524510785e+00
-2.585121775000000071e+02 nan 7.246062340068833763e+00
-2.574697896874999969e+02 nan 7.254210235965752318e+00
-2.564274018749999868e+02 nan 7.254934349018462569e+00
-2.553850140624999767e+02 nan 7.247373341770613209e+00
-2.543426262499999666e+02 nan 7.230824201784603389e+00
-2.533002384374999849e+02 nan 7.207146481296846652e+00
-2.522578506250000316e+02 nan 7.178879605977133593e+00
-2.512154628124999363e+02 nan 7.145838108508356434e+00
-2.501730749999999546e+02 nan 7.106742951806438668e+00
-2.491306871874999445e+02 nan 7.061611028124954004e+00
-2.480882993749999628e+02 nan 7.009123233221239424e+00
-2.470459115624999811e+02 nan 6.946616277161485442e+00
-2.460035237499999710e+02 nan 6.872257655286540867e+00
-2.449611359374999893e+02 nan 6.786597605596334404e+00
-2.439187481249999792e+02 nan 6.691516907072204035e+00
-2.428763603124999690e+02 nan 6.588361173907673063e+00
-2.418339724999999873e+02 nan 6.477205634820064617e+00
-2.407915846874999772e+02 nan 6.359918682091306508e+00
-2.397491968749999387e+02 nan 6.238433971261139632e+00
-2.387068090624999570e+02 nan 6.115033648653679599e+00
-2.376644212499999753e+02 nan 5.994480130907056115e+00
-2.366220334374999652e+02 nan 5.879747847572723174e+00
-2.355796456249999835e+02 nan 5.772287532038696156e+00
-2.345372578124999734e+02 nan 5.673285798417527559e+00
-2.334948699999999917e+02 nan 5.583253436958504956e+00
-2.324524821874999816e+02 nan 5.501775777357130970e+00
-2.314100943749999715e+02 nan 5.427441458298868149e+00
-2.303677065624999898e+02 nan 5.359450018521697778e+00
-2.293253187499999797e+02 nan 5.298901982967185731e+00
-2.282829309374999980e+02 nan 5.247993162451161098e+00
-2.272405431249999594e+02 nan 5.210152117243739056e+00
-2.261981553124999778e+02 nan 5.187873887903514003e+00
-2.251557674999999676e+02 nan 5.179925623990091488e+00
-2.241133796874999859e+02 nan 5.182693894961007075e+00
-2.230709918749999758e+02 nan 5.193292804425419185e+00
-2.220286040624999657e+02 nan 5.208796075905482326e+00
-2.209862162499999840e+02 nan 5.226615129876668320e+00
-2.199438284374999739e+02 nan 5.244783287174522357e+00
-2.189014406249999922e+02 nan 5.259517348756502564e+00
-2.178590528125000105e+02 nan 5.268805797235204480e+00
-2.168166650000000004e+02 nan 5.272231405595989351e+00
-2.157742771875000187e+02 nan 5.266078573537601670e+00
-2.147318893749999802e+02 nan 5.247121807794226100e+00
-2.136895015624999701e+02 nan 5.215610132498712304e+00
-2.126471137499999884e+02 nan 5.170770164988500284e+00
-2.116047259374999783e+02 nan 5.110541549836674413e+00
-2.105623381249999682e+02 nan 5.037882839987075201e+00
-2.095199503124999865e+02 nan 4.958128262313140411e+00
-2.084775624999999764e+02 nan 4.872033295724823354e+00
-2.074351746874999662e+02 nan 4.782584485907371175e+00
-2.063927868750000130e+02 nan 4.695731387197096929e+00
-2.053503990625000029e+02 nan 4.614328904754165350e+00
-2.043080112499999927e+02 nan 4.541774396235693345e+00
-2.032656234374999826e+02 nan 4.481962167508204864e+00
-2.022232356249999725e+02 nan 4.436739860457374007e+00
-2.011808478124999908e+02 nan 4.407191814465649671e+00
-2.001384599999999807e+02 nan 4.390737676869396644e+00
-1.990960721874999706e+02 nan 4.384378547091270839e+00
-1.980536843749999889e+02 nan 4.386857219147874076e+00
-1.970112965624999504e+02 nan 4.395522905563268523e+00
-1.959689087499999403e+02 nan 4.410330633019634128e+00
-1.949265209375000154e+02 nan 4.434009790973084009e+00
-1.938841331250000053e+02 nan 4.469265251758532287e+00
-1.928417453125000236e+02 nan 4.517397502846206336e+00
-1.917993574999999851e+02 nan 4.577344097541927503e+00
-1.907569696874999750e+02 nan 4.646522685167801647e+00
-1.897145818749999933e+02 nan 4.719696940681179953e+00
-1.886721940624999831e+02 nan 4.790834553263599638e+00
-1.876298062499999730e+02 nan 4.856856709770004166e+00
-1.865874184374999913e+02 nan 4.917281551177281607e+00
-1.855450306249999812e+02 nan 4.971253978626040571e+00
-1.845026428124999427e+02 nan 5.017943556400747518e+00
-1.834602549999999610e+02 nan 5.057779686402479769e+00
-1.824178671875000077e+02 nan 5.091532134444586077e+00
-1.813754793750000260e+02 nan 5.119608964614932312e+00
-1.803330915624999875e+02 nan 5.142903869253848015e+00
-1.792907037499999774e+02 nan 5.163421864194606137e+00
-1.782483159374999957e+02 nan 5.184699595351607293e+00
-1.772059281249999856e+02 nan 5.212474681708445523e+00
-1.761635403124999755e+02 nan 5.250669788543242511e+00
-1.751211524999999938e+02 nan 5.303369237626849753e+00
-1.740787646874999552e+02 nan 5.372630725565653798e+00
-1.730363768750000020e+02 nan 5.455835629167837375e+00
-1.719939890624999634e+02 nan 5.549449029936612376e+00
-1.709516012499999817e+02 nan 5.650745907044884220e+00
-1.699092134375000001e+02 nan 5.755589145641610394e+00
-1.688668256249999615e+02 nan 5.857512240069482345e+00
-1.678244378124999514e+02 nan 5.954186276208484507e+00
-1.667820499999999697e+02 nan 6.042666404670422153e+00
-1.657396621874999880e+02 nan 6.118959988028178643e+00
-1.646972743749999779e+02 nan 6.183483395311634823e+00
-1.636548865624999962e+02 nan 6.236931035835049819e+00
-1.626124987499999861e+02 nan 6.279244387296608387e+00
-1.615701109374999476e+02 nan 6.310426664006932640e+00
-1.605277231249999943e+02 nan 6.331442497222309562e+00
-1.594853353124999842e+02 nan 6.344226785826035275e+00
-1.584429474999999741e+02 nan 6.348665025977631160e+00
-1.574005596874999924e+02 nan 6.343736398322412207e+00
-1.563581718749999823e+02 nan 6.328979317094958645e+00
-1.553157840624999437e+02 nan 6.304883319388216556e+00
-1.542733962499999905e+02 nan 6.271536102943095159e+00
-1.532310084374999803e+02 nan 6.226531611348714357e+00
-1.521886206249999987e+02 nan 6.167999805915454381e+00
-1.511462328125000170e+02 nan 6.096398785293621891e+00
-1.501038449999999784e+02 nan 6.013452253920296364e+00
-1.490614571874999683e+02 nan 5.922321139572367166e+00
-1.480190693749999866e+02 nan 5.827964587133022789e+00
-1.469766815624999765e+02 nan 5.731560511206255981e+00
-1.459342937499999948e+02 nan 5.630918359029982057e+00
-1.448919059375000131e+02 nan 5.527532464230962006e+00
-1.438495181249999746e+02 nan 5.423940056258235387e+00
-1.428071303124999929e+02 nan 5.322914778688397242e+00
-1.417647424999999828e+02 nan 5.227807871581095611e+00
-1.407223546874999727e+02 nan 5.141769825337778599e+00
-1.396799668749999910e+02 nan 5.069076636407936043e+00
-1.386375790625000093e+02 nan 5.011584373172709661e+00
-1.375951912499999992e+02 nan 4.969761515457957302e+00
-1.365528034374999891e+02 nan 4.942204278640800474e+00
-1.355104156249999789e+02 nan 4.925014719305559119e+00
-1.344680278124999973e+02 nan 4.913702038934646410e+00
-1.334256399999999871e+02 nan 4.904584169298148666e+00
-1.323832521875000054e+02 nan 4.895185444364385852e+00
-1.313408643749999669e+02 nan 4.883317554867104171e+00
-1.302984765624999852e+02 nan 4.868790567379613243e+00
-1.292560887500000035e+02 nan 4.851080822526351533e+00
-1.282137009374999934e+02 nan 4.829905399245562947e+00
-1.271713131249999833e+02 nan 4.806275185770196856e+00
-1.261289253125000158e+02 nan 4.783987681694938487e+00
-1.250865374999999773e+02 nan 4.765916040647995899e+00
-1.240441496874999814e+02 nan 4.750669371195312962e+00
-1.230017618749999855e+02 nan 4.735906972747449650e+00
-1.219593740624999896e+02 nan 4.718662153848940832e+00
-1.209169862499999937e+02 nan 4.696166655869421724e+00
-1.198745984374999694e+02 nan 4.667687134524361348e+00
-1.188322106249999877e+02 nan 4.634483690164617364e+00
-1.177898228124999918e+02 nan 4.599291995111118858e+00
-1.167474349999999959e+02 nan 4.566483152107800869e+00
-1.157050471874999857e+02 nan 4.537838421680373102e+00
-1.146626593749999898e+02 nan 4.512680855602905439e+00
-1.136202715624999797e+02 nan 4.489384752795395173e+00
-1.125778837499999838e+02 nan 4.467184113557391534e+00
-1.115354959374999879e+02 nan 4.448542973100605202e+00
-1.104931081249999920e+02 nan 4.435256711519875772e+00
-1.094507203124999961e+02 nan 4.426072664194119710e+00
-1.084083325000000002e+02 nan 4.419155940120386816e+00
-1.073659446874999901e+02 nan 4.415326572499938429e+00
-1.063235568749999942e+02 nan 4.417618550131868993e+00
-1.052811690624999841e+02 nan 4.427895247161047543e+00
-1.042387812499999882e+02 nan 4.444156366315872297e+00
-1.031963934375000065e+02 nan 4.464643548326748146e+00
-1.021540056249999964e+02 nan 4.488714002579283324e+00
-1.011116178124999863e+02 nan 4.513866827659144931e+00
-1.000692299999999904e+02 nan 4.536687645507464062e+00
-9.902684218749999445e+01 nan 4.552957682831391573e+00
-9.798445437499997013e+01 nan 4.560142815146149609e+00
-9.694206656250000265e+01 nan 4.555547740926647826e+00
-9.589967874999999253e+01 nan 4.535888095159166689e+00
-9.485729093749999663e+01 nan 4.500754167596900501e+00
-9.381490312499998652e+01 nan 4.449859074665138081e+00
-9.277251531249999061e+01 nan 4.382500829167669032e+00
-9.173012749999998050e+01 nan 4.297897214602478755e+00
-9.068773968750001302e+01 nan 4.198065299321980248e+00
-8.964535187499998869e+01 nan 4.086635656530725136e+00
-8.860296406249999279e+01 nan 3.964527571519285587e+00
-8.756057624999999689e+01 nan 3.834081736620679859e+00
-8.651818843750000099e+01 nan 3.698284753367418798e+00
-8.547580062499999087e+01 nan 3.557455303958587667e+00
-8.443341281249998076e+01 nan 3.412527721921863044e+00
-8.339102499999998486e+01 nan 3.266767464230394769e+00
-8.234863718749998895e+01 nan 3.123779591530885025e+00
-8.130624937499999305e+01 nan 2.986766249346314961e+00
-8.026386156249999715e+01 nan 2.861849643770598473e+00
-7.922147374999998704e+01 nan 2.757147652515088865e+00
-7.817908593749999113e+01 nan 2.672916388357432282e+00
-7.713669812499999523e+01 nan 2.605706589970152365e+00
-7.609431031249999933e+01 nan 2.553890102667518924e+00
-7.505192249999998921e+01 nan 2.518850415662540421e+00
-7.400953468749999331e+01 nan 2.502146592946977055e+00
-7.296714687499999741e+01 nan 2.503573355891721253e+00
-7.192475906249998729e+01 nan 2.525244386428691090e+00
-7.088237124999999139e+01 nan 2.566883307197236785e+00
-6.983998343749999549e+01 nan 2.629262330840599127e+00
-6.879759562499999959e+01 nan 2.715803728943372963e+00
-6.775520781249998947e+01 nan 2.826243659117854357e+00
-6.671281999999999357e+01 nan 2.956262564868444631e+00
-6.567043218749998346e+01 nan 3.101747218753978075e+00
-6.462804437500000176e+01 nan 3.262713056414680679e+00
-6.358565656249999165e+01 nan 3.440133769809460507e+00
-6.254326874999998864e+01 nan 3.631236878747043040e+00
-6.150088093749999274e+01 nan 3.835605379009713545e+00
-6.045849312499999684e+01 nan 4.055542409765570788e+00
-5.941610531249999383e+01 nan 4.291506366432650488e+00
-5.837371749999999793e+01 nan 4.539576514219947789e+00
-5.733132968749999492e+01 nan 4.795045279068300914e+00
-5.628894187499999191e+01 nan 5.056565522773653676e+00
-5.524655406249999601e+01 nan 5.321806579247873259e+00
-5.420416625000000010e+01 nan 5.589593316393759892e+00
-5.316177843749999710e+01 nan 5.860533748166995238e+00
-5.211939062499999409e+01 nan 6.134864357955259528e+00
-5.107700281249999819e+01 nan 6.415242562694301043e+00
-5.003461499999999518e+01 nan 6.706292710155270065e+00
-4.899222718749998506e+01 nan 7.020101463175926426e+00
-4.794983937499999627e+01 nan 7.372298167400800573e+00
-4.690745156249999326e+01 nan 7.761535045121748411e+00
-4.586506374999999025e+01 nan 8.173240769581445520e+00
-4.482267593749999435e+01 nan 8.593672306091541202e+00
-4.378028812499999844e+01 nan 9.012025608169553337e+00
-4.273790031249999544e+01 nan 9.421128871799671956e+00
-4.169551249999999243e+01 nan 9.815649654160257143e+00
-4.065312468749999653e+01 nan 1.018991969435607814e+01
-3.961073687499999352e+01 nan 1.053837710306591546e+01
-3.856834906249999761e+01 nan 1.085492163555163359e+01
-3.752596124999999461e+01 nan 1.113814423035313972e+01
-3.648357343749999870e+01 nan 1.139139858243443371e+01
-3.544118562499999570e+01 nan 1.161646006757892557e+01
-3.439879781249999979e+01 nan 1.181194437086155169e+01
-3.335640999999999678e+01 nan 1.197489246559080200e+01
-3.231402218750000088e+01 nan 1.210629494730110700e+01
-3.127163437499999432e+01 nan 1.220716637485504208e+01
-3.022924656249999842e+01 nan 1.227633435182461064e+01
-2.918685874999999896e+01 nan 1.231281924587133858e+01
-2.814447093749999596e+01 nan 1.231361358382076432e+01
-2.710208312500000005e+01 nan 1.227871045770675806e+01
-2.605969531249999704e+01 nan 1.221110449277347954e+01
-2.501730749999999759e+01 nan 1.211176310665377720e+01
-2.397491968749999813e+01 nan 1.198184709558936412e+01
-2.293253187499999513e+01 nan 1.182032935035184629e+01
-2.189014406249999922e+01 nan 1.162620621808015642e+01
-2.084775624999999621e+01 nan 1.140242697705154740e+01
-1.980536843749999676e+01 nan 1.115036599129984118e+01
-1.876298062499999730e+01 nan 1.086823477120824677e+01
-1.772059281249999785e+01 nan 1.055266344806374157e+01
-1.667820499999999839e+01 nan 1.020505024531276206e+01
-1.563581718749999716e+01 nan 9.831492866598713576e+00
-1.459342937499999948e+01 nan 9.437552871975714908e+00
-1.355104156250000003e+01 nan 9.028901265282490485e+00
-1.250865374999999879e+01 nan 8.610875488983690929e+00
-1.146626593749999756e+01 nan 8.190659022886341845e+00
-1.042387812499999811e+01 nan 7.779079508209427729e+00
-9.381490312499998652e+00 nan 7.389916186467008430e+00
-8.339102499999999196e+00 nan 7.037785788743978088e+00
-7.296714687499999741e+00 nan 6.724054016929954081e+00
-6.254326874999999397e+00 nan 6.433062991178585932e+00
-5.211939062499999054e+00 nan 6.152699728515586663e+00
-4.169551249999999598e+00 nan 5.878329967206472162e+00
-3.127163437499999699e+00 nan 5.607290210824786847e+00
-2.084775624999999799e+00 nan 5.339344499348693596e+00
-1.042387812499999900e+00 nan 5.073883947593079924e+00
0.000000000000000000e+00 nan 4.812088839877179502e+00
1.042387812499999900e+00 nan 4.556299860317047923e+00
2.084775624999999799e+00 nan 4.307871622249106025e+00
3.127163437499999699e+00 nan 4.071533123379817098e+00
4.169551249999999598e+00 nan 3.851225757832365648e+00
5.211939062499999054e+00 nan 3.646495421340416598e+00
6.254326874999999397e+00 nan 3.455035039183686596e+00
7.296714687499999741e+00 nan 3.277268622775899587e+00
8.339102499999999196e+00 nan 3.115986690590682784e+00
9.381490312499998652e+00 nan 2.970217344343386578e+00
1.042387812499999811e+01 nan 2.839951086345842590e+00
1.146626593749999756e+01 nan 2.729327635157979604e+00
1.250865374999999879e+01 nan 2.642696227784504082e+00
1.355104156250000003e+01 nan 2.580331381758277587e+00
1.459342937499999948e+01 nan 2.538801849904138930e+00
1.563581718749999716e+01 nan 2.517339241944250183e+00
1.667820499999999839e+01 nan 2.516229260732750550e+00
1.772059281249999785e+01 nan 2.533353933255572343e+00
1.876298062499999730e+01 nan 2.568926805421183790e+00
1.980536843749999676e+01 nan 2.621386571853105085e+00
2.084775624999999621e+01 nan 2.689347773548817155e+00
2.189014406249999922e+01 nan 2.774454783385248202e+00
2.293253187499999513e+01 nan 2.880185596012629468e+00
2.397491968749999813e+01 nan 3.006290403693580693e+00
2.501730749999999759e+01 nan 3.144605089975405221e+00
2.605969531249999704e+01 nan 3.288970558142476630e+00
2.710208312500000005e+01 nan 3.436164818043544678e+00
2.814447093749999596e+01 nan 3.582558457679434927e+00
2.918685874999999896e+01 nan 3.724862235748609418e+00
3.022924656249999842e+01 nan 3.862133392281277278e+00
3.127163437499999432e+01 nan 3.994048916874622268e+00
3.231402218750000088e+01 nan 4.117597500391836363e+00
3.335640999999999678e+01 nan 4.230417166816991426e+00
3.439879781249999979e+01 nan 4.331577267688523136e+00
3.544118562499999570e+01 nan 4.417413787974295403e+00
3.648357343749999870e+01 nan 4.485887391289735682e+00
3.752596124999999461e+01 nan 4.537780003687573505e+00
3.856834906249999761e+01 nan 4.573793056772371912e+00
3.961073687499999352e+01 nan 4.594209719302315698e+00
4.065312468749999653e+01 nan 4.599437192799669560e+00
4.169551249999999243e+01 nan 4.592782690118690780e+00
4.273790031249999544e+01 nan 4.576960839860460872e+00
4.378028812499999844e+01 nan 4.554525044066672912e+00
4.482267593749999435e+01 nan 4.529730066088791141e+00
4.586506374999999025e+01 nan 4.506021015758161496e+00
4.690745156249999326e+01 nan 4.485922719742837295e+00
4.794983937499999627e+01 nan 4.470085492302886543e+00
4.899222718749998506e+01 nan 4.460286326418769320e+00
5.003461499999999518e+01 nan 4.458547438170118227e+00
5.107700281249999819e+01 nan 4.462990091046368235e+00
5.211939062499999409e+01 nan 4.470552199293382323e+00
5.316177843749999710e+01 nan 4.480406589245452764e+00
5.420416625000000010e+01 nan 4.494407956853502917e+00
5.524655406249999601e+01 nan 4.513823650057517511e+00
5.628894187499999191e+01 nan 4.536841405279489869e+00
5.733132968749999492e+01 nan 4.560972212374872825e+00
5.837371749999999793e+01 nan 4.586990797817820820e+00
5.941610531249999383e+01 nan 4.616541413424961604e+00
6.045849312499999684e+01 nan 4.650309882553363749e+00
6.150088093749999274e+01 nan 4.686496584884797478e+00
6.254326874999998864e+01 nan 4.720681724715651839e+00
6.358565656249999165e+01 nan 4.750097436554110431e+00
6.462804437500000176e+01 nan 4.773467136548765311e+00
6.567043218749998346e+01 nan 4.791530440197250940e+00
6.671281999999999357e+01 nan 4.807086425597201895e+00
6.775520781249998947e+01 nan 4.823136431386783940e+00
6.879759562499999959e+01 nan 4.842049757222619988e+00
6.983998343749999549e+01 nan 4.865235464835226509e+00
7.088237124999999139e+01 nan 4.889786432284666695e+00
7.192475906249998729e+01 nan 4.911858109846846787e+00
7.296714687499999741e+01 nan 4.930425851153899863e+00
7.400953468749999331e+01 nan 4.945774838280732055e+00
7.505192249999998921e+01 nan 4.958434249674898098e+00
7.609431031249999933e+01 nan 4.968595455686845241e+00
7.713669812499999523e+01 nan 4.978474644254389680e+00
7.817908593749999113e+01 nan 4.990580329750174293e+00
7.922147374999998704e+01 nan 5.008644941866408296e+00
8.026386156249999715e+01 nan 5.037222544865152862e+00
8.130624937499999305e+01 nan 5.080268572801357685e+00
8.234863718749998895e+01 nan 5.139211832558787663e+00
8.339102499999998486e+01 nan 5.213583453165040460e+00
8.443341281249998076e+01 nan 5.301507169883644899e+00
8.547580062499999087e+01 nan 5.398651388110317306e+00
8.651818843750000099e+01 nan 5.501823943628165736e+00
8.756057624999999689e+01 nan 5.607627365114829843e+00
8.860296406249999279e+01 nan 5.713248468591755724e+00
8.964535187499998869e+01 nan 5.816112519516512869e+00
9.068773968750001302e+01 nan 5.914701871563876168e+00
9.173012749999998050e+01 nan 6.011238306406846199e+00
9.277251531249999061e+01 nan 6.104525270574697515e+00
9.381490312499998652e+01 nan 6.189526601170326714e+00
9.485729093749999663e+01 nan 6.263029458166366581e+00
9.589967874999999253e+01 nan 6.323278898843434526e+00
9.694206656250000265e+01 nan 6.369804512305269562e+00
9.798445437499997013e+01 nan 6.404500568155474305e+00
9.902684218749999445e+01 nan 6.429806872253092109e+00
1.000692299999999904e+02 nan 6.445630681645197591e+00
1.011116178124999863e+02 nan 6.451470859926154766e+00
1.021540056249999964e+02 nan 6.447792662367076488e+00
1.031963934375000065e+02 nan 6.435630021497900977e+00
1.042387812499999882e+02 nan 6.415096056171255334e+00
1.052811690624999841e+02 nan 6.384220279942419474e+00
1.063235568749999942e+02 nan 6.342017805835586053e+00
1.073659446874999901e+02 nan 6.288480981678873150e+00
1.084083325000000002e+02 nan 6.223664945498289747e+00
1.094507203124999961e+02 nan 6.146858950619992434e+00
1.104931081249999920e+02 nan 6.057634755495882040e+00
1.115354959374999879e+02 nan 5.960050086432809202e+00
1.125778837499999838e+02 nan 5.857098498016473087e+00
1.136202715624999797e+02 nan 5.751148211512079556e+00
1.146626593749999898e+02 nan 5.648780322747018801e+00
1.157050471874999857e+02 nan 5.554207933662389074e+00
1.167474349999999959e+02 nan 5.470208579946053362e+00
1.177898228124999918e+02 nan 5.400385943689628654e+00
1.188322106249999877e+02 nan 5.347412388299659369e+00
1.198745984374999694e+02 nan 5.309198560550806967e+00
1.209169862499999937e+02 nan 5.281589528878686046e+00
1.219593740624999896e+02 nan 5.260592914325156855e+00
1.230017618749999855e+02 nan 5.240364927880879264e+00
1.240441496874999814e+02 nan 5.217301735583078859e+00
1.250865374999999773e+02 nan 5.189358701394222173e+00
1.261289253125000158e+02 nan 5.155622956332295281e+00
1.271713131249999833e+02 nan 5.115676247400710253e+00
1.282137009374999934e+02 nan 5.068731312232565678e+00
1.292560887500000035e+02 nan 5.014347565286662700e+00
1.302984765624999852e+02 nan 4.953369066588718006e+00
1.313408643749999669e+02 nan 4.886665469100649695e+00
1.323832521875000054e+02 nan 4.814726120383529206e+00
1.334256399999999871e+02 nan 4.740690205676036051e+00
1.344680278124999973e+02 nan 4.670712274030466737e+00
1.355104156249999789e+02 nan 4.610137724743245791e+00
1.365528034374999891e+02 nan 4.561605907133672311e+00
1.375951912499999992e+02 nan 4.526206024693585128e+00
1.386375790625000093e+02 nan 4.502615464096522579e+00
1.396799668749999910e+02 nan 4.488076971682173344e+00
1.407223546874999727e+02 nan 4.479806832638803193e+00
1.417647424999999828e+02 nan 4.477853406370853051e+00
1.428071303124999929e+02 nan 4.484926790285316933e+00
1.438495181249999746e+02 nan 4.502314820148959562e+00
1.448919059375000131e+02 nan 4.533085511811384194e+00
1.459342937499999948e+02 nan 4.579880771972281828e+00
1.469766815624999765e+02 nan 4.641598630906081269e+00
1.480190693749999866e+02 nan 4.716356368522741427e+00
1.490614571874999683e+02 nan 4.800178103613131242e+00
1.501038449999999784e+02 nan 4.889593968567812254e+00
1.511462328125000170e+02 nan 4.981686965214657370e+00
1.521886206249999987e+02 nan 5.070373880947749434e+00
1.532310084374999803e+02 nan 5.152598840980702199e+00
1.542733962499999905e+02 nan 5.227586557846405135e+00
1.553157840624999437e+02 nan 5.289877126568121923e+00
1.563581718749999823e+02 nan 5.336438534658432431e+00
1.574005596874999924e+02 nan 5.369373048465339693e+00
1.584429474999999741e+02 nan 5.389466893694082827e+00
1.594853353124999842e+02 nan 5.396460205501057317e+00
1.605277231249999943e+02 nan 5.393649832025486646e+00
1.615701109374999476e+02 nan 5.384836109580787067e+00
1.626124987499999861e+02 nan 5.370443937568371240e+00
1.636548865624999962e+02 nan 5.352531134080575015e+00
1.646972743749999779e+02 nan 5.334971178065381459e+00
1.657396621874999880e+02 nan 5.319778785952046896e+00
1.667820499999999697e+02 nan 5.309606843429898859e+00
1.678244378124999514e+02 nan 5.307455616512811503e+00
1.688668256249999615e+02 nan 5.316285539880991173e+00
1.699092134375000001e+02 nan 5.339804214204982635e+00
1.709516012499999817e+02 nan 5.379281018556015148e+00
1.719939890624999634e+02 nan 5.432164341817250275e+00
1.730363768750000020e+02 nan 5.494944133594865221e+00
1.740787646874999552e+02 nan 5.565372608304406832e+00
1.751211524999999938e+02 nan 5.642324085060304917e+00
1.761635403124999755e+02 nan 5.726622101528338504e+00
1.772059281249999856e+02 nan 5.819717287773101155e+00
1.782483159374999957e+02 nan 5.922038473767350375e+00
1.792907037499999774e+02 nan 6.033065117594299309e+00
1.803330915624999875e+02 nan 6.151582871913356954e+00
1.813754793750000260e+02 nan 6.276105685397458167e+00
1.824178671875000077e+02 nan 6.403582706240893430e+00
1.834602549999999610e+02 nan 6.529125950069715856e+00
1.845026428124999427e+02 nan 6.650391496033952521e+00
1.855450306249999812e+02 nan 6.765392068411581583e+00
1.865874184374999913e+02 nan 6.872206391520398583e+00
1.876298062499999730e+02 nan 6.970754020167627019e+00
1.886721940624999831e+02 nan 7.059649442325017787e+00
1.897145818749999933e+02 nan 7.136956602946735728e+00
1.907569696874999750e+02 nan 7.202105623246620958e+00
1.917993574999999851e+02 nan 7.256974994163906345e+00
1.928417453125000236e+02 nan 7.304298057321960691e+00
1.938841331250000053e+02 nan 7.345427836438637392e+00
1.949265209375000154e+02 nan 7.380344565080457997e+00
1.959689087499999403e+02 nan 7.410360936875679094e+00
1.970112965624999504e+02 nan 7.435665774392050231e+00
1.980536843749999889e+02 nan 7.453645550176489998e+00
1.990960721874999706e+02 nan 7.462384701922594843e+00
2.001384599999999807e+02 nan 7.462602858933964356e+00
2.011808478124999908e+02 nan 7.455182917295761769e+00
2.022232356249999725e+02 nan 7.438799152953289529e+00
2.032656234374999826e+02 nan 7.415156410175626434e+00
2.043080112499999927e+02 nan 7.386512253398118233e+00
2.053503990625000029e+02 nan 7.352171516641824667e+00
2.063927868750000130e+02 nan 7.313134779154179199e+00
2.074351746874999662e+02 nan 7.269936100949893287e+00
2.084775624999999764e+02 nan 7.222378482026760693e+00
2.095199503124999865e+02 nan 7.171973527200337095e+00
2.105623381249999682e+02 nan 7.119717383429039259e+00
2.116047259374999783e+02 nan 7.067554702535840505e+00
2.126471137499999884e+02 nan 7.020692541725318314e+00
2.136895015624999701e+02 nan 6.982748173320048046e+00
2.147318893749999802e+02 nan 6.956149163381815548e+00
2.157742771875000187e+02 nan 6.943637089668238005e+00
2.168166650000000004e+02 nan 6.945121801956106289e+00
2.178590528125000105e+02 nan 6.960153110933713805e+00
2.189014406249999922e+02 nan 6.987543929491769390e+00
2.199438284374999739e+02 nan 7.025213415860540600e+00
2.209862162499999840e+02 nan 7.070744397891247424e+00
2.220286040624999657e+02 nan 7.122331409762609589e+00
2.230709918749999758e+02 nan 7.178548450991952379e+00
2.241133796874999859e+02 nan 7.236411278034561967e+00
2.251557674999999676e+02 nan 7.293466332336566715e+00
2.261981553124999778e+02 nan 7.346925919974509611e+00
2.272405431249999594e+02 nan 7.393340961354012641e+00
2.282829309374999980e+02 nan 7.429464264582343880e+00
2.293253187499999797e+02 nan 7.452645164773468167e+00
2.303677065624999898e+02 nan 7.463342902264924916e+00
2.314100943749999715e+02 nan 7.462980458709703946e+00
2.324524821874999816e+02 nan 7.450773029635570310e+00
2.334948699999999917e+02 nan 7.426666838726068143e+00
2.345372578124999734e+02 nan 7.390834717080723593e+00
2.355796456249999835e+02 nan 7.342859896704452716e+00
2.366220334374999652e+02 nan 7.283678267185472066e+00
2.376644212499999753e+02 nan 7.213802562217220604e+00
2.387068090624999570e+02 nan 7.133102132485015012e+00
2.397491968749999387e+02 nan 7.042965207829745111e+00
2.407915846874999772e+02 nan 6.945127779335161122e+00
2.418339724999999873e+02 nan 6.841624627724378627e+00
2.428763603124999690e+02 nan 6.736737200467596054e+00
2.439187481249999792e+02 nan 6.633040427290485930e+00
2.449611359374999893e+02 nan 6.533241593595149332e+00
2.460035237499999710e+02 nan 6.441164684890555492e+00
2.470459115624999811e+02 nan 6.358062426086280361e+00
2.480882993749999628e+02 nan 6.285258030349253566e+00
2.491306871874999445e+02 nan 6.225861939961432334e+00
2.501730749999999546e+02 nan 6.182026051312320192e+00
2.512154628124999363e+02 nan 6.154116330025964032e+00
2.522578506250000316e+02 nan 6.140410678712356685e+00
2.533002384374999849e+02 nan 6.136978813175358205e+00
2.543426262499999666e+02 nan 6.141896401538009975e+00
2.553850140624999767e+02 nan 6.153404396622391026e+00
2.564274018749999868e+02 nan 6.169232264864616511e+00
2.574697896874999969e+02 nan 6.187984293485875753e+00
2.585121775000000071e+02 nan 6.205539549972217017e+00
2.595545653124999603e+02 nan 6.217400855875155230e+00
2.605969531249999704e+02 nan 6.221355531098372360e+00
2.616393409374999237e+02 nan 6.216168480232910021e+00
2.626817287499999338e+02 nan 6.202543659616604366e+00
2.637241165624999439e+02 nan 6.182027869513333940e+00
2.647665043750000109e+02 nan 6.156755758001552614e+00
2.658088921874999642e+02 nan 6.128825964586969377e+00
2.668512799999999743e+02 nan 6.097538084568308925e+00
2.678936678124999844e+02 nan 6.062322560910614833e+00
2.689360556249999945e+02 nan 6.025820264943392957e+00
2.699784434374999478e+02 nan 5.991132820142410331e+00
2.710208312499999579e+02 nan 5.959522010915123680e+00
2.720632190624999680e+02 nan 5.932469099896596987e+00
2.731056068749999781e+02 nan 5.912208306211127251e+00
2.741479946874999882e+02 nan 5.898189092486140872e+00
2.751903824999999983e+02 nan 5.887902930124827350e+00
2.762327703125000085e+02 nan 5.880554727101736212e+00
2.772751581250000186e+02 nan 5.874554923990777944e+00
2.783175459374999718e+02 nan 5.868282330676934500e+00
2.793599337499999820e+02 nan 5.862375156392006126e+00
2.804023215624999921e+02 nan 5.858188910677927019e+00
2.814447093749999453e+02 nan 5.857400584985795966e+00
2.824870971874999555e+02 nan 5.858895264248280554e+00
2.835294849999999656e+02 nan 5.858986179124587856e+00
2.845718728124999757e+02 nan 5.855936875165047795e+00
2.856142606249999858e+02 nan 5.847417733860502231e+00
2.866566484374999959e+02 nan 5.831766400318202592e+00
2.876990362499999492e+02 nan 5.810544235924892220e+00
2.887414240625000161e+02 nan 5.784031547523168726e+00
2.897838118750000262e+02 nan 5.751473396676286320e+00
2.908261996875000364e+02 nan 5.712968288790946758e+00
2.918685874999999896e+02 nan 5.669614597547503188e+00
2.929109753124999997e+02 nan 5.622537911242993403e+00
2.939533631249999530e+02 nan 5.573327039643922731e+00
2.949957509374999631e+02 nan 5.524776404175669953e+00
2.960381387499999732e+02 nan 5.478942860510201740e+00
2.970805265624999834e+02 nan 5.435995881893957993e+00
2.981229143749999366e+02 nan 5.395489656943950330e+00
2.991653021874998899e+02 nan 5.359107600099324742e+00
3.002076899999999569e+02 nan 5.328688465354428416e+00
3.012500778125000238e+02 nan 5.305028502968852422e+00
3.022924656250000339e+02 nan 5.289252830335271938e+00
3.033348534374999872e+02 nan 5.280495557291912334e+00
3.043772412499999973e+02 nan 5.277161283615369847e+00
3.054196290624999506e+02 nan 5.278660634592348799e+00
3.064620168749999607e+02 nan 5.283972733642404940e+00
3.075044046874999708e+02 nan 5.293349346511837972e+00
3.085467924999999809e+02 nan 5.306394135893837571e+00
3.095891803124999910e+02 nan 5.320085507955660376e+00
3.106315681249998875e+02 nan 5.333175707867657600e+00
3.116739559374999544e+02 nan 5.345484035781660204e+00
3.127163437499999645e+02 nan 5.355345427837025163e+00
3.137587315624999746e+02 nan 5.360367790677655009e+00
3.148011193749999848e+02 nan 5.358570718015177370e+00
3.158435071874999949e+02 nan 5.349846657705479736e+00
3.168858949999999481e+02 nan 5.334540722095651333e+00
3.179282828124999583e+02 nan 5.312796561776178983e+00
3.189706706249999684e+02 nan 5.285669195593841074e+00
3.200130584374999785e+02 nan 5.254420970559003479e+00
3.210554462499999886e+02 nan 5.218565330986460360e+00
3.220978340624999419e+02 nan 5.176076513866155082e+00
3.231402218749998951e+02 nan 5.126664373111576190e+00
3.241826096874999621e+02 nan 5.072097864564625525e+00
3.252249974999999722e+02 nan 5.014519830653662247e+00
3.262673853124999823e+02 nan 4.957024904106485330e+00
3.273097731249999924e+02 nan 4.902691936363093639e+00
3.283521609374999457e+02 nan 4.851366015285846878e+00
3.293945487499999558e+02 nan 4.803142288543713612e+00
3.304369365624999659e+02 nan 4.759773033531992326e+00
3.314793243749999760e+02 nan 4.721836401494377888e+00
3.325217121875000430e+02 nan 4.688840317281877113e+00
3.335640999999999394e+02 nan 4.661916393921573309e+00
3.346064878124999495e+02 nan 4.643025272394893932e+00
3.356488756249999028e+02 nan 4.631987086024227374e+00
3.366912634374999698e+02 nan 4.627823652296363832e+00
3.377336512499999230e+02 nan 4.629317968321375432e+00
3.387760390624999900e+02 nan 4.635901315722992244e+00
3.398184268750000001e+02 nan 4.646934224566935612e+00
3.408608146874999534e+02 nan 4.662615844777470819e+00
3.419032024999999635e+02 nan 4.684720240376952560e+00
3.429455903124999168e+02 nan 4.713162208320190949e+00
3.439879781249999269e+02 nan 4.747120473599014012e+00
3.450303659375000507e+02 nan 4.785992317557487219e+00
3.460727537500000039e+02 nan 4.827823921969101484e+00
3.471151415624999572e+02 nan 4.869879963003327816e+00
3.481575293749999105e+02 nan 4.910508320347001465e+00
3.491999171874999774e+02 nan 4.949988344116139416e+00
3.502423049999999876e+02 nan 4.989264911075559361e+00
3.512846928124999408e+02 nan 5.027114241309692311e+00
3.523270806249999509e+02 nan 5.061329067799074544e+00
3.533694684374999611e+02 nan 5.091200873466572574e+00
3.544118562499999712e+02 nan 5.116558176665076729e+00
3.554542440624999244e+02 nan 5.137815162796215418e+00
3.564966318749999914e+02 nan 5.155019029395422336e+00
3.575390196875000015e+02 nan 5.167256949961092083e+00
3.585814074999999548e+02 nan 5.174507885839441101e+00
3.596237953124999649e+02 nan 5.177089658606313094e+00
3.606661831249999750e+02 nan 5.174063489403321725e+00
3.617085709374999851e+02 nan 5.165847948714048954e+00
3.627509587500000521e+02 nan 5.153766873073407417e+00
3.637933465624999485e+02 nan 5.138351265095104203e+00
3.648357343750000155e+02 nan 5.119553114403793792e+00
3.658781221874999687e+02 nan 5.097026421467684365e+00
3.669205099999999220e+02 nan 5.070846944385947630e+00
3.679628978125000458e+02 nan 5.040836550750753098e+00
3.690052856249998854e+02 nan 5.007720889140535370e+00
3.700476734375000092e+02 nan 4.972527448816035367e+00
3.710900612499999625e+02 nan 4.934697375963291499e+00
3.721324490624999726e+02 nan 4.893178408858689821e+00
3.731748368749999827e+02 nan 4.848632706256358560e+00
3.742172246874999360e+02 nan 4.801259828838333021e+00
3.752596124999999461e+02 nan 4.750105956616375025e+00
3.763020003124998993e+02 nan 4.694840899495470232e+00
3.773443881249999663e+02 nan 4.636183346406768990e+00
3.783867759374999196e+02 nan 4.576463340531840451e+00
3.794291637499999865e+02 nan 4.517569978552270271e+00
3.804715515624999398e+02 nan 4.460114545153809118e+00
3.815139393749999499e+02 nan 4.404241260545126657e+00
3.825563271874999600e+02 nan 4.348597915040449458e+00
3.835987149999999701e+02 nan 4.292351317338948924e+00
3.846411028124999802e+02 nan 4.237339839207201919e+00
3.856834906250000472e+02 nan 4.183941771987704783e+00
3.867258784374999436e+02 nan 4.131923515520330881e+00
3.877682662500000106e+02 nan 4.083969112059733675e+00
3.888106540624999639e+02 nan 4.042118255588786901e+00
3.898530418750000308e+02 nan 4.006634561010387507e+00
3.908954296874999841e+02 nan 3.976895082611580090e+00
3.919378174999998805e+02 nan 3.952206709126906414e+00
3.929802053125000043e+02 nan 3.932696176864943993e+00
3.940225931249999007e+02 nan 3.917432806339485651e+00
3.950649809375000245e+02 nan 3.905380524173815093e+00
3.961073687499999778e+02 nan 3.895290034835387605e+00
3.971497565624999879e+02 nan 3.885952444412273721e+00
3.981921443749999412e+02 nan 3.877667157183041891e+00
3.992345321874998945e+02 nan 3.869908018227233626e+00
4.002769199999999614e+02 nan 3.862668096276423046e+00
4.013193078124999147e+02 nan 3.857602543472162360e+00
4.023616956249999816e+02 nan 3.855357235457705478e+00
4.034040834374999349e+02 nan 3.856140408099973271e+00
4.044464712499999450e+02 nan 3.861025976209870869e+00
4.054888590624999551e+02 nan 3.871453985872084669e+00
4.065312468749999653e+02 nan 3.887504004872301966e+00
4.075736346874999754e+02 nan 3.908870218027328036e+00
4.086160224999999855e+02 nan 3.936144682570898112e+00
4.096584103124999388e+02 nan 3.969516931879940813e+00
4.107007981250000057e+02 nan 4.008822270683210398e+00
4.117431859374999590e+02 nan 4.054089966887448604e+00
4.127855737500000259e+02 nan 4.105055846803887576e+00
4.138279615624999792e+02 nan 4.160315147668753433e+00
4.148703493749999325e+02 nan 4.218076438214424684e+00
4.159127371874999994e+02 nan 4.277301286928476998e+00
4.169551249999999527e+02 nan 4.336920141431375164e+00
4.179975128125000197e+02 nan 4.395577217042927920e+00
4.190399006249999729e+02 nan 4.451344059942833553e+00
4.200822884374999830e+02 nan 4.501825024461892255e+00
4.211246762499999363e+02 nan 4.545703105331971194e+00
4.221670640624998896e+02 nan 4.581514628871593331e+00
4.232094518749999565e+02 nan 4.607768890606597445e+00
4.242518396874999098e+02 nan 4.623939466867645898e+00
4.252942274999999768e+02 nan 4.629377374132091383e+00
4.263366153124998732e+02 nan 4.624793481601002121e+00
4.273790031249999402e+02 nan 4.611010045655631551e+00
4.284213909375000640e+02 nan 4.586629054503264413e+00
4.294637787499999604e+02 nan 4.550903538846138296e+00
4.305061665625000273e+02 nan 4.504390189312672099e+00
4.315485543750000375e+02 nan 4.447261260886809175e+00
4.325909421874998770e+02 nan 4.379728260817976171e+00
4.336333300000000008e+02 nan 4.302241376525140382e+00
4.346757178124999541e+02 nan 4.216830068606124193e+00
4.357181056250000211e+02 nan 4.126073036650366177e+00
4.367604934374999743e+02 nan 4.033096355337014494e+00
4.378028812499999844e+02 nan 3.941574350055769838e+00
4.388452690624999946e+02 nan 3.852817678916052646e+00
4.398876568749999478e+02 nan 3.768759806380165944e+00
4.409300446875000148e+02 nan 3.691577091280502820e+00
4.419724324999999681e+02 nan 3.622407493819190805e+00
4.430148203125000350e+02 nan 3.563621967192639683e+00
4.440572081249999314e+02 nan 3.517716309929027396e+00
4.450995959374998847e+02 nan 3.485052575962322763e+00
4.461419837499999517e+02 nan 3.464797362087571386e+00
4.471843715624999049e+02 nan 3.456562361821283513e+00
4.482267593749999719e+02 nan 3.460202898060195764e+00
4.492691471874999252e+02 nan 3.474564853599433345e+00
4.503115349999999353e+02 nan 3.498010770663638525e+00
4.513539228124999454e+02 nan 3.530049772973302691e+00
4.523963106249999555e+02 nan 3.569389252920541100e+00
4.534386984375000225e+02 nan 3.614616609365044475e+00
4.544810862499999189e+02 nan 3.664618171761485410e+00
4.555234740625000427e+02 nan 3.718750754661245050e+00
4.565658618749999960e+02 nan 3.776502515213623123e+00
4.576082496874998924e+02 nan 3.837156576710911704e+00
4.586506374999999593e+02 nan 3.899573292916529876e+00
4.596930253124999695e+02 nan 3.962745430925967760e+00
4.607354131249999796e+02 nan 4.025859532864995316e+00
4.617778009374999328e+02 nan 4.086923091862005641e+00
4.628201887499999430e+02 nan 4.144611447437505092e+00
4.638625765625000099e+02 nan 4.199177813829175321e+00
4.649049643749999632e+02 nan 4.250764950974163625e+00
4.659473521875000301e+02 nan 4.297965209451974467e+00
4.669897399999999834e+02 nan 4.339810957945587688e+00
4.680321278124999935e+02 nan 4.376047281403155687e+00
4.690745156249999468e+02 nan 4.406582436912518830e+00
4.701169034374999001e+02 nan 4.431170250481757833e+00
4.711592912499999670e+02 nan 4.449165424792250079e+00
4.722016790624999203e+02 nan 4.460809960550850661e+00
4.732440668749999304e+02 nan 4.466690791823527462e+00
4.742864546874998837e+02 nan 4.467421505715979180e+00
4.753288424999999506e+02 nan 4.462871978408686324e+00
4.763712303124999607e+02 nan 4.452320440542989033e+00
4.774136181249999140e+02 nan 4.435006634382132162e+00
4.784560059375000378e+02 nan 4.411021143846105552e+00
4.794983937499998774e+02 nan 4.382276181685905492e+00
4.805407815625000012e+02 nan 4.351257589603251041e+00
4.815831693749999545e+02 nan 4.320554041407556944e+00
4.826255571874998509e+02 nan 4.292064695973604849e+00
4.836679449999999747e+02 nan 4.266023698221853344e+00
4.847103328124999280e+02 nan 4.242478228448335997e+00
4.857527206249999381e+02 nan 4.222424406935944674e+00
4.867951084375000050e+02 nan 4.206588876773093233e+00
4.878374962499999583e+02 nan 4.195168067004876100e+00
4.888798840625000253e+02 nan 4.188133981797004246e+00
4.899222718749999785e+02 nan 4.186067963299315409e+00
4.909646596874999886e+02 nan 4.189051199462163311e+00
4.920070474999999419e+02 nan 4.195755735320542357e+00
4.930494353124999520e+02 nan 4.206127251472127959e+00
4.940918231249999621e+02 nan 4.220689623189736395e+00
4.951342109374999154e+02 nan 4.239151554339795958e+00
4.961765987499999255e+02 nan 4.259426541116773990e+00
4.972189865624998788e+02 nan 4.279608044252046994e+00
4.982613743749998889e+02 nan 4.298389388593140126e+00
4.993037621874999559e+02 nan 4.314268771569840233e+00
5.003461499999999091e+02 nan 4.326146271206665617e+00
5.013885378124999761e+02 nan 4.332765597504359967e+00
5.024309256249998725e+02 nan 4.333412773932600714e+00
5.034733134374999963e+02 nan 4.328234891450445154e+00
5.045157012500000633e+02 nan 4.317271269236918840e+00
5.055580890625000166e+02 nan 4.299973649141761278e+00
5.066004768749999698e+02 nan 4.276334847568682207e+00
5.076428646874998094e+02 nan 4.246519074888672307e+00
5.086852524999999332e+02 nan 4.210930030813340608e+00
5.097276403124998865e+02 nan 4.170166593833566360e+00
5.107700281249999534e+02 nan 4.124861915937812817e+00
5.118124159375000204e+02 nan 4.076842291093700332e+00
5.128548037499999737e+02 nan 4.027916260371220858e+00
5.138971915624999838e+02 nan 3.979342288284958506e+00
5.149395793749999939e+02 nan 3.932965898659830817e+00
5.159819671875000040e+02 nan 3.890981204835972207e+00
5.170243550000000141e+02 nan 3.854858220106267108e+00
5.180667428124999105e+02 nan 3.826139442221367482e+00
5.191091306249999207e+02 nan 3.806281618396631927e+00
5.201515184374999308e+02 nan 3.795228559140254809e+00
5.211939062499999409e+02 nan 3.791779839800056617e+00
5.222362940624999510e+02 nan 3.794324568761522798e+00
5.232786818749998474e+02 nan 3.801895355772997753e+00
5.243210696874999712e+02 nan 3.814273230906260803e+00
5.253634574999998677e+02 nan 3.830451360608249534e+00
5.264058453124999915e+02 nan 3.848740545003990210e+00
5.274482331249998879e+02 nan 3.868125456764122116e+00
5.284906209375000117e+02 nan 3.887769324414704020e+00
5.295330087500000218e+02 nan 3.906332470413164337e+00
5.305753965625000319e+02 nan 3.922128544215689239e+00
5.316177843749999283e+02 nan 3.934880957986089722e+00
5.326601721874998248e+02 nan 3.944419819818577810e+00
5.337025599999999486e+02 nan 3.949471354846405990e+00
5.347449478124999587e+02 nan 3.949066227993724976e+00
5.357873356249999688e+02 nan 3.942749966134607043e+00
5.368297234374999789e+02 nan 3.931767490279326704e+00
5.378721112499999890e+02 nan 3.916831342905399360e+00
5.389144990624999991e+02 nan 3.898303563543836336e+00
5.399568868749998956e+02 nan 3.876653872532662248e+00
5.409992746874999057e+02 nan 3.851678708097967085e+00
5.420416624999999158e+02 nan 3.824721082559668250e+00
5.430840503124999259e+02 nan 3.797262929800557352e+00
5.441264381249999360e+02 nan 3.770153121968052190e+00
5.451688259374999461e+02 nan 3.744390132292426898e+00
5.462112137499999562e+02 nan 3.720903966629848902e+00
5.472536015624999663e+02 nan 3.700678166878749842e+00
5.482959893749999765e+02 nan 3.685031034520116044e+00
5.493383771874999866e+02 nan 3.674559996222857894e+00
5.503807649999999967e+02 nan 3.669528484444134264e+00
5.514231528124998931e+02 nan 3.670420063396965915e+00
5.524655406250000169e+02 nan 3.676852949407610094e+00
5.535079284374999133e+02 nan 3.688905417164367595e+00
5.545503162500000371e+02 nan 3.707490399900326139e+00
5.555927040624999336e+02 nan 3.732253186899663788e+00
5.566350918749999437e+02 nan 3.762446399842030775e+00
5.576774796874999538e+02 nan 3.798798857765044446e+00
5.587198674999999639e+02 nan 3.840759627355666783e+00
5.597622553124999740e+02 nan 3.886782379837538048e+00
5.608046431249999841e+02 nan 3.935961391933517906e+00
5.618470309374999943e+02 nan 3.986382668873531543e+00
5.628894187499998907e+02 nan 4.036778667800845710e+00
5.639318065624999008e+02 nan 4.086333844803148985e+00
5.649741943749999109e+02 nan 4.134108523816841796e+00
5.660165821874999210e+02 nan 4.179921605873752277e+00
5.670589699999999311e+02 nan 4.223744143779346594e+00
5.681013578124999412e+02 nan 4.265069021184785925e+00
5.691437456249999514e+02 nan 4.303555411167551803e+00
5.701861334374999615e+02 nan 4.339620599450399574e+00
5.712285212499999716e+02 nan 4.373346493800848833e+00
5.722709090624999817e+02 nan 4.403945287705282929e+00
5.733132968749999918e+02 nan 4.431153872935176707e+00
5.743556846874998882e+02 nan 4.455907123960625604e+00
5.753980724999998984e+02 nan 4.478889894845146991e+00
5.764404603124999085e+02 nan 4.500198455397817376e+00
5.774828481250000323e+02 nan 4.519169132440378434e+00
5.785252359374999287e+02 nan 4.535290694801680900e+00
5.795676237500000525e+02 nan 4.548822045834811867e+00
5.806100115624999489e+02 nan 4.560222255978764849e+00
5.816523993750000727e+02 nan 4.570020421829926072e+00
5.826947871874999691e+02 nan 4.578697555580724554e+00
5.837371749999999793e+02 nan 4.587049129829746441e+00
5.847795628124999894e+02 nan 4.595332531984278823e+00
5.858219506249999995e+02 nan 4.603539236632718357e+00
5.868643384374998959e+02 nan 4.611878397662780849e+00
5.879067262499999060e+02 nan 4.620062882770556101e+00
5.889491140624999161e+02 nan 4.626706037369187285e+00
5.899915018749999263e+02 nan 4.630679853082336983e+00
5.910338896874999364e+02 nan 4.631780377252844971e+00
5.920762774999999465e+02 nan 4.629712750533264476e+00
5.931186653124999566e+02 nan 4.624616887916961794e+00
5.941610531249999667e+02 nan 4.617073930172835183e+00
5.952034409374999768e+02 nan 4.606951804966485042e+00
5.962458287499998733e+02 nan 4.594092905116453629e+00
5.972882165624999971e+02 nan 4.578719591961244895e+00
5.983306043749997798e+02 nan 4.560422228531813893e+00
5.993729921874999036e+02 nan 4.539472127250051336e+00
6.004153799999999137e+02 nan 4.516609356627164118e+00
6.014577678124999238e+02 nan 4.492544128884435217e+00
6.025001556250000476e+02 nan 4.468368827007208388e+00
6.035425434374999440e+02 nan 4.444408193679321606e+00
6.045849312500000678e+02 nan 4.420645683101245282e+00
6.056273190624999643e+02 nan 4.396855393081133379e+00
6.066697068749999744e+02 nan 4.373036774858992004e+00
6.077120946874999845e+02 nan 4.349714618269871380e+00
6.087544824999999946e+02 nan 4.326987592264609717e+00
6.097968703124998910e+02 nan 4.305470907310179562e+00
6.108392581249999012e+02 nan 4.286001390801057020e+00
6.118816459374999113e+02 nan 4.269556534004269821e+00
6.129240337499999214e+02 nan 4.256846813308778898e+00
6.139664215624999315e+02 nan 4.247819894440144850e+00
6.150088093749999416e+02 nan 4.241675333778756496e+00
6.160511971874999517e+02 nan 4.237418294738514390e+00
6.170935849999999618e+02 nan 4.234636263568104297e+00
6.181359728124999720e+02 nan 4.233146591040153339e+00
6.191783606249999821e+02 nan 4.232837939116431691e+00
6.202207484374999922e+02 nan 4.233192940454927111e+00
6.212631362499997749e+02 nan 4.233289556948878207e+00
6.223055240624998987e+02 nan 4.232466624636312957e+00
6.233479118749999088e+02 nan 4.230177044870247371e+00
6.243902996874999189e+02 nan 4.225316389446791554e+00
6.254326874999999291e+02 nan 4.217280288127826182e+00
6.264750753124999392e+02 nan 4.205951453450588851e+00
6.275174631249999493e+02 nan 4.190481138358633117e+00
6.285598509374999594e+02 nan 4.170138012948157780e+00
6.296022387499999695e+02 nan 4.145622902493215634e+00
6.306446265625000933e+02 nan 4.118227855612839328e+00
6.316870143749999897e+02 nan 4.089388963450055314e+00
6.327294021874998862e+02 nan 4.060791856842337566e+00
6.337717899999998963e+02 nan 4.033480233088234002e+00
6.348141778124999064e+02 nan 4.007666611828517134e+00
6.358565656249999165e+02 nan 3.984050567779461538e+00
6.368989534374999266e+02 nan 3.963702711829012681e+00
6.379413412499999367e+02 nan 3.947280380063066030e+00
6.389837290624999468e+02 nan 3.935416918751251991e+00
6.400261168749999570e+02 nan 3.928364998629041427e+00
6.410685046874999671e+02 nan 3.925959264386220227e+00
6.421108924999999772e+02 nan 3.928424477897728195e+00
6.431532803124999873e+02 nan 3.935816040661366699e+00
6.441956681249998837e+02 nan 3.948165825793381600e+00
6.452380559374998938e+02 nan 3.966118289799069441e+00
6.462804437499997903e+02 nan 3.990033569463272922e+00
6.473228315624999141e+02 nan 4.019577785905744882e+00
6.483652193749999242e+02 nan 4.053622482460065513e+00
6.494076071874999343e+02 nan 4.091008073437445880e+00
6.504499949999999444e+02 nan 4.131049891334313884e+00
6.514923828124998408e+02 nan 4.172149862467195547e+00
6.525347706249999646e+02 nan 4.212193142670384916e+00
6.535771584375000884e+02 nan 4.250008991437728589e+00
6.546195462499999849e+02 nan 4.284903180857498661e+00
6.556619340624998813e+02 nan 4.315581845294742536e+00
6.567043218749998914e+02 nan 4.340749420243452228e+00
6.577467096874999015e+02 nan 4.360133934521360999e+00
6.587890974999999116e+02 nan 4.373799265593561358e+00
6.598314853125000354e+02 nan 4.381367849041049922e+00
6.608738731249999319e+02 nan 4.382051659116116937e+00
6.619162609374999420e+02 nan 4.376142173081713160e+00
6.629586487499999521e+02 nan 4.364608523633730641e+00
6.640010365624999622e+02 nan 4.348129584229534217e+00
6.650434243750000860e+02 nan 4.328276316617929886e+00
6.660858121874999824e+02 nan 4.306284095545149349e+00
6.671281999999998789e+02 nan 4.282579080622410217e+00
6.681705878124998890e+02 nan 4.258520560749342820e+00
6.692129756249998991e+02 nan 4.235855973986366152e+00
6.702553634374999092e+02 nan 4.215953046384512959e+00
6.712977512499998056e+02 nan 4.199706101830043004e+00
6.723401390624999294e+02 nan 4.187328275163507030e+00
6.733825268749999395e+02 nan 4.178630364871592562e+00
6.744249146875000633e+02 nan 4.173514742365828312e+00
6.754673024999998461e+02 nan 4.172310983901654780e+00
6.765096903124998562e+02 nan 4.175060395237905730e+00
6.775520781249999800e+02 nan 4.181558242430440053e+00
6.785944659375001038e+02 nan 4.191686943192021175e+00
6.796368537500000002e+02 nan 4.205161922002617736e+00
6.806792415624997830e+02 nan 4.221540002304188022e+00
6.817216293749999068e+02 nan 4.240645907005734294e+00
6.827640171874999169e+02 nan 4.261911943055149976e+00
6.838064049999999270e+02 nan 4.285028482226262980e+00
6.848487928124999371e+02 nan 4.310014045559896090e+00
6.858911806249998335e+02 nan 4.335518781484896778e+00
6.869335684374999573e+02 nan 4.360584334542294549e+00
6.879759562499998538e+02 nan 4.384948244622254521e+00
6.890183440624999776e+02 nan 4.408152272356673507e+00
6.900607318750001014e+02 nan 4.430081598108305485e+00
6.911031196874998841e+02 nan 4.450412317225327818e+00
6.921455075000000079e+02 nan 4.468996840717449182e+00
6.931878953124999043e+02 nan 4.485292459421142297e+00
6.942302831249999144e+02 nan 4.498723949423961699e+00
6.952726709375000382e+02 nan 4.509692800580309857e+00
6.963150587499998210e+02 nan 4.518800943642129475e+00
6.973574465624999448e+02 nan 4.526444158979809451e+00
6.983998343749999549e+02 nan 4.532283918278456447e+00
6.994422221875000787e+02 nan 4.536012280292663235e+00
7.004846099999999751e+02 nan 4.538151445712854226e+00
7.015269978124999852e+02 nan 4.539611891730721993e+00
7.025693856249998817e+02 nan 4.540716847282233459e+00
7.036117734375000055e+02 nan 4.541316984688793745e+00
7.046541612499999019e+02 nan 4.541256381893154170e+00
7.056965490624999120e+02 nan 4.540115914566949407e+00
7.067389368749999221e+02 nan 4.538196878142281676e+00
7.077813246874998185e+02 nan 4.535927977464758953e+00
7.088237124999999423e+02 nan 4.532857263853663277e+00
7.098661003124999525e+02 nan 4.528743167116845214e+00
7.109084881249998489e+02 nan 4.523127655045038331e+00
7.119508759374998590e+02 nan 4.515725081510775674e+00
7.129932637499999828e+02 nan 4.506964346743600913e+00
7.140356515624999929e+02 nan 4.496901547240365282e+00
7.150780393750000030e+02 nan 4.485826344150152245e+00
7.161204271874997858e+02 nan 4.474263118034150999e+00
7.171628149999999096e+02 nan 4.462663639387040249e+00
7.182052028125000334e+02 nan 4.451027047932391234e+00
7.192475906249999298e+02 nan 4.439173334820979200e+00
7.202899784374999399e+02 nan 4.426955410109800759e+00
7.213323662499999500e+02 nan 4.414123053935441909e+00
7.223747540624998464e+02 nan 4.400442751328118796e+00
7.234171418749999702e+02 nan 4.385483509525314183e+00
7.244595296874999804e+02 nan 4.369121348679912309e+00
7.255019175000001042e+02 nan 4.351064402969224254e+00
7.265443053124997732e+02 nan 4.331393847197968050e+00
7.275866931249998970e+02 nan 4.310437076314285854e+00
7.286290809374999071e+02 nan 4.288295285304319471e+00
7.296714687500000309e+02 nan 4.265863948277488049e+00
7.307138565624999273e+02 nan 4.244393155114547511e+00
7.317562443749999375e+02 nan 4.224056752302475459e+00
7.327986321874999476e+02 nan 4.204512015913823397e+00
7.338410199999998440e+02 nan 4.186216322444987092e+00
7.348834078124999678e+02 nan 4.169905795677643745e+00
7.359257956250000916e+02 nan 4.155504221979629875e+00
7.369681834374998743e+02 nan 4.142893773531954871e+00
7.380105712499997708e+02 nan 4.132615186273086216e+00
7.390529590624998946e+02 nan 4.125599681598417057e+00
7.400953468750000184e+02 nan 4.122167123587537674e+00
7.411377346874998011e+02 nan 4.121838680435649493e+00
7.421801224999999249e+02 nan 4.124186556561850736e+00
7.432225103124999350e+02 nan 4.128850917758824401e+00
7.442648981249999451e+02 nan 4.135545298252815805e+00
7.453072859375000689e+02 nan 4.143590173263548948e+00
7.463496737499999654e+02 nan 4.151907806527225908e+00
7.473920615624999755e+02 nan 4.159481637233616524e+00
7.484344493749998719e+02 nan 4.165891458213376808e+00
7.494768371874999957e+02 nan 4.170961454591744832e+00
7.505192249999998921e+02 nan 4.174566125677980466e+00
7.515616128124999022e+02 nan 4.176986377065026623e+00
7.526040006249997987e+02 nan 4.178334335230651675e+00
7.536463884374999225e+02 nan 4.178420415917982744e+00
7.546887762499999326e+02 nan 4.177466784773196551e+00
7.557311640624999427e+02 nan 4.175658691235058839e+00
7.567735518749998391e+02 nan 4.172754837660948013e+00
7.578159396874998492e+02 nan 4.168856870501410405e+00
7.588583274999999730e+02 nan 4.164527744342335858e+00
7.599007153124999832e+02 nan 4.159759977230801375e+00
7.609431031249998796e+02 nan 4.154472167161885388e+00
7.619854909374997760e+02 nan 4.149009381956356712e+00
7.630278787499998998e+02 nan 4.143514285338546266e+00
7.640702665625000236e+02 nan 4.138287607784164379e+00
7.651126543749999200e+02 nan 4.133808131603865732e+00
7.661550421875000438e+02 nan 4.130719871379998409e+00
7.671974299999999403e+02 nan 4.129550024387310003e+00
7.682398178125000641e+02 nan 4.130659485169365652e+00
7.692822056249999605e+02 nan 4.134245579322588959e+00
7.703245934374999706e+02 nan 4.139553638614422937e+00
7.713669812500000944e+02 nan 4.145656497282636188e+00
7.724093690624997635e+02 nan 4.152507289382082689e+00
7.734517568749998873e+02 nan 4.160212468512696660e+00
7.744941446874998974e+02 nan 4.168414448312083742e+00
7.755365325000000212e+02 nan 4.176732992270420830e+00
7.765789203124998039e+02 nan 4.185303754447033953e+00
7.776213081249999277e+02 nan 4.194382924417107361e+00
7.786636959374999378e+02 nan 4.203659832904242499e+00
7.797060837500000616e+02 nan 4.212348365246907811e+00
7.807484715624999581e+02 nan 4.219956470162845363e+00
7.817908593749999682e+02 nan 4.226280826413947977e+00
7.828332471874999783e+02 nan 4.231371928699293683e+00
7.838756349999997610e+02 nan 4.235108411542557683e+00
7.849180228124998848e+02 nan 4.237177945135893076e+00
7.859604106250000086e+02 nan 4.237664982625977572e+00
7.870027984374997914e+02 nan 4.236710216947998653e+00
7.880451862499998015e+02 nan 4.234243976257459074e+00
7.890875740624999253e+02 nan 4.230444989171047609e+00
7.901299618750000491e+02 nan 4.226030994805984875e+00
7.911723496875000592e+02 nan 4.221306765472208511e+00
7.922147374999999556e+02 nan 4.216073665976944440e+00
7.932571253124999657e+02 nan 4.209978915958794587e+00
7.942995131249999758e+02 nan 4.202746271788528887e+00
7.953419009374998723e+02 nan 4.194148032407615467e+00
7.963842887499998824e+02 nan 4.184131070653840823e+00
7.974266765624998925e+02 nan 4.172920728639256005e+00
7.984690643749997889e+02 nan 4.160170500909553759e+00
7.995114521874999127e+02 nan 4.145334569891132581e+00
8.005538399999999228e+02 nan 4.128555266194105400e+00
8.015962278125000466e+02 nan 4.110212805986793505e+00
8.026386156249998294e+02 nan 4.090722337844880485e+00
8.036810034374999532e+02 nan 4.070725725606391343e+00
8.047233912499999633e+02 nan 4.050843288028295852e+00
8.057657790624999734e+02 nan 4.031391562539783813e+00
8.068081668749998698e+02 nan 4.012291353412661188e+00
8.078505546874998799e+02 nan 3.993475960467937735e+00
8.088929424999998901e+02 nan 3.975141184707017494e+00
8.099353303124997865e+02 nan 3.957457648061556643e+00
8.109777181249999103e+02 nan 3.940847008015850861e+00
8.120201059374998067e+02 nan 3.925813265392124940e+00
8.130624937499999305e+02 nan 3.912764848496034897e+00
8.141048815625000543e+02 nan 3.902297545965921266e+00
8.151472693749999507e+02 nan 3.895158400897947626e+00
8.161896571875000745e+02 nan 3.891698395631836060e+00
8.172320449999999710e+02 nan 3.891732021281077536e+00
8.182744328124998674e+02 nan 3.895045772493843650e+00
8.193168206249998775e+02 nan 3.901270759972784941e+00
8.203592084374998876e+02 nan 3.909947757488666742e+00
8.214015962500000114e+02 nan 3.920674728683819055e+00
8.224439840624997942e+02 nan 3.932994885548907860e+00
8.234863718749999180e+02 nan 3.946436382985100355e+00
8.245287596874999281e+02 nan 3.960743300430954683e+00
8.255711475000000519e+02 nan 3.975422169827197649e+00
8.266135353124999483e+02 nan 3.990017057995311145e+00
8.276559231249999584e+02 nan 4.004323506722080594e+00
8.286983109374999685e+02 nan 4.018019960007524816e+00
8.297406987499998650e+02 nan 4.030807731523148973e+00
8.307830865624998751e+02 nan 4.042610568617900135e+00
8.318254743749999989e+02 nan 4.053267820601199389e+00
8.328678621874997816e+02 nan 4.062563762226613306e+00
8.339102499999999054e+02 nan 4.070645172626145225e+00
8.349526378125000292e+02 nan 4.077627421128403817e+00
8.359950256250000393e+02 nan 4.083623607896663898e+00
8.370374134374998221e+02 nan 4.088741273927210429e+00
8.380798012499999459e+02 nan 4.093140169238328241e+00
8.391221890624998423e+02 nan 4.097102605174717915e+00
8.401645768749999661e+02 nan 4.100806677193534533e+00
8.412069646874998625e+02 nan 4.104366137680614202e+00
8.422493524999998726e+02 nan 4.108011025077797918e+00
8.432917403124996554e+02 nan 4.111950798715847455e+00
8.443341281249997792e+02 nan 4.116128846159571530e+00
8.453765159374999030e+02 nan 4.120362969677499265e+00
8.464189037499999131e+02 nan 4.124422296237232111e+00
8.474612915624999232e+02 nan 4.128231388611725450e+00
8.485036793749998196e+02 nan 4.131890327571734467e+00
8.495460671874999434e+02 nan 4.135283646951312342e+00
8.505884549999999535e+02 nan 4.138338538786510590e+00
8.516308428125000773e+02 nan 4.141121265195097045e+00
8.526732306249997464e+02 nan 4.143700846013243400e+00
8.537156184374998702e+02 nan 4.145937206644438433e+00
8.547580062499998803e+02 nan 4.147388607797537041e+00
8.558003940625000041e+02 nan 4.147606697680537913e+00
8.568427818750001279e+02 nan 4.146301625067541963e+00
8.578851696874999107e+02 nan 4.143436352216933294e+00
8.589275574999999208e+02 nan 4.139246447029005793e+00
8.599699453125000446e+02 nan 4.134199575677585337e+00
8.610123331250000547e+02 nan 4.128600893218107082e+00
8.620547209374999511e+02 nan 4.122512467273202752e+00
8.630971087500000749e+02 nan 4.116002592065821197e+00
8.641394965624997440e+02 nan 4.109081600187153072e+00
8.651818843749997541e+02 nan 4.101826371335448584e+00
8.662242721874998779e+02 nan 4.094565609293606023e+00
8.672666600000000017e+02 nan 4.087401003835863911e+00
8.683090478124997844e+02 nan 4.080301300892497984e+00
8.693514356249999082e+02 nan 4.073505455910829909e+00
8.703938234374999183e+02 nan 4.067103327516508493e+00
8.714362112500000421e+02 nan 4.060939677009214321e+00
8.724785990624999386e+02 nan 4.054937439276576683e+00
8.735209868749999487e+02 nan 4.048931922226458369e+00
8.745633746874998451e+02 nan 4.042732116305031376e+00
8.756057624999999689e+02 nan 4.036234296183671688e+00
8.766481503124998653e+02 nan 4.029621615792817302e+00
8.776905381249999891e+02 nan 4.023122781436788920e+00
8.787329259374997719e+02 nan 4.016575550472762934e+00
8.797753137499998957e+02 nan 4.009892252985612693e+00
8.808177015624999058e+02 nan 4.003154710591964260e+00
8.818600893750000296e+02 nan 3.996458231135362027e+00
8.829024771874998123e+02 nan 3.989932950534908596e+00
8.839448649999999361e+02 nan 3.983757919865251740e+00
8.849872528125000599e+02 nan 3.978164845542631056e+00
8.860296406250000700e+02 nan 3.973426177451454766e+00
8.870720284374998528e+02 nan 3.969746833811886422e+00
8.881144162499998629e+02 nan 3.967225773415539614e+00
8.891568040624999867e+02 nan 3.966025936799494556e+00
8.901991918749997694e+02 nan 3.966337797709508894e+00
8.912415796874998932e+02 nan 3.968116283512071352e+00
8.922839674999999033e+02 nan 3.971170842435411075e+00
8.933263553124996861e+02 nan 3.975245225185934483e+00
8.943687431249998099e+02 nan 3.979960694259535359e+00
8.954111309374999337e+02 nan 3.984960110327860683e+00
8.964535187499999438e+02 nan 3.990036461912133348e+00
8.974959065625000676e+02 nan 3.995068752458486916e+00
8.985382943749998503e+02 nan 3.999841287771667364e+00
8.995806821874998604e+02 nan 4.003935037174311873e+00
9.006230699999998706e+02 nan 4.006971359773875641e+00
9.016654578124999944e+02 nan 4.008984649486511564e+00
9.027078456249998908e+02 nan 4.010082750216162673e+00
9.037502334374999009e+02 nan 4.010200760120234520e+00
9.047926212499999110e+02 nan 4.009281891223344552e+00
9.058350090624999211e+02 nan 4.007186597992241417e+00
9.068773968750000449e+02 nan 4.003770891292885103e+00
9.079197846875000550e+02 nan 3.999163586998990993e+00
9.089621724999998378e+02 nan 3.993586970981644502e+00
9.100045603124999616e+02 nan 3.987145647453247399e+00
9.110469481250000854e+02 nan 3.979977147515820768e+00
9.120893359374998681e+02 nan 3.972297186418267678e+00
9.131317237499999919e+02 nan 3.964350620040686390e+00
9.141741115624998884e+02 nan 3.956483754217414273e+00
9.152164993749997848e+02 nan 3.948978620992059430e+00
9.162588871874999086e+02 nan 3.941993694306224150e+00
9.173012749999999187e+02 nan 3.935575440339019071e+00
9.183436628124998151e+02 nan 3.929807434317849513e+00
9.193860506249999389e+02 nan 3.924856769481264163e+00
9.204284384374998353e+02 nan 3.920587295935562100e+00
9.214708262499999591e+02 nan 3.916932556228757356e+00
9.225132140624998556e+02 nan 3.913997062548065564e+00
9.235556018749998657e+02 nan 3.911656165923647510e+00
9.245979896874997621e+02 nan 3.909523840616069723e+00
9.256403774999998859e+02 nan 3.907302525761114698e+00
9.266827653124998960e+02 nan 3.905037200784114315e+00
9.277251531250000198e+02 nan 3.902888830214211957e+00
9.287675409374998026e+02 nan 3.900840718111116878e+00
9.298099287499999264e+02 nan 3.898732937596604220e+00
9.308523165624999365e+02 nan 3.896424570483952632e+00
9.318947043750000603e+02 nan 3.893781684059134829e+00
9.329370921875001841e+02 nan 3.890733216063160693e+00
9.339794799999999668e+02 nan 3.887220756095184360e+00
9.350218678124999769e+02 nan 3.883316159070383300e+00
9.360642556249999870e+02 nan 3.879182036110590648e+00
9.371066434374997698e+02 nan 3.874882480562334752e+00
9.381490312499998936e+02 nan 3.870526332688345228e+00
9.391914190625000174e+02 nan 3.866230316737215400e+00
9.402338068749998001e+02 nan 3.862052388911251466e+00
9.412761946874999239e+02 nan 3.857985104769962703e+00
9.423185824999999340e+02 nan 3.853805138045637513e+00
9.433609703125000578e+02 nan 3.849536417620296191e+00
9.444033581249998406e+02 nan 3.845474463131012488e+00
9.454457459374999644e+02 nan 3.841768146499655590e+00
9.464881337499998608e+02 nan 3.838424814870653901e+00
9.475305215624999846e+02 nan 3.835486050618105214e+00
9.485729093749997674e+02 nan 3.833002654231574269e+00
9.496152971874998912e+02 nan 3.830863883232265010e+00
9.506576849999999013e+02 nan 3.828970282455213425e+00
9.517000728124999114e+02 nan 3.827288342545824840e+00
9.527424606249999215e+02 nan 3.825655371345570099e+00
9.537848484374999316e+02 nan 3.823929308997915388e+00
9.548272362499998280e+02 nan 3.822085657360887900e+00
9.558696240624999518e+02 nan 3.820038310787700730e+00
9.569120118750000756e+02 nan 3.817803108146161861e+00
9.579543996874999721e+02 nan 3.815487957119489071e+00
9.589967874999997548e+02 nan 3.813033916371497689e+00
9.600391753124998786e+02 nan 3.810324707993425708e+00
9.610815631250000024e+02 nan 3.807627805219695016e+00
9.621239509374998988e+02 nan 3.805267964403227232e+00
9.631663387499999089e+02 nan 3.803227919387799805e+00
9.642087265624999191e+02 nan 3.801508285564567657e+00
9.652511143749997018e+02 nan 3.800129755570393897e+00
9.662935021874998256e+02 nan 3.799090714880522857e+00
9.673358899999999494e+02 nan 3.798371123622218182e+00
9.683782778124999595e+02 nan 3.798025264309424109e+00
9.694206656249998559e+02 nan 3.798174621079021929e+00
9.704630534374997524e+02 nan 3.798788233213583165e+00
9.715054412499998762e+02 nan 3.799915673215456646e+00
9.725478290624998863e+02 nan 3.801768771153652970e+00
9.735902168750000101e+02 nan 3.804337547948172471e+00
9.746326046874997928e+02 nan 3.807440332340130684e+00
9.756749924999999166e+02 nan 3.811032536937041471e+00
9.767173803124999267e+02 nan 3.815106603481372538e+00
9.777597681250000505e+02 nan 3.819611308271158467e+00
9.788021559375001743e+02 nan 3.824371758044945224e+00
9.798445437499999571e+02 nan 3.829279213159348050e+00
9.808869315624998535e+02 nan 3.834364600926334354e+00
9.819293193749999773e+02 nan 3.839552216363038895e+00
9.829717071874999874e+02 nan 3.844779507417705133e+00
9.840140949999998838e+02 nan 3.849897983717937677e+00
9.850564828125000076e+02 nan 3.854691032762859404e+00
9.860988706249999041e+02 nan 3.858897545336005930e+00
9.871412584375000279e+02 nan 3.862355039128302803e+00
9.881836462499999243e+02 nan 3.865035092177307341e+00
9.892260340625000481e+02 nan 3.866742770761929293e+00
9.902684218749998308e+02 nan 3.867436926170504830e+00
9.913108096874999546e+02 nan 3.867186403784274251e+00
9.923531974999998511e+02 nan 3.866027606389806248e+00
9.933955853124999749e+02 nan 3.864069662715485354e+00
9.944379731249997576e+02 nan 3.861409675830665744e+00
9.954803609374998814e+02 nan 3.857931130520854790e+00
9.965227487499997778e+02 nan 3.853550197072241001e+00
9.975651365624999016e+02 nan 3.848278561439640644e+00
9.986075243749999117e+02 nan 3.842076757158289890e+00
9.996499121874999219e+02 nan 3.835082787206871124e+00
1.000692299999999818e+03 nan 3.827557434508964018e+00
1.001734687812499942e+03 nan 3.819630082712508923e+00
1.002777075624999952e+03 nan 3.811210706126363146e+00
1.003819463437500076e+03 nan 3.802295790856866642e+00
1.004861851249999745e+03 nan 3.793023881493150729e+00
1.005904239062499869e+03 nan 3.783665310546024063e+00
1.006946626874999993e+03 nan 3.774585206001884075e+00
1.007989014687500003e+03 nan 3.766087837211662404e+00
1.009031402500000127e+03 nan 3.758316100560097350e+00
1.010073790312499909e+03 nan 3.751320950750016703e+00
1.011116178125000033e+03 nan 3.745206888703529469e+00
1.012158565937500043e+03 nan 3.740027764996540771e+00
1.013200953749999940e+03 nan 3.735672882754637936e+00
1.014243341562499950e+03 nan 3.732048150431717559e+00
1.015285729374999619e+03 nan 3.729215956078346661e+00
1.016328117187499743e+03 nan 3.727144738170280913e+00
1.017370504999999866e+03 nan 3.725815628245040312e+00
1.018412892812499877e+03 nan 3.725232040668793321e+00
1.019455280624999773e+03 nan 3.725339756845397421e+00
1.020497668437499783e+03 nan 3.726089575814014232e+00
1.021540056249999907e+03 nan 3.727384433047716161e+00
1.022582444062499917e+03 nan 3.729224303894815407e+00
1.023624831875000041e+03 nan 3.731667689928109599e+00
1.024667219687499710e+03 nan 3.734580454327652177e+00
1.025709607499999947e+03 nan 3.737770991812115806e+00
1.026751995312499957e+03 nan 3.741223286696430783e+00
1.027794383124999968e+03 nan 3.744817824271134299e+00
1.028836770937499978e+03 nan 3.748292145058895297e+00
1.029879158749999988e+03 nan 3.751583504923952095e+00
1.030921546562499771e+03 nan 3.754634852507398701e+00
1.031963934375000008e+03 nan 3.757170409759047480e+00
1.033006322187500018e+03 nan 3.758976203134561267e+00
1.034048710000000028e+03 nan 3.760058227777898665e+00
1.035091097812500038e+03 nan 3.760436673397375973e+00
1.036133485624999821e+03 nan 3.760265769882401798e+00
1.037175873437500059e+03 nan 3.759892511638325718e+00
1.038218261249999841e+03 nan 3.759542192942419980e+00
1.039260649062499851e+03 nan 3.759320848459628550e+00
1.040303036874999862e+03 nan 3.759248180319024968e+00
1.041345424687499872e+03 nan 3.759347791645745840e+00
1.042387812499999882e+03 nan 3.759548210100853716e+00
1.043430200312499892e+03 nan 3.759772771723653317e+00
1.044472588124999902e+03 nan 3.760001053756256262e+00
1.045514975937499912e+03 nan 3.760130416560294009e+00
1.046557363749999695e+03 nan 3.760046798582010297e+00
1.047599751562499932e+03 nan 3.759657641605507195e+00
1.048642139374999942e+03 nan 3.758940533136436724e+00
1.049684527187499953e+03 nan 3.757897472611250400e+00
1.050726914999999735e+03 nan 3.756578569117892119e+00
1.051769302812499973e+03 nan 3.755025351561497082e+00
1.052811690624999983e+03 nan 3.753192095840352405e+00
1.053854078437499993e+03 nan 3.751054080049855077e+00
1.054896466249999776e+03 nan 3.748705302526318839e+00
1.055938854062499786e+03 nan 3.746164199877874079e+00
1.056981241875000023e+03 nan 3.743393650393714189e+00
1.058023629687500033e+03 nan 3.740289676717051037e+00
1.059066017500000044e+03 nan 3.736817075480083794e+00
1.060108405312499826e+03 nan 3.733088613635044073e+00
1.061150793125000064e+03 nan 3.729088113541271454e+00
1.062193180937499847e+03 nan 3.724845707226672520e+00
1.063235568749999857e+03 nan 3.720369049389079752e+00
1.064277956562499867e+03 nan 3.715503538039244713e+00
1.065320344374999650e+03 nan 3.710211213085539139e+00
1.066362732187499887e+03 nan 3.704593636341094953e+00
1.067405119999999897e+03 nan 3.698704722303955972e+00
1.068447507812499907e+03 nan 3.692706768721382371e+00
1.069489895624999917e+03 nan 3.686899874087016027e+00
1.070532283437499700e+03 nan 3.681430299226773339e+00
1.071574671249999938e+03 nan 3.676285511922328109e+00
1.072617059062499948e+03 nan 3.671617655596504104e+00
1.073659446874999958e+03 nan 3.667637595918703752e+00
1.074701834687499968e+03 nan 3.664271580959971075e+00
1.075744222499999978e+03 nan 3.661536286023201026e+00
1.076786610312499988e+03 nan 3.659522846948952246e+00
1.077828998124999998e+03 nan 3.658032776158358867e+00
1.078871385937500008e+03 nan 3.656903949715517133e+00
1.079913773749999791e+03 nan 3.656173864707134680e+00
1.080956161562499801e+03 nan 3.655917334704882116e+00
1.081998549374999811e+03 nan 3.656095761382829767e+00
1.083040937187500049e+03 nan 3.656702506763574334e+00
1.084083324999999832e+03 nan 3.657784565721129422e+00
1.085125712812499842e+03 nan 3.659338097225111941e+00
1.086168100624999852e+03 nan 3.661353385606904265e+00
1.087210488437500089e+03 nan 3.663851347978900108e+00
1.088252876249999872e+03 nan 3.666784435567228773e+00
1.089295264062499882e+03 nan 3.670006819443272228e+00
1.090337651874999892e+03 nan 3.673362602675535271e+00
1.091380039687499902e+03 nan 3.676713105015392724e+00
1.092422427499999912e+03 nan 3.679986841056214875e+00
1.093464815312499923e+03 nan 3.683132489333382331e+00
1.094507203124999933e+03 nan 3.686164667953697904e+00
1.095549590937499943e+03 nan 3.689107832185097635e+00
1.096591978749999953e+03 nan 3.691950563195240065e+00
1.097634366562499963e+03 nan 3.694581168000603544e+00
1.098676754374999973e+03 nan 3.696876086399866868e+00
1.099719142187499983e+03 nan 3.698859796606033257e+00
1.100761529999999993e+03 nan 3.700548487286292154e+00
1.101803917812500003e+03 nan 3.701961769304612737e+00
1.102846305624999786e+03 nan 3.703067469031123604e+00
1.103888693437499796e+03 nan 3.703809896776816490e+00
1.104931081250000034e+03 nan 3.704231374202314520e+00
1.105973469062499817e+03 nan 3.704393425010382490e+00
1.107015856874999827e+03 nan 3.704344398880488942e+00
1.108058244687499837e+03 nan 3.704173871714945054e+00
1.109100632500000074e+03 nan 3.703896235082727362e+00
1.110143020312500084e+03 nan 3.703389615644905319e+00
1.111185408124999867e+03 nan 3.702680069925886830e+00
1.112227795937499877e+03 nan 3.701865793263473314e+00
1.113270183749999887e+03 nan 3.700944259775883260e+00
1.114312571562499897e+03 nan 3.699825808427215090e+00
1.115354959374999908e+03 nan 3.698577900136854613e+00
1.116397347187499690e+03 nan 3.697228018703316188e+00
1.117439734999999928e+03 nan 3.695694144482296828e+00
1.118482122812499938e+03 nan 3.694024088735889499e+00
1.119524510624999948e+03 nan 3.692314354623364991e+00
1.120566898437499731e+03 nan 3.690504165586865781e+00
1.121609286249999968e+03 nan 3.688441946119962900e+00
1.122651674062499978e+03 nan 3.686156490997076762e+00
1.123694061874999989e+03 nan 3.683694856939738305e+00
1.124736449687499999e+03 nan 3.681080185126431648e+00
1.125778837499999781e+03 nan 3.678435528983569291e+00
1.126821225312499791e+03 nan 3.675903973769089728e+00
1.127863613124999802e+03 nan 3.673455348398346754e+00
1.128906000937499812e+03 nan 3.671094728101495619e+00
1.129948388749999822e+03 nan 3.668841611373904854e+00
1.130990776562499832e+03 nan 3.666628184289642878e+00
1.132033164374999842e+03 nan 3.664464039163898068e+00
1.133075552187499852e+03 nan 3.662392713002312394e+00
1.134117939999999862e+03 nan 3.660542792185814243e+00
1.135160327812500100e+03 nan 3.659074115701146823e+00
1.136202715624999882e+03 nan 3.657958604723562157e+00
1.137245103437499893e+03 nan 3.657135009398421399e+00
1.138287491249999903e+03 nan 3.656666952724257680e+00
1.139329879062499913e+03 nan 3.656633156181720246e+00
1.140372266874999923e+03 nan 3.657018420860507213e+00
1.141414654687499933e+03 nan 3.657658198969811369e+00
1.142457042499999943e+03 nan 3.658356036992658655e+00
1.143499430312499953e+03 nan 3.659083895291125987e+00
1.144541818124999963e+03 nan 3.659878685640227225e+00
1.145584205937499974e+03 nan 3.660713589998904727e+00
1.146626593749999984e+03 nan 3.661565123074769890e+00
1.147668981562499994e+03 nan 3.662324900471831235e+00
1.148711369374999776e+03 nan 3.662895286149319141e+00
1.149753757187499787e+03 nan 3.663327619294698856e+00
1.150796144999999797e+03 nan 3.663631935194023637e+00
1.151838532812499807e+03 nan 3.663696012746464614e+00
1.152880920624999817e+03 nan 3.663520082942875344e+00
1.153923308437499827e+03 nan 3.663163653862040903e+00
1.154965696250000065e+03 nan 3.662656706325130962e+00
1.156008084062499847e+03 nan 3.662044216063937707e+00
1.157050471874999857e+03 nan 3.661307902097867384e+00
1.158092859687499868e+03 nan 3.660490473337341122e+00
1.159135247500000105e+03 nan 3.659691274959969487e+00
1.160177635312499888e+03 nan 3.658910030784711331e+00
1.161220023124999898e+03 nan 3.658291025536143160e+00
1.162262410937499908e+03 nan 3.658027516025968318e+00
1.163304798750000145e+03 nan 3.658042036053342549e+00
1.164347186562499928e+03 nan 3.658116933588194453e+00
1.165389574374999938e+03 nan 3.658067315884722337e+00
1.166431962187499721e+03 nan 3.657760724869429492e+00
1.167474349999999959e+03 nan 3.657034096043312310e+00
1.168516737812499969e+03 nan 3.655899243698915058e+00
1.169559125624999979e+03 nan 3.654409572325663103e+00
1.170601513437499989e+03 nan 3.652546469654447403e+00
1.171643901249999999e+03 nan 3.650335260080537658e+00
1.172686289062499782e+03 nan 3.647847238197881481e+00
1.173728676874999792e+03 nan 3.645195734537181931e+00
1.174771064687499802e+03 nan 3.642356351439394846e+00
1.175813452499999812e+03 nan 3.639187823013417145e+00
1.176855840312499822e+03 nan 3.635740745031234677e+00
1.177898228124999832e+03 nan 3.632178644833794934e+00
1.178940615937499842e+03 nan 3.628512521975440386e+00
1.179983003749999853e+03 nan 3.624720827811193757e+00
1.181025391562500090e+03 nan 3.620798913310273370e+00
1.182067779374999873e+03 nan 3.616828964307736705e+00
1.183110167187499883e+03 nan 3.612909047034048804e+00
1.184152554999999893e+03 nan 3.609020443053550853e+00
1.185194942812500130e+03 nan 3.605171922852775435e+00
1.186237330624999913e+03 nan 3.601440290148282042e+00
1.187279718437499923e+03 nan 3.597958393682662237e+00
1.188322106249999933e+03 nan 3.594966606425269440e+00
1.189364494062499944e+03 nan 3.592557612647997445e+00
1.190406881874999954e+03 nan 3.590694594015248153e+00
1.191449269687499964e+03 nan 3.589347306602916454e+00
1.192491657499999747e+03 nan 3.588445619587149249e+00
1.193534045312499984e+03 nan 3.587967941738407163e+00
1.194576433124999994e+03 nan 3.587930607121669002e+00
1.195618820937499777e+03 nan 3.588342542374652222e+00
1.196661208749999560e+03 nan 3.589087188368396575e+00
1.197703596562499797e+03 nan 3.590043887124019673e+00
1.198745984374999807e+03 nan 3.591184414392603941e+00
1.199788372187499817e+03 nan 3.592396927513918037e+00
1.200830759999999827e+03 nan 3.593621945207061685e+00
1.201873147812499838e+03 nan 3.594777442832415293e+00
1.202915535624999848e+03 nan 3.595707747773341456e+00
1.203957923437499858e+03 nan 3.596293117095925584e+00
1.205000311250000095e+03 nan 3.596545835740697417e+00
1.206042699062499878e+03 nan 3.596526507000117334e+00
1.207085086874999888e+03 nan 3.596258987583222932e+00
1.208127474687499898e+03 nan 3.595815326008249269e+00
1.209169862500000136e+03 nan 3.595169081937643618e+00
1.210212250312499918e+03 nan 3.594249955380930395e+00
1.211254638124999929e+03 nan 3.593071986355024006e+00
1.212297025937499939e+03 nan 3.591752393601128635e+00
1.213339413749999949e+03 nan 3.590372070254957304e+00
1.214381801562499959e+03 nan 3.588879625796297379e+00
1.215424189374999969e+03 nan 3.587176988405187839e+00
1.216466577187499979e+03 nan 3.585367424179893625e+00
1.217508964999999989e+03 nan 3.583574882532335693e+00
1.218551352812499772e+03 nan 3.581885821224827904e+00
1.219593740624999782e+03 nan 3.580500102762556924e+00
1.220636128437499792e+03 nan 3.579520040602219400e+00
1.221678516249999802e+03 nan 3.578905791557986493e+00
1.222720904062499812e+03 nan 3.578620854230261550e+00
1.223763291874999823e+03 nan 3.578697875737234302e+00
1.224805679687499833e+03 nan 3.579126266166281933e+00
1.225848067499999843e+03 nan 3.579868867717332481e+00
1.226890455312499626e+03 nan 3.580949226092741355e+00
1.227932843124999863e+03 nan 3.582370010585961051e+00
1.228975230937499873e+03 nan 3.584053308757139344e+00
1.230017618749999883e+03 nan 3.585932135226586048e+00
1.231060006562500121e+03 nan 3.587922307871345140e+00
1.232102394374999903e+03 nan 3.590015581813768453e+00
1.233144782187499914e+03 nan 3.592197419715397633e+00
1.234187169999999924e+03 nan 3.594322218733847496e+00
1.235229557812500161e+03 nan 3.596303066500004419e+00
1.236271945624999944e+03 nan 3.598126524867812481e+00
1.237314333437499954e+03 nan 3.599713120572061165e+00
1.238356721249999964e+03 nan 3.601059366480510171e+00
1.239399109062499974e+03 nan 3.602201422989221413e+00
1.240441496874999984e+03 nan 3.603134875004128101e+00
1.241483884687499767e+03 nan 3.603815295012874120e+00
1.242526272499999550e+03 nan 3.604133659824852565e+00
1.243568660312499787e+03 nan 3.604028321402730661e+00
1.244611048124999797e+03 nan 3.603513182174825857e+00
1.245653435937499808e+03 nan 3.602635333631065695e+00
1.246695823749999818e+03 nan 3.601483626997555643e+00
1.247738211562499828e+03 nan 3.600069824376593175e+00
1.248780599374999838e+03 nan 3.598369083325538842e+00
1.249822987187499848e+03 nan 3.596473106035954714e+00
1.250865374999999858e+03 nan 3.594428568639988164e+00
1.251907762812499868e+03 nan 3.592265984733510553e+00
1.252950150624999878e+03 nan 3.590133282542116611e+00
1.253992538437499888e+03 nan 3.588145745011333432e+00
1.255034926249999899e+03 nan 3.586382647524778200e+00
1.256077314062499909e+03 nan 3.584959172070143918e+00
1.257119701874999919e+03 nan 3.583844509801336731e+00
1.258162089687499929e+03 nan 3.583032569167990289e+00
1.259204477499999939e+03 nan 3.582466277838511459e+00
1.260246865312499949e+03 nan 3.582046861093684420e+00
1.261289253125000187e+03 nan 3.581784365482933108e+00
1.262331640937499969e+03 nan 3.581692628166059933e+00
1.263374028749999979e+03 nan 3.581815929080370164e+00
1.264416416562499990e+03 nan 3.582203107267299291e+00
1.265458804374999772e+03 nan 3.582916558014896502e+00
1.266501192187499782e+03 nan 3.583931983841608826e+00
1.267543579999999793e+03 nan 3.585145196474307294e+00
1.268585967812499803e+03 nan 3.586369944120530562e+00
1.269628355624999813e+03 nan 3.587467373175677210e+00
1.270670743437499823e+03 nan 3.588472266764617835e+00
1.271713131249999833e+03 nan 3.589409462521801597e+00
1.272755519062499616e+03 nan 3.590278773195302531e+00
1.273797906874999853e+03 nan 3.591115392455279220e+00
1.274840294687499863e+03 nan 3.591926354236300689e+00
1.275882682499999873e+03 nan 3.592648701120534138e+00
1.276925070312500111e+03 nan 3.593141986464725157e+00
1.277967458124999894e+03 nan 3.593364484765362743e+00
1.279009845937499904e+03 nan 3.593336366284856531e+00
1.280052233749999914e+03 nan 3.593013333098623807e+00
1.281094621562500151e+03 nan 3.592437848815753121e+00
1.282137009374999934e+03 nan 3.591639231103372687e+00
1.283179397187499944e+03 nan 3.590537511160513340e+00
1.284221784999999954e+03 nan 3.589176840145825498e+00
1.285264172812500192e+03 nan 3.587709831309454866e+00
1.286306560624999975e+03 nan 3.586247907857441852e+00
1.287348948437499985e+03 nan 3.584843066254301824e+00
1.288391336249999767e+03 nan 3.583515323064004221e+00
1.289433724062499778e+03 nan 3.582337624221327399e+00
1.290476111874999788e+03 nan 3.581375179751194349e+00
1.291518499687499798e+03 nan 3.580670487903973243e+00
1.292560887499999581e+03 nan 3.580215150693096149e+00
1.293603275312499818e+03 nan 3.579879744379644180e+00
1.294645663124999828e+03 nan 3.579570985520632131e+00
1.295688050937499838e+03 nan 3.579347789195051366e+00
1.296730438749999848e+03 nan 3.579319916043939287e+00
1.297772826562499858e+03 nan 3.579546531439441015e+00
1.298815214374999869e+03 nan 3.579981373503418940e+00
1.299857602187499879e+03 nan 3.580613078914388403e+00
1.300899989999999889e+03 nan 3.581558980325361130e+00
1.301942377812499899e+03 nan 3.582863548267041676e+00
1.302984765624999682e+03 nan 3.584526971487858926e+00
1.304027153437500147e+03 nan 3.586473599265616929e+00
1.305069541249999929e+03 nan 3.588615183453391921e+00
1.306111929062499939e+03 nan 3.590913351635231621e+00
1.307154316875000177e+03 nan 3.593271000693608830e+00
1.308196704687499960e+03 nan 3.595579786030275837e+00
1.309239092499999970e+03 nan 3.597705012921825318e+00
1.310281480312499980e+03 nan 3.599507825229975921e+00
1.311323868124999763e+03 nan 3.600909554639788013e+00
1.312366255937499773e+03 nan 3.601844508398981848e+00
1.313408643749999783e+03 nan 3.602219289510693478e+00
1.314451031562499793e+03 nan 3.601950631835232119e+00
1.315493419374999803e+03 nan 3.600981466265795738e+00
1.316535807187499813e+03 nan 3.599314671380944741e+00
1.317578194999999823e+03 nan 3.597083839502978719e+00
1.318620582812499606e+03 nan 3.594435611027016364e+00
1.319662970625000071e+03 nan 3.591410181006682745e+00
1.320705358437499854e+03 nan 3.588025844604305181e+00
1.321747746249999864e+03 nan 3.584311522325888344e+00
1.322790134062499874e+03 nan 3.580374402496881991e+00
1.323832521874999884e+03 nan 3.576363828438982040e+00
1.324874909687500121e+03 nan 3.572402596025494148e+00
1.325917297499999904e+03 nan 3.568603520216178104e+00
1.326959685312499687e+03 nan 3.564983287744386331e+00
1.328002073124999924e+03 nan 3.561541663457475249e+00
1.329044460937499935e+03 nan 3.558376802535256456e+00
1.330086848750000172e+03 nan 3.555578942721212776e+00
1.331129236562500182e+03 nan 3.553184908771272354e+00
1.332171624374999965e+03 nan 3.551308837994783030e+00
1.333214012187500202e+03 nan 3.550102478768232483e+00
1.334256399999999758e+03 nan 3.549584027480490622e+00
1.335298787812499768e+03 nan 3.549760595539439567e+00
1.336341175624999778e+03 nan 3.550526636222677723e+00
1.337383563437499788e+03 nan 3.551757899379341943e+00
1.338425951249999798e+03 nan 3.553431193758836315e+00
1.339468339062499808e+03 nan 3.555457044970821823e+00
1.340510726874999818e+03 nan 3.557727091676321951e+00
1.341553114687499829e+03 nan 3.560041414477105093e+00
1.342595502499999611e+03 nan 3.562240345704934974e+00
1.343637890312499849e+03 nan 3.564233718958696340e+00
1.344680278124999859e+03 nan 3.565950730208901742e+00
1.345722665937499642e+03 nan 3.567281518015731567e+00
1.346765053749999879e+03 nan 3.568071375613109719e+00
1.347807441562499889e+03 nan 3.568256070693129445e+00
1.348849829375000127e+03 nan 3.567826421255135383e+00
1.349892217187499909e+03 nan 3.566861563500257848e+00
1.350934604999999692e+03 nan 3.565431295293863823e+00
1.351976992812499930e+03 nan 3.563489547167665972e+00
1.353019380624999712e+03 nan 3.561002678485842843e+00
1.354061768437500177e+03 nan 3.558012733408640660e+00
1.355104156249999960e+03 nan 3.554585712796447527e+00
1.356146544062499970e+03 nan 3.550828560990704208e+00
1.357188931875000208e+03 nan 3.546866100870844196e+00
1.358231319687499763e+03 nan 3.542754057017877489e+00
1.359273707500000000e+03 nan 3.538576512459821188e+00
1.360316095312499783e+03 nan 3.534485404952793619e+00
1.361358483124999566e+03 nan 3.530665763897479881e+00
1.362400870937499803e+03 nan 3.527287990456636102e+00
1.363443258749999814e+03 nan 3.524446545410598652e+00
1.364485646562500051e+03 nan 3.522264634551714124e+00
1.365528034374999834e+03 nan 3.520766726685413239e+00
1.366570422187499844e+03 nan 3.519848691718340916e+00
1.367612809999999854e+03 nan 3.519500359342201623e+00
1.368655197812499864e+03 nan 3.519738091725016282e+00
1.369697585624999874e+03 nan 3.520485588395980248e+00
1.370739973437499884e+03 nan 3.521685135690136192e+00
1.371782361249999667e+03 nan 3.523283411285271782e+00
1.372824749062500132e+03 nan 3.525188845679055660e+00
1.373867136874999915e+03 nan 3.527316771766053627e+00
1.374909524687499925e+03 nan 3.529598489784008919e+00
1.375951912499999708e+03 nan 3.531899257908061251e+00
1.376994300312499945e+03 nan 3.534113536436542358e+00
1.378036688124999955e+03 nan 3.536155546875079825e+00
1.379079075937499965e+03 nan 3.537899881029320959e+00
1.380121463750000203e+03 nan 3.539371793759539919e+00
1.381163851562499758e+03 nan 3.540583200089340021e+00
1.382206239374999768e+03 nan 3.541467799436692321e+00
1.383248627187499778e+03 nan 3.542039055290110205e+00
1.384291015000000016e+03 nan 3.542315024101643672e+00
1.385333402812499799e+03 nan 3.542321301957143564e+00
1.386375790624999809e+03 nan 3.542111396389587163e+00
1.387418178437499591e+03 nan 3.541744679400058882e+00
1.388460566249999829e+03 nan 3.541308178323309352e+00
1.389502954062499839e+03 nan 3.540924264148309852e+00
1.390545341875000076e+03 nan 3.540686935233346322e+00
1.391587729687499859e+03 nan 3.540632390578908328e+00
1.392630117499999642e+03 nan 3.540835052485325818e+00
1.393672505312499879e+03 nan 3.541406344228366088e+00
1.394714893124999890e+03 nan 3.542445173913634893e+00
1.395757280937500127e+03 nan 3.544031113185114101e+00
1.396799668749999910e+03 nan 3.546149738960965969e+00
1.397842056562499693e+03 nan 3.548668651960408482e+00
1.398884444375000157e+03 nan 3.551445820731216951e+00
1.399926832187499940e+03 nan 3.554357613748395650e+00
1.400969219999999950e+03 nan 3.557282548094896857e+00
1.402011607812500188e+03 nan 3.560081226027131063e+00
1.403053995624999970e+03 nan 3.562582233567635814e+00
1.404096383437499753e+03 nan 3.564638303243552464e+00
1.405138771249999763e+03 nan 3.566183197699669627e+00
1.406181159062500001e+03 nan 3.567195803678670618e+00
1.407223546875000011e+03 nan 3.567677557592230375e+00
1.408265934687499794e+03 nan 3.567597267860084020e+00
1.409308322499999804e+03 nan 3.566957632703289249e+00
1.410350710312500041e+03 nan 3.565841390480240403e+00
1.411393098124999824e+03 nan 3.564326119550977001e+00
1.412435485937499834e+03 nan 3.562530972243344252e+00
1.413477873749999844e+03 nan 3.560565270810140515e+00
1.414520261562499854e+03 nan 3.558504923781374174e+00
1.415562649374999637e+03 nan 3.556504001055896147e+00
1.416605037187499875e+03 nan 3.554680691213032429e+00
1.417647424999999885e+03 nan 3.553035063733358090e+00
1.418689812812499667e+03 nan 3.551588542149735073e+00
1.419732200624999905e+03 nan 3.550392360094630551e+00
1.420774588437499915e+03 nan 3.549412184966966421e+00
1.421816976249999698e+03 nan 3.548656243864362736e+00
1.422859364062499935e+03 nan 3.548239401586150699e+00
1.423901751874999718e+03 nan 3.548198804429642195e+00
1.424944139687500183e+03 nan 3.548529291895784699e+00
1.425986527499999966e+03 nan 3.549201982815330059e+00
1.427028915312499521e+03 nan 3.550183357333212442e+00
1.428071303124999986e+03 nan 3.551436982064272385e+00
1.429113690937499769e+03 nan 3.552868355450522930e+00
1.430156078750000006e+03 nan 3.554368230991532318e+00
1.431198466562499789e+03 nan 3.555853298168755394e+00
1.432240854374999572e+03 nan 3.557259691386022826e+00
1.433283242187500036e+03 nan 3.558482502997283081e+00
1.434325629999999819e+03 nan 3.559379832902406005e+00
1.435368017812499829e+03 nan 3.559845824016945492e+00
1.436410405625000067e+03 nan 3.559840808374200805e+00
1.437452793437499849e+03 nan 3.559378094519172198e+00
1.438495181249999860e+03 nan 3.558598545959690274e+00
1.439537569062499870e+03 nan 3.557567699733225286e+00
1.440579956874999880e+03 nan 3.556226929352111377e+00
1.441622344687499663e+03 nan 3.554569082583081574e+00
1.442664732499999900e+03 nan 3.552642846753592654e+00
1.443707120312499910e+03 nan 3.550554325137929457e+00
1.444749508124999693e+03 nan 3.548429888691332135e+00
1.445791895937499930e+03 nan 3.546340669482539898e+00
1.446834283749999940e+03 nan 3.544373935158251054e+00
1.447876671562499723e+03 nan 3.542702055587746646e+00
1.448919059374999961e+03 nan 3.541465102607475046e+00
1.449961447187499516e+03 nan 3.540748084197800516e+00
1.451003835000000208e+03 nan 3.540549022843418214e+00
1.452046222812499764e+03 nan 3.540816017409389893e+00
1.453088610624999546e+03 nan 3.541494980384967572e+00
1.454130998437500011e+03 nan 3.542481801285387810e+00
1.455173386249999794e+03 nan 3.543677313356927705e+00
1.456215774062500032e+03 nan 3.545036897617479976e+00
1.457258161874999814e+03 nan 3.546627151852701054e+00
1.458300549687499824e+03 nan 3.548501406592031060e+00
1.459342937500000062e+03 nan 3.550600146158429116e+00
1.460385325312499845e+03 nan 3.552885233866426073e+00
1.461427713124999855e+03 nan 3.555355983048477331e+00
1.462470100937500092e+03 nan 3.557974669272789825e+00
1.463512488749999875e+03 nan 3.560663735106449401e+00
1.464554876562500112e+03 nan 3.563400881208351301e+00
1.465597264374999895e+03 nan 3.566121606358302110e+00
1.466639652187499905e+03 nan 3.568718554973647095e+00
1.467682039999999688e+03 nan 3.571158099116669149e+00
1.468724427812499925e+03 nan 3.573411443767019247e+00
1.469766815624999936e+03 nan 3.575479204497088226e+00
1.470809203437499718e+03 nan 3.577343174104287371e+00
1.471851591250000183e+03 nan 3.578987652984367163e+00
1.472893979062499966e+03 nan 3.580432436177815259e+00
1.473936366874999749e+03 nan 3.581621681050856321e+00
1.474978754687499759e+03 nan 3.582589418908947110e+00
1.476021142499999542e+03 nan 3.583318607985883641e+00
1.477063530312500006e+03 nan 3.583719112948272834e+00
1.478105918124999789e+03 nan 3.583805787506536777e+00
1.479148305937499572e+03 nan 3.583556957044985225e+00
1.480190693750000037e+03 nan 3.582992488460687852e+00
1.481233081562499819e+03 nan 3.582269303867333221e+00
1.482275469374999602e+03 nan 3.581537199421490403e+00
1.483317857187499840e+03 nan 3.580833142583829343e+00
1.484360244999999850e+03 nan 3.580200891289568421e+00
1.485402632812499860e+03 nan 3.579699778657972065e+00
1.486445020624999870e+03 nan 3.579328858103850042e+00
1.487487408437499653e+03 nan 3.579057995369656631e+00
1.488529796249999890e+03 nan 3.578828564013288638e+00
1.489572184062499900e+03 nan 3.578640080831060555e+00
1.490614571875000138e+03 nan 3.578496348537504090e+00
1.491656959687499921e+03 nan 3.578470884515795536e+00
1.492699347499999931e+03 nan 3.578677737468482167e+00
1.493741735312499713e+03 nan 3.579137138532677120e+00
1.494784123124999951e+03 nan 3.579917830297902004e+00
1.495826510937499961e+03 nan 3.581147373658418509e+00
1.496868898749999744e+03 nan 3.582811758352958620e+00
1.497911286562499527e+03 nan 3.584784959321102527e+00
1.498953674374999991e+03 nan 3.587046222556173891e+00
1.499996062187499774e+03 nan 3.589582915103629368e+00
1.501038449999999784e+03 nan 3.592387637615517271e+00
1.502080837812499567e+03 nan 3.595416537523199008e+00
1.503123225624999804e+03 nan 3.598543518202614866e+00
1.504165613437499815e+03 nan 3.601681371174416224e+00
1.505208001249999597e+03 4.090554724270675457e+00 3.604787134992385234e+00
1.506250389062500062e+03 4.094045689476441652e+00 3.607853562388217306e+00
1.507292776874999845e+03 4.097533680494659158e+00 3.610892498834071151e+00
1.508335164687499855e+03 4.101018704914132229e+00 3.613820473929203470e+00
1.509377552499999865e+03 4.100619089946622609e+00 3.616522929662760344e+00
1.510419940312500103e+03 4.100170109860568957e+00 3.618969710576795951e+00
1.511462328124999885e+03 4.099721080604554757e+00 3.621111908128680668e+00
1.512504715937499896e+03 4.098507093822906455e+00 3.622869173652954355e+00
1.513547103749999678e+03 4.083744625941767126e+00 3.624279501725811592e+00
1.514589491562499916e+03 4.068928598746823333e+00 3.625376139347080251e+00
1.515631879374999698e+03 4.054058425021938916e+00 3.626053714974094788e+00
1.516674267187500163e+03 4.034867708582952517e+00 3.626322389121400036e+00
1.517716654999999946e+03 4.014342044969429146e+00 3.626228354343528970e+00
1.518759042812499729e+03 3.993710891170418886e+00 3.625701860044706404e+00
1.519801430624999966e+03 3.972972603793918367e+00 3.624768722609742699e+00
1.520843818437499749e+03 3.952125496329906618e+00 3.623593644415735504e+00
1.521886206249999759e+03 3.924316036779479155e+00 3.622252846533636106e+00
1.522928594062499769e+03 3.890179704528859972e+00 3.620743180434010444e+00
1.523970981874999552e+03 3.855741162284100909e+00 3.619111539941233691e+00
1.525013369687500017e+03 3.820992238612305414e+00 3.617415325022224071e+00
1.526055757499999800e+03 3.785924387060467744e+00 3.615681186183549389e+00
1.527098145312499810e+03 3.742276238731668592e+00 3.613985728373719120e+00
1.528140533125000047e+03 3.697583992077587478e+00 3.612414485341944648e+00
1.529182920937499830e+03 3.652344905668323705e+00 3.611063984475638478e+00
1.530225308749999840e+03 3.606587001185510122e+00 3.609967490722322925e+00
1.531267696562499850e+03 3.567662615815359928e+00 3.609101127004049836e+00
1.532310084375000088e+03 3.528308841846564015e+00 3.608482816211149302e+00
1.533352472187499870e+03 3.488511147555487746e+00 3.608112042411320886e+00
1.534394859999999881e+03 3.449134373832207778e+00 3.607999232763480890e+00
1.535437247812499891e+03 3.420646171304019489e+00 3.608074380844592532e+00
1.536479635625000128e+03 3.391918709191414916e+00 3.608219689315435463e+00
1.537522023437499911e+03 3.362945855982334198e+00 3.608435127574691315e+00
1.538564411249999921e+03 3.335136975414973115e+00 3.608718188352829870e+00
1.539606799062499704e+03 3.315942648268262349e+00 3.609053417244861173e+00
1.540649186874999941e+03 3.296636566021265757e+00 3.609352105779051634e+00
1.541691574687499724e+03 3.277216753626877033e+00 3.609407961797341802e+00
1.542733962500000189e+03 3.257681177168325615e+00 3.609142828956058313e+00
1.543776350312499744e+03 3.237421277992498236e+00 3.608592186371490484e+00
1.544818738124999527e+03 3.216996607930236785e+00 3.607790316389328122e+00
1.545861125937499764e+03 3.196441430664835881e+00 3.606656964949091826e+00
1.546903513749999775e+03 3.167182917029211620e+00 3.605083887426861811e+00
1.547945901562500012e+03 3.131841004538107764e+00 3.603101935312190474e+00
1.548988289374999795e+03 3.119796832793356511e+00 3.600859882734747330e+00
1.550030677187499577e+03 3.108703190861615173e+00 3.598383709929193763e+00
1.551073065000000042e+03 3.097689731937145918e+00 3.595633607818172095e+00
1.552115452812499825e+03 3.099781914505861824e+00 3.592695805739219317e+00
1.553157840624999608e+03 3.109115515636455385e+00 3.589680568051866860e+00
1.554200228437500073e+03 3.118421180925548875e+00 3.586651811428184011e+00
1.555242616249999855e+03 3.127571852528022500e+00 3.583765269208654125e+00
1.556285004062499866e+03 3.135921348340933168e+00 3.581306020413948854e+00
1.557327391874999876e+03 3.144248672296017233e+00 3.579488465708402956e+00
1.558369779687499886e+03 3.152554000091055908e+00 3.578366284638249795e+00
1.559412167500000123e+03 3.159108769562730235e+00 3.577980291448510375e+00
1.560454555312499906e+03 3.163697043784853946e+00 3.578399814586116445e+00
1.561496943124999916e+03 3.168278673314250948e+00 3.579573703630462678e+00
1.562539330937500154e+03 3.172853686935909856e+00 3.581413744730021165e+00
1.563581718749999936e+03 3.176933944576894930e+00 3.583819598403695572e+00
1.564624106562499946e+03 3.179145569068055455e+00 3.586666321518531930e+00
1.565666494374999957e+03 3.181355656075754101e+00 3.589870358515240056e+00
1.566708882187499739e+03 3.183564208802034834e+00 3.593293241510342018e+00
1.567751269999999522e+03 3.184902503050989431e+00 3.596855782393218792e+00
1.568793657812499760e+03 3.185664456666244870e+00 3.600606941136175632e+00
1.569836045624999770e+03 3.186426228079479728e+00 3.604358768881521069e+00
1.570878433437499552e+03 3.187187817421339719e+00 3.607882160685372153e+00
1.571920821250000017e+03 3.188037275394704384e+00 3.611178579703268277e+00
1.572963209062499800e+03 3.188930366657726889e+00 3.614178497368842002e+00
1.574005596874999583e+03 3.189823207871790078e+00 3.616747992657546984e+00
1.575047984687499820e+03 3.190715799246804707e+00 3.618879853296026017e+00
1.576090372499999603e+03 3.192261812647893215e+00 3.620765076796478077e+00
1.577132760312500068e+03 3.194763920533454371e+00 3.622636868612154171e+00
1.578175148124999851e+03 3.197264070325526841e+00 3.624701879101169588e+00
1.579217535937499633e+03 3.199795326378225724e+00 3.627290143987583981e+00
1.580259923750000098e+03 3.202825401449623133e+00 3.630658004392397942e+00
1.581302311562499881e+03 3.205852612586850281e+00 3.634783522435575787e+00
1.582344699375000118e+03 3.208876967895299970e+00 3.639606781107540989e+00
1.583387087187499901e+03 3.211898475442199530e+00 3.645031552155694410e+00
1.584429474999999911e+03 3.215133521068199496e+00 3.650989515449392542e+00
1.585471862812500149e+03 3.218507362160034635e+00 3.657299187198956858e+00
1.586514250624999931e+03 3.221877670281770190e+00 3.663766971586149612e+00
1.587556638437499942e+03 3.225244456509030133e+00 3.670554218274016733e+00
1.588599026249999952e+03 3.225560256922184177e+00 3.677844980614657810e+00
1.589641414062499734e+03 3.225652827232849962e+00 3.685435804694272122e+00
1.590683801874999745e+03 3.225745394886993633e+00 3.693412623483887547e+00
1.591726189687499755e+03 3.225837959884844786e+00 3.702207940317362223e+00
1.592768577499999765e+03 3.221905435892983061e+00 3.712056672725499773e+00
1.593810965312499548e+03 3.217959495186113905e+00 3.723088880189863836e+00
1.594853353124999785e+03 3.214008709925996854e+00 3.735126054939091667e+00
1.595895740937499795e+03 3.209962824217325483e+00 3.747888934349780765e+00
1.596938128749999578e+03 3.204589147409276695e+00 3.760965641154446537e+00
1.597980516562500043e+03 3.199206444499845148e+00 3.774168622210873902e+00
1.599022904374999825e+03 3.193814669852555355e+00 3.787712176551500498e+00
1.600065292187499836e+03 3.189824975126336337e+00 3.801647382962598520e+00
1.601107679999999846e+03 3.188017818582937313e+00 3.816354182570156350e+00
1.602150067812499628e+03 3.186209637055429145e+00 3.832142945861187755e+00
1.603192455625000093e+03 3.189762944698961711e+00 3.849260178377597708e+00
1.604234843437499876e+03 3.198503374272452238e+00 3.868402971543988489e+00
1.605277231249999659e+03 3.204549721687714126e+00 3.890086519582554470e+00
1.606319619062500124e+03 3.210180236527199860e+00 3.914387451581286204e+00
1.607362006874999906e+03 3.215800892967540126e+00 3.941041729002884964e+00
1.608404394687500144e+03 3.221096811932530279e+00 3.969501587583886160e+00
1.609446782499999927e+03 3.225499203139065241e+00 3.999500642115008997e+00
1.610489170312499937e+03 3.229895593832653233e+00 4.031130257075596468e+00
1.611531558124999947e+03 3.234286008482927244e+00 4.064245418569568002e+00
1.612573945937499957e+03 3.239877814539927847e+00 4.098937602079969267e+00
1.613616333749999740e+03 3.247924583419492528e+00 4.135389255188012037e+00
1.614658721562499750e+03 3.255951465549411505e+00 4.173452606357852090e+00
1.615701109374999760e+03 3.263958607649005916e+00 4.213620086912158946e+00
1.616743497187499997e+03 3.294106786356530314e+00 4.256443024702805999e+00
1.617785884999999780e+03 3.335279068634986466e+00 4.301642857107647266e+00
1.618828272812499563e+03 3.374556333305876343e+00 4.349438050407730572e+00
1.619870660624999573e+03 3.413381670372504839e+00 4.400341512475095307e+00
1.620913048437499810e+03 3.448344523368070735e+00 4.454526242909132350e+00
1.621955436249999821e+03 3.478978062800620830e+00 4.512894520944639609e+00
1.622997824062499831e+03 3.509344208118285291e+00 4.575889496769119269e+00
1.624040211874999613e+03 3.539449841523213625e+00 4.642762872639335292e+00
1.625082599687499851e+03 3.569841042643883799e+00 4.712714609204782690e+00
1.626124987499999861e+03 3.600456632819914571e+00 4.785452763529251641e+00
1.627167375312499871e+03 3.630814076744918850e+00 4.861302482503432110e+00
1.628209763125000109e+03 3.660919796302734230e+00 4.939591617057495831e+00
1.629252150937499891e+03 3.693836701766208819e+00 5.018796587129572551e+00
1.630294538749999901e+03 3.732596501303806935e+00 5.098401513408383323e+00
1.631336926562499684e+03 3.770957929197264136e+00 5.178224541091267952e+00
1.632379314375000149e+03 3.808933021990043244e+00 5.256924559450611767e+00
1.633421702187499932e+03 3.846501287408667480e+00 5.332378483866905938e+00
1.634464089999999942e+03 3.883689774303829001e+00 5.403108486553499290e+00
1.635506477812499952e+03 3.920525522430343024e+00 5.468734582680497169e+00
1.636548865624999735e+03 3.957018382699686754e+00 5.529160267747976754e+00
1.637591253437499745e+03 3.987911850032689554e+00 5.584302091381130317e+00
1.638633641249999755e+03 4.016581982885273128e+00 5.633416828326280879e+00
1.639676029062499538e+03 4.045048915259986444e+00 5.675402222995083790e+00
1.640718416874999775e+03 4.073316907442078083e+00 5.709707840605746654e+00
1.641760804687499558e+03 4.087868889211171641e+00 5.735671728700486582e+00
1.642803192500000023e+03 4.098799638885891383e+00 5.753315209848747891e+00
1.643845580312499806e+03 4.109701315677527056e+00 5.762810990611463957e+00
1.644887968124999588e+03 4.120574150337798613e+00 5.763432538362661894e+00
1.645930355937499826e+03 4.112658989546233990e+00 5.754514704904785560e+00
1.646972743749999836e+03 4.101583532564812451e+00 5.735659199114108375e+00
1.648015131562499846e+03 4.088326315828100022e+00 5.706764640299902602e+00
1.649057519374999856e+03 4.067965906003002452e+00 5.668253003681013702e+00
1.650099907187499639e+03 4.047503077220958367e+00 5.620663241805338828e+00
1.651142295000000104e+03 4.026936268160114629e+00 5.564477496956942382e+00
1.652184682812499886e+03 4.005733348923338433e+00 5.500270609361326279e+00
1.653227070624999897e+03 3.984102010931284354e+00 5.428329337194837123e+00
1.654269458437500134e+03 3.962352584555895785e+00 5.349123625168673790e+00
1.655311846249999917e+03 3.940483114437485224e+00 5.263686155206563022e+00
1.656354234062499927e+03 3.914978429790996639e+00 5.172650463155711087e+00
1.657396621874999937e+03 3.883187519829263135e+00 5.076046124228318135e+00
1.658439009687500175e+03 3.851134186520467573e+00 4.974370340757713116e+00
1.659481397499999730e+03 3.820622554184308406e+00 4.868446099882429046e+00
1.660523785312499740e+03 3.808665559543269463e+00 4.758765766647050199e+00
1.661566173124999750e+03 3.796670908488154250e+00 4.645630102325368327e+00
1.662608560937499988e+03 3.784638242985644663e+00 4.529052420039658244e+00
1.663650948749999998e+03 3.772567199292636175e+00 4.409226535439376704e+00
1.664693336562499780e+03 3.760457407827925813e+00 4.287206295266136280e+00
1.665735724374999563e+03 3.748308493040182210e+00 4.164273761608993318e+00
1.666778112187500028e+03 3.736120073272049424e+00 4.041387851377986173e+00
1.667820499999999811e+03 3.723891760620276159e+00 3.918460743703455762e+00
1.668862887812500048e+03 3.711623160791620801e+00 3.795173039437041762e+00
1.669905275625000058e+03 3.692075293829920835e+00 3.672192336503538268e+00
1.670947663437499841e+03 3.667173292554271047e+00 3.550158582465732682e+00
1.671990051250000079e+03 3.642101033735511972e+00 3.429134844397576209e+00
1.673032439062499861e+03 3.616854976668447907e+00 3.309375966218522258e+00
1.674074826874999644e+03 3.594139217188747182e+00 3.192020413989458572e+00
1.675117214687500109e+03 3.577073996712995196e+00 3.078519549499680430e+00
1.676159602499999892e+03 3.559926971636707904e+00 2.969633954883474924e+00
1.677201990312499674e+03 3.542696954131516307e+00 2.865595175466466138e+00
1.678244378124999685e+03 3.530892290036150793e+00 2.766591606562717853e+00
1.679286765937499922e+03 3.527835863991079624e+00 2.673164317979311644e+00
1.680329153749999932e+03 3.524776787640126585e+00 2.586242498572482340e+00
1.681371541562499488e+03 3.521715054076865137e+00 2.506613286460730450e+00
1.682413929374999725e+03 3.523180216253622543e+00 2.434787677631924829e+00
1.683456317187499735e+03 3.530131698196087076e+00 2.370489220479515602e+00
1.684498704999999745e+03 3.537069518261785284e+00 2.313144923125920460e+00
1.685541092812499528e+03 3.543993756685318797e+00 2.262668567144979104e+00
1.686583480624999311e+03 3.551310019202517321e+00 2.219104359496709922e+00
1.687625868437499776e+03 3.558988007002101828e+00 2.182406821459630830e+00
1.688668256249999558e+03 3.566649466303264848e+00 2.152634149201921421e+00
1.689710644062499568e+03 3.574294503391956201e+00 2.129692950886862057e+00
1.690753031874999806e+03 3.577454884331232154e+00 2.113241987257535204e+00
1.691795419687499589e+03 3.577427996368772956e+00 2.102792096231931307e+00
1.692837807499999826e+03 3.577401108204222080e+00 2.098229655043104991e+00
1.693880195312499609e+03 3.577374219837574643e+00 2.099550763061346803e+00
1.694922583124999846e+03 3.570168220351934263e+00 2.106122590310945508e+00
1.695964970937499857e+03 3.559068346497870738e+00 2.117297402074561408e+00
1.697007358749999639e+03 3.547933746348047812e+00 2.132397995129104995e+00
1.698049746562500104e+03 3.536764091921801523e+00 2.150818747490762295e+00
1.699092134374999887e+03 3.520038452095858972e+00 2.172268774666772817e+00
1.700134522187499670e+03 3.501031368261108501e+00 2.195993032631726738e+00
1.701176909999999907e+03 3.481920530233714395e+00 2.221047948137103489e+00
1.702219297812499690e+03 3.462704220140361500e+00 2.247117237377774579e+00
1.703261685625000155e+03 3.435409947783835793e+00 2.273625985954730755e+00
1.704304073437499937e+03 3.405656208432308318e+00 2.299647459139424033e+00
1.705346461249999493e+03 3.377314056627647165e+00 2.324589135142243190e+00
1.706388849062500185e+03 3.357608830678958878e+00 2.348108978166997041e+00
1.707431236874999740e+03 3.337787273421136014e+00 2.370231173021922988e+00
1.708473624687499978e+03 3.317847299887502377e+00 2.391262935149569557e+00
1.709516012499999761e+03 3.309664262592356909e+00 2.411484861590619921e+00
1.710558400312499771e+03 3.303061207357904205e+00 2.431132132782459099e+00
1.711600788125000008e+03 3.296444925677401994e+00 2.450148232038070972e+00
1.712643175937499791e+03 3.289815337750122026e+00 2.468116107221470568e+00
1.713685563750000256e+03 3.283172362969628111e+00 2.484867193450352119e+00
1.714727951562500039e+03 3.276515919912373676e+00 2.500594817016611238e+00
1.715770339374999821e+03 3.269845926326022223e+00 2.515367998964868068e+00
1.716812727187499831e+03 3.263162299117610576e+00 2.529240977963044923e+00
1.717855114999999842e+03 3.256464954341466989e+00 2.542296180121153881e+00
1.718897502812500079e+03 3.249084665037466291e+00 2.554488341889975089e+00
1.719939890625000089e+03 3.227912958199970372e+00 2.565896975083207465e+00
1.720982278437499872e+03 3.206601467418264573e+00 2.576707946821328310e+00
1.722024666250000109e+03 3.185147386853957485e+00 2.587077258239836031e+00
1.723067054062500119e+03 3.163531525318326487e+00 2.597136110346375926e+00
1.724109441874999902e+03 3.141637687849915928e+00 2.607013699941754581e+00
1.725151829687499912e+03 3.119590199329874913e+00 2.616842996154035816e+00
1.726194217500000150e+03 3.097385778651251531e+00 2.626718188651848251e+00
1.727236605312499933e+03 3.076969477228965300e+00 2.636735240894855448e+00
1.728278993124999488e+03 3.065416030467865482e+00 2.647046346704297726e+00
1.729321380937499725e+03 3.053818874114833992e+00 2.657731594998827163e+00
1.730363768749999508e+03 3.042177508290837995e+00 2.668793182836956213e+00
1.731406156562499518e+03 3.034248819347864057e+00 2.680120642244027795e+00
1.732448544374999756e+03 3.037892835237026024e+00 2.691605509278327091e+00
1.733490932187499538e+03 3.041532485286816190e+00 2.703041887184485237e+00
1.734533320000000003e+03 3.045167785151674078e+00 2.714297440654714677e+00
1.735575707812499786e+03 3.051283992305965587e+00 2.725365251820227819e+00
1.736618095624999569e+03 3.059233972076561781e+00 2.736192510841332748e+00
1.737660483437499579e+03 3.067163345847765399e+00 2.746842469271598475e+00
1.738702871249999816e+03 3.075072273023316427e+00 2.757346259828642676e+00
1.739745259062499827e+03 3.079970651042199581e+00 2.767603178035797029e+00
1.740787646874999837e+03 3.079920339065321144e+00 2.777508296191764536e+00
1.741830034687499619e+03 3.079870026266558813e+00 2.787027014536378466e+00
1.742872422500000084e+03 3.079819712645873064e+00 2.796062064323392882e+00
1.743914810312499867e+03 3.075103656764065718e+00 2.804513841709789901e+00
1.744957198124999877e+03 3.064495818417682482e+00 2.812344929157499340e+00
1.745999585937499660e+03 3.053851132972138060e+00 2.819636330969223170e+00
1.747041973749999897e+03 3.043169213765630765e+00 2.826558513612934753e+00
1.748084361562499907e+03 3.032676860929726992e+00 2.833147086441854867e+00
1.749126749374999690e+03 3.022367875382167668e+00 2.839359834548127903e+00
1.750169137187500155e+03 3.012023606392488340e+00 2.845219179885505323e+00
1.751211524999999938e+03 3.001643689179171570e+00 2.850691085666182456e+00
1.752253912812499721e+03 2.997958598053308776e+00 2.855833345681145996e+00
1.753296300624999731e+03 2.999236028896748341e+00 2.860824328639971714e+00
1.754338688437499968e+03 3.000512915890034105e+00 2.865693442818899150e+00
1.755381076249999978e+03 3.001789259727186909e+00 2.870442533784658412e+00
1.756423464062499761e+03 3.013419356303326690e+00 2.875162193234818364e+00
1.757465851874999544e+03 3.025332768749116941e+00 2.879896806582927127e+00
1.758508239687500009e+03 3.037199451203506761e+00 2.884631037379361995e+00
1.759550627499999791e+03 3.049023325747994395e+00 2.889355898530345801e+00
1.760593015312499574e+03 3.060893684504094825e+00 2.894033419455260603e+00
1.761635403124999812e+03 3.072718186674264551e+00 2.898561857862537838e+00
1.762677790937499822e+03 3.084497359635844038e+00 2.902913664137717564e+00
1.763720178750000059e+03 3.096231720734451187e+00 2.907192531503129285e+00
1.764762566562499842e+03 3.122756008888166512e+00 2.911422436998091001e+00
1.765804954374999625e+03 3.122002948654438725e+00 2.915549574338024641e+00
1.766847342187500089e+03 3.121249706730761186e+00 2.919509277346189258e+00
1.767889729999999872e+03 3.120496282985563585e+00 2.923268640159552678e+00
1.768932117812500110e+03 3.100006984868338478e+00 2.926817453251705725e+00
1.769974505625000120e+03 3.095722336928676821e+00 2.930154896755392535e+00
1.771016893437499903e+03 3.091431750578656157e+00 2.933343647428086065e+00
1.772059281250000140e+03 3.087135201058170075e+00 2.936411414559318089e+00
1.773101669062499923e+03 3.073499975555681107e+00 2.939341783569358491e+00
1.774144056874999706e+03 3.070524827125861389e+00 2.942168936176720262e+00
1.775186444687500170e+03 3.067546793164175778e+00 2.944909923432961651e+00
1.776228832499999726e+03 3.063427999545439651e+00 2.947584377719338011e+00
1.777271220312499509e+03 3.056637744924587174e+00 2.950255376024435439e+00
1.778313608124999973e+03 3.049832372278242776e+00 2.952957586307674021e+00
1.779355995937499756e+03 3.043011780176841263e+00 2.955678791040760256e+00
1.780398383749999539e+03 3.035859476434434878e+00 2.958446526225796624e+00
1.781440771562499549e+03 3.020609223639928675e+00 2.961334742587250268e+00
1.782483159374999786e+03 3.005281584680617346e+00 2.964366784583496006e+00
1.783525547187499569e+03 2.989875369392896776e+00 2.967534887588633818e+00
1.784567934999999807e+03 2.973910491533346967e+00 2.970842566150089237e+00
1.785610322812499589e+03 2.953703689075572569e+00 2.974326975482903368e+00
1.786652710624999372e+03 2.933357692826631613e+00 2.977955760113669026e+00
1.787695098437499837e+03 2.912869586039106728e+00 2.981644544267664454e+00
1.788737486249999620e+03 2.892236348654475542e+00 2.985349228574732283e+00
1.789779874062499857e+03 2.865550593234080790e+00 2.989014235085565740e+00
1.790822261874999867e+03 2.838007383513980297e+00 2.992568026780416446e+00
1.791864649687499650e+03 2.810194230898564793e+00 2.995952038171836751e+00
1.792907037499999888e+03 2.785062538359534656e+00 2.999144619123250699e+00
1.793949425312499670e+03 2.762705455426723855e+00 3.002144852684033083e+00
1.794991813125000135e+03 2.740165966563965938e+00 3.004983659837117571e+00
1.796034200937499918e+03 2.717439532940220115e+00 3.007688194915655089e+00
1.797076588749999701e+03 2.694259356634872038e+00 3.010281923264086501e+00
1.798118976562500166e+03 2.670267354530621695e+00 3.012774109985008497e+00
1.799161364374999721e+03 2.646057824109194989e+00 3.015143225627300083e+00
1.800203752187499731e+03 2.621624739047705877e+00 3.017401318474707494e+00
1.801246139999999741e+03 2.597301048352974817e+00 3.019590634705175969e+00
1.802288527812499524e+03 2.573334887019316231e+00 3.021737470664375813e+00
1.803330915624999989e+03 2.549143414115002670e+00 3.023814106041439853e+00
1.804373303437499771e+03 2.524720152947875995e+00 3.025769741791863865e+00
1.805415691249999782e+03 2.506670571405612780e+00 3.027556199470359921e+00
1.806458079062500019e+03 2.491385693664328826e+00 3.029170002411791796e+00
1.807500466874999802e+03 2.476006461146591064e+00 3.030629718829548569e+00
1.808542854687499812e+03 2.460531104595921725e+00 3.031929491109266905e+00
1.809585242499999822e+03 2.449610120393732604e+00 3.033070807585583673e+00
1.810627630312500060e+03 2.443296882891285549e+00 3.034073763462187046e+00
1.811670018124999842e+03 2.436967290292826771e+00 3.034997369075820739e+00
1.812712405937499852e+03 2.430621214827198173e+00 3.035904852483649830e+00
1.813754793750000090e+03 2.427178866742072394e+00 3.036842996884758783e+00
1.814797181562500100e+03 2.430406437350845827e+00 3.037857457360122471e+00
1.815839569375000110e+03 2.433629727438734847e+00 3.038993931129491344e+00
1.816881957187499893e+03 2.436848753991643690e+00 3.040268386121691258e+00
1.817924344999999676e+03 2.442880133099308182e+00 3.041698500333489985e+00
1.818966732812500140e+03 2.455294287191672975e+00 3.043278155742004554e+00
1.820009120624999923e+03 2.467645989347094115e+00 3.044996730953550390e+00
1.821051508437499933e+03 2.479936172720085263e+00 3.046874810191056326e+00
1.822093896250000171e+03 2.494526622496607171e+00 3.048874946345744075e+00
1.823136284062499726e+03 2.510043879483531359e+00 3.050953056615706593e+00
1.824178671874999736e+03 2.525465795357597187e+00 3.053050011715010559e+00
1.825221059687499746e+03 2.540794106201764269e+00 3.055126422903638783e+00
1.826263447499999984e+03 2.555075383147691337e+00 3.057164610708063446e+00
1.827305835312499767e+03 2.568985033252608741e+00 3.059159721561303780e+00
1.828348223124999777e+03 2.582819774700609194e+00 3.061159905460387964e+00
1.829390610937499559e+03 2.596580804845689538e+00 3.063199756171809174e+00
1.830432998749999570e+03 2.604274840192807972e+00 3.065346376916044946e+00
1.831475386562499580e+03 2.610727651343739630e+00 3.067651131673323484e+00
1.832517774374999817e+03 2.617164552663880706e+00 3.070123997381392744e+00
1.833560162187499600e+03 2.623585661256336632e+00 3.072773788038340115e+00
1.834602549999999837e+03 2.620542155269239615e+00 3.075563384917871623e+00
1.835644937812499847e+03 2.616405815899665921e+00 3.078449944446242093e+00
1.836687325624999630e+03 2.612262926928306861e+00 3.081417546426684417e+00
1.837729713437499640e+03 2.608113457143781400e+00 3.084394037918033682e+00
1.838772101249999878e+03 2.595220440554918184e+00 3.087312101099767059e+00
1.839814489062499888e+03 2.581925217292081243e+00 3.090118702713481991e+00
1.840856876874999671e+03 2.568561177060705081e+00 3.092729014003782417e+00
1.841899264687499681e+03 2.554986395898390050e+00 3.095060757243246918e+00
1.842941652499999918e+03 2.536610043838451123e+00 3.097103097755130818e+00
1.843984040312499928e+03 2.518099590123152431e+00 3.098896429601444957e+00
1.845026428124999711e+03 2.499452055362273217e+00 3.100425593595995899e+00
1.846068815937499494e+03 2.482865738157141067e+00 3.101666567688244669e+00
1.847111203749999731e+03 2.469187717843657648e+00 3.102590915994794418e+00
1.848153591562499741e+03 2.455433505144325679e+00 3.103202541322046759e+00
1.849195979374999524e+03 2.441601812421661855e+00 3.103540682998329636e+00
1.850238367187499989e+03 2.431928981175309090e+00 3.103666858426251451e+00
1.851280754999999772e+03 2.426653936939517475e+00 3.103664755596033054e+00
1.852323142812499555e+03 2.421367400839398165e+00 3.103579928100462126e+00
1.853365530624999792e+03 2.416069297439834340e+00 3.103409108382755299e+00
1.854407918437499802e+03 2.412714470985686699e+00 3.103181954992065172e+00
1.855450306250000040e+03 2.415995952765172206e+00 3.102990084391217263e+00
1.856492694062499822e+03 2.419272983574122016e+00 3.102886244945738614e+00
1.857535081874999605e+03 2.422545581475315846e+00 3.102907534753093000e+00
1.858577469687500070e+03 2.429031332147228550e+00 3.103062435781910100e+00
1.859619857499999853e+03 2.438062447863006188e+00 3.103350463803772996e+00
1.860662245312500090e+03 2.447060233587761147e+00 3.103820409524196577e+00
1.861704633124999873e+03 2.456025055640394861e+00 3.104483432655273045e+00
1.862747020937499883e+03 2.466721570190830271e+00 3.105299539738249681e+00
1.863789408750000121e+03 2.480498260037395042e+00 3.106236763501405651e+00
1.864831796562499903e+03 2.494198855595187503e+00 3.107262745251725189e+00
1.865874184375000368e+03 2.507824604005667979e+00 3.108343259899616129e+00
1.866916572187500151e+03 2.522366714775349905e+00 3.109482002239972953e+00
1.867958959999999934e+03 2.538153290618408775e+00 3.110673510551340559e+00
1.869001347812499716e+03 2.553842283608665387e+00 3.111876447165591753e+00
1.870043735624999954e+03 2.569435481271717503e+00 3.113057069461170556e+00
1.871086123437499964e+03 2.585975694879435682e+00 3.114183855124985634e+00
1.872128511249999974e+03 2.607682706653085436e+00 3.115231583732034348e+00
1.873170899062499757e+03 2.629210509382601035e+00 3.116209920231209018e+00
1.874213286874999540e+03 2.650563469664190652e+00 3.117144965779694576e+00
1.875255674687500004e+03 2.669897353575179544e+00 3.118064705502074929e+00
1.876298062499999787e+03 2.687636356385814995e+00 3.118999839320783618e+00
1.877340450312499570e+03 2.705259042994939911e+00 3.119942580119535958e+00
1.878382838125000035e+03 2.722767671918600474e+00 3.120868270822965584e+00
1.879425225937499818e+03 2.739068344370497510e+00 3.121739886884033588e+00
1.880467613749999600e+03 2.752679824235730432e+00 3.122565434646169091e+00
1.881510001562499838e+03 2.766224328281493339e+00 3.123365027314140008e+00
1.882552389374999848e+03 2.779702835556046914e+00 3.124118214408235339e+00
1.883594777187499631e+03 2.785026210224013088e+00 3.124800531983138896e+00
1.884637164999999868e+03 2.786703295568071059e+00 3.125379513245227336e+00
1.885679552812499651e+03 2.788379372220566754e+00 3.125865693440710302e+00
1.886721940625000116e+03 2.790054441999363366e+00 3.126305294327041739e+00
1.887764328437499898e+03 2.787880645219907194e+00 3.126776922619045163e+00
1.888806716249999681e+03 2.780554898724680424e+00 3.127308869291858695e+00
1.889849104062499919e+03 2.773209800511287071e+00 3.127898935657381863e+00
1.890891491874999929e+03 2.765845196405955164e+00 3.128544855406668823e+00
1.891933879687499712e+03 2.757024103242966095e+00 3.129234115950240369e+00
1.892976267499999722e+03 2.747862730839902845e+00 3.129948910774176696e+00
1.894018655312499504e+03 2.738670712081901382e+00 3.130699468436029864e+00
1.895061043124999969e+03 2.729447737343840608e+00 3.131494537897799191e+00
1.896103430937499752e+03 2.722881140286622426e+00 3.132258625373542493e+00
1.897145818749999535e+03 2.716637554067975024e+00 3.132935378467903043e+00
1.898188206562500000e+03 2.710379585264075075e+00 3.133501788874067717e+00
1.899230594374999782e+03 2.704107134020417025e+00 3.133963700499895477e+00
1.900272982187499792e+03 2.699601977574840550e+00 3.134331983789368170e+00
1.901315369999999803e+03 2.696152930024604100e+00 3.134604897902302678e+00
1.902357757812499585e+03 2.692699464632941631e+00 3.134789267528007795e+00
1.903400145624999823e+03 2.689301701029849223e+00 3.134919984075362542e+00
1.904442533437499833e+03 2.688791578976264862e+00 3.135002103511943972e+00
1.905484921249999843e+03 2.688281360123101482e+00 3.135040228529415884e+00
1.906527309062500080e+03 2.687771044415231625e+00 3.135096685151848916e+00
1.907569696874999863e+03 2.687380118713136312e+00 3.135189944424237929e+00
1.908612084687499873e+03 2.688251323176247265e+00 3.135339594916787043e+00
1.909654472499999656e+03 2.689122245392175703e+00 3.135575200736534729e+00
1.910696860312500121e+03 2.689992885635066777e+00 3.135888799948277850e+00
1.911739248124999904e+03 2.690958517341762057e+00 3.136245285101619373e+00
1.912781635937499914e+03 2.692452788059159996e+00 3.136604664447769864e+00
1.913824023750000151e+03 2.693946229938696035e+00 3.136968467765238078e+00
1.914866411562499707e+03 2.695438844358053476e+00 3.137272578834948700e+00
1.915908799374999944e+03 2.697037082079756676e+00 3.137463516490293980e+00
1.916951187187499727e+03 2.699014529505803672e+00 3.137561496638821890e+00
1.917993574999999510e+03 2.700990529204718271e+00 3.137587417287414748e+00
1.919035962812499974e+03 2.702965084351578451e+00 3.137558240360644568e+00
1.920078350624999757e+03 2.704924291435247152e+00 3.137522728550042661e+00
1.921120738437499995e+03 2.706847170171267525e+00 3.137487911201198187e+00
1.922163126250000005e+03 2.708768683910075747e+00 3.137443841088880525e+00
1.923205514062499788e+03 2.710688835554469378e+00 3.137410115147820644e+00
1.924247901874999798e+03 2.711685803933488792e+00 3.137369892950950589e+00
1.925290289687499808e+03 2.710976358218495363e+00 3.137334943834977796e+00
1.926332677499999818e+03 2.710266726797349701e+00 3.137309784150382086e+00
1.927375065312499828e+03 2.709556909524142299e+00 3.137270656576947481e+00
1.928417453124999838e+03 2.705856425222135098e+00 3.137164302934867699e+00
1.929459840937499621e+03 2.697956906551844725e+00 3.136978924923672807e+00
1.930502228749999404e+03 2.690034190359983146e+00 3.136730438314732528e+00
1.931544616562499868e+03 2.682088071074578028e+00 3.136416613849819957e+00
1.932587004374999651e+03 2.669188770384181453e+00 3.136041617853346786e+00
1.933629392187499661e+03 2.650913981563034039e+00 3.135658221988621541e+00
1.934671779999999899e+03 2.632512332990619264e+00 3.135302523918780615e+00
1.935714167812499909e+03 2.613981145503744941e+00 3.134957894410284496e+00
1.936756555624999919e+03 2.591570632906375238e+00 3.134658674379333210e+00
1.937798943437499474e+03 2.565856163406691870e+00 3.134445857856857920e+00
1.938841331249999712e+03 2.539881366765262882e+00 3.134337822150057296e+00
1.939883719062499722e+03 2.513638172687286509e+00 3.134386146679646767e+00
1.940926106874999505e+03 2.482222192257436788e+00 3.134648176571428468e+00
1.941968494687499970e+03 2.447295788758217405e+00 3.135124387954696168e+00
1.943010882499999752e+03 2.411863666050013233e+00 3.135787004467605943e+00
1.944053270312499535e+03 2.401501490103598258e+00 3.136625008122559066e+00
1.945095658124999773e+03 2.391286414688442719e+00 3.137681083294747264e+00
1.946138045937499555e+03 2.381027514997933192e+00 3.139032220900940917e+00
1.947180433750000020e+03 2.371578585262976269e+00 3.140648568954593323e+00
1.948222821562499803e+03 2.375821538022974355e+00 3.142442701592955689e+00
1.949265209374999586e+03 2.380056926838045595e+00 3.144381394330633128e+00
1.950307597187500050e+03 2.384284792017448584e+00 3.146420519573998043e+00
1.951349984999999833e+03 2.389357008502501767e+00 3.148529272995095329e+00
1.952392372812500071e+03 2.400375574888375052e+00 3.150694781491896634e+00
1.953434760624999853e+03 2.411343792776414752e+00 3.152907951024069622e+00
1.954477148437499864e+03 2.422262346114063103e+00 3.155143188573366064e+00
1.955519536250000101e+03 2.432945088913192500e+00 3.157384051136595371e+00
1.956561924062499884e+03 2.442792146809136256e+00 3.159613023885488037e+00
1.957604311875000349e+03 2.452599669607329780e+00 3.161775923897840901e+00
1.958646699687500131e+03 2.462368129708380149e+00 3.163784030622897259e+00
1.959689087499999914e+03 2.471150298236385545e+00 3.165572238440199193e+00
1.960731475312499924e+03 2.477167610328927960e+00 3.167086300202366811e+00
1.961773863124999707e+03 2.483170341086506472e+00 3.168244986449667344e+00
1.962816250937499717e+03 2.489158595999987789e+00 3.169034633416389912e+00
1.963858638749999955e+03 2.494123161088466212e+00 3.169427164036922040e+00
1.964901026562499737e+03 2.496965000805687396e+00 3.169428785580025831e+00
1.965943414374999975e+03 2.499803609850017150e+00 3.169057936730040659e+00
1.966985802187499985e+03 2.502638999214590321e+00 3.168317555284156484e+00
1.968028189999999768e+03 2.504309957775118445e+00 3.167269367252386836e+00
1.969070577812499778e+03 2.504156481210956464e+00 3.165985755243758693e+00
1.970112965625000015e+03 2.504002995239834384e+00 3.164521862411535658e+00
1.971155353437500025e+03 2.503849499860022920e+00 3.162910098308869600e+00
1.972197741249999808e+03 2.501875118474437443e+00 3.161236565753427818e+00
1.973240129062499818e+03 2.497715955213612560e+00 3.159589150859599460e+00
1.974282516875000056e+03 2.493549854608047234e+00 3.158029909776969735e+00
1.975324904687500066e+03 2.489376781827728813e+00 3.156614458409017665e+00
1.976367292499999849e+03 2.483176942675796361e+00 3.155370029541000321e+00
1.977409680312499631e+03 2.475100271869976165e+00 3.154320433027247184e+00
1.978452068125000096e+03 2.466997159095429382e+00 3.153459009843793126e+00
1.979494455937499879e+03 2.458867342936384759e+00 3.152769495492532936e+00
1.980536843749999662e+03 2.450299766290403802e+00 3.152178054008983654e+00
1.981579231562499672e+03 2.441412426223528609e+00 3.151626947481103613e+00
1.982621619374999909e+03 2.432492615642336542e+00 3.151168542571094466e+00
1.983664007187499465e+03 2.423539976024815967e+00 3.150833409710850574e+00
1.984706394999999702e+03 2.417098415993551797e+00 3.150652211652603896e+00
1.985748782812499485e+03 2.411991764813938399e+00 3.150617150015903700e+00
1.986791170624999950e+03 2.406874278906557585e+00 3.150644233021670626e+00
1.987833558437499732e+03 2.401745889013589874e+00 3.150666070498956639e+00
1.988875946249999515e+03 2.398304434034551402e+00 3.150672661509267947e+00
1.989918334062499525e+03 2.396874932819375026e+00 3.150661946578811712e+00
1.990960721874999763e+03 2.395444578537766489e+00 3.150586971105028500e+00
1.992003109687499773e+03 2.394013369660677348e+00 3.150357487916161769e+00
1.993045497499999556e+03 2.392937061628262363e+00 3.149924957767015865e+00
1.994087885312499566e+03 2.391957407974903305e+00 3.149262153050387258e+00
1.995130273124999803e+03 2.390977352928699062e+00 3.148287510978728054e+00
1.996172660937499813e+03 2.389996895995859738e+00 3.146938324776228146e+00
1.997215048749999823e+03 2.387157189102017352e+00 3.145191683825753870e+00
1.998257436562500061e+03 2.383989801528100916e+00 3.143040151671307125e+00
1.999299824374999844e+03 2.380818200135942586e+00 3.140526224650738385e+00
2.000342212187499854e+03 2.377642368062762745e+00 3.137740283284770726e+00
2.001384599999999637e+03 2.375172195662268226e+00 3.134772493482962386e+00
2.002426987812500101e+03 2.372763132314604562e+00 3.131746930437568910e+00
2.003469375624999884e+03 2.370351620560906092e+00 3.128750356626508911e+00
2.004511763437499667e+03 2.367937652920788505e+00 3.125889230125296070e+00
2.005554151249999904e+03 2.369202518102548893e+00 3.123254344655800985e+00
2.006596539062499915e+03 2.371884896224340178e+00 3.120900249545039085e+00
2.007638926875000152e+03 2.374564244254267820e+00 3.118898228069961753e+00
2.008681314687499707e+03 2.377512123205905770e+00 3.117270904630130790e+00
2.009723702499999490e+03 2.385612334740148555e+00 3.116053695081425712e+00
2.010766090312499955e+03 2.393685135379683526e+00 3.115246420957075824e+00
2.011808478124999738e+03 2.401730801528544568e+00 3.114863618998860773e+00
2.012850865937499975e+03 2.410082308489506442e+00 3.114875457739304299e+00
2.013893253749999985e+03 2.420930065491609273e+00 3.115197307051115416e+00
2.014935641562499768e+03 2.431729431969825939e+00 3.115772507836788385e+00
2.015978029375000006e+03 2.442481049796579651e+00 3.116547207319886326e+00
2.017020417187499788e+03 2.453432592722149419e+00 3.117502681662163155e+00
2.018062805000000253e+03 2.465439928020489280e+00 3.118596202846743104e+00
2.019105192812500036e+03 2.477389067208456197e+00 3.119783565848888163e+00
2.020147580624999819e+03 2.489280848351646203e+00 3.121045471629431134e+00
2.021189968437500056e+03 2.501741373410663272e+00 3.122353625725836856e+00
2.022232356250000066e+03 2.516024089162617994e+00 3.123652633870939610e+00
2.023274744062499849e+03 2.530226182588914963e+00 3.124857916834175242e+00
2.024317131875000086e+03 2.544349003747402360e+00 3.125913661474185812e+00
2.025359519687499869e+03 2.559732528376194693e+00 3.126726305893937408e+00
2.026401907499999879e+03 2.577925449699369320e+00 3.127230105034655594e+00
2.027444295312499662e+03 2.595990876638087030e+00 3.127462673777196667e+00
2.028486683124999900e+03 2.613931452614760786e+00 3.127520807918573897e+00
2.029529070937499455e+03 2.633319530390442864e+00 3.127415328611758749e+00
2.030571458749999238e+03 2.655102847754254203e+00 3.127124379995235071e+00
2.031613846562499702e+03 2.676708896232431023e+00 3.126671598892764248e+00
2.032656234374999485e+03 2.698141934403534670e+00 3.126085495765466682e+00
2.033698622187499268e+03 2.719674446413087754e+00 3.125427031082912421e+00
2.034741009999999733e+03 2.741367983705127909e+00 3.124730154162690621e+00
2.035783397812499516e+03 2.762891193965955949e+00 3.124060472373294317e+00
2.036825785624999753e+03 2.784248027260823211e+00 3.123455888616071707e+00
2.037868173437499536e+03 2.802383551482264590e+00 3.122926778992054953e+00
2.038910561249999546e+03 2.817508689562770119e+00 3.122444077801999285e+00
2.039952949062499783e+03 2.832553064269952792e+00 3.121942585810587367e+00
2.040995336874999566e+03 2.847517955702552950e+00 3.121353147066347589e+00
2.042037724687500031e+03 2.855208328867385070e+00 3.120628279100710945e+00
2.043080112499999814e+03 2.857639693411808679e+00 3.119784228212580501e+00
2.044122500312499596e+03 2.860068991037067132e+00 3.118868218023451711e+00
2.045164888124999834e+03 2.862496227005520755e+00 3.117911013971090828e+00
2.046207275937499617e+03 2.855731954362644487e+00 3.116915471569926321e+00
2.047249663750000082e+03 2.843862261630467625e+00 3.115893773489054386e+00
2.048292051562499637e+03 2.831942819176278547e+00 3.114856554704960701e+00
2.049334439374999420e+03 2.819972996154786582e+00 3.113849893672573366e+00
2.050376827187500112e+03 2.801227099525154696e+00 3.112898713522739946e+00
2.051419214999999895e+03 2.779595167891245833e+00 3.112017524696998549e+00
2.052461602812499677e+03 2.757793562182386804e+00 3.111166549919346380e+00
2.053503990624999915e+03 2.735818226027602496e+00 3.110323066363025912e+00
2.054546378437499698e+03 2.712766261426405645e+00 3.109480424458566095e+00
2.055588766249999935e+03 2.689256311055917337e+00 3.108559727945888085e+00
2.056631154062499718e+03 2.665539011902623656e+00 3.107579252902520128e+00
2.057673541874999955e+03 2.641608779019992248e+00 3.106597806003309259e+00
2.058715929687500193e+03 2.621881671172977768e+00 3.105634376159672083e+00
2.059758317499999976e+03 2.602834323673872241e+00 3.104726571019534198e+00
2.060800705312499758e+03 2.583646557746789973e+00 3.103901375926158668e+00
2.061843093124999541e+03 2.564315221305455861e+00 3.103237790968200294e+00
2.062885480937500233e+03 2.551980089347336556e+00 3.102799306693626580e+00
2.063927868750000016e+03 2.540302225053908902e+00 3.102537823659826000e+00
2.064970256562499799e+03 2.528570428681478965e+00 3.102405517349248854e+00
2.066012644375000036e+03 2.516783946029339969e+00 3.102385814556071875e+00
2.067055032187499819e+03 2.513793222624279178e+00 3.102505079321506987e+00
2.068097420000000056e+03 2.511024639306225659e+00 3.102744323457982567e+00
2.069139807812499839e+03 2.508253000056846371e+00 3.102982633755145603e+00
2.070182195625000077e+03 2.505909171488910125e+00 3.103186580961026397e+00
2.071224583437499859e+03 2.513577607696380944e+00 3.103344110184193205e+00
2.072266971249999642e+03 2.521222720045392496e+00 3.103437647202742955e+00
2.073309359062499425e+03 2.528844720071502294e+00 3.103507799312577475e+00
2.074351746875000117e+03 2.537583425538109783e+00 3.103535154498088033e+00
2.075394134687499900e+03 2.555722183495757527e+00 3.103494162256601907e+00
2.076436522499999683e+03 2.573733109096378868e+00 3.103375221086141167e+00
2.077478910312499920e+03 2.591618867523839409e+00 3.103197445935681031e+00
2.078521298124999703e+03 2.610794412054632474e+00 3.102991778656051469e+00
2.079563685937499940e+03 2.636505041418303108e+00 3.102818154549573215e+00
2.080606073749999723e+03 2.661967356079428360e+00 3.102769172003640108e+00
2.081648461562499506e+03 2.687188414726603636e+00 3.102955997436589008e+00
2.082690849374999743e+03 2.712888557492555641e+00 3.103424346813874024e+00
2.083733237187499981e+03 2.740591659611800956e+00 3.104131037195819509e+00
2.084775624999999764e+03 2.768017515134871598e+00 3.105048768255117331e+00
2.085818012812499546e+03 2.795174284987090196e+00 3.106181968235774082e+00
2.086860400624999784e+03 2.820864088438373773e+00 3.107533264130338146e+00
2.087902788437500021e+03 2.843604460402364698e+00 3.109089248879172818e+00
2.088945176249999804e+03 2.866164414160349061e+00 3.110808593732057314e+00
2.089987564062499587e+03 2.888548176987541183e+00 3.112585584254020432e+00
2.091029951874999824e+03 2.909628320340639451e+00 3.114306219133488707e+00
2.092072339687499607e+03 2.928656359576887525e+00 3.115950646381325129e+00
2.093114727499999390e+03 2.947561565506648051e+00 3.117558415341429523e+00
2.094157115312500082e+03 2.953737348716243716e+00 3.119161367667948603e+00
2.095199503124999865e+03 2.955672149097551493e+00 3.120852526340579747e+00
2.096241890937499647e+03 2.957605683775410554e+00 3.122718784878075304e+00
2.097284278749999885e+03 2.959537955230561845e+00 3.124755842113276838e+00
2.098326666562499668e+03 2.961468965935650566e+00 3.126895613231269078e+00
2.099369054374999905e+03 2.963398718355269246e+00 3.129087382020730335e+00
2.100411442187499688e+03 2.964780730859577496e+00 3.131264974954231395e+00
2.101453829999999471e+03 2.963869685975016655e+00 3.133349643946305108e+00
2.102496217812500163e+03 2.962958360964095039e+00 3.135235628791105622e+00
2.103538605624999946e+03 2.962046755568255474e+00 3.136832914527551086e+00
2.104580993437499728e+03 2.961087583613209340e+00 3.138173672217010157e+00
2.105623381249999966e+03 2.959992475542942980e+00 3.139284912532068983e+00
2.106665769062499749e+03 2.958896962165693978e+00 3.140168951074308712e+00
2.107708156874999986e+03 2.957801043031105692e+00 3.140820014920887360e+00
2.108750544687499769e+03 2.956079297315521881e+00 3.141201646151120741e+00
2.109792932499999552e+03 2.953054471906925382e+00 3.141295629535762135e+00
2.110835320312500244e+03 2.950026544979135856e+00 3.141089148470439074e+00
2.111877708124999572e+03 2.946995506972076573e+00 3.140586485386231530e+00
2.112920095937499809e+03 2.941849931856239664e+00 3.139850096547921243e+00
2.113962483750000047e+03 2.933394553114393233e+00 3.138882150461254295e+00
2.115004871562499829e+03 2.924914731563954984e+00 3.137663318009874303e+00
2.116047259375000067e+03 2.916410253993507506e+00 3.136246165225897276e+00
2.117089647187499850e+03 2.906107191947668866e+00 3.134711485153933719e+00
2.118132035000000087e+03 2.893649697683252420e+00 3.133112927420816707e+00
2.119174422812499870e+03 2.881138340086228489e+00 3.131460812010038453e+00
2.120216810624999653e+03 2.868572414377450031e+00 3.129770320836816833e+00
2.121259198437499890e+03 2.857365544404943947e+00 3.128078733906238362e+00
2.122301586250000128e+03 2.847409344110448881e+00 3.126395077686233481e+00
2.123343974062499910e+03 2.837418208777560125e+00 3.124756809057902984e+00
2.124386361874999693e+03 2.827391768057164523e+00 3.123246959056285466e+00
2.125428749687499931e+03 2.821928913394784466e+00 3.121868196563008180e+00
2.126471137499999713e+03 2.819666385079017790e+00 3.120614610537714828e+00
2.127513525312499951e+03 2.817402039829544513e+00 3.119535235740294787e+00
2.128555913124999734e+03 2.815135873262033073e+00 3.118660812347668010e+00
2.129598300937499516e+03 2.817427302055107496e+00 3.118019567939071646e+00
2.130640688749999299e+03 2.822112416664025236e+00 3.117630747921116718e+00
2.131683076562499991e+03 2.826789766185846098e+00 3.117505471481707424e+00
2.132725464374999774e+03 2.831459389102512603e+00 3.117642205036410097e+00
2.133767852187500011e+03 2.837978293109915118e+00 3.118035522238259638e+00
2.134810239999999794e+03 2.845198202632269080e+00 3.118635510211355211e+00
2.135852627812499577e+03 2.852399837393195359e+00 3.119332574986096507e+00
2.136895015624999814e+03 2.859583335463328435e+00 3.120079136521102470e+00
2.137937403437499142e+03 2.866169857606861715e+00 3.120810426477400590e+00
2.138979791249999835e+03 2.872585172189268565e+00 3.121491988392302908e+00
2.140022179062499617e+03 2.878986191406469164e+00 3.122143011851985950e+00
2.141064566874999400e+03 2.885373010398587290e+00 3.122793978352622624e+00
2.142106954687499638e+03 2.890399222499576037e+00 3.123486672309313761e+00
2.143149342499999875e+03 2.895185663391178554e+00 3.124260595059975110e+00
2.144191730312499658e+03 2.899964204190367489e+00 3.125133594785349356e+00
2.145234118124999895e+03 2.904734883886158858e+00 3.126064303597277938e+00
2.146276505937499223e+03 2.908288656179130349e+00 3.127085827329898038e+00
2.147318893749999916e+03 2.911732263644895902e+00 3.128243074375552712e+00
2.148361281562499698e+03 2.915171803280388385e+00 3.129522524874133627e+00
2.149403669374999936e+03 2.918607289467262778e+00 3.130979456795398796e+00
2.150446057187499719e+03 2.920945394714148158e+00 3.132655873298130889e+00
2.151488444999999956e+03 2.923265586230821889e+00 3.134520103559609083e+00
2.152530832812499739e+03 2.925583937674847590e+00 3.136500759776509106e+00
2.153573220624999976e+03 2.927849148478967933e+00 3.138523181620860303e+00
2.154615608437500214e+03 2.929170494315285200e+00 3.140584474695047312e+00
2.155657996249999997e+03 2.930491244362536385e+00 3.142694966739138174e+00
2.156700384062499779e+03 2.931811399425911180e+00 3.144842408541458134e+00
[truncated: 193,018 more chars]
