# Supplementary material for: Multipolar electric and magnetic contributions to sum-frequency generation spectra reveal biaxial interfacial water structure
Source: Nat Commun. 2026 May 13;17:4333. doi: 10.1038/s41467-026-72345-4 (PMC13172427; doi:10.1038/s41467-026-72345-4)
Supplement: Supplementary file 3 — Source data [file 41467_2026_72345_MOESM3_ESM.zip › SourceData/Fig3(g).txt]

theta,phi, value
1.800000071525573730e+00 -1.782000122070312500e+02 -1.828886317570943554e+00
5.399999618530273438e+00 -1.782000122070312500e+02 -1.797475716164696591e+00
9.000000000000000000e+00 -1.782000122070312500e+02 -1.735634734682453217e+00
1.260000038146972656e+01 -1.782000122070312500e+02 -1.645291203727753393e+00
1.619999885559082031e+01 -1.782000122070312500e+02 -1.529253379777980815e+00
1.979999923706054688e+01 -1.782000122070312500e+02 -1.391109097644449566e+00
2.339999961853027344e+01 -1.782000122070312500e+02 -1.235104914449967506e+00
2.700000000000000000e+01 -1.782000122070312500e+02 -1.065994315844443374e+00
3.059999656677246094e+01 -1.782000122070312500e+02 -8.888752708213630838e-01
3.419999694824218750e+01 -1.782000122070312500e+02 -7.090117108674536262e-01
3.779999923706054688e+01 -1.782000122070312500e+02 -5.316506274317291947e-01
4.139999771118164062e+01 -1.782000122070312500e+02 -3.618430998482630723e-01
4.500000000000000000e+01 -1.782000122070312500e+02 -2.042665605717450261e-01
4.859999847412109375e+01 -1.782000122070312500e+02 -6.306731590027817025e-02
5.219999694824218750e+01 -1.782000122070312500e+02 5.828177673184779806e-02
5.579999923706054688e+01 -1.782000122070312500e+02 1.570985418795753097e-01
5.939999771118164062e+01 -1.782000122070312500e+02 2.315791232727859306e-01
6.299999618530273438e+01 -1.782000122070312500e+02 2.808567589116588437e-01
6.659999847412109375e+01 -1.782000122070312500e+02 3.050241763265447714e-01
7.019999694824218750e+01 -1.782000122070312500e+02 3.051233069134283160e-01
7.380000305175781250e+01 -1.782000122070312500e+02 2.831011330877388765e-01
7.739999389648437500e+01 -1.782000122070312500e+02 2.417333164120066824e-01
8.099999237060546875e+01 -1.782000122070312500e+02 1.845170738238011143e-01
8.459999847412109375e+01 -1.782000122070312500e+02 1.155401116402624967e-01
8.819999694824218750e+01 -1.782000122070312500e+02 3.932738414068558813e-02
9.180000305175781250e+01 -1.782000122070312500e+02 -3.932749635388035209e-02
9.540000152587890625e+01 -1.782000122070312500e+02 -1.155402238534572468e-01
9.900000000000000000e+01 -1.782000122070312500e+02 -1.845170364194028967e-01
1.026000061035156250e+02 -1.782000122070312500e+02 -2.417334102197662982e-01
1.061999969482421875e+02 -1.782000122070312500e+02 -2.831012078965354228e-01
1.097999954223632812e+02 -1.782000122070312500e+02 -3.051232665413903256e-01
1.133999938964843750e+02 -1.782000122070312500e+02 -3.050241573275817575e-01
1.170000076293945312e+02 -1.782000122070312500e+02 -2.808568147214923760e-01
1.205999984741210938e+02 -1.782000122070312500e+02 -2.315792693292111071e-01
1.241999893188476562e+02 -1.782000122070312500e+02 -1.570985418795753097e-01
1.277999954223632812e+02 -1.782000122070312500e+02 -5.828177673184779806e-02
1.313999938964843750e+02 -1.782000122070312500e+02 6.306731590027817025e-02
1.350000000000000000e+02 -1.782000122070312500e+02 2.042665605717450261e-01
1.385999908447265625e+02 -1.782000122070312500e+02 3.618424040028954125e-01
1.421999969482421875e+02 -1.782000122070312500e+02 5.316509575425057976e-01
1.458000030517578125e+02 -1.782000122070312500e+02 7.090117108674536262e-01
1.494000091552734375e+02 -1.782000122070312500e+02 8.888754536886586122e-01
1.530000000000000000e+02 -1.782000122070312500e+02 1.065994498711738681e+00
1.565999908447265625e+02 -1.782000122070312500e+02 1.235104437095709828e+00
1.601999969482421875e+02 -1.782000122070312500e+02 1.391109097644449566e+00
1.638000030517578125e+02 -1.782000122070312500e+02 1.529253857132238936e+00
1.673999938964843750e+02 -1.782000122070312500e+02 1.645290579130014530e+00
1.710000000000000000e+02 -1.782000122070312500e+02 1.735634734682453217e+00
1.746000061035156250e+02 -1.782000122070312500e+02 1.797475716164696591e+00
1.782000122070312500e+02 -1.782000122070312500e+02 1.828886794925201231e+00
1.800000071525573730e+00 -1.746000061035156250e+02 -1.828886317570943554e+00
5.399999618530273438e+00 -1.746000061035156250e+02 -1.797475716164696591e+00
9.000000000000000000e+00 -1.746000061035156250e+02 -1.735634734682453217e+00
1.260000038146972656e+01 -1.746000061035156250e+02 -1.645291203727753393e+00
1.619999885559082031e+01 -1.746000061035156250e+02 -1.529253379777980815e+00
1.979999923706054688e+01 -1.746000061035156250e+02 -1.391109097644449566e+00
2.339999961853027344e+01 -1.746000061035156250e+02 -1.235104914449967506e+00
2.700000000000000000e+01 -1.746000061035156250e+02 -1.065994315844443374e+00
3.059999656677246094e+01 -1.746000061035156250e+02 -8.888752708213630838e-01
3.419999694824218750e+01 -1.746000061035156250e+02 -7.090117108674536262e-01
3.779999923706054688e+01 -1.746000061035156250e+02 -5.316506274317291947e-01
4.139999771118164062e+01 -1.746000061035156250e+02 -3.618430998482630723e-01
4.500000000000000000e+01 -1.746000061035156250e+02 -2.042665605717450261e-01
4.859999847412109375e+01 -1.746000061035156250e+02 -6.306731590027817025e-02
5.219999694824218750e+01 -1.746000061035156250e+02 5.828177673184779806e-02
5.579999923706054688e+01 -1.746000061035156250e+02 1.570985418795753097e-01
5.939999771118164062e+01 -1.746000061035156250e+02 2.315791232727859306e-01
6.299999618530273438e+01 -1.746000061035156250e+02 2.808567589116588437e-01
6.659999847412109375e+01 -1.746000061035156250e+02 3.050241763265447714e-01
7.019999694824218750e+01 -1.746000061035156250e+02 3.051233069134283160e-01
7.380000305175781250e+01 -1.746000061035156250e+02 2.831011330877388765e-01
7.739999389648437500e+01 -1.746000061035156250e+02 2.417333164120066824e-01
8.099999237060546875e+01 -1.746000061035156250e+02 1.845170738238011143e-01
8.459999847412109375e+01 -1.746000061035156250e+02 1.155401116402624967e-01
8.819999694824218750e+01 -1.746000061035156250e+02 3.932738414068558813e-02
9.180000305175781250e+01 -1.746000061035156250e+02 -3.932749635388035209e-02
9.540000152587890625e+01 -1.746000061035156250e+02 -1.155402238534572468e-01
9.900000000000000000e+01 -1.746000061035156250e+02 -1.845170364194028967e-01
1.026000061035156250e+02 -1.746000061035156250e+02 -2.417334102197662982e-01
1.061999969482421875e+02 -1.746000061035156250e+02 -2.831012078965354228e-01
1.097999954223632812e+02 -1.746000061035156250e+02 -3.051232665413903256e-01
1.133999938964843750e+02 -1.746000061035156250e+02 -3.050241573275817575e-01
1.170000076293945312e+02 -1.746000061035156250e+02 -2.808568147214923760e-01
1.205999984741210938e+02 -1.746000061035156250e+02 -2.315792693292111071e-01
1.241999893188476562e+02 -1.746000061035156250e+02 -1.570985418795753097e-01
1.277999954223632812e+02 -1.746000061035156250e+02 -5.828177673184779806e-02
1.313999938964843750e+02 -1.746000061035156250e+02 6.306731590027817025e-02
1.350000000000000000e+02 -1.746000061035156250e+02 2.042665605717450261e-01
1.385999908447265625e+02 -1.746000061035156250e+02 3.618424040028954125e-01
1.421999969482421875e+02 -1.746000061035156250e+02 5.316509575425057976e-01
1.458000030517578125e+02 -1.746000061035156250e+02 7.090117108674536262e-01
1.494000091552734375e+02 -1.746000061035156250e+02 8.888754536886586122e-01
1.530000000000000000e+02 -1.746000061035156250e+02 1.065994498711738681e+00
1.565999908447265625e+02 -1.746000061035156250e+02 1.235104437095709828e+00
1.601999969482421875e+02 -1.746000061035156250e+02 1.391109097644449566e+00
1.638000030517578125e+02 -1.746000061035156250e+02 1.529253857132238936e+00
1.673999938964843750e+02 -1.746000061035156250e+02 1.645290579130014530e+00
1.710000000000000000e+02 -1.746000061035156250e+02 1.735634734682453217e+00
1.746000061035156250e+02 -1.746000061035156250e+02 1.797475716164696591e+00
1.782000122070312500e+02 -1.746000061035156250e+02 1.828886794925201231e+00
1.800000071525573730e+00 -1.710000000000000000e+02 -1.828886317570943554e+00
5.399999618530273438e+00 -1.710000000000000000e+02 -1.797475716164696591e+00
9.000000000000000000e+00 -1.710000000000000000e+02 -1.735634734682453217e+00
1.260000038146972656e+01 -1.710000000000000000e+02 -1.645291203727753393e+00
1.619999885559082031e+01 -1.710000000000000000e+02 -1.529253379777980815e+00
1.979999923706054688e+01 -1.710000000000000000e+02 -1.391109097644449566e+00
2.339999961853027344e+01 -1.710000000000000000e+02 -1.235104914449967506e+00
2.700000000000000000e+01 -1.710000000000000000e+02 -1.065994315844443374e+00
3.059999656677246094e+01 -1.710000000000000000e+02 -8.888752708213630838e-01
3.419999694824218750e+01 -1.710000000000000000e+02 -7.090117108674536262e-01
3.779999923706054688e+01 -1.710000000000000000e+02 -5.316506274317291947e-01
4.139999771118164062e+01 -1.710000000000000000e+02 -3.618430998482630723e-01
4.500000000000000000e+01 -1.710000000000000000e+02 -2.042665605717450261e-01
4.859999847412109375e+01 -1.710000000000000000e+02 -6.306731590027817025e-02
5.219999694824218750e+01 -1.710000000000000000e+02 5.828177673184779806e-02
5.579999923706054688e+01 -1.710000000000000000e+02 1.570985418795753097e-01
5.939999771118164062e+01 -1.710000000000000000e+02 2.315791232727859306e-01
6.299999618530273438e+01 -1.710000000000000000e+02 2.808567589116588437e-01
6.659999847412109375e+01 -1.710000000000000000e+02 3.050241763265447714e-01
7.019999694824218750e+01 -1.710000000000000000e+02 3.051233069134283160e-01
7.380000305175781250e+01 -1.710000000000000000e+02 2.831011330877388765e-01
7.739999389648437500e+01 -1.710000000000000000e+02 2.417333164120066824e-01
8.099999237060546875e+01 -1.710000000000000000e+02 1.845170738238011143e-01
8.459999847412109375e+01 -1.710000000000000000e+02 1.155401116402624967e-01
8.819999694824218750e+01 -1.710000000000000000e+02 3.932738414068558813e-02
9.180000305175781250e+01 -1.710000000000000000e+02 -3.932749635388035209e-02
9.540000152587890625e+01 -1.710000000000000000e+02 -1.155402238534572468e-01
9.900000000000000000e+01 -1.710000000000000000e+02 -1.845170364194028967e-01
1.026000061035156250e+02 -1.710000000000000000e+02 -2.417334102197662982e-01
1.061999969482421875e+02 -1.710000000000000000e+02 -2.831012078965354228e-01
1.097999954223632812e+02 -1.710000000000000000e+02 -3.051232665413903256e-01
1.133999938964843750e+02 -1.710000000000000000e+02 -3.050241573275817575e-01
1.170000076293945312e+02 -1.710000000000000000e+02 -2.808568147214923760e-01
1.205999984741210938e+02 -1.710000000000000000e+02 -2.315792693292111071e-01
1.241999893188476562e+02 -1.710000000000000000e+02 -1.570985418795753097e-01
1.277999954223632812e+02 -1.710000000000000000e+02 -5.828177673184779806e-02
1.313999938964843750e+02 -1.710000000000000000e+02 6.306731590027817025e-02
1.350000000000000000e+02 -1.710000000000000000e+02 2.042665605717450261e-01
1.385999908447265625e+02 -1.710000000000000000e+02 3.618424040028954125e-01
1.421999969482421875e+02 -1.710000000000000000e+02 5.316509575425057976e-01
1.458000030517578125e+02 -1.710000000000000000e+02 7.090117108674536262e-01
1.494000091552734375e+02 -1.710000000000000000e+02 8.888754536886586122e-01
1.530000000000000000e+02 -1.710000000000000000e+02 1.065994498711738681e+00
1.565999908447265625e+02 -1.710000000000000000e+02 1.235104437095709828e+00
1.601999969482421875e+02 -1.710000000000000000e+02 1.391109097644449566e+00
1.638000030517578125e+02 -1.710000000000000000e+02 1.529253857132238936e+00
1.673999938964843750e+02 -1.710000000000000000e+02 1.645290579130014530e+00
1.710000000000000000e+02 -1.710000000000000000e+02 1.735634734682453217e+00
1.746000061035156250e+02 -1.710000000000000000e+02 1.797475716164696591e+00
1.782000122070312500e+02 -1.710000000000000000e+02 1.828886794925201231e+00
1.800000071525573730e+00 -1.673999938964843750e+02 -1.828886317570943554e+00
5.399999618530273438e+00 -1.673999938964843750e+02 -1.797475716164696591e+00
9.000000000000000000e+00 -1.673999938964843750e+02 -1.735634734682453217e+00
1.260000038146972656e+01 -1.673999938964843750e+02 -1.645291203727753393e+00
1.619999885559082031e+01 -1.673999938964843750e+02 -1.529253379777980815e+00
1.979999923706054688e+01 -1.673999938964843750e+02 -1.391109097644449566e+00
2.339999961853027344e+01 -1.673999938964843750e+02 -1.235104914449967506e+00
2.700000000000000000e+01 -1.673999938964843750e+02 -1.065994315844443374e+00
3.059999656677246094e+01 -1.673999938964843750e+02 -8.888752708213630838e-01
3.419999694824218750e+01 -1.673999938964843750e+02 -7.090117108674536262e-01
3.779999923706054688e+01 -1.673999938964843750e+02 -5.316506274317291947e-01
4.139999771118164062e+01 -1.673999938964843750e+02 -3.618430998482630723e-01
4.500000000000000000e+01 -1.673999938964843750e+02 -2.042665605717450261e-01
4.859999847412109375e+01 -1.673999938964843750e+02 -6.306731590027817025e-02
5.219999694824218750e+01 -1.673999938964843750e+02 5.828177673184779806e-02
5.579999923706054688e+01 -1.673999938964843750e+02 1.570985418795753097e-01
5.939999771118164062e+01 -1.673999938964843750e+02 2.315791232727859306e-01
6.299999618530273438e+01 -1.673999938964843750e+02 2.808567589116588437e-01
6.659999847412109375e+01 -1.673999938964843750e+02 3.050241763265447714e-01
7.019999694824218750e+01 -1.673999938964843750e+02 3.051233069134283160e-01
7.380000305175781250e+01 -1.673999938964843750e+02 2.831011330877388765e-01
7.739999389648437500e+01 -1.673999938964843750e+02 2.417333164120066824e-01
8.099999237060546875e+01 -1.673999938964843750e+02 1.845170738238011143e-01
8.459999847412109375e+01 -1.673999938964843750e+02 1.155401116402624967e-01
8.819999694824218750e+01 -1.673999938964843750e+02 3.932738414068558813e-02
9.180000305175781250e+01 -1.673999938964843750e+02 -3.932749635388035209e-02
9.540000152587890625e+01 -1.673999938964843750e+02 -1.155402238534572468e-01
9.900000000000000000e+01 -1.673999938964843750e+02 -1.845170364194028967e-01
1.026000061035156250e+02 -1.673999938964843750e+02 -2.417334102197662982e-01
1.061999969482421875e+02 -1.673999938964843750e+02 -2.831012078965354228e-01
1.097999954223632812e+02 -1.673999938964843750e+02 -3.051232665413903256e-01
1.133999938964843750e+02 -1.673999938964843750e+02 -3.050241573275817575e-01
1.170000076293945312e+02 -1.673999938964843750e+02 -2.808568147214923760e-01
1.205999984741210938e+02 -1.673999938964843750e+02 -2.315792693292111071e-01
1.241999893188476562e+02 -1.673999938964843750e+02 -1.570985418795753097e-01
1.277999954223632812e+02 -1.673999938964843750e+02 -5.828177673184779806e-02
1.313999938964843750e+02 -1.673999938964843750e+02 6.306731590027817025e-02
1.350000000000000000e+02 -1.673999938964843750e+02 2.042665605717450261e-01
1.385999908447265625e+02 -1.673999938964843750e+02 3.618424040028954125e-01
1.421999969482421875e+02 -1.673999938964843750e+02 5.316509575425057976e-01
1.458000030517578125e+02 -1.673999938964843750e+02 7.090117108674536262e-01
1.494000091552734375e+02 -1.673999938964843750e+02 8.888754536886586122e-01
1.530000000000000000e+02 -1.673999938964843750e+02 1.065994498711738681e+00
1.565999908447265625e+02 -1.673999938964843750e+02 1.235104437095709828e+00
1.601999969482421875e+02 -1.673999938964843750e+02 1.391109097644449566e+00
1.638000030517578125e+02 -1.673999938964843750e+02 1.529253857132238936e+00
1.673999938964843750e+02 -1.673999938964843750e+02 1.645290579130014530e+00
1.710000000000000000e+02 -1.673999938964843750e+02 1.735634734682453217e+00
1.746000061035156250e+02 -1.673999938964843750e+02 1.797475716164696591e+00
1.782000122070312500e+02 -1.673999938964843750e+02 1.828886794925201231e+00
1.800000071525573730e+00 -1.638000030517578125e+02 -1.828886317570943554e+00
5.399999618530273438e+00 -1.638000030517578125e+02 -1.797475716164696591e+00
9.000000000000000000e+00 -1.638000030517578125e+02 -1.735634734682453217e+00
1.260000038146972656e+01 -1.638000030517578125e+02 -1.645291203727753393e+00
1.619999885559082031e+01 -1.638000030517578125e+02 -1.529253379777980815e+00
1.979999923706054688e+01 -1.638000030517578125e+02 -1.391109097644449566e+00
2.339999961853027344e+01 -1.638000030517578125e+02 -1.235104914449967506e+00
2.700000000000000000e+01 -1.638000030517578125e+02 -1.065994315844443374e+00
3.059999656677246094e+01 -1.638000030517578125e+02 -8.888752708213630838e-01
3.419999694824218750e+01 -1.638000030517578125e+02 -7.090117108674536262e-01
3.779999923706054688e+01 -1.638000030517578125e+02 -5.316506274317291947e-01
4.139999771118164062e+01 -1.638000030517578125e+02 -3.618430998482630723e-01
4.500000000000000000e+01 -1.638000030517578125e+02 -2.042665605717450261e-01
4.859999847412109375e+01 -1.638000030517578125e+02 -6.306731590027817025e-02
5.219999694824218750e+01 -1.638000030517578125e+02 5.828177673184779806e-02
5.579999923706054688e+01 -1.638000030517578125e+02 1.570985418795753097e-01
5.939999771118164062e+01 -1.638000030517578125e+02 2.315791232727859306e-01
6.299999618530273438e+01 -1.638000030517578125e+02 2.808567589116588437e-01
6.659999847412109375e+01 -1.638000030517578125e+02 3.050241763265447714e-01
7.019999694824218750e+01 -1.638000030517578125e+02 3.051233069134283160e-01
7.380000305175781250e+01 -1.638000030517578125e+02 2.831011330877388765e-01
7.739999389648437500e+01 -1.638000030517578125e+02 2.417333164120066824e-01
8.099999237060546875e+01 -1.638000030517578125e+02 1.845170738238011143e-01
8.459999847412109375e+01 -1.638000030517578125e+02 1.155401116402624967e-01
8.819999694824218750e+01 -1.638000030517578125e+02 3.932738414068558813e-02
9.180000305175781250e+01 -1.638000030517578125e+02 -3.932749635388035209e-02
9.540000152587890625e+01 -1.638000030517578125e+02 -1.155402238534572468e-01
9.900000000000000000e+01 -1.638000030517578125e+02 -1.845170364194028967e-01
1.026000061035156250e+02 -1.638000030517578125e+02 -2.417334102197662982e-01
1.061999969482421875e+02 -1.638000030517578125e+02 -2.831012078965354228e-01
1.097999954223632812e+02 -1.638000030517578125e+02 -3.051232665413903256e-01
1.133999938964843750e+02 -1.638000030517578125e+02 -3.050241573275817575e-01
1.170000076293945312e+02 -1.638000030517578125e+02 -2.808568147214923760e-01
1.205999984741210938e+02 -1.638000030517578125e+02 -2.315792693292111071e-01
1.241999893188476562e+02 -1.638000030517578125e+02 -1.570985418795753097e-01
1.277999954223632812e+02 -1.638000030517578125e+02 -5.828177673184779806e-02
1.313999938964843750e+02 -1.638000030517578125e+02 6.306731590027817025e-02
1.350000000000000000e+02 -1.638000030517578125e+02 2.042665605717450261e-01
1.385999908447265625e+02 -1.638000030517578125e+02 3.618424040028954125e-01
1.421999969482421875e+02 -1.638000030517578125e+02 5.316509575425057976e-01
1.458000030517578125e+02 -1.638000030517578125e+02 7.090117108674536262e-01
1.494000091552734375e+02 -1.638000030517578125e+02 8.888754536886586122e-01
1.530000000000000000e+02 -1.638000030517578125e+02 1.065994498711738681e+00
1.565999908447265625e+02 -1.638000030517578125e+02 1.235104437095709828e+00
1.601999969482421875e+02 -1.638000030517578125e+02 1.391109097644449566e+00
1.638000030517578125e+02 -1.638000030517578125e+02 1.529253857132238936e+00
1.673999938964843750e+02 -1.638000030517578125e+02 1.645290579130014530e+00
1.710000000000000000e+02 -1.638000030517578125e+02 1.735634734682453217e+00
1.746000061035156250e+02 -1.638000030517578125e+02 1.797475716164696591e+00
1.782000122070312500e+02 -1.638000030517578125e+02 1.828886794925201231e+00
1.800000071525573730e+00 -1.601999969482421875e+02 -1.828886317570943554e+00
5.399999618530273438e+00 -1.601999969482421875e+02 -1.797475716164696591e+00
9.000000000000000000e+00 -1.601999969482421875e+02 -1.735634734682453217e+00
1.260000038146972656e+01 -1.601999969482421875e+02 -1.645291203727753393e+00
1.619999885559082031e+01 -1.601999969482421875e+02 -1.529253379777980815e+00
1.979999923706054688e+01 -1.601999969482421875e+02 -1.391109097644449566e+00
2.339999961853027344e+01 -1.601999969482421875e+02 -1.235104914449967506e+00
2.700000000000000000e+01 -1.601999969482421875e+02 -1.065994315844443374e+00
3.059999656677246094e+01 -1.601999969482421875e+02 -8.888752708213630838e-01
3.419999694824218750e+01 -1.601999969482421875e+02 -7.090117108674536262e-01
3.779999923706054688e+01 -1.601999969482421875e+02 -5.316506274317291947e-01
4.139999771118164062e+01 -1.601999969482421875e+02 -3.618430998482630723e-01
4.500000000000000000e+01 -1.601999969482421875e+02 -2.042665605717450261e-01
4.859999847412109375e+01 -1.601999969482421875e+02 -6.306731590027817025e-02
5.219999694824218750e+01 -1.601999969482421875e+02 5.828177673184779806e-02
5.579999923706054688e+01 -1.601999969482421875e+02 1.570985418795753097e-01
5.939999771118164062e+01 -1.601999969482421875e+02 2.315791232727859306e-01
6.299999618530273438e+01 -1.601999969482421875e+02 2.808567589116588437e-01
6.659999847412109375e+01 -1.601999969482421875e+02 3.050241763265447714e-01
7.019999694824218750e+01 -1.601999969482421875e+02 3.051233069134283160e-01
7.380000305175781250e+01 -1.601999969482421875e+02 2.831011330877388765e-01
7.739999389648437500e+01 -1.601999969482421875e+02 2.417333164120066824e-01
8.099999237060546875e+01 -1.601999969482421875e+02 1.845170738238011143e-01
8.459999847412109375e+01 -1.601999969482421875e+02 1.155401116402624967e-01
8.819999694824218750e+01 -1.601999969482421875e+02 3.932738414068558813e-02
9.180000305175781250e+01 -1.601999969482421875e+02 -3.932749635388035209e-02
9.540000152587890625e+01 -1.601999969482421875e+02 -1.155402238534572468e-01
9.900000000000000000e+01 -1.601999969482421875e+02 -1.845170364194028967e-01
1.026000061035156250e+02 -1.601999969482421875e+02 -2.417334102197662982e-01
1.061999969482421875e+02 -1.601999969482421875e+02 -2.831012078965354228e-01
1.097999954223632812e+02 -1.601999969482421875e+02 -3.051232665413903256e-01
1.133999938964843750e+02 -1.601999969482421875e+02 -3.050241573275817575e-01
1.170000076293945312e+02 -1.601999969482421875e+02 -2.808568147214923760e-01
1.205999984741210938e+02 -1.601999969482421875e+02 -2.315792693292111071e-01
1.241999893188476562e+02 -1.601999969482421875e+02 -1.570985418795753097e-01
1.277999954223632812e+02 -1.601999969482421875e+02 -5.828177673184779806e-02
1.313999938964843750e+02 -1.601999969482421875e+02 6.306731590027817025e-02
1.350000000000000000e+02 -1.601999969482421875e+02 2.042665605717450261e-01
1.385999908447265625e+02 -1.601999969482421875e+02 3.618424040028954125e-01
1.421999969482421875e+02 -1.601999969482421875e+02 5.316509575425057976e-01
1.458000030517578125e+02 -1.601999969482421875e+02 7.090117108674536262e-01
1.494000091552734375e+02 -1.601999969482421875e+02 8.888754536886586122e-01
1.530000000000000000e+02 -1.601999969482421875e+02 1.065994498711738681e+00
1.565999908447265625e+02 -1.601999969482421875e+02 1.235104437095709828e+00
1.601999969482421875e+02 -1.601999969482421875e+02 1.391109097644449566e+00
1.638000030517578125e+02 -1.601999969482421875e+02 1.529253857132238936e+00
1.673999938964843750e+02 -1.601999969482421875e+02 1.645290579130014530e+00
1.710000000000000000e+02 -1.601999969482421875e+02 1.735634734682453217e+00
1.746000061035156250e+02 -1.601999969482421875e+02 1.797475716164696591e+00
1.782000122070312500e+02 -1.601999969482421875e+02 1.828886794925201231e+00
1.800000071525573730e+00 -1.565999908447265625e+02 -1.828886317570943554e+00
5.399999618530273438e+00 -1.565999908447265625e+02 -1.797475716164696591e+00
9.000000000000000000e+00 -1.565999908447265625e+02 -1.735634734682453217e+00
1.260000038146972656e+01 -1.565999908447265625e+02 -1.645291203727753393e+00
1.619999885559082031e+01 -1.565999908447265625e+02 -1.529253379777980815e+00
1.979999923706054688e+01 -1.565999908447265625e+02 -1.391109097644449566e+00
2.339999961853027344e+01 -1.565999908447265625e+02 -1.235104914449967506e+00
2.700000000000000000e+01 -1.565999908447265625e+02 -1.065994315844443374e+00
3.059999656677246094e+01 -1.565999908447265625e+02 -8.888752708213630838e-01
3.419999694824218750e+01 -1.565999908447265625e+02 -7.090117108674536262e-01
3.779999923706054688e+01 -1.565999908447265625e+02 -5.316506274317291947e-01
4.139999771118164062e+01 -1.565999908447265625e+02 -3.618430998482630723e-01
4.500000000000000000e+01 -1.565999908447265625e+02 -2.042665605717450261e-01
4.859999847412109375e+01 -1.565999908447265625e+02 -6.306731590027817025e-02
5.219999694824218750e+01 -1.565999908447265625e+02 5.828177673184779806e-02
5.579999923706054688e+01 -1.565999908447265625e+02 1.570985418795753097e-01
5.939999771118164062e+01 -1.565999908447265625e+02 2.315791232727859306e-01
6.299999618530273438e+01 -1.565999908447265625e+02 2.808567589116588437e-01
6.659999847412109375e+01 -1.565999908447265625e+02 3.050241763265447714e-01
7.019999694824218750e+01 -1.565999908447265625e+02 3.051233069134283160e-01
7.380000305175781250e+01 -1.565999908447265625e+02 2.831011330877388765e-01
7.739999389648437500e+01 -1.565999908447265625e+02 2.417333164120066824e-01
8.099999237060546875e+01 -1.565999908447265625e+02 1.845170738238011143e-01
8.459999847412109375e+01 -1.565999908447265625e+02 1.155401116402624967e-01
8.819999694824218750e+01 -1.565999908447265625e+02 3.932738414068558813e-02
9.180000305175781250e+01 -1.565999908447265625e+02 -3.932749635388035209e-02
9.540000152587890625e+01 -1.565999908447265625e+02 -1.155402238534572468e-01
9.900000000000000000e+01 -1.565999908447265625e+02 -1.845170364194028967e-01
1.026000061035156250e+02 -1.565999908447265625e+02 -2.417334102197662982e-01
1.061999969482421875e+02 -1.565999908447265625e+02 -2.831012078965354228e-01
1.097999954223632812e+02 -1.565999908447265625e+02 -3.051232665413903256e-01
1.133999938964843750e+02 -1.565999908447265625e+02 -3.050241573275817575e-01
1.170000076293945312e+02 -1.565999908447265625e+02 -2.808568147214923760e-01
1.205999984741210938e+02 -1.565999908447265625e+02 -2.315792693292111071e-01
1.241999893188476562e+02 -1.565999908447265625e+02 -1.570985418795753097e-01
1.277999954223632812e+02 -1.565999908447265625e+02 -5.828177673184779806e-02
1.313999938964843750e+02 -1.565999908447265625e+02 6.306731590027817025e-02
1.350000000000000000e+02 -1.565999908447265625e+02 2.042665605717450261e-01
1.385999908447265625e+02 -1.565999908447265625e+02 3.618424040028954125e-01
1.421999969482421875e+02 -1.565999908447265625e+02 5.316509575425057976e-01
1.458000030517578125e+02 -1.565999908447265625e+02 7.090117108674536262e-01
1.494000091552734375e+02 -1.565999908447265625e+02 8.888754536886586122e-01
1.530000000000000000e+02 -1.565999908447265625e+02 1.065994498711738681e+00
1.565999908447265625e+02 -1.565999908447265625e+02 1.235104437095709828e+00
1.601999969482421875e+02 -1.565999908447265625e+02 1.391109097644449566e+00
1.638000030517578125e+02 -1.565999908447265625e+02 1.529253857132238936e+00
1.673999938964843750e+02 -1.565999908447265625e+02 1.645290579130014530e+00
1.710000000000000000e+02 -1.565999908447265625e+02 1.735634734682453217e+00
1.746000061035156250e+02 -1.565999908447265625e+02 1.797475716164696591e+00
1.782000122070312500e+02 -1.565999908447265625e+02 1.828886794925201231e+00
1.800000071525573730e+00 -1.530000000000000000e+02 -1.828886317570943554e+00
5.399999618530273438e+00 -1.530000000000000000e+02 -1.797475716164696591e+00
9.000000000000000000e+00 -1.530000000000000000e+02 -1.735634734682453217e+00
1.260000038146972656e+01 -1.530000000000000000e+02 -1.645291203727753393e+00
1.619999885559082031e+01 -1.530000000000000000e+02 -1.529253379777980815e+00
1.979999923706054688e+01 -1.530000000000000000e+02 -1.391109097644449566e+00
2.339999961853027344e+01 -1.530000000000000000e+02 -1.235104914449967506e+00
2.700000000000000000e+01 -1.530000000000000000e+02 -1.065994315844443374e+00
3.059999656677246094e+01 -1.530000000000000000e+02 -8.888752708213630838e-01
3.419999694824218750e+01 -1.530000000000000000e+02 -7.090117108674536262e-01
3.779999923706054688e+01 -1.530000000000000000e+02 -5.316506274317291947e-01
4.139999771118164062e+01 -1.530000000000000000e+02 -3.618430998482630723e-01
4.500000000000000000e+01 -1.530000000000000000e+02 -2.042665605717450261e-01
4.859999847412109375e+01 -1.530000000000000000e+02 -6.306731590027817025e-02
5.219999694824218750e+01 -1.530000000000000000e+02 5.828177673184779806e-02
5.579999923706054688e+01 -1.530000000000000000e+02 1.570985418795753097e-01
5.939999771118164062e+01 -1.530000000000000000e+02 2.315791232727859306e-01
6.299999618530273438e+01 -1.530000000000000000e+02 2.808567589116588437e-01
6.659999847412109375e+01 -1.530000000000000000e+02 3.050241763265447714e-01
7.019999694824218750e+01 -1.530000000000000000e+02 3.051233069134283160e-01
7.380000305175781250e+01 -1.530000000000000000e+02 2.831011330877388765e-01
7.739999389648437500e+01 -1.530000000000000000e+02 2.417333164120066824e-01
8.099999237060546875e+01 -1.530000000000000000e+02 1.845170738238011143e-01
8.459999847412109375e+01 -1.530000000000000000e+02 1.155401116402624967e-01
8.819999694824218750e+01 -1.530000000000000000e+02 3.932738414068558813e-02
9.180000305175781250e+01 -1.530000000000000000e+02 -3.932749635388035209e-02
9.540000152587890625e+01 -1.530000000000000000e+02 -1.155402238534572468e-01
9.900000000000000000e+01 -1.530000000000000000e+02 -1.845170364194028967e-01
1.026000061035156250e+02 -1.530000000000000000e+02 -2.417334102197662982e-01
1.061999969482421875e+02 -1.530000000000000000e+02 -2.831012078965354228e-01
1.097999954223632812e+02 -1.530000000000000000e+02 -3.051232665413903256e-01
1.133999938964843750e+02 -1.530000000000000000e+02 -3.050241573275817575e-01
1.170000076293945312e+02 -1.530000000000000000e+02 -2.808568147214923760e-01
1.205999984741210938e+02 -1.530000000000000000e+02 -2.315792693292111071e-01
1.241999893188476562e+02 -1.530000000000000000e+02 -1.570985418795753097e-01
1.277999954223632812e+02 -1.530000000000000000e+02 -5.828177673184779806e-02
1.313999938964843750e+02 -1.530000000000000000e+02 6.306731590027817025e-02
1.350000000000000000e+02 -1.530000000000000000e+02 2.042665605717450261e-01
1.385999908447265625e+02 -1.530000000000000000e+02 3.618424040028954125e-01
1.421999969482421875e+02 -1.530000000000000000e+02 5.316509575425057976e-01
1.458000030517578125e+02 -1.530000000000000000e+02 7.090117108674536262e-01
1.494000091552734375e+02 -1.530000000000000000e+02 8.888754536886586122e-01
1.530000000000000000e+02 -1.530000000000000000e+02 1.065994498711738681e+00
1.565999908447265625e+02 -1.530000000000000000e+02 1.235104437095709828e+00
1.601999969482421875e+02 -1.530000000000000000e+02 1.391109097644449566e+00
1.638000030517578125e+02 -1.530000000000000000e+02 1.529253857132238936e+00
1.673999938964843750e+02 -1.530000000000000000e+02 1.645290579130014530e+00
1.710000000000000000e+02 -1.530000000000000000e+02 1.735634734682453217e+00
1.746000061035156250e+02 -1.530000000000000000e+02 1.797475716164696591e+00
1.782000122070312500e+02 -1.530000000000000000e+02 1.828886794925201231e+00
1.800000071525573730e+00 -1.494000091552734375e+02 -1.828886317570943554e+00
5.399999618530273438e+00 -1.494000091552734375e+02 -1.797475716164696591e+00
9.000000000000000000e+00 -1.494000091552734375e+02 -1.735634734682453217e+00
1.260000038146972656e+01 -1.494000091552734375e+02 -1.645291203727753393e+00
1.619999885559082031e+01 -1.494000091552734375e+02 -1.529253379777980815e+00
1.979999923706054688e+01 -1.494000091552734375e+02 -1.391109097644449566e+00
2.339999961853027344e+01 -1.494000091552734375e+02 -1.235104914449967506e+00
2.700000000000000000e+01 -1.494000091552734375e+02 -1.065994315844443374e+00
3.059999656677246094e+01 -1.494000091552734375e+02 -8.888752708213630838e-01
3.419999694824218750e+01 -1.494000091552734375e+02 -7.090117108674536262e-01
3.779999923706054688e+01 -1.494000091552734375e+02 -5.316506274317291947e-01
4.139999771118164062e+01 -1.494000091552734375e+02 -3.618430998482630723e-01
4.500000000000000000e+01 -1.494000091552734375e+02 -2.042665605717450261e-01
4.859999847412109375e+01 -1.494000091552734375e+02 -6.306731590027817025e-02
5.219999694824218750e+01 -1.494000091552734375e+02 5.828177673184779806e-02
5.579999923706054688e+01 -1.494000091552734375e+02 1.570985418795753097e-01
5.939999771118164062e+01 -1.494000091552734375e+02 2.315791232727859306e-01
6.299999618530273438e+01 -1.494000091552734375e+02 2.808567589116588437e-01
6.659999847412109375e+01 -1.494000091552734375e+02 3.050241763265447714e-01
7.019999694824218750e+01 -1.494000091552734375e+02 3.051233069134283160e-01
7.380000305175781250e+01 -1.494000091552734375e+02 2.831011330877388765e-01
7.739999389648437500e+01 -1.494000091552734375e+02 2.417333164120066824e-01
8.099999237060546875e+01 -1.494000091552734375e+02 1.845170738238011143e-01
8.459999847412109375e+01 -1.494000091552734375e+02 1.155401116402624967e-01
8.819999694824218750e+01 -1.494000091552734375e+02 3.932738414068558813e-02
9.180000305175781250e+01 -1.494000091552734375e+02 -3.932749635388035209e-02
9.540000152587890625e+01 -1.494000091552734375e+02 -1.155402238534572468e-01
9.900000000000000000e+01 -1.494000091552734375e+02 -1.845170364194028967e-01
1.026000061035156250e+02 -1.494000091552734375e+02 -2.417334102197662982e-01
1.061999969482421875e+02 -1.494000091552734375e+02 -2.831012078965354228e-01
1.097999954223632812e+02 -1.494000091552734375e+02 -3.051232665413903256e-01
1.133999938964843750e+02 -1.494000091552734375e+02 -3.050241573275817575e-01
1.170000076293945312e+02 -1.494000091552734375e+02 -2.808568147214923760e-01
1.205999984741210938e+02 -1.494000091552734375e+02 -2.315792693292111071e-01
1.241999893188476562e+02 -1.494000091552734375e+02 -1.570985418795753097e-01
1.277999954223632812e+02 -1.494000091552734375e+02 -5.828177673184779806e-02
1.313999938964843750e+02 -1.494000091552734375e+02 6.306731590027817025e-02
1.350000000000000000e+02 -1.494000091552734375e+02 2.042665605717450261e-01
1.385999908447265625e+02 -1.494000091552734375e+02 3.618424040028954125e-01
1.421999969482421875e+02 -1.494000091552734375e+02 5.316509575425057976e-01
1.458000030517578125e+02 -1.494000091552734375e+02 7.090117108674536262e-01
1.494000091552734375e+02 -1.494000091552734375e+02 8.888754536886586122e-01
1.530000000000000000e+02 -1.494000091552734375e+02 1.065994498711738681e+00
1.565999908447265625e+02 -1.494000091552734375e+02 1.235104437095709828e+00
1.601999969482421875e+02 -1.494000091552734375e+02 1.391109097644449566e+00
1.638000030517578125e+02 -1.494000091552734375e+02 1.529253857132238936e+00
1.673999938964843750e+02 -1.494000091552734375e+02 1.645290579130014530e+00
1.710000000000000000e+02 -1.494000091552734375e+02 1.735634734682453217e+00
1.746000061035156250e+02 -1.494000091552734375e+02 1.797475716164696591e+00
1.782000122070312500e+02 -1.494000091552734375e+02 1.828886794925201231e+00
1.800000071525573730e+00 -1.458000030517578125e+02 -1.828886317570943554e+00
5.399999618530273438e+00 -1.458000030517578125e+02 -1.797475716164696591e+00
9.000000000000000000e+00 -1.458000030517578125e+02 -1.735634734682453217e+00
1.260000038146972656e+01 -1.458000030517578125e+02 -1.645291203727753393e+00
1.619999885559082031e+01 -1.458000030517578125e+02 -1.529253379777980815e+00
1.979999923706054688e+01 -1.458000030517578125e+02 -1.391109097644449566e+00
2.339999961853027344e+01 -1.458000030517578125e+02 -1.235104914449967506e+00
2.700000000000000000e+01 -1.458000030517578125e+02 -1.065994315844443374e+00
3.059999656677246094e+01 -1.458000030517578125e+02 -8.888752708213630838e-01
3.419999694824218750e+01 -1.458000030517578125e+02 -7.090117108674536262e-01
3.779999923706054688e+01 -1.458000030517578125e+02 -5.316506274317291947e-01
4.139999771118164062e+01 -1.458000030517578125e+02 -3.618430998482630723e-01
4.500000000000000000e+01 -1.458000030517578125e+02 -2.042665605717450261e-01
4.859999847412109375e+01 -1.458000030517578125e+02 -6.306731590027817025e-02
5.219999694824218750e+01 -1.458000030517578125e+02 5.828177673184779806e-02
5.579999923706054688e+01 -1.458000030517578125e+02 1.570985418795753097e-01
5.939999771118164062e+01 -1.458000030517578125e+02 2.315791232727859306e-01
6.299999618530273438e+01 -1.458000030517578125e+02 2.808567589116588437e-01
6.659999847412109375e+01 -1.458000030517578125e+02 3.050241763265447714e-01
7.019999694824218750e+01 -1.458000030517578125e+02 3.051233069134283160e-01
7.380000305175781250e+01 -1.458000030517578125e+02 2.831011330877388765e-01
7.739999389648437500e+01 -1.458000030517578125e+02 2.417333164120066824e-01
8.099999237060546875e+01 -1.458000030517578125e+02 1.845170738238011143e-01
8.459999847412109375e+01 -1.458000030517578125e+02 1.155401116402624967e-01
8.819999694824218750e+01 -1.458000030517578125e+02 3.932738414068558813e-02
9.180000305175781250e+01 -1.458000030517578125e+02 -3.932749635388035209e-02
9.540000152587890625e+01 -1.458000030517578125e+02 -1.155402238534572468e-01
9.900000000000000000e+01 -1.458000030517578125e+02 -1.845170364194028967e-01
1.026000061035156250e+02 -1.458000030517578125e+02 -2.417334102197662982e-01
1.061999969482421875e+02 -1.458000030517578125e+02 -2.831012078965354228e-01
1.097999954223632812e+02 -1.458000030517578125e+02 -3.051232665413903256e-01
1.133999938964843750e+02 -1.458000030517578125e+02 -3.050241573275817575e-01
1.170000076293945312e+02 -1.458000030517578125e+02 -2.808568147214923760e-01
1.205999984741210938e+02 -1.458000030517578125e+02 -2.315792693292111071e-01
1.241999893188476562e+02 -1.458000030517578125e+02 -1.570985418795753097e-01
1.277999954223632812e+02 -1.458000030517578125e+02 -5.828177673184779806e-02
1.313999938964843750e+02 -1.458000030517578125e+02 6.306731590027817025e-02
1.350000000000000000e+02 -1.458000030517578125e+02 2.042665605717450261e-01
1.385999908447265625e+02 -1.458000030517578125e+02 3.618424040028954125e-01
1.421999969482421875e+02 -1.458000030517578125e+02 5.316509575425057976e-01
1.458000030517578125e+02 -1.458000030517578125e+02 7.090117108674536262e-01
1.494000091552734375e+02 -1.458000030517578125e+02 8.888754536886586122e-01
1.530000000000000000e+02 -1.458000030517578125e+02 1.065994498711738681e+00
1.565999908447265625e+02 -1.458000030517578125e+02 1.235104437095709828e+00
1.601999969482421875e+02 -1.458000030517578125e+02 1.391109097644449566e+00
1.638000030517578125e+02 -1.458000030517578125e+02 1.529253857132238936e+00
1.673999938964843750e+02 -1.458000030517578125e+02 1.645290579130014530e+00
1.710000000000000000e+02 -1.458000030517578125e+02 1.735634734682453217e+00
1.746000061035156250e+02 -1.458000030517578125e+02 1.797475716164696591e+00
1.782000122070312500e+02 -1.458000030517578125e+02 1.828886794925201231e+00
1.800000071525573730e+00 -1.421999969482421875e+02 -1.828886317570943554e+00
5.399999618530273438e+00 -1.421999969482421875e+02 -1.797475716164696591e+00
9.000000000000000000e+00 -1.421999969482421875e+02 -1.735634734682453217e+00
1.260000038146972656e+01 -1.421999969482421875e+02 -1.645291203727753393e+00
1.619999885559082031e+01 -1.421999969482421875e+02 -1.529253379777980815e+00
1.979999923706054688e+01 -1.421999969482421875e+02 -1.391109097644449566e+00
2.339999961853027344e+01 -1.421999969482421875e+02 -1.235104914449967506e+00
2.700000000000000000e+01 -1.421999969482421875e+02 -1.065994315844443374e+00
3.059999656677246094e+01 -1.421999969482421875e+02 -8.888752708213630838e-01
3.419999694824218750e+01 -1.421999969482421875e+02 -7.090117108674536262e-01
3.779999923706054688e+01 -1.421999969482421875e+02 -5.316506274317291947e-01
4.139999771118164062e+01 -1.421999969482421875e+02 -3.618430998482630723e-01
4.500000000000000000e+01 -1.421999969482421875e+02 -2.042665605717450261e-01
4.859999847412109375e+01 -1.421999969482421875e+02 -6.306731590027817025e-02
5.219999694824218750e+01 -1.421999969482421875e+02 5.828177673184779806e-02
5.579999923706054688e+01 -1.421999969482421875e+02 1.570985418795753097e-01
5.939999771118164062e+01 -1.421999969482421875e+02 2.315791232727859306e-01
6.299999618530273438e+01 -1.421999969482421875e+02 2.808567589116588437e-01
6.659999847412109375e+01 -1.421999969482421875e+02 3.050241763265447714e-01
7.019999694824218750e+01 -1.421999969482421875e+02 3.051233069134283160e-01
7.380000305175781250e+01 -1.421999969482421875e+02 2.831011330877388765e-01
7.739999389648437500e+01 -1.421999969482421875e+02 2.417333164120066824e-01
8.099999237060546875e+01 -1.421999969482421875e+02 1.845170738238011143e-01
8.459999847412109375e+01 -1.421999969482421875e+02 1.155401116402624967e-01
8.819999694824218750e+01 -1.421999969482421875e+02 3.932738414068558813e-02
9.180000305175781250e+01 -1.421999969482421875e+02 -3.932749635388035209e-02
9.540000152587890625e+01 -1.421999969482421875e+02 -1.155402238534572468e-01
9.900000000000000000e+01 -1.421999969482421875e+02 -1.845170364194028967e-01
1.026000061035156250e+02 -1.421999969482421875e+02 -2.417334102197662982e-01
1.061999969482421875e+02 -1.421999969482421875e+02 -2.831012078965354228e-01
1.097999954223632812e+02 -1.421999969482421875e+02 -3.051232665413903256e-01
1.133999938964843750e+02 -1.421999969482421875e+02 -3.050241573275817575e-01
1.170000076293945312e+02 -1.421999969482421875e+02 -2.808568147214923760e-01
1.205999984741210938e+02 -1.421999969482421875e+02 -2.315792693292111071e-01
1.241999893188476562e+02 -1.421999969482421875e+02 -1.570985418795753097e-01
1.277999954223632812e+02 -1.421999969482421875e+02 -5.828177673184779806e-02
1.313999938964843750e+02 -1.421999969482421875e+02 6.306731590027817025e-02
1.350000000000000000e+02 -1.421999969482421875e+02 2.042665605717450261e-01
1.385999908447265625e+02 -1.421999969482421875e+02 3.618424040028954125e-01
1.421999969482421875e+02 -1.421999969482421875e+02 5.316509575425057976e-01
1.458000030517578125e+02 -1.421999969482421875e+02 7.090117108674536262e-01
1.494000091552734375e+02 -1.421999969482421875e+02 8.888754536886586122e-01
1.530000000000000000e+02 -1.421999969482421875e+02 1.065994498711738681e+00
1.565999908447265625e+02 -1.421999969482421875e+02 1.235104437095709828e+00
1.601999969482421875e+02 -1.421999969482421875e+02 1.391109097644449566e+00
1.638000030517578125e+02 -1.421999969482421875e+02 1.529253857132238936e+00
1.673999938964843750e+02 -1.421999969482421875e+02 1.645290579130014530e+00
1.710000000000000000e+02 -1.421999969482421875e+02 1.735634734682453217e+00
1.746000061035156250e+02 -1.421999969482421875e+02 1.797475716164696591e+00
1.782000122070312500e+02 -1.421999969482421875e+02 1.828886794925201231e+00
1.800000071525573730e+00 -1.385999908447265625e+02 -1.828886317570943554e+00
5.399999618530273438e+00 -1.385999908447265625e+02 -1.797475716164696591e+00
9.000000000000000000e+00 -1.385999908447265625e+02 -1.735634734682453217e+00
1.260000038146972656e+01 -1.385999908447265625e+02 -1.645291203727753393e+00
1.619999885559082031e+01 -1.385999908447265625e+02 -1.529253379777980815e+00
1.979999923706054688e+01 -1.385999908447265625e+02 -1.391109097644449566e+00
2.339999961853027344e+01 -1.385999908447265625e+02 -1.235104914449967506e+00
2.700000000000000000e+01 -1.385999908447265625e+02 -1.065994315844443374e+00
3.059999656677246094e+01 -1.385999908447265625e+02 -8.888752708213630838e-01
3.419999694824218750e+01 -1.385999908447265625e+02 -7.090117108674536262e-01
3.779999923706054688e+01 -1.385999908447265625e+02 -5.316506274317291947e-01
4.139999771118164062e+01 -1.385999908447265625e+02 -3.618430998482630723e-01
4.500000000000000000e+01 -1.385999908447265625e+02 -2.042665605717450261e-01
4.859999847412109375e+01 -1.385999908447265625e+02 -6.306731590027817025e-02
5.219999694824218750e+01 -1.385999908447265625e+02 5.828177673184779806e-02
5.579999923706054688e+01 -1.385999908447265625e+02 1.570985418795753097e-01
5.939999771118164062e+01 -1.385999908447265625e+02 2.315791232727859306e-01
6.299999618530273438e+01 -1.385999908447265625e+02 2.808567589116588437e-01
6.659999847412109375e+01 -1.385999908447265625e+02 3.050241763265447714e-01
7.019999694824218750e+01 -1.385999908447265625e+02 3.051233069134283160e-01
7.380000305175781250e+01 -1.385999908447265625e+02 2.831011330877388765e-01
7.739999389648437500e+01 -1.385999908447265625e+02 2.417333164120066824e-01
8.099999237060546875e+01 -1.385999908447265625e+02 1.845170738238011143e-01
8.459999847412109375e+01 -1.385999908447265625e+02 1.155401116402624967e-01
8.819999694824218750e+01 -1.385999908447265625e+02 3.932738414068558813e-02
9.180000305175781250e+01 -1.385999908447265625e+02 -3.932749635388035209e-02
9.540000152587890625e+01 -1.385999908447265625e+02 -1.155402238534572468e-01
9.900000000000000000e+01 -1.385999908447265625e+02 -1.845170364194028967e-01
1.026000061035156250e+02 -1.385999908447265625e+02 -2.417334102197662982e-01
1.061999969482421875e+02 -1.385999908447265625e+02 -2.831012078965354228e-01
1.097999954223632812e+02 -1.385999908447265625e+02 -3.051232665413903256e-01
1.133999938964843750e+02 -1.385999908447265625e+02 -3.050241573275817575e-01
1.170000076293945312e+02 -1.385999908447265625e+02 -2.808568147214923760e-01
1.205999984741210938e+02 -1.385999908447265625e+02 -2.315792693292111071e-01
1.241999893188476562e+02 -1.385999908447265625e+02 -1.570985418795753097e-01
1.277999954223632812e+02 -1.385999908447265625e+02 -5.828177673184779806e-02
1.313999938964843750e+02 -1.385999908447265625e+02 6.306731590027817025e-02
1.350000000000000000e+02 -1.385999908447265625e+02 2.042665605717450261e-01
1.385999908447265625e+02 -1.385999908447265625e+02 3.618424040028954125e-01
1.421999969482421875e+02 -1.385999908447265625e+02 5.316509575425057976e-01
1.458000030517578125e+02 -1.385999908447265625e+02 7.090117108674536262e-01
1.494000091552734375e+02 -1.385999908447265625e+02 8.888754536886586122e-01
1.530000000000000000e+02 -1.385999908447265625e+02 1.065994498711738681e+00
1.565999908447265625e+02 -1.385999908447265625e+02 1.235104437095709828e+00
1.601999969482421875e+02 -1.385999908447265625e+02 1.391109097644449566e+00
1.638000030517578125e+02 -1.385999908447265625e+02 1.529253857132238936e+00
1.673999938964843750e+02 -1.385999908447265625e+02 1.645290579130014530e+00
1.710000000000000000e+02 -1.385999908447265625e+02 1.735634734682453217e+00
1.746000061035156250e+02 -1.385999908447265625e+02 1.797475716164696591e+00
1.782000122070312500e+02 -1.385999908447265625e+02 1.828886794925201231e+00
1.800000071525573730e+00 -1.350000000000000000e+02 -1.828886317570943554e+00
5.399999618530273438e+00 -1.350000000000000000e+02 -1.797475716164696591e+00
9.000000000000000000e+00 -1.350000000000000000e+02 -1.735634734682453217e+00
1.260000038146972656e+01 -1.350000000000000000e+02 -1.645291203727753393e+00
1.619999885559082031e+01 -1.350000000000000000e+02 -1.529253379777980815e+00
1.979999923706054688e+01 -1.350000000000000000e+02 -1.391109097644449566e+00
2.339999961853027344e+01 -1.350000000000000000e+02 -1.235104914449967506e+00
2.700000000000000000e+01 -1.350000000000000000e+02 -1.065994315844443374e+00
3.059999656677246094e+01 -1.350000000000000000e+02 -8.888752708213630838e-01
3.419999694824218750e+01 -1.350000000000000000e+02 -7.090117108674536262e-01
3.779999923706054688e+01 -1.350000000000000000e+02 -5.316506274317291947e-01
4.139999771118164062e+01 -1.350000000000000000e+02 -3.618430998482630723e-01
4.500000000000000000e+01 -1.350000000000000000e+02 -2.042665605717450261e-01
4.859999847412109375e+01 -1.350000000000000000e+02 -6.306731590027817025e-02
5.219999694824218750e+01 -1.350000000000000000e+02 5.828177673184779806e-02
5.579999923706054688e+01 -1.350000000000000000e+02 1.570985418795753097e-01
5.939999771118164062e+01 -1.350000000000000000e+02 2.315791232727859306e-01
6.299999618530273438e+01 -1.350000000000000000e+02 2.808567589116588437e-01
6.659999847412109375e+01 -1.350000000000000000e+02 3.050241763265447714e-01
7.019999694824218750e+01 -1.350000000000000000e+02 3.051233069134283160e-01
7.380000305175781250e+01 -1.350000000000000000e+02 2.831011330877388765e-01
7.739999389648437500e+01 -1.350000000000000000e+02 2.417333164120066824e-01
8.099999237060546875e+01 -1.350000000000000000e+02 1.845170738238011143e-01
8.459999847412109375e+01 -1.350000000000000000e+02 1.155401116402624967e-01
8.819999694824218750e+01 -1.350000000000000000e+02 3.932738414068558813e-02
9.180000305175781250e+01 -1.350000000000000000e+02 -3.932749635388035209e-02
9.540000152587890625e+01 -1.350000000000000000e+02 -1.155402238534572468e-01
9.900000000000000000e+01 -1.350000000000000000e+02 -1.845170364194028967e-01
1.026000061035156250e+02 -1.350000000000000000e+02 -2.417334102197662982e-01
1.061999969482421875e+02 -1.350000000000000000e+02 -2.831012078965354228e-01
1.097999954223632812e+02 -1.350000000000000000e+02 -3.051232665413903256e-01
1.133999938964843750e+02 -1.350000000000000000e+02 -3.050241573275817575e-01
1.170000076293945312e+02 -1.350000000000000000e+02 -2.808568147214923760e-01
1.205999984741210938e+02 -1.350000000000000000e+02 -2.315792693292111071e-01
1.241999893188476562e+02 -1.350000000000000000e+02 -1.570985418795753097e-01
1.277999954223632812e+02 -1.350000000000000000e+02 -5.828177673184779806e-02
1.313999938964843750e+02 -1.350000000000000000e+02 6.306731590027817025e-02
1.350000000000000000e+02 -1.350000000000000000e+02 2.042665605717450261e-01
1.385999908447265625e+02 -1.350000000000000000e+02 3.618424040028954125e-01
1.421999969482421875e+02 -1.350000000000000000e+02 5.316509575425057976e-01
1.458000030517578125e+02 -1.350000000000000000e+02 7.090117108674536262e-01
1.494000091552734375e+02 -1.350000000000000000e+02 8.888754536886586122e-01
1.530000000000000000e+02 -1.350000000000000000e+02 1.065994498711738681e+00
1.565999908447265625e+02 -1.350000000000000000e+02 1.235104437095709828e+00
1.601999969482421875e+02 -1.350000000000000000e+02 1.391109097644449566e+00
1.638000030517578125e+02 -1.350000000000000000e+02 1.529253857132238936e+00
1.673999938964843750e+02 -1.350000000000000000e+02 1.645290579130014530e+00
1.710000000000000000e+02 -1.350000000000000000e+02 1.735634734682453217e+00
1.746000061035156250e+02 -1.350000000000000000e+02 1.797475716164696591e+00
1.782000122070312500e+02 -1.350000000000000000e+02 1.828886794925201231e+00
1.800000071525573730e+00 -1.313999938964843750e+02 -1.828886317570943554e+00
5.399999618530273438e+00 -1.313999938964843750e+02 -1.797475716164696591e+00
9.000000000000000000e+00 -1.313999938964843750e+02 -1.735634734682453217e+00
1.260000038146972656e+01 -1.313999938964843750e+02 -1.645291203727753393e+00
1.619999885559082031e+01 -1.313999938964843750e+02 -1.529253379777980815e+00
1.979999923706054688e+01 -1.313999938964843750e+02 -1.391109097644449566e+00
2.339999961853027344e+01 -1.313999938964843750e+02 -1.235104914449967506e+00
2.700000000000000000e+01 -1.313999938964843750e+02 -1.065994315844443374e+00
3.059999656677246094e+01 -1.313999938964843750e+02 -8.888752708213630838e-01
3.419999694824218750e+01 -1.313999938964843750e+02 -7.090117108674536262e-01
3.779999923706054688e+01 -1.313999938964843750e+02 -5.316506274317291947e-01
4.139999771118164062e+01 -1.313999938964843750e+02 -3.618430998482630723e-01
4.500000000000000000e+01 -1.313999938964843750e+02 -2.042665605717450261e-01
4.859999847412109375e+01 -1.313999938964843750e+02 -6.306731590027817025e-02
5.219999694824218750e+01 -1.313999938964843750e+02 5.828177673184779806e-02
5.579999923706054688e+01 -1.313999938964843750e+02 1.570985418795753097e-01
5.939999771118164062e+01 -1.313999938964843750e+02 2.315791232727859306e-01
6.299999618530273438e+01 -1.313999938964843750e+02 2.808567589116588437e-01
6.659999847412109375e+01 -1.313999938964843750e+02 3.050241763265447714e-01
7.019999694824218750e+01 -1.313999938964843750e+02 3.051233069134283160e-01
7.380000305175781250e+01 -1.313999938964843750e+02 2.831011330877388765e-01
7.739999389648437500e+01 -1.313999938964843750e+02 2.417333164120066824e-01
8.099999237060546875e+01 -1.313999938964843750e+02 1.845170738238011143e-01
8.459999847412109375e+01 -1.313999938964843750e+02 1.155401116402624967e-01
8.819999694824218750e+01 -1.313999938964843750e+02 3.932738414068558813e-02
9.180000305175781250e+01 -1.313999938964843750e+02 -3.932749635388035209e-02
9.540000152587890625e+01 -1.313999938964843750e+02 -1.155402238534572468e-01
9.900000000000000000e+01 -1.313999938964843750e+02 -1.845170364194028967e-01
1.026000061035156250e+02 -1.313999938964843750e+02 -2.417334102197662982e-01
1.061999969482421875e+02 -1.313999938964843750e+02 -2.831012078965354228e-01
1.097999954223632812e+02 -1.313999938964843750e+02 -3.051232665413903256e-01
1.133999938964843750e+02 -1.313999938964843750e+02 -3.050241573275817575e-01
1.170000076293945312e+02 -1.313999938964843750e+02 -2.808568147214923760e-01
1.205999984741210938e+02 -1.313999938964843750e+02 -2.315792693292111071e-01
1.241999893188476562e+02 -1.313999938964843750e+02 -1.570985418795753097e-01
1.277999954223632812e+02 -1.313999938964843750e+02 -5.828177673184779806e-02
1.313999938964843750e+02 -1.313999938964843750e+02 6.306731590027817025e-02
1.350000000000000000e+02 -1.313999938964843750e+02 2.042665605717450261e-01
1.385999908447265625e+02 -1.313999938964843750e+02 3.618424040028954125e-01
1.421999969482421875e+02 -1.313999938964843750e+02 5.316509575425057976e-01
1.458000030517578125e+02 -1.313999938964843750e+02 7.090117108674536262e-01
1.494000091552734375e+02 -1.313999938964843750e+02 8.888754536886586122e-01
1.530000000000000000e+02 -1.313999938964843750e+02 1.065994498711738681e+00
1.565999908447265625e+02 -1.313999938964843750e+02 1.235104437095709828e+00
1.601999969482421875e+02 -1.313999938964843750e+02 1.391109097644449566e+00
1.638000030517578125e+02 -1.313999938964843750e+02 1.529253857132238936e+00
1.673999938964843750e+02 -1.313999938964843750e+02 1.645290579130014530e+00
1.710000000000000000e+02 -1.313999938964843750e+02 1.735634734682453217e+00
1.746000061035156250e+02 -1.313999938964843750e+02 1.797475716164696591e+00
1.782000122070312500e+02 -1.313999938964843750e+02 1.828886794925201231e+00
1.800000071525573730e+00 -1.277999954223632812e+02 -1.828886317570943554e+00
5.399999618530273438e+00 -1.277999954223632812e+02 -1.797475716164696591e+00
9.000000000000000000e+00 -1.277999954223632812e+02 -1.735634734682453217e+00
1.260000038146972656e+01 -1.277999954223632812e+02 -1.645291203727753393e+00
1.619999885559082031e+01 -1.277999954223632812e+02 -1.529253379777980815e+00
1.979999923706054688e+01 -1.277999954223632812e+02 -1.391109097644449566e+00
2.339999961853027344e+01 -1.277999954223632812e+02 -1.235104914449967506e+00
2.700000000000000000e+01 -1.277999954223632812e+02 -1.065994315844443374e+00
3.059999656677246094e+01 -1.277999954223632812e+02 -8.888752708213630838e-01
3.419999694824218750e+01 -1.277999954223632812e+02 -7.090117108674536262e-01
3.779999923706054688e+01 -1.277999954223632812e+02 -5.316506274317291947e-01
4.139999771118164062e+01 -1.277999954223632812e+02 -3.618430998482630723e-01
4.500000000000000000e+01 -1.277999954223632812e+02 -2.042665605717450261e-01
4.859999847412109375e+01 -1.277999954223632812e+02 -6.306731590027817025e-02
5.219999694824218750e+01 -1.277999954223632812e+02 5.828177673184779806e-02
5.579999923706054688e+01 -1.277999954223632812e+02 1.570985418795753097e-01
5.939999771118164062e+01 -1.277999954223632812e+02 2.315791232727859306e-01
6.299999618530273438e+01 -1.277999954223632812e+02 2.808567589116588437e-01
6.659999847412109375e+01 -1.277999954223632812e+02 3.050241763265447714e-01
7.019999694824218750e+01 -1.277999954223632812e+02 3.051233069134283160e-01
7.380000305175781250e+01 -1.277999954223632812e+02 2.831011330877388765e-01
7.739999389648437500e+01 -1.277999954223632812e+02 2.417333164120066824e-01
8.099999237060546875e+01 -1.277999954223632812e+02 1.845170738238011143e-01
8.459999847412109375e+01 -1.277999954223632812e+02 1.155401116402624967e-01
8.819999694824218750e+01 -1.277999954223632812e+02 3.932738414068558813e-02
9.180000305175781250e+01 -1.277999954223632812e+02 -3.932749635388035209e-02
9.540000152587890625e+01 -1.277999954223632812e+02 -1.155402238534572468e-01
9.900000000000000000e+01 -1.277999954223632812e+02 -1.845170364194028967e-01
1.026000061035156250e+02 -1.277999954223632812e+02 -2.417334102197662982e-01
1.061999969482421875e+02 -1.277999954223632812e+02 -2.831012078965354228e-01
1.097999954223632812e+02 -1.277999954223632812e+02 -3.051232665413903256e-01
1.133999938964843750e+02 -1.277999954223632812e+02 -3.050241573275817575e-01
1.170000076293945312e+02 -1.277999954223632812e+02 -2.808568147214923760e-01
1.205999984741210938e+02 -1.277999954223632812e+02 -2.315792693292111071e-01
1.241999893188476562e+02 -1.277999954223632812e+02 -1.570985418795753097e-01
1.277999954223632812e+02 -1.277999954223632812e+02 -5.828177673184779806e-02
1.313999938964843750e+02 -1.277999954223632812e+02 6.306731590027817025e-02
1.350000000000000000e+02 -1.277999954223632812e+02 2.042665605717450261e-01
1.385999908447265625e+02 -1.277999954223632812e+02 3.618424040028954125e-01
1.421999969482421875e+02 -1.277999954223632812e+02 5.316509575425057976e-01
1.458000030517578125e+02 -1.277999954223632812e+02 7.090117108674536262e-01
1.494000091552734375e+02 -1.277999954223632812e+02 8.888754536886586122e-01
1.530000000000000000e+02 -1.277999954223632812e+02 1.065994498711738681e+00
1.565999908447265625e+02 -1.277999954223632812e+02 1.235104437095709828e+00
1.601999969482421875e+02 -1.277999954223632812e+02 1.391109097644449566e+00
1.638000030517578125e+02 -1.277999954223632812e+02 1.529253857132238936e+00
1.673999938964843750e+02 -1.277999954223632812e+02 1.645290579130014530e+00
1.710000000000000000e+02 -1.277999954223632812e+02 1.735634734682453217e+00
1.746000061035156250e+02 -1.277999954223632812e+02 1.797475716164696591e+00
1.782000122070312500e+02 -1.277999954223632812e+02 1.828886794925201231e+00
1.800000071525573730e+00 -1.241999893188476562e+02 -1.828886317570943554e+00
5.399999618530273438e+00 -1.241999893188476562e+02 -1.797475716164696591e+00
9.000000000000000000e+00 -1.241999893188476562e+02 -1.735634734682453217e+00
1.260000038146972656e+01 -1.241999893188476562e+02 -1.645291203727753393e+00
1.619999885559082031e+01 -1.241999893188476562e+02 -1.529253379777980815e+00
1.979999923706054688e+01 -1.241999893188476562e+02 -1.391109097644449566e+00
2.339999961853027344e+01 -1.241999893188476562e+02 -1.235104914449967506e+00
2.700000000000000000e+01 -1.241999893188476562e+02 -1.065994315844443374e+00
3.059999656677246094e+01 -1.241999893188476562e+02 -8.888752708213630838e-01
3.419999694824218750e+01 -1.241999893188476562e+02 -7.090117108674536262e-01
3.779999923706054688e+01 -1.241999893188476562e+02 -5.316506274317291947e-01
4.139999771118164062e+01 -1.241999893188476562e+02 -3.618430998482630723e-01
4.500000000000000000e+01 -1.241999893188476562e+02 -2.042665605717450261e-01
4.859999847412109375e+01 -1.241999893188476562e+02 -6.306731590027817025e-02
5.219999694824218750e+01 -1.241999893188476562e+02 5.828177673184779806e-02
5.579999923706054688e+01 -1.241999893188476562e+02 1.570985418795753097e-01
5.939999771118164062e+01 -1.241999893188476562e+02 2.315791232727859306e-01
6.299999618530273438e+01 -1.241999893188476562e+02 2.808567589116588437e-01
6.659999847412109375e+01 -1.241999893188476562e+02 3.050241763265447714e-01
7.019999694824218750e+01 -1.241999893188476562e+02 3.051233069134283160e-01
7.380000305175781250e+01 -1.241999893188476562e+02 2.831011330877388765e-01
7.739999389648437500e+01 -1.241999893188476562e+02 2.417333164120066824e-01
8.099999237060546875e+01 -1.241999893188476562e+02 1.845170738238011143e-01
8.459999847412109375e+01 -1.241999893188476562e+02 1.155401116402624967e-01
8.819999694824218750e+01 -1.241999893188476562e+02 3.932738414068558813e-02
9.180000305175781250e+01 -1.241999893188476562e+02 -3.932749635388035209e-02
9.540000152587890625e+01 -1.241999893188476562e+02 -1.155402238534572468e-01
9.900000000000000000e+01 -1.241999893188476562e+02 -1.845170364194028967e-01
1.026000061035156250e+02 -1.241999893188476562e+02 -2.417334102197662982e-01
1.061999969482421875e+02 -1.241999893188476562e+02 -2.831012078965354228e-01
1.097999954223632812e+02 -1.241999893188476562e+02 -3.051232665413903256e-01
1.133999938964843750e+02 -1.241999893188476562e+02 -3.050241573275817575e-01
1.170000076293945312e+02 -1.241999893188476562e+02 -2.808568147214923760e-01
1.205999984741210938e+02 -1.241999893188476562e+02 -2.315792693292111071e-01
1.241999893188476562e+02 -1.241999893188476562e+02 -1.570985418795753097e-01
1.277999954223632812e+02 -1.241999893188476562e+02 -5.828177673184779806e-02
1.313999938964843750e+02 -1.241999893188476562e+02 6.306731590027817025e-02
1.350000000000000000e+02 -1.241999893188476562e+02 2.042665605717450261e-01
1.385999908447265625e+02 -1.241999893188476562e+02 3.618424040028954125e-01
1.421999969482421875e+02 -1.241999893188476562e+02 5.316509575425057976e-01
1.458000030517578125e+02 -1.241999893188476562e+02 7.090117108674536262e-01
1.494000091552734375e+02 -1.241999893188476562e+02 8.888754536886586122e-01
1.530000000000000000e+02 -1.241999893188476562e+02 1.065994498711738681e+00
1.565999908447265625e+02 -1.241999893188476562e+02 1.235104437095709828e+00
1.601999969482421875e+02 -1.241999893188476562e+02 1.391109097644449566e+00
1.638000030517578125e+02 -1.241999893188476562e+02 1.529253857132238936e+00
1.673999938964843750e+02 -1.241999893188476562e+02 1.645290579130014530e+00
1.710000000000000000e+02 -1.241999893188476562e+02 1.735634734682453217e+00
1.746000061035156250e+02 -1.241999893188476562e+02 1.797475716164696591e+00
1.782000122070312500e+02 -1.241999893188476562e+02 1.828886794925201231e+00
1.800000071525573730e+00 -1.205999984741210938e+02 -1.828886317570943554e+00
5.399999618530273438e+00 -1.205999984741210938e+02 -1.797475716164696591e+00
9.000000000000000000e+00 -1.205999984741210938e+02 -1.735634734682453217e+00
1.260000038146972656e+01 -1.205999984741210938e+02 -1.645291203727753393e+00
1.619999885559082031e+01 -1.205999984741210938e+02 -1.529253379777980815e+00
1.979999923706054688e+01 -1.205999984741210938e+02 -1.391109097644449566e+00
2.339999961853027344e+01 -1.205999984741210938e+02 -1.235104914449967506e+00
2.700000000000000000e+01 -1.205999984741210938e+02 -1.065994315844443374e+00
3.059999656677246094e+01 -1.205999984741210938e+02 -8.888752708213630838e-01
3.419999694824218750e+01 -1.205999984741210938e+02 -7.090117108674536262e-01
3.779999923706054688e+01 -1.205999984741210938e+02 -5.316506274317291947e-01
4.139999771118164062e+01 -1.205999984741210938e+02 -3.618430998482630723e-01
4.500000000000000000e+01 -1.205999984741210938e+02 -2.042665605717450261e-01
4.859999847412109375e+01 -1.205999984741210938e+02 -6.306731590027817025e-02
5.219999694824218750e+01 -1.205999984741210938e+02 5.828177673184779806e-02
5.579999923706054688e+01 -1.205999984741210938e+02 1.570985418795753097e-01
5.939999771118164062e+01 -1.205999984741210938e+02 2.315791232727859306e-01
6.299999618530273438e+01 -1.205999984741210938e+02 2.808567589116588437e-01
6.659999847412109375e+01 -1.205999984741210938e+02 3.050241763265447714e-01
7.019999694824218750e+01 -1.205999984741210938e+02 3.051233069134283160e-01
7.380000305175781250e+01 -1.205999984741210938e+02 2.831011330877388765e-01
7.739999389648437500e+01 -1.205999984741210938e+02 2.417333164120066824e-01
8.099999237060546875e+01 -1.205999984741210938e+02 1.845170738238011143e-01
8.459999847412109375e+01 -1.205999984741210938e+02 1.155401116402624967e-01
8.819999694824218750e+01 -1.205999984741210938e+02 3.932738414068558813e-02
9.180000305175781250e+01 -1.205999984741210938e+02 -3.932749635388035209e-02
9.540000152587890625e+01 -1.205999984741210938e+02 -1.155402238534572468e-01
9.900000000000000000e+01 -1.205999984741210938e+02 -1.845170364194028967e-01
1.026000061035156250e+02 -1.205999984741210938e+02 -2.417334102197662982e-01
1.061999969482421875e+02 -1.205999984741210938e+02 -2.831012078965354228e-01
1.097999954223632812e+02 -1.205999984741210938e+02 -3.051232665413903256e-01
1.133999938964843750e+02 -1.205999984741210938e+02 -3.050241573275817575e-01
1.170000076293945312e+02 -1.205999984741210938e+02 -2.808568147214923760e-01
1.205999984741210938e+02 -1.205999984741210938e+02 -2.315792693292111071e-01
1.241999893188476562e+02 -1.205999984741210938e+02 -1.570985418795753097e-01
1.277999954223632812e+02 -1.205999984741210938e+02 -5.828177673184779806e-02
1.313999938964843750e+02 -1.205999984741210938e+02 6.306731590027817025e-02
1.350000000000000000e+02 -1.205999984741210938e+02 2.042665605717450261e-01
1.385999908447265625e+02 -1.205999984741210938e+02 3.618424040028954125e-01
1.421999969482421875e+02 -1.205999984741210938e+02 5.316509575425057976e-01
1.458000030517578125e+02 -1.205999984741210938e+02 7.090117108674536262e-01
1.494000091552734375e+02 -1.205999984741210938e+02 8.888754536886586122e-01
1.530000000000000000e+02 -1.205999984741210938e+02 1.065994498711738681e+00
1.565999908447265625e+02 -1.205999984741210938e+02 1.235104437095709828e+00
1.601999969482421875e+02 -1.205999984741210938e+02 1.391109097644449566e+00
1.638000030517578125e+02 -1.205999984741210938e+02 1.529253857132238936e+00
1.673999938964843750e+02 -1.205999984741210938e+02 1.645290579130014530e+00
1.710000000000000000e+02 -1.205999984741210938e+02 1.735634734682453217e+00
1.746000061035156250e+02 -1.205999984741210938e+02 1.797475716164696591e+00
1.782000122070312500e+02 -1.205999984741210938e+02 1.828886794925201231e+00
1.800000071525573730e+00 -1.170000076293945312e+02 -1.828886317570943554e+00
5.399999618530273438e+00 -1.170000076293945312e+02 -1.797475716164696591e+00
9.000000000000000000e+00 -1.170000076293945312e+02 -1.735634734682453217e+00
1.260000038146972656e+01 -1.170000076293945312e+02 -1.645291203727753393e+00
1.619999885559082031e+01 -1.170000076293945312e+02 -1.529253379777980815e+00
1.979999923706054688e+01 -1.170000076293945312e+02 -1.391109097644449566e+00
2.339999961853027344e+01 -1.170000076293945312e+02 -1.235104914449967506e+00
2.700000000000000000e+01 -1.170000076293945312e+02 -1.065994315844443374e+00
3.059999656677246094e+01 -1.170000076293945312e+02 -8.888752708213630838e-01
3.419999694824218750e+01 -1.170000076293945312e+02 -7.090117108674536262e-01
3.779999923706054688e+01 -1.170000076293945312e+02 -5.316506274317291947e-01
4.139999771118164062e+01 -1.170000076293945312e+02 -3.618430998482630723e-01
4.500000000000000000e+01 -1.170000076293945312e+02 -2.042665605717450261e-01
4.859999847412109375e+01 -1.170000076293945312e+02 -6.306731590027817025e-02
5.219999694824218750e+01 -1.170000076293945312e+02 5.828177673184779806e-02
5.579999923706054688e+01 -1.170000076293945312e+02 1.570985418795753097e-01
5.939999771118164062e+01 -1.170000076293945312e+02 2.315791232727859306e-01
6.299999618530273438e+01 -1.170000076293945312e+02 2.808567589116588437e-01
6.659999847412109375e+01 -1.170000076293945312e+02 3.050241763265447714e-01
7.019999694824218750e+01 -1.170000076293945312e+02 3.051233069134283160e-01
7.380000305175781250e+01 -1.170000076293945312e+02 2.831011330877388765e-01
7.739999389648437500e+01 -1.170000076293945312e+02 2.417333164120066824e-01
8.099999237060546875e+01 -1.170000076293945312e+02 1.845170738238011143e-01
8.459999847412109375e+01 -1.170000076293945312e+02 1.155401116402624967e-01
8.819999694824218750e+01 -1.170000076293945312e+02 3.932738414068558813e-02
9.180000305175781250e+01 -1.170000076293945312e+02 -3.932749635388035209e-02
9.540000152587890625e+01 -1.170000076293945312e+02 -1.155402238534572468e-01
9.900000000000000000e+01 -1.170000076293945312e+02 -1.845170364194028967e-01
1.026000061035156250e+02 -1.170000076293945312e+02 -2.417334102197662982e-01
1.061999969482421875e+02 -1.170000076293945312e+02 -2.831012078965354228e-01
1.097999954223632812e+02 -1.170000076293945312e+02 -3.051232665413903256e-01
1.133999938964843750e+02 -1.170000076293945312e+02 -3.050241573275817575e-01
1.170000076293945312e+02 -1.170000076293945312e+02 -2.808568147214923760e-01
1.205999984741210938e+02 -1.170000076293945312e+02 -2.315792693292111071e-01
1.241999893188476562e+02 -1.170000076293945312e+02 -1.570985418795753097e-01
1.277999954223632812e+02 -1.170000076293945312e+02 -5.828177673184779806e-02
1.313999938964843750e+02 -1.170000076293945312e+02 6.306731590027817025e-02
1.350000000000000000e+02 -1.170000076293945312e+02 2.042665605717450261e-01
1.385999908447265625e+02 -1.170000076293945312e+02 3.618424040028954125e-01
1.421999969482421875e+02 -1.170000076293945312e+02 5.316509575425057976e-01
1.458000030517578125e+02 -1.170000076293945312e+02 7.090117108674536262e-01
1.494000091552734375e+02 -1.170000076293945312e+02 8.888754536886586122e-01
1.530000000000000000e+02 -1.170000076293945312e+02 1.065994498711738681e+00
1.565999908447265625e+02 -1.170000076293945312e+02 1.235104437095709828e+00
1.601999969482421875e+02 -1.170000076293945312e+02 1.391109097644449566e+00
1.638000030517578125e+02 -1.170000076293945312e+02 1.529253857132238936e+00
1.673999938964843750e+02 -1.170000076293945312e+02 1.645290579130014530e+00
1.710000000000000000e+02 -1.170000076293945312e+02 1.735634734682453217e+00
1.746000061035156250e+02 -1.170000076293945312e+02 1.797475716164696591e+00
1.782000122070312500e+02 -1.170000076293945312e+02 1.828886794925201231e+00
1.800000071525573730e+00 -1.133999938964843750e+02 -1.828886317570943554e+00
5.399999618530273438e+00 -1.133999938964843750e+02 -1.797475716164696591e+00
9.000000000000000000e+00 -1.133999938964843750e+02 -1.735634734682453217e+00
1.260000038146972656e+01 -1.133999938964843750e+02 -1.645291203727753393e+00
1.619999885559082031e+01 -1.133999938964843750e+02 -1.529253379777980815e+00
1.979999923706054688e+01 -1.133999938964843750e+02 -1.391109097644449566e+00
2.339999961853027344e+01 -1.133999938964843750e+02 -1.235104914449967506e+00
2.700000000000000000e+01 -1.133999938964843750e+02 -1.065994315844443374e+00
3.059999656677246094e+01 -1.133999938964843750e+02 -8.888752708213630838e-01
3.419999694824218750e+01 -1.133999938964843750e+02 -7.090117108674536262e-01
3.779999923706054688e+01 -1.133999938964843750e+02 -5.316506274317291947e-01
4.139999771118164062e+01 -1.133999938964843750e+02 -3.618430998482630723e-01
4.500000000000000000e+01 -1.133999938964843750e+02 -2.042665605717450261e-01
4.859999847412109375e+01 -1.133999938964843750e+02 -6.306731590027817025e-02
5.219999694824218750e+01 -1.133999938964843750e+02 5.828177673184779806e-02
5.579999923706054688e+01 -1.133999938964843750e+02 1.570985418795753097e-01
5.939999771118164062e+01 -1.133999938964843750e+02 2.315791232727859306e-01
6.299999618530273438e+01 -1.133999938964843750e+02 2.808567589116588437e-01
6.659999847412109375e+01 -1.133999938964843750e+02 3.050241763265447714e-01
7.019999694824218750e+01 -1.133999938964843750e+02 3.051233069134283160e-01
7.380000305175781250e+01 -1.133999938964843750e+02 2.831011330877388765e-01
7.739999389648437500e+01 -1.133999938964843750e+02 2.417333164120066824e-01
8.099999237060546875e+01 -1.133999938964843750e+02 1.845170738238011143e-01
8.459999847412109375e+01 -1.133999938964843750e+02 1.155401116402624967e-01
8.819999694824218750e+01 -1.133999938964843750e+02 3.932738414068558813e-02
9.180000305175781250e+01 -1.133999938964843750e+02 -3.932749635388035209e-02
9.540000152587890625e+01 -1.133999938964843750e+02 -1.155402238534572468e-01
9.900000000000000000e+01 -1.133999938964843750e+02 -1.845170364194028967e-01
1.026000061035156250e+02 -1.133999938964843750e+02 -2.417334102197662982e-01
1.061999969482421875e+02 -1.133999938964843750e+02 -2.831012078965354228e-01
1.097999954223632812e+02 -1.133999938964843750e+02 -3.051232665413903256e-01
1.133999938964843750e+02 -1.133999938964843750e+02 -3.050241573275817575e-01
1.170000076293945312e+02 -1.133999938964843750e+02 -2.808568147214923760e-01
1.205999984741210938e+02 -1.133999938964843750e+02 -2.315792693292111071e-01
1.241999893188476562e+02 -1.133999938964843750e+02 -1.570985418795753097e-01
1.277999954223632812e+02 -1.133999938964843750e+02 -5.828177673184779806e-02
1.313999938964843750e+02 -1.133999938964843750e+02 6.306731590027817025e-02
1.350000000000000000e+02 -1.133999938964843750e+02 2.042665605717450261e-01
1.385999908447265625e+02 -1.133999938964843750e+02 3.618424040028954125e-01
1.421999969482421875e+02 -1.133999938964843750e+02 5.316509575425057976e-01
1.458000030517578125e+02 -1.133999938964843750e+02 7.090117108674536262e-01
1.494000091552734375e+02 -1.133999938964843750e+02 8.888754536886586122e-01
1.530000000000000000e+02 -1.133999938964843750e+02 1.065994498711738681e+00
1.565999908447265625e+02 -1.133999938964843750e+02 1.235104437095709828e+00
1.601999969482421875e+02 -1.133999938964843750e+02 1.391109097644449566e+00
1.638000030517578125e+02 -1.133999938964843750e+02 1.529253857132238936e+00
1.673999938964843750e+02 -1.133999938964843750e+02 1.645290579130014530e+00
1.710000000000000000e+02 -1.133999938964843750e+02 1.735634734682453217e+00
1.746000061035156250e+02 -1.133999938964843750e+02 1.797475716164696591e+00
1.782000122070312500e+02 -1.133999938964843750e+02 1.828886794925201231e+00
1.800000071525573730e+00 -1.097999954223632812e+02 -1.828886317570943554e+00
5.399999618530273438e+00 -1.097999954223632812e+02 -1.797475716164696591e+00
9.000000000000000000e+00 -1.097999954223632812e+02 -1.735634734682453217e+00
1.260000038146972656e+01 -1.097999954223632812e+02 -1.645291203727753393e+00
1.619999885559082031e+01 -1.097999954223632812e+02 -1.529253379777980815e+00
1.979999923706054688e+01 -1.097999954223632812e+02 -1.391109097644449566e+00
2.339999961853027344e+01 -1.097999954223632812e+02 -1.235104914449967506e+00
2.700000000000000000e+01 -1.097999954223632812e+02 -1.065994315844443374e+00
3.059999656677246094e+01 -1.097999954223632812e+02 -8.888752708213630838e-01
3.419999694824218750e+01 -1.097999954223632812e+02 -7.090117108674536262e-01
3.779999923706054688e+01 -1.097999954223632812e+02 -5.316506274317291947e-01
4.139999771118164062e+01 -1.097999954223632812e+02 -3.618430998482630723e-01
4.500000000000000000e+01 -1.097999954223632812e+02 -2.042665605717450261e-01
4.859999847412109375e+01 -1.097999954223632812e+02 -6.306731590027817025e-02
5.219999694824218750e+01 -1.097999954223632812e+02 5.828177673184779806e-02
5.579999923706054688e+01 -1.097999954223632812e+02 1.570985418795753097e-01
5.939999771118164062e+01 -1.097999954223632812e+02 2.315791232727859306e-01
6.299999618530273438e+01 -1.097999954223632812e+02 2.808567589116588437e-01
6.659999847412109375e+01 -1.097999954223632812e+02 3.050241763265447714e-01
7.019999694824218750e+01 -1.097999954223632812e+02 3.051233069134283160e-01
7.380000305175781250e+01 -1.097999954223632812e+02 2.831011330877388765e-01
7.739999389648437500e+01 -1.097999954223632812e+02 2.417333164120066824e-01
8.099999237060546875e+01 -1.097999954223632812e+02 1.845170738238011143e-01
8.459999847412109375e+01 -1.097999954223632812e+02 1.155401116402624967e-01
8.819999694824218750e+01 -1.097999954223632812e+02 3.932738414068558813e-02
9.180000305175781250e+01 -1.097999954223632812e+02 -3.932749635388035209e-02
9.540000152587890625e+01 -1.097999954223632812e+02 -1.155402238534572468e-01
9.900000000000000000e+01 -1.097999954223632812e+02 -1.845170364194028967e-01
1.026000061035156250e+02 -1.097999954223632812e+02 -2.417334102197662982e-01
1.061999969482421875e+02 -1.097999954223632812e+02 -2.831012078965354228e-01
1.097999954223632812e+02 -1.097999954223632812e+02 -3.051232665413903256e-01
1.133999938964843750e+02 -1.097999954223632812e+02 -3.050241573275817575e-01
1.170000076293945312e+02 -1.097999954223632812e+02 -2.808568147214923760e-01
1.205999984741210938e+02 -1.097999954223632812e+02 -2.315792693292111071e-01
1.241999893188476562e+02 -1.097999954223632812e+02 -1.570985418795753097e-01
1.277999954223632812e+02 -1.097999954223632812e+02 -5.828177673184779806e-02
1.313999938964843750e+02 -1.097999954223632812e+02 6.306731590027817025e-02
1.350000000000000000e+02 -1.097999954223632812e+02 2.042665605717450261e-01
1.385999908447265625e+02 -1.097999954223632812e+02 3.618424040028954125e-01
1.421999969482421875e+02 -1.097999954223632812e+02 5.316509575425057976e-01
1.458000030517578125e+02 -1.097999954223632812e+02 7.090117108674536262e-01
1.494000091552734375e+02 -1.097999954223632812e+02 8.888754536886586122e-01
1.530000000000000000e+02 -1.097999954223632812e+02 1.065994498711738681e+00
1.565999908447265625e+02 -1.097999954223632812e+02 1.235104437095709828e+00
1.601999969482421875e+02 -1.097999954223632812e+02 1.391109097644449566e+00
1.638000030517578125e+02 -1.097999954223632812e+02 1.529253857132238936e+00
1.673999938964843750e+02 -1.097999954223632812e+02 1.645290579130014530e+00
1.710000000000000000e+02 -1.097999954223632812e+02 1.735634734682453217e+00
1.746000061035156250e+02 -1.097999954223632812e+02 1.797475716164696591e+00
1.782000122070312500e+02 -1.097999954223632812e+02 1.828886794925201231e+00
1.800000071525573730e+00 -1.061999969482421875e+02 -1.828886317570943554e+00
5.399999618530273438e+00 -1.061999969482421875e+02 -1.797475716164696591e+00
9.000000000000000000e+00 -1.061999969482421875e+02 -1.735634734682453217e+00
1.260000038146972656e+01 -1.061999969482421875e+02 -1.645291203727753393e+00
1.619999885559082031e+01 -1.061999969482421875e+02 -1.529253379777980815e+00
1.979999923706054688e+01 -1.061999969482421875e+02 -1.391109097644449566e+00
2.339999961853027344e+01 -1.061999969482421875e+02 -1.235104914449967506e+00
2.700000000000000000e+01 -1.061999969482421875e+02 -1.065994315844443374e+00
3.059999656677246094e+01 -1.061999969482421875e+02 -8.888752708213630838e-01
3.419999694824218750e+01 -1.061999969482421875e+02 -7.090117108674536262e-01
3.779999923706054688e+01 -1.061999969482421875e+02 -5.316506274317291947e-01
4.139999771118164062e+01 -1.061999969482421875e+02 -3.618430998482630723e-01
4.500000000000000000e+01 -1.061999969482421875e+02 -2.042665605717450261e-01
4.859999847412109375e+01 -1.061999969482421875e+02 -6.306731590027817025e-02
5.219999694824218750e+01 -1.061999969482421875e+02 5.828177673184779806e-02
5.579999923706054688e+01 -1.061999969482421875e+02 1.570985418795753097e-01
5.939999771118164062e+01 -1.061999969482421875e+02 2.315791232727859306e-01
6.299999618530273438e+01 -1.061999969482421875e+02 2.808567589116588437e-01
6.659999847412109375e+01 -1.061999969482421875e+02 3.050241763265447714e-01
7.019999694824218750e+01 -1.061999969482421875e+02 3.051233069134283160e-01
7.380000305175781250e+01 -1.061999969482421875e+02 2.831011330877388765e-01
7.739999389648437500e+01 -1.061999969482421875e+02 2.417333164120066824e-01
8.099999237060546875e+01 -1.061999969482421875e+02 1.845170738238011143e-01
8.459999847412109375e+01 -1.061999969482421875e+02 1.155401116402624967e-01
8.819999694824218750e+01 -1.061999969482421875e+02 3.932738414068558813e-02
9.180000305175781250e+01 -1.061999969482421875e+02 -3.932749635388035209e-02
9.540000152587890625e+01 -1.061999969482421875e+02 -1.155402238534572468e-01
9.900000000000000000e+01 -1.061999969482421875e+02 -1.845170364194028967e-01
1.026000061035156250e+02 -1.061999969482421875e+02 -2.417334102197662982e-01
1.061999969482421875e+02 -1.061999969482421875e+02 -2.831012078965354228e-01
1.097999954223632812e+02 -1.061999969482421875e+02 -3.051232665413903256e-01
1.133999938964843750e+02 -1.061999969482421875e+02 -3.050241573275817575e-01
1.170000076293945312e+02 -1.061999969482421875e+02 -2.808568147214923760e-01
1.205999984741210938e+02 -1.061999969482421875e+02 -2.315792693292111071e-01
1.241999893188476562e+02 -1.061999969482421875e+02 -1.570985418795753097e-01
1.277999954223632812e+02 -1.061999969482421875e+02 -5.828177673184779806e-02
1.313999938964843750e+02 -1.061999969482421875e+02 6.306731590027817025e-02
1.350000000000000000e+02 -1.061999969482421875e+02 2.042665605717450261e-01
1.385999908447265625e+02 -1.061999969482421875e+02 3.618424040028954125e-01
1.421999969482421875e+02 -1.061999969482421875e+02 5.316509575425057976e-01
1.458000030517578125e+02 -1.061999969482421875e+02 7.090117108674536262e-01
1.494000091552734375e+02 -1.061999969482421875e+02 8.888754536886586122e-01
1.530000000000000000e+02 -1.061999969482421875e+02 1.065994498711738681e+00
1.565999908447265625e+02 -1.061999969482421875e+02 1.235104437095709828e+00
1.601999969482421875e+02 -1.061999969482421875e+02 1.391109097644449566e+00
1.638000030517578125e+02 -1.061999969482421875e+02 1.529253857132238936e+00
1.673999938964843750e+02 -1.061999969482421875e+02 1.645290579130014530e+00
1.710000000000000000e+02 -1.061999969482421875e+02 1.735634734682453217e+00
1.746000061035156250e+02 -1.061999969482421875e+02 1.797475716164696591e+00
1.782000122070312500e+02 -1.061999969482421875e+02 1.828886794925201231e+00
1.800000071525573730e+00 -1.026000061035156250e+02 -1.828886317570943554e+00
5.399999618530273438e+00 -1.026000061035156250e+02 -1.797475716164696591e+00
9.000000000000000000e+00 -1.026000061035156250e+02 -1.735634734682453217e+00
1.260000038146972656e+01 -1.026000061035156250e+02 -1.645291203727753393e+00
1.619999885559082031e+01 -1.026000061035156250e+02 -1.529253379777980815e+00
1.979999923706054688e+01 -1.026000061035156250e+02 -1.391109097644449566e+00
2.339999961853027344e+01 -1.026000061035156250e+02 -1.235104914449967506e+00
2.700000000000000000e+01 -1.026000061035156250e+02 -1.065994315844443374e+00
3.059999656677246094e+01 -1.026000061035156250e+02 -8.888752708213630838e-01
3.419999694824218750e+01 -1.026000061035156250e+02 -7.090117108674536262e-01
3.779999923706054688e+01 -1.026000061035156250e+02 -5.316506274317291947e-01
4.139999771118164062e+01 -1.026000061035156250e+02 -3.618430998482630723e-01
4.500000000000000000e+01 -1.026000061035156250e+02 -2.042665605717450261e-01
4.859999847412109375e+01 -1.026000061035156250e+02 -6.306731590027817025e-02
5.219999694824218750e+01 -1.026000061035156250e+02 5.828177673184779806e-02
5.579999923706054688e+01 -1.026000061035156250e+02 1.570985418795753097e-01
5.939999771118164062e+01 -1.026000061035156250e+02 2.315791232727859306e-01
6.299999618530273438e+01 -1.026000061035156250e+02 2.808567589116588437e-01
6.659999847412109375e+01 -1.026000061035156250e+02 3.050241763265447714e-01
7.019999694824218750e+01 -1.026000061035156250e+02 3.051233069134283160e-01
7.380000305175781250e+01 -1.026000061035156250e+02 2.831011330877388765e-01
7.739999389648437500e+01 -1.026000061035156250e+02 2.417333164120066824e-01
8.099999237060546875e+01 -1.026000061035156250e+02 1.845170738238011143e-01
8.459999847412109375e+01 -1.026000061035156250e+02 1.155401116402624967e-01
8.819999694824218750e+01 -1.026000061035156250e+02 3.932738414068558813e-02
9.180000305175781250e+01 -1.026000061035156250e+02 -3.932749635388035209e-02
9.540000152587890625e+01 -1.026000061035156250e+02 -1.155402238534572468e-01
9.900000000000000000e+01 -1.026000061035156250e+02 -1.845170364194028967e-01
1.026000061035156250e+02 -1.026000061035156250e+02 -2.417334102197662982e-01
1.061999969482421875e+02 -1.026000061035156250e+02 -2.831012078965354228e-01
1.097999954223632812e+02 -1.026000061035156250e+02 -3.051232665413903256e-01
1.133999938964843750e+02 -1.026000061035156250e+02 -3.050241573275817575e-01
1.170000076293945312e+02 -1.026000061035156250e+02 -2.808568147214923760e-01
1.205999984741210938e+02 -1.026000061035156250e+02 -2.315792693292111071e-01
1.241999893188476562e+02 -1.026000061035156250e+02 -1.570985418795753097e-01
1.277999954223632812e+02 -1.026000061035156250e+02 -5.828177673184779806e-02
1.313999938964843750e+02 -1.026000061035156250e+02 6.306731590027817025e-02
1.350000000000000000e+02 -1.026000061035156250e+02 2.042665605717450261e-01
1.385999908447265625e+02 -1.026000061035156250e+02 3.618424040028954125e-01
1.421999969482421875e+02 -1.026000061035156250e+02 5.316509575425057976e-01
1.458000030517578125e+02 -1.026000061035156250e+02 7.090117108674536262e-01
1.494000091552734375e+02 -1.026000061035156250e+02 8.888754536886586122e-01
1.530000000000000000e+02 -1.026000061035156250e+02 1.065994498711738681e+00
1.565999908447265625e+02 -1.026000061035156250e+02 1.235104437095709828e+00
1.601999969482421875e+02 -1.026000061035156250e+02 1.391109097644449566e+00
1.638000030517578125e+02 -1.026000061035156250e+02 1.529253857132238936e+00
1.673999938964843750e+02 -1.026000061035156250e+02 1.645290579130014530e+00
1.710000000000000000e+02 -1.026000061035156250e+02 1.735634734682453217e+00
1.746000061035156250e+02 -1.026000061035156250e+02 1.797475716164696591e+00
1.782000122070312500e+02 -1.026000061035156250e+02 1.828886794925201231e+00
1.800000071525573730e+00 -9.900000000000000000e+01 -1.828886317570943554e+00
5.399999618530273438e+00 -9.900000000000000000e+01 -1.797475716164696591e+00
9.000000000000000000e+00 -9.900000000000000000e+01 -1.735634734682453217e+00
1.260000038146972656e+01 -9.900000000000000000e+01 -1.645291203727753393e+00
1.619999885559082031e+01 -9.900000000000000000e+01 -1.529253379777980815e+00
1.979999923706054688e+01 -9.900000000000000000e+01 -1.391109097644449566e+00
2.339999961853027344e+01 -9.900000000000000000e+01 -1.235104914449967506e+00
2.700000000000000000e+01 -9.900000000000000000e+01 -1.065994315844443374e+00
3.059999656677246094e+01 -9.900000000000000000e+01 -8.888752708213630838e-01
3.419999694824218750e+01 -9.900000000000000000e+01 -7.090117108674536262e-01
3.779999923706054688e+01 -9.900000000000000000e+01 -5.316506274317291947e-01
4.139999771118164062e+01 -9.900000000000000000e+01 -3.618430998482630723e-01
4.500000000000000000e+01 -9.900000000000000000e+01 -2.042665605717450261e-01
4.859999847412109375e+01 -9.900000000000000000e+01 -6.306731590027817025e-02
5.219999694824218750e+01 -9.900000000000000000e+01 5.828177673184779806e-02
5.579999923706054688e+01 -9.900000000000000000e+01 1.570985418795753097e-01
5.939999771118164062e+01 -9.900000000000000000e+01 2.315791232727859306e-01
6.299999618530273438e+01 -9.900000000000000000e+01 2.808567589116588437e-01
6.659999847412109375e+01 -9.900000000000000000e+01 3.050241763265447714e-01
7.019999694824218750e+01 -9.900000000000000000e+01 3.051233069134283160e-01
7.380000305175781250e+01 -9.900000000000000000e+01 2.831011330877388765e-01
7.739999389648437500e+01 -9.900000000000000000e+01 2.417333164120066824e-01
8.099999237060546875e+01 -9.900000000000000000e+01 1.845170738238011143e-01
8.459999847412109375e+01 -9.900000000000000000e+01 1.155401116402624967e-01
8.819999694824218750e+01 -9.900000000000000000e+01 3.932738414068558813e-02
9.180000305175781250e+01 -9.900000000000000000e+01 -3.932749635388035209e-02
9.540000152587890625e+01 -9.900000000000000000e+01 -1.155402238534572468e-01
9.900000000000000000e+01 -9.900000000000000000e+01 -1.845170364194028967e-01
1.026000061035156250e+02 -9.900000000000000000e+01 -2.417334102197662982e-01
1.061999969482421875e+02 -9.900000000000000000e+01 -2.831012078965354228e-01
1.097999954223632812e+02 -9.900000000000000000e+01 -3.051232665413903256e-01
1.133999938964843750e+02 -9.900000000000000000e+01 -3.050241573275817575e-01
1.170000076293945312e+02 -9.900000000000000000e+01 -2.808568147214923760e-01
1.205999984741210938e+02 -9.900000000000000000e+01 -2.315792693292111071e-01
1.241999893188476562e+02 -9.900000000000000000e+01 -1.570985418795753097e-01
1.277999954223632812e+02 -9.900000000000000000e+01 -5.828177673184779806e-02
1.313999938964843750e+02 -9.900000000000000000e+01 6.306731590027817025e-02
1.350000000000000000e+02 -9.900000000000000000e+01 2.042665605717450261e-01
1.385999908447265625e+02 -9.900000000000000000e+01 3.618424040028954125e-01
1.421999969482421875e+02 -9.900000000000000000e+01 5.316509575425057976e-01
1.458000030517578125e+02 -9.900000000000000000e+01 7.090117108674536262e-01
1.494000091552734375e+02 -9.900000000000000000e+01 8.888754536886586122e-01
1.530000000000000000e+02 -9.900000000000000000e+01 1.065994498711738681e+00
1.565999908447265625e+02 -9.900000000000000000e+01 1.235104437095709828e+00
1.601999969482421875e+02 -9.900000000000000000e+01 1.391109097644449566e+00
1.638000030517578125e+02 -9.900000000000000000e+01 1.529253857132238936e+00
1.673999938964843750e+02 -9.900000000000000000e+01 1.645290579130014530e+00
1.710000000000000000e+02 -9.900000000000000000e+01 1.735634734682453217e+00
1.746000061035156250e+02 -9.900000000000000000e+01 1.797475716164696591e+00
1.782000122070312500e+02 -9.900000000000000000e+01 1.828886794925201231e+00
1.800000071525573730e+00 -9.540000152587890625e+01 -1.828886317570943554e+00
5.399999618530273438e+00 -9.540000152587890625e+01 -1.797475716164696591e+00
9.000000000000000000e+00 -9.540000152587890625e+01 -1.735634734682453217e+00
1.260000038146972656e+01 -9.540000152587890625e+01 -1.645291203727753393e+00
1.619999885559082031e+01 -9.540000152587890625e+01 -1.529253379777980815e+00
1.979999923706054688e+01 -9.540000152587890625e+01 -1.391109097644449566e+00
2.339999961853027344e+01 -9.540000152587890625e+01 -1.235104914449967506e+00
2.700000000000000000e+01 -9.540000152587890625e+01 -1.065994315844443374e+00
3.059999656677246094e+01 -9.540000152587890625e+01 -8.888752708213630838e-01
3.419999694824218750e+01 -9.540000152587890625e+01 -7.090117108674536262e-01
3.779999923706054688e+01 -9.540000152587890625e+01 -5.316506274317291947e-01
4.139999771118164062e+01 -9.540000152587890625e+01 -3.618430998482630723e-01
4.500000000000000000e+01 -9.540000152587890625e+01 -2.042665605717450261e-01
4.859999847412109375e+01 -9.540000152587890625e+01 -6.306731590027817025e-02
5.219999694824218750e+01 -9.540000152587890625e+01 5.828177673184779806e-02
5.579999923706054688e+01 -9.540000152587890625e+01 1.570985418795753097e-01
5.939999771118164062e+01 -9.540000152587890625e+01 2.315791232727859306e-01
6.299999618530273438e+01 -9.540000152587890625e+01 2.808567589116588437e-01
6.659999847412109375e+01 -9.540000152587890625e+01 3.050241763265447714e-01
7.019999694824218750e+01 -9.540000152587890625e+01 3.051233069134283160e-01
7.380000305175781250e+01 -9.540000152587890625e+01 2.831011330877388765e-01
7.739999389648437500e+01 -9.540000152587890625e+01 2.417333164120066824e-01
8.099999237060546875e+01 -9.540000152587890625e+01 1.845170738238011143e-01
8.459999847412109375e+01 -9.540000152587890625e+01 1.155401116402624967e-01
8.819999694824218750e+01 -9.540000152587890625e+01 3.932738414068558813e-02
9.180000305175781250e+01 -9.540000152587890625e+01 -3.932749635388035209e-02
9.540000152587890625e+01 -9.540000152587890625e+01 -1.155402238534572468e-01
9.900000000000000000e+01 -9.540000152587890625e+01 -1.845170364194028967e-01
1.026000061035156250e+02 -9.540000152587890625e+01 -2.417334102197662982e-01
1.061999969482421875e+02 -9.540000152587890625e+01 -2.831012078965354228e-01
1.097999954223632812e+02 -9.540000152587890625e+01 -3.051232665413903256e-01
1.133999938964843750e+02 -9.540000152587890625e+01 -3.050241573275817575e-01
1.170000076293945312e+02 -9.540000152587890625e+01 -2.808568147214923760e-01
1.205999984741210938e+02 -9.540000152587890625e+01 -2.315792693292111071e-01
1.241999893188476562e+02 -9.540000152587890625e+01 -1.570985418795753097e-01
1.277999954223632812e+02 -9.540000152587890625e+01 -5.828177673184779806e-02
1.313999938964843750e+02 -9.540000152587890625e+01 6.306731590027817025e-02
1.350000000000000000e+02 -9.540000152587890625e+01 2.042665605717450261e-01
1.385999908447265625e+02 -9.540000152587890625e+01 3.618424040028954125e-01
1.421999969482421875e+02 -9.540000152587890625e+01 5.316509575425057976e-01
1.458000030517578125e+02 -9.540000152587890625e+01 7.090117108674536262e-01
1.494000091552734375e+02 -9.540000152587890625e+01 8.888754536886586122e-01
1.530000000000000000e+02 -9.540000152587890625e+01 1.065994498711738681e+00
1.565999908447265625e+02 -9.540000152587890625e+01 1.235104437095709828e+00
1.601999969482421875e+02 -9.540000152587890625e+01 1.391109097644449566e+00
1.638000030517578125e+02 -9.540000152587890625e+01 1.529253857132238936e+00
1.673999938964843750e+02 -9.540000152587890625e+01 1.645290579130014530e+00
1.710000000000000000e+02 -9.540000152587890625e+01 1.735634734682453217e+00
1.746000061035156250e+02 -9.540000152587890625e+01 1.797475716164696591e+00
1.782000122070312500e+02 -9.540000152587890625e+01 1.828886794925201231e+00
1.800000071525573730e+00 -9.180000305175781250e+01 -1.828886317570943554e+00
5.399999618530273438e+00 -9.180000305175781250e+01 -1.797475716164696591e+00
9.000000000000000000e+00 -9.180000305175781250e+01 -1.735634734682453217e+00
1.260000038146972656e+01 -9.180000305175781250e+01 -1.645291203727753393e+00
1.619999885559082031e+01 -9.180000305175781250e+01 -1.529253379777980815e+00
1.979999923706054688e+01 -9.180000305175781250e+01 -1.391109097644449566e+00
2.339999961853027344e+01 -9.180000305175781250e+01 -1.235104914449967506e+00
2.700000000000000000e+01 -9.180000305175781250e+01 -1.065994315844443374e+00
3.059999656677246094e+01 -9.180000305175781250e+01 -8.888752708213630838e-01
3.419999694824218750e+01 -9.180000305175781250e+01 -7.090117108674536262e-01
3.779999923706054688e+01 -9.180000305175781250e+01 -5.316506274317291947e-01
4.139999771118164062e+01 -9.180000305175781250e+01 -3.618430998482630723e-01
4.500000000000000000e+01 -9.180000305175781250e+01 -2.042665605717450261e-01
4.859999847412109375e+01 -9.180000305175781250e+01 -6.306731590027817025e-02
5.219999694824218750e+01 -9.180000305175781250e+01 5.828177673184779806e-02
5.579999923706054688e+01 -9.180000305175781250e+01 1.570985418795753097e-01
5.939999771118164062e+01 -9.180000305175781250e+01 2.315791232727859306e-01
6.299999618530273438e+01 -9.180000305175781250e+01 2.808567589116588437e-01
6.659999847412109375e+01 -9.180000305175781250e+01 3.050241763265447714e-01
7.019999694824218750e+01 -9.180000305175781250e+01 3.051233069134283160e-01
7.380000305175781250e+01 -9.180000305175781250e+01 2.831011330877388765e-01
7.739999389648437500e+01 -9.180000305175781250e+01 2.417333164120066824e-01
8.099999237060546875e+01 -9.180000305175781250e+01 1.845170738238011143e-01
8.459999847412109375e+01 -9.180000305175781250e+01 1.155401116402624967e-01
8.819999694824218750e+01 -9.180000305175781250e+01 3.932738414068558813e-02
9.180000305175781250e+01 -9.180000305175781250e+01 -3.932749635388035209e-02
9.540000152587890625e+01 -9.180000305175781250e+01 -1.155402238534572468e-01
9.900000000000000000e+01 -9.180000305175781250e+01 -1.845170364194028967e-01
1.026000061035156250e+02 -9.180000305175781250e+01 -2.417334102197662982e-01
1.061999969482421875e+02 -9.180000305175781250e+01 -2.831012078965354228e-01
1.097999954223632812e+02 -9.180000305175781250e+01 -3.051232665413903256e-01
1.133999938964843750e+02 -9.180000305175781250e+01 -3.050241573275817575e-01
1.170000076293945312e+02 -9.180000305175781250e+01 -2.808568147214923760e-01
1.205999984741210938e+02 -9.180000305175781250e+01 -2.315792693292111071e-01
1.241999893188476562e+02 -9.180000305175781250e+01 -1.570985418795753097e-01
1.277999954223632812e+02 -9.180000305175781250e+01 -5.828177673184779806e-02
1.313999938964843750e+02 -9.180000305175781250e+01 6.306731590027817025e-02
1.350000000000000000e+02 -9.180000305175781250e+01 2.042665605717450261e-01
1.385999908447265625e+02 -9.180000305175781250e+01 3.618424040028954125e-01
1.421999969482421875e+02 -9.180000305175781250e+01 5.316509575425057976e-01
1.458000030517578125e+02 -9.180000305175781250e+01 7.090117108674536262e-01
1.494000091552734375e+02 -9.180000305175781250e+01 8.888754536886586122e-01
1.530000000000000000e+02 -9.180000305175781250e+01 1.065994498711738681e+00
1.565999908447265625e+02 -9.180000305175781250e+01 1.235104437095709828e+00
1.601999969482421875e+02 -9.180000305175781250e+01 1.391109097644449566e+00
1.638000030517578125e+02 -9.180000305175781250e+01 1.529253857132238936e+00
1.673999938964843750e+02 -9.180000305175781250e+01 1.645290579130014530e+00
1.710000000000000000e+02 -9.180000305175781250e+01 1.735634734682453217e+00
1.746000061035156250e+02 -9.180000305175781250e+01 1.797475716164696591e+00
1.782000122070312500e+02 -9.180000305175781250e+01 1.828886794925201231e+00
1.800000071525573730e+00 -8.819999694824218750e+01 -1.828886317570943554e+00
5.399999618530273438e+00 -8.819999694824218750e+01 -1.797475716164696591e+00
9.000000000000000000e+00 -8.819999694824218750e+01 -1.735634734682453217e+00
1.260000038146972656e+01 -8.819999694824218750e+01 -1.645291203727753393e+00
1.619999885559082031e+01 -8.819999694824218750e+01 -1.529253379777980815e+00
1.979999923706054688e+01 -8.819999694824218750e+01 -1.391109097644449566e+00
2.339999961853027344e+01 -8.819999694824218750e+01 -1.235104914449967506e+00
2.700000000000000000e+01 -8.819999694824218750e+01 -1.065994315844443374e+00
3.059999656677246094e+01 -8.819999694824218750e+01 -8.888752708213630838e-01
3.419999694824218750e+01 -8.819999694824218750e+01 -7.090117108674536262e-01
3.779999923706054688e+01 -8.819999694824218750e+01 -5.316506274317291947e-01
4.139999771118164062e+01 -8.819999694824218750e+01 -3.618430998482630723e-01
4.500000000000000000e+01 -8.819999694824218750e+01 -2.042665605717450261e-01
4.859999847412109375e+01 -8.819999694824218750e+01 -6.306731590027817025e-02
5.219999694824218750e+01 -8.819999694824218750e+01 5.828177673184779806e-02
5.579999923706054688e+01 -8.819999694824218750e+01 1.570985418795753097e-01
5.939999771118164062e+01 -8.819999694824218750e+01 2.315791232727859306e-01
6.299999618530273438e+01 -8.819999694824218750e+01 2.808567589116588437e-01
6.659999847412109375e+01 -8.819999694824218750e+01 3.050241763265447714e-01
7.019999694824218750e+01 -8.819999694824218750e+01 3.051233069134283160e-01
7.380000305175781250e+01 -8.819999694824218750e+01 2.831011330877388765e-01
7.739999389648437500e+01 -8.819999694824218750e+01 2.417333164120066824e-01
8.099999237060546875e+01 -8.819999694824218750e+01 1.845170738238011143e-01
8.459999847412109375e+01 -8.819999694824218750e+01 1.155401116402624967e-01
8.819999694824218750e+01 -8.819999694824218750e+01 3.932738414068558813e-02
9.180000305175781250e+01 -8.819999694824218750e+01 -3.932749635388035209e-02
9.540000152587890625e+01 -8.819999694824218750e+01 -1.155402238534572468e-01
9.900000000000000000e+01 -8.819999694824218750e+01 -1.845170364194028967e-01
1.026000061035156250e+02 -8.819999694824218750e+01 -2.417334102197662982e-01
1.061999969482421875e+02 -8.819999694824218750e+01 -2.831012078965354228e-01
1.097999954223632812e+02 -8.819999694824218750e+01 -3.051232665413903256e-01
1.133999938964843750e+02 -8.819999694824218750e+01 -3.050241573275817575e-01
1.170000076293945312e+02 -8.819999694824218750e+01 -2.808568147214923760e-01
1.205999984741210938e+02 -8.819999694824218750e+01 -2.315792693292111071e-01
1.241999893188476562e+02 -8.819999694824218750e+01 -1.570985418795753097e-01
1.277999954223632812e+02 -8.819999694824218750e+01 -5.828177673184779806e-02
1.313999938964843750e+02 -8.819999694824218750e+01 6.306731590027817025e-02
1.350000000000000000e+02 -8.819999694824218750e+01 2.042665605717450261e-01
1.385999908447265625e+02 -8.819999694824218750e+01 3.618424040028954125e-01
1.421999969482421875e+02 -8.819999694824218750e+01 5.316509575425057976e-01
1.458000030517578125e+02 -8.819999694824218750e+01 7.090117108674536262e-01
1.494000091552734375e+02 -8.819999694824218750e+01 8.888754536886586122e-01
1.530000000000000000e+02 -8.819999694824218750e+01 1.065994498711738681e+00
1.565999908447265625e+02 -8.819999694824218750e+01 1.235104437095709828e+00
1.601999969482421875e+02 -8.819999694824218750e+01 1.391109097644449566e+00
1.638000030517578125e+02 -8.819999694824218750e+01 1.529253857132238936e+00
1.673999938964843750e+02 -8.819999694824218750e+01 1.645290579130014530e+00
1.710000000000000000e+02 -8.819999694824218750e+01 1.735634734682453217e+00
1.746000061035156250e+02 -8.819999694824218750e+01 1.797475716164696591e+00
1.782000122070312500e+02 -8.819999694824218750e+01 1.828886794925201231e+00
1.800000071525573730e+00 -8.459999847412109375e+01 -1.828886317570943554e+00
5.399999618530273438e+00 -8.459999847412109375e+01 -1.797475716164696591e+00
9.000000000000000000e+00 -8.459999847412109375e+01 -1.735634734682453217e+00
1.260000038146972656e+01 -8.459999847412109375e+01 -1.645291203727753393e+00
1.619999885559082031e+01 -8.459999847412109375e+01 -1.529253379777980815e+00
1.979999923706054688e+01 -8.459999847412109375e+01 -1.391109097644449566e+00
2.339999961853027344e+01 -8.459999847412109375e+01 -1.235104914449967506e+00
2.700000000000000000e+01 -8.459999847412109375e+01 -1.065994315844443374e+00
3.059999656677246094e+01 -8.459999847412109375e+01 -8.888752708213630838e-01
3.419999694824218750e+01 -8.459999847412109375e+01 -7.090117108674536262e-01
3.779999923706054688e+01 -8.459999847412109375e+01 -5.316506274317291947e-01
4.139999771118164062e+01 -8.459999847412109375e+01 -3.618430998482630723e-01
4.500000000000000000e+01 -8.459999847412109375e+01 -2.042665605717450261e-01
4.859999847412109375e+01 -8.459999847412109375e+01 -6.306731590027817025e-02
5.219999694824218750e+01 -8.459999847412109375e+01 5.828177673184779806e-02
5.579999923706054688e+01 -8.459999847412109375e+01 1.570985418795753097e-01
5.939999771118164062e+01 -8.459999847412109375e+01 2.315791232727859306e-01
6.299999618530273438e+01 -8.459999847412109375e+01 2.808567589116588437e-01
6.659999847412109375e+01 -8.459999847412109375e+01 3.050241763265447714e-01
7.019999694824218750e+01 -8.459999847412109375e+01 3.051233069134283160e-01
7.380000305175781250e+01 -8.459999847412109375e+01 2.831011330877388765e-01
7.739999389648437500e+01 -8.459999847412109375e+01 2.417333164120066824e-01
8.099999237060546875e+01 -8.459999847412109375e+01 1.845170738238011143e-01
8.459999847412109375e+01 -8.459999847412109375e+01 1.155401116402624967e-01
8.819999694824218750e+01 -8.459999847412109375e+01 3.932738414068558813e-02
9.180000305175781250e+01 -8.459999847412109375e+01 -3.932749635388035209e-02
9.540000152587890625e+01 -8.459999847412109375e+01 -1.155402238534572468e-01
9.900000000000000000e+01 -8.459999847412109375e+01 -1.845170364194028967e-01
1.026000061035156250e+02 -8.459999847412109375e+01 -2.417334102197662982e-01
1.061999969482421875e+02 -8.459999847412109375e+01 -2.831012078965354228e-01
1.097999954223632812e+02 -8.459999847412109375e+01 -3.051232665413903256e-01
1.133999938964843750e+02 -8.459999847412109375e+01 -3.050241573275817575e-01
1.170000076293945312e+02 -8.459999847412109375e+01 -2.808568147214923760e-01
1.205999984741210938e+02 -8.459999847412109375e+01 -2.315792693292111071e-01
1.241999893188476562e+02 -8.459999847412109375e+01 -1.570985418795753097e-01
1.277999954223632812e+02 -8.459999847412109375e+01 -5.828177673184779806e-02
1.313999938964843750e+02 -8.459999847412109375e+01 6.306731590027817025e-02
1.350000000000000000e+02 -8.459999847412109375e+01 2.042665605717450261e-01
1.385999908447265625e+02 -8.459999847412109375e+01 3.618424040028954125e-01
1.421999969482421875e+02 -8.459999847412109375e+01 5.316509575425057976e-01
1.458000030517578125e+02 -8.459999847412109375e+01 7.090117108674536262e-01
1.494000091552734375e+02 -8.459999847412109375e+01 8.888754536886586122e-01
1.530000000000000000e+02 -8.459999847412109375e+01 1.065994498711738681e+00
1.565999908447265625e+02 -8.459999847412109375e+01 1.235104437095709828e+00
1.601999969482421875e+02 -8.459999847412109375e+01 1.391109097644449566e+00
1.638000030517578125e+02 -8.459999847412109375e+01 1.529253857132238936e+00
1.673999938964843750e+02 -8.459999847412109375e+01 1.645290579130014530e+00
1.710000000000000000e+02 -8.459999847412109375e+01 1.735634734682453217e+00
1.746000061035156250e+02 -8.459999847412109375e+01 1.797475716164696591e+00
1.782000122070312500e+02 -8.459999847412109375e+01 1.828886794925201231e+00
1.800000071525573730e+00 -8.099999237060546875e+01 -1.828886317570943554e+00
5.399999618530273438e+00 -8.099999237060546875e+01 -1.797475716164696591e+00
9.000000000000000000e+00 -8.099999237060546875e+01 -1.735634734682453217e+00
1.260000038146972656e+01 -8.099999237060546875e+01 -1.645291203727753393e+00
1.619999885559082031e+01 -8.099999237060546875e+01 -1.529253379777980815e+00
1.979999923706054688e+01 -8.099999237060546875e+01 -1.391109097644449566e+00
2.339999961853027344e+01 -8.099999237060546875e+01 -1.235104914449967506e+00
2.700000000000000000e+01 -8.099999237060546875e+01 -1.065994315844443374e+00
3.059999656677246094e+01 -8.099999237060546875e+01 -8.888752708213630838e-01
3.419999694824218750e+01 -8.099999237060546875e+01 -7.090117108674536262e-01
3.779999923706054688e+01 -8.099999237060546875e+01 -5.316506274317291947e-01
4.139999771118164062e+01 -8.099999237060546875e+01 -3.618430998482630723e-01
4.500000000000000000e+01 -8.099999237060546875e+01 -2.042665605717450261e-01
4.859999847412109375e+01 -8.099999237060546875e+01 -6.306731590027817025e-02
5.219999694824218750e+01 -8.099999237060546875e+01 5.828177673184779806e-02
5.579999923706054688e+01 -8.099999237060546875e+01 1.570985418795753097e-01
5.939999771118164062e+01 -8.099999237060546875e+01 2.315791232727859306e-01
6.299999618530273438e+01 -8.099999237060546875e+01 2.808567589116588437e-01
6.659999847412109375e+01 -8.099999237060546875e+01 3.050241763265447714e-01
7.019999694824218750e+01 -8.099999237060546875e+01 3.051233069134283160e-01
7.380000305175781250e+01 -8.099999237060546875e+01 2.831011330877388765e-01
7.739999389648437500e+01 -8.099999237060546875e+01 2.417333164120066824e-01
8.099999237060546875e+01 -8.099999237060546875e+01 1.845170738238011143e-01
8.459999847412109375e+01 -8.099999237060546875e+01 1.155401116402624967e-01
8.819999694824218750e+01 -8.099999237060546875e+01 3.932738414068558813e-02
9.180000305175781250e+01 -8.099999237060546875e+01 -3.932749635388035209e-02
9.540000152587890625e+01 -8.099999237060546875e+01 -1.155402238534572468e-01
9.900000000000000000e+01 -8.099999237060546875e+01 -1.845170364194028967e-01
1.026000061035156250e+02 -8.099999237060546875e+01 -2.417334102197662982e-01
1.061999969482421875e+02 -8.099999237060546875e+01 -2.831012078965354228e-01
1.097999954223632812e+02 -8.099999237060546875e+01 -3.051232665413903256e-01
1.133999938964843750e+02 -8.099999237060546875e+01 -3.050241573275817575e-01
1.170000076293945312e+02 -8.099999237060546875e+01 -2.808568147214923760e-01
1.205999984741210938e+02 -8.099999237060546875e+01 -2.315792693292111071e-01
1.241999893188476562e+02 -8.099999237060546875e+01 -1.570985418795753097e-01
1.277999954223632812e+02 -8.099999237060546875e+01 -5.828177673184779806e-02
1.313999938964843750e+02 -8.099999237060546875e+01 6.306731590027817025e-02
1.350000000000000000e+02 -8.099999237060546875e+01 2.042665605717450261e-01
1.385999908447265625e+02 -8.099999237060546875e+01 3.618424040028954125e-01
1.421999969482421875e+02 -8.099999237060546875e+01 5.316509575425057976e-01
1.458000030517578125e+02 -8.099999237060546875e+01 7.090117108674536262e-01
1.494000091552734375e+02 -8.099999237060546875e+01 8.888754536886586122e-01
1.530000000000000000e+02 -8.099999237060546875e+01 1.065994498711738681e+00
1.565999908447265625e+02 -8.099999237060546875e+01 1.235104437095709828e+00
1.601999969482421875e+02 -8.099999237060546875e+01 1.391109097644449566e+00
1.638000030517578125e+02 -8.099999237060546875e+01 1.529253857132238936e+00
1.673999938964843750e+02 -8.099999237060546875e+01 1.645290579130014530e+00
1.710000000000000000e+02 -8.099999237060546875e+01 1.735634734682453217e+00
1.746000061035156250e+02 -8.099999237060546875e+01 1.797475716164696591e+00
1.782000122070312500e+02 -8.099999237060546875e+01 1.828886794925201231e+00
1.800000071525573730e+00 -7.739999389648437500e+01 -1.828886317570943554e+00
5.399999618530273438e+00 -7.739999389648437500e+01 -1.797475716164696591e+00
9.000000000000000000e+00 -7.739999389648437500e+01 -1.735634734682453217e+00
1.260000038146972656e+01 -7.739999389648437500e+01 -1.645291203727753393e+00
1.619999885559082031e+01 -7.739999389648437500e+01 -1.529253379777980815e+00
1.979999923706054688e+01 -7.739999389648437500e+01 -1.391109097644449566e+00
2.339999961853027344e+01 -7.739999389648437500e+01 -1.235104914449967506e+00
2.700000000000000000e+01 -7.739999389648437500e+01 -1.065994315844443374e+00
3.059999656677246094e+01 -7.739999389648437500e+01 -8.888752708213630838e-01
3.419999694824218750e+01 -7.739999389648437500e+01 -7.090117108674536262e-01
3.779999923706054688e+01 -7.739999389648437500e+01 -5.316506274317291947e-01
4.139999771118164062e+01 -7.739999389648437500e+01 -3.618430998482630723e-01
4.500000000000000000e+01 -7.739999389648437500e+01 -2.042665605717450261e-01
4.859999847412109375e+01 -7.739999389648437500e+01 -6.306731590027817025e-02
5.219999694824218750e+01 -7.739999389648437500e+01 5.828177673184779806e-02
5.579999923706054688e+01 -7.739999389648437500e+01 1.570985418795753097e-01
5.939999771118164062e+01 -7.739999389648437500e+01 2.315791232727859306e-01
6.299999618530273438e+01 -7.739999389648437500e+01 2.808567589116588437e-01
6.659999847412109375e+01 -7.739999389648437500e+01 3.050241763265447714e-01
7.019999694824218750e+01 -7.739999389648437500e+01 3.051233069134283160e-01
7.380000305175781250e+01 -7.739999389648437500e+01 2.831011330877388765e-01
7.739999389648437500e+01 -7.739999389648437500e+01 2.417333164120066824e-01
8.099999237060546875e+01 -7.739999389648437500e+01 1.845170738238011143e-01
8.459999847412109375e+01 -7.739999389648437500e+01 1.155401116402624967e-01
8.819999694824218750e+01 -7.739999389648437500e+01 3.932738414068558813e-02
9.180000305175781250e+01 -7.739999389648437500e+01 -3.932749635388035209e-02
9.540000152587890625e+01 -7.739999389648437500e+01 -1.155402238534572468e-01
9.900000000000000000e+01 -7.739999389648437500e+01 -1.845170364194028967e-01
1.026000061035156250e+02 -7.739999389648437500e+01 -2.417334102197662982e-01
1.061999969482421875e+02 -7.739999389648437500e+01 -2.831012078965354228e-01
1.097999954223632812e+02 -7.739999389648437500e+01 -3.051232665413903256e-01
1.133999938964843750e+02 -7.739999389648437500e+01 -3.050241573275817575e-01
1.170000076293945312e+02 -7.739999389648437500e+01 -2.808568147214923760e-01
1.205999984741210938e+02 -7.739999389648437500e+01 -2.315792693292111071e-01
1.241999893188476562e+02 -7.739999389648437500e+01 -1.570985418795753097e-01
1.277999954223632812e+02 -7.739999389648437500e+01 -5.828177673184779806e-02
1.313999938964843750e+02 -7.739999389648437500e+01 6.306731590027817025e-02
1.350000000000000000e+02 -7.739999389648437500e+01 2.042665605717450261e-01
1.385999908447265625e+02 -7.739999389648437500e+01 3.618424040028954125e-01
1.421999969482421875e+02 -7.739999389648437500e+01 5.316509575425057976e-01
1.458000030517578125e+02 -7.739999389648437500e+01 7.090117108674536262e-01
1.494000091552734375e+02 -7.739999389648437500e+01 8.888754536886586122e-01
1.530000000000000000e+02 -7.739999389648437500e+01 1.065994498711738681e+00
1.565999908447265625e+02 -7.739999389648437500e+01 1.235104437095709828e+00
1.601999969482421875e+02 -7.739999389648437500e+01 1.391109097644449566e+00
1.638000030517578125e+02 -7.739999389648437500e+01 1.529253857132238936e+00
1.673999938964843750e+02 -7.739999389648437500e+01 1.645290579130014530e+00
1.710000000000000000e+02 -7.739999389648437500e+01 1.735634734682453217e+00
1.746000061035156250e+02 -7.739999389648437500e+01 1.797475716164696591e+00
1.782000122070312500e+02 -7.739999389648437500e+01 1.828886794925201231e+00
1.800000071525573730e+00 -7.380000305175781250e+01 -1.828886317570943554e+00
5.399999618530273438e+00 -7.380000305175781250e+01 -1.797475716164696591e+00
9.000000000000000000e+00 -7.380000305175781250e+01 -1.735634734682453217e+00
1.260000038146972656e+01 -7.380000305175781250e+01 -1.645291203727753393e+00
1.619999885559082031e+01 -7.380000305175781250e+01 -1.529253379777980815e+00
1.979999923706054688e+01 -7.380000305175781250e+01 -1.391109097644449566e+00
2.339999961853027344e+01 -7.380000305175781250e+01 -1.235104914449967506e+00
2.700000000000000000e+01 -7.380000305175781250e+01 -1.065994315844443374e+00
3.059999656677246094e+01 -7.380000305175781250e+01 -8.888752708213630838e-01
3.419999694824218750e+01 -7.380000305175781250e+01 -7.090117108674536262e-01
3.779999923706054688e+01 -7.380000305175781250e+01 -5.316506274317291947e-01
4.139999771118164062e+01 -7.380000305175781250e+01 -3.618430998482630723e-01
4.500000000000000000e+01 -7.380000305175781250e+01 -2.042665605717450261e-01
4.859999847412109375e+01 -7.380000305175781250e+01 -6.306731590027817025e-02
5.219999694824218750e+01 -7.380000305175781250e+01 5.828177673184779806e-02
5.579999923706054688e+01 -7.380000305175781250e+01 1.570985418795753097e-01
5.939999771118164062e+01 -7.380000305175781250e+01 2.315791232727859306e-01
6.299999618530273438e+01 -7.380000305175781250e+01 2.808567589116588437e-01
6.659999847412109375e+01 -7.380000305175781250e+01 3.050241763265447714e-01
7.019999694824218750e+01 -7.380000305175781250e+01 3.051233069134283160e-01
7.380000305175781250e+01 -7.380000305175781250e+01 2.831011330877388765e-01
7.739999389648437500e+01 -7.380000305175781250e+01 2.417333164120066824e-01
8.099999237060546875e+01 -7.380000305175781250e+01 1.845170738238011143e-01
8.459999847412109375e+01 -7.380000305175781250e+01 1.155401116402624967e-01
8.819999694824218750e+01 -7.380000305175781250e+01 3.932738414068558813e-02
9.180000305175781250e+01 -7.380000305175781250e+01 -3.932749635388035209e-02
9.540000152587890625e+01 -7.380000305175781250e+01 -1.155402238534572468e-01
9.900000000000000000e+01 -7.380000305175781250e+01 -1.845170364194028967e-01
1.026000061035156250e+02 -7.380000305175781250e+01 -2.417334102197662982e-01
1.061999969482421875e+02 -7.380000305175781250e+01 -2.831012078965354228e-01
1.097999954223632812e+02 -7.380000305175781250e+01 -3.051232665413903256e-01
1.133999938964843750e+02 -7.380000305175781250e+01 -3.050241573275817575e-01
1.170000076293945312e+02 -7.380000305175781250e+01 -2.808568147214923760e-01
1.205999984741210938e+02 -7.380000305175781250e+01 -2.315792693292111071e-01
1.241999893188476562e+02 -7.380000305175781250e+01 -1.570985418795753097e-01
1.277999954223632812e+02 -7.380000305175781250e+01 -5.828177673184779806e-02
1.313999938964843750e+02 -7.380000305175781250e+01 6.306731590027817025e-02
1.350000000000000000e+02 -7.380000305175781250e+01 2.042665605717450261e-01
1.385999908447265625e+02 -7.380000305175781250e+01 3.618424040028954125e-01
1.421999969482421875e+02 -7.380000305175781250e+01 5.316509575425057976e-01
1.458000030517578125e+02 -7.380000305175781250e+01 7.090117108674536262e-01
1.494000091552734375e+02 -7.380000305175781250e+01 8.888754536886586122e-01
1.530000000000000000e+02 -7.380000305175781250e+01 1.065994498711738681e+00
1.565999908447265625e+02 -7.380000305175781250e+01 1.235104437095709828e+00
1.601999969482421875e+02 -7.380000305175781250e+01 1.391109097644449566e+00
1.638000030517578125e+02 -7.380000305175781250e+01 1.529253857132238936e+00
1.673999938964843750e+02 -7.380000305175781250e+01 1.645290579130014530e+00
1.710000000000000000e+02 -7.380000305175781250e+01 1.735634734682453217e+00
1.746000061035156250e+02 -7.380000305175781250e+01 1.797475716164696591e+00
1.782000122070312500e+02 -7.380000305175781250e+01 1.828886794925201231e+00
1.800000071525573730e+00 -7.019999694824218750e+01 -1.828886317570943554e+00
5.399999618530273438e+00 -7.019999694824218750e+01 -1.797475716164696591e+00
9.000000000000000000e+00 -7.019999694824218750e+01 -1.735634734682453217e+00
1.260000038146972656e+01 -7.019999694824218750e+01 -1.645291203727753393e+00
1.619999885559082031e+01 -7.019999694824218750e+01 -1.529253379777980815e+00
1.979999923706054688e+01 -7.019999694824218750e+01 -1.391109097644449566e+00
2.339999961853027344e+01 -7.019999694824218750e+01 -1.235104914449967506e+00
2.700000000000000000e+01 -7.019999694824218750e+01 -1.065994315844443374e+00
3.059999656677246094e+01 -7.019999694824218750e+01 -8.888752708213630838e-01
3.419999694824218750e+01 -7.019999694824218750e+01 -7.090117108674536262e-01
3.779999923706054688e+01 -7.019999694824218750e+01 -5.316506274317291947e-01
4.139999771118164062e+01 -7.019999694824218750e+01 -3.618430998482630723e-01
4.500000000000000000e+01 -7.019999694824218750e+01 -2.042665605717450261e-01
4.859999847412109375e+01 -7.019999694824218750e+01 -6.306731590027817025e-02
5.219999694824218750e+01 -7.019999694824218750e+01 5.828177673184779806e-02
5.579999923706054688e+01 -7.019999694824218750e+01 1.570985418795753097e-01
5.939999771118164062e+01 -7.019999694824218750e+01 2.315791232727859306e-01
6.299999618530273438e+01 -7.019999694824218750e+01 2.808567589116588437e-01
6.659999847412109375e+01 -7.019999694824218750e+01 3.050241763265447714e-01
7.019999694824218750e+01 -7.019999694824218750e+01 3.051233069134283160e-01
7.380000305175781250e+01 -7.019999694824218750e+01 2.831011330877388765e-01
7.739999389648437500e+01 -7.019999694824218750e+01 2.417333164120066824e-01
8.099999237060546875e+01 -7.019999694824218750e+01 1.845170738238011143e-01
8.459999847412109375e+01 -7.019999694824218750e+01 1.155401116402624967e-01
8.819999694824218750e+01 -7.019999694824218750e+01 3.932738414068558813e-02
9.180000305175781250e+01 -7.019999694824218750e+01 -3.932749635388035209e-02
9.540000152587890625e+01 -7.019999694824218750e+01 -1.155402238534572468e-01
9.900000000000000000e+01 -7.019999694824218750e+01 -1.845170364194028967e-01
1.026000061035156250e+02 -7.019999694824218750e+01 -2.417334102197662982e-01
1.061999969482421875e+02 -7.019999694824218750e+01 -2.831012078965354228e-01
1.097999954223632812e+02 -7.019999694824218750e+01 -3.051232665413903256e-01
1.133999938964843750e+02 -7.019999694824218750e+01 -3.050241573275817575e-01
1.170000076293945312e+02 -7.019999694824218750e+01 -2.808568147214923760e-01
1.205999984741210938e+02 -7.019999694824218750e+01 -2.315792693292111071e-01
1.241999893188476562e+02 -7.019999694824218750e+01 -1.570985418795753097e-01
1.277999954223632812e+02 -7.019999694824218750e+01 -5.828177673184779806e-02
1.313999938964843750e+02 -7.019999694824218750e+01 6.306731590027817025e-02
1.350000000000000000e+02 -7.019999694824218750e+01 2.042665605717450261e-01
1.385999908447265625e+02 -7.019999694824218750e+01 3.618424040028954125e-01
1.421999969482421875e+02 -7.019999694824218750e+01 5.316509575425057976e-01
1.458000030517578125e+02 -7.019999694824218750e+01 7.090117108674536262e-01
1.494000091552734375e+02 -7.019999694824218750e+01 8.888754536886586122e-01
1.530000000000000000e+02 -7.019999694824218750e+01 1.065994498711738681e+00
1.565999908447265625e+02 -7.019999694824218750e+01 1.235104437095709828e+00
1.601999969482421875e+02 -7.019999694824218750e+01 1.391109097644449566e+00
1.638000030517578125e+02 -7.019999694824218750e+01 1.529253857132238936e+00
1.673999938964843750e+02 -7.019999694824218750e+01 1.645290579130014530e+00
1.710000000000000000e+02 -7.019999694824218750e+01 1.735634734682453217e+00
1.746000061035156250e+02 -7.019999694824218750e+01 1.797475716164696591e+00
1.782000122070312500e+02 -7.019999694824218750e+01 1.828886794925201231e+00
1.800000071525573730e+00 -6.659999847412109375e+01 -1.828886317570943554e+00
5.399999618530273438e+00 -6.659999847412109375e+01 -1.797475716164696591e+00
9.000000000000000000e+00 -6.659999847412109375e+01 -1.735634734682453217e+00
1.260000038146972656e+01 -6.659999847412109375e+01 -1.645291203727753393e+00
1.619999885559082031e+01 -6.659999847412109375e+01 -1.529253379777980815e+00
1.979999923706054688e+01 -6.659999847412109375e+01 -1.391109097644449566e+00
2.339999961853027344e+01 -6.659999847412109375e+01 -1.235104914449967506e+00
2.700000000000000000e+01 -6.659999847412109375e+01 -1.065994315844443374e+00
3.059999656677246094e+01 -6.659999847412109375e+01 -8.888752708213630838e-01
3.419999694824218750e+01 -6.659999847412109375e+01 -7.090117108674536262e-01
3.779999923706054688e+01 -6.659999847412109375e+01 -5.316506274317291947e-01
4.139999771118164062e+01 -6.659999847412109375e+01 -3.618430998482630723e-01
4.500000000000000000e+01 -6.659999847412109375e+01 -2.042665605717450261e-01
4.859999847412109375e+01 -6.659999847412109375e+01 -6.306731590027817025e-02
5.219999694824218750e+01 -6.659999847412109375e+01 5.828177673184779806e-02
5.579999923706054688e+01 -6.659999847412109375e+01 1.570985418795753097e-01
5.939999771118164062e+01 -6.659999847412109375e+01 2.315791232727859306e-01
6.299999618530273438e+01 -6.659999847412109375e+01 2.808567589116588437e-01
6.659999847412109375e+01 -6.659999847412109375e+01 3.050241763265447714e-01
7.019999694824218750e+01 -6.659999847412109375e+01 3.051233069134283160e-01
7.380000305175781250e+01 -6.659999847412109375e+01 2.831011330877388765e-01
7.739999389648437500e+01 -6.659999847412109375e+01 2.417333164120066824e-01
8.099999237060546875e+01 -6.659999847412109375e+01 1.845170738238011143e-01
8.459999847412109375e+01 -6.659999847412109375e+01 1.155401116402624967e-01
8.819999694824218750e+01 -6.659999847412109375e+01 3.932738414068558813e-02
9.180000305175781250e+01 -6.659999847412109375e+01 -3.932749635388035209e-02
9.540000152587890625e+01 -6.659999847412109375e+01 -1.155402238534572468e-01
9.900000000000000000e+01 -6.659999847412109375e+01 -1.845170364194028967e-01
1.026000061035156250e+02 -6.659999847412109375e+01 -2.417334102197662982e-01
1.061999969482421875e+02 -6.659999847412109375e+01 -2.831012078965354228e-01
1.097999954223632812e+02 -6.659999847412109375e+01 -3.051232665413903256e-01
1.133999938964843750e+02 -6.659999847412109375e+01 -3.050241573275817575e-01
1.170000076293945312e+02 -6.659999847412109375e+01 -2.808568147214923760e-01
1.205999984741210938e+02 -6.659999847412109375e+01 -2.315792693292111071e-01
1.241999893188476562e+02 -6.659999847412109375e+01 -1.570985418795753097e-01
1.277999954223632812e+02 -6.659999847412109375e+01 -5.828177673184779806e-02
1.313999938964843750e+02 -6.659999847412109375e+01 6.306731590027817025e-02
1.350000000000000000e+02 -6.659999847412109375e+01 2.042665605717450261e-01
1.385999908447265625e+02 -6.659999847412109375e+01 3.618424040028954125e-01
1.421999969482421875e+02 -6.659999847412109375e+01 5.316509575425057976e-01
1.458000030517578125e+02 -6.659999847412109375e+01 7.090117108674536262e-01
1.494000091552734375e+02 -6.659999847412109375e+01 8.888754536886586122e-01
1.530000000000000000e+02 -6.659999847412109375e+01 1.065994498711738681e+00
1.565999908447265625e+02 -6.659999847412109375e+01 1.235104437095709828e+00
1.601999969482421875e+02 -6.659999847412109375e+01 1.391109097644449566e+00
1.638000030517578125e+02 -6.659999847412109375e+01 1.529253857132238936e+00
1.673999938964843750e+02 -6.659999847412109375e+01 1.645290579130014530e+00
1.710000000000000000e+02 -6.659999847412109375e+01 1.735634734682453217e+00
1.746000061035156250e+02 -6.659999847412109375e+01 1.797475716164696591e+00
1.782000122070312500e+02 -6.659999847412109375e+01 1.828886794925201231e+00
1.800000071525573730e+00 -6.299999618530273438e+01 -1.828886317570943554e+00
5.399999618530273438e+00 -6.299999618530273438e+01 -1.797475716164696591e+00
9.000000000000000000e+00 -6.299999618530273438e+01 -1.735634734682453217e+00
1.260000038146972656e+01 -6.299999618530273438e+01 -1.645291203727753393e+00
1.619999885559082031e+01 -6.299999618530273438e+01 -1.529253379777980815e+00
1.979999923706054688e+01 -6.299999618530273438e+01 -1.391109097644449566e+00
2.339999961853027344e+01 -6.299999618530273438e+01 -1.235104914449967506e+00
2.700000000000000000e+01 -6.299999618530273438e+01 -1.065994315844443374e+00
3.059999656677246094e+01 -6.299999618530273438e+01 -8.888752708213630838e-01
3.419999694824218750e+01 -6.299999618530273438e+01 -7.090117108674536262e-01
3.779999923706054688e+01 -6.299999618530273438e+01 -5.316506274317291947e-01
4.139999771118164062e+01 -6.299999618530273438e+01 -3.618430998482630723e-01
4.500000000000000000e+01 -6.299999618530273438e+01 -2.042665605717450261e-01
4.859999847412109375e+01 -6.299999618530273438e+01 -6.306731590027817025e-02
5.219999694824218750e+01 -6.299999618530273438e+01 5.828177673184779806e-02
5.579999923706054688e+01 -6.299999618530273438e+01 1.570985418795753097e-01
5.939999771118164062e+01 -6.299999618530273438e+01 2.315791232727859306e-01
6.299999618530273438e+01 -6.299999618530273438e+01 2.808567589116588437e-01
6.659999847412109375e+01 -6.299999618530273438e+01 3.050241763265447714e-01
7.019999694824218750e+01 -6.299999618530273438e+01 3.051233069134283160e-01
7.380000305175781250e+01 -6.299999618530273438e+01 2.831011330877388765e-01
7.739999389648437500e+01 -6.299999618530273438e+01 2.417333164120066824e-01
8.099999237060546875e+01 -6.299999618530273438e+01 1.845170738238011143e-01
8.459999847412109375e+01 -6.299999618530273438e+01 1.155401116402624967e-01
8.819999694824218750e+01 -6.299999618530273438e+01 3.932738414068558813e-02
9.180000305175781250e+01 -6.299999618530273438e+01 -3.932749635388035209e-02
9.540000152587890625e+01 -6.299999618530273438e+01 -1.155402238534572468e-01
9.900000000000000000e+01 -6.299999618530273438e+01 -1.845170364194028967e-01
1.026000061035156250e+02 -6.299999618530273438e+01 -2.417334102197662982e-01
1.061999969482421875e+02 -6.299999618530273438e+01 -2.831012078965354228e-01
1.097999954223632812e+02 -6.299999618530273438e+01 -3.051232665413903256e-01
1.133999938964843750e+02 -6.299999618530273438e+01 -3.050241573275817575e-01
1.170000076293945312e+02 -6.299999618530273438e+01 -2.808568147214923760e-01
1.205999984741210938e+02 -6.299999618530273438e+01 -2.315792693292111071e-01
1.241999893188476562e+02 -6.299999618530273438e+01 -1.570985418795753097e-01
1.277999954223632812e+02 -6.299999618530273438e+01 -5.828177673184779806e-02
1.313999938964843750e+02 -6.299999618530273438e+01 6.306731590027817025e-02
1.350000000000000000e+02 -6.299999618530273438e+01 2.042665605717450261e-01
1.385999908447265625e+02 -6.299999618530273438e+01 3.618424040028954125e-01
1.421999969482421875e+02 -6.299999618530273438e+01 5.316509575425057976e-01
1.458000030517578125e+02 -6.299999618530273438e+01 7.090117108674536262e-01
1.494000091552734375e+02 -6.299999618530273438e+01 8.888754536886586122e-01
1.530000000000000000e+02 -6.299999618530273438e+01 1.065994498711738681e+00
1.565999908447265625e+02 -6.299999618530273438e+01 1.235104437095709828e+00
1.601999969482421875e+02 -6.299999618530273438e+01 1.391109097644449566e+00
1.638000030517578125e+02 -6.299999618530273438e+01 1.529253857132238936e+00
1.673999938964843750e+02 -6.299999618530273438e+01 1.645290579130014530e+00
1.710000000000000000e+02 -6.299999618530273438e+01 1.735634734682453217e+00
1.746000061035156250e+02 -6.299999618530273438e+01 1.797475716164696591e+00
1.782000122070312500e+02 -6.299999618530273438e+01 1.828886794925201231e+00
1.800000071525573730e+00 -5.939999771118164062e+01 -1.828886317570943554e+00
5.399999618530273438e+00 -5.939999771118164062e+01 -1.797475716164696591e+00
9.000000000000000000e+00 -5.939999771118164062e+01 -1.735634734682453217e+00
1.260000038146972656e+01 -5.939999771118164062e+01 -1.645291203727753393e+00
1.619999885559082031e+01 -5.939999771118164062e+01 -1.529253379777980815e+00
1.979999923706054688e+01 -5.939999771118164062e+01 -1.391109097644449566e+00
2.339999961853027344e+01 -5.939999771118164062e+01 -1.235104914449967506e+00
2.700000000000000000e+01 -5.939999771118164062e+01 -1.065994315844443374e+00
3.059999656677246094e+01 -5.939999771118164062e+01 -8.888752708213630838e-01
3.419999694824218750e+01 -5.939999771118164062e+01 -7.090117108674536262e-01
3.779999923706054688e+01 -5.939999771118164062e+01 -5.316506274317291947e-01
4.139999771118164062e+01 -5.939999771118164062e+01 -3.618430998482630723e-01
4.500000000000000000e+01 -5.939999771118164062e+01 -2.042665605717450261e-01
4.859999847412109375e+01 -5.939999771118164062e+01 -6.306731590027817025e-02
5.219999694824218750e+01 -5.939999771118164062e+01 5.828177673184779806e-02
5.579999923706054688e+01 -5.939999771118164062e+01 1.570985418795753097e-01
5.939999771118164062e+01 -5.939999771118164062e+01 2.315791232727859306e-01
6.299999618530273438e+01 -5.939999771118164062e+01 2.808567589116588437e-01
6.659999847412109375e+01 -5.939999771118164062e+01 3.050241763265447714e-01
7.019999694824218750e+01 -5.939999771118164062e+01 3.051233069134283160e-01
7.380000305175781250e+01 -5.939999771118164062e+01 2.831011330877388765e-01
7.739999389648437500e+01 -5.939999771118164062e+01 2.417333164120066824e-01
8.099999237060546875e+01 -5.939999771118164062e+01 1.845170738238011143e-01
8.459999847412109375e+01 -5.939999771118164062e+01 1.155401116402624967e-01
8.819999694824218750e+01 -5.939999771118164062e+01 3.932738414068558813e-02
9.180000305175781250e+01 -5.939999771118164062e+01 -3.932749635388035209e-02
9.540000152587890625e+01 -5.939999771118164062e+01 -1.155402238534572468e-01
9.900000000000000000e+01 -5.939999771118164062e+01 -1.845170364194028967e-01
1.026000061035156250e+02 -5.939999771118164062e+01 -2.417334102197662982e-01
1.061999969482421875e+02 -5.939999771118164062e+01 -2.831012078965354228e-01
1.097999954223632812e+02 -5.939999771118164062e+01 -3.051232665413903256e-01
1.133999938964843750e+02 -5.939999771118164062e+01 -3.050241573275817575e-01
1.170000076293945312e+02 -5.939999771118164062e+01 -2.808568147214923760e-01
1.205999984741210938e+02 -5.939999771118164062e+01 -2.315792693292111071e-01
1.241999893188476562e+02 -5.939999771118164062e+01 -1.570985418795753097e-01
1.277999954223632812e+02 -5.939999771118164062e+01 -5.828177673184779806e-02
1.313999938964843750e+02 -5.939999771118164062e+01 6.306731590027817025e-02
1.350000000000000000e+02 -5.939999771118164062e+01 2.042665605717450261e-01
1.385999908447265625e+02 -5.939999771118164062e+01 3.618424040028954125e-01
1.421999969482421875e+02 -5.939999771118164062e+01 5.316509575425057976e-01
1.458000030517578125e+02 -5.939999771118164062e+01 7.090117108674536262e-01
1.494000091552734375e+02 -5.939999771118164062e+01 8.888754536886586122e-01
1.530000000000000000e+02 -5.939999771118164062e+01 1.065994498711738681e+00
1.565999908447265625e+02 -5.939999771118164062e+01 1.235104437095709828e+00
1.601999969482421875e+02 -5.939999771118164062e+01 1.391109097644449566e+00
1.638000030517578125e+02 -5.939999771118164062e+01 1.529253857132238936e+00
1.673999938964843750e+02 -5.939999771118164062e+01 1.645290579130014530e+00
1.710000000000000000e+02 -5.939999771118164062e+01 1.735634734682453217e+00
1.746000061035156250e+02 -5.939999771118164062e+01 1.797475716164696591e+00
1.782000122070312500e+02 -5.939999771118164062e+01 1.828886794925201231e+00
1.800000071525573730e+00 -5.579999923706054688e+01 -1.828886317570943554e+00
5.399999618530273438e+00 -5.579999923706054688e+01 -1.797475716164696591e+00
9.000000000000000000e+00 -5.579999923706054688e+01 -1.735634734682453217e+00
1.260000038146972656e+01 -5.579999923706054688e+01 -1.645291203727753393e+00
1.619999885559082031e+01 -5.579999923706054688e+01 -1.529253379777980815e+00
1.979999923706054688e+01 -5.579999923706054688e+01 -1.391109097644449566e+00
2.339999961853027344e+01 -5.579999923706054688e+01 -1.235104914449967506e+00
2.700000000000000000e+01 -5.579999923706054688e+01 -1.065994315844443374e+00
3.059999656677246094e+01 -5.579999923706054688e+01 -8.888752708213630838e-01
3.419999694824218750e+01 -5.579999923706054688e+01 -7.090117108674536262e-01
3.779999923706054688e+01 -5.579999923706054688e+01 -5.316506274317291947e-01
4.139999771118164062e+01 -5.579999923706054688e+01 -3.618430998482630723e-01
4.500000000000000000e+01 -5.579999923706054688e+01 -2.042665605717450261e-01
4.859999847412109375e+01 -5.579999923706054688e+01 -6.306731590027817025e-02
5.219999694824218750e+01 -5.579999923706054688e+01 5.828177673184779806e-02
5.579999923706054688e+01 -5.579999923706054688e+01 1.570985418795753097e-01
5.939999771118164062e+01 -5.579999923706054688e+01 2.315791232727859306e-01
6.299999618530273438e+01 -5.579999923706054688e+01 2.808567589116588437e-01
6.659999847412109375e+01 -5.579999923706054688e+01 3.050241763265447714e-01
7.019999694824218750e+01 -5.579999923706054688e+01 3.051233069134283160e-01
7.380000305175781250e+01 -5.579999923706054688e+01 2.831011330877388765e-01
7.739999389648437500e+01 -5.579999923706054688e+01 2.417333164120066824e-01
8.099999237060546875e+01 -5.579999923706054688e+01 1.845170738238011143e-01
8.459999847412109375e+01 -5.579999923706054688e+01 1.155401116402624967e-01
8.819999694824218750e+01 -5.579999923706054688e+01 3.932738414068558813e-02
9.180000305175781250e+01 -5.579999923706054688e+01 -3.932749635388035209e-02
9.540000152587890625e+01 -5.579999923706054688e+01 -1.155402238534572468e-01
9.900000000000000000e+01 -5.579999923706054688e+01 -1.845170364194028967e-01
1.026000061035156250e+02 -5.579999923706054688e+01 -2.417334102197662982e-01
1.061999969482421875e+02 -5.579999923706054688e+01 -2.831012078965354228e-01
1.097999954223632812e+02 -5.579999923706054688e+01 -3.051232665413903256e-01
1.133999938964843750e+02 -5.579999923706054688e+01 -3.050241573275817575e-01
1.170000076293945312e+02 -5.579999923706054688e+01 -2.808568147214923760e-01
1.205999984741210938e+02 -5.579999923706054688e+01 -2.315792693292111071e-01
1.241999893188476562e+02 -5.579999923706054688e+01 -1.570985418795753097e-01
1.277999954223632812e+02 -5.579999923706054688e+01 -5.828177673184779806e-02
1.313999938964843750e+02 -5.579999923706054688e+01 6.306731590027817025e-02
1.350000000000000000e+02 -5.579999923706054688e+01 2.042665605717450261e-01
1.385999908447265625e+02 -5.579999923706054688e+01 3.618424040028954125e-01
1.421999969482421875e+02 -5.579999923706054688e+01 5.316509575425057976e-01
1.458000030517578125e+02 -5.579999923706054688e+01 7.090117108674536262e-01
1.494000091552734375e+02 -5.579999923706054688e+01 8.888754536886586122e-01
1.530000000000000000e+02 -5.579999923706054688e+01 1.065994498711738681e+00
1.565999908447265625e+02 -5.579999923706054688e+01 1.235104437095709828e+00
1.601999969482421875e+02 -5.579999923706054688e+01 1.391109097644449566e+00
1.638000030517578125e+02 -5.579999923706054688e+01 1.529253857132238936e+00
1.673999938964843750e+02 -5.579999923706054688e+01 1.645290579130014530e+00
1.710000000000000000e+02 -5.579999923706054688e+01 1.735634734682453217e+00
1.746000061035156250e+02 -5.579999923706054688e+01 1.797475716164696591e+00
1.782000122070312500e+02 -5.579999923706054688e+01 1.828886794925201231e+00
1.800000071525573730e+00 -5.219999694824218750e+01 -1.828886317570943554e+00
5.399999618530273438e+00 -5.219999694824218750e+01 -1.797475716164696591e+00
9.000000000000000000e+00 -5.219999694824218750e+01 -1.735634734682453217e+00
1.260000038146972656e+01 -5.219999694824218750e+01 -1.645291203727753393e+00
1.619999885559082031e+01 -5.219999694824218750e+01 -1.529253379777980815e+00
1.979999923706054688e+01 -5.219999694824218750e+01 -1.391109097644449566e+00
2.339999961853027344e+01 -5.219999694824218750e+01 -1.235104914449967506e+00
2.700000000000000000e+01 -5.219999694824218750e+01 -1.065994315844443374e+00
3.059999656677246094e+01 -5.219999694824218750e+01 -8.888752708213630838e-01
3.419999694824218750e+01 -5.219999694824218750e+01 -7.090117108674536262e-01
3.779999923706054688e+01 -5.219999694824218750e+01 -5.316506274317291947e-01
4.139999771118164062e+01 -5.219999694824218750e+01 -3.618430998482630723e-01
4.500000000000000000e+01 -5.219999694824218750e+01 -2.042665605717450261e-01
4.859999847412109375e+01 -5.219999694824218750e+01 -6.306731590027817025e-02
5.219999694824218750e+01 -5.219999694824218750e+01 5.828177673184779806e-02
5.579999923706054688e+01 -5.219999694824218750e+01 1.570985418795753097e-01
5.939999771118164062e+01 -5.219999694824218750e+01 2.315791232727859306e-01
6.299999618530273438e+01 -5.219999694824218750e+01 2.808567589116588437e-01
6.659999847412109375e+01 -5.219999694824218750e+01 3.050241763265447714e-01
7.019999694824218750e+01 -5.219999694824218750e+01 3.051233069134283160e-01
7.380000305175781250e+01 -5.219999694824218750e+01 2.831011330877388765e-01
7.739999389648437500e+01 -5.219999694824218750e+01 2.417333164120066824e-01
8.099999237060546875e+01 -5.219999694824218750e+01 1.845170738238011143e-01
8.459999847412109375e+01 -5.219999694824218750e+01 1.155401116402624967e-01
8.819999694824218750e+01 -5.219999694824218750e+01 3.932738414068558813e-02
9.180000305175781250e+01 -5.219999694824218750e+01 -3.932749635388035209e-02
9.540000152587890625e+01 -5.219999694824218750e+01 -1.155402238534572468e-01
9.900000000000000000e+01 -5.219999694824218750e+01 -1.845170364194028967e-01
1.026000061035156250e+02 -5.219999694824218750e+01 -2.417334102197662982e-01
1.061999969482421875e+02 -5.219999694824218750e+01 -2.831012078965354228e-01
1.097999954223632812e+02 -5.219999694824218750e+01 -3.051232665413903256e-01
1.133999938964843750e+02 -5.219999694824218750e+01 -3.050241573275817575e-01
1.170000076293945312e+02 -5.219999694824218750e+01 -2.808568147214923760e-01
1.205999984741210938e+02 -5.219999694824218750e+01 -2.315792693292111071e-01
1.241999893188476562e+02 -5.219999694824218750e+01 -1.570985418795753097e-01
1.277999954223632812e+02 -5.219999694824218750e+01 -5.828177673184779806e-02
1.313999938964843750e+02 -5.219999694824218750e+01 6.306731590027817025e-02
1.350000000000000000e+02 -5.219999694824218750e+01 2.042665605717450261e-01
1.385999908447265625e+02 -5.219999694824218750e+01 3.618424040028954125e-01
1.421999969482421875e+02 -5.219999694824218750e+01 5.316509575425057976e-01
1.458000030517578125e+02 -5.219999694824218750e+01 7.090117108674536262e-01
1.494000091552734375e+02 -5.219999694824218750e+01 8.888754536886586122e-01
1.530000000000000000e+02 -5.219999694824218750e+01 1.065994498711738681e+00
1.565999908447265625e+02 -5.219999694824218750e+01 1.235104437095709828e+00
1.601999969482421875e+02 -5.219999694824218750e+01 1.391109097644449566e+00
1.638000030517578125e+02 -5.219999694824218750e+01 1.529253857132238936e+00
1.673999938964843750e+02 -5.219999694824218750e+01 1.645290579130014530e+00
1.710000000000000000e+02 -5.219999694824218750e+01 1.735634734682453217e+00
1.746000061035156250e+02 -5.219999694824218750e+01 1.797475716164696591e+00
1.782000122070312500e+02 -5.219999694824218750e+01 1.828886794925201231e+00
1.800000071525573730e+00 -4.859999847412109375e+01 -1.828886317570943554e+00
5.399999618530273438e+00 -4.859999847412109375e+01 -1.797475716164696591e+00
9.000000000000000000e+00 -4.859999847412109375e+01 -1.735634734682453217e+00
1.260000038146972656e+01 -4.859999847412109375e+01 -1.645291203727753393e+00
1.619999885559082031e+01 -4.859999847412109375e+01 -1.529253379777980815e+00
1.979999923706054688e+01 -4.859999847412109375e+01 -1.391109097644449566e+00
2.339999961853027344e+01 -4.859999847412109375e+01 -1.235104914449967506e+00
2.700000000000000000e+01 -4.859999847412109375e+01 -1.065994315844443374e+00
3.059999656677246094e+01 -4.859999847412109375e+01 -8.888752708213630838e-01
3.419999694824218750e+01 -4.859999847412109375e+01 -7.090117108674536262e-01
3.779999923706054688e+01 -4.859999847412109375e+01 -5.316506274317291947e-01
4.139999771118164062e+01 -4.859999847412109375e+01 -3.618430998482630723e-01
4.500000000000000000e+01 -4.859999847412109375e+01 -2.042665605717450261e-01
4.859999847412109375e+01 -4.859999847412109375e+01 -6.306731590027817025e-02
5.219999694824218750e+01 -4.859999847412109375e+01 5.828177673184779806e-02
5.579999923706054688e+01 -4.859999847412109375e+01 1.570985418795753097e-01
5.939999771118164062e+01 -4.859999847412109375e+01 2.315791232727859306e-01
6.299999618530273438e+01 -4.859999847412109375e+01 2.808567589116588437e-01
6.659999847412109375e+01 -4.859999847412109375e+01 3.050241763265447714e-01
7.019999694824218750e+01 -4.859999847412109375e+01 3.051233069134283160e-01
7.380000305175781250e+01 -4.859999847412109375e+01 2.831011330877388765e-01
7.739999389648437500e+01 -4.859999847412109375e+01 2.417333164120066824e-01
8.099999237060546875e+01 -4.859999847412109375e+01 1.845170738238011143e-01
8.459999847412109375e+01 -4.859999847412109375e+01 1.155401116402624967e-01
8.819999694824218750e+01 -4.859999847412109375e+01 3.932738414068558813e-02
9.180000305175781250e+01 -4.859999847412109375e+01 -3.932749635388035209e-02
9.540000152587890625e+01 -4.859999847412109375e+01 -1.155402238534572468e-01
9.900000000000000000e+01 -4.859999847412109375e+01 -1.845170364194028967e-01
1.026000061035156250e+02 -4.859999847412109375e+01 -2.417334102197662982e-01
1.061999969482421875e+02 -4.859999847412109375e+01 -2.831012078965354228e-01
1.097999954223632812e+02 -4.859999847412109375e+01 -3.051232665413903256e-01
1.133999938964843750e+02 -4.859999847412109375e+01 -3.050241573275817575e-01
1.170000076293945312e+02 -4.859999847412109375e+01 -2.808568147214923760e-01
1.205999984741210938e+02 -4.859999847412109375e+01 -2.315792693292111071e-01
1.241999893188476562e+02 -4.859999847412109375e+01 -1.570985418795753097e-01
1.277999954223632812e+02 -4.859999847412109375e+01 -5.828177673184779806e-02
1.313999938964843750e+02 -4.859999847412109375e+01 6.306731590027817025e-02
1.350000000000000000e+02 -4.859999847412109375e+01 2.042665605717450261e-01
1.385999908447265625e+02 -4.859999847412109375e+01 3.618424040028954125e-01
1.421999969482421875e+02 -4.859999847412109375e+01 5.316509575425057976e-01
1.458000030517578125e+02 -4.859999847412109375e+01 7.090117108674536262e-01
1.494000091552734375e+02 -4.859999847412109375e+01 8.888754536886586122e-01
1.530000000000000000e+02 -4.859999847412109375e+01 1.065994498711738681e+00
1.565999908447265625e+02 -4.859999847412109375e+01 1.235104437095709828e+00
1.601999969482421875e+02 -4.859999847412109375e+01 1.391109097644449566e+00
1.638000030517578125e+02 -4.859999847412109375e+01 1.529253857132238936e+00
1.673999938964843750e+02 -4.859999847412109375e+01 1.645290579130014530e+00
1.710000000000000000e+02 -4.859999847412109375e+01 1.735634734682453217e+00
1.746000061035156250e+02 -4.859999847412109375e+01 1.797475716164696591e+00
1.782000122070312500e+02 -4.859999847412109375e+01 1.828886794925201231e+00
1.800000071525573730e+00 -4.500000000000000000e+01 -1.828886317570943554e+00
5.399999618530273438e+00 -4.500000000000000000e+01 -1.797475716164696591e+00
9.000000000000000000e+00 -4.500000000000000000e+01 -1.735634734682453217e+00
1.260000038146972656e+01 -4.500000000000000000e+01 -1.645291203727753393e+00
1.619999885559082031e+01 -4.500000000000000000e+01 -1.529253379777980815e+00
1.979999923706054688e+01 -4.500000000000000000e+01 -1.391109097644449566e+00
2.339999961853027344e+01 -4.500000000000000000e+01 -1.235104914449967506e+00
2.700000000000000000e+01 -4.500000000000000000e+01 -1.065994315844443374e+00
3.059999656677246094e+01 -4.500000000000000000e+01 -8.888752708213630838e-01
3.419999694824218750e+01 -4.500000000000000000e+01 -7.090117108674536262e-01
3.779999923706054688e+01 -4.500000000000000000e+01 -5.316506274317291947e-01
4.139999771118164062e+01 -4.500000000000000000e+01 -3.618430998482630723e-01
4.500000000000000000e+01 -4.500000000000000000e+01 -2.042665605717450261e-01
4.859999847412109375e+01 -4.500000000000000000e+01 -6.306731590027817025e-02
5.219999694824218750e+01 -4.500000000000000000e+01 5.828177673184779806e-02
5.579999923706054688e+01 -4.500000000000000000e+01 1.570985418795753097e-01
5.939999771118164062e+01 -4.500000000000000000e+01 2.315791232727859306e-01
6.299999618530273438e+01 -4.500000000000000000e+01 2.808567589116588437e-01
6.659999847412109375e+01 -4.500000000000000000e+01 3.050241763265447714e-01
7.019999694824218750e+01 -4.500000000000000000e+01 3.051233069134283160e-01
7.380000305175781250e+01 -4.500000000000000000e+01 2.831011330877388765e-01
7.739999389648437500e+01 -4.500000000000000000e+01 2.417333164120066824e-01
8.099999237060546875e+01 -4.500000000000000000e+01 1.845170738238011143e-01
8.459999847412109375e+01 -4.500000000000000000e+01 1.155401116402624967e-01
8.819999694824218750e+01 -4.500000000000000000e+01 3.932738414068558813e-02
9.180000305175781250e+01 -4.500000000000000000e+01 -3.932749635388035209e-02
9.540000152587890625e+01 -4.500000000000000000e+01 -1.155402238534572468e-01
9.900000000000000000e+01 -4.500000000000000000e+01 -1.845170364194028967e-01
1.026000061035156250e+02 -4.500000000000000000e+01 -2.417334102197662982e-01
1.061999969482421875e+02 -4.500000000000000000e+01 -2.831012078965354228e-01
1.097999954223632812e+02 -4.500000000000000000e+01 -3.051232665413903256e-01
1.133999938964843750e+02 -4.500000000000000000e+01 -3.050241573275817575e-01
1.170000076293945312e+02 -4.500000000000000000e+01 -2.808568147214923760e-01
1.205999984741210938e+02 -4.500000000000000000e+01 -2.315792693292111071e-01
1.241999893188476562e+02 -4.500000000000000000e+01 -1.570985418795753097e-01
1.277999954223632812e+02 -4.500000000000000000e+01 -5.828177673184779806e-02
1.313999938964843750e+02 -4.500000000000000000e+01 6.306731590027817025e-02
1.350000000000000000e+02 -4.500000000000000000e+01 2.042665605717450261e-01
1.385999908447265625e+02 -4.500000000000000000e+01 3.618424040028954125e-01
1.421999969482421875e+02 -4.500000000000000000e+01 5.316509575425057976e-01
1.458000030517578125e+02 -4.500000000000000000e+01 7.090117108674536262e-01
1.494000091552734375e+02 -4.500000000000000000e+01 8.888754536886586122e-01
1.530000000000000000e+02 -4.500000000000000000e+01 1.065994498711738681e+00
1.565999908447265625e+02 -4.500000000000000000e+01 1.235104437095709828e+00
1.601999969482421875e+02 -4.500000000000000000e+01 1.391109097644449566e+00
1.638000030517578125e+02 -4.500000000000000000e+01 1.529253857132238936e+00
1.673999938964843750e+02 -4.500000000000000000e+01 1.645290579130014530e+00
1.710000000000000000e+02 -4.500000000000000000e+01 1.735634734682453217e+00
1.746000061035156250e+02 -4.500000000000000000e+01 1.797475716164696591e+00
1.782000122070312500e+02 -4.500000000000000000e+01 1.828886794925201231e+00
1.800000071525573730e+00 -4.139999771118164062e+01 -1.828886317570943554e+00
5.399999618530273438e+00 -4.139999771118164062e+01 -1.797475716164696591e+00
9.000000000000000000e+00 -4.139999771118164062e+01 -1.735634734682453217e+00
1.260000038146972656e+01 -4.139999771118164062e+01 -1.645291203727753393e+00
1.619999885559082031e+01 -4.139999771118164062e+01 -1.529253379777980815e+00
1.979999923706054688e+01 -4.139999771118164062e+01 -1.391109097644449566e+00
2.339999961853027344e+01 -4.139999771118164062e+01 -1.235104914449967506e+00
2.700000000000000000e+01 -4.139999771118164062e+01 -1.065994315844443374e+00
3.059999656677246094e+01 -4.139999771118164062e+01 -8.888752708213630838e-01
3.419999694824218750e+01 -4.139999771118164062e+01 -7.090117108674536262e-01
3.779999923706054688e+01 -4.139999771118164062e+01 -5.316506274317291947e-01
4.139999771118164062e+01 -4.139999771118164062e+01 -3.618430998482630723e-01
4.500000000000000000e+01 -4.139999771118164062e+01 -2.042665605717450261e-01
4.859999847412109375e+01 -4.139999771118164062e+01 -6.306731590027817025e-02
5.219999694824218750e+01 -4.139999771118164062e+01 5.828177673184779806e-02
5.579999923706054688e+01 -4.139999771118164062e+01 1.570985418795753097e-01
5.939999771118164062e+01 -4.139999771118164062e+01 2.315791232727859306e-01
6.299999618530273438e+01 -4.139999771118164062e+01 2.808567589116588437e-01
6.659999847412109375e+01 -4.139999771118164062e+01 3.050241763265447714e-01
7.019999694824218750e+01 -4.139999771118164062e+01 3.051233069134283160e-01
7.380000305175781250e+01 -4.139999771118164062e+01 2.831011330877388765e-01
7.739999389648437500e+01 -4.139999771118164062e+01 2.417333164120066824e-01
8.099999237060546875e+01 -4.139999771118164062e+01 1.845170738238011143e-01
8.459999847412109375e+01 -4.139999771118164062e+01 1.155401116402624967e-01
8.819999694824218750e+01 -4.139999771118164062e+01 3.932738414068558813e-02
9.180000305175781250e+01 -4.139999771118164062e+01 -3.932749635388035209e-02
9.540000152587890625e+01 -4.139999771118164062e+01 -1.155402238534572468e-01
9.900000000000000000e+01 -4.139999771118164062e+01 -1.845170364194028967e-01
1.026000061035156250e+02 -4.139999771118164062e+01 -2.417334102197662982e-01
1.061999969482421875e+02 -4.139999771118164062e+01 -2.831012078965354228e-01
1.097999954223632812e+02 -4.139999771118164062e+01 -3.051232665413903256e-01
1.133999938964843750e+02 -4.139999771118164062e+01 -3.050241573275817575e-01
1.170000076293945312e+02 -4.139999771118164062e+01 -2.808568147214923760e-01
1.205999984741210938e+02 -4.139999771118164062e+01 -2.315792693292111071e-01
1.241999893188476562e+02 -4.139999771118164062e+01 -1.570985418795753097e-01
1.277999954223632812e+02 -4.139999771118164062e+01 -5.828177673184779806e-02
1.313999938964843750e+02 -4.139999771118164062e+01 6.306731590027817025e-02
1.350000000000000000e+02 -4.139999771118164062e+01 2.042665605717450261e-01
1.385999908447265625e+02 -4.139999771118164062e+01 3.618424040028954125e-01
1.421999969482421875e+02 -4.139999771118164062e+01 5.316509575425057976e-01
1.458000030517578125e+02 -4.139999771118164062e+01 7.090117108674536262e-01
1.494000091552734375e+02 -4.139999771118164062e+01 8.888754536886586122e-01
1.530000000000000000e+02 -4.139999771118164062e+01 1.065994498711738681e+00
1.565999908447265625e+02 -4.139999771118164062e+01 1.235104437095709828e+00
1.601999969482421875e+02 -4.139999771118164062e+01 1.391109097644449566e+00
1.638000030517578125e+02 -4.139999771118164062e+01 1.529253857132238936e+00
1.673999938964843750e+02 -4.139999771118164062e+01 1.645290579130014530e+00
1.710000000000000000e+02 -4.139999771118164062e+01 1.735634734682453217e+00
1.746000061035156250e+02 -4.139999771118164062e+01 1.797475716164696591e+00
1.782000122070312500e+02 -4.139999771118164062e+01 1.828886794925201231e+00
1.800000071525573730e+00 -3.779999923706054688e+01 -1.828886317570943554e+00
5.399999618530273438e+00 -3.779999923706054688e+01 -1.797475716164696591e+00
9.000000000000000000e+00 -3.779999923706054688e+01 -1.735634734682453217e+00
1.260000038146972656e+01 -3.779999923706054688e+01 -1.645291203727753393e+00
1.619999885559082031e+01 -3.779999923706054688e+01 -1.529253379777980815e+00
1.979999923706054688e+01 -3.779999923706054688e+01 -1.391109097644449566e+00
2.339999961853027344e+01 -3.779999923706054688e+01 -1.235104914449967506e+00
2.700000000000000000e+01 -3.779999923706054688e+01 -1.065994315844443374e+00
3.059999656677246094e+01 -3.779999923706054688e+01 -8.888752708213630838e-01
3.419999694824218750e+01 -3.779999923706054688e+01 -7.090117108674536262e-01
3.779999923706054688e+01 -3.779999923706054688e+01 -5.316506274317291947e-01
4.139999771118164062e+01 -3.779999923706054688e+01 -3.618430998482630723e-01
4.500000000000000000e+01 -3.779999923706054688e+01 -2.042665605717450261e-01
4.859999847412109375e+01 -3.779999923706054688e+01 -6.306731590027817025e-02
5.219999694824218750e+01 -3.779999923706054688e+01 5.828177673184779806e-02
5.579999923706054688e+01 -3.779999923706054688e+01 1.570985418795753097e-01
5.939999771118164062e+01 -3.779999923706054688e+01 2.315791232727859306e-01
6.299999618530273438e+01 -3.779999923706054688e+01 2.808567589116588437e-01
6.659999847412109375e+01 -3.779999923706054688e+01 3.050241763265447714e-01
7.019999694824218750e+01 -3.779999923706054688e+01 3.051233069134283160e-01
7.380000305175781250e+01 -3.779999923706054688e+01 2.831011330877388765e-01
7.739999389648437500e+01 -3.779999923706054688e+01 2.417333164120066824e-01
8.099999237060546875e+01 -3.779999923706054688e+01 1.845170738238011143e-01
8.459999847412109375e+01 -3.779999923706054688e+01 1.155401116402624967e-01
8.819999694824218750e+01 -3.779999923706054688e+01 3.932738414068558813e-02
9.180000305175781250e+01 -3.779999923706054688e+01 -3.932749635388035209e-02
9.540000152587890625e+01 -3.779999923706054688e+01 -1.155402238534572468e-01
9.900000000000000000e+01 -3.779999923706054688e+01 -1.845170364194028967e-01
1.026000061035156250e+02 -3.779999923706054688e+01 -2.417334102197662982e-01
1.061999969482421875e+02 -3.779999923706054688e+01 -2.831012078965354228e-01
1.097999954223632812e+02 -3.779999923706054688e+01 -3.051232665413903256e-01
1.133999938964843750e+02 -3.779999923706054688e+01 -3.050241573275817575e-01
1.170000076293945312e+02 -3.779999923706054688e+01 -2.808568147214923760e-01
1.205999984741210938e+02 -3.779999923706054688e+01 -2.315792693292111071e-01
1.241999893188476562e+02 -3.779999923706054688e+01 -1.570985418795753097e-01
1.277999954223632812e+02 -3.779999923706054688e+01 -5.828177673184779806e-02
1.313999938964843750e+02 -3.779999923706054688e+01 6.306731590027817025e-02
1.350000000000000000e+02 -3.779999923706054688e+01 2.042665605717450261e-01
1.385999908447265625e+02 -3.779999923706054688e+01 3.618424040028954125e-01
1.421999969482421875e+02 -3.779999923706054688e+01 5.316509575425057976e-01
1.458000030517578125e+02 -3.779999923706054688e+01 7.090117108674536262e-01
1.494000091552734375e+02 -3.779999923706054688e+01 8.888754536886586122e-01
1.530000000000000000e+02 -3.779999923706054688e+01 1.065994498711738681e+00
1.565999908447265625e+02 -3.779999923706054688e+01 1.235104437095709828e+00
1.601999969482421875e+02 -3.779999923706054688e+01 1.391109097644449566e+00
1.638000030517578125e+02 -3.779999923706054688e+01 1.529253857132238936e+00
1.673999938964843750e+02 -3.779999923706054688e+01 1.645290579130014530e+00
1.710000000000000000e+02 -3.779999923706054688e+01 1.735634734682453217e+00
1.746000061035156250e+02 -3.779999923706054688e+01 1.797475716164696591e+00
1.782000122070312500e+02 -3.779999923706054688e+01 1.828886794925201231e+00
1.800000071525573730e+00 -3.419999694824218750e+01 -1.828886317570943554e+00
5.399999618530273438e+00 -3.419999694824218750e+01 -1.797475716164696591e+00
9.000000000000000000e+00 -3.419999694824218750e+01 -1.735634734682453217e+00
1.260000038146972656e+01 -3.419999694824218750e+01 -1.645291203727753393e+00
1.619999885559082031e+01 -3.419999694824218750e+01 -1.529253379777980815e+00
1.979999923706054688e+01 -3.419999694824218750e+01 -1.391109097644449566e+00
2.339999961853027344e+01 -3.419999694824218750e+01 -1.235104914449967506e+00
2.700000000000000000e+01 -3.419999694824218750e+01 -1.065994315844443374e+00
3.059999656677246094e+01 -3.419999694824218750e+01 -8.888752708213630838e-01
3.419999694824218750e+01 -3.419999694824218750e+01 -7.090117108674536262e-01
3.779999923706054688e+01 -3.419999694824218750e+01 -5.316506274317291947e-01
4.139999771118164062e+01 -3.419999694824218750e+01 -3.618430998482630723e-01
4.500000000000000000e+01 -3.419999694824218750e+01 -2.042665605717450261e-01
4.859999847412109375e+01 -3.419999694824218750e+01 -6.306731590027817025e-02
5.219999694824218750e+01 -3.419999694824218750e+01 5.828177673184779806e-02
5.579999923706054688e+01 -3.419999694824218750e+01 1.570985418795753097e-01
5.939999771118164062e+01 -3.419999694824218750e+01 2.315791232727859306e-01
6.299999618530273438e+01 -3.419999694824218750e+01 2.808567589116588437e-01
6.659999847412109375e+01 -3.419999694824218750e+01 3.050241763265447714e-01
7.019999694824218750e+01 -3.419999694824218750e+01 3.051233069134283160e-01
7.380000305175781250e+01 -3.419999694824218750e+01 2.831011330877388765e-01
7.739999389648437500e+01 -3.419999694824218750e+01 2.417333164120066824e-01
8.099999237060546875e+01 -3.419999694824218750e+01 1.845170738238011143e-01
8.459999847412109375e+01 -3.419999694824218750e+01 1.155401116402624967e-01
8.819999694824218750e+01 -3.419999694824218750e+01 3.932738414068558813e-02
9.180000305175781250e+01 -3.419999694824218750e+01 -3.932749635388035209e-02
9.540000152587890625e+01 -3.419999694824218750e+01 -1.155402238534572468e-01
9.900000000000000000e+01 -3.419999694824218750e+01 -1.845170364194028967e-01
1.026000061035156250e+02 -3.419999694824218750e+01 -2.417334102197662982e-01
1.061999969482421875e+02 -3.419999694824218750e+01 -2.831012078965354228e-01
1.097999954223632812e+02 -3.419999694824218750e+01 -3.051232665413903256e-01
1.133999938964843750e+02 -3.419999694824218750e+01 -3.050241573275817575e-01
1.170000076293945312e+02 -3.419999694824218750e+01 -2.808568147214923760e-01
1.205999984741210938e+02 -3.419999694824218750e+01 -2.315792693292111071e-01
1.241999893188476562e+02 -3.419999694824218750e+01 -1.570985418795753097e-01
1.277999954223632812e+02 -3.419999694824218750e+01 -5.828177673184779806e-02
1.313999938964843750e+02 -3.419999694824218750e+01 6.306731590027817025e-02
1.350000000000000000e+02 -3.419999694824218750e+01 2.042665605717450261e-01
1.385999908447265625e+02 -3.419999694824218750e+01 3.618424040028954125e-01
1.421999969482421875e+02 -3.419999694824218750e+01 5.316509575425057976e-01
1.458000030517578125e+02 -3.419999694824218750e+01 7.090117108674536262e-01
1.494000091552734375e+02 -3.419999694824218750e+01 8.888754536886586122e-01
1.530000000000000000e+02 -3.419999694824218750e+01 1.065994498711738681e+00
1.565999908447265625e+02 -3.419999694824218750e+01 1.235104437095709828e+00
1.601999969482421875e+02 -3.419999694824218750e+01 1.391109097644449566e+00
1.638000030517578125e+02 -3.419999694824218750e+01 1.529253857132238936e+00
1.673999938964843750e+02 -3.419999694824218750e+01 1.645290579130014530e+00
1.710000000000000000e+02 -3.419999694824218750e+01 1.735634734682453217e+00
1.746000061035156250e+02 -3.419999694824218750e+01 1.797475716164696591e+00
1.782000122070312500e+02 -3.419999694824218750e+01 1.828886794925201231e+00
1.800000071525573730e+00 -3.059999656677246094e+01 -1.828886317570943554e+00
5.399999618530273438e+00 -3.059999656677246094e+01 -1.797475716164696591e+00
9.000000000000000000e+00 -3.059999656677246094e+01 -1.735634734682453217e+00
1.260000038146972656e+01 -3.059999656677246094e+01 -1.645291203727753393e+00
1.619999885559082031e+01 -3.059999656677246094e+01 -1.529253379777980815e+00
1.979999923706054688e+01 -3.059999656677246094e+01 -1.391109097644449566e+00
2.339999961853027344e+01 -3.059999656677246094e+01 -1.235104914449967506e+00
2.700000000000000000e+01 -3.059999656677246094e+01 -1.065994315844443374e+00
3.059999656677246094e+01 -3.059999656677246094e+01 -8.888752708213630838e-01
3.419999694824218750e+01 -3.059999656677246094e+01 -7.090117108674536262e-01
3.779999923706054688e+01 -3.059999656677246094e+01 -5.316506274317291947e-01
4.139999771118164062e+01 -3.059999656677246094e+01 -3.618430998482630723e-01
4.500000000000000000e+01 -3.059999656677246094e+01 -2.042665605717450261e-01
4.859999847412109375e+01 -3.059999656677246094e+01 -6.306731590027817025e-02
5.219999694824218750e+01 -3.059999656677246094e+01 5.828177673184779806e-02
5.579999923706054688e+01 -3.059999656677246094e+01 1.570985418795753097e-01
5.939999771118164062e+01 -3.059999656677246094e+01 2.315791232727859306e-01
6.299999618530273438e+01 -3.059999656677246094e+01 2.808567589116588437e-01
6.659999847412109375e+01 -3.059999656677246094e+01 3.050241763265447714e-01
7.019999694824218750e+01 -3.059999656677246094e+01 3.051233069134283160e-01
7.380000305175781250e+01 -3.059999656677246094e+01 2.831011330877388765e-01
7.739999389648437500e+01 -3.059999656677246094e+01 2.417333164120066824e-01
8.099999237060546875e+01 -3.059999656677246094e+01 1.845170738238011143e-01
8.459999847412109375e+01 -3.059999656677246094e+01 1.155401116402624967e-01
8.819999694824218750e+01 -3.059999656677246094e+01 3.932738414068558813e-02
9.180000305175781250e+01 -3.059999656677246094e+01 -3.932749635388035209e-02
9.540000152587890625e+01 -3.059999656677246094e+01 -1.155402238534572468e-01
9.900000000000000000e+01 -3.059999656677246094e+01 -1.845170364194028967e-01
1.026000061035156250e+02 -3.059999656677246094e+01 -2.417334102197662982e-01
1.061999969482421875e+02 -3.059999656677246094e+01 -2.831012078965354228e-01
1.097999954223632812e+02 -3.059999656677246094e+01 -3.051232665413903256e-01
1.133999938964843750e+02 -3.059999656677246094e+01 -3.050241573275817575e-01
1.170000076293945312e+02 -3.059999656677246094e+01 -2.808568147214923760e-01
1.205999984741210938e+02 -3.059999656677246094e+01 -2.315792693292111071e-01
1.241999893188476562e+02 -3.059999656677246094e+01 -1.570985418795753097e-01
1.277999954223632812e+02 -3.059999656677246094e+01 -5.828177673184779806e-02
1.313999938964843750e+02 -3.059999656677246094e+01 6.306731590027817025e-02
1.350000000000000000e+02 -3.059999656677246094e+01 2.042665605717450261e-01
1.385999908447265625e+02 -3.059999656677246094e+01 3.618424040028954125e-01
1.421999969482421875e+02 -3.059999656677246094e+01 5.316509575425057976e-01
1.458000030517578125e+02 -3.059999656677246094e+01 7.090117108674536262e-01
1.494000091552734375e+02 -3.059999656677246094e+01 8.888754536886586122e-01
1.530000000000000000e+02 -3.059999656677246094e+01 1.065994498711738681e+00
1.565999908447265625e+02 -3.059999656677246094e+01 1.235104437095709828e+00
1.601999969482421875e+02 -3.059999656677246094e+01 1.391109097644449566e+00
1.638000030517578125e+02 -3.059999656677246094e+01 1.529253857132238936e+00
1.673999938964843750e+02 -3.059999656677246094e+01 1.645290579130014530e+00
1.710000000000000000e+02 -3.059999656677246094e+01 1.735634734682453217e+00
1.746000061035156250e+02 -3.059999656677246094e+01 1.797475716164696591e+00
1.782000122070312500e+02 -3.059999656677246094e+01 1.828886794925201231e+00
1.800000071525573730e+00 -2.700000000000000000e+01 -1.828886317570943554e+00
5.399999618530273438e+00 -2.700000000000000000e+01 -1.797475716164696591e+00
9.000000000000000000e+00 -2.700000000000000000e+01 -1.735634734682453217e+00
1.260000038146972656e+01 -2.700000000000000000e+01 -1.645291203727753393e+00
1.619999885559082031e+01 -2.700000000000000000e+01 -1.529253379777980815e+00
1.979999923706054688e+01 -2.700000000000000000e+01 -1.391109097644449566e+00
2.339999961853027344e+01 -2.700000000000000000e+01 -1.235104914449967506e+00
2.700000000000000000e+01 -2.700000000000000000e+01 -1.065994315844443374e+00
3.059999656677246094e+01 -2.700000000000000000e+01 -8.888752708213630838e-01
3.419999694824218750e+01 -2.700000000000000000e+01 -7.090117108674536262e-01
3.779999923706054688e+01 -2.700000000000000000e+01 -5.316506274317291947e-01
4.139999771118164062e+01 -2.700000000000000000e+01 -3.618430998482630723e-01
4.500000000000000000e+01 -2.700000000000000000e+01 -2.042665605717450261e-01
4.859999847412109375e+01 -2.700000000000000000e+01 -6.306731590027817025e-02
5.219999694824218750e+01 -2.700000000000000000e+01 5.828177673184779806e-02
5.579999923706054688e+01 -2.700000000000000000e+01 1.570985418795753097e-01
5.939999771118164062e+01 -2.700000000000000000e+01 2.315791232727859306e-01
6.299999618530273438e+01 -2.700000000000000000e+01 2.808567589116588437e-01
6.659999847412109375e+01 -2.700000000000000000e+01 3.050241763265447714e-01
7.019999694824218750e+01 -2.700000000000000000e+01 3.051233069134283160e-01
7.380000305175781250e+01 -2.700000000000000000e+01 2.831011330877388765e-01
7.739999389648437500e+01 -2.700000000000000000e+01 2.417333164120066824e-01
8.099999237060546875e+01 -2.700000000000000000e+01 1.845170738238011143e-01
8.459999847412109375e+01 -2.700000000000000000e+01 1.155401116402624967e-01
8.819999694824218750e+01 -2.700000000000000000e+01 3.932738414068558813e-02
9.180000305175781250e+01 -2.700000000000000000e+01 -3.932749635388035209e-02
9.540000152587890625e+01 -2.700000000000000000e+01 -1.155402238534572468e-01
9.900000000000000000e+01 -2.700000000000000000e+01 -1.845170364194028967e-01
1.026000061035156250e+02 -2.700000000000000000e+01 -2.417334102197662982e-01
1.061999969482421875e+02 -2.700000000000000000e+01 -2.831012078965354228e-01
1.097999954223632812e+02 -2.700000000000000000e+01 -3.051232665413903256e-01
1.133999938964843750e+02 -2.700000000000000000e+01 -3.050241573275817575e-01
1.170000076293945312e+02 -2.700000000000000000e+01 -2.808568147214923760e-01
1.205999984741210938e+02 -2.700000000000000000e+01 -2.315792693292111071e-01
1.241999893188476562e+02 -2.700000000000000000e+01 -1.570985418795753097e-01
1.277999954223632812e+02 -2.700000000000000000e+01 -5.828177673184779806e-02
1.313999938964843750e+02 -2.700000000000000000e+01 6.306731590027817025e-02
1.350000000000000000e+02 -2.700000000000000000e+01 2.042665605717450261e-01
1.385999908447265625e+02 -2.700000000000000000e+01 3.618424040028954125e-01
1.421999969482421875e+02 -2.700000000000000000e+01 5.316509575425057976e-01
1.458000030517578125e+02 -2.700000000000000000e+01 7.090117108674536262e-01
1.494000091552734375e+02 -2.700000000000000000e+01 8.888754536886586122e-01
1.530000000000000000e+02 -2.700000000000000000e+01 1.065994498711738681e+00
1.565999908447265625e+02 -2.700000000000000000e+01 1.235104437095709828e+00
1.601999969482421875e+02 -2.700000000000000000e+01 1.391109097644449566e+00
1.638000030517578125e+02 -2.700000000000000000e+01 1.529253857132238936e+00
1.673999938964843750e+02 -2.700000000000000000e+01 1.645290579130014530e+00
1.710000000000000000e+02 -2.700000000000000000e+01 1.735634734682453217e+00
1.746000061035156250e+02 -2.700000000000000000e+01 1.797475716164696591e+00
1.782000122070312500e+02 -2.700000000000000000e+01 1.828886794925201231e+00
1.800000071525573730e+00 -2.339999961853027344e+01 -1.828886317570943554e+00
5.399999618530273438e+00 -2.339999961853027344e+01 -1.797475716164696591e+00
9.000000000000000000e+00 -2.339999961853027344e+01 -1.735634734682453217e+00
1.260000038146972656e+01 -2.339999961853027344e+01 -1.645291203727753393e+00
1.619999885559082031e+01 -2.339999961853027344e+01 -1.529253379777980815e+00
1.979999923706054688e+01 -2.339999961853027344e+01 -1.391109097644449566e+00
2.339999961853027344e+01 -2.339999961853027344e+01 -1.235104914449967506e+00
2.700000000000000000e+01 -2.339999961853027344e+01 -1.065994315844443374e+00
3.059999656677246094e+01 -2.339999961853027344e+01 -8.888752708213630838e-01
3.419999694824218750e+01 -2.339999961853027344e+01 -7.090117108674536262e-01
3.779999923706054688e+01 -2.339999961853027344e+01 -5.316506274317291947e-01
4.139999771118164062e+01 -2.339999961853027344e+01 -3.618430998482630723e-01
4.500000000000000000e+01 -2.339999961853027344e+01 -2.042665605717450261e-01
4.859999847412109375e+01 -2.339999961853027344e+01 -6.306731590027817025e-02
5.219999694824218750e+01 -2.339999961853027344e+01 5.828177673184779806e-02
5.579999923706054688e+01 -2.339999961853027344e+01 1.570985418795753097e-01
5.939999771118164062e+01 -2.339999961853027344e+01 2.315791232727859306e-01
6.299999618530273438e+01 -2.339999961853027344e+01 2.808567589116588437e-01
6.659999847412109375e+01 -2.339999961853027344e+01 3.050241763265447714e-01
7.019999694824218750e+01 -2.339999961853027344e+01 3.051233069134283160e-01
7.380000305175781250e+01 -2.339999961853027344e+01 2.831011330877388765e-01
7.739999389648437500e+01 -2.339999961853027344e+01 2.417333164120066824e-01
8.099999237060546875e+01 -2.339999961853027344e+01 1.845170738238011143e-01
8.459999847412109375e+01 -2.339999961853027344e+01 1.155401116402624967e-01
8.819999694824218750e+01 -2.339999961853027344e+01 3.932738414068558813e-02
9.180000305175781250e+01 -2.339999961853027344e+01 -3.932749635388035209e-02
9.540000152587890625e+01 -2.339999961853027344e+01 -1.155402238534572468e-01
9.900000000000000000e+01 -2.339999961853027344e+01 -1.845170364194028967e-01
1.026000061035156250e+02 -2.339999961853027344e+01 -2.417334102197662982e-01
1.061999969482421875e+02 -2.339999961853027344e+01 -2.831012078965354228e-01
1.097999954223632812e+02 -2.339999961853027344e+01 -3.051232665413903256e-01
1.133999938964843750e+02 -2.339999961853027344e+01 -3.050241573275817575e-01
1.170000076293945312e+02 -2.339999961853027344e+01 -2.808568147214923760e-01
1.205999984741210938e+02 -2.339999961853027344e+01 -2.315792693292111071e-01
1.241999893188476562e+02 -2.339999961853027344e+01 -1.570985418795753097e-01
1.277999954223632812e+02 -2.339999961853027344e+01 -5.828177673184779806e-02
1.313999938964843750e+02 -2.339999961853027344e+01 6.306731590027817025e-02
1.350000000000000000e+02 -2.339999961853027344e+01 2.042665605717450261e-01
1.385999908447265625e+02 -2.339999961853027344e+01 3.618424040028954125e-01
1.421999969482421875e+02 -2.339999961853027344e+01 5.316509575425057976e-01
1.458000030517578125e+02 -2.339999961853027344e+01 7.090117108674536262e-01
1.494000091552734375e+02 -2.339999961853027344e+01 8.888754536886586122e-01
1.530000000000000000e+02 -2.339999961853027344e+01 1.065994498711738681e+00
1.565999908447265625e+02 -2.339999961853027344e+01 1.235104437095709828e+00
1.601999969482421875e+02 -2.339999961853027344e+01 1.391109097644449566e+00
1.638000030517578125e+02 -2.339999961853027344e+01 1.529253857132238936e+00
1.673999938964843750e+02 -2.339999961853027344e+01 1.645290579130014530e+00
1.710000000000000000e+02 -2.339999961853027344e+01 1.735634734682453217e+00
1.746000061035156250e+02 -2.339999961853027344e+01 1.797475716164696591e+00
1.782000122070312500e+02 -2.339999961853027344e+01 1.828886794925201231e+00
1.800000071525573730e+00 -1.979999923706054688e+01 -1.828886317570943554e+00
5.399999618530273438e+00 -1.979999923706054688e+01 -1.797475716164696591e+00
9.000000000000000000e+00 -1.979999923706054688e+01 -1.735634734682453217e+00
1.260000038146972656e+01 -1.979999923706054688e+01 -1.645291203727753393e+00
1.619999885559082031e+01 -1.979999923706054688e+01 -1.529253379777980815e+00
1.979999923706054688e+01 -1.979999923706054688e+01 -1.391109097644449566e+00
2.339999961853027344e+01 -1.979999923706054688e+01 -1.235104914449967506e+00
2.700000000000000000e+01 -1.979999923706054688e+01 -1.065994315844443374e+00
3.059999656677246094e+01 -1.979999923706054688e+01 -8.888752708213630838e-01
3.419999694824218750e+01 -1.979999923706054688e+01 -7.090117108674536262e-01
3.779999923706054688e+01 -1.979999923706054688e+01 -5.316506274317291947e-01
4.139999771118164062e+01 -1.979999923706054688e+01 -3.618430998482630723e-01
4.500000000000000000e+01 -1.979999923706054688e+01 -2.042665605717450261e-01
4.859999847412109375e+01 -1.979999923706054688e+01 -6.306731590027817025e-02
5.219999694824218750e+01 -1.979999923706054688e+01 5.828177673184779806e-02
5.579999923706054688e+01 -1.979999923706054688e+01 1.570985418795753097e-01
5.939999771118164062e+01 -1.979999923706054688e+01 2.315791232727859306e-01
6.299999618530273438e+01 -1.979999923706054688e+01 2.808567589116588437e-01
6.659999847412109375e+01 -1.979999923706054688e+01 3.050241763265447714e-01
7.019999694824218750e+01 -1.979999923706054688e+01 3.051233069134283160e-01
7.380000305175781250e+01 -1.979999923706054688e+01 2.831011330877388765e-01
7.739999389648437500e+01 -1.979999923706054688e+01 2.417333164120066824e-01
8.099999237060546875e+01 -1.979999923706054688e+01 1.845170738238011143e-01
8.459999847412109375e+01 -1.979999923706054688e+01 1.155401116402624967e-01
8.819999694824218750e+01 -1.979999923706054688e+01 3.932738414068558813e-02
9.180000305175781250e+01 -1.979999923706054688e+01 -3.932749635388035209e-02
9.540000152587890625e+01 -1.979999923706054688e+01 -1.155402238534572468e-01
9.900000000000000000e+01 -1.979999923706054688e+01 -1.845170364194028967e-01
1.026000061035156250e+02 -1.979999923706054688e+01 -2.417334102197662982e-01
1.061999969482421875e+02 -1.979999923706054688e+01 -2.831012078965354228e-01
1.097999954223632812e+02 -1.979999923706054688e+01 -3.051232665413903256e-01
1.133999938964843750e+02 -1.979999923706054688e+01 -3.050241573275817575e-01
1.170000076293945312e+02 -1.979999923706054688e+01 -2.808568147214923760e-01
1.205999984741210938e+02 -1.979999923706054688e+01 -2.315792693292111071e-01
1.241999893188476562e+02 -1.979999923706054688e+01 -1.570985418795753097e-01
1.277999954223632812e+02 -1.979999923706054688e+01 -5.828177673184779806e-02
1.313999938964843750e+02 -1.979999923706054688e+01 6.306731590027817025e-02
1.350000000000000000e+02 -1.979999923706054688e+01 2.042665605717450261e-01
1.385999908447265625e+02 -1.979999923706054688e+01 3.618424040028954125e-01
1.421999969482421875e+02 -1.979999923706054688e+01 5.316509575425057976e-01
1.458000030517578125e+02 -1.979999923706054688e+01 7.090117108674536262e-01
1.494000091552734375e+02 -1.979999923706054688e+01 8.888754536886586122e-01
1.530000000000000000e+02 -1.979999923706054688e+01 1.065994498711738681e+00
1.565999908447265625e+02 -1.979999923706054688e+01 1.235104437095709828e+00
1.601999969482421875e+02 -1.979999923706054688e+01 1.391109097644449566e+00
1.638000030517578125e+02 -1.979999923706054688e+01 1.529253857132238936e+00
1.673999938964843750e+02 -1.979999923706054688e+01 1.645290579130014530e+00
1.710000000000000000e+02 -1.979999923706054688e+01 1.735634734682453217e+00
1.746000061035156250e+02 -1.979999923706054688e+01 1.797475716164696591e+00
1.782000122070312500e+02 -1.979999923706054688e+01 1.828886794925201231e+00
1.800000071525573730e+00 -1.619999885559082031e+01 -1.828886317570943554e+00
5.399999618530273438e+00 -1.619999885559082031e+01 -1.797475716164696591e+00
9.000000000000000000e+00 -1.619999885559082031e+01 -1.735634734682453217e+00
1.260000038146972656e+01 -1.619999885559082031e+01 -1.645291203727753393e+00
1.619999885559082031e+01 -1.619999885559082031e+01 -1.529253379777980815e+00
1.979999923706054688e+01 -1.619999885559082031e+01 -1.391109097644449566e+00
2.339999961853027344e+01 -1.619999885559082031e+01 -1.235104914449967506e+00
2.700000000000000000e+01 -1.619999885559082031e+01 -1.065994315844443374e+00
3.059999656677246094e+01 -1.619999885559082031e+01 -8.888752708213630838e-01
3.419999694824218750e+01 -1.619999885559082031e+01 -7.090117108674536262e-01
3.779999923706054688e+01 -1.619999885559082031e+01 -5.316506274317291947e-01
4.139999771118164062e+01 -1.619999885559082031e+01 -3.618430998482630723e-01
4.500000000000000000e+01 -1.619999885559082031e+01 -2.042665605717450261e-01
4.859999847412109375e+01 -1.619999885559082031e+01 -6.306731590027817025e-02
5.219999694824218750e+01 -1.619999885559082031e+01 5.828177673184779806e-02
5.579999923706054688e+01 -1.619999885559082031e+01 1.570985418795753097e-01
5.939999771118164062e+01 -1.619999885559082031e+01 2.315791232727859306e-01
6.299999618530273438e+01 -1.619999885559082031e+01 2.808567589116588437e-01
6.659999847412109375e+01 -1.619999885559082031e+01 3.050241763265447714e-01
7.019999694824218750e+01 -1.619999885559082031e+01 3.051233069134283160e-01
7.380000305175781250e+01 -1.619999885559082031e+01 2.831011330877388765e-01
7.739999389648437500e+01 -1.619999885559082031e+01 2.417333164120066824e-01
8.099999237060546875e+01 -1.619999885559082031e+01 1.845170738238011143e-01
8.459999847412109375e+01 -1.619999885559082031e+01 1.155401116402624967e-01
8.819999694824218750e+01 -1.619999885559082031e+01 3.932738414068558813e-02
9.180000305175781250e+01 -1.619999885559082031e+01 -3.932749635388035209e-02
9.540000152587890625e+01 -1.619999885559082031e+01 -1.155402238534572468e-01
9.900000000000000000e+01 -1.619999885559082031e+01 -1.845170364194028967e-01
1.026000061035156250e+02 -1.619999885559082031e+01 -2.417334102197662982e-01
1.061999969482421875e+02 -1.619999885559082031e+01 -2.831012078965354228e-01
1.097999954223632812e+02 -1.619999885559082031e+01 -3.051232665413903256e-01
1.133999938964843750e+02 -1.619999885559082031e+01 -3.050241573275817575e-01
1.170000076293945312e+02 -1.619999885559082031e+01 -2.808568147214923760e-01
1.205999984741210938e+02 -1.619999885559082031e+01 -2.315792693292111071e-01
1.241999893188476562e+02 -1.619999885559082031e+01 -1.570985418795753097e-01
1.277999954223632812e+02 -1.619999885559082031e+01 -5.828177673184779806e-02
1.313999938964843750e+02 -1.619999885559082031e+01 6.306731590027817025e-02
1.350000000000000000e+02 -1.619999885559082031e+01 2.042665605717450261e-01
1.385999908447265625e+02 -1.619999885559082031e+01 3.618424040028954125e-01
1.421999969482421875e+02 -1.619999885559082031e+01 5.316509575425057976e-01
1.458000030517578125e+02 -1.619999885559082031e+01 7.090117108674536262e-01
1.494000091552734375e+02 -1.619999885559082031e+01 8.888754536886586122e-01
1.530000000000000000e+02 -1.619999885559082031e+01 1.065994498711738681e+00
1.565999908447265625e+02 -1.619999885559082031e+01 1.235104437095709828e+00
1.601999969482421875e+02 -1.619999885559082031e+01 1.391109097644449566e+00
1.638000030517578125e+02 -1.619999885559082031e+01 1.529253857132238936e+00
1.673999938964843750e+02 -1.619999885559082031e+01 1.645290579130014530e+00
1.710000000000000000e+02 -1.619999885559082031e+01 1.735634734682453217e+00
1.746000061035156250e+02 -1.619999885559082031e+01 1.797475716164696591e+00
1.782000122070312500e+02 -1.619999885559082031e+01 1.828886794925201231e+00
1.800000071525573730e+00 -1.260000038146972656e+01 -1.828886317570943554e+00
5.399999618530273438e+00 -1.260000038146972656e+01 -1.797475716164696591e+00
9.000000000000000000e+00 -1.260000038146972656e+01 -1.735634734682453217e+00
1.260000038146972656e+01 -1.260000038146972656e+01 -1.645291203727753393e+00
1.619999885559082031e+01 -1.260000038146972656e+01 -1.529253379777980815e+00
1.979999923706054688e+01 -1.260000038146972656e+01 -1.391109097644449566e+00
2.339999961853027344e+01 -1.260000038146972656e+01 -1.235104914449967506e+00
2.700000000000000000e+01 -1.260000038146972656e+01 -1.065994315844443374e+00
3.059999656677246094e+01 -1.260000038146972656e+01 -8.888752708213630838e-01
3.419999694824218750e+01 -1.260000038146972656e+01 -7.090117108674536262e-01
3.779999923706054688e+01 -1.260000038146972656e+01 -5.316506274317291947e-01
4.139999771118164062e+01 -1.260000038146972656e+01 -3.618430998482630723e-01
4.500000000000000000e+01 -1.260000038146972656e+01 -2.042665605717450261e-01
4.859999847412109375e+01 -1.260000038146972656e+01 -6.306731590027817025e-02
5.219999694824218750e+01 -1.260000038146972656e+01 5.828177673184779806e-02
5.579999923706054688e+01 -1.260000038146972656e+01 1.570985418795753097e-01
5.939999771118164062e+01 -1.260000038146972656e+01 2.315791232727859306e-01
6.299999618530273438e+01 -1.260000038146972656e+01 2.808567589116588437e-01
6.659999847412109375e+01 -1.260000038146972656e+01 3.050241763265447714e-01
7.019999694824218750e+01 -1.260000038146972656e+01 3.051233069134283160e-01
7.380000305175781250e+01 -1.260000038146972656e+01 2.831011330877388765e-01
7.739999389648437500e+01 -1.260000038146972656e+01 2.417333164120066824e-01
8.099999237060546875e+01 -1.260000038146972656e+01 1.845170738238011143e-01
8.459999847412109375e+01 -1.260000038146972656e+01 1.155401116402624967e-01
8.819999694824218750e+01 -1.260000038146972656e+01 3.932738414068558813e-02
9.180000305175781250e+01 -1.260000038146972656e+01 -3.932749635388035209e-02
9.540000152587890625e+01 -1.260000038146972656e+01 -1.155402238534572468e-01
9.900000000000000000e+01 -1.260000038146972656e+01 -1.845170364194028967e-01
1.026000061035156250e+02 -1.260000038146972656e+01 -2.417334102197662982e-01
1.061999969482421875e+02 -1.260000038146972656e+01 -2.831012078965354228e-01
1.097999954223632812e+02 -1.260000038146972656e+01 -3.051232665413903256e-01
1.133999938964843750e+02 -1.260000038146972656e+01 -3.050241573275817575e-01
1.170000076293945312e+02 -1.260000038146972656e+01 -2.808568147214923760e-01
1.205999984741210938e+02 -1.260000038146972656e+01 -2.315792693292111071e-01
1.241999893188476562e+02 -1.260000038146972656e+01 -1.570985418795753097e-01
1.277999954223632812e+02 -1.260000038146972656e+01 -5.828177673184779806e-02
1.313999938964843750e+02 -1.260000038146972656e+01 6.306731590027817025e-02
1.350000000000000000e+02 -1.260000038146972656e+01 2.042665605717450261e-01
1.385999908447265625e+02 -1.260000038146972656e+01 3.618424040028954125e-01
1.421999969482421875e+02 -1.260000038146972656e+01 5.316509575425057976e-01
1.458000030517578125e+02 -1.260000038146972656e+01 7.090117108674536262e-01
1.494000091552734375e+02 -1.260000038146972656e+01 8.888754536886586122e-01
1.530000000000000000e+02 -1.260000038146972656e+01 1.065994498711738681e+00
1.565999908447265625e+02 -1.260000038146972656e+01 1.235104437095709828e+00
1.601999969482421875e+02 -1.260000038146972656e+01 1.391109097644449566e+00
1.638000030517578125e+02 -1.260000038146972656e+01 1.529253857132238936e+00
1.673999938964843750e+02 -1.260000038146972656e+01 1.645290579130014530e+00
1.710000000000000000e+02 -1.260000038146972656e+01 1.735634734682453217e+00
1.746000061035156250e+02 -1.260000038146972656e+01 1.797475716164696591e+00
1.782000122070312500e+02 -1.260000038146972656e+01 1.828886794925201231e+00
1.800000071525573730e+00 -9.000000000000000000e+00 -1.828886317570943554e+00
5.399999618530273438e+00 -9.000000000000000000e+00 -1.797475716164696591e+00
9.000000000000000000e+00 -9.000000000000000000e+00 -1.735634734682453217e+00
1.260000038146972656e+01 -9.000000000000000000e+00 -1.645291203727753393e+00
1.619999885559082031e+01 -9.000000000000000000e+00 -1.529253379777980815e+00
1.979999923706054688e+01 -9.000000000000000000e+00 -1.391109097644449566e+00
2.339999961853027344e+01 -9.000000000000000000e+00 -1.235104914449967506e+00
2.700000000000000000e+01 -9.000000000000000000e+00 -1.065994315844443374e+00
3.059999656677246094e+01 -9.000000000000000000e+00 -8.888752708213630838e-01
3.419999694824218750e+01 -9.000000000000000000e+00 -7.090117108674536262e-01
3.779999923706054688e+01 -9.000000000000000000e+00 -5.316506274317291947e-01
4.139999771118164062e+01 -9.000000000000000000e+00 -3.618430998482630723e-01
4.500000000000000000e+01 -9.000000000000000000e+00 -2.042665605717450261e-01
4.859999847412109375e+01 -9.000000000000000000e+00 -6.306731590027817025e-02
5.219999694824218750e+01 -9.000000000000000000e+00 5.828177673184779806e-02
5.579999923706054688e+01 -9.000000000000000000e+00 1.570985418795753097e-01
5.939999771118164062e+01 -9.000000000000000000e+00 2.315791232727859306e-01
6.299999618530273438e+01 -9.000000000000000000e+00 2.808567589116588437e-01
6.659999847412109375e+01 -9.000000000000000000e+00 3.050241763265447714e-01
7.019999694824218750e+01 -9.000000000000000000e+00 3.051233069134283160e-01
7.380000305175781250e+01 -9.000000000000000000e+00 2.831011330877388765e-01
7.739999389648437500e+01 -9.000000000000000000e+00 2.417333164120066824e-01
8.099999237060546875e+01 -9.000000000000000000e+00 1.845170738238011143e-01
8.459999847412109375e+01 -9.000000000000000000e+00 1.155401116402624967e-01
8.819999694824218750e+01 -9.000000000000000000e+00 3.932738414068558813e-02
9.180000305175781250e+01 -9.000000000000000000e+00 -3.932749635388035209e-02
9.540000152587890625e+01 -9.000000000000000000e+00 -1.155402238534572468e-01
9.900000000000000000e+01 -9.000000000000000000e+00 -1.845170364194028967e-01
1.026000061035156250e+02 -9.000000000000000000e+00 -2.417334102197662982e-01
1.061999969482421875e+02 -9.000000000000000000e+00 -2.831012078965354228e-01
1.097999954223632812e+02 -9.000000000000000000e+00 -3.051232665413903256e-01
1.133999938964843750e+02 -9.000000000000000000e+00 -3.050241573275817575e-01
1.170000076293945312e+02 -9.000000000000000000e+00 -2.808568147214923760e-01
1.205999984741210938e+02 -9.000000000000000000e+00 -2.315792693292111071e-01
1.241999893188476562e+02 -9.000000000000000000e+00 -1.570985418795753097e-01
1.277999954223632812e+02 -9.000000000000000000e+00 -5.828177673184779806e-02
1.313999938964843750e+02 -9.000000000000000000e+00 6.306731590027817025e-02
1.350000000000000000e+02 -9.000000000000000000e+00 2.042665605717450261e-01
1.385999908447265625e+02 -9.000000000000000000e+00 3.618424040028954125e-01
1.421999969482421875e+02 -9.000000000000000000e+00 5.316509575425057976e-01
1.458000030517578125e+02 -9.000000000000000000e+00 7.090117108674536262e-01
1.494000091552734375e+02 -9.000000000000000000e+00 8.888754536886586122e-01
1.530000000000000000e+02 -9.000000000000000000e+00 1.065994498711738681e+00
1.565999908447265625e+02 -9.000000000000000000e+00 1.235104437095709828e+00
1.601999969482421875e+02 -9.000000000000000000e+00 1.391109097644449566e+00
1.638000030517578125e+02 -9.000000000000000000e+00 1.529253857132238936e+00
1.673999938964843750e+02 -9.000000000000000000e+00 1.645290579130014530e+00
1.710000000000000000e+02 -9.000000000000000000e+00 1.735634734682453217e+00
1.746000061035156250e+02 -9.000000000000000000e+00 1.797475716164696591e+00
1.782000122070312500e+02 -9.000000000000000000e+00 1.828886794925201231e+00
1.800000071525573730e+00 -5.399999618530273438e+00 -1.828886317570943554e+00
5.399999618530273438e+00 -5.399999618530273438e+00 -1.797475716164696591e+00
9.000000000000000000e+00 -5.399999618530273438e+00 -1.735634734682453217e+00
1.260000038146972656e+01 -5.399999618530273438e+00 -1.645291203727753393e+00
1.619999885559082031e+01 -5.399999618530273438e+00 -1.529253379777980815e+00
1.979999923706054688e+01 -5.399999618530273438e+00 -1.391109097644449566e+00
2.339999961853027344e+01 -5.399999618530273438e+00 -1.235104914449967506e+00
2.700000000000000000e+01 -5.399999618530273438e+00 -1.065994315844443374e+00
3.059999656677246094e+01 -5.399999618530273438e+00 -8.888752708213630838e-01
3.419999694824218750e+01 -5.399999618530273438e+00 -7.090117108674536262e-01
3.779999923706054688e+01 -5.399999618530273438e+00 -5.316506274317291947e-01
4.139999771118164062e+01 -5.399999618530273438e+00 -3.618430998482630723e-01
4.500000000000000000e+01 -5.399999618530273438e+00 -2.042665605717450261e-01
4.859999847412109375e+01 -5.399999618530273438e+00 -6.306731590027817025e-02
5.219999694824218750e+01 -5.399999618530273438e+00 5.828177673184779806e-02
5.579999923706054688e+01 -5.399999618530273438e+00 1.570985418795753097e-01
5.939999771118164062e+01 -5.399999618530273438e+00 2.315791232727859306e-01
6.299999618530273438e+01 -5.399999618530273438e+00 2.808567589116588437e-01
6.659999847412109375e+01 -5.399999618530273438e+00 3.050241763265447714e-01
7.019999694824218750e+01 -5.399999618530273438e+00 3.051233069134283160e-01
7.380000305175781250e+01 -5.399999618530273438e+00 2.831011330877388765e-01
7.739999389648437500e+01 -5.399999618530273438e+00 2.417333164120066824e-01
8.099999237060546875e+01 -5.399999618530273438e+00 1.845170738238011143e-01
8.459999847412109375e+01 -5.399999618530273438e+00 1.155401116402624967e-01
8.819999694824218750e+01 -5.399999618530273438e+00 3.932738414068558813e-02
9.180000305175781250e+01 -5.399999618530273438e+00 -3.932749635388035209e-02
9.540000152587890625e+01 -5.399999618530273438e+00 -1.155402238534572468e-01
9.900000000000000000e+01 -5.399999618530273438e+00 -1.845170364194028967e-01
1.026000061035156250e+02 -5.399999618530273438e+00 -2.417334102197662982e-01
1.061999969482421875e+02 -5.399999618530273438e+00 -2.831012078965354228e-01
1.097999954223632812e+02 -5.399999618530273438e+00 -3.051232665413903256e-01
1.133999938964843750e+02 -5.399999618530273438e+00 -3.050241573275817575e-01
1.170000076293945312e+02 -5.399999618530273438e+00 -2.808568147214923760e-01
1.205999984741210938e+02 -5.399999618530273438e+00 -2.315792693292111071e-01
1.241999893188476562e+02 -5.399999618530273438e+00 -1.570985418795753097e-01
1.277999954223632812e+02 -5.399999618530273438e+00 -5.828177673184779806e-02
1.313999938964843750e+02 -5.399999618530273438e+00 6.306731590027817025e-02
1.350000000000000000e+02 -5.399999618530273438e+00 2.042665605717450261e-01
1.385999908447265625e+02 -5.399999618530273438e+00 3.618424040028954125e-01
1.421999969482421875e+02 -5.399999618530273438e+00 5.316509575425057976e-01
1.458000030517578125e+02 -5.399999618530273438e+00 7.090117108674536262e-01
1.494000091552734375e+02 -5.399999618530273438e+00 8.888754536886586122e-01
1.530000000000000000e+02 -5.399999618530273438e+00 1.065994498711738681e+00
1.565999908447265625e+02 -5.399999618530273438e+00 1.235104437095709828e+00
1.601999969482421875e+02 -5.399999618530273438e+00 1.391109097644449566e+00
1.638000030517578125e+02 -5.399999618530273438e+00 1.529253857132238936e+00
1.673999938964843750e+02 -5.399999618530273438e+00 1.645290579130014530e+00
1.710000000000000000e+02 -5.399999618530273438e+00 1.735634734682453217e+00
1.746000061035156250e+02 -5.399999618530273438e+00 1.797475716164696591e+00
1.782000122070312500e+02 -5.399999618530273438e+00 1.828886794925201231e+00
1.800000071525573730e+00 -1.800000071525573730e+00 -1.828886317570943554e+00
5.399999618530273438e+00 -1.800000071525573730e+00 -1.797475716164696591e+00
9.000000000000000000e+00 -1.800000071525573730e+00 -1.735634734682453217e+00
1.260000038146972656e+01 -1.800000071525573730e+00 -1.645291203727753393e+00
1.619999885559082031e+01 -1.800000071525573730e+00 -1.529253379777980815e+00
1.979999923706054688e+01 -1.800000071525573730e+00 -1.391109097644449566e+00
2.339999961853027344e+01 -1.800000071525573730e+00 -1.235104914449967506e+00
2.700000000000000000e+01 -1.800000071525573730e+00 -1.065994315844443374e+00
3.059999656677246094e+01 -1.800000071525573730e+00 -8.888752708213630838e-01
3.419999694824218750e+01 -1.800000071525573730e+00 -7.090117108674536262e-01
3.779999923706054688e+01 -1.800000071525573730e+00 -5.316506274317291947e-01
4.139999771118164062e+01 -1.800000071525573730e+00 -3.618430998482630723e-01
4.500000000000000000e+01 -1.800000071525573730e+00 -2.042665605717450261e-01
4.859999847412109375e+01 -1.800000071525573730e+00 -6.306731590027817025e-02
5.219999694824218750e+01 -1.800000071525573730e+00 5.828177673184779806e-02
5.579999923706054688e+01 -1.800000071525573730e+00 1.570985418795753097e-01
5.939999771118164062e+01 -1.800000071525573730e+00 2.315791232727859306e-01
6.299999618530273438e+01 -1.800000071525573730e+00 2.808567589116588437e-01
6.659999847412109375e+01 -1.800000071525573730e+00 3.050241763265447714e-01
7.019999694824218750e+01 -1.800000071525573730e+00 3.051233069134283160e-01
7.380000305175781250e+01 -1.800000071525573730e+00 2.831011330877388765e-01
7.739999389648437500e+01 -1.800000071525573730e+00 2.417333164120066824e-01
8.099999237060546875e+01 -1.800000071525573730e+00 1.845170738238011143e-01
8.459999847412109375e+01 -1.800000071525573730e+00 1.155401116402624967e-01
8.819999694824218750e+01 -1.800000071525573730e+00 3.932738414068558813e-02
9.180000305175781250e+01 -1.800000071525573730e+00 -3.932749635388035209e-02
9.540000152587890625e+01 -1.800000071525573730e+00 -1.155402238534572468e-01
9.900000000000000000e+01 -1.800000071525573730e+00 -1.845170364194028967e-01
1.026000061035156250e+02 -1.800000071525573730e+00 -2.417334102197662982e-01
1.061999969482421875e+02 -1.800000071525573730e+00 -2.831012078965354228e-01
1.097999954223632812e+02 -1.800000071525573730e+00 -3.051232665413903256e-01
1.133999938964843750e+02 -1.800000071525573730e+00 -3.050241573275817575e-01
1.170000076293945312e+02 -1.800000071525573730e+00 -2.808568147214923760e-01
1.205999984741210938e+02 -1.800000071525573730e+00 -2.315792693292111071e-01
1.241999893188476562e+02 -1.800000071525573730e+00 -1.570985418795753097e-01
1.277999954223632812e+02 -1.800000071525573730e+00 -5.828177673184779806e-02
1.313999938964843750e+02 -1.800000071525573730e+00 6.306731590027817025e-02
1.350000000000000000e+02 -1.800000071525573730e+00 2.042665605717450261e-01
1.385999908447265625e+02 -1.800000071525573730e+00 3.618424040028954125e-01
1.421999969482421875e+02 -1.800000071525573730e+00 5.316509575425057976e-01
1.458000030517578125e+02 -1.800000071525573730e+00 7.090117108674536262e-01
1.494000091552734375e+02 -1.800000071525573730e+00 8.888754536886586122e-01
1.530000000000000000e+02 -1.800000071525573730e+00 1.065994498711738681e+00
1.565999908447265625e+02 -1.800000071525573730e+00 1.235104437095709828e+00
1.601999969482421875e+02 -1.800000071525573730e+00 1.391109097644449566e+00
1.638000030517578125e+02 -1.800000071525573730e+00 1.529253857132238936e+00
1.673999938964843750e+02 -1.800000071525573730e+00 1.645290579130014530e+00
1.710000000000000000e+02 -1.800000071525573730e+00 1.735634734682453217e+00
1.746000061035156250e+02 -1.800000071525573730e+00 1.797475716164696591e+00
1.782000122070312500e+02 -1.800000071525573730e+00 1.828886794925201231e+00
1.800000071525573730e+00 1.800000071525573730e+00 -1.828886317570943554e+00
5.399999618530273438e+00 1.800000071525573730e+00 -1.797475716164696591e+00
9.000000000000000000e+00 1.800000071525573730e+00 -1.735634734682453217e+00
1.260000038146972656e+01 1.800000071525573730e+00 -1.645291203727753393e+00
1.619999885559082031e+01 1.800000071525573730e+00 -1.529253379777980815e+00
1.979999923706054688e+01 1.800000071525573730e+00 -1.391109097644449566e+00
2.339999961853027344e+01 1.800000071525573730e+00 -1.235104914449967506e+00
2.700000000000000000e+01 1.800000071525573730e+00 -1.065994315844443374e+00
3.059999656677246094e+01 1.800000071525573730e+00 -8.888752708213630838e-01
3.419999694824218750e+01 1.800000071525573730e+00 -7.090117108674536262e-01
3.779999923706054688e+01 1.800000071525573730e+00 -5.316506274317291947e-01
4.139999771118164062e+01 1.800000071525573730e+00 -3.618430998482630723e-01
4.500000000000000000e+01 1.800000071525573730e+00 -2.042665605717450261e-01
4.859999847412109375e+01 1.800000071525573730e+00 -6.306731590027817025e-02
5.219999694824218750e+01 1.800000071525573730e+00 5.828177673184779806e-02
5.579999923706054688e+01 1.800000071525573730e+00 1.570985418795753097e-01
5.939999771118164062e+01 1.800000071525573730e+00 2.315791232727859306e-01
6.299999618530273438e+01 1.800000071525573730e+00 2.808567589116588437e-01
6.659999847412109375e+01 1.800000071525573730e+00 3.050241763265447714e-01
7.019999694824218750e+01 1.800000071525573730e+00 3.051233069134283160e-01
7.380000305175781250e+01 1.800000071525573730e+00 2.831011330877388765e-01
7.739999389648437500e+01 1.800000071525573730e+00 2.417333164120066824e-01
8.099999237060546875e+01 1.800000071525573730e+00 1.845170738238011143e-01
8.459999847412109375e+01 1.800000071525573730e+00 1.155401116402624967e-01
8.819999694824218750e+01 1.800000071525573730e+00 3.932738414068558813e-02
9.180000305175781250e+01 1.800000071525573730e+00 -3.932749635388035209e-02
9.540000152587890625e+01 1.800000071525573730e+00 -1.155402238534572468e-01
9.900000000000000000e+01 1.800000071525573730e+00 -1.845170364194028967e-01
1.026000061035156250e+02 1.800000071525573730e+00 -2.417334102197662982e-01
1.061999969482421875e+02 1.800000071525573730e+00 -2.831012078965354228e-01
1.097999954223632812e+02 1.800000071525573730e+00 -3.051232665413903256e-01
1.133999938964843750e+02 1.800000071525573730e+00 -3.050241573275817575e-01
1.170000076293945312e+02 1.800000071525573730e+00 -2.808568147214923760e-01
1.205999984741210938e+02 1.800000071525573730e+00 -2.315792693292111071e-01
1.241999893188476562e+02 1.800000071525573730e+00 -1.570985418795753097e-01
1.277999954223632812e+02 1.800000071525573730e+00 -5.828177673184779806e-02
1.313999938964843750e+02 1.800000071525573730e+00 6.306731590027817025e-02
1.350000000000000000e+02 1.800000071525573730e+00 2.042665605717450261e-01
1.385999908447265625e+02 1.800000071525573730e+00 3.618424040028954125e-01
1.421999969482421875e+02 1.800000071525573730e+00 5.316509575425057976e-01
1.458000030517578125e+02 1.800000071525573730e+00 7.090117108674536262e-01
1.494000091552734375e+02 1.800000071525573730e+00 8.888754536886586122e-01
1.530000000000000000e+02 1.800000071525573730e+00 1.065994498711738681e+00
1.565999908447265625e+02 1.800000071525573730e+00 1.235104437095709828e+00
1.601999969482421875e+02 1.800000071525573730e+00 1.391109097644449566e+00
1.638000030517578125e+02 1.800000071525573730e+00 1.529253857132238936e+00
1.673999938964843750e+02 1.800000071525573730e+00 1.645290579130014530e+00
1.710000000000000000e+02 1.800000071525573730e+00 1.735634734682453217e+00
1.746000061035156250e+02 1.800000071525573730e+00 1.797475716164696591e+00
1.782000122070312500e+02 1.800000071525573730e+00 1.828886794925201231e+00
1.800000071525573730e+00 5.399999618530273438e+00 -1.828886317570943554e+00
5.399999618530273438e+00 5.399999618530273438e+00 -1.797475716164696591e+00
9.000000000000000000e+00 5.399999618530273438e+00 -1.735634734682453217e+00
1.260000038146972656e+01 5.399999618530273438e+00 -1.645291203727753393e+00
1.619999885559082031e+01 5.399999618530273438e+00 -1.529253379777980815e+00
1.979999923706054688e+01 5.399999618530273438e+00 -1.391109097644449566e+00
2.339999961853027344e+01 5.399999618530273438e+00 -1.235104914449967506e+00
2.700000000000000000e+01 5.399999618530273438e+00 -1.065994315844443374e+00
3.059999656677246094e+01 5.399999618530273438e+00 -8.888752708213630838e-01
3.419999694824218750e+01 5.399999618530273438e+00 -7.090117108674536262e-01
3.779999923706054688e+01 5.399999618530273438e+00 -5.316506274317291947e-01
4.139999771118164062e+01 5.399999618530273438e+00 -3.618430998482630723e-01
4.500000000000000000e+01 5.399999618530273438e+00 -2.042665605717450261e-01
4.859999847412109375e+01 5.399999618530273438e+00 -6.306731590027817025e-02
5.219999694824218750e+01 5.399999618530273438e+00 5.828177673184779806e-02
5.579999923706054688e+01 5.399999618530273438e+00 1.570985418795753097e-01
5.939999771118164062e+01 5.399999618530273438e+00 2.315791232727859306e-01
6.299999618530273438e+01 5.399999618530273438e+00 2.808567589116588437e-01
6.659999847412109375e+01 5.399999618530273438e+00 3.050241763265447714e-01
7.019999694824218750e+01 5.399999618530273438e+00 3.051233069134283160e-01
7.380000305175781250e+01 5.399999618530273438e+00 2.831011330877388765e-01
7.739999389648437500e+01 5.399999618530273438e+00 2.417333164120066824e-01
8.099999237060546875e+01 5.399999618530273438e+00 1.845170738238011143e-01
8.459999847412109375e+01 5.399999618530273438e+00 1.155401116402624967e-01
8.819999694824218750e+01 5.399999618530273438e+00 3.932738414068558813e-02
9.180000305175781250e+01 5.399999618530273438e+00 -3.932749635388035209e-02
9.540000152587890625e+01 5.399999618530273438e+00 -1.155402238534572468e-01
9.900000000000000000e+01 5.399999618530273438e+00 -1.845170364194028967e-01
1.026000061035156250e+02 5.399999618530273438e+00 -2.417334102197662982e-01
1.061999969482421875e+02 5.399999618530273438e+00 -2.831012078965354228e-01
1.097999954223632812e+02 5.399999618530273438e+00 -3.051232665413903256e-01
1.133999938964843750e+02 5.399999618530273438e+00 -3.050241573275817575e-01
1.170000076293945312e+02 5.399999618530273438e+00 -2.808568147214923760e-01
1.205999984741210938e+02 5.399999618530273438e+00 -2.315792693292111071e-01
1.241999893188476562e+02 5.399999618530273438e+00 -1.570985418795753097e-01
1.277999954223632812e+02 5.399999618530273438e+00 -5.828177673184779806e-02
1.313999938964843750e+02 5.399999618530273438e+00 6.306731590027817025e-02
1.350000000000000000e+02 5.399999618530273438e+00 2.042665605717450261e-01
1.385999908447265625e+02 5.399999618530273438e+00 3.618424040028954125e-01
1.421999969482421875e+02 5.399999618530273438e+00 5.316509575425057976e-01
1.458000030517578125e+02 5.399999618530273438e+00 7.090117108674536262e-01
1.494000091552734375e+02 5.399999618530273438e+00 8.888754536886586122e-01
1.530000000000000000e+02 5.399999618530273438e+00 1.065994498711738681e+00
1.565999908447265625e+02 5.399999618530273438e+00 1.235104437095709828e+00
1.601999969482421875e+02 5.399999618530273438e+00 1.391109097644449566e+00
1.638000030517578125e+02 5.399999618530273438e+00 1.529253857132238936e+00
1.673999938964843750e+02 5.399999618530273438e+00 1.645290579130014530e+00
1.710000000000000000e+02 5.399999618530273438e+00 1.735634734682453217e+00
1.746000061035156250e+02 5.399999618530273438e+00 1.797475716164696591e+00
1.782000122070312500e+02 5.399999618530273438e+00 1.828886794925201231e+00
1.800000071525573730e+00 9.000000000000000000e+00 -1.828886317570943554e+00
5.399999618530273438e+00 9.000000000000000000e+00 -1.797475716164696591e+00
9.000000000000000000e+00 9.000000000000000000e+00 -1.735634734682453217e+00
1.260000038146972656e+01 9.000000000000000000e+00 -1.645291203727753393e+00
1.619999885559082031e+01 9.000000000000000000e+00 -1.529253379777980815e+00
1.979999923706054688e+01 9.000000000000000000e+00 -1.391109097644449566e+00
2.339999961853027344e+01 9.000000000000000000e+00 -1.235104914449967506e+00
2.700000000000000000e+01 9.000000000000000000e+00 -1.065994315844443374e+00
3.059999656677246094e+01 9.000000000000000000e+00 -8.888752708213630838e-01
3.419999694824218750e+01 9.000000000000000000e+00 -7.090117108674536262e-01
3.779999923706054688e+01 9.000000000000000000e+00 -5.316506274317291947e-01
4.139999771118164062e+01 9.000000000000000000e+00 -3.618430998482630723e-01
4.500000000000000000e+01 9.000000000000000000e+00 -2.042665605717450261e-01
4.859999847412109375e+01 9.000000000000000000e+00 -6.306731590027817025e-02
5.219999694824218750e+01 9.000000000000000000e+00 5.828177673184779806e-02
5.579999923706054688e+01 9.000000000000000000e+00 1.570985418795753097e-01
5.939999771118164062e+01 9.000000000000000000e+00 2.315791232727859306e-01
6.299999618530273438e+01 9.000000000000000000e+00 2.808567589116588437e-01
6.659999847412109375e+01 9.000000000000000000e+00 3.050241763265447714e-01
7.019999694824218750e+01 9.000000000000000000e+00 3.051233069134283160e-01
7.380000305175781250e+01 9.000000000000000000e+00 2.831011330877388765e-01
7.739999389648437500e+01 9.000000000000000000e+00 2.417333164120066824e-01
8.099999237060546875e+01 9.000000000000000000e+00 1.845170738238011143e-01
8.459999847412109375e+01 9.000000000000000000e+00 1.155401116402624967e-01
8.819999694824218750e+01 9.000000000000000000e+00 3.932738414068558813e-02
9.180000305175781250e+01 9.000000000000000000e+00 -3.932749635388035209e-02
9.540000152587890625e+01 9.000000000000000000e+00 -1.155402238534572468e-01
9.900000000000000000e+01 9.000000000000000000e+00 -1.845170364194028967e-01
1.026000061035156250e+02 9.000000000000000000e+00 -2.417334102197662982e-01
1.061999969482421875e+02 9.000000000000000000e+00 -2.831012078965354228e-01
1.097999954223632812e+02 9.000000000000000000e+00 -3.051232665413903256e-01
1.133999938964843750e+02 9.000000000000000000e+00 -3.050241573275817575e-01
1.170000076293945312e+02 9.000000000000000000e+00 -2.808568147214923760e-01
1.205999984741210938e+02 9.000000000000000000e+00 -2.315792693292111071e-01
1.241999893188476562e+02 9.000000000000000000e+00 -1.570985418795753097e-01
1.277999954223632812e+02 9.000000000000000000e+00 -5.828177673184779806e-02
1.313999938964843750e+02 9.000000000000000000e+00 6.306731590027817025e-02
1.350000000000000000e+02 9.000000000000000000e+00 2.042665605717450261e-01
1.385999908447265625e+02 9.000000000000000000e+00 3.618424040028954125e-01
1.421999969482421875e+02 9.000000000000000000e+00 5.316509575425057976e-01
1.458000030517578125e+02 9.000000000000000000e+00 7.090117108674536262e-01
1.494000091552734375e+02 9.000000000000000000e+00 8.888754536886586122e-01
1.530000000000000000e+02 9.000000000000000000e+00 1.065994498711738681e+00
1.565999908447265625e+02 9.000000000000000000e+00 1.235104437095709828e+00
1.601999969482421875e+02 9.000000000000000000e+00 1.391109097644449566e+00
1.638000030517578125e+02 9.000000000000000000e+00 1.529253857132238936e+00
1.673999938964843750e+02 9.000000000000000000e+00 1.645290579130014530e+00
1.710000000000000000e+02 9.000000000000000000e+00 1.735634734682453217e+00
1.746000061035156250e+02 9.000000000000000000e+00 1.797475716164696591e+00
1.782000122070312500e+02 9.000000000000000000e+00 1.828886794925201231e+00
1.800000071525573730e+00 1.260000038146972656e+01 -1.828886317570943554e+00
5.399999618530273438e+00 1.260000038146972656e+01 -1.797475716164696591e+00
9.000000000000000000e+00 1.260000038146972656e+01 -1.735634734682453217e+00
1.260000038146972656e+01 1.260000038146972656e+01 -1.645291203727753393e+00
1.619999885559082031e+01 1.260000038146972656e+01 -1.529253379777980815e+00
1.979999923706054688e+01 1.260000038146972656e+01 -1.391109097644449566e+00
2.339999961853027344e+01 1.260000038146972656e+01 -1.235104914449967506e+00
2.700000000000000000e+01 1.260000038146972656e+01 -1.065994315844443374e+00
3.059999656677246094e+01 1.260000038146972656e+01 -8.888752708213630838e-01
3.419999694824218750e+01 1.260000038146972656e+01 -7.090117108674536262e-01
3.779999923706054688e+01 1.260000038146972656e+01 -5.316506274317291947e-01
4.139999771118164062e+01 1.260000038146972656e+01 -3.618430998482630723e-01
4.500000000000000000e+01 1.260000038146972656e+01 -2.042665605717450261e-01
4.859999847412109375e+01 1.260000038146972656e+01 -6.306731590027817025e-02
5.219999694824218750e+01 1.260000038146972656e+01 5.828177673184779806e-02
5.579999923706054688e+01 1.260000038146972656e+01 1.570985418795753097e-01
5.939999771118164062e+01 1.260000038146972656e+01 2.315791232727859306e-01
6.299999618530273438e+01 1.260000038146972656e+01 2.808567589116588437e-01
6.659999847412109375e+01 1.260000038146972656e+01 3.050241763265447714e-01
7.019999694824218750e+01 1.260000038146972656e+01 3.051233069134283160e-01
7.380000305175781250e+01 1.260000038146972656e+01 2.831011330877388765e-01
7.739999389648437500e+01 1.260000038146972656e+01 2.417333164120066824e-01
8.099999237060546875e+01 1.260000038146972656e+01 1.845170738238011143e-01
8.459999847412109375e+01 1.260000038146972656e+01 1.155401116402624967e-01
8.819999694824218750e+01 1.260000038146972656e+01 3.932738414068558813e-02
9.180000305175781250e+01 1.260000038146972656e+01 -3.932749635388035209e-02
9.540000152587890625e+01 1.260000038146972656e+01 -1.155402238534572468e-01
9.900000000000000000e+01 1.260000038146972656e+01 -1.845170364194028967e-01
1.026000061035156250e+02 1.260000038146972656e+01 -2.417334102197662982e-01
1.061999969482421875e+02 1.260000038146972656e+01 -2.831012078965354228e-01
1.097999954223632812e+02 1.260000038146972656e+01 -3.051232665413903256e-01
1.133999938964843750e+02 1.260000038146972656e+01 -3.050241573275817575e-01
1.170000076293945312e+02 1.260000038146972656e+01 -2.808568147214923760e-01
1.205999984741210938e+02 1.260000038146972656e+01 -2.315792693292111071e-01
1.241999893188476562e+02 1.260000038146972656e+01 -1.570985418795753097e-01
1.277999954223632812e+02 1.260000038146972656e+01 -5.828177673184779806e-02
1.313999938964843750e+02 1.260000038146972656e+01 6.306731590027817025e-02
1.350000000000000000e+02 1.260000038146972656e+01 2.042665605717450261e-01
1.385999908447265625e+02 1.260000038146972656e+01 3.618424040028954125e-01
1.421999969482421875e+02 1.260000038146972656e+01 5.316509575425057976e-01
1.458000030517578125e+02 1.260000038146972656e+01 7.090117108674536262e-01
1.494000091552734375e+02 1.260000038146972656e+01 8.888754536886586122e-01
1.530000000000000000e+02 1.260000038146972656e+01 1.065994498711738681e+00
1.565999908447265625e+02 1.260000038146972656e+01 1.235104437095709828e+00
1.601999969482421875e+02 1.260000038146972656e+01 1.391109097644449566e+00
1.638000030517578125e+02 1.260000038146972656e+01 1.529253857132238936e+00
1.673999938964843750e+02 1.260000038146972656e+01 1.645290579130014530e+00
1.710000000000000000e+02 1.260000038146972656e+01 1.735634734682453217e+00
1.746000061035156250e+02 1.260000038146972656e+01 1.797475716164696591e+00
1.782000122070312500e+02 1.260000038146972656e+01 1.828886794925201231e+00
1.800000071525573730e+00 1.619999885559082031e+01 -1.828886317570943554e+00
5.399999618530273438e+00 1.619999885559082031e+01 -1.797475716164696591e+00
9.000000000000000000e+00 1.619999885559082031e+01 -1.735634734682453217e+00
1.260000038146972656e+01 1.619999885559082031e+01 -1.645291203727753393e+00
1.619999885559082031e+01 1.619999885559082031e+01 -1.529253379777980815e+00
1.979999923706054688e+01 1.619999885559082031e+01 -1.391109097644449566e+00
2.339999961853027344e+01 1.619999885559082031e+01 -1.235104914449967506e+00
2.700000000000000000e+01 1.619999885559082031e+01 -1.065994315844443374e+00
3.059999656677246094e+01 1.619999885559082031e+01 -8.888752708213630838e-01
3.419999694824218750e+01 1.619999885559082031e+01 -7.090117108674536262e-01
3.779999923706054688e+01 1.619999885559082031e+01 -5.316506274317291947e-01
4.139999771118164062e+01 1.619999885559082031e+01 -3.618430998482630723e-01
4.500000000000000000e+01 1.619999885559082031e+01 -2.042665605717450261e-01
4.859999847412109375e+01 1.619999885559082031e+01 -6.306731590027817025e-02
5.219999694824218750e+01 1.619999885559082031e+01 5.828177673184779806e-02
5.579999923706054688e+01 1.619999885559082031e+01 1.570985418795753097e-01
5.939999771118164062e+01 1.619999885559082031e+01 2.315791232727859306e-01
6.299999618530273438e+01 1.619999885559082031e+01 2.808567589116588437e-01
6.659999847412109375e+01 1.619999885559082031e+01 3.050241763265447714e-01
7.019999694824218750e+01 1.619999885559082031e+01 3.051233069134283160e-01
7.380000305175781250e+01 1.619999885559082031e+01 2.831011330877388765e-01
7.739999389648437500e+01 1.619999885559082031e+01 2.417333164120066824e-01
8.099999237060546875e+01 1.619999885559082031e+01 1.845170738238011143e-01
8.459999847412109375e+01 1.619999885559082031e+01 1.155401116402624967e-01
8.819999694824218750e+01 1.619999885559082031e+01 3.932738414068558813e-02
9.180000305175781250e+01 1.619999885559082031e+01 -3.932749635388035209e-02
9.540000152587890625e+01 1.619999885559082031e+01 -1.155402238534572468e-01
9.900000000000000000e+01 1.619999885559082031e+01 -1.845170364194028967e-01
1.026000061035156250e+02 1.619999885559082031e+01 -2.417334102197662982e-01
1.061999969482421875e+02 1.619999885559082031e+01 -2.831012078965354228e-01
1.097999954223632812e+02 1.619999885559082031e+01 -3.051232665413903256e-01
1.133999938964843750e+02 1.619999885559082031e+01 -3.050241573275817575e-01
1.170000076293945312e+02 1.619999885559082031e+01 -2.808568147214923760e-01
1.205999984741210938e+02 1.619999885559082031e+01 -2.315792693292111071e-01
1.241999893188476562e+02 1.619999885559082031e+01 -1.570985418795753097e-01
1.277999954223632812e+02 1.619999885559082031e+01 -5.828177673184779806e-02
1.313999938964843750e+02 1.619999885559082031e+01 6.306731590027817025e-02
1.350000000000000000e+02 1.619999885559082031e+01 2.042665605717450261e-01
1.385999908447265625e+02 1.619999885559082031e+01 3.618424040028954125e-01
1.421999969482421875e+02 1.619999885559082031e+01 5.316509575425057976e-01
1.458000030517578125e+02 1.619999885559082031e+01 7.090117108674536262e-01
1.494000091552734375e+02 1.619999885559082031e+01 8.888754536886586122e-01
1.530000000000000000e+02 1.619999885559082031e+01 1.065994498711738681e+00
1.565999908447265625e+02 1.619999885559082031e+01 1.235104437095709828e+00
1.601999969482421875e+02 1.619999885559082031e+01 1.391109097644449566e+00
1.638000030517578125e+02 1.619999885559082031e+01 1.529253857132238936e+00
1.673999938964843750e+02 1.619999885559082031e+01 1.645290579130014530e+00
1.710000000000000000e+02 1.619999885559082031e+01 1.735634734682453217e+00
1.746000061035156250e+02 1.619999885559082031e+01 1.797475716164696591e+00
1.782000122070312500e+02 1.619999885559082031e+01 1.828886794925201231e+00
1.800000071525573730e+00 1.979999923706054688e+01 -1.828886317570943554e+00
5.399999618530273438e+00 1.979999923706054688e+01 -1.797475716164696591e+00
9.000000000000000000e+00 1.979999923706054688e+01 -1.735634734682453217e+00
1.260000038146972656e+01 1.979999923706054688e+01 -1.645291203727753393e+00
1.619999885559082031e+01 1.979999923706054688e+01 -1.529253379777980815e+00
1.979999923706054688e+01 1.979999923706054688e+01 -1.391109097644449566e+00
2.339999961853027344e+01 1.979999923706054688e+01 -1.235104914449967506e+00
2.700000000000000000e+01 1.979999923706054688e+01 -1.065994315844443374e+00
3.059999656677246094e+01 1.979999923706054688e+01 -8.888752708213630838e-01
3.419999694824218750e+01 1.979999923706054688e+01 -7.090117108674536262e-01
3.779999923706054688e+01 1.979999923706054688e+01 -5.316506274317291947e-01
4.139999771118164062e+01 1.979999923706054688e+01 -3.618430998482630723e-01
4.500000000000000000e+01 1.979999923706054688e+01 -2.042665605717450261e-01
4.859999847412109375e+01 1.979999923706054688e+01 -6.306731590027817025e-02
5.219999694824218750e+01 1.979999923706054688e+01 5.828177673184779806e-02
5.579999923706054688e+01 1.979999923706054688e+01 1.570985418795753097e-01
5.939999771118164062e+01 1.979999923706054688e+01 2.315791232727859306e-01
6.299999618530273438e+01 1.979999923706054688e+01 2.808567589116588437e-01
6.659999847412109375e+01 1.979999923706054688e+01 3.050241763265447714e-01
7.019999694824218750e+01 1.979999923706054688e+01 3.051233069134283160e-01
7.380000305175781250e+01 1.979999923706054688e+01 2.831011330877388765e-01
7.739999389648437500e+01 1.979999923706054688e+01 2.417333164120066824e-01
8.099999237060546875e+01 1.979999923706054688e+01 1.845170738238011143e-01
8.459999847412109375e+01 1.979999923706054688e+01 1.155401116402624967e-01
8.819999694824218750e+01 1.979999923706054688e+01 3.932738414068558813e-02
9.180000305175781250e+01 1.979999923706054688e+01 -3.932749635388035209e-02
9.540000152587890625e+01 1.979999923706054688e+01 -1.155402238534572468e-01
9.900000000000000000e+01 1.979999923706054688e+01 -1.845170364194028967e-01
1.026000061035156250e+02 1.979999923706054688e+01 -2.417334102197662982e-01
1.061999969482421875e+02 1.979999923706054688e+01 -2.831012078965354228e-01
1.097999954223632812e+02 1.979999923706054688e+01 -3.051232665413903256e-01
1.133999938964843750e+02 1.979999923706054688e+01 -3.050241573275817575e-01
1.170000076293945312e+02 1.979999923706054688e+01 -2.808568147214923760e-01
1.205999984741210938e+02 1.979999923706054688e+01 -2.315792693292111071e-01
1.241999893188476562e+02 1.979999923706054688e+01 -1.570985418795753097e-01
1.277999954223632812e+02 1.979999923706054688e+01 -5.828177673184779806e-02
1.313999938964843750e+02 1.979999923706054688e+01 6.306731590027817025e-02
1.350000000000000000e+02 1.979999923706054688e+01 2.042665605717450261e-01
1.385999908447265625e+02 1.979999923706054688e+01 3.618424040028954125e-01
1.421999969482421875e+02 1.979999923706054688e+01 5.316509575425057976e-01
1.458000030517578125e+02 1.979999923706054688e+01 7.090117108674536262e-01
1.494000091552734375e+02 1.979999923706054688e+01 8.888754536886586122e-01
1.530000000000000000e+02 1.979999923706054688e+01 1.065994498711738681e+00
1.565999908447265625e+02 1.979999923706054688e+01 1.235104437095709828e+00
1.601999969482421875e+02 1.979999923706054688e+01 1.391109097644449566e+00
1.638000030517578125e+02 1.979999923706054688e+01 1.529253857132238936e+00
1.673999938964843750e+02 1.979999923706054688e+01 1.645290579130014530e+00
1.710000000000000000e+02 1.979999923706054688e+01 1.735634734682453217e+00
1.746000061035156250e+02 1.979999923706054688e+01 1.797475716164696591e+00
1.782000122070312500e+02 1.979999923706054688e+01 1.828886794925201231e+00
1.800000071525573730e+00 2.339999961853027344e+01 -1.828886317570943554e+00
5.399999618530273438e+00 2.339999961853027344e+01 -1.797475716164696591e+00
9.000000000000000000e+00 2.339999961853027344e+01 -1.735634734682453217e+00
1.260000038146972656e+01 2.339999961853027344e+01 -1.645291203727753393e+00
1.619999885559082031e+01 2.339999961853027344e+01 -1.529253379777980815e+00
1.979999923706054688e+01 2.339999961853027344e+01 -1.391109097644449566e+00
2.339999961853027344e+01 2.339999961853027344e+01 -1.235104914449967506e+00
2.700000000000000000e+01 2.339999961853027344e+01 -1.065994315844443374e+00
3.059999656677246094e+01 2.339999961853027344e+01 -8.888752708213630838e-01
3.419999694824218750e+01 2.339999961853027344e+01 -7.090117108674536262e-01
3.779999923706054688e+01 2.339999961853027344e+01 -5.316506274317291947e-01
4.139999771118164062e+01 2.339999961853027344e+01 -3.618430998482630723e-01
4.500000000000000000e+01 2.339999961853027344e+01 -2.042665605717450261e-01
4.859999847412109375e+01 2.339999961853027344e+01 -6.306731590027817025e-02
5.219999694824218750e+01 2.339999961853027344e+01 5.828177673184779806e-02
5.579999923706054688e+01 2.339999961853027344e+01 1.570985418795753097e-01
5.939999771118164062e+01 2.339999961853027344e+01 2.315791232727859306e-01
6.299999618530273438e+01 2.339999961853027344e+01 2.808567589116588437e-01
6.659999847412109375e+01 2.339999961853027344e+01 3.050241763265447714e-01
7.019999694824218750e+01 2.339999961853027344e+01 3.051233069134283160e-01
7.380000305175781250e+01 2.339999961853027344e+01 2.831011330877388765e-01
7.739999389648437500e+01 2.339999961853027344e+01 2.417333164120066824e-01
8.099999237060546875e+01 2.339999961853027344e+01 1.845170738238011143e-01
8.459999847412109375e+01 2.339999961853027344e+01 1.155401116402624967e-01
8.819999694824218750e+01 2.339999961853027344e+01 3.932738414068558813e-02
9.180000305175781250e+01 2.339999961853027344e+01 -3.932749635388035209e-02
9.540000152587890625e+01 2.339999961853027344e+01 -1.155402238534572468e-01
9.900000000000000000e+01 2.339999961853027344e+01 -1.845170364194028967e-01
1.026000061035156250e+02 2.339999961853027344e+01 -2.417334102197662982e-01
1.061999969482421875e+02 2.339999961853027344e+01 -2.831012078965354228e-01
1.097999954223632812e+02 2.339999961853027344e+01 -3.051232665413903256e-01
1.133999938964843750e+02 2.339999961853027344e+01 -3.050241573275817575e-01
1.170000076293945312e+02 2.339999961853027344e+01 -2.808568147214923760e-01
1.205999984741210938e+02 2.339999961853027344e+01 -2.315792693292111071e-01
1.241999893188476562e+02 2.339999961853027344e+01 -1.570985418795753097e-01
1.277999954223632812e+02 2.339999961853027344e+01 -5.828177673184779806e-02
1.313999938964843750e+02 2.339999961853027344e+01 6.306731590027817025e-02
1.350000000000000000e+02 2.339999961853027344e+01 2.042665605717450261e-01
1.385999908447265625e+02 2.339999961853027344e+01 3.618424040028954125e-01
1.421999969482421875e+02 2.339999961853027344e+01 5.316509575425057976e-01
1.458000030517578125e+02 2.339999961853027344e+01 7.090117108674536262e-01
1.494000091552734375e+02 2.339999961853027344e+01 8.888754536886586122e-01
1.530000000000000000e+02 2.339999961853027344e+01 1.065994498711738681e+00
1.565999908447265625e+02 2.339999961853027344e+01 1.235104437095709828e+00
1.601999969482421875e+02 2.339999961853027344e+01 1.391109097644449566e+00
1.638000030517578125e+02 2.339999961853027344e+01 1.529253857132238936e+00
1.673999938964843750e+02 2.339999961853027344e+01 1.645290579130014530e+00
1.710000000000000000e+02 2.339999961853027344e+01 1.735634734682453217e+00
1.746000061035156250e+02 2.339999961853027344e+01 1.797475716164696591e+00
1.782000122070312500e+02 2.339999961853027344e+01 1.828886794925201231e+00
1.800000071525573730e+00 2.700000000000000000e+01 -1.828886317570943554e+00
5.399999618530273438e+00 2.700000000000000000e+01 -1.797475716164696591e+00
9.000000000000000000e+00 2.700000000000000000e+01 -1.735634734682453217e+00
1.260000038146972656e+01 2.700000000000000000e+01 -1.645291203727753393e+00
1.619999885559082031e+01 2.700000000000000000e+01 -1.529253379777980815e+00
1.979999923706054688e+01 2.700000000000000000e+01 -1.391109097644449566e+00
2.339999961853027344e+01 2.700000000000000000e+01 -1.235104914449967506e+00
2.700000000000000000e+01 2.700000000000000000e+01 -1.065994315844443374e+00
3.059999656677246094e+01 2.700000000000000000e+01 -8.888752708213630838e-01
3.419999694824218750e+01 2.700000000000000000e+01 -7.090117108674536262e-01
3.779999923706054688e+01 2.700000000000000000e+01 -5.316506274317291947e-01
4.139999771118164062e+01 2.700000000000000000e+01 -3.618430998482630723e-01
4.500000000000000000e+01 2.700000000000000000e+01 -2.042665605717450261e-01
4.859999847412109375e+01 2.700000000000000000e+01 -6.306731590027817025e-02
5.219999694824218750e+01 2.700000000000000000e+01 5.828177673184779806e-02
5.579999923706054688e+01 2.700000000000000000e+01 1.570985418795753097e-01
5.939999771118164062e+01 2.700000000000000000e+01 2.315791232727859306e-01
6.299999618530273438e+01 2.700000000000000000e+01 2.808567589116588437e-01
6.659999847412109375e+01 2.700000000000000000e+01 3.050241763265447714e-01
7.019999694824218750e+01 2.700000000000000000e+01 3.051233069134283160e-01
7.380000305175781250e+01 2.700000000000000000e+01 2.831011330877388765e-01
7.739999389648437500e+01 2.700000000000000000e+01 2.417333164120066824e-01
8.099999237060546875e+01 2.700000000000000000e+01 1.845170738238011143e-01
8.459999847412109375e+01 2.700000000000000000e+01 1.155401116402624967e-01
8.819999694824218750e+01 2.700000000000000000e+01 3.932738414068558813e-02
9.180000305175781250e+01 2.700000000000000000e+01 -3.932749635388035209e-02
9.540000152587890625e+01 2.700000000000000000e+01 -1.155402238534572468e-01
9.900000000000000000e+01 2.700000000000000000e+01 -1.845170364194028967e-01
1.026000061035156250e+02 2.700000000000000000e+01 -2.417334102197662982e-01
1.061999969482421875e+02 2.700000000000000000e+01 -2.831012078965354228e-01
1.097999954223632812e+02 2.700000000000000000e+01 -3.051232665413903256e-01
1.133999938964843750e+02 2.700000000000000000e+01 -3.050241573275817575e-01
1.170000076293945312e+02 2.700000000000000000e+01 -2.808568147214923760e-01
1.205999984741210938e+02 2.700000000000000000e+01 -2.315792693292111071e-01
1.241999893188476562e+02 2.700000000000000000e+01 -1.570985418795753097e-01
1.277999954223632812e+02 2.700000000000000000e+01 -5.828177673184779806e-02
1.313999938964843750e+02 2.700000000000000000e+01 6.306731590027817025e-02
1.350000000000000000e+02 2.700000000000000000e+01 2.042665605717450261e-01
1.385999908447265625e+02 2.700000000000000000e+01 3.618424040028954125e-01
1.421999969482421875e+02 2.700000000000000000e+01 5.316509575425057976e-01
1.458000030517578125e+02 2.700000000000000000e+01 7.090117108674536262e-01
1.494000091552734375e+02 2.700000000000000000e+01 8.888754536886586122e-01
1.530000000000000000e+02 2.700000000000000000e+01 1.065994498711738681e+00
1.565999908447265625e+02 2.700000000000000000e+01 1.235104437095709828e+00
1.601999969482421875e+02 2.700000000000000000e+01 1.391109097644449566e+00
1.638000030517578125e+02 2.700000000000000000e+01 1.529253857132238936e+00
1.673999938964843750e+02 2.700000000000000000e+01 1.645290579130014530e+00
1.710000000000000000e+02 2.700000000000000000e+01 1.735634734682453217e+00
1.746000061035156250e+02 2.700000000000000000e+01 1.797475716164696591e+00
1.782000122070312500e+02 2.700000000000000000e+01 1.828886794925201231e+00
1.800000071525573730e+00 3.059999656677246094e+01 -1.828886317570943554e+00
5.399999618530273438e+00 3.059999656677246094e+01 -1.797475716164696591e+00
9.000000000000000000e+00 3.059999656677246094e+01 -1.735634734682453217e+00
1.260000038146972656e+01 3.059999656677246094e+01 -1.645291203727753393e+00
1.619999885559082031e+01 3.059999656677246094e+01 -1.529253379777980815e+00
1.979999923706054688e+01 3.059999656677246094e+01 -1.391109097644449566e+00
2.339999961853027344e+01 3.059999656677246094e+01 -1.235104914449967506e+00
2.700000000000000000e+01 3.059999656677246094e+01 -1.065994315844443374e+00
3.059999656677246094e+01 3.059999656677246094e+01 -8.888752708213630838e-01
3.419999694824218750e+01 3.059999656677246094e+01 -7.090117108674536262e-01
3.779999923706054688e+01 3.059999656677246094e+01 -5.316506274317291947e-01
4.139999771118164062e+01 3.059999656677246094e+01 -3.618430998482630723e-01
4.500000000000000000e+01 3.059999656677246094e+01 -2.042665605717450261e-01
4.859999847412109375e+01 3.059999656677246094e+01 -6.306731590027817025e-02
5.219999694824218750e+01 3.059999656677246094e+01 5.828177673184779806e-02
5.579999923706054688e+01 3.059999656677246094e+01 1.570985418795753097e-01
5.939999771118164062e+01 3.059999656677246094e+01 2.315791232727859306e-01
6.299999618530273438e+01 3.059999656677246094e+01 2.808567589116588437e-01
6.659999847412109375e+01 3.059999656677246094e+01 3.050241763265447714e-01
7.019999694824218750e+01 3.059999656677246094e+01 3.051233069134283160e-01
7.380000305175781250e+01 3.059999656677246094e+01 2.831011330877388765e-01
7.739999389648437500e+01 3.059999656677246094e+01 2.417333164120066824e-01
8.099999237060546875e+01 3.059999656677246094e+01 1.845170738238011143e-01
8.459999847412109375e+01 3.059999656677246094e+01 1.155401116402624967e-01
8.819999694824218750e+01 3.059999656677246094e+01 3.932738414068558813e-02
9.180000305175781250e+01 3.059999656677246094e+01 -3.932749635388035209e-02
9.540000152587890625e+01 3.059999656677246094e+01 -1.155402238534572468e-01
9.900000000000000000e+01 3.059999656677246094e+01 -1.845170364194028967e-01
1.026000061035156250e+02 3.059999656677246094e+01 -2.417334102197662982e-01
1.061999969482421875e+02 3.059999656677246094e+01 -2.831012078965354228e-01
1.097999954223632812e+02 3.059999656677246094e+01 -3.051232665413903256e-01
1.133999938964843750e+02 3.059999656677246094e+01 -3.050241573275817575e-01
1.170000076293945312e+02 3.059999656677246094e+01 -2.808568147214923760e-01
1.205999984741210938e+02 3.059999656677246094e+01 -2.315792693292111071e-01
1.241999893188476562e+02 3.059999656677246094e+01 -1.570985418795753097e-01
1.277999954223632812e+02 3.059999656677246094e+01 -5.828177673184779806e-02
1.313999938964843750e+02 3.059999656677246094e+01 6.306731590027817025e-02
1.350000000000000000e+02 3.059999656677246094e+01 2.042665605717450261e-01
1.385999908447265625e+02 3.059999656677246094e+01 3.618424040028954125e-01
1.421999969482421875e+02 3.059999656677246094e+01 5.316509575425057976e-01
1.458000030517578125e+02 3.059999656677246094e+01 7.090117108674536262e-01
1.494000091552734375e+02 3.059999656677246094e+01 8.888754536886586122e-01
1.530000000000000000e+02 3.059999656677246094e+01 1.065994498711738681e+00
1.565999908447265625e+02 3.059999656677246094e+01 1.235104437095709828e+00
1.601999969482421875e+02 3.059999656677246094e+01 1.391109097644449566e+00
1.638000030517578125e+02 3.059999656677246094e+01 1.529253857132238936e+00
1.673999938964843750e+02 3.059999656677246094e+01 1.645290579130014530e+00
1.710000000000000000e+02 3.059999656677246094e+01 1.735634734682453217e+00
1.746000061035156250e+02 3.059999656677246094e+01 1.797475716164696591e+00
1.782000122070312500e+02 3.059999656677246094e+01 1.828886794925201231e+00
1.800000071525573730e+00 3.419999694824218750e+01 -1.828886317570943554e+00
5.399999618530273438e+00 3.419999694824218750e+01 -1.797475716164696591e+00
9.000000000000000000e+00 3.419999694824218750e+01 -1.735634734682453217e+00
1.260000038146972656e+01 3.419999694824218750e+01 -1.645291203727753393e+00
1.619999885559082031e+01 3.419999694824218750e+01 -1.529253379777980815e+00
1.979999923706054688e+01 3.419999694824218750e+01 -1.391109097644449566e+00
2.339999961853027344e+01 3.419999694824218750e+01 -1.235104914449967506e+00
2.700000000000000000e+01 3.419999694824218750e+01 -1.065994315844443374e+00
3.059999656677246094e+01 3.419999694824218750e+01 -8.888752708213630838e-01
3.419999694824218750e+01 3.419999694824218750e+01 -7.090117108674536262e-01
3.779999923706054688e+01 3.419999694824218750e+01 -5.316506274317291947e-01
4.139999771118164062e+01 3.419999694824218750e+01 -3.618430998482630723e-01
4.500000000000000000e+01 3.419999694824218750e+01 -2.042665605717450261e-01
4.859999847412109375e+01 3.419999694824218750e+01 -6.306731590027817025e-02
5.219999694824218750e+01 3.419999694824218750e+01 5.828177673184779806e-02
5.579999923706054688e+01 3.419999694824218750e+01 1.570985418795753097e-01
5.939999771118164062e+01 3.419999694824218750e+01 2.315791232727859306e-01
6.299999618530273438e+01 3.419999694824218750e+01 2.808567589116588437e-01
6.659999847412109375e+01 3.419999694824218750e+01 3.050241763265447714e-01
7.019999694824218750e+01 3.419999694824218750e+01 3.051233069134283160e-01
7.380000305175781250e+01 3.419999694824218750e+01 2.831011330877388765e-01
7.739999389648437500e+01 3.419999694824218750e+01 2.417333164120066824e-01
8.099999237060546875e+01 3.419999694824218750e+01 1.845170738238011143e-01
8.459999847412109375e+01 3.419999694824218750e+01 1.155401116402624967e-01
8.819999694824218750e+01 3.419999694824218750e+01 3.932738414068558813e-02
9.180000305175781250e+01 3.419999694824218750e+01 -3.932749635388035209e-02
9.540000152587890625e+01 3.419999694824218750e+01 -1.155402238534572468e-01
9.900000000000000000e+01 3.419999694824218750e+01 -1.845170364194028967e-01
1.026000061035156250e+02 3.419999694824218750e+01 -2.417334102197662982e-01
1.061999969482421875e+02 3.419999694824218750e+01 -2.831012078965354228e-01
1.097999954223632812e+02 3.419999694824218750e+01 -3.051232665413903256e-01
1.133999938964843750e+02 3.419999694824218750e+01 -3.050241573275817575e-01
1.170000076293945312e+02 3.419999694824218750e+01 -2.808568147214923760e-01
1.205999984741210938e+02 3.419999694824218750e+01 -2.315792693292111071e-01
1.241999893188476562e+02 3.419999694824218750e+01 -1.570985418795753097e-01
1.277999954223632812e+02 3.419999694824218750e+01 -5.828177673184779806e-02
1.313999938964843750e+02 3.419999694824218750e+01 6.306731590027817025e-02
1.350000000000000000e+02 3.419999694824218750e+01 2.042665605717450261e-01
1.385999908447265625e+02 3.419999694824218750e+01 3.618424040028954125e-01
1.421999969482421875e+02 3.419999694824218750e+01 5.316509575425057976e-01
1.458000030517578125e+02 3.419999694824218750e+01 7.090117108674536262e-01
1.494000091552734375e+02 3.419999694824218750e+01 8.888754536886586122e-01
1.530000000000000000e+02 3.419999694824218750e+01 1.065994498711738681e+00
1.565999908447265625e+02 3.419999694824218750e+01 1.235104437095709828e+00
1.601999969482421875e+02 3.419999694824218750e+01 1.391109097644449566e+00
1.638000030517578125e+02 3.419999694824218750e+01 1.529253857132238936e+00
1.673999938964843750e+02 3.419999694824218750e+01 1.645290579130014530e+00
1.710000000000000000e+02 3.419999694824218750e+01 1.735634734682453217e+00
1.746000061035156250e+02 3.419999694824218750e+01 1.797475716164696591e+00
1.782000122070312500e+02 3.419999694824218750e+01 1.828886794925201231e+00
1.800000071525573730e+00 3.779999923706054688e+01 -1.828886317570943554e+00
5.399999618530273438e+00 3.779999923706054688e+01 -1.797475716164696591e+00
9.000000000000000000e+00 3.779999923706054688e+01 -1.735634734682453217e+00
1.260000038146972656e+01 3.779999923706054688e+01 -1.645291203727753393e+00
1.619999885559082031e+01 3.779999923706054688e+01 -1.529253379777980815e+00
1.979999923706054688e+01 3.779999923706054688e+01 -1.391109097644449566e+00
2.339999961853027344e+01 3.779999923706054688e+01 -1.235104914449967506e+00
2.700000000000000000e+01 3.779999923706054688e+01 -1.065994315844443374e+00
3.059999656677246094e+01 3.779999923706054688e+01 -8.888752708213630838e-01
3.419999694824218750e+01 3.779999923706054688e+01 -7.090117108674536262e-01
3.779999923706054688e+01 3.779999923706054688e+01 -5.316506274317291947e-01
4.139999771118164062e+01 3.779999923706054688e+01 -3.618430998482630723e-01
4.500000000000000000e+01 3.779999923706054688e+01 -2.042665605717450261e-01
4.859999847412109375e+01 3.779999923706054688e+01 -6.306731590027817025e-02
5.219999694824218750e+01 3.779999923706054688e+01 5.828177673184779806e-02
5.579999923706054688e+01 3.779999923706054688e+01 1.570985418795753097e-01
5.939999771118164062e+01 3.779999923706054688e+01 2.315791232727859306e-01
6.299999618530273438e+01 3.779999923706054688e+01 2.808567589116588437e-01
6.659999847412109375e+01 3.779999923706054688e+01 3.050241763265447714e-01
7.019999694824218750e+01 3.779999923706054688e+01 3.051233069134283160e-01
7.380000305175781250e+01 3.779999923706054688e+01 2.831011330877388765e-01
7.739999389648437500e+01 3.779999923706054688e+01 2.417333164120066824e-01
8.099999237060546875e+01 3.779999923706054688e+01 1.845170738238011143e-01
8.459999847412109375e+01 3.779999923706054688e+01 1.155401116402624967e-01
8.819999694824218750e+01 3.779999923706054688e+01 3.932738414068558813e-02
9.180000305175781250e+01 3.779999923706054688e+01 -3.932749635388035209e-02
9.540000152587890625e+01 3.779999923706054688e+01 -1.155402238534572468e-01
9.900000000000000000e+01 3.779999923706054688e+01 -1.845170364194028967e-01
1.026000061035156250e+02 3.779999923706054688e+01 -2.417334102197662982e-01
1.061999969482421875e+02 3.779999923706054688e+01 -2.831012078965354228e-01
1.097999954223632812e+02 3.779999923706054688e+01 -3.051232665413903256e-01
1.133999938964843750e+02 3.779999923706054688e+01 -3.050241573275817575e-01
1.170000076293945312e+02 3.779999923706054688e+01 -2.808568147214923760e-01
1.205999984741210938e+02 3.779999923706054688e+01 -2.315792693292111071e-01
1.241999893188476562e+02 3.779999923706054688e+01 -1.570985418795753097e-01
1.277999954223632812e+02 3.779999923706054688e+01 -5.828177673184779806e-02
1.313999938964843750e+02 3.779999923706054688e+01 6.306731590027817025e-02
1.350000000000000000e+02 3.779999923706054688e+01 2.042665605717450261e-01
1.385999908447265625e+02 3.779999923706054688e+01 3.618424040028954125e-01
1.421999969482421875e+02 3.779999923706054688e+01 5.316509575425057976e-01
1.458000030517578125e+02 3.779999923706054688e+01 7.090117108674536262e-01
1.494000091552734375e+02 3.779999923706054688e+01 8.888754536886586122e-01
1.530000000000000000e+02 3.779999923706054688e+01 1.065994498711738681e+00
1.565999908447265625e+02 3.779999923706054688e+01 1.235104437095709828e+00
1.601999969482421875e+02 3.779999923706054688e+01 1.391109097644449566e+00
1.638000030517578125e+02 3.779999923706054688e+01 1.529253857132238936e+00
1.673999938964843750e+02 3.779999923706054688e+01 1.645290579130014530e+00
1.710000000000000000e+02 3.779999923706054688e+01 1.735634734682453217e+00
1.746000061035156250e+02 3.779999923706054688e+01 1.797475716164696591e+00
1.782000122070312500e+02 3.779999923706054688e+01 1.828886794925201231e+00
1.800000071525573730e+00 4.139999771118164062e+01 -1.828886317570943554e+00
5.399999618530273438e+00 4.139999771118164062e+01 -1.797475716164696591e+00
9.000000000000000000e+00 4.139999771118164062e+01 -1.735634734682453217e+00
1.260000038146972656e+01 4.139999771118164062e+01 -1.645291203727753393e+00
1.619999885559082031e+01 4.139999771118164062e+01 -1.529253379777980815e+00
1.979999923706054688e+01 4.139999771118164062e+01 -1.391109097644449566e+00
2.339999961853027344e+01 4.139999771118164062e+01 -1.235104914449967506e+00
2.700000000000000000e+01 4.139999771118164062e+01 -1.065994315844443374e+00
3.059999656677246094e+01 4.139999771118164062e+01 -8.888752708213630838e-01
3.419999694824218750e+01 4.139999771118164062e+01 -7.090117108674536262e-01
3.779999923706054688e+01 4.139999771118164062e+01 -5.316506274317291947e-01
4.139999771118164062e+01 4.139999771118164062e+01 -3.618430998482630723e-01
4.500000000000000000e+01 4.139999771118164062e+01 -2.042665605717450261e-01
4.859999847412109375e+01 4.139999771118164062e+01 -6.306731590027817025e-02
5.219999694824218750e+01 4.139999771118164062e+01 5.828177673184779806e-02
5.579999923706054688e+01 4.139999771118164062e+01 1.570985418795753097e-01
5.939999771118164062e+01 4.139999771118164062e+01 2.315791232727859306e-01
6.299999618530273438e+01 4.139999771118164062e+01 2.808567589116588437e-01
6.659999847412109375e+01 4.139999771118164062e+01 3.050241763265447714e-01
7.019999694824218750e+01 4.139999771118164062e+01 3.051233069134283160e-01
7.380000305175781250e+01 4.139999771118164062e+01 2.831011330877388765e-01
7.739999389648437500e+01 4.139999771118164062e+01 2.417333164120066824e-01
8.099999237060546875e+01 4.139999771118164062e+01 1.845170738238011143e-01
8.459999847412109375e+01 4.139999771118164062e+01 1.155401116402624967e-01
8.819999694824218750e+01 4.139999771118164062e+01 3.932738414068558813e-02
9.180000305175781250e+01 4.139999771118164062e+01 -3.932749635388035209e-02
9.540000152587890625e+01 4.139999771118164062e+01 -1.155402238534572468e-01
9.900000000000000000e+01 4.139999771118164062e+01 -1.845170364194028967e-01
1.026000061035156250e+02 4.139999771118164062e+01 -2.417334102197662982e-01
1.061999969482421875e+02 4.139999771118164062e+01 -2.831012078965354228e-01
1.097999954223632812e+02 4.139999771118164062e+01 -3.051232665413903256e-01
1.133999938964843750e+02 4.139999771118164062e+01 -3.050241573275817575e-01
1.170000076293945312e+02 4.139999771118164062e+01 -2.808568147214923760e-01
1.205999984741210938e+02 4.139999771118164062e+01 -2.315792693292111071e-01
1.241999893188476562e+02 4.139999771118164062e+01 -1.570985418795753097e-01
1.277999954223632812e+02 4.139999771118164062e+01 -5.828177673184779806e-02
1.313999938964843750e+02 4.139999771118164062e+01 6.306731590027817025e-02
1.350000000000000000e+02 4.139999771118164062e+01 2.042665605717450261e-01
1.385999908447265625e+02 4.139999771118164062e+01 3.618424040028954125e-01
1.421999969482421875e+02 4.139999771118164062e+01 5.316509575425057976e-01
1.458000030517578125e+02 4.139999771118164062e+01 7.090117108674536262e-01
1.494000091552734375e+02 4.139999771118164062e+01 8.888754536886586122e-01
1.530000000000000000e+02 4.139999771118164062e+01 1.065994498711738681e+00
1.565999908447265625e+02 4.139999771118164062e+01 1.235104437095709828e+00
1.601999969482421875e+02 4.139999771118164062e+01 1.391109097644449566e+00
1.638000030517578125e+02 4.139999771118164062e+01 1.529253857132238936e+00
1.673999938964843750e+02 4.139999771118164062e+01 1.645290579130014530e+00
1.710000000000000000e+02 4.139999771118164062e+01 1.735634734682453217e+00
1.746000061035156250e+02 4.139999771118164062e+01 1.797475716164696591e+00
1.782000122070312500e+02 4.139999771118164062e+01 1.828886794925201231e+00
1.800000071525573730e+00 4.500000000000000000e+01 -1.828886317570943554e+00
5.399999618530273438e+00 4.500000000000000000e+01 -1.797475716164696591e+00
9.000000000000000000e+00 4.500000000000000000e+01 -1.735634734682453217e+00
1.260000038146972656e+01 4.500000000000000000e+01 -1.645291203727753393e+00
1.619999885559082031e+01 4.500000000000000000e+01 -1.529253379777980815e+00
1.979999923706054688e+01 4.500000000000000000e+01 -1.391109097644449566e+00
2.339999961853027344e+01 4.500000000000000000e+01 -1.235104914449967506e+00
2.700000000000000000e+01 4.500000000000000000e+01 -1.065994315844443374e+00
3.059999656677246094e+01 4.500000000000000000e+01 -8.888752708213630838e-01
3.419999694824218750e+01 4.500000000000000000e+01 -7.090117108674536262e-01
3.779999923706054688e+01 4.500000000000000000e+01 -5.316506274317291947e-01
4.139999771118164062e+01 4.500000000000000000e+01 -3.618430998482630723e-01
4.500000000000000000e+01 4.500000000000000000e+01 -2.042665605717450261e-01
4.859999847412109375e+01 4.500000000000000000e+01 -6.306731590027817025e-02
5.219999694824218750e+01 4.500000000000000000e+01 5.828177673184779806e-02
5.579999923706054688e+01 4.500000000000000000e+01 1.570985418795753097e-01
5.939999771118164062e+01 4.500000000000000000e+01 2.315791232727859306e-01
6.299999618530273438e+01 4.500000000000000000e+01 2.808567589116588437e-01
6.659999847412109375e+01 4.500000000000000000e+01 3.050241763265447714e-01
7.019999694824218750e+01 4.500000000000000000e+01 3.051233069134283160e-01
7.380000305175781250e+01 4.500000000000000000e+01 2.831011330877388765e-01
7.739999389648437500e+01 4.500000000000000000e+01 2.417333164120066824e-01
8.099999237060546875e+01 4.500000000000000000e+01 1.845170738238011143e-01
8.459999847412109375e+01 4.500000000000000000e+01 1.155401116402624967e-01
8.819999694824218750e+01 4.500000000000000000e+01 3.932738414068558813e-02
9.180000305175781250e+01 4.500000000000000000e+01 -3.932749635388035209e-02
9.540000152587890625e+01 4.500000000000000000e+01 -1.155402238534572468e-01
9.900000000000000000e+01 4.500000000000000000e+01 -1.845170364194028967e-01
1.026000061035156250e+02 4.500000000000000000e+01 -2.417334102197662982e-01
1.061999969482421875e+02 4.500000000000000000e+01 -2.831012078965354228e-01
1.097999954223632812e+02 4.500000000000000000e+01 -3.051232665413903256e-01
1.133999938964843750e+02 4.500000000000000000e+01 -3.050241573275817575e-01
1.170000076293945312e+02 4.500000000000000000e+01 -2.808568147214923760e-01
1.205999984741210938e+02 4.500000000000000000e+01 -2.315792693292111071e-01
1.241999893188476562e+02 4.500000000000000000e+01 -1.570985418795753097e-01
1.277999954223632812e+02 4.500000000000000000e+01 -5.828177673184779806e-02
1.313999938964843750e+02 4.500000000000000000e+01 6.306731590027817025e-02
1.350000000000000000e+02 4.500000000000000000e+01 2.042665605717450261e-01
1.385999908447265625e+02 4.500000000000000000e+01 3.618424040028954125e-01
1.421999969482421875e+02 4.500000000000000000e+01 5.316509575425057976e-01
1.458000030517578125e+02 4.500000000000000000e+01 7.090117108674536262e-01
1.494000091552734375e+02 4.500000000000000000e+01 8.888754536886586122e-01
1.530000000000000000e+02 4.500000000000000000e+01 1.065994498711738681e+00
1.565999908447265625e+02 4.500000000000000000e+01 1.235104437095709828e+00
1.601999969482421875e+02 4.500000000000000000e+01 1.391109097644449566e+00
1.638000030517578125e+02 4.500000000000000000e+01 1.529253857132238936e+00
1.673999938964843750e+02 4.500000000000000000e+01 1.645290579130014530e+00
1.710000000000000000e+02 4.500000000000000000e+01 1.735634734682453217e+00
1.746000061035156250e+02 4.500000000000000000e+01 1.797475716164696591e+00
1.782000122070312500e+02 4.500000000000000000e+01 1.828886794925201231e+00
1.800000071525573730e+00 4.859999847412109375e+01 -1.828886317570943554e+00
5.399999618530273438e+00 4.859999847412109375e+01 -1.797475716164696591e+00
9.000000000000000000e+00 4.859999847412109375e+01 -1.735634734682453217e+00
1.260000038146972656e+01 4.859999847412109375e+01 -1.645291203727753393e+00
1.619999885559082031e+01 4.859999847412109375e+01 -1.529253379777980815e+00
1.979999923706054688e+01 4.859999847412109375e+01 -1.391109097644449566e+00
2.339999961853027344e+01 4.859999847412109375e+01 -1.235104914449967506e+00
2.700000000000000000e+01 4.859999847412109375e+01 -1.065994315844443374e+00
3.059999656677246094e+01 4.859999847412109375e+01 -8.888752708213630838e-01
3.419999694824218750e+01 4.859999847412109375e+01 -7.090117108674536262e-01
3.779999923706054688e+01 4.859999847412109375e+01 -5.316506274317291947e-01
4.139999771118164062e+01 4.859999847412109375e+01 -3.618430998482630723e-01
4.500000000000000000e+01 4.859999847412109375e+01 -2.042665605717450261e-01
4.859999847412109375e+01 4.859999847412109375e+01 -6.306731590027817025e-02
5.219999694824218750e+01 4.859999847412109375e+01 5.828177673184779806e-02
5.579999923706054688e+01 4.859999847412109375e+01 1.570985418795753097e-01
5.939999771118164062e+01 4.859999847412109375e+01 2.315791232727859306e-01
6.299999618530273438e+01 4.859999847412109375e+01 2.808567589116588437e-01
6.659999847412109375e+01 4.859999847412109375e+01 3.050241763265447714e-01
7.019999694824218750e+01 4.859999847412109375e+01 3.051233069134283160e-01
7.380000305175781250e+01 4.859999847412109375e+01 2.831011330877388765e-01
7.739999389648437500e+01 4.859999847412109375e+01 2.417333164120066824e-01
8.099999237060546875e+01 4.859999847412109375e+01 1.845170738238011143e-01
8.459999847412109375e+01 4.859999847412109375e+01 1.155401116402624967e-01
8.819999694824218750e+01 4.859999847412109375e+01 3.932738414068558813e-02
9.180000305175781250e+01 4.859999847412109375e+01 -3.932749635388035209e-02
9.540000152587890625e+01 4.859999847412109375e+01 -1.155402238534572468e-01
9.900000000000000000e+01 4.859999847412109375e+01 -1.845170364194028967e-01
1.026000061035156250e+02 4.859999847412109375e+01 -2.417334102197662982e-01
1.061999969482421875e+02 4.859999847412109375e+01 -2.831012078965354228e-01
1.097999954223632812e+02 4.859999847412109375e+01 -3.051232665413903256e-01
1.133999938964843750e+02 4.859999847412109375e+01 -3.050241573275817575e-01
1.170000076293945312e+02 4.859999847412109375e+01 -2.808568147214923760e-01
1.205999984741210938e+02 4.859999847412109375e+01 -2.315792693292111071e-01
1.241999893188476562e+02 4.859999847412109375e+01 -1.570985418795753097e-01
1.277999954223632812e+02 4.859999847412109375e+01 -5.828177673184779806e-02
1.313999938964843750e+02 4.859999847412109375e+01 6.306731590027817025e-02
1.350000000000000000e+02 4.859999847412109375e+01 2.042665605717450261e-01
1.385999908447265625e+02 4.859999847412109375e+01 3.618424040028954125e-01
1.421999969482421875e+02 4.859999847412109375e+01 5.316509575425057976e-01
1.458000030517578125e+02 4.859999847412109375e+01 7.090117108674536262e-01
1.494000091552734375e+02 4.859999847412109375e+01 8.888754536886586122e-01
1.530000000000000000e+02 4.859999847412109375e+01 1.065994498711738681e+00
1.565999908447265625e+02 4.859999847412109375e+01 1.235104437095709828e+00
1.601999969482421875e+02 4.859999847412109375e+01 1.391109097644449566e+00
1.638000030517578125e+02 4.859999847412109375e+01 1.529253857132238936e+00
1.673999938964843750e+02 4.859999847412109375e+01 1.645290579130014530e+00
1.710000000000000000e+02 4.859999847412109375e+01 1.735634734682453217e+00
1.746000061035156250e+02 4.859999847412109375e+01 1.797475716164696591e+00
1.782000122070312500e+02 4.859999847412109375e+01 1.828886794925201231e+00
1.800000071525573730e+00 5.219999694824218750e+01 -1.828886317570943554e+00
5.399999618530273438e+00 5.219999694824218750e+01 -1.797475716164696591e+00
9.000000000000000000e+00 5.219999694824218750e+01 -1.735634734682453217e+00
1.260000038146972656e+01 5.219999694824218750e+01 -1.645291203727753393e+00
1.619999885559082031e+01 5.219999694824218750e+01 -1.529253379777980815e+00
1.979999923706054688e+01 5.219999694824218750e+01 -1.391109097644449566e+00
2.339999961853027344e+01 5.219999694824218750e+01 -1.235104914449967506e+00
2.700000000000000000e+01 5.219999694824218750e+01 -1.065994315844443374e+00
3.059999656677246094e+01 5.219999694824218750e+01 -8.888752708213630838e-01
3.419999694824218750e+01 5.219999694824218750e+01 -7.090117108674536262e-01
3.779999923706054688e+01 5.219999694824218750e+01 -5.316506274317291947e-01
4.139999771118164062e+01 5.219999694824218750e+01 -3.618430998482630723e-01
4.500000000000000000e+01 5.219999694824218750e+01 -2.042665605717450261e-01
4.859999847412109375e+01 5.219999694824218750e+01 -6.306731590027817025e-02
5.219999694824218750e+01 5.219999694824218750e+01 5.828177673184779806e-02
5.579999923706054688e+01 5.219999694824218750e+01 1.570985418795753097e-01
5.939999771118164062e+01 5.219999694824218750e+01 2.315791232727859306e-01
6.299999618530273438e+01 5.219999694824218750e+01 2.808567589116588437e-01
6.659999847412109375e+01 5.219999694824218750e+01 3.050241763265447714e-01
7.019999694824218750e+01 5.219999694824218750e+01 3.051233069134283160e-01
7.380000305175781250e+01 5.219999694824218750e+01 2.831011330877388765e-01
7.739999389648437500e+01 5.219999694824218750e+01 2.417333164120066824e-01
8.099999237060546875e+01 5.219999694824218750e+01 1.845170738238011143e-01
8.459999847412109375e+01 5.219999694824218750e+01 1.155401116402624967e-01
8.819999694824218750e+01 5.219999694824218750e+01 3.932738414068558813e-02
9.180000305175781250e+01 5.219999694824218750e+01 -3.932749635388035209e-02
9.540000152587890625e+01 5.219999694824218750e+01 -1.155402238534572468e-01
9.900000000000000000e+01 5.219999694824218750e+01 -1.845170364194028967e-01
1.026000061035156250e+02 5.219999694824218750e+01 -2.417334102197662982e-01
1.061999969482421875e+02 5.219999694824218750e+01 -2.831012078965354228e-01
1.097999954223632812e+02 5.219999694824218750e+01 -3.051232665413903256e-01
1.133999938964843750e+02 5.219999694824218750e+01 -3.050241573275817575e-01
1.170000076293945312e+02 5.219999694824218750e+01 -2.808568147214923760e-01
1.205999984741210938e+02 5.219999694824218750e+01 -2.315792693292111071e-01
1.241999893188476562e+02 5.219999694824218750e+01 -1.570985418795753097e-01
1.277999954223632812e+02 5.219999694824218750e+01 -5.828177673184779806e-02
1.313999938964843750e+02 5.219999694824218750e+01 6.306731590027817025e-02
1.350000000000000000e+02 5.219999694824218750e+01 2.042665605717450261e-01
1.385999908447265625e+02 5.219999694824218750e+01 3.618424040028954125e-01
1.421999969482421875e+02 5.219999694824218750e+01 5.316509575425057976e-01
1.458000030517578125e+02 5.219999694824218750e+01 7.090117108674536262e-01
1.494000091552734375e+02 5.219999694824218750e+01 8.888754536886586122e-01
1.530000000000000000e+02 5.219999694824218750e+01 1.065994498711738681e+00
1.565999908447265625e+02 5.219999694824218750e+01 1.235104437095709828e+00
1.601999969482421875e+02 5.219999694824218750e+01 1.391109097644449566e+00
1.638000030517578125e+02 5.219999694824218750e+01 1.529253857132238936e+00
1.673999938964843750e+02 5.219999694824218750e+01 1.645290579130014530e+00
1.710000000000000000e+02 5.219999694824218750e+01 1.735634734682453217e+00
1.746000061035156250e+02 5.219999694824218750e+01 1.797475716164696591e+00
1.782000122070312500e+02 5.219999694824218750e+01 1.828886794925201231e+00
1.800000071525573730e+00 5.579999923706054688e+01 -1.828886317570943554e+00
5.399999618530273438e+00 5.579999923706054688e+01 -1.797475716164696591e+00
9.000000000000000000e+00 5.579999923706054688e+01 -1.735634734682453217e+00
1.260000038146972656e+01 5.579999923706054688e+01 -1.645291203727753393e+00
1.619999885559082031e+01 5.579999923706054688e+01 -1.529253379777980815e+00
1.979999923706054688e+01 5.579999923706054688e+01 -1.391109097644449566e+00
2.339999961853027344e+01 5.579999923706054688e+01 -1.235104914449967506e+00
2.700000000000000000e+01 5.579999923706054688e+01 -1.065994315844443374e+00
3.059999656677246094e+01 5.579999923706054688e+01 -8.888752708213630838e-01
3.419999694824218750e+01 5.579999923706054688e+01 -7.090117108674536262e-01
3.779999923706054688e+01 5.579999923706054688e+01 -5.316506274317291947e-01
4.139999771118164062e+01 5.579999923706054688e+01 -3.618430998482630723e-01
4.500000000000000000e+01 5.579999923706054688e+01 -2.042665605717450261e-01
4.859999847412109375e+01 5.579999923706054688e+01 -6.306731590027817025e-02
5.219999694824218750e+01 5.579999923706054688e+01 5.828177673184779806e-02
5.579999923706054688e+01 5.579999923706054688e+01 1.570985418795753097e-01
5.939999771118164062e+01 5.579999923706054688e+01 2.315791232727859306e-01
6.299999618530273438e+01 5.579999923706054688e+01 2.808567589116588437e-01
6.659999847412109375e+01 5.579999923706054688e+01 3.050241763265447714e-01
7.019999694824218750e+01 5.579999923706054688e+01 3.051233069134283160e-01
7.380000305175781250e+01 5.579999923706054688e+01 2.831011330877388765e-01
7.739999389648437500e+01 5.579999923706054688e+01 2.417333164120066824e-01
8.099999237060546875e+01 5.579999923706054688e+01 1.845170738238011143e-01
8.459999847412109375e+01 5.579999923706054688e+01 1.155401116402624967e-01
8.819999694824218750e+01 5.579999923706054688e+01 3.932738414068558813e-02
9.180000305175781250e+01 5.579999923706054688e+01 -3.932749635388035209e-02
9.540000152587890625e+01 5.579999923706054688e+01 -1.155402238534572468e-01
9.900000000000000000e+01 5.579999923706054688e+01 -1.845170364194028967e-01
1.026000061035156250e+02 5.579999923706054688e+01 -2.417334102197662982e-01
1.061999969482421875e+02 5.579999923706054688e+01 -2.831012078965354228e-01
1.097999954223632812e+02 5.579999923706054688e+01 -3.051232665413903256e-01
1.133999938964843750e+02 5.579999923706054688e+01 -3.050241573275817575e-01
1.170000076293945312e+02 5.579999923706054688e+01 -2.808568147214923760e-01
1.205999984741210938e+02 5.579999923706054688e+01 -2.315792693292111071e-01
1.241999893188476562e+02 5.579999923706054688e+01 -1.570985418795753097e-01
1.277999954223632812e+02 5.579999923706054688e+01 -5.828177673184779806e-02
1.313999938964843750e+02 5.579999923706054688e+01 6.306731590027817025e-02
1.350000000000000000e+02 5.579999923706054688e+01 2.042665605717450261e-01
1.385999908447265625e+02 5.579999923706054688e+01 3.618424040028954125e-01
1.421999969482421875e+02 5.579999923706054688e+01 5.316509575425057976e-01
1.458000030517578125e+02 5.579999923706054688e+01 7.090117108674536262e-01
1.494000091552734375e+02 5.579999923706054688e+01 8.888754536886586122e-01
1.530000000000000000e+02 5.579999923706054688e+01 1.065994498711738681e+00
1.565999908447265625e+02 5.579999923706054688e+01 1.235104437095709828e+00
1.601999969482421875e+02 5.579999923706054688e+01 1.391109097644449566e+00
1.638000030517578125e+02 5.579999923706054688e+01 1.529253857132238936e+00
1.673999938964843750e+02 5.579999923706054688e+01 1.645290579130014530e+00
1.710000000000000000e+02 5.579999923706054688e+01 1.735634734682453217e+00
1.746000061035156250e+02 5.579999923706054688e+01 1.797475716164696591e+00
1.782000122070312500e+02 5.579999923706054688e+01 1.828886794925201231e+00
1.800000071525573730e+00 5.939999771118164062e+01 -1.828886317570943554e+00
5.399999618530273438e+00 5.939999771118164062e+01 -1.797475716164696591e+00
9.000000000000000000e+00 5.939999771118164062e+01 -1.735634734682453217e+00
1.260000038146972656e+01 5.939999771118164062e+01 -1.645291203727753393e+00
1.619999885559082031e+01 5.939999771118164062e+01 -1.529253379777980815e+00
1.979999923706054688e+01 5.939999771118164062e+01 -1.391109097644449566e+00
2.339999961853027344e+01 5.939999771118164062e+01 -1.235104914449967506e+00
2.700000000000000000e+01 5.939999771118164062e+01 -1.065994315844443374e+00
3.059999656677246094e+01 5.939999771118164062e+01 -8.888752708213630838e-01
3.419999694824218750e+01 5.939999771118164062e+01 -7.090117108674536262e-01
3.779999923706054688e+01 5.939999771118164062e+01 -5.316506274317291947e-01
4.139999771118164062e+01 5.939999771118164062e+01 -3.618430998482630723e-01
4.500000000000000000e+01 5.939999771118164062e+01 -2.042665605717450261e-01
4.859999847412109375e+01 5.939999771118164062e+01 -6.306731590027817025e-02
5.219999694824218750e+01 5.939999771118164062e+01 5.828177673184779806e-02
5.579999923706054688e+01 5.939999771118164062e+01 1.570985418795753097e-01
5.939999771118164062e+01 5.939999771118164062e+01 2.315791232727859306e-01
6.299999618530273438e+01 5.939999771118164062e+01 2.808567589116588437e-01
6.659999847412109375e+01 5.939999771118164062e+01 3.050241763265447714e-01
7.019999694824218750e+01 5.939999771118164062e+01 3.051233069134283160e-01
7.380000305175781250e+01 5.939999771118164062e+01 2.831011330877388765e-01
7.739999389648437500e+01 5.939999771118164062e+01 2.417333164120066824e-01
8.099999237060546875e+01 5.939999771118164062e+01 1.845170738238011143e-01
8.459999847412109375e+01 5.939999771118164062e+01 1.155401116402624967e-01
8.819999694824218750e+01 5.939999771118164062e+01 3.932738414068558813e-02
9.180000305175781250e+01 5.939999771118164062e+01 -3.932749635388035209e-02
9.540000152587890625e+01 5.939999771118164062e+01 -1.155402238534572468e-01
9.900000000000000000e+01 5.939999771118164062e+01 -1.845170364194028967e-01
1.026000061035156250e+02 5.939999771118164062e+01 -2.417334102197662982e-01
1.061999969482421875e+02 5.939999771118164062e+01 -2.831012078965354228e-01
1.097999954223632812e+02 5.939999771118164062e+01 -3.051232665413903256e-01
1.133999938964843750e+02 5.939999771118164062e+01 -3.050241573275817575e-01
1.170000076293945312e+02 5.939999771118164062e+01 -2.808568147214923760e-01
1.205999984741210938e+02 5.939999771118164062e+01 -2.315792693292111071e-01
1.241999893188476562e+02 5.939999771118164062e+01 -1.570985418795753097e-01
1.277999954223632812e+02 5.939999771118164062e+01 -5.828177673184779806e-02
1.313999938964843750e+02 5.939999771118164062e+01 6.306731590027817025e-02
1.350000000000000000e+02 5.939999771118164062e+01 2.042665605717450261e-01
1.385999908447265625e+02 5.939999771118164062e+01 3.618424040028954125e-01
1.421999969482421875e+02 5.939999771118164062e+01 5.316509575425057976e-01
1.458000030517578125e+02 5.939999771118164062e+01 7.090117108674536262e-01
1.494000091552734375e+02 5.939999771118164062e+01 8.888754536886586122e-01
1.530000000000000000e+02 5.939999771118164062e+01 1.065994498711738681e+00
1.565999908447265625e+02 5.939999771118164062e+01 1.235104437095709828e+00
1.601999969482421875e+02 5.939999771118164062e+01 1.391109097644449566e+00
1.638000030517578125e+02 5.939999771118164062e+01 1.529253857132238936e+00
1.673999938964843750e+02 5.939999771118164062e+01 1.645290579130014530e+00
1.710000000000000000e+02 5.939999771118164062e+01 1.735634734682453217e+00
1.746000061035156250e+02 5.939999771118164062e+01 1.797475716164696591e+00
1.782000122070312500e+02 5.939999771118164062e+01 1.828886794925201231e+00
1.800000071525573730e+00 6.299999618530273438e+01 -1.828886317570943554e+00
5.399999618530273438e+00 6.299999618530273438e+01 -1.797475716164696591e+00
9.000000000000000000e+00 6.299999618530273438e+01 -1.735634734682453217e+00
1.260000038146972656e+01 6.299999618530273438e+01 -1.645291203727753393e+00
1.619999885559082031e+01 6.299999618530273438e+01 -1.529253379777980815e+00
1.979999923706054688e+01 6.299999618530273438e+01 -1.391109097644449566e+00
2.339999961853027344e+01 6.299999618530273438e+01 -1.235104914449967506e+00
2.700000000000000000e+01 6.299999618530273438e+01 -1.065994315844443374e+00
3.059999656677246094e+01 6.299999618530273438e+01 -8.888752708213630838e-01
3.419999694824218750e+01 6.299999618530273438e+01 -7.090117108674536262e-01
3.779999923706054688e+01 6.299999618530273438e+01 -5.316506274317291947e-01
4.139999771118164062e+01 6.299999618530273438e+01 -3.618430998482630723e-01
4.500000000000000000e+01 6.299999618530273438e+01 -2.042665605717450261e-01
4.859999847412109375e+01 6.299999618530273438e+01 -6.306731590027817025e-02
5.219999694824218750e+01 6.299999618530273438e+01 5.828177673184779806e-02
5.579999923706054688e+01 6.299999618530273438e+01 1.570985418795753097e-01
5.939999771118164062e+01 6.299999618530273438e+01 2.315791232727859306e-01
6.299999618530273438e+01 6.299999618530273438e+01 2.808567589116588437e-01
6.659999847412109375e+01 6.299999618530273438e+01 3.050241763265447714e-01
7.019999694824218750e+01 6.299999618530273438e+01 3.051233069134283160e-01
7.380000305175781250e+01 6.299999618530273438e+01 2.831011330877388765e-01
7.739999389648437500e+01 6.299999618530273438e+01 2.417333164120066824e-01
8.099999237060546875e+01 6.299999618530273438e+01 1.845170738238011143e-01
8.459999847412109375e+01 6.299999618530273438e+01 1.155401116402624967e-01
8.819999694824218750e+01 6.299999618530273438e+01 3.932738414068558813e-02
9.180000305175781250e+01 6.299999618530273438e+01 -3.932749635388035209e-02
9.540000152587890625e+01 6.299999618530273438e+01 -1.155402238534572468e-01
9.900000000000000000e+01 6.299999618530273438e+01 -1.845170364194028967e-01
1.026000061035156250e+02 6.299999618530273438e+01 -2.417334102197662982e-01
1.061999969482421875e+02 6.299999618530273438e+01 -2.831012078965354228e-01
1.097999954223632812e+02 6.299999618530273438e+01 -3.051232665413903256e-01
1.133999938964843750e+02 6.299999618530273438e+01 -3.050241573275817575e-01
1.170000076293945312e+02 6.299999618530273438e+01 -2.808568147214923760e-01
1.205999984741210938e+02 6.299999618530273438e+01 -2.315792693292111071e-01
1.241999893188476562e+02 6.299999618530273438e+01 -1.570985418795753097e-01
1.277999954223632812e+02 6.299999618530273438e+01 -5.828177673184779806e-02
1.313999938964843750e+02 6.299999618530273438e+01 6.306731590027817025e-02
1.350000000000000000e+02 6.299999618530273438e+01 2.042665605717450261e-01
1.385999908447265625e+02 6.299999618530273438e+01 3.618424040028954125e-01
1.421999969482421875e+02 6.299999618530273438e+01 5.316509575425057976e-01
1.458000030517578125e+02 6.299999618530273438e+01 7.090117108674536262e-01
1.494000091552734375e+02 6.299999618530273438e+01 8.888754536886586122e-01
1.530000000000000000e+02 6.299999618530273438e+01 1.065994498711738681e+00
1.565999908447265625e+02 6.299999618530273438e+01 1.235104437095709828e+00
1.601999969482421875e+02 6.299999618530273438e+01 1.391109097644449566e+00
1.638000030517578125e+02 6.299999618530273438e+01 1.529253857132238936e+00
1.673999938964843750e+02 6.299999618530273438e+01 1.645290579130014530e+00
1.710000000000000000e+02 6.299999618530273438e+01 1.735634734682453217e+00
1.746000061035156250e+02 6.299999618530273438e+01 1.797475716164696591e+00
1.782000122070312500e+02 6.299999618530273438e+01 1.828886794925201231e+00
1.800000071525573730e+00 6.659999847412109375e+01 -1.828886317570943554e+00
5.399999618530273438e+00 6.659999847412109375e+01 -1.797475716164696591e+00
9.000000000000000000e+00 6.659999847412109375e+01 -1.735634734682453217e+00
1.260000038146972656e+01 6.659999847412109375e+01 -1.645291203727753393e+00
1.619999885559082031e+01 6.659999847412109375e+01 -1.529253379777980815e+00
1.979999923706054688e+01 6.659999847412109375e+01 -1.391109097644449566e+00
2.339999961853027344e+01 6.659999847412109375e+01 -1.235104914449967506e+00
2.700000000000000000e+01 6.659999847412109375e+01 -1.065994315844443374e+00
3.059999656677246094e+01 6.659999847412109375e+01 -8.888752708213630838e-01
3.419999694824218750e+01 6.659999847412109375e+01 -7.090117108674536262e-01
3.779999923706054688e+01 6.659999847412109375e+01 -5.316506274317291947e-01
4.139999771118164062e+01 6.659999847412109375e+01 -3.618430998482630723e-01
4.500000000000000000e+01 6.659999847412109375e+01 -2.042665605717450261e-01
4.859999847412109375e+01 6.659999847412109375e+01 -6.306731590027817025e-02
5.219999694824218750e+01 6.659999847412109375e+01 5.828177673184779806e-02
5.579999923706054688e+01 6.659999847412109375e+01 1.570985418795753097e-01
5.939999771118164062e+01 6.659999847412109375e+01 2.315791232727859306e-01
6.299999618530273438e+01 6.659999847412109375e+01 2.808567589116588437e-01
6.659999847412109375e+01 6.659999847412109375e+01 3.050241763265447714e-01
7.019999694824218750e+01 6.659999847412109375e+01 3.051233069134283160e-01
7.380000305175781250e+01 6.659999847412109375e+01 2.831011330877388765e-01
7.739999389648437500e+01 6.659999847412109375e+01 2.417333164120066824e-01
8.099999237060546875e+01 6.659999847412109375e+01 1.845170738238011143e-01
8.459999847412109375e+01 6.659999847412109375e+01 1.155401116402624967e-01
8.819999694824218750e+01 6.659999847412109375e+01 3.932738414068558813e-02
9.180000305175781250e+01 6.659999847412109375e+01 -3.932749635388035209e-02
9.540000152587890625e+01 6.659999847412109375e+01 -1.155402238534572468e-01
9.900000000000000000e+01 6.659999847412109375e+01 -1.845170364194028967e-01
1.026000061035156250e+02 6.659999847412109375e+01 -2.417334102197662982e-01
1.061999969482421875e+02 6.659999847412109375e+01 -2.831012078965354228e-01
1.097999954223632812e+02 6.659999847412109375e+01 -3.051232665413903256e-01
1.133999938964843750e+02 6.659999847412109375e+01 -3.050241573275817575e-01
1.170000076293945312e+02 6.659999847412109375e+01 -2.808568147214923760e-01
1.205999984741210938e+02 6.659999847412109375e+01 -2.315792693292111071e-01
1.241999893188476562e+02 6.659999847412109375e+01 -1.570985418795753097e-01
1.277999954223632812e+02 6.659999847412109375e+01 -5.828177673184779806e-02
1.313999938964843750e+02 6.659999847412109375e+01 6.306731590027817025e-02
1.350000000000000000e+02 6.659999847412109375e+01 2.042665605717450261e-01
1.385999908447265625e+02 6.659999847412109375e+01 3.618424040028954125e-01
1.421999969482421875e+02 6.659999847412109375e+01 5.316509575425057976e-01
1.458000030517578125e+02 6.659999847412109375e+01 7.090117108674536262e-01
1.494000091552734375e+02 6.659999847412109375e+01 8.888754536886586122e-01
1.530000000000000000e+02 6.659999847412109375e+01 1.065994498711738681e+00
1.565999908447265625e+02 6.659999847412109375e+01 1.235104437095709828e+00
1.601999969482421875e+02 6.659999847412109375e+01 1.391109097644449566e+00
1.638000030517578125e+02 6.659999847412109375e+01 1.529253857132238936e+00
1.673999938964843750e+02 6.659999847412109375e+01 1.645290579130014530e+00
1.710000000000000000e+02 6.659999847412109375e+01 1.735634734682453217e+00
1.746000061035156250e+02 6.659999847412109375e+01 1.797475716164696591e+00
1.782000122070312500e+02 6.659999847412109375e+01 1.828886794925201231e+00
1.800000071525573730e+00 7.019999694824218750e+01 -1.828886317570943554e+00
5.399999618530273438e+00 7.019999694824218750e+01 -1.797475716164696591e+00
9.000000000000000000e+00 7.019999694824218750e+01 -1.735634734682453217e+00
1.260000038146972656e+01 7.019999694824218750e+01 -1.645291203727753393e+00
1.619999885559082031e+01 7.019999694824218750e+01 -1.529253379777980815e+00
1.979999923706054688e+01 7.019999694824218750e+01 -1.391109097644449566e+00
2.339999961853027344e+01 7.019999694824218750e+01 -1.235104914449967506e+00
2.700000000000000000e+01 7.019999694824218750e+01 -1.065994315844443374e+00
3.059999656677246094e+01 7.019999694824218750e+01 -8.888752708213630838e-01
3.419999694824218750e+01 7.019999694824218750e+01 -7.090117108674536262e-01
3.779999923706054688e+01 7.019999694824218750e+01 -5.316506274317291947e-01
4.139999771118164062e+01 7.019999694824218750e+01 -3.618430998482630723e-01
4.500000000000000000e+01 7.019999694824218750e+01 -2.042665605717450261e-01
4.859999847412109375e+01 7.019999694824218750e+01 -6.306731590027817025e-02
5.219999694824218750e+01 7.019999694824218750e+01 5.828177673184779806e-02
5.579999923706054688e+01 7.019999694824218750e+01 1.570985418795753097e-01
5.939999771118164062e+01 7.019999694824218750e+01 2.315791232727859306e-01
6.299999618530273438e+01 7.019999694824218750e+01 2.808567589116588437e-01
6.659999847412109375e+01 7.019999694824218750e+01 3.050241763265447714e-01
7.019999694824218750e+01 7.019999694824218750e+01 3.051233069134283160e-01
7.380000305175781250e+01 7.019999694824218750e+01 2.831011330877388765e-01
7.739999389648437500e+01 7.019999694824218750e+01 2.417333164120066824e-01
8.099999237060546875e+01 7.019999694824218750e+01 1.845170738238011143e-01
8.459999847412109375e+01 7.019999694824218750e+01 1.155401116402624967e-01
8.819999694824218750e+01 7.019999694824218750e+01 3.932738414068558813e-02
9.180000305175781250e+01 7.019999694824218750e+01 -3.932749635388035209e-02
9.540000152587890625e+01 7.019999694824218750e+01 -1.155402238534572468e-01
9.900000000000000000e+01 7.019999694824218750e+01 -1.845170364194028967e-01
1.026000061035156250e+02 7.019999694824218750e+01 -2.417334102197662982e-01
1.061999969482421875e+02 7.019999694824218750e+01 -2.831012078965354228e-01
1.097999954223632812e+02 7.019999694824218750e+01 -3.051232665413903256e-01
1.133999938964843750e+02 7.019999694824218750e+01 -3.050241573275817575e-01
1.170000076293945312e+02 7.019999694824218750e+01 -2.808568147214923760e-01
1.205999984741210938e+02 7.019999694824218750e+01 -2.315792693292111071e-01
1.241999893188476562e+02 7.019999694824218750e+01 -1.570985418795753097e-01
1.277999954223632812e+02 7.019999694824218750e+01 -5.828177673184779806e-02
1.313999938964843750e+02 7.019999694824218750e+01 6.306731590027817025e-02
1.350000000000000000e+02 7.019999694824218750e+01 2.042665605717450261e-01
1.385999908447265625e+02 7.019999694824218750e+01 3.618424040028954125e-01
1.421999969482421875e+02 7.019999694824218750e+01 5.316509575425057976e-01
1.458000030517578125e+02 7.019999694824218750e+01 7.090117108674536262e-01
1.494000091552734375e+02 7.019999694824218750e+01 8.888754536886586122e-01
1.530000000000000000e+02 7.019999694824218750e+01 1.065994498711738681e+00
1.565999908447265625e+02 7.019999694824218750e+01 1.235104437095709828e+00
1.601999969482421875e+02 7.019999694824218750e+01 1.391109097644449566e+00
1.638000030517578125e+02 7.019999694824218750e+01 1.529253857132238936e+00
1.673999938964843750e+02 7.019999694824218750e+01 1.645290579130014530e+00
1.710000000000000000e+02 7.019999694824218750e+01 1.735634734682453217e+00
1.746000061035156250e+02 7.019999694824218750e+01 1.797475716164696591e+00
1.782000122070312500e+02 7.019999694824218750e+01 1.828886794925201231e+00
1.800000071525573730e+00 7.380000305175781250e+01 -1.828886317570943554e+00
5.399999618530273438e+00 7.380000305175781250e+01 -1.797475716164696591e+00
9.000000000000000000e+00 7.380000305175781250e+01 -1.735634734682453217e+00
1.260000038146972656e+01 7.380000305175781250e+01 -1.645291203727753393e+00
1.619999885559082031e+01 7.380000305175781250e+01 -1.529253379777980815e+00
1.979999923706054688e+01 7.380000305175781250e+01 -1.391109097644449566e+00
2.339999961853027344e+01 7.380000305175781250e+01 -1.235104914449967506e+00
2.700000000000000000e+01 7.380000305175781250e+01 -1.065994315844443374e+00
3.059999656677246094e+01 7.380000305175781250e+01 -8.888752708213630838e-01
3.419999694824218750e+01 7.380000305175781250e+01 -7.090117108674536262e-01
3.779999923706054688e+01 7.380000305175781250e+01 -5.316506274317291947e-01
4.139999771118164062e+01 7.380000305175781250e+01 -3.618430998482630723e-01
4.500000000000000000e+01 7.380000305175781250e+01 -2.042665605717450261e-01
4.859999847412109375e+01 7.380000305175781250e+01 -6.306731590027817025e-02
5.219999694824218750e+01 7.380000305175781250e+01 5.828177673184779806e-02
5.579999923706054688e+01 7.380000305175781250e+01 1.570985418795753097e-01
5.939999771118164062e+01 7.380000305175781250e+01 2.315791232727859306e-01
6.299999618530273438e+01 7.380000305175781250e+01 2.808567589116588437e-01
6.659999847412109375e+01 7.380000305175781250e+01 3.050241763265447714e-01
7.019999694824218750e+01 7.380000305175781250e+01 3.051233069134283160e-01
7.380000305175781250e+01 7.380000305175781250e+01 2.831011330877388765e-01
7.739999389648437500e+01 7.380000305175781250e+01 2.417333164120066824e-01
8.099999237060546875e+01 7.380000305175781250e+01 1.845170738238011143e-01
8.459999847412109375e+01 7.380000305175781250e+01 1.155401116402624967e-01
8.819999694824218750e+01 7.380000305175781250e+01 3.932738414068558813e-02
9.180000305175781250e+01 7.380000305175781250e+01 -3.932749635388035209e-02
9.540000152587890625e+01 7.380000305175781250e+01 -1.155402238534572468e-01
9.900000000000000000e+01 7.380000305175781250e+01 -1.845170364194028967e-01
1.026000061035156250e+02 7.380000305175781250e+01 -2.417334102197662982e-01
1.061999969482421875e+02 7.380000305175781250e+01 -2.831012078965354228e-01
1.097999954223632812e+02 7.380000305175781250e+01 -3.051232665413903256e-01
1.133999938964843750e+02 7.380000305175781250e+01 -3.050241573275817575e-01
1.170000076293945312e+02 7.380000305175781250e+01 -2.808568147214923760e-01
1.205999984741210938e+02 7.380000305175781250e+01 -2.315792693292111071e-01
1.241999893188476562e+02 7.380000305175781250e+01 -1.570985418795753097e-01
1.277999954223632812e+02 7.380000305175781250e+01 -5.828177673184779806e-02
1.313999938964843750e+02 7.380000305175781250e+01 6.306731590027817025e-02
1.350000000000000000e+02 7.380000305175781250e+01 2.042665605717450261e-01
1.385999908447265625e+02 7.380000305175781250e+01 3.618424040028954125e-01
1.421999969482421875e+02 7.380000305175781250e+01 5.316509575425057976e-01
1.458000030517578125e+02 7.380000305175781250e+01 7.090117108674536262e-01
1.494000091552734375e+02 7.380000305175781250e+01 8.888754536886586122e-01
1.530000000000000000e+02 7.380000305175781250e+01 1.065994498711738681e+00
1.565999908447265625e+02 7.380000305175781250e+01 1.235104437095709828e+00
1.601999969482421875e+02 7.380000305175781250e+01 1.391109097644449566e+00
1.638000030517578125e+02 7.380000305175781250e+01 1.529253857132238936e+00
1.673999938964843750e+02 7.380000305175781250e+01 1.645290579130014530e+00
1.710000000000000000e+02 7.380000305175781250e+01 1.735634734682453217e+00
1.746000061035156250e+02 7.380000305175781250e+01 1.797475716164696591e+00
1.782000122070312500e+02 7.380000305175781250e+01 1.828886794925201231e+00
1.800000071525573730e+00 7.739999389648437500e+01 -1.828886317570943554e+00
5.399999618530273438e+00 7.739999389648437500e+01 -1.797475716164696591e+00
9.000000000000000000e+00 7.739999389648437500e+01 -1.735634734682453217e+00
1.260000038146972656e+01 7.739999389648437500e+01 -1.645291203727753393e+00
1.619999885559082031e+01 7.739999389648437500e+01 -1.529253379777980815e+00
1.979999923706054688e+01 7.739999389648437500e+01 -1.391109097644449566e+00
2.339999961853027344e+01 7.739999389648437500e+01 -1.235104914449967506e+00
2.700000000000000000e+01 7.739999389648437500e+01 -1.065994315844443374e+00
3.059999656677246094e+01 7.739999389648437500e+01 -8.888752708213630838e-01
3.419999694824218750e+01 7.739999389648437500e+01 -7.090117108674536262e-01
3.779999923706054688e+01 7.739999389648437500e+01 -5.316506274317291947e-01
4.139999771118164062e+01 7.739999389648437500e+01 -3.618430998482630723e-01
4.500000000000000000e+01 7.739999389648437500e+01 -2.042665605717450261e-01
4.859999847412109375e+01 7.739999389648437500e+01 -6.306731590027817025e-02
5.219999694824218750e+01 7.739999389648437500e+01 5.828177673184779806e-02
5.579999923706054688e+01 7.739999389648437500e+01 1.570985418795753097e-01
5.939999771118164062e+01 7.739999389648437500e+01 2.315791232727859306e-01
6.299999618530273438e+01 7.739999389648437500e+01 2.808567589116588437e-01
6.659999847412109375e+01 7.739999389648437500e+01 3.050241763265447714e-01
7.019999694824218750e+01 7.739999389648437500e+01 3.051233069134283160e-01
7.380000305175781250e+01 7.739999389648437500e+01 2.831011330877388765e-01
7.739999389648437500e+01 7.739999389648437500e+01 2.417333164120066824e-01
8.099999237060546875e+01 7.739999389648437500e+01 1.845170738238011143e-01
8.459999847412109375e+01 7.739999389648437500e+01 1.155401116402624967e-01
8.819999694824218750e+01 7.739999389648437500e+01 3.932738414068558813e-02
9.180000305175781250e+01 7.739999389648437500e+01 -3.932749635388035209e-02
9.540000152587890625e+01 7.739999389648437500e+01 -1.155402238534572468e-01
9.900000000000000000e+01 7.739999389648437500e+01 -1.845170364194028967e-01
1.026000061035156250e+02 7.739999389648437500e+01 -2.417334102197662982e-01
1.061999969482421875e+02 7.739999389648437500e+01 -2.831012078965354228e-01
1.097999954223632812e+02 7.739999389648437500e+01 -3.051232665413903256e-01
1.133999938964843750e+02 7.739999389648437500e+01 -3.050241573275817575e-01
1.170000076293945312e+02 7.739999389648437500e+01 -2.808568147214923760e-01
1.205999984741210938e+02 7.739999389648437500e+01 -2.315792693292111071e-01
1.241999893188476562e+02 7.739999389648437500e+01 -1.570985418795753097e-01
1.277999954223632812e+02 7.739999389648437500e+01 -5.828177673184779806e-02
1.313999938964843750e+02 7.739999389648437500e+01 6.306731590027817025e-02
1.350000000000000000e+02 7.739999389648437500e+01 2.042665605717450261e-01
1.385999908447265625e+02 7.739999389648437500e+01 3.618424040028954125e-01
1.421999969482421875e+02 7.739999389648437500e+01 5.316509575425057976e-01
1.458000030517578125e+02 7.739999389648437500e+01 7.090117108674536262e-01
1.494000091552734375e+02 7.739999389648437500e+01 8.888754536886586122e-01
1.530000000000000000e+02 7.739999389648437500e+01 1.065994498711738681e+00
1.565999908447265625e+02 7.739999389648437500e+01 1.235104437095709828e+00
1.601999969482421875e+02 7.739999389648437500e+01 1.391109097644449566e+00
1.638000030517578125e+02 7.739999389648437500e+01 1.529253857132238936e+00
1.673999938964843750e+02 7.739999389648437500e+01 1.645290579130014530e+00
1.710000000000000000e+02 7.739999389648437500e+01 1.735634734682453217e+00
1.746000061035156250e+02 7.739999389648437500e+01 1.797475716164696591e+00
1.782000122070312500e+02 7.739999389648437500e+01 1.828886794925201231e+00
1.800000071525573730e+00 8.099999237060546875e+01 -1.828886317570943554e+00
5.399999618530273438e+00 8.099999237060546875e+01 -1.797475716164696591e+00
9.000000000000000000e+00 8.099999237060546875e+01 -1.735634734682453217e+00
1.260000038146972656e+01 8.099999237060546875e+01 -1.645291203727753393e+00
1.619999885559082031e+01 8.099999237060546875e+01 -1.529253379777980815e+00
1.979999923706054688e+01 8.099999237060546875e+01 -1.391109097644449566e+00
2.339999961853027344e+01 8.099999237060546875e+01 -1.235104914449967506e+00
2.700000000000000000e+01 8.099999237060546875e+01 -1.065994315844443374e+00
3.059999656677246094e+01 8.099999237060546875e+01 -8.888752708213630838e-01
3.419999694824218750e+01 8.099999237060546875e+01 -7.090117108674536262e-01
3.779999923706054688e+01 8.099999237060546875e+01 -5.316506274317291947e-01
4.139999771118164062e+01 8.099999237060546875e+01 -3.618430998482630723e-01
4.500000000000000000e+01 8.099999237060546875e+01 -2.042665605717450261e-01
4.859999847412109375e+01 8.099999237060546875e+01 -6.306731590027817025e-02
5.219999694824218750e+01 8.099999237060546875e+01 5.828177673184779806e-02
5.579999923706054688e+01 8.099999237060546875e+01 1.570985418795753097e-01
5.939999771118164062e+01 8.099999237060546875e+01 2.315791232727859306e-01
6.299999618530273438e+01 8.099999237060546875e+01 2.808567589116588437e-01
6.659999847412109375e+01 8.099999237060546875e+01 3.050241763265447714e-01
7.019999694824218750e+01 8.099999237060546875e+01 3.051233069134283160e-01
7.380000305175781250e+01 8.099999237060546875e+01 2.831011330877388765e-01
7.739999389648437500e+01 8.099999237060546875e+01 2.417333164120066824e-01
8.099999237060546875e+01 8.099999237060546875e+01 1.845170738238011143e-01
8.459999847412109375e+01 8.099999237060546875e+01 1.155401116402624967e-01
8.819999694824218750e+01 8.099999237060546875e+01 3.932738414068558813e-02
9.180000305175781250e+01 8.099999237060546875e+01 -3.932749635388035209e-02
9.540000152587890625e+01 8.099999237060546875e+01 -1.155402238534572468e-01
9.900000000000000000e+01 8.099999237060546875e+01 -1.845170364194028967e-01
1.026000061035156250e+02 8.099999237060546875e+01 -2.417334102197662982e-01
1.061999969482421875e+02 8.099999237060546875e+01 -2.831012078965354228e-01
1.097999954223632812e+02 8.099999237060546875e+01 -3.051232665413903256e-01
1.133999938964843750e+02 8.099999237060546875e+01 -3.050241573275817575e-01
1.170000076293945312e+02 8.099999237060546875e+01 -2.808568147214923760e-01
1.205999984741210938e+02 8.099999237060546875e+01 -2.315792693292111071e-01
1.241999893188476562e+02 8.099999237060546875e+01 -1.570985418795753097e-01
1.277999954223632812e+02 8.099999237060546875e+01 -5.828177673184779806e-02
1.313999938964843750e+02 8.099999237060546875e+01 6.306731590027817025e-02
1.350000000000000000e+02 8.099999237060546875e+01 2.042665605717450261e-01
1.385999908447265625e+02 8.099999237060546875e+01 3.618424040028954125e-01
1.421999969482421875e+02 8.099999237060546875e+01 5.316509575425057976e-01
1.458000030517578125e+02 8.099999237060546875e+01 7.090117108674536262e-01
1.494000091552734375e+02 8.099999237060546875e+01 8.888754536886586122e-01
1.530000000000000000e+02 8.099999237060546875e+01 1.065994498711738681e+00
1.565999908447265625e+02 8.099999237060546875e+01 1.235104437095709828e+00
1.601999969482421875e+02 8.099999237060546875e+01 1.391109097644449566e+00
1.638000030517578125e+02 8.099999237060546875e+01 1.529253857132238936e+00
1.673999938964843750e+02 8.099999237060546875e+01 1.645290579130014530e+00
1.710000000000000000e+02 8.099999237060546875e+01 1.735634734682453217e+00
1.746000061035156250e+02 8.099999237060546875e+01 1.797475716164696591e+00
1.782000122070312500e+02 8.099999237060546875e+01 1.828886794925201231e+00
1.800000071525573730e+00 8.459999847412109375e+01 -1.828886317570943554e+00
5.399999618530273438e+00 8.459999847412109375e+01 -1.797475716164696591e+00
9.000000000000000000e+00 8.459999847412109375e+01 -1.735634734682453217e+00
1.260000038146972656e+01 8.459999847412109375e+01 -1.645291203727753393e+00
1.619999885559082031e+01 8.459999847412109375e+01 -1.529253379777980815e+00
1.979999923706054688e+01 8.459999847412109375e+01 -1.391109097644449566e+00
2.339999961853027344e+01 8.459999847412109375e+01 -1.235104914449967506e+00
2.700000000000000000e+01 8.459999847412109375e+01 -1.065994315844443374e+00
3.059999656677246094e+01 8.459999847412109375e+01 -8.888752708213630838e-01
3.419999694824218750e+01 8.459999847412109375e+01 -7.090117108674536262e-01
3.779999923706054688e+01 8.459999847412109375e+01 -5.316506274317291947e-01
4.139999771118164062e+01 8.459999847412109375e+01 -3.618430998482630723e-01
4.500000000000000000e+01 8.459999847412109375e+01 -2.042665605717450261e-01
4.859999847412109375e+01 8.459999847412109375e+01 -6.306731590027817025e-02
5.219999694824218750e+01 8.459999847412109375e+01 5.828177673184779806e-02
5.579999923706054688e+01 8.459999847412109375e+01 1.570985418795753097e-01
5.939999771118164062e+01 8.459999847412109375e+01 2.315791232727859306e-01
6.299999618530273438e+01 8.459999847412109375e+01 2.808567589116588437e-01
6.659999847412109375e+01 8.459999847412109375e+01 3.050241763265447714e-01
7.019999694824218750e+01 8.459999847412109375e+01 3.051233069134283160e-01
7.380000305175781250e+01 8.459999847412109375e+01 2.831011330877388765e-01
7.739999389648437500e+01 8.459999847412109375e+01 2.417333164120066824e-01
8.099999237060546875e+01 8.459999847412109375e+01 1.845170738238011143e-01
8.459999847412109375e+01 8.459999847412109375e+01 1.155401116402624967e-01
8.819999694824218750e+01 8.459999847412109375e+01 3.932738414068558813e-02
9.180000305175781250e+01 8.459999847412109375e+01 -3.932749635388035209e-02
9.540000152587890625e+01 8.459999847412109375e+01 -1.155402238534572468e-01
9.900000000000000000e+01 8.459999847412109375e+01 -1.845170364194028967e-01
1.026000061035156250e+02 8.459999847412109375e+01 -2.417334102197662982e-01
1.061999969482421875e+02 8.459999847412109375e+01 -2.831012078965354228e-01
1.097999954223632812e+02 8.459999847412109375e+01 -3.051232665413903256e-01
1.133999938964843750e+02 8.459999847412109375e+01 -3.050241573275817575e-01
1.170000076293945312e+02 8.459999847412109375e+01 -2.808568147214923760e-01
1.205999984741210938e+02 8.459999847412109375e+01 -2.315792693292111071e-01
1.241999893188476562e+02 8.459999847412109375e+01 -1.570985418795753097e-01
1.277999954223632812e+02 8.459999847412109375e+01 -5.828177673184779806e-02
1.313999938964843750e+02 8.459999847412109375e+01 6.306731590027817025e-02
1.350000000000000000e+02 8.459999847412109375e+01 2.042665605717450261e-01
1.385999908447265625e+02 8.459999847412109375e+01 3.618424040028954125e-01
1.421999969482421875e+02 8.459999847412109375e+01 5.316509575425057976e-01
1.458000030517578125e+02 8.459999847412109375e+01 7.090117108674536262e-01
1.494000091552734375e+02 8.459999847412109375e+01 8.888754536886586122e-01
1.530000000000000000e+02 8.459999847412109375e+01 1.065994498711738681e+00
1.565999908447265625e+02 8.459999847412109375e+01 1.235104437095709828e+00
1.601999969482421875e+02 8.459999847412109375e+01 1.391109097644449566e+00
1.638000030517578125e+02 8.459999847412109375e+01 1.529253857132238936e+00
1.673999938964843750e+02 8.459999847412109375e+01 1.645290579130014530e+00
1.710000000000000000e+02 8.459999847412109375e+01 1.735634734682453217e+00
1.746000061035156250e+02 8.459999847412109375e+01 1.797475716164696591e+00
1.782000122070312500e+02 8.459999847412109375e+01 1.828886794925201231e+00
1.800000071525573730e+00 8.819999694824218750e+01 -1.828886317570943554e+00
5.399999618530273438e+00 8.819999694824218750e+01 -1.797475716164696591e+00
9.000000000000000000e+00 8.819999694824218750e+01 -1.735634734682453217e+00
1.260000038146972656e+01 8.819999694824218750e+01 -1.645291203727753393e+00
1.619999885559082031e+01 8.819999694824218750e+01 -1.529253379777980815e+00
1.979999923706054688e+01 8.819999694824218750e+01 -1.391109097644449566e+00
2.339999961853027344e+01 8.819999694824218750e+01 -1.235104914449967506e+00
2.700000000000000000e+01 8.819999694824218750e+01 -1.065994315844443374e+00
3.059999656677246094e+01 8.819999694824218750e+01 -8.888752708213630838e-01
3.419999694824218750e+01 8.819999694824218750e+01 -7.090117108674536262e-01
3.779999923706054688e+01 8.819999694824218750e+01 -5.316506274317291947e-01
4.139999771118164062e+01 8.819999694824218750e+01 -3.618430998482630723e-01
4.500000000000000000e+01 8.819999694824218750e+01 -2.042665605717450261e-01
4.859999847412109375e+01 8.819999694824218750e+01 -6.306731590027817025e-02
5.219999694824218750e+01 8.819999694824218750e+01 5.828177673184779806e-02
5.579999923706054688e+01 8.819999694824218750e+01 1.570985418795753097e-01
5.939999771118164062e+01 8.819999694824218750e+01 2.315791232727859306e-01
6.299999618530273438e+01 8.819999694824218750e+01 2.808567589116588437e-01
6.659999847412109375e+01 8.819999694824218750e+01 3.050241763265447714e-01
7.019999694824218750e+01 8.819999694824218750e+01 3.051233069134283160e-01
7.380000305175781250e+01 8.819999694824218750e+01 2.831011330877388765e-01
7.739999389648437500e+01 8.819999694824218750e+01 2.417333164120066824e-01
8.099999237060546875e+01 8.819999694824218750e+01 1.845170738238011143e-01
8.459999847412109375e+01 8.819999694824218750e+01 1.155401116402624967e-01
8.819999694824218750e+01 8.819999694824218750e+01 3.932738414068558813e-02
9.180000305175781250e+01 8.819999694824218750e+01 -3.932749635388035209e-02
9.540000152587890625e+01 8.819999694824218750e+01 -1.155402238534572468e-01
9.900000000000000000e+01 8.819999694824218750e+01 -1.845170364194028967e-01
1.026000061035156250e+02 8.819999694824218750e+01 -2.417334102197662982e-01
1.061999969482421875e+02 8.819999694824218750e+01 -2.831012078965354228e-01
1.097999954223632812e+02 8.819999694824218750e+01 -3.051232665413903256e-01
1.133999938964843750e+02 8.819999694824218750e+01 -3.050241573275817575e-01
1.170000076293945312e+02 8.819999694824218750e+01 -2.808568147214923760e-01
1.205999984741210938e+02 8.819999694824218750e+01 -2.315792693292111071e-01
1.241999893188476562e+02 8.819999694824218750e+01 -1.570985418795753097e-01
1.277999954223632812e+02 8.819999694824218750e+01 -5.828177673184779806e-02
1.313999938964843750e+02 8.819999694824218750e+01 6.306731590027817025e-02
1.350000000000000000e+02 8.819999694824218750e+01 2.042665605717450261e-01
1.385999908447265625e+02 8.819999694824218750e+01 3.618424040028954125e-01
1.421999969482421875e+02 8.819999694824218750e+01 5.316509575425057976e-01
1.458000030517578125e+02 8.819999694824218750e+01 7.090117108674536262e-01
1.494000091552734375e+02 8.819999694824218750e+01 8.888754536886586122e-01
1.530000000000000000e+02 8.819999694824218750e+01 1.065994498711738681e+00
1.565999908447265625e+02 8.819999694824218750e+01 1.235104437095709828e+00
1.601999969482421875e+02 8.819999694824218750e+01 1.391109097644449566e+00
1.638000030517578125e+02 8.819999694824218750e+01 1.529253857132238936e+00
1.673999938964843750e+02 8.819999694824218750e+01 1.645290579130014530e+00
1.710000000000000000e+02 8.819999694824218750e+01 1.735634734682453217e+00
1.746000061035156250e+02 8.819999694824218750e+01 1.797475716164696591e+00
1.782000122070312500e+02 8.819999694824218750e+01 1.828886794925201231e+00
1.800000071525573730e+00 9.180000305175781250e+01 -1.828886317570943554e+00
5.399999618530273438e+00 9.180000305175781250e+01 -1.797475716164696591e+00
9.000000000000000000e+00 9.180000305175781250e+01 -1.735634734682453217e+00
1.260000038146972656e+01 9.180000305175781250e+01 -1.645291203727753393e+00
1.619999885559082031e+01 9.180000305175781250e+01 -1.529253379777980815e+00
1.979999923706054688e+01 9.180000305175781250e+01 -1.391109097644449566e+00
2.339999961853027344e+01 9.180000305175781250e+01 -1.235104914449967506e+00
2.700000000000000000e+01 9.180000305175781250e+01 -1.065994315844443374e+00
3.059999656677246094e+01 9.180000305175781250e+01 -8.888752708213630838e-01
3.419999694824218750e+01 9.180000305175781250e+01 -7.090117108674536262e-01
3.779999923706054688e+01 9.180000305175781250e+01 -5.316506274317291947e-01
4.139999771118164062e+01 9.180000305175781250e+01 -3.618430998482630723e-01
4.500000000000000000e+01 9.180000305175781250e+01 -2.042665605717450261e-01
4.859999847412109375e+01 9.180000305175781250e+01 -6.306731590027817025e-02
5.219999694824218750e+01 9.180000305175781250e+01 5.828177673184779806e-02
5.579999923706054688e+01 9.180000305175781250e+01 1.570985418795753097e-01
5.939999771118164062e+01 9.180000305175781250e+01 2.315791232727859306e-01
6.299999618530273438e+01 9.180000305175781250e+01 2.808567589116588437e-01
6.659999847412109375e+01 9.180000305175781250e+01 3.050241763265447714e-01
7.019999694824218750e+01 9.180000305175781250e+01 3.051233069134283160e-01
7.380000305175781250e+01 9.180000305175781250e+01 2.831011330877388765e-01
7.739999389648437500e+01 9.180000305175781250e+01 2.417333164120066824e-01
8.099999237060546875e+01 9.180000305175781250e+01 1.845170738238011143e-01
8.459999847412109375e+01 9.180000305175781250e+01 1.155401116402624967e-01
8.819999694824218750e+01 9.180000305175781250e+01 3.932738414068558813e-02
9.180000305175781250e+01 9.180000305175781250e+01 -3.932749635388035209e-02
9.540000152587890625e+01 9.180000305175781250e+01 -1.155402238534572468e-01
9.900000000000000000e+01 9.180000305175781250e+01 -1.845170364194028967e-01
1.026000061035156250e+02 9.180000305175781250e+01 -2.417334102197662982e-01
1.061999969482421875e+02 9.180000305175781250e+01 -2.831012078965354228e-01
1.097999954223632812e+02 9.180000305175781250e+01 -3.051232665413903256e-01
1.133999938964843750e+02 9.180000305175781250e+01 -3.050241573275817575e-01
1.170000076293945312e+02 9.180000305175781250e+01 -2.808568147214923760e-01
1.205999984741210938e+02 9.180000305175781250e+01 -2.315792693292111071e-01
1.241999893188476562e+02 9.180000305175781250e+01 -1.570985418795753097e-01
1.277999954223632812e+02 9.180000305175781250e+01 -5.828177673184779806e-02
1.313999938964843750e+02 9.180000305175781250e+01 6.306731590027817025e-02
1.350000000000000000e+02 9.180000305175781250e+01 2.042665605717450261e-01
1.385999908447265625e+02 9.180000305175781250e+01 3.618424040028954125e-01
1.421999969482421875e+02 9.180000305175781250e+01 5.316509575425057976e-01
1.458000030517578125e+02 9.180000305175781250e+01 7.090117108674536262e-01
1.494000091552734375e+02 9.180000305175781250e+01 8.888754536886586122e-01
1.530000000000000000e+02 9.180000305175781250e+01 1.065994498711738681e+00
1.565999908447265625e+02 9.180000305175781250e+01 1.235104437095709828e+00
1.601999969482421875e+02 9.180000305175781250e+01 1.391109097644449566e+00
1.638000030517578125e+02 9.180000305175781250e+01 1.529253857132238936e+00
1.673999938964843750e+02 9.180000305175781250e+01 1.645290579130014530e+00
1.710000000000000000e+02 9.180000305175781250e+01 1.735634734682453217e+00
1.746000061035156250e+02 9.180000305175781250e+01 1.797475716164696591e+00
1.782000122070312500e+02 9.180000305175781250e+01 1.828886794925201231e+00
1.800000071525573730e+00 9.540000152587890625e+01 -1.828886317570943554e+00
5.399999618530273438e+00 9.540000152587890625e+01 -1.797475716164696591e+00
9.000000000000000000e+00 9.540000152587890625e+01 -1.735634734682453217e+00
1.260000038146972656e+01 9.540000152587890625e+01 -1.645291203727753393e+00
1.619999885559082031e+01 9.540000152587890625e+01 -1.529253379777980815e+00
1.979999923706054688e+01 9.540000152587890625e+01 -1.391109097644449566e+00
2.339999961853027344e+01 9.540000152587890625e+01 -1.235104914449967506e+00
2.700000000000000000e+01 9.540000152587890625e+01 -1.065994315844443374e+00
3.059999656677246094e+01 9.540000152587890625e+01 -8.888752708213630838e-01
3.419999694824218750e+01 9.540000152587890625e+01 -7.090117108674536262e-01
3.779999923706054688e+01 9.540000152587890625e+01 -5.316506274317291947e-01
4.139999771118164062e+01 9.540000152587890625e+01 -3.618430998482630723e-01
4.500000000000000000e+01 9.540000152587890625e+01 -2.042665605717450261e-01
4.859999847412109375e+01 9.540000152587890625e+01 -6.306731590027817025e-02
5.219999694824218750e+01 9.540000152587890625e+01 5.828177673184779806e-02
5.579999923706054688e+01 9.540000152587890625e+01 1.570985418795753097e-01
5.939999771118164062e+01 9.540000152587890625e+01 2.315791232727859306e-01
6.299999618530273438e+01 9.540000152587890625e+01 2.808567589116588437e-01
6.659999847412109375e+01 9.540000152587890625e+01 3.050241763265447714e-01
7.019999694824218750e+01 9.540000152587890625e+01 3.051233069134283160e-01
7.380000305175781250e+01 9.540000152587890625e+01 2.831011330877388765e-01
7.739999389648437500e+01 9.540000152587890625e+01 2.417333164120066824e-01
8.099999237060546875e+01 9.540000152587890625e+01 1.845170738238011143e-01
8.459999847412109375e+01 9.540000152587890625e+01 1.155401116402624967e-01
8.819999694824218750e+01 9.540000152587890625e+01 3.932738414068558813e-02
9.180000305175781250e+01 9.540000152587890625e+01 -3.932749635388035209e-02
9.540000152587890625e+01 9.540000152587890625e+01 -1.155402238534572468e-01
9.900000000000000000e+01 9.540000152587890625e+01 -1.845170364194028967e-01
1.026000061035156250e+02 9.540000152587890625e+01 -2.417334102197662982e-01
1.061999969482421875e+02 9.540000152587890625e+01 -2.831012078965354228e-01
1.097999954223632812e+02 9.540000152587890625e+01 -3.051232665413903256e-01
1.133999938964843750e+02 9.540000152587890625e+01 -3.050241573275817575e-01
1.170000076293945312e+02 9.540000152587890625e+01 -2.808568147214923760e-01
1.205999984741210938e+02 9.540000152587890625e+01 -2.315792693292111071e-01
1.241999893188476562e+02 9.540000152587890625e+01 -1.570985418795753097e-01
1.277999954223632812e+02 9.540000152587890625e+01 -5.828177673184779806e-02
1.313999938964843750e+02 9.540000152587890625e+01 6.306731590027817025e-02
1.350000000000000000e+02 9.540000152587890625e+01 2.042665605717450261e-01
1.385999908447265625e+02 9.540000152587890625e+01 3.618424040028954125e-01
1.421999969482421875e+02 9.540000152587890625e+01 5.316509575425057976e-01
1.458000030517578125e+02 9.540000152587890625e+01 7.090117108674536262e-01
1.494000091552734375e+02 9.540000152587890625e+01 8.888754536886586122e-01
1.530000000000000000e+02 9.540000152587890625e+01 1.065994498711738681e+00
1.565999908447265625e+02 9.540000152587890625e+01 1.235104437095709828e+00
1.601999969482421875e+02 9.540000152587890625e+01 1.391109097644449566e+00
1.638000030517578125e+02 9.540000152587890625e+01 1.529253857132238936e+00
1.673999938964843750e+02 9.540000152587890625e+01 1.645290579130014530e+00
1.710000000000000000e+02 9.540000152587890625e+01 1.735634734682453217e+00
1.746000061035156250e+02 9.540000152587890625e+01 1.797475716164696591e+00
1.782000122070312500e+02 9.540000152587890625e+01 1.828886794925201231e+00
1.800000071525573730e+00 9.900000000000000000e+01 -1.828886317570943554e+00
5.399999618530273438e+00 9.900000000000000000e+01 -1.797475716164696591e+00
9.000000000000000000e+00 9.900000000000000000e+01 -1.735634734682453217e+00
1.260000038146972656e+01 9.900000000000000000e+01 -1.645291203727753393e+00
1.619999885559082031e+01 9.900000000000000000e+01 -1.529253379777980815e+00
1.979999923706054688e+01 9.900000000000000000e+01 -1.391109097644449566e+00
2.339999961853027344e+01 9.900000000000000000e+01 -1.235104914449967506e+00
2.700000000000000000e+01 9.900000000000000000e+01 -1.065994315844443374e+00
3.059999656677246094e+01 9.900000000000000000e+01 -8.888752708213630838e-01
3.419999694824218750e+01 9.900000000000000000e+01 -7.090117108674536262e-01
3.779999923706054688e+01 9.900000000000000000e+01 -5.316506274317291947e-01
4.139999771118164062e+01 9.900000000000000000e+01 -3.618430998482630723e-01
4.500000000000000000e+01 9.900000000000000000e+01 -2.042665605717450261e-01
4.859999847412109375e+01 9.900000000000000000e+01 -6.306731590027817025e-02
5.219999694824218750e+01 9.900000000000000000e+01 5.828177673184779806e-02
5.579999923706054688e+01 9.900000000000000000e+01 1.570985418795753097e-01
5.939999771118164062e+01 9.900000000000000000e+01 2.315791232727859306e-01
6.299999618530273438e+01 9.900000000000000000e+01 2.808567589116588437e-01
6.659999847412109375e+01 9.900000000000000000e+01 3.050241763265447714e-01
7.019999694824218750e+01 9.900000000000000000e+01 3.051233069134283160e-01
7.380000305175781250e+01 9.900000000000000000e+01 2.831011330877388765e-01
7.739999389648437500e+01 9.900000000000000000e+01 2.417333164120066824e-01
8.099999237060546875e+01 9.900000000000000000e+01 1.845170738238011143e-01
8.459999847412109375e+01 9.900000000000000000e+01 1.155401116402624967e-01
8.819999694824218750e+01 9.900000000000000000e+01 3.932738414068558813e-02
9.180000305175781250e+01 9.900000000000000000e+01 -3.932749635388035209e-02
9.540000152587890625e+01 9.900000000000000000e+01 -1.155402238534572468e-01
9.900000000000000000e+01 9.900000000000000000e+01 -1.845170364194028967e-01
1.026000061035156250e+02 9.900000000000000000e+01 -2.417334102197662982e-01
1.061999969482421875e+02 9.900000000000000000e+01 -2.831012078965354228e-01
1.097999954223632812e+02 9.900000000000000000e+01 -3.051232665413903256e-01
1.133999938964843750e+02 9.900000000000000000e+01 -3.050241573275817575e-01
1.170000076293945312e+02 9.900000000000000000e+01 -2.808568147214923760e-01
1.205999984741210938e+02 9.900000000000000000e+01 -2.315792693292111071e-01
1.241999893188476562e+02 9.900000000000000000e+01 -1.570985418795753097e-01
1.277999954223632812e+02 9.900000000000000000e+01 -5.828177673184779806e-02
1.313999938964843750e+02 9.900000000000000000e+01 6.306731590027817025e-02
1.350000000000000000e+02 9.900000000000000000e+01 2.042665605717450261e-01
1.385999908447265625e+02 9.900000000000000000e+01 3.618424040028954125e-01
1.421999969482421875e+02 9.900000000000000000e+01 5.316509575425057976e-01
1.458000030517578125e+02 9.900000000000000000e+01 7.090117108674536262e-01
1.494000091552734375e+02 9.900000000000000000e+01 8.888754536886586122e-01
1.530000000000000000e+02 9.900000000000000000e+01 1.065994498711738681e+00
1.565999908447265625e+02 9.900000000000000000e+01 1.235104437095709828e+00
1.601999969482421875e+02 9.900000000000000000e+01 1.391109097644449566e+00
1.638000030517578125e+02 9.900000000000000000e+01 1.529253857132238936e+00
1.673999938964843750e+02 9.900000000000000000e+01 1.645290579130014530e+00
1.710000000000000000e+02 9.900000000000000000e+01 1.735634734682453217e+00
1.746000061035156250e+02 9.900000000000000000e+01 1.797475716164696591e+00
1.782000122070312500e+02 9.900000000000000000e+01 1.828886794925201231e+00
1.800000071525573730e+00 1.026000061035156250e+02 -1.828886317570943554e+00
5.399999618530273438e+00 1.026000061035156250e+02 -1.797475716164696591e+00
9.000000000000000000e+00 1.026000061035156250e+02 -1.735634734682453217e+00
1.260000038146972656e+01 1.026000061035156250e+02 -1.645291203727753393e+00
1.619999885559082031e+01 1.026000061035156250e+02 -1.529253379777980815e+00
1.979999923706054688e+01 1.026000061035156250e+02 -1.391109097644449566e+00
2.339999961853027344e+01 1.026000061035156250e+02 -1.235104914449967506e+00
2.700000000000000000e+01 1.026000061035156250e+02 -1.065994315844443374e+00
3.059999656677246094e+01 1.026000061035156250e+02 -8.888752708213630838e-01
3.419999694824218750e+01 1.026000061035156250e+02 -7.090117108674536262e-01
3.779999923706054688e+01 1.026000061035156250e+02 -5.316506274317291947e-01
4.139999771118164062e+01 1.026000061035156250e+02 -3.618430998482630723e-01
4.500000000000000000e+01 1.026000061035156250e+02 -2.042665605717450261e-01
4.859999847412109375e+01 1.026000061035156250e+02 -6.306731590027817025e-02
5.219999694824218750e+01 1.026000061035156250e+02 5.828177673184779806e-02
5.579999923706054688e+01 1.026000061035156250e+02 1.570985418795753097e-01
5.939999771118164062e+01 1.026000061035156250e+02 2.315791232727859306e-01
6.299999618530273438e+01 1.026000061035156250e+02 2.808567589116588437e-01
6.659999847412109375e+01 1.026000061035156250e+02 3.050241763265447714e-01
7.019999694824218750e+01 1.026000061035156250e+02 3.051233069134283160e-01
7.380000305175781250e+01 1.026000061035156250e+02 2.831011330877388765e-01
7.739999389648437500e+01 1.026000061035156250e+02 2.417333164120066824e-01
8.099999237060546875e+01 1.026000061035156250e+02 1.845170738238011143e-01
8.459999847412109375e+01 1.026000061035156250e+02 1.155401116402624967e-01
8.819999694824218750e+01 1.026000061035156250e+02 3.932738414068558813e-02
9.180000305175781250e+01 1.026000061035156250e+02 -3.932749635388035209e-02
9.540000152587890625e+01 1.026000061035156250e+02 -1.155402238534572468e-01
9.900000000000000000e+01 1.026000061035156250e+02 -1.845170364194028967e-01
1.026000061035156250e+02 1.026000061035156250e+02 -2.417334102197662982e-01
1.061999969482421875e+02 1.026000061035156250e+02 -2.831012078965354228e-01
1.097999954223632812e+02 1.026000061035156250e+02 -3.051232665413903256e-01
1.133999938964843750e+02 1.026000061035156250e+02 -3.050241573275817575e-01
1.170000076293945312e+02 1.026000061035156250e+02 -2.808568147214923760e-01
1.205999984741210938e+02 1.026000061035156250e+02 -2.315792693292111071e-01
1.241999893188476562e+02 1.026000061035156250e+02 -1.570985418795753097e-01
1.277999954223632812e+02 1.026000061035156250e+02 -5.828177673184779806e-02
1.313999938964843750e+02 1.026000061035156250e+02 6.306731590027817025e-02
1.350000000000000000e+02 1.026000061035156250e+02 2.042665605717450261e-01
1.385999908447265625e+02 1.026000061035156250e+02 3.618424040028954125e-01
1.421999969482421875e+02 1.026000061035156250e+02 5.316509575425057976e-01
1.458000030517578125e+02 1.026000061035156250e+02 7.090117108674536262e-01
1.494000091552734375e+02 1.026000061035156250e+02 8.888754536886586122e-01
1.530000000000000000e+02 1.026000061035156250e+02 1.065994498711738681e+00
1.565999908447265625e+02 1.026000061035156250e+02 1.235104437095709828e+00
1.601999969482421875e+02 1.026000061035156250e+02 1.391109097644449566e+00
1.638000030517578125e+02 1.026000061035156250e+02 1.529253857132238936e+00
1.673999938964843750e+02 1.026000061035156250e+02 1.645290579130014530e+00
1.710000000000000000e+02 1.026000061035156250e+02 1.735634734682453217e+00
1.746000061035156250e+02 1.026000061035156250e+02 1.797475716164696591e+00
1.782000122070312500e+02 1.026000061035156250e+02 1.828886794925201231e+00
1.800000071525573730e+00 1.061999969482421875e+02 -1.828886317570943554e+00
5.399999618530273438e+00 1.061999969482421875e+02 -1.797475716164696591e+00
9.000000000000000000e+00 1.061999969482421875e+02 -1.735634734682453217e+00
1.260000038146972656e+01 1.061999969482421875e+02 -1.645291203727753393e+00
1.619999885559082031e+01 1.061999969482421875e+02 -1.529253379777980815e+00
1.979999923706054688e+01 1.061999969482421875e+02 -1.391109097644449566e+00
2.339999961853027344e+01 1.061999969482421875e+02 -1.235104914449967506e+00
2.700000000000000000e+01 1.061999969482421875e+02 -1.065994315844443374e+00
3.059999656677246094e+01 1.061999969482421875e+02 -8.888752708213630838e-01
3.419999694824218750e+01 1.061999969482421875e+02 -7.090117108674536262e-01
3.779999923706054688e+01 1.061999969482421875e+02 -5.316506274317291947e-01
4.139999771118164062e+01 1.061999969482421875e+02 -3.618430998482630723e-01
4.500000000000000000e+01 1.061999969482421875e+02 -2.042665605717450261e-01
4.859999847412109375e+01 1.061999969482421875e+02 -6.306731590027817025e-02
5.219999694824218750e+01 1.061999969482421875e+02 5.828177673184779806e-02
5.579999923706054688e+01 1.061999969482421875e+02 1.570985418795753097e-01
5.939999771118164062e+01 1.061999969482421875e+02 2.315791232727859306e-01
6.299999618530273438e+01 1.061999969482421875e+02 2.808567589116588437e-01
6.659999847412109375e+01 1.061999969482421875e+02 3.050241763265447714e-01
7.019999694824218750e+01 1.061999969482421875e+02 3.051233069134283160e-01
7.380000305175781250e+01 1.061999969482421875e+02 2.831011330877388765e-01
7.739999389648437500e+01 1.061999969482421875e+02 2.417333164120066824e-01
8.099999237060546875e+01 1.061999969482421875e+02 1.845170738238011143e-01
8.459999847412109375e+01 1.061999969482421875e+02 1.155401116402624967e-01
8.819999694824218750e+01 1.061999969482421875e+02 3.932738414068558813e-02
9.180000305175781250e+01 1.061999969482421875e+02 -3.932749635388035209e-02
9.540000152587890625e+01 1.061999969482421875e+02 -1.155402238534572468e-01
9.900000000000000000e+01 1.061999969482421875e+02 -1.845170364194028967e-01
1.026000061035156250e+02 1.061999969482421875e+02 -2.417334102197662982e-01
1.061999969482421875e+02 1.061999969482421875e+02 -2.831012078965354228e-01
1.097999954223632812e+02 1.061999969482421875e+02 -3.051232665413903256e-01
1.133999938964843750e+02 1.061999969482421875e+02 -3.050241573275817575e-01
1.170000076293945312e+02 1.061999969482421875e+02 -2.808568147214923760e-01
1.205999984741210938e+02 1.061999969482421875e+02 -2.315792693292111071e-01
1.241999893188476562e+02 1.061999969482421875e+02 -1.570985418795753097e-01
1.277999954223632812e+02 1.061999969482421875e+02 -5.828177673184779806e-02
1.313999938964843750e+02 1.061999969482421875e+02 6.306731590027817025e-02
1.350000000000000000e+02 1.061999969482421875e+02 2.042665605717450261e-01
1.385999908447265625e+02 1.061999969482421875e+02 3.618424040028954125e-01
1.421999969482421875e+02 1.061999969482421875e+02 5.316509575425057976e-01
1.458000030517578125e+02 1.061999969482421875e+02 7.090117108674536262e-01
1.494000091552734375e+02 1.061999969482421875e+02 8.888754536886586122e-01
1.530000000000000000e+02 1.061999969482421875e+02 1.065994498711738681e+00
1.565999908447265625e+02 1.061999969482421875e+02 1.235104437095709828e+00
1.601999969482421875e+02 1.061999969482421875e+02 1.391109097644449566e+00
1.638000030517578125e+02 1.061999969482421875e+02 1.529253857132238936e+00
1.673999938964843750e+02 1.061999969482421875e+02 1.645290579130014530e+00
1.710000000000000000e+02 1.061999969482421875e+02 1.735634734682453217e+00
1.746000061035156250e+02 1.061999969482421875e+02 1.797475716164696591e+00
1.782000122070312500e+02 1.061999969482421875e+02 1.828886794925201231e+00
1.800000071525573730e+00 1.097999954223632812e+02 -1.828886317570943554e+00
5.399999618530273438e+00 1.097999954223632812e+02 -1.797475716164696591e+00
9.000000000000000000e+00 1.097999954223632812e+02 -1.735634734682453217e+00
1.260000038146972656e+01 1.097999954223632812e+02 -1.645291203727753393e+00
1.619999885559082031e+01 1.097999954223632812e+02 -1.529253379777980815e+00
1.979999923706054688e+01 1.097999954223632812e+02 -1.391109097644449566e+00
2.339999961853027344e+01 1.097999954223632812e+02 -1.235104914449967506e+00
2.700000000000000000e+01 1.097999954223632812e+02 -1.065994315844443374e+00
3.059999656677246094e+01 1.097999954223632812e+02 -8.888752708213630838e-01
3.419999694824218750e+01 1.097999954223632812e+02 -7.090117108674536262e-01
3.779999923706054688e+01 1.097999954223632812e+02 -5.316506274317291947e-01
4.139999771118164062e+01 1.097999954223632812e+02 -3.618430998482630723e-01
4.500000000000000000e+01 1.097999954223632812e+02 -2.042665605717450261e-01
4.859999847412109375e+01 1.097999954223632812e+02 -6.306731590027817025e-02
5.219999694824218750e+01 1.097999954223632812e+02 5.828177673184779806e-02
5.579999923706054688e+01 1.097999954223632812e+02 1.570985418795753097e-01
5.939999771118164062e+01 1.097999954223632812e+02 2.315791232727859306e-01
6.299999618530273438e+01 1.097999954223632812e+02 2.808567589116588437e-01
6.659999847412109375e+01 1.097999954223632812e+02 3.050241763265447714e-01
7.019999694824218750e+01 1.097999954223632812e+02 3.051233069134283160e-01
7.380000305175781250e+01 1.097999954223632812e+02 2.831011330877388765e-01
7.739999389648437500e+01 1.097999954223632812e+02 2.417333164120066824e-01
8.099999237060546875e+01 1.097999954223632812e+02 1.845170738238011143e-01
8.459999847412109375e+01 1.097999954223632812e+02 1.155401116402624967e-01
8.819999694824218750e+01 1.097999954223632812e+02 3.932738414068558813e-02
9.180000305175781250e+01 1.097999954223632812e+02 -3.932749635388035209e-02
9.540000152587890625e+01 1.097999954223632812e+02 -1.155402238534572468e-01
9.900000000000000000e+01 1.097999954223632812e+02 -1.845170364194028967e-01
1.026000061035156250e+02 1.097999954223632812e+02 -2.417334102197662982e-01
1.061999969482421875e+02 1.097999954223632812e+02 -2.831012078965354228e-01
1.097999954223632812e+02 1.097999954223632812e+02 -3.051232665413903256e-01
1.133999938964843750e+02 1.097999954223632812e+02 -3.050241573275817575e-01
1.170000076293945312e+02 1.097999954223632812e+02 -2.808568147214923760e-01
1.205999984741210938e+02 1.097999954223632812e+02 -2.315792693292111071e-01
1.241999893188476562e+02 1.097999954223632812e+02 -1.570985418795753097e-01
1.277999954223632812e+02 1.097999954223632812e+02 -5.828177673184779806e-02
1.313999938964843750e+02 1.097999954223632812e+02 6.306731590027817025e-02
1.350000000000000000e+02 1.097999954223632812e+02 2.042665605717450261e-01
1.385999908447265625e+02 1.097999954223632812e+02 3.618424040028954125e-01
1.421999969482421875e+02 1.097999954223632812e+02 5.316509575425057976e-01
1.458000030517578125e+02 1.097999954223632812e+02 7.090117108674536262e-01
1.494000091552734375e+02 1.097999954223632812e+02 8.888754536886586122e-01
1.530000000000000000e+02 1.097999954223632812e+02 1.065994498711738681e+00
1.565999908447265625e+02 1.097999954223632812e+02 1.235104437095709828e+00
1.601999969482421875e+02 1.097999954223632812e+02 1.391109097644449566e+00
1.638000030517578125e+02 1.097999954223632812e+02 1.529253857132238936e+00
1.673999938964843750e+02 1.097999954223632812e+02 1.645290579130014530e+00
1.710000000000000000e+02 1.097999954223632812e+02 1.735634734682453217e+00
1.746000061035156250e+02 1.097999954223632812e+02 1.797475716164696591e+00
1.782000122070312500e+02 1.097999954223632812e+02 1.828886794925201231e+00
1.800000071525573730e+00 1.133999938964843750e+02 -1.828886317570943554e+00
5.399999618530273438e+00 1.133999938964843750e+02 -1.797475716164696591e+00
9.000000000000000000e+00 1.133999938964843750e+02 -1.735634734682453217e+00
1.260000038146972656e+01 1.133999938964843750e+02 -1.645291203727753393e+00
1.619999885559082031e+01 1.133999938964843750e+02 -1.529253379777980815e+00
1.979999923706054688e+01 1.133999938964843750e+02 -1.391109097644449566e+00
2.339999961853027344e+01 1.133999938964843750e+02 -1.235104914449967506e+00
2.700000000000000000e+01 1.133999938964843750e+02 -1.065994315844443374e+00
3.059999656677246094e+01 1.133999938964843750e+02 -8.888752708213630838e-01
3.419999694824218750e+01 1.133999938964843750e+02 -7.090117108674536262e-01
3.779999923706054688e+01 1.133999938964843750e+02 -5.316506274317291947e-01
4.139999771118164062e+01 1.133999938964843750e+02 -3.618430998482630723e-01
4.500000000000000000e+01 1.133999938964843750e+02 -2.042665605717450261e-01
4.859999847412109375e+01 1.133999938964843750e+02 -6.306731590027817025e-02
5.219999694824218750e+01 1.133999938964843750e+02 5.828177673184779806e-02
5.579999923706054688e+01 1.133999938964843750e+02 1.570985418795753097e-01
5.939999771118164062e+01 1.133999938964843750e+02 2.315791232727859306e-01
6.299999618530273438e+01 1.133999938964843750e+02 2.808567589116588437e-01
6.659999847412109375e+01 1.133999938964843750e+02 3.050241763265447714e-01
7.019999694824218750e+01 1.133999938964843750e+02 3.051233069134283160e-01
7.380000305175781250e+01 1.133999938964843750e+02 2.831011330877388765e-01
7.739999389648437500e+01 1.133999938964843750e+02 2.417333164120066824e-01
8.099999237060546875e+01 1.133999938964843750e+02 1.845170738238011143e-01
8.459999847412109375e+01 1.133999938964843750e+02 1.155401116402624967e-01
8.819999694824218750e+01 1.133999938964843750e+02 3.932738414068558813e-02
9.180000305175781250e+01 1.133999938964843750e+02 -3.932749635388035209e-02
9.540000152587890625e+01 1.133999938964843750e+02 -1.155402238534572468e-01
9.900000000000000000e+01 1.133999938964843750e+02 -1.845170364194028967e-01
1.026000061035156250e+02 1.133999938964843750e+02 -2.417334102197662982e-01
1.061999969482421875e+02 1.133999938964843750e+02 -2.831012078965354228e-01
1.097999954223632812e+02 1.133999938964843750e+02 -3.051232665413903256e-01
1.133999938964843750e+02 1.133999938964843750e+02 -3.050241573275817575e-01
1.170000076293945312e+02 1.133999938964843750e+02 -2.808568147214923760e-01
1.205999984741210938e+02 1.133999938964843750e+02 -2.315792693292111071e-01
1.241999893188476562e+02 1.133999938964843750e+02 -1.570985418795753097e-01
1.277999954223632812e+02 1.133999938964843750e+02 -5.828177673184779806e-02
1.313999938964843750e+02 1.133999938964843750e+02 6.306731590027817025e-02
1.350000000000000000e+02 1.133999938964843750e+02 2.042665605717450261e-01
1.385999908447265625e+02 1.133999938964843750e+02 3.618424040028954125e-01
1.421999969482421875e+02 1.133999938964843750e+02 5.316509575425057976e-01
1.458000030517578125e+02 1.133999938964843750e+02 7.090117108674536262e-01
1.494000091552734375e+02 1.133999938964843750e+02 8.888754536886586122e-01
1.530000000000000000e+02 1.133999938964843750e+02 1.065994498711738681e+00
1.565999908447265625e+02 1.133999938964843750e+02 1.235104437095709828e+00
1.601999969482421875e+02 1.133999938964843750e+02 1.391109097644449566e+00
1.638000030517578125e+02 1.133999938964843750e+02 1.529253857132238936e+00
1.673999938964843750e+02 1.133999938964843750e+02 1.645290579130014530e+00
1.710000000000000000e+02 1.133999938964843750e+02 1.735634734682453217e+00
1.746000061035156250e+02 1.133999938964843750e+02 1.797475716164696591e+00
1.782000122070312500e+02 1.133999938964843750e+02 1.828886794925201231e+00
1.800000071525573730e+00 1.170000076293945312e+02 -1.828886317570943554e+00
5.399999618530273438e+00 1.170000076293945312e+02 -1.797475716164696591e+00
9.000000000000000000e+00 1.170000076293945312e+02 -1.735634734682453217e+00
1.260000038146972656e+01 1.170000076293945312e+02 -1.645291203727753393e+00
1.619999885559082031e+01 1.170000076293945312e+02 -1.529253379777980815e+00
1.979999923706054688e+01 1.170000076293945312e+02 -1.391109097644449566e+00
2.339999961853027344e+01 1.170000076293945312e+02 -1.235104914449967506e+00
2.700000000000000000e+01 1.170000076293945312e+02 -1.065994315844443374e+00
3.059999656677246094e+01 1.170000076293945312e+02 -8.888752708213630838e-01
3.419999694824218750e+01 1.170000076293945312e+02 -7.090117108674536262e-01
3.779999923706054688e+01 1.170000076293945312e+02 -5.316506274317291947e-01
4.139999771118164062e+01 1.170000076293945312e+02 -3.618430998482630723e-01
4.500000000000000000e+01 1.170000076293945312e+02 -2.042665605717450261e-01
4.859999847412109375e+01 1.170000076293945312e+02 -6.306731590027817025e-02
5.219999694824218750e+01 1.170000076293945312e+02 5.828177673184779806e-02
5.579999923706054688e+01 1.170000076293945312e+02 1.570985418795753097e-01
5.939999771118164062e+01 1.170000076293945312e+02 2.315791232727859306e-01
6.299999618530273438e+01 1.170000076293945312e+02 2.808567589116588437e-01
6.659999847412109375e+01 1.170000076293945312e+02 3.050241763265447714e-01
7.019999694824218750e+01 1.170000076293945312e+02 3.051233069134283160e-01
7.380000305175781250e+01 1.170000076293945312e+02 2.831011330877388765e-01
7.739999389648437500e+01 1.170000076293945312e+02 2.417333164120066824e-01
8.099999237060546875e+01 1.170000076293945312e+02 1.845170738238011143e-01
8.459999847412109375e+01 1.170000076293945312e+02 1.155401116402624967e-01
8.819999694824218750e+01 1.170000076293945312e+02 3.932738414068558813e-02
9.180000305175781250e+01 1.170000076293945312e+02 -3.932749635388035209e-02
9.540000152587890625e+01 1.170000076293945312e+02 -1.155402238534572468e-01
9.900000000000000000e+01 1.170000076293945312e+02 -1.845170364194028967e-01
1.026000061035156250e+02 1.170000076293945312e+02 -2.417334102197662982e-01
1.061999969482421875e+02 1.170000076293945312e+02 -2.831012078965354228e-01
1.097999954223632812e+02 1.170000076293945312e+02 -3.051232665413903256e-01
1.133999938964843750e+02 1.170000076293945312e+02 -3.050241573275817575e-01
1.170000076293945312e+02 1.170000076293945312e+02 -2.808568147214923760e-01
1.205999984741210938e+02 1.170000076293945312e+02 -2.315792693292111071e-01
1.241999893188476562e+02 1.170000076293945312e+02 -1.570985418795753097e-01
1.277999954223632812e+02 1.170000076293945312e+02 -5.828177673184779806e-02
1.313999938964843750e+02 1.170000076293945312e+02 6.306731590027817025e-02
1.350000000000000000e+02 1.170000076293945312e+02 2.042665605717450261e-01
1.385999908447265625e+02 1.170000076293945312e+02 3.618424040028954125e-01
1.421999969482421875e+02 1.170000076293945312e+02 5.316509575425057976e-01
1.458000030517578125e+02 1.170000076293945312e+02 7.090117108674536262e-01
1.494000091552734375e+02 1.170000076293945312e+02 8.888754536886586122e-01
1.530000000000000000e+02 1.170000076293945312e+02 1.065994498711738681e+00
1.565999908447265625e+02 1.170000076293945312e+02 1.235104437095709828e+00
1.601999969482421875e+02 1.170000076293945312e+02 1.391109097644449566e+00
1.638000030517578125e+02 1.170000076293945312e+02 1.529253857132238936e+00
1.673999938964843750e+02 1.170000076293945312e+02 1.645290579130014530e+00
1.710000000000000000e+02 1.170000076293945312e+02 1.735634734682453217e+00
1.746000061035156250e+02 1.170000076293945312e+02 1.797475716164696591e+00
1.782000122070312500e+02 1.170000076293945312e+02 1.828886794925201231e+00
1.800000071525573730e+00 1.205999984741210938e+02 -1.828886317570943554e+00
5.399999618530273438e+00 1.205999984741210938e+02 -1.797475716164696591e+00
9.000000000000000000e+00 1.205999984741210938e+02 -1.735634734682453217e+00
1.260000038146972656e+01 1.205999984741210938e+02 -1.645291203727753393e+00
1.619999885559082031e+01 1.205999984741210938e+02 -1.529253379777980815e+00
1.979999923706054688e+01 1.205999984741210938e+02 -1.391109097644449566e+00
2.339999961853027344e+01 1.205999984741210938e+02 -1.235104914449967506e+00
2.700000000000000000e+01 1.205999984741210938e+02 -1.065994315844443374e+00
3.059999656677246094e+01 1.205999984741210938e+02 -8.888752708213630838e-01
3.419999694824218750e+01 1.205999984741210938e+02 -7.090117108674536262e-01
3.779999923706054688e+01 1.205999984741210938e+02 -5.316506274317291947e-01
4.139999771118164062e+01 1.205999984741210938e+02 -3.618430998482630723e-01
4.500000000000000000e+01 1.205999984741210938e+02 -2.042665605717450261e-01
4.859999847412109375e+01 1.205999984741210938e+02 -6.306731590027817025e-02
5.219999694824218750e+01 1.205999984741210938e+02 5.828177673184779806e-02
5.579999923706054688e+01 1.205999984741210938e+02 1.570985418795753097e-01
5.939999771118164062e+01 1.205999984741210938e+02 2.315791232727859306e-01
6.299999618530273438e+01 1.205999984741210938e+02 2.808567589116588437e-01
6.659999847412109375e+01 1.205999984741210938e+02 3.050241763265447714e-01
7.019999694824218750e+01 1.205999984741210938e+02 3.051233069134283160e-01
7.380000305175781250e+01 1.205999984741210938e+02 2.831011330877388765e-01
7.739999389648437500e+01 1.205999984741210938e+02 2.417333164120066824e-01
8.099999237060546875e+01 1.205999984741210938e+02 1.845170738238011143e-01
8.459999847412109375e+01 1.205999984741210938e+02 1.155401116402624967e-01
8.819999694824218750e+01 1.205999984741210938e+02 3.932738414068558813e-02
9.180000305175781250e+01 1.205999984741210938e+02 -3.932749635388035209e-02
9.540000152587890625e+01 1.205999984741210938e+02 -1.155402238534572468e-01
9.900000000000000000e+01 1.205999984741210938e+02 -1.845170364194028967e-01
1.026000061035156250e+02 1.205999984741210938e+02 -2.417334102197662982e-01
1.061999969482421875e+02 1.205999984741210938e+02 -2.831012078965354228e-01
1.097999954223632812e+02 1.205999984741210938e+02 -3.051232665413903256e-01
1.133999938964843750e+02 1.205999984741210938e+02 -3.050241573275817575e-01
1.170000076293945312e+02 1.205999984741210938e+02 -2.808568147214923760e-01
1.205999984741210938e+02 1.205999984741210938e+02 -2.315792693292111071e-01
1.241999893188476562e+02 1.205999984741210938e+02 -1.570985418795753097e-01
1.277999954223632812e+02 1.205999984741210938e+02 -5.828177673184779806e-02
1.313999938964843750e+02 1.205999984741210938e+02 6.306731590027817025e-02
1.350000000000000000e+02 1.205999984741210938e+02 2.042665605717450261e-01
1.385999908447265625e+02 1.205999984741210938e+02 3.618424040028954125e-01
1.421999969482421875e+02 1.205999984741210938e+02 5.316509575425057976e-01
1.458000030517578125e+02 1.205999984741210938e+02 7.090117108674536262e-01
1.494000091552734375e+02 1.205999984741210938e+02 8.888754536886586122e-01
1.530000000000000000e+02 1.205999984741210938e+02 1.065994498711738681e+00
1.565999908447265625e+02 1.205999984741210938e+02 1.235104437095709828e+00
1.601999969482421875e+02 1.205999984741210938e+02 1.391109097644449566e+00
1.638000030517578125e+02 1.205999984741210938e+02 1.529253857132238936e+00
1.673999938964843750e+02 1.205999984741210938e+02 1.645290579130014530e+00
1.710000000000000000e+02 1.205999984741210938e+02 1.735634734682453217e+00
1.746000061035156250e+02 1.205999984741210938e+02 1.797475716164696591e+00
1.782000122070312500e+02 1.205999984741210938e+02 1.828886794925201231e+00
1.800000071525573730e+00 1.241999893188476562e+02 -1.828886317570943554e+00
5.399999618530273438e+00 1.241999893188476562e+02 -1.797475716164696591e+00
9.000000000000000000e+00 1.241999893188476562e+02 -1.735634734682453217e+00
1.260000038146972656e+01 1.241999893188476562e+02 -1.645291203727753393e+00
1.619999885559082031e+01 1.241999893188476562e+02 -1.529253379777980815e+00
1.979999923706054688e+01 1.241999893188476562e+02 -1.391109097644449566e+00
2.339999961853027344e+01 1.241999893188476562e+02 -1.235104914449967506e+00
2.700000000000000000e+01 1.241999893188476562e+02 -1.065994315844443374e+00
3.059999656677246094e+01 1.241999893188476562e+02 -8.888752708213630838e-01
3.419999694824218750e+01 1.241999893188476562e+02 -7.090117108674536262e-01
3.779999923706054688e+01 1.241999893188476562e+02 -5.316506274317291947e-01
4.139999771118164062e+01 1.241999893188476562e+02 -3.618430998482630723e-01
4.500000000000000000e+01 1.241999893188476562e+02 -2.042665605717450261e-01
4.859999847412109375e+01 1.241999893188476562e+02 -6.306731590027817025e-02
5.219999694824218750e+01 1.241999893188476562e+02 5.828177673184779806e-02
5.579999923706054688e+01 1.241999893188476562e+02 1.570985418795753097e-01
5.939999771118164062e+01 1.241999893188476562e+02 2.315791232727859306e-01
6.299999618530273438e+01 1.241999893188476562e+02 2.808567589116588437e-01
6.659999847412109375e+01 1.241999893188476562e+02 3.050241763265447714e-01
7.019999694824218750e+01 1.241999893188476562e+02 3.051233069134283160e-01
7.380000305175781250e+01 1.241999893188476562e+02 2.831011330877388765e-01
7.739999389648437500e+01 1.241999893188476562e+02 2.417333164120066824e-01
8.099999237060546875e+01 1.241999893188476562e+02 1.845170738238011143e-01
8.459999847412109375e+01 1.241999893188476562e+02 1.155401116402624967e-01
8.819999694824218750e+01 1.241999893188476562e+02 3.932738414068558813e-02
9.180000305175781250e+01 1.241999893188476562e+02 -3.932749635388035209e-02
9.540000152587890625e+01 1.241999893188476562e+02 -1.155402238534572468e-01
9.900000000000000000e+01 1.241999893188476562e+02 -1.845170364194028967e-01
1.026000061035156250e+02 1.241999893188476562e+02 -2.417334102197662982e-01
1.061999969482421875e+02 1.241999893188476562e+02 -2.831012078965354228e-01
1.097999954223632812e+02 1.241999893188476562e+02 -3.051232665413903256e-01
1.133999938964843750e+02 1.241999893188476562e+02 -3.050241573275817575e-01
1.170000076293945312e+02 1.241999893188476562e+02 -2.808568147214923760e-01
1.205999984741210938e+02 1.241999893188476562e+02 -2.315792693292111071e-01
1.241999893188476562e+02 1.241999893188476562e+02 -1.570985418795753097e-01
1.277999954223632812e+02 1.241999893188476562e+02 -5.828177673184779806e-02
1.313999938964843750e+02 1.241999893188476562e+02 6.306731590027817025e-02
1.350000000000000000e+02 1.241999893188476562e+02 2.042665605717450261e-01
1.385999908447265625e+02 1.241999893188476562e+02 3.618424040028954125e-01
1.421999969482421875e+02 1.241999893188476562e+02 5.316509575425057976e-01
1.458000030517578125e+02 1.241999893188476562e+02 7.090117108674536262e-01
1.494000091552734375e+02 1.241999893188476562e+02 8.888754536886586122e-01
1.530000000000000000e+02 1.241999893188476562e+02 1.065994498711738681e+00
1.565999908447265625e+02 1.241999893188476562e+02 1.235104437095709828e+00
1.601999969482421875e+02 1.241999893188476562e+02 1.391109097644449566e+00
1.638000030517578125e+02 1.241999893188476562e+02 1.529253857132238936e+00
1.673999938964843750e+02 1.241999893188476562e+02 1.645290579130014530e+00
1.710000000000000000e+02 1.241999893188476562e+02 1.735634734682453217e+00
1.746000061035156250e+02 1.241999893188476562e+02 1.797475716164696591e+00
1.782000122070312500e+02 1.241999893188476562e+02 1.828886794925201231e+00
1.800000071525573730e+00 1.277999954223632812e+02 -1.828886317570943554e+00
5.399999618530273438e+00 1.277999954223632812e+02 -1.797475716164696591e+00
9.000000000000000000e+00 1.277999954223632812e+02 -1.735634734682453217e+00
1.260000038146972656e+01 1.277999954223632812e+02 -1.645291203727753393e+00
1.619999885559082031e+01 1.277999954223632812e+02 -1.529253379777980815e+00
1.979999923706054688e+01 1.277999954223632812e+02 -1.391109097644449566e+00
2.339999961853027344e+01 1.277999954223632812e+02 -1.235104914449967506e+00
2.700000000000000000e+01 1.277999954223632812e+02 -1.065994315844443374e+00
3.059999656677246094e+01 1.277999954223632812e+02 -8.888752708213630838e-01
3.419999694824218750e+01 1.277999954223632812e+02 -7.090117108674536262e-01
3.779999923706054688e+01 1.277999954223632812e+02 -5.316506274317291947e-01
4.139999771118164062e+01 1.277999954223632812e+02 -3.618430998482630723e-01
4.500000000000000000e+01 1.277999954223632812e+02 -2.042665605717450261e-01
4.859999847412109375e+01 1.277999954223632812e+02 -6.306731590027817025e-02
5.219999694824218750e+01 1.277999954223632812e+02 5.828177673184779806e-02
5.579999923706054688e+01 1.277999954223632812e+02 1.570985418795753097e-01
5.939999771118164062e+01 1.277999954223632812e+02 2.315791232727859306e-01
6.299999618530273438e+01 1.277999954223632812e+02 2.808567589116588437e-01
6.659999847412109375e+01 1.277999954223632812e+02 3.050241763265447714e-01
7.019999694824218750e+01 1.277999954223632812e+02 3.051233069134283160e-01
7.380000305175781250e+01 1.277999954223632812e+02 2.831011330877388765e-01
7.739999389648437500e+01 1.277999954223632812e+02 2.417333164120066824e-01
8.099999237060546875e+01 1.277999954223632812e+02 1.845170738238011143e-01
8.459999847412109375e+01 1.277999954223632812e+02 1.155401116402624967e-01
8.819999694824218750e+01 1.277999954223632812e+02 3.932738414068558813e-02
9.180000305175781250e+01 1.277999954223632812e+02 -3.932749635388035209e-02
9.540000152587890625e+01 1.277999954223632812e+02 -1.155402238534572468e-01
9.900000000000000000e+01 1.277999954223632812e+02 -1.845170364194028967e-01
1.026000061035156250e+02 1.277999954223632812e+02 -2.417334102197662982e-01
1.061999969482421875e+02 1.277999954223632812e+02 -2.831012078965354228e-01
1.097999954223632812e+02 1.277999954223632812e+02 -3.051232665413903256e-01
1.133999938964843750e+02 1.277999954223632812e+02 -3.050241573275817575e-01
1.170000076293945312e+02 1.277999954223632812e+02 -2.808568147214923760e-01
1.205999984741210938e+02 1.277999954223632812e+02 -2.315792693292111071e-01
1.241999893188476562e+02 1.277999954223632812e+02 -1.570985418795753097e-01
1.277999954223632812e+02 1.277999954223632812e+02 -5.828177673184779806e-02
1.313999938964843750e+02 1.277999954223632812e+02 6.306731590027817025e-02
1.350000000000000000e+02 1.277999954223632812e+02 2.042665605717450261e-01
1.385999908447265625e+02 1.277999954223632812e+02 3.618424040028954125e-01
1.421999969482421875e+02 1.277999954223632812e+02 5.316509575425057976e-01
1.458000030517578125e+02 1.277999954223632812e+02 7.090117108674536262e-01
1.494000091552734375e+02 1.277999954223632812e+02 8.888754536886586122e-01
1.530000000000000000e+02 1.277999954223632812e+02 1.065994498711738681e+00
1.565999908447265625e+02 1.277999954223632812e+02 1.235104437095709828e+00
1.601999969482421875e+02 1.277999954223632812e+02 1.391109097644449566e+00
1.638000030517578125e+02 1.277999954223632812e+02 1.529253857132238936e+00
1.673999938964843750e+02 1.277999954223632812e+02 1.645290579130014530e+00
1.710000000000000000e+02 1.277999954223632812e+02 1.735634734682453217e+00
1.746000061035156250e+02 1.277999954223632812e+02 1.797475716164696591e+00
1.782000122070312500e+02 1.277999954223632812e+02 1.828886794925201231e+00
1.800000071525573730e+00 1.313999938964843750e+02 -1.828886317570943554e+00
5.399999618530273438e+00 1.313999938964843750e+02 -1.797475716164696591e+00
9.000000000000000000e+00 1.313999938964843750e+02 -1.735634734682453217e+00
1.260000038146972656e+01 1.313999938964843750e+02 -1.645291203727753393e+00
1.619999885559082031e+01 1.313999938964843750e+02 -1.529253379777980815e+00
1.979999923706054688e+01 1.313999938964843750e+02 -1.391109097644449566e+00
2.339999961853027344e+01 1.313999938964843750e+02 -1.235104914449967506e+00
2.700000000000000000e+01 1.313999938964843750e+02 -1.065994315844443374e+00
3.059999656677246094e+01 1.313999938964843750e+02 -8.888752708213630838e-01
3.419999694824218750e+01 1.313999938964843750e+02 -7.090117108674536262e-01
3.779999923706054688e+01 1.313999938964843750e+02 -5.316506274317291947e-01
4.139999771118164062e+01 1.313999938964843750e+02 -3.618430998482630723e-01
4.500000000000000000e+01 1.313999938964843750e+02 -2.042665605717450261e-01
4.859999847412109375e+01 1.313999938964843750e+02 -6.306731590027817025e-02
5.219999694824218750e+01 1.313999938964843750e+02 5.828177673184779806e-02
5.579999923706054688e+01 1.313999938964843750e+02 1.570985418795753097e-01
5.939999771118164062e+01 1.313999938964843750e+02 2.315791232727859306e-01
6.299999618530273438e+01 1.313999938964843750e+02 2.808567589116588437e-01
6.659999847412109375e+01 1.313999938964843750e+02 3.050241763265447714e-01
7.019999694824218750e+01 1.313999938964843750e+02 3.051233069134283160e-01
7.380000305175781250e+01 1.313999938964843750e+02 2.831011330877388765e-01
7.739999389648437500e+01 1.313999938964843750e+02 2.417333164120066824e-01
8.099999237060546875e+01 1.313999938964843750e+02 1.845170738238011143e-01
8.459999847412109375e+01 1.313999938964843750e+02 1.155401116402624967e-01
8.819999694824218750e+01 1.313999938964843750e+02 3.932738414068558813e-02
9.180000305175781250e+01 1.313999938964843750e+02 -3.932749635388035209e-02
9.540000152587890625e+01 1.313999938964843750e+02 -1.155402238534572468e-01
9.900000000000000000e+01 1.313999938964843750e+02 -1.845170364194028967e-01
1.026000061035156250e+02 1.313999938964843750e+02 -2.417334102197662982e-01
1.061999969482421875e+02 1.313999938964843750e+02 -2.831012078965354228e-01
1.097999954223632812e+02 1.313999938964843750e+02 -3.051232665413903256e-01
1.133999938964843750e+02 1.313999938964843750e+02 -3.050241573275817575e-01
1.170000076293945312e+02 1.313999938964843750e+02 -2.808568147214923760e-01
1.205999984741210938e+02 1.313999938964843750e+02 -2.315792693292111071e-01
1.241999893188476562e+02 1.313999938964843750e+02 -1.570985418795753097e-01
1.277999954223632812e+02 1.313999938964843750e+02 -5.828177673184779806e-02
1.313999938964843750e+02 1.313999938964843750e+02 6.306731590027817025e-02
1.350000000000000000e+02 1.313999938964843750e+02 2.042665605717450261e-01
1.385999908447265625e+02 1.313999938964843750e+02 3.618424040028954125e-01
1.421999969482421875e+02 1.313999938964843750e+02 5.316509575425057976e-01
1.458000030517578125e+02 1.313999938964843750e+02 7.090117108674536262e-01
1.494000091552734375e+02 1.313999938964843750e+02 8.888754536886586122e-01
1.530000000000000000e+02 1.313999938964843750e+02 1.065994498711738681e+00
1.565999908447265625e+02 1.313999938964843750e+02 1.235104437095709828e+00
1.601999969482421875e+02 1.313999938964843750e+02 1.391109097644449566e+00
1.638000030517578125e+02 1.313999938964843750e+02 1.529253857132238936e+00
1.673999938964843750e+02 1.313999938964843750e+02 1.645290579130014530e+00
1.710000000000000000e+02 1.313999938964843750e+02 1.735634734682453217e+00
1.746000061035156250e+02 1.313999938964843750e+02 1.797475716164696591e+00
1.782000122070312500e+02 1.313999938964843750e+02 1.828886794925201231e+00
1.800000071525573730e+00 1.350000000000000000e+02 -1.828886317570943554e+00
5.399999618530273438e+00 1.350000000000000000e+02 -1.797475716164696591e+00
9.000000000000000000e+00 1.350000000000000000e+02 -1.735634734682453217e+00
1.260000038146972656e+01 1.350000000000000000e+02 -1.645291203727753393e+00
1.619999885559082031e+01 1.350000000000000000e+02 -1.529253379777980815e+00
1.979999923706054688e+01 1.350000000000000000e+02 -1.391109097644449566e+00
2.339999961853027344e+01 1.350000000000000000e+02 -1.235104914449967506e+00
2.700000000000000000e+01 1.350000000000000000e+02 -1.065994315844443374e+00
3.059999656677246094e+01 1.350000000000000000e+02 -8.888752708213630838e-01
3.419999694824218750e+01 1.350000000000000000e+02 -7.090117108674536262e-01
3.779999923706054688e+01 1.350000000000000000e+02 -5.316506274317291947e-01
4.139999771118164062e+01 1.350000000000000000e+02 -3.618430998482630723e-01
4.500000000000000000e+01 1.350000000000000000e+02 -2.042665605717450261e-01
4.859999847412109375e+01 1.350000000000000000e+02 -6.306731590027817025e-02
5.219999694824218750e+01 1.350000000000000000e+02 5.828177673184779806e-02
5.579999923706054688e+01 1.350000000000000000e+02 1.570985418795753097e-01
5.939999771118164062e+01 1.350000000000000000e+02 2.315791232727859306e-01
6.299999618530273438e+01 1.350000000000000000e+02 2.808567589116588437e-01
6.659999847412109375e+01 1.350000000000000000e+02 3.050241763265447714e-01
7.019999694824218750e+01 1.350000000000000000e+02 3.051233069134283160e-01
7.380000305175781250e+01 1.350000000000000000e+02 2.831011330877388765e-01
7.739999389648437500e+01 1.350000000000000000e+02 2.417333164120066824e-01
8.099999237060546875e+01 1.350000000000000000e+02 1.845170738238011143e-01
8.459999847412109375e+01 1.350000000000000000e+02 1.155401116402624967e-01
8.819999694824218750e+01 1.350000000000000000e+02 3.932738414068558813e-02
9.180000305175781250e+01 1.350000000000000000e+02 -3.932749635388035209e-02
9.540000152587890625e+01 1.350000000000000000e+02 -1.155402238534572468e-01
9.900000000000000000e+01 1.350000000000000000e+02 -1.845170364194028967e-01
1.026000061035156250e+02 1.350000000000000000e+02 -2.417334102197662982e-01
1.061999969482421875e+02 1.350000000000000000e+02 -2.831012078965354228e-01
1.097999954223632812e+02 1.350000000000000000e+02 -3.051232665413903256e-01
1.133999938964843750e+02 1.350000000000000000e+02 -3.050241573275817575e-01
1.170000076293945312e+02 1.350000000000000000e+02 -2.808568147214923760e-01
1.205999984741210938e+02 1.350000000000000000e+02 -2.315792693292111071e-01
1.241999893188476562e+02 1.350000000000000000e+02 -1.570985418795753097e-01
1.277999954223632812e+02 1.350000000000000000e+02 -5.828177673184779806e-02
1.313999938964843750e+02 1.350000000000000000e+02 6.306731590027817025e-02
1.350000000000000000e+02 1.350000000000000000e+02 2.042665605717450261e-01
1.385999908447265625e+02 1.350000000000000000e+02 3.618424040028954125e-01
1.421999969482421875e+02 1.350000000000000000e+02 5.316509575425057976e-01
1.458000030517578125e+02 1.350000000000000000e+02 7.090117108674536262e-01
1.494000091552734375e+02 1.350000000000000000e+02 8.888754536886586122e-01
1.530000000000000000e+02 1.350000000000000000e+02 1.065994498711738681e+00
1.565999908447265625e+02 1.350000000000000000e+02 1.235104437095709828e+00
1.601999969482421875e+02 1.350000000000000000e+02 1.391109097644449566e+00
1.638000030517578125e+02 1.350000000000000000e+02 1.529253857132238936e+00
1.673999938964843750e+02 1.350000000000000000e+02 1.645290579130014530e+00
1.710000000000000000e+02 1.350000000000000000e+02 1.735634734682453217e+00
1.746000061035156250e+02 1.350000000000000000e+02 1.797475716164696591e+00
1.782000122070312500e+02 1.350000000000000000e+02 1.828886794925201231e+00
1.800000071525573730e+00 1.385999908447265625e+02 -1.828886317570943554e+00
5.399999618530273438e+00 1.385999908447265625e+02 -1.797475716164696591e+00
9.000000000000000000e+00 1.385999908447265625e+02 -1.735634734682453217e+00
1.260000038146972656e+01 1.385999908447265625e+02 -1.645291203727753393e+00
1.619999885559082031e+01 1.385999908447265625e+02 -1.529253379777980815e+00
1.979999923706054688e+01 1.385999908447265625e+02 -1.391109097644449566e+00
2.339999961853027344e+01 1.385999908447265625e+02 -1.235104914449967506e+00
2.700000000000000000e+01 1.385999908447265625e+02 -1.065994315844443374e+00
3.059999656677246094e+01 1.385999908447265625e+02 -8.888752708213630838e-01
3.419999694824218750e+01 1.385999908447265625e+02 -7.090117108674536262e-01
3.779999923706054688e+01 1.385999908447265625e+02 -5.316506274317291947e-01
4.139999771118164062e+01 1.385999908447265625e+02 -3.618430998482630723e-01
4.500000000000000000e+01 1.385999908447265625e+02 -2.042665605717450261e-01
4.859999847412109375e+01 1.385999908447265625e+02 -6.306731590027817025e-02
5.219999694824218750e+01 1.385999908447265625e+02 5.828177673184779806e-02
5.579999923706054688e+01 1.385999908447265625e+02 1.570985418795753097e-01
5.939999771118164062e+01 1.385999908447265625e+02 2.315791232727859306e-01
6.299999618530273438e+01 1.385999908447265625e+02 2.808567589116588437e-01
6.659999847412109375e+01 1.385999908447265625e+02 3.050241763265447714e-01
7.019999694824218750e+01 1.385999908447265625e+02 3.051233069134283160e-01
7.380000305175781250e+01 1.385999908447265625e+02 2.831011330877388765e-01
7.739999389648437500e+01 1.385999908447265625e+02 2.417333164120066824e-01
8.099999237060546875e+01 1.385999908447265625e+02 1.845170738238011143e-01
8.459999847412109375e+01 1.385999908447265625e+02 1.155401116402624967e-01
8.819999694824218750e+01 1.385999908447265625e+02 3.932738414068558813e-02
9.180000305175781250e+01 1.385999908447265625e+02 -3.932749635388035209e-02
9.540000152587890625e+01 1.385999908447265625e+02 -1.155402238534572468e-01
9.900000000000000000e+01 1.385999908447265625e+02 -1.845170364194028967e-01
1.026000061035156250e+02 1.385999908447265625e+02 -2.417334102197662982e-01
1.061999969482421875e+02 1.385999908447265625e+02 -2.831012078965354228e-01
1.097999954223632812e+02 1.385999908447265625e+02 -3.051232665413903256e-01
1.133999938964843750e+02 1.385999908447265625e+02 -3.050241573275817575e-01
1.170000076293945312e+02 1.385999908447265625e+02 -2.808568147214923760e-01
1.205999984741210938e+02 1.385999908447265625e+02 -2.315792693292111071e-01
1.241999893188476562e+02 1.385999908447265625e+02 -1.570985418795753097e-01
1.277999954223632812e+02 1.385999908447265625e+02 -5.828177673184779806e-02
1.313999938964843750e+02 1.385999908447265625e+02 6.306731590027817025e-02
1.350000000000000000e+02 1.385999908447265625e+02 2.042665605717450261e-01
1.385999908447265625e+02 1.385999908447265625e+02 3.618424040028954125e-01
1.421999969482421875e+02 1.385999908447265625e+02 5.316509575425057976e-01
1.458000030517578125e+02 1.385999908447265625e+02 7.090117108674536262e-01
1.494000091552734375e+02 1.385999908447265625e+02 8.888754536886586122e-01
1.530000000000000000e+02 1.385999908447265625e+02 1.065994498711738681e+00
1.565999908447265625e+02 1.385999908447265625e+02 1.235104437095709828e+00
1.601999969482421875e+02 1.385999908447265625e+02 1.391109097644449566e+00
1.638000030517578125e+02 1.385999908447265625e+02 1.529253857132238936e+00
1.673999938964843750e+02 1.385999908447265625e+02 1.645290579130014530e+00
1.710000000000000000e+02 1.385999908447265625e+02 1.735634734682453217e+00
1.746000061035156250e+02 1.385999908447265625e+02 1.797475716164696591e+00
1.782000122070312500e+02 1.385999908447265625e+02 1.828886794925201231e+00
1.800000071525573730e+00 1.421999969482421875e+02 -1.828886317570943554e+00
5.399999618530273438e+00 1.421999969482421875e+02 -1.797475716164696591e+00
9.000000000000000000e+00 1.421999969482421875e+02 -1.735634734682453217e+00
1.260000038146972656e+01 1.421999969482421875e+02 -1.645291203727753393e+00
1.619999885559082031e+01 1.421999969482421875e+02 -1.529253379777980815e+00
1.979999923706054688e+01 1.421999969482421875e+02 -1.391109097644449566e+00
2.339999961853027344e+01 1.421999969482421875e+02 -1.235104914449967506e+00
2.700000000000000000e+01 1.421999969482421875e+02 -1.065994315844443374e+00
3.059999656677246094e+01 1.421999969482421875e+02 -8.888752708213630838e-01
3.419999694824218750e+01 1.421999969482421875e+02 -7.090117108674536262e-01
3.779999923706054688e+01 1.421999969482421875e+02 -5.316506274317291947e-01
4.139999771118164062e+01 1.421999969482421875e+02 -3.618430998482630723e-01
4.500000000000000000e+01 1.421999969482421875e+02 -2.042665605717450261e-01
4.859999847412109375e+01 1.421999969482421875e+02 -6.306731590027817025e-02
5.219999694824218750e+01 1.421999969482421875e+02 5.828177673184779806e-02
5.579999923706054688e+01 1.421999969482421875e+02 1.570985418795753097e-01
5.939999771118164062e+01 1.421999969482421875e+02 2.315791232727859306e-01
6.299999618530273438e+01 1.421999969482421875e+02 2.808567589116588437e-01
6.659999847412109375e+01 1.421999969482421875e+02 3.050241763265447714e-01
7.019999694824218750e+01 1.421999969482421875e+02 3.051233069134283160e-01
7.380000305175781250e+01 1.421999969482421875e+02 2.831011330877388765e-01
7.739999389648437500e+01 1.421999969482421875e+02 2.417333164120066824e-01
8.099999237060546875e+01 1.421999969482421875e+02 1.845170738238011143e-01
8.459999847412109375e+01 1.421999969482421875e+02 1.155401116402624967e-01
8.819999694824218750e+01 1.421999969482421875e+02 3.932738414068558813e-02
9.180000305175781250e+01 1.421999969482421875e+02 -3.932749635388035209e-02
9.540000152587890625e+01 1.421999969482421875e+02 -1.155402238534572468e-01
9.900000000000000000e+01 1.421999969482421875e+02 -1.845170364194028967e-01
1.026000061035156250e+02 1.421999969482421875e+02 -2.417334102197662982e-01
1.061999969482421875e+02 1.421999969482421875e+02 -2.831012078965354228e-01
1.097999954223632812e+02 1.421999969482421875e+02 -3.051232665413903256e-01
1.133999938964843750e+02 1.421999969482421875e+02 -3.050241573275817575e-01
1.170000076293945312e+02 1.421999969482421875e+02 -2.808568147214923760e-01
1.205999984741210938e+02 1.421999969482421875e+02 -2.315792693292111071e-01
1.241999893188476562e+02 1.421999969482421875e+02 -1.570985418795753097e-01
1.277999954223632812e+02 1.421999969482421875e+02 -5.828177673184779806e-02
1.313999938964843750e+02 1.421999969482421875e+02 6.306731590027817025e-02
1.350000000000000000e+02 1.421999969482421875e+02 2.042665605717450261e-01
1.385999908447265625e+02 1.421999969482421875e+02 3.618424040028954125e-01
1.421999969482421875e+02 1.421999969482421875e+02 5.316509575425057976e-01
1.458000030517578125e+02 1.421999969482421875e+02 7.090117108674536262e-01
1.494000091552734375e+02 1.421999969482421875e+02 8.888754536886586122e-01
1.530000000000000000e+02 1.421999969482421875e+02 1.065994498711738681e+00
1.565999908447265625e+02 1.421999969482421875e+02 1.235104437095709828e+00
1.601999969482421875e+02 1.421999969482421875e+02 1.391109097644449566e+00
1.638000030517578125e+02 1.421999969482421875e+02 1.529253857132238936e+00
1.673999938964843750e+02 1.421999969482421875e+02 1.645290579130014530e+00
1.710000000000000000e+02 1.421999969482421875e+02 1.735634734682453217e+00
1.746000061035156250e+02 1.421999969482421875e+02 1.797475716164696591e+00
1.782000122070312500e+02 1.421999969482421875e+02 1.828886794925201231e+00
1.800000071525573730e+00 1.458000030517578125e+02 -1.828886317570943554e+00
5.399999618530273438e+00 1.458000030517578125e+02 -1.797475716164696591e+00
9.000000000000000000e+00 1.458000030517578125e+02 -1.735634734682453217e+00
1.260000038146972656e+01 1.458000030517578125e+02 -1.645291203727753393e+00
1.619999885559082031e+01 1.458000030517578125e+02 -1.529253379777980815e+00
1.979999923706054688e+01 1.458000030517578125e+02 -1.391109097644449566e+00
2.339999961853027344e+01 1.458000030517578125e+02 -1.235104914449967506e+00
2.700000000000000000e+01 1.458000030517578125e+02 -1.065994315844443374e+00
3.059999656677246094e+01 1.458000030517578125e+02 -8.888752708213630838e-01
3.419999694824218750e+01 1.458000030517578125e+02 -7.090117108674536262e-01
3.779999923706054688e+01 1.458000030517578125e+02 -5.316506274317291947e-01
4.139999771118164062e+01 1.458000030517578125e+02 -3.618430998482630723e-01
4.500000000000000000e+01 1.458000030517578125e+02 -2.042665605717450261e-01
4.859999847412109375e+01 1.458000030517578125e+02 -6.306731590027817025e-02
5.219999694824218750e+01 1.458000030517578125e+02 5.828177673184779806e-02
5.579999923706054688e+01 1.458000030517578125e+02 1.570985418795753097e-01
5.939999771118164062e+01 1.458000030517578125e+02 2.315791232727859306e-01
6.299999618530273438e+01 1.458000030517578125e+02 2.808567589116588437e-01
6.659999847412109375e+01 1.458000030517578125e+02 3.050241763265447714e-01
7.019999694824218750e+01 1.458000030517578125e+02 3.051233069134283160e-01
7.380000305175781250e+01 1.458000030517578125e+02 2.831011330877388765e-01
7.739999389648437500e+01 1.458000030517578125e+02 2.417333164120066824e-01
8.099999237060546875e+01 1.458000030517578125e+02 1.845170738238011143e-01
8.459999847412109375e+01 1.458000030517578125e+02 1.155401116402624967e-01
8.819999694824218750e+01 1.458000030517578125e+02 3.932738414068558813e-02
9.180000305175781250e+01 1.458000030517578125e+02 -3.932749635388035209e-02
9.540000152587890625e+01 1.458000030517578125e+02 -1.155402238534572468e-01
9.900000000000000000e+01 1.458000030517578125e+02 -1.845170364194028967e-01
1.026000061035156250e+02 1.458000030517578125e+02 -2.417334102197662982e-01
1.061999969482421875e+02 1.458000030517578125e+02 -2.831012078965354228e-01
1.097999954223632812e+02 1.458000030517578125e+02 -3.051232665413903256e-01
1.133999938964843750e+02 1.458000030517578125e+02 -3.050241573275817575e-01
1.170000076293945312e+02 1.458000030517578125e+02 -2.808568147214923760e-01
1.205999984741210938e+02 1.458000030517578125e+02 -2.315792693292111071e-01
1.241999893188476562e+02 1.458000030517578125e+02 -1.570985418795753097e-01
1.277999954223632812e+02 1.458000030517578125e+02 -5.828177673184779806e-02
1.313999938964843750e+02 1.458000030517578125e+02 6.306731590027817025e-02
1.350000000000000000e+02 1.458000030517578125e+02 2.042665605717450261e-01
1.385999908447265625e+02 1.458000030517578125e+02 3.618424040028954125e-01
1.421999969482421875e+02 1.458000030517578125e+02 5.316509575425057976e-01
1.458000030517578125e+02 1.458000030517578125e+02 7.090117108674536262e-01
1.494000091552734375e+02 1.458000030517578125e+02 8.888754536886586122e-01
1.530000000000000000e+02 1.458000030517578125e+02 1.065994498711738681e+00
1.565999908447265625e+02 1.458000030517578125e+02 1.235104437095709828e+00
1.601999969482421875e+02 1.458000030517578125e+02 1.391109097644449566e+00
1.638000030517578125e+02 1.458000030517578125e+02 1.529253857132238936e+00
1.673999938964843750e+02 1.458000030517578125e+02 1.645290579130014530e+00
1.710000000000000000e+02 1.458000030517578125e+02 1.735634734682453217e+00
1.746000061035156250e+02 1.458000030517578125e+02 1.797475716164696591e+00
1.782000122070312500e+02 1.458000030517578125e+02 1.828886794925201231e+00
1.800000071525573730e+00 1.494000091552734375e+02 -1.828886317570943554e+00
5.399999618530273438e+00 1.494000091552734375e+02 -1.797475716164696591e+00
9.000000000000000000e+00 1.494000091552734375e+02 -1.735634734682453217e+00
1.260000038146972656e+01 1.494000091552734375e+02 -1.645291203727753393e+00
1.619999885559082031e+01 1.494000091552734375e+02 -1.529253379777980815e+00
1.979999923706054688e+01 1.494000091552734375e+02 -1.391109097644449566e+00
2.339999961853027344e+01 1.494000091552734375e+02 -1.235104914449967506e+00
2.700000000000000000e+01 1.494000091552734375e+02 -1.065994315844443374e+00
3.059999656677246094e+01 1.494000091552734375e+02 -8.888752708213630838e-01
3.419999694824218750e+01 1.494000091552734375e+02 -7.090117108674536262e-01
3.779999923706054688e+01 1.494000091552734375e+02 -5.316506274317291947e-01
4.139999771118164062e+01 1.494000091552734375e+02 -3.618430998482630723e-01
4.500000000000000000e+01 1.494000091552734375e+02 -2.042665605717450261e-01
4.859999847412109375e+01 1.494000091552734375e+02 -6.306731590027817025e-02
5.219999694824218750e+01 1.494000091552734375e+02 5.828177673184779806e-02
5.579999923706054688e+01 1.494000091552734375e+02 1.570985418795753097e-01
5.939999771118164062e+01 1.494000091552734375e+02 2.315791232727859306e-01
6.299999618530273438e+01 1.494000091552734375e+02 2.808567589116588437e-01
6.659999847412109375e+01 1.494000091552734375e+02 3.050241763265447714e-01
7.019999694824218750e+01 1.494000091552734375e+02 3.051233069134283160e-01
7.380000305175781250e+01 1.494000091552734375e+02 2.831011330877388765e-01
7.739999389648437500e+01 1.494000091552734375e+02 2.417333164120066824e-01
8.099999237060546875e+01 1.494000091552734375e+02 1.845170738238011143e-01
8.459999847412109375e+01 1.494000091552734375e+02 1.155401116402624967e-01
8.819999694824218750e+01 1.494000091552734375e+02 3.932738414068558813e-02
9.180000305175781250e+01 1.494000091552734375e+02 -3.932749635388035209e-02
9.540000152587890625e+01 1.494000091552734375e+02 -1.155402238534572468e-01
9.900000000000000000e+01 1.494000091552734375e+02 -1.845170364194028967e-01
1.026000061035156250e+02 1.494000091552734375e+02 -2.417334102197662982e-01
1.061999969482421875e+02 1.494000091552734375e+02 -2.831012078965354228e-01
1.097999954223632812e+02 1.494000091552734375e+02 -3.051232665413903256e-01
1.133999938964843750e+02 1.494000091552734375e+02 -3.050241573275817575e-01
1.170000076293945312e+02 1.494000091552734375e+02 -2.808568147214923760e-01
1.205999984741210938e+02 1.494000091552734375e+02 -2.315792693292111071e-01
1.241999893188476562e+02 1.494000091552734375e+02 -1.570985418795753097e-01
1.277999954223632812e+02 1.494000091552734375e+02 -5.828177673184779806e-02
1.313999938964843750e+02 1.494000091552734375e+02 6.306731590027817025e-02
1.350000000000000000e+02 1.494000091552734375e+02 2.042665605717450261e-01
1.385999908447265625e+02 1.494000091552734375e+02 3.618424040028954125e-01
1.421999969482421875e+02 1.494000091552734375e+02 5.316509575425057976e-01
1.458000030517578125e+02 1.494000091552734375e+02 7.090117108674536262e-01
1.494000091552734375e+02 1.494000091552734375e+02 8.888754536886586122e-01
1.530000000000000000e+02 1.494000091552734375e+02 1.065994498711738681e+00
1.565999908447265625e+02 1.494000091552734375e+02 1.235104437095709828e+00
1.601999969482421875e+02 1.494000091552734375e+02 1.391109097644449566e+00
1.638000030517578125e+02 1.494000091552734375e+02 1.529253857132238936e+00
1.673999938964843750e+02 1.494000091552734375e+02 1.645290579130014530e+00
1.710000000000000000e+02 1.494000091552734375e+02 1.735634734682453217e+00
1.746000061035156250e+02 1.494000091552734375e+02 1.797475716164696591e+00
1.782000122070312500e+02 1.494000091552734375e+02 1.828886794925201231e+00
1.800000071525573730e+00 1.530000000000000000e+02 -1.828886317570943554e+00
5.399999618530273438e+00 1.530000000000000000e+02 -1.797475716164696591e+00
9.000000000000000000e+00 1.530000000000000000e+02 -1.735634734682453217e+00
1.260000038146972656e+01 1.530000000000000000e+02 -1.645291203727753393e+00
1.619999885559082031e+01 1.530000000000000000e+02 -1.529253379777980815e+00
1.979999923706054688e+01 1.530000000000000000e+02 -1.391109097644449566e+00
2.339999961853027344e+01 1.530000000000000000e+02 -1.235104914449967506e+00
2.700000000000000000e+01 1.530000000000000000e+02 -1.065994315844443374e+00
3.059999656677246094e+01 1.530000000000000000e+02 -8.888752708213630838e-01
3.419999694824218750e+01 1.530000000000000000e+02 -7.090117108674536262e-01
3.779999923706054688e+01 1.530000000000000000e+02 -5.316506274317291947e-01
4.139999771118164062e+01 1.530000000000000000e+02 -3.618430998482630723e-01
4.500000000000000000e+01 1.530000000000000000e+02 -2.042665605717450261e-01
4.859999847412109375e+01 1.530000000000000000e+02 -6.306731590027817025e-02
5.219999694824218750e+01 1.530000000000000000e+02 5.828177673184779806e-02
5.579999923706054688e+01 1.530000000000000000e+02 1.570985418795753097e-01
5.939999771118164062e+01 1.530000000000000000e+02 2.315791232727859306e-01
6.299999618530273438e+01 1.530000000000000000e+02 2.808567589116588437e-01
6.659999847412109375e+01 1.530000000000000000e+02 3.050241763265447714e-01
7.019999694824218750e+01 1.530000000000000000e+02 3.051233069134283160e-01
7.380000305175781250e+01 1.530000000000000000e+02 2.831011330877388765e-01
7.739999389648437500e+01 1.530000000000000000e+02 2.417333164120066824e-01
8.099999237060546875e+01 1.530000000000000000e+02 1.845170738238011143e-01
8.459999847412109375e+01 1.530000000000000000e+02 1.155401116402624967e-01
8.819999694824218750e+01 1.530000000000000000e+02 3.932738414068558813e-02
9.180000305175781250e+01 1.530000000000000000e+02 -3.932749635388035209e-02
9.540000152587890625e+01 1.530000000000000000e+02 -1.155402238534572468e-01
9.900000000000000000e+01 1.530000000000000000e+02 -1.845170364194028967e-01
1.026000061035156250e+02 1.530000000000000000e+02 -2.417334102197662982e-01
1.061999969482421875e+02 1.530000000000000000e+02 -2.831012078965354228e-01
1.097999954223632812e+02 1.530000000000000000e+02 -3.051232665413903256e-01
1.133999938964843750e+02 1.530000000000000000e+02 -3.050241573275817575e-01
1.170000076293945312e+02 1.530000000000000000e+02 -2.808568147214923760e-01
1.205999984741210938e+02 1.530000000000000000e+02 -2.315792693292111071e-01
1.241999893188476562e+02 1.530000000000000000e+02 -1.570985418795753097e-01
1.277999954223632812e+02 1.530000000000000000e+02 -5.828177673184779806e-02
1.313999938964843750e+02 1.530000000000000000e+02 6.306731590027817025e-02
1.350000000000000000e+02 1.530000000000000000e+02 2.042665605717450261e-01
1.385999908447265625e+02 1.530000000000000000e+02 3.618424040028954125e-01
1.421999969482421875e+02 1.530000000000000000e+02 5.316509575425057976e-01
1.458000030517578125e+02 1.530000000000000000e+02 7.090117108674536262e-01
1.494000091552734375e+02 1.530000000000000000e+02 8.888754536886586122e-01
1.530000000000000000e+02 1.530000000000000000e+02 1.065994498711738681e+00
1.565999908447265625e+02 1.530000000000000000e+02 1.235104437095709828e+00
1.601999969482421875e+02 1.530000000000000000e+02 1.391109097644449566e+00
1.638000030517578125e+02 1.530000000000000000e+02 1.529253857132238936e+00
1.673999938964843750e+02 1.530000000000000000e+02 1.645290579130014530e+00
1.710000000000000000e+02 1.530000000000000000e+02 1.735634734682453217e+00
1.746000061035156250e+02 1.530000000000000000e+02 1.797475716164696591e+00
1.782000122070312500e+02 1.530000000000000000e+02 1.828886794925201231e+00
1.800000071525573730e+00 1.565999908447265625e+02 -1.828886317570943554e+00
5.399999618530273438e+00 1.565999908447265625e+02 -1.797475716164696591e+00
9.000000000000000000e+00 1.565999908447265625e+02 -1.735634734682453217e+00
1.260000038146972656e+01 1.565999908447265625e+02 -1.645291203727753393e+00
1.619999885559082031e+01 1.565999908447265625e+02 -1.529253379777980815e+00
1.979999923706054688e+01 1.565999908447265625e+02 -1.391109097644449566e+00
2.339999961853027344e+01 1.565999908447265625e+02 -1.235104914449967506e+00
2.700000000000000000e+01 1.565999908447265625e+02 -1.065994315844443374e+00
3.059999656677246094e+01 1.565999908447265625e+02 -8.888752708213630838e-01
3.419999694824218750e+01 1.565999908447265625e+02 -7.090117108674536262e-01
3.779999923706054688e+01 1.565999908447265625e+02 -5.316506274317291947e-01
4.139999771118164062e+01 1.565999908447265625e+02 -3.618430998482630723e-01
4.500000000000000000e+01 1.565999908447265625e+02 -2.042665605717450261e-01
4.859999847412109375e+01 1.565999908447265625e+02 -6.306731590027817025e-02
5.219999694824218750e+01 1.565999908447265625e+02 5.828177673184779806e-02
5.579999923706054688e+01 1.565999908447265625e+02 1.570985418795753097e-01
5.939999771118164062e+01 1.565999908447265625e+02 2.315791232727859306e-01
6.299999618530273438e+01 1.565999908447265625e+02 2.808567589116588437e-01
6.659999847412109375e+01 1.565999908447265625e+02 3.050241763265447714e-01
7.019999694824218750e+01 1.565999908447265625e+02 3.051233069134283160e-01
7.380000305175781250e+01 1.565999908447265625e+02 2.831011330877388765e-01
7.739999389648437500e+01 1.565999908447265625e+02 2.417333164120066824e-01
8.099999237060546875e+01 1.565999908447265625e+02 1.845170738238011143e-01
8.459999847412109375e+01 1.565999908447265625e+02 1.155401116402624967e-01
8.819999694824218750e+01 1.565999908447265625e+02 3.932738414068558813e-02
9.180000305175781250e+01 1.565999908447265625e+02 -3.932749635388035209e-02
9.540000152587890625e+01 1.565999908447265625e+02 -1.155402238534572468e-01
9.900000000000000000e+01 1.565999908447265625e+02 -1.845170364194028967e-01
1.026000061035156250e+02 1.565999908447265625e+02 -2.417334102197662982e-01
1.061999969482421875e+02 1.565999908447265625e+02 -2.831012078965354228e-01
1.097999954223632812e+02 1.565999908447265625e+02 -3.051232665413903256e-01
1.133999938964843750e+02 1.565999908447265625e+02 -3.050241573275817575e-01
1.170000076293945312e+02 1.565999908447265625e+02 -2.808568147214923760e-01
1.205999984741210938e+02 1.565999908447265625e+02 -2.315792693292111071e-01
1.241999893188476562e+02 1.565999908447265625e+02 -1.570985418795753097e-01
1.277999954223632812e+02 1.565999908447265625e+02 -5.828177673184779806e-02
1.313999938964843750e+02 1.565999908447265625e+02 6.306731590027817025e-02
1.350000000000000000e+02 1.565999908447265625e+02 2.042665605717450261e-01
1.385999908447265625e+02 1.565999908447265625e+02 3.618424040028954125e-01
1.421999969482421875e+02 1.565999908447265625e+02 5.316509575425057976e-01
1.458000030517578125e+02 1.565999908447265625e+02 7.090117108674536262e-01
1.494000091552734375e+02 1.565999908447265625e+02 8.888754536886586122e-01
1.530000000000000000e+02 1.565999908447265625e+02 1.065994498711738681e+00
1.565999908447265625e+02 1.565999908447265625e+02 1.235104437095709828e+00
1.601999969482421875e+02 1.565999908447265625e+02 1.391109097644449566e+00
1.638000030517578125e+02 1.565999908447265625e+02 1.529253857132238936e+00
1.673999938964843750e+02 1.565999908447265625e+02 1.645290579130014530e+00
1.710000000000000000e+02 1.565999908447265625e+02 1.735634734682453217e+00
1.746000061035156250e+02 1.565999908447265625e+02 1.797475716164696591e+00
1.782000122070312500e+02 1.565999908447265625e+02 1.828886794925201231e+00
1.800000071525573730e+00 1.601999969482421875e+02 -1.828886317570943554e+00
5.399999618530273438e+00 1.601999969482421875e+02 -1.797475716164696591e+00
9.000000000000000000e+00 1.601999969482421875e+02 -1.735634734682453217e+00
1.260000038146972656e+01 1.601999969482421875e+02 -1.645291203727753393e+00
1.619999885559082031e+01 1.601999969482421875e+02 -1.529253379777980815e+00
1.979999923706054688e+01 1.601999969482421875e+02 -1.391109097644449566e+00
2.339999961853027344e+01 1.601999969482421875e+02 -1.235104914449967506e+00
2.700000000000000000e+01 1.601999969482421875e+02 -1.065994315844443374e+00
3.059999656677246094e+01 1.601999969482421875e+02 -8.888752708213630838e-01
3.419999694824218750e+01 1.601999969482421875e+02 -7.090117108674536262e-01
3.779999923706054688e+01 1.601999969482421875e+02 -5.316506274317291947e-01
4.139999771118164062e+01 1.601999969482421875e+02 -3.618430998482630723e-01
4.500000000000000000e+01 1.601999969482421875e+02 -2.042665605717450261e-01
4.859999847412109375e+01 1.601999969482421875e+02 -6.306731590027817025e-02
5.219999694824218750e+01 1.601999969482421875e+02 5.828177673184779806e-02
5.579999923706054688e+01 1.601999969482421875e+02 1.570985418795753097e-01
5.939999771118164062e+01 1.601999969482421875e+02 2.315791232727859306e-01
6.299999618530273438e+01 1.601999969482421875e+02 2.808567589116588437e-01
6.659999847412109375e+01 1.601999969482421875e+02 3.050241763265447714e-01
7.019999694824218750e+01 1.601999969482421875e+02 3.051233069134283160e-01
7.380000305175781250e+01 1.601999969482421875e+02 2.831011330877388765e-01
7.739999389648437500e+01 1.601999969482421875e+02 2.417333164120066824e-01
8.099999237060546875e+01 1.601999969482421875e+02 1.845170738238011143e-01
8.459999847412109375e+01 1.601999969482421875e+02 1.155401116402624967e-01
8.819999694824218750e+01 1.601999969482421875e+02 3.932738414068558813e-02
9.180000305175781250e+01 1.601999969482421875e+02 -3.932749635388035209e-02
9.540000152587890625e+01 1.601999969482421875e+02 -1.155402238534572468e-01
9.900000000000000000e+01 1.601999969482421875e+02 -1.845170364194028967e-01
1.026000061035156250e+02 1.601999969482421875e+02 -2.417334102197662982e-01
1.061999969482421875e+02 1.601999969482421875e+02 -2.831012078965354228e-01
1.097999954223632812e+02 1.601999969482421875e+02 -3.051232665413903256e-01
1.133999938964843750e+02 1.601999969482421875e+02 -3.050241573275817575e-01
1.170000076293945312e+02 1.601999969482421875e+02 -2.808568147214923760e-01
1.205999984741210938e+02 1.601999969482421875e+02 -2.315792693292111071e-01
1.241999893188476562e+02 1.601999969482421875e+02 -1.570985418795753097e-01
1.277999954223632812e+02 1.601999969482421875e+02 -5.828177673184779806e-02
1.313999938964843750e+02 1.601999969482421875e+02 6.306731590027817025e-02
1.350000000000000000e+02 1.601999969482421875e+02 2.042665605717450261e-01
1.385999908447265625e+02 1.601999969482421875e+02 3.618424040028954125e-01
1.421999969482421875e+02 1.601999969482421875e+02 5.316509575425057976e-01
1.458000030517578125e+02 1.601999969482421875e+02 7.090117108674536262e-01
1.494000091552734375e+02 1.601999969482421875e+02 8.888754536886586122e-01
1.530000000000000000e+02 1.601999969482421875e+02 1.065994498711738681e+00
1.565999908447265625e+02 1.601999969482421875e+02 1.235104437095709828e+00
1.601999969482421875e+02 1.601999969482421875e+02 1.391109097644449566e+00
1.638000030517578125e+02 1.601999969482421875e+02 1.529253857132238936e+00
1.673999938964843750e+02 1.601999969482421875e+02 1.645290579130014530e+00
1.710000000000000000e+02 1.601999969482421875e+02 1.735634734682453217e+00
1.746000061035156250e+02 1.601999969482421875e+02 1.797475716164696591e+00
1.782000122070312500e+02 1.601999969482421875e+02 1.828886794925201231e+00
1.800000071525573730e+00 1.638000030517578125e+02 -1.828886317570943554e+00
5.399999618530273438e+00 1.638000030517578125e+02 -1.797475716164696591e+00
9.000000000000000000e+00 1.638000030517578125e+02 -1.735634734682453217e+00
1.260000038146972656e+01 1.638000030517578125e+02 -1.645291203727753393e+00
1.619999885559082031e+01 1.638000030517578125e+02 -1.529253379777980815e+00
1.979999923706054688e+01 1.638000030517578125e+02 -1.391109097644449566e+00
2.339999961853027344e+01 1.638000030517578125e+02 -1.235104914449967506e+00
2.700000000000000000e+01 1.638000030517578125e+02 -1.065994315844443374e+00
3.059999656677246094e+01 1.638000030517578125e+02 -8.888752708213630838e-01
3.419999694824218750e+01 1.638000030517578125e+02 -7.090117108674536262e-01
3.779999923706054688e+01 1.638000030517578125e+02 -5.316506274317291947e-01
4.139999771118164062e+01 1.638000030517578125e+02 -3.618430998482630723e-01
4.500000000000000000e+01 1.638000030517578125e+02 -2.042665605717450261e-01
4.859999847412109375e+01 1.638000030517578125e+02 -6.306731590027817025e-02
5.219999694824218750e+01 1.638000030517578125e+02 5.828177673184779806e-02
5.579999923706054688e+01 1.638000030517578125e+02 1.570985418795753097e-01
5.939999771118164062e+01 1.638000030517578125e+02 2.315791232727859306e-01
6.299999618530273438e+01 1.638000030517578125e+02 2.808567589116588437e-01
6.659999847412109375e+01 1.638000030517578125e+02 3.050241763265447714e-01
7.019999694824218750e+01 1.638000030517578125e+02 3.051233069134283160e-01
7.380000305175781250e+01 1.638000030517578125e+02 2.831011330877388765e-01
7.739999389648437500e+01 1.638000030517578125e+02 2.417333164120066824e-01
8.099999237060546875e+01 1.638000030517578125e+02 1.845170738238011143e-01
8.459999847412109375e+01 1.638000030517578125e+02 1.155401116402624967e-01
8.819999694824218750e+01 1.638000030517578125e+02 3.932738414068558813e-02
9.180000305175781250e+01 1.638000030517578125e+02 -3.932749635388035209e-02
9.540000152587890625e+01 1.638000030517578125e+02 -1.155402238534572468e-01
9.900000000000000000e+01 1.638000030517578125e+02 -1.845170364194028967e-01
1.026000061035156250e+02 1.638000030517578125e+02 -2.417334102197662982e-01
1.061999969482421875e+02 1.638000030517578125e+02 -2.831012078965354228e-01
1.097999954223632812e+02 1.638000030517578125e+02 -3.051232665413903256e-01
1.133999938964843750e+02 1.638000030517578125e+02 -3.050241573275817575e-01
1.170000076293945312e+02 1.638000030517578125e+02 -2.808568147214923760e-01
1.205999984741210938e+02 1.638000030517578125e+02 -2.315792693292111071e-01
1.241999893188476562e+02 1.638000030517578125e+02 -1.570985418795753097e-01
1.277999954223632812e+02 1.638000030517578125e+02 -5.828177673184779806e-02
1.313999938964843750e+02 1.638000030517578125e+02 6.306731590027817025e-02
1.350000000000000000e+02 1.638000030517578125e+02 2.042665605717450261e-01
1.385999908447265625e+02 1.638000030517578125e+02 3.618424040028954125e-01
1.421999969482421875e+02 1.638000030517578125e+02 5.316509575425057976e-01
1.458000030517578125e+02 1.638000030517578125e+02 7.090117108674536262e-01
1.494000091552734375e+02 1.638000030517578125e+02 8.888754536886586122e-01
1.530000000000000000e+02 1.638000030517578125e+02 1.065994498711738681e+00
1.565999908447265625e+02 1.638000030517578125e+02 1.235104437095709828e+00
1.601999969482421875e+02 1.638000030517578125e+02 1.391109097644449566e+00
1.638000030517578125e+02 1.638000030517578125e+02 1.529253857132238936e+00
1.673999938964843750e+02 1.638000030517578125e+02 1.645290579130014530e+00
1.710000000000000000e+02 1.638000030517578125e+02 1.735634734682453217e+00
1.746000061035156250e+02 1.638000030517578125e+02 1.797475716164696591e+00
1.782000122070312500e+02 1.638000030517578125e+02 1.828886794925201231e+00
1.800000071525573730e+00 1.673999938964843750e+02 -1.828886317570943554e+00
5.399999618530273438e+00 1.673999938964843750e+02 -1.797475716164696591e+00
9.000000000000000000e+00 1.673999938964843750e+02 -1.735634734682453217e+00
1.260000038146972656e+01 1.673999938964843750e+02 -1.645291203727753393e+00
1.619999885559082031e+01 1.673999938964843750e+02 -1.529253379777980815e+00
1.979999923706054688e+01 1.673999938964843750e+02 -1.391109097644449566e+00
2.339999961853027344e+01 1.673999938964843750e+02 -1.235104914449967506e+00
2.700000000000000000e+01 1.673999938964843750e+02 -1.065994315844443374e+00
3.059999656677246094e+01 1.673999938964843750e+02 -8.888752708213630838e-01
3.419999694824218750e+01 1.673999938964843750e+02 -7.090117108674536262e-01
3.779999923706054688e+01 1.673999938964843750e+02 -5.316506274317291947e-01
4.139999771118164062e+01 1.673999938964843750e+02 -3.618430998482630723e-01
4.500000000000000000e+01 1.673999938964843750e+02 -2.042665605717450261e-01
4.859999847412109375e+01 1.673999938964843750e+02 -6.306731590027817025e-02
5.219999694824218750e+01 1.673999938964843750e+02 5.828177673184779806e-02
5.579999923706054688e+01 1.673999938964843750e+02 1.570985418795753097e-01
5.939999771118164062e+01 1.673999938964843750e+02 2.315791232727859306e-01
6.299999618530273438e+01 1.673999938964843750e+02 2.808567589116588437e-01
6.659999847412109375e+01 1.673999938964843750e+02 3.050241763265447714e-01
7.019999694824218750e+01 1.673999938964843750e+02 3.051233069134283160e-01
7.380000305175781250e+01 1.673999938964843750e+02 2.831011330877388765e-01
7.739999389648437500e+01 1.673999938964843750e+02 2.417333164120066824e-01
8.099999237060546875e+01 1.673999938964843750e+02 1.845170738238011143e-01
8.459999847412109375e+01 1.673999938964843750e+02 1.155401116402624967e-01
8.819999694824218750e+01 1.673999938964843750e+02 3.932738414068558813e-02
9.180000305175781250e+01 1.673999938964843750e+02 -3.932749635388035209e-02
9.540000152587890625e+01 1.673999938964843750e+02 -1.155402238534572468e-01
9.900000000000000000e+01 1.673999938964843750e+02 -1.845170364194028967e-01
1.026000061035156250e+02 1.673999938964843750e+02 -2.417334102197662982e-01
1.061999969482421875e+02 1.673999938964843750e+02 -2.831012078965354228e-01
1.097999954223632812e+02 1.673999938964843750e+02 -3.051232665413903256e-01
1.133999938964843750e+02 1.673999938964843750e+02 -3.050241573275817575e-01
1.170000076293945312e+02 1.673999938964843750e+02 -2.808568147214923760e-01
1.205999984741210938e+02 1.673999938964843750e+02 -2.315792693292111071e-01
1.241999893188476562e+02 1.673999938964843750e+02 -1.570985418795753097e-01
1.277999954223632812e+02 1.673999938964843750e+02 -5.828177673184779806e-02
1.313999938964843750e+02 1.673999938964843750e+02 6.306731590027817025e-02
1.350000000000000000e+02 1.673999938964843750e+02 2.042665605717450261e-01
1.385999908447265625e+02 1.673999938964843750e+02 3.618424040028954125e-01
1.421999969482421875e+02 1.673999938964843750e+02 5.316509575425057976e-01
1.458000030517578125e+02 1.673999938964843750e+02 7.090117108674536262e-01
1.494000091552734375e+02 1.673999938964843750e+02 8.888754536886586122e-01
1.530000000000000000e+02 1.673999938964843750e+02 1.065994498711738681e+00
1.565999908447265625e+02 1.673999938964843750e+02 1.235104437095709828e+00
1.601999969482421875e+02 1.673999938964843750e+02 1.391109097644449566e+00
1.638000030517578125e+02 1.673999938964843750e+02 1.529253857132238936e+00
1.673999938964843750e+02 1.673999938964843750e+02 1.645290579130014530e+00
1.710000000000000000e+02 1.673999938964843750e+02 1.735634734682453217e+00
1.746000061035156250e+02 1.673999938964843750e+02 1.797475716164696591e+00
1.782000122070312500e+02 1.673999938964843750e+02 1.828886794925201231e+00
1.800000071525573730e+00 1.710000000000000000e+02 -1.828886317570943554e+00
5.399999618530273438e+00 1.710000000000000000e+02 -1.797475716164696591e+00
9.000000000000000000e+00 1.710000000000000000e+02 -1.735634734682453217e+00
1.260000038146972656e+01 1.710000000000000000e+02 -1.645291203727753393e+00
1.619999885559082031e+01 1.710000000000000000e+02 -1.529253379777980815e+00
1.979999923706054688e+01 1.710000000000000000e+02 -1.391109097644449566e+00
2.339999961853027344e+01 1.710000000000000000e+02 -1.235104914449967506e+00
2.700000000000000000e+01 1.710000000000000000e+02 -1.065994315844443374e+00
3.059999656677246094e+01 1.710000000000000000e+02 -8.888752708213630838e-01
3.419999694824218750e+01 1.710000000000000000e+02 -7.090117108674536262e-01
3.779999923706054688e+01 1.710000000000000000e+02 -5.316506274317291947e-01
4.139999771118164062e+01 1.710000000000000000e+02 -3.618430998482630723e-01
4.500000000000000000e+01 1.710000000000000000e+02 -2.042665605717450261e-01
4.859999847412109375e+01 1.710000000000000000e+02 -6.306731590027817025e-02
5.219999694824218750e+01 1.710000000000000000e+02 5.828177673184779806e-02
5.579999923706054688e+01 1.710000000000000000e+02 1.570985418795753097e-01
5.939999771118164062e+01 1.710000000000000000e+02 2.315791232727859306e-01
6.299999618530273438e+01 1.710000000000000000e+02 2.808567589116588437e-01
6.659999847412109375e+01 1.710000000000000000e+02 3.050241763265447714e-01
7.019999694824218750e+01 1.710000000000000000e+02 3.051233069134283160e-01
7.380000305175781250e+01 1.710000000000000000e+02 2.831011330877388765e-01
7.739999389648437500e+01 1.710000000000000000e+02 2.417333164120066824e-01
8.099999237060546875e+01 1.710000000000000000e+02 1.845170738238011143e-01
8.459999847412109375e+01 1.710000000000000000e+02 1.155401116402624967e-01
8.819999694824218750e+01 1.710000000000000000e+02 3.932738414068558813e-02
9.180000305175781250e+01 1.710000000000000000e+02 -3.932749635388035209e-02
9.540000152587890625e+01 1.710000000000000000e+02 -1.155402238534572468e-01
9.900000000000000000e+01 1.710000000000000000e+02 -1.845170364194028967e-01
1.026000061035156250e+02 1.710000000000000000e+02 -2.417334102197662982e-01
1.061999969482421875e+02 1.710000000000000000e+02 -2.831012078965354228e-01
1.097999954223632812e+02 1.710000000000000000e+02 -3.051232665413903256e-01
1.133999938964843750e+02 1.710000000000000000e+02 -3.050241573275817575e-01
1.170000076293945312e+02 1.710000000000000000e+02 -2.808568147214923760e-01
1.205999984741210938e+02 1.710000000000000000e+02 -2.315792693292111071e-01
1.241999893188476562e+02 1.710000000000000000e+02 -1.570985418795753097e-01
1.277999954223632812e+02 1.710000000000000000e+02 -5.828177673184779806e-02
1.313999938964843750e+02 1.710000000000000000e+02 6.306731590027817025e-02
1.350000000000000000e+02 1.710000000000000000e+02 2.042665605717450261e-01
1.385999908447265625e+02 1.710000000000000000e+02 3.618424040028954125e-01
1.421999969482421875e+02 1.710000000000000000e+02 5.316509575425057976e-01
1.458000030517578125e+02 1.710000000000000000e+02 7.090117108674536262e-01
1.494000091552734375e+02 1.710000000000000000e+02 8.888754536886586122e-01
1.530000000000000000e+02 1.710000000000000000e+02 1.065994498711738681e+00
1.565999908447265625e+02 1.710000000000000000e+02 1.235104437095709828e+00
1.601999969482421875e+02 1.710000000000000000e+02 1.391109097644449566e+00
1.638000030517578125e+02 1.710000000000000000e+02 1.529253857132238936e+00
1.673999938964843750e+02 1.710000000000000000e+02 1.645290579130014530e+00
1.710000000000000000e+02 1.710000000000000000e+02 1.735634734682453217e+00
1.746000061035156250e+02 1.710000000000000000e+02 1.797475716164696591e+00
1.782000122070312500e+02 1.710000000000000000e+02 1.828886794925201231e+00
1.800000071525573730e+00 1.746000061035156250e+02 -1.828886317570943554e+00
5.399999618530273438e+00 1.746000061035156250e+02 -1.797475716164696591e+00
9.000000000000000000e+00 1.746000061035156250e+02 -1.735634734682453217e+00
1.260000038146972656e+01 1.746000061035156250e+02 -1.645291203727753393e+00
1.619999885559082031e+01 1.746000061035156250e+02 -1.529253379777980815e+00
1.979999923706054688e+01 1.746000061035156250e+02 -1.391109097644449566e+00
2.339999961853027344e+01 1.746000061035156250e+02 -1.235104914449967506e+00
2.700000000000000000e+01 1.746000061035156250e+02 -1.065994315844443374e+00
3.059999656677246094e+01 1.746000061035156250e+02 -8.888752708213630838e-01
3.419999694824218750e+01 1.746000061035156250e+02 -7.090117108674536262e-01
3.779999923706054688e+01 1.746000061035156250e+02 -5.316506274317291947e-01
4.139999771118164062e+01 1.746000061035156250e+02 -3.618430998482630723e-01
4.500000000000000000e+01 1.746000061035156250e+02 -2.042665605717450261e-01
4.859999847412109375e+01 1.746000061035156250e+02 -6.306731590027817025e-02
5.219999694824218750e+01 1.746000061035156250e+02 5.828177673184779806e-02
5.579999923706054688e+01 1.746000061035156250e+02 1.570985418795753097e-01
5.939999771118164062e+01 1.746000061035156250e+02 2.315791232727859306e-01
6.299999618530273438e+01 1.746000061035156250e+02 2.808567589116588437e-01
6.659999847412109375e+01 1.746000061035156250e+02 3.050241763265447714e-01
7.019999694824218750e+01 1.746000061035156250e+02 3.051233069134283160e-01
7.380000305175781250e+01 1.746000061035156250e+02 2.831011330877388765e-01
7.739999389648437500e+01 1.746000061035156250e+02 2.417333164120066824e-01
8.099999237060546875e+01 1.746000061035156250e+02 1.845170738238011143e-01
8.459999847412109375e+01 1.746000061035156250e+02 1.155401116402624967e-01
8.819999694824218750e+01 1.746000061035156250e+02 3.932738414068558813e-02
9.180000305175781250e+01 1.746000061035156250e+02 -3.932749635388035209e-02
9.540000152587890625e+01 1.746000061035156250e+02 -1.155402238534572468e-01
9.900000000000000000e+01 1.746000061035156250e+02 -1.845170364194028967e-01
1.026000061035156250e+02 1.746000061035156250e+02 -2.417334102197662982e-01
1.061999969482421875e+02 1.746000061035156250e+02 -2.831012078965354228e-01
1.097999954223632812e+02 1.746000061035156250e+02 -3.051232665413903256e-01
1.133999938964843750e+02 1.746000061035156250e+02 -3.050241573275817575e-01
1.170000076293945312e+02 1.746000061035156250e+02 -2.808568147214923760e-01
1.205999984741210938e+02 1.746000061035156250e+02 -2.315792693292111071e-01
1.241999893188476562e+02 1.746000061035156250e+02 -1.570985418795753097e-01
1.277999954223632812e+02 1.746000061035156250e+02 -5.828177673184779806e-02
1.313999938964843750e+02 1.746000061035156250e+02 6.306731590027817025e-02
1.350000000000000000e+02 1.746000061035156250e+02 2.042665605717450261e-01
1.385999908447265625e+02 1.746000061035156250e+02 3.618424040028954125e-01
1.421999969482421875e+02 1.746000061035156250e+02 5.316509575425057976e-01
1.458000030517578125e+02 1.746000061035156250e+02 7.090117108674536262e-01
1.494000091552734375e+02 1.746000061035156250e+02 8.888754536886586122e-01
1.530000000000000000e+02 1.746000061035156250e+02 1.065994498711738681e+00
1.565999908447265625e+02 1.746000061035156250e+02 1.235104437095709828e+00
1.601999969482421875e+02 1.746000061035156250e+02 1.391109097644449566e+00
1.638000030517578125e+02 1.746000061035156250e+02 1.529253857132238936e+00
1.673999938964843750e+02 1.746000061035156250e+02 1.645290579130014530e+00
1.710000000000000000e+02 1.746000061035156250e+02 1.735634734682453217e+00
1.746000061035156250e+02 1.746000061035156250e+02 1.797475716164696591e+00
1.782000122070312500e+02 1.746000061035156250e+02 1.828886794925201231e+00
1.800000071525573730e+00 1.782000122070312500e+02 -1.828886317570943554e+00
5.399999618530273438e+00 1.782000122070312500e+02 -1.797475716164696591e+00
9.000000000000000000e+00 1.782000122070312500e+02 -1.735634734682453217e+00
1.260000038146972656e+01 1.782000122070312500e+02 -1.645291203727753393e+00
1.619999885559082031e+01 1.782000122070312500e+02 -1.529253379777980815e+00
1.979999923706054688e+01 1.782000122070312500e+02 -1.391109097644449566e+00
2.339999961853027344e+01 1.782000122070312500e+02 -1.235104914449967506e+00
2.700000000000000000e+01 1.782000122070312500e+02 -1.065994315844443374e+00
3.059999656677246094e+01 1.782000122070312500e+02 -8.888752708213630838e-01
3.419999694824218750e+01 1.782000122070312500e+02 -7.090117108674536262e-01
3.779999923706054688e+01 1.782000122070312500e+02 -5.316506274317291947e-01
4.139999771118164062e+01 1.782000122070312500e+02 -3.618430998482630723e-01
4.500000000000000000e+01 1.782000122070312500e+02 -2.042665605717450261e-01
4.859999847412109375e+01 1.782000122070312500e+02 -6.306731590027817025e-02
5.219999694824218750e+01 1.782000122070312500e+02 5.828177673184779806e-02
5.579999923706054688e+01 1.782000122070312500e+02 1.570985418795753097e-01
5.939999771118164062e+01 1.782000122070312500e+02 2.315791232727859306e-01
6.299999618530273438e+01 1.782000122070312500e+02 2.808567589116588437e-01
6.659999847412109375e+01 1.782000122070312500e+02 3.050241763265447714e-01
7.019999694824218750e+01 1.782000122070312500e+02 3.051233069134283160e-01
7.380000305175781250e+01 1.782000122070312500e+02 2.831011330877388765e-01
7.739999389648437500e+01 1.782000122070312500e+02 2.417333164120066824e-01
8.099999237060546875e+01 1.782000122070312500e+02 1.845170738238011143e-01
8.459999847412109375e+01 1.782000122070312500e+02 1.155401116402624967e-01
8.819999694824218750e+01 1.782000122070312500e+02 3.932738414068558813e-02
9.180000305175781250e+01 1.782000122070312500e+02 -3.932749635388035209e-02
9.540000152587890625e+01 1.782000122070312500e+02 -1.155402238534572468e-01
9.900000000000000000e+01 1.782000122070312500e+02 -1.845170364194028967e-01
1.026000061035156250e+02 1.782000122070312500e+02 -2.417334102197662982e-01
1.061999969482421875e+02 1.782000122070312500e+02 -2.831012078965354228e-01
1.097999954223632812e+02 1.782000122070312500e+02 -3.051232665413903256e-01
1.133999938964843750e+02 1.782000122070312500e+02 -3.050241573275817575e-01
1.170000076293945312e+02 1.782000122070312500e+02 -2.808568147214923760e-01
1.205999984741210938e+02 1.782000122070312500e+02 -2.315792693292111071e-01
1.241999893188476562e+02 1.782000122070312500e+02 -1.570985418795753097e-01
1.277999954223632812e+02 1.782000122070312500e+02 -5.828177673184779806e-02
1.313999938964843750e+02 1.782000122070312500e+02 6.306731590027817025e-02
1.350000000000000000e+02 1.782000122070312500e+02 2.042665605717450261e-01
1.385999908447265625e+02 1.782000122070312500e+02 3.618424040028954125e-01
1.421999969482421875e+02 1.782000122070312500e+02 5.316509575425057976e-01
1.458000030517578125e+02 1.782000122070312500e+02 7.090117108674536262e-01
1.494000091552734375e+02 1.782000122070312500e+02 8.888754536886586122e-01
1.530000000000000000e+02 1.782000122070312500e+02 1.065994498711738681e+00
1.565999908447265625e+02 1.782000122070312500e+02 1.235104437095709828e+00
1.601999969482421875e+02 1.782000122070312500e+02 1.391109097644449566e+00
1.638000030517578125e+02 1.782000122070312500e+02 1.529253857132238936e+00
1.673999938964843750e+02 1.782000122070312500e+02 1.645290579130014530e+00
1.710000000000000000e+02 1.782000122070312500e+02 1.735634734682453217e+00
1.746000061035156250e+02 1.782000122070312500e+02 1.797475716164696591e+00
1.782000122070312500e+02 1.782000122070312500e+02 1.828886794925201231e+00
