# Supplementary material for: Multipolar electric and magnetic contributions to sum-frequency generation spectra reveal biaxial interfacial water structure
Source: Nat Commun. 2026 May 13;17:4333. doi: 10.1038/s41467-026-72345-4 (PMC13172427; doi:10.1038/s41467-026-72345-4)
Supplement: Supplementary file 3 — Source data [file 41467_2026_72345_MOESM3_ESM.zip › SourceData/SuppFig18(d).txt]

# f Config1 Config2 Config3 Config4
-5.211939062499998727e+03 1.492118874142211917e-03 3.539021968771853587e-04 7.301153584424489385e-05 2.263476914887959171e-02
-5.210896674687498489e+03 1.492106131686115125e-03 3.538968760150795691e-04 7.300856429336332807e-05 2.263478613997231895e-02
-5.209854286874999161e+03 1.492093386220093125e-03 3.538915539256084564e-04 7.300559209269198355e-05 2.263480313533496047e-02
-5.208811899062499833e+03 1.492080637743077543e-03 3.538862306083473928e-04 7.300261924201945443e-05 2.263482013496912956e-02
-5.207769511249999596e+03 1.492067886254004995e-03 3.538809060628722385e-04 7.299964574113433483e-05 2.263483713887641177e-02
-5.206727123437499358e+03 1.492055131751805373e-03 3.538755802887579862e-04 7.299667158982517823e-05 2.263485414705842039e-02
-5.205684735624999121e+03 1.492042374235411605e-03 3.538702532855797912e-04 7.299369678788026705e-05 2.263487115951676176e-02
-5.204642347812498883e+03 1.492029613703754667e-03 3.538649250529124837e-04 7.299072133508795147e-05 2.263488817625305960e-02
-5.203599959999999555e+03 1.492016850155767705e-03 3.538595955903308396e-04 7.298774523123644615e-05 2.263490519726890637e-02
-5.202557572187499318e+03 1.492004083590378442e-03 3.538542648974096890e-04 7.298476847611378956e-05 2.263492222256591885e-02
-5.201515184374999080e+03 1.491991314006519808e-03 3.538489329737228863e-04 7.298179106950804728e-05 2.263493925214571031e-02
-5.200472796562499752e+03 1.491978541403120176e-03 3.538435998188448821e-04 7.297881301120709516e-05 2.263495628600987325e-02
-5.199430408749999515e+03 1.491965765779106837e-03 3.538382654323492596e-04 7.297583430099887681e-05 2.263497332416003482e-02
-5.198388020937500187e+03 1.491952987133412286e-03 3.538329298138100901e-04 7.297285493867103768e-05 2.263499036659780486e-02
-5.197345633124999949e+03 1.491940205464961210e-03 3.538275929628005773e-04 7.296987492401130454e-05 2.263500741332479319e-02
-5.196303245312499712e+03 1.491927420772681768e-03 3.538222548788941962e-04 7.296689425680717375e-05 2.263502446434263390e-02
-5.195260857499999474e+03 1.491914633055501684e-03 3.538169155616643132e-04 7.296391293684618235e-05 2.263504151965292296e-02
-5.194218469687499237e+03 1.491901842312348464e-03 3.538115750106834816e-04 7.296093096391559633e-05 2.263505857925727019e-02
-5.193176081874999909e+03 1.491889048542147230e-03 3.538062332255247425e-04 7.295794833780284430e-05 2.263507564315730275e-02
-5.192133694062499671e+03 1.491876251743822239e-03 3.538008902057603240e-04 7.295496505829509736e-05 2.263509271135465128e-02
-5.191091306249999434e+03 1.491863451916299694e-03 3.537955459509629962e-04 7.295198112517933689e-05 2.263510978385090827e-02
-5.190048918437499196e+03 1.491850649058504719e-03 3.537902004607044993e-04 7.294899653824278823e-05 2.263512686064771476e-02
-5.189006530624999868e+03 1.491837843169360051e-03 3.537848537345570613e-04 7.294601129727218880e-05 2.263514394174668057e-02
-5.187964142812500540e+03 1.491825034247789509e-03 3.537795057720921513e-04 7.294302540205443866e-05 2.263516102714941206e-02
-5.186921754999999393e+03 1.491812222292717349e-03 3.537741565728816720e-04 7.294003885237630236e-05 2.263517811685757802e-02
-5.185879367187499156e+03 1.491799407303064139e-03 3.537688061364968758e-04 7.293705164802432759e-05 2.263519521087275013e-02
-5.184836979374999828e+03 1.491786589277753483e-03 3.537634544625087437e-04 7.293406378878521112e-05 2.263521230919657290e-02
-5.183794591562499591e+03 1.491773768215705733e-03 3.537581015504883113e-04 7.293107527444533803e-05 2.263522941183067003e-02
-5.182752203749999353e+03 1.491760944115842107e-03 3.537527474000065598e-04 7.292808610479110693e-05 2.263524651877666174e-02
-5.181709815937500025e+03 1.491748116977082957e-03 3.537473920106337655e-04 7.292509627960878091e-05 2.263526363003618563e-02
-5.180667428124998878e+03 1.491735286798348851e-03 3.537420353819404218e-04 7.292210579868455532e-05 2.263528074561086192e-02
-5.179625040312499550e+03 1.491722453578559057e-03 3.537366775134968594e-04 7.291911466180448994e-05 2.263529786550230391e-02
-5.178582652499999313e+03 1.491709617316631323e-03 3.537313184048728669e-04 7.291612286875464460e-05 2.263531498971215611e-02
-5.177540264687499075e+03 1.491696778011485569e-03 3.537259580556380159e-04 7.291313041932095712e-05 2.263533211824205957e-02
-5.176497876874999747e+03 1.491683935662038241e-03 3.537205964653623120e-04 7.291013731328914850e-05 2.263534925109361023e-02
-5.175455489062499510e+03 1.491671090267208174e-03 3.537152336336149474e-04 7.290714355044504815e-05 2.263536638826846997e-02
-5.174413101249999272e+03 1.491658241825910515e-03 3.537098695599648433e-04 7.290414913057420088e-05 2.263538352976824861e-02
-5.173370713437499944e+03 1.491645390337063230e-03 3.537045042439814629e-04 7.290115405346217861e-05 2.263540067559458024e-02
-5.172328325624999707e+03 1.491632535799581683e-03 3.536991376852332940e-04 7.289815831889451259e-05 2.263541782574911634e-02
-5.171285937812499469e+03 1.491619678212380805e-03 3.536937698832888239e-04 7.289516192665647658e-05 2.263543498023348061e-02
-5.170243549999998322e+03 1.491606817574375092e-03 3.536884008377165945e-04 7.289216487653330369e-05 2.263545213904930714e-02
-5.169201162187499904e+03 1.491593953884479476e-03 3.536830305480846595e-04 7.288916716831026767e-05 2.263546930219823353e-02
-5.168158774374999666e+03 1.491581087141607802e-03 3.536776590139612897e-04 7.288616880177243901e-05 2.263548646968187653e-02
-5.167116386562499429e+03 1.491568217344672832e-03 3.536722862349139427e-04 7.288316977670469842e-05 2.263550364150191535e-02
-5.166073998749999191e+03 1.491555344492586895e-03 3.536669122105103470e-04 7.288017009289202153e-05 2.263552081765993901e-02
-5.165031610937499863e+03 1.491542468584263620e-03 3.536615369403177975e-04 7.287716975011922129e-05 2.263553799815761630e-02
-5.163989223124998716e+03 1.491529589618612950e-03 3.536561604239035891e-04 7.287416874817096162e-05 2.263555518299659175e-02
-5.162946835312499388e+03 1.491516707594547865e-03 3.536507826608345831e-04 7.287116708683190639e-05 2.263557237217848558e-02
-5.161904447499999151e+03 1.491503822510978090e-03 3.536454036506776408e-04 7.286816476588661110e-05 2.263558956570495620e-02
-5.160862059687499823e+03 1.491490934366813351e-03 3.536400233929995148e-04 7.286516178511946858e-05 2.263560676357763771e-02
-5.159819671874999585e+03 1.491478043160964244e-03 3.536346418873660908e-04 7.286215814431472261e-05 2.263562396579817462e-02
-5.158777284062499348e+03 1.491465148892338541e-03 3.536292591333440130e-04 7.285915384325675247e-05 2.263564117236820800e-02
-5.157734896249999110e+03 1.491452251559845970e-03 3.536238751304988416e-04 7.285614888172965286e-05 2.263565838328938581e-02
-5.156692508437499782e+03 1.491439351162395172e-03 3.536184898783967874e-04 7.285314325951750491e-05 2.263567559856335953e-02
-5.155650120624999545e+03 1.491426447698892188e-03 3.536131033766031395e-04 7.285013697640425423e-05 2.263569281819175286e-02
-5.154607732812499307e+03 1.491413541168245009e-03 3.536077156246834581e-04 7.284713003217380578e-05 2.263571004217624152e-02
-5.153565344999999070e+03 1.491400631569359892e-03 3.536023266222027613e-04 7.284412242660988834e-05 2.263572727051845618e-02
-5.152522957187499742e+03 1.491387718901142443e-03 3.535969363687259046e-04 7.284111415949627133e-05 2.263574450322005521e-02
-5.151480569374999504e+03 1.491374803162498703e-03 3.535915448638180685e-04 7.283810523061646667e-05 2.263576174028266927e-02
-5.150438181562499267e+03 1.491361884352333626e-03 3.535861521070434040e-04 7.283509563975398631e-05 2.263577898170798450e-02
-5.149395793749999939e+03 1.491348962469551086e-03 3.535807580979664954e-04 7.283208538669226086e-05 2.263579622749760378e-02
-5.148353405937498792e+03 1.491336037513055603e-03 3.535753628361515476e-04 7.282907447121461251e-05 2.263581347765322715e-02
-5.147311018124999464e+03 1.491323109481750182e-03 3.535699663211623318e-04 7.282606289310424150e-05 2.263583073217647831e-02
-5.146268630312499226e+03 1.491310178374537828e-03 3.535645685525626194e-04 7.282305065214428027e-05 2.263584799106903647e-02
-5.145226242499999898e+03 1.491297244190320460e-03 3.535591695299160732e-04 7.282003774811776642e-05 2.263586525433251145e-02
-5.144183854687499661e+03 1.491284306928000866e-03 3.535537692527861392e-04 7.281702418080760201e-05 2.263588252196859288e-02
-5.143141466874999423e+03 1.491271366586479881e-03 3.535483677207356670e-04 7.281400994999668913e-05 2.263589979397893220e-02
-5.142099079062499186e+03 1.491258423164658776e-03 3.535429649333279400e-04 7.281099505546772654e-05 2.263591707036518436e-02
-5.141056691250000767e+03 1.491245476661435783e-03 3.535375608901255369e-04 7.280797949700341303e-05 2.263593435112901120e-02
-5.140014303437499620e+03 1.491232527075713474e-03 3.535321555906910363e-04 7.280496327438627118e-05 2.263595163627207460e-02
-5.138971915625000292e+03 1.491219574406387914e-03 3.535267490345867457e-04 7.280194638739883716e-05 2.263596892579601214e-02
-5.137929527812499146e+03 1.491206618652360589e-03 3.535213412213745934e-04 7.279892883582338961e-05 2.263598621970250649e-02
-5.136887139999999818e+03 1.491193659812529949e-03 3.535159321506168868e-04 7.279591061944231561e-05 2.263600351799320912e-02
-5.135844752187499580e+03 1.491180697885790976e-03 3.535105218218752288e-04 7.279289173803773117e-05 2.263602082066979576e-02
-5.134802364374999343e+03 1.491167732871042338e-03 3.535051102347109512e-04 7.278987219139173876e-05 2.263603812773391441e-02
-5.133759976562499105e+03 1.491154764767180316e-03 3.534996973886857111e-04 7.278685197928635954e-05 2.263605543918721999e-02
-5.132717588749999777e+03 1.491141793573101844e-03 3.534942832833603524e-04 7.278383110150349268e-05 2.263607275503140559e-02
-5.131675200937499540e+03 1.491128819287701034e-03 3.534888679182959900e-04 7.278080955782490185e-05 2.263609007526811226e-02
-5.130632813124999302e+03 1.491115841909873736e-03 3.534834512930533053e-04 7.277778734803240490e-05 2.263610739989902615e-02
-5.129590425312499065e+03 1.491102861438514280e-03 3.534780334071926000e-04 7.277476447190753511e-05 2.263612472892579178e-02
-5.128548037499999737e+03 1.491089877872517431e-03 3.534726142602744470e-04 7.277174092923185283e-05 2.263614206235009876e-02
-5.127505649687499499e+03 1.491076891210773398e-03 3.534671938518587687e-04 7.276871671978676936e-05 2.263615940017360204e-02
-5.126463261874999262e+03 1.491063901452179983e-03 3.534617721815053247e-04 7.276569184335361466e-05 2.263617674239798080e-02
-5.125420874062499934e+03 1.491050908595626095e-03 3.534563492487740916e-04 7.276266629971369162e-05 2.263619408902489000e-02
-5.124378486250000606e+03 1.491037912640003895e-03 3.534509250532246122e-04 7.275964008864811336e-05 2.263621144005601576e-02
-5.123336098437499459e+03 1.491024913584206631e-03 3.534454995944158332e-04 7.275661320993788460e-05 2.263622879549303038e-02
-5.122293710624999221e+03 1.491011911427122996e-03 3.534400728719069721e-04 7.275358566336405071e-05 2.263624615533760265e-02
-5.121251322812499893e+03 1.490998906167644283e-03 3.534346448852570296e-04 7.275055744870745377e-05 2.263626351959141178e-02
-5.120208934999999656e+03 1.490985897804660270e-03 3.534292156340245188e-04 7.274752856574881390e-05 2.263628088825611617e-02
-5.119166547187499418e+03 1.490972886337060084e-03 3.534237851177679524e-04 7.274449901426887830e-05 2.263629826133340198e-02
-5.118124159375000090e+03 1.490959871763731116e-03 3.534183533360455722e-04 7.274146879404815025e-05 2.263631563882495534e-02
-5.117081771562498943e+03 1.490946854083562926e-03 3.534129202884155117e-04 7.273843790486716012e-05 2.263633302073244161e-02
-5.116039383749999615e+03 1.490933833295444641e-03 3.534074859744354706e-04 7.273540634650631632e-05 2.263635040705753304e-02
-5.114996995937499378e+03 1.490920809398258882e-03 3.534020503936631486e-04 7.273237411874586462e-05 2.263636779780193661e-02
-5.113954608124999140e+03 1.490907782390895643e-03 3.533966135456560829e-04 7.272934122136602369e-05 2.263638519296729684e-02
-5.112912220312499812e+03 1.490894752272240581e-03 3.533911754299712683e-04 7.272630765414693087e-05 2.263640259255530682e-02
-5.111869832499999575e+03 1.490881719041178919e-03 3.533857360461660794e-04 7.272327341686854734e-05 2.263641999656766310e-02
-5.110827444687499337e+03 1.490868682696595447e-03 3.533802953937968607e-04 7.272023850931082071e-05 2.263643740500603796e-02
-5.109785056874999100e+03 1.490855643237373870e-03 3.533748534724206070e-04 7.271720293125350887e-05 2.263645481787211061e-02
-5.108742669062499772e+03 1.490842600662399629e-03 3.533694102815935546e-04 7.271416668247641035e-05 2.263647223516756374e-02
-5.107700281250000444e+03 1.490829554970554043e-03 3.533639658208718309e-04 7.271112976275916106e-05 2.263648965689409043e-02
-5.106657893437499297e+03 1.490816506160720818e-03 3.533585200898116179e-04 7.270809217188116652e-05 2.263650708305337683e-02
-5.105615505624999059e+03 1.490803454231783877e-03 3.533530730879686638e-04 7.270505390962204908e-05 2.263652451364709869e-02
-5.104573117812499731e+03 1.490790399182622804e-03 3.533476248148983371e-04 7.270201497576098387e-05 2.263654194867695257e-02
-5.103530729999999494e+03 1.490777341012119355e-03 3.533421752701564403e-04 7.269897537007734929e-05 2.263655938814462462e-02
-5.102488342187499256e+03 1.490764279719155715e-03 3.533367244532974747e-04 7.269593509235019850e-05 2.263657683205180446e-02
-5.101445954374999928e+03 1.490751215302609737e-03 3.533312723638769174e-04 7.269289414235853043e-05 2.263659428040018171e-02
-5.100403566562499691e+03 1.490738147761361872e-03 3.533258190014493239e-04 7.268985251988153377e-05 2.263661173319144251e-02
-5.099361178749999453e+03 1.490725077094292141e-03 3.533203643655692498e-04 7.268681022469780087e-05 2.263662919042728691e-02
-5.098318790937499216e+03 1.490712003300277743e-03 3.533149084557911422e-04 7.268376725658631712e-05 2.263664665210940452e-02
-5.097276403124999888e+03 1.490698926378197179e-03 3.533094512716687436e-04 7.268072361532556646e-05 2.263666411823949190e-02
-5.096234015312499650e+03 1.490685846326929818e-03 3.533039928127565009e-04 7.267767930069431745e-05 2.263668158881923867e-02
-5.095191627499999413e+03 1.490672763145348958e-03 3.532985330786078313e-04 7.267463431247086429e-05 2.263669906385034139e-02
-5.094149239687499175e+03 1.490659676832332666e-03 3.532930720687761520e-04 7.267158865043369092e-05 2.263671654333449315e-02
-5.093106851874999847e+03 1.490646587386757491e-03 3.532876097828149885e-04 7.266854231436103734e-05 2.263673402727339745e-02
-5.092064464062500520e+03 1.490633494807498249e-03 3.532821462202773242e-04 7.266549530403118421e-05 2.263675151566874044e-02
-5.091022076249998463e+03 1.490620399093430188e-03 3.532766813807158715e-04 7.266244761922210048e-05 2.263676900852223950e-02
-5.089979688437499135e+03 1.490607300243425954e-03 3.532712152636834513e-04 7.265939925971183640e-05 2.263678650583557730e-02
-5.088937300624999807e+03 1.490594198256361231e-03 3.532657478687326676e-04 7.265635022527834738e-05 2.263680400761047470e-02
-5.087894912812499570e+03 1.490581093131108231e-03 3.532602791954154737e-04 7.265330051569935841e-05 2.263682151384859009e-02
-5.086852524999999332e+03 1.490567984866538950e-03 3.532548092432840400e-04 7.265025013075254029e-05 2.263683902455168248e-02
-5.085810137187499095e+03 1.490554873461526686e-03 3.532493380118903199e-04 7.264719907021567223e-05 2.263685653972141373e-02
-5.084767749374998857e+03 1.490541758914941482e-03 3.532438655007855621e-04 7.264414733386609976e-05 2.263687405935949776e-02
-5.083725361562499529e+03 1.490528641225657503e-03 3.532383917095215575e-04 7.264109492148131749e-05 2.263689158346763805e-02
-5.082682973749999292e+03 1.490515520392541324e-03 3.532329166376494464e-04 7.263804183283861674e-05 2.263690911204755546e-02
-5.081640585937499964e+03 1.490502396414464508e-03 3.532274402847199353e-04 7.263498806771527528e-05 2.263692664510094307e-02
-5.080598198124999726e+03 1.490489269290297099e-03 3.532219626502841104e-04 7.263193362588835403e-05 2.263694418262951480e-02
-5.079555810312499489e+03 1.490476139018906323e-03 3.532164837338925699e-04 7.262887850713488683e-05 2.263696172463495679e-02
-5.078513422499999251e+03 1.490463005599162224e-03 3.532110035350953699e-04 7.262582271123193460e-05 2.263697927111900723e-02
-5.077471034687499923e+03 1.490449869029932027e-03 3.532055220534428917e-04 7.262276623795615169e-05 2.263699682208336270e-02
-5.076428646874999686e+03 1.490436729310082309e-03 3.532000392884850288e-04 7.261970908708436864e-05 2.263701437752973361e-02
-5.075386259062499448e+03 1.490423586438480077e-03 3.531945552397714578e-04 7.261665125839318559e-05 2.263703193745984429e-02
-5.074343871249999211e+03 1.490410440413991906e-03 3.531890699068518553e-04 7.261359275165918913e-05 2.263704950187538784e-02
-5.073301483437499883e+03 1.490397291235482204e-03 3.531835832892753018e-04 7.261053356665887097e-05 2.263706707077807814e-02
-5.072259095624999645e+03 1.490384138901817545e-03 3.531780953865912569e-04 7.260747370316851957e-05 2.263708464416964994e-02
-5.071216707812499408e+03 1.490370983411861252e-03 3.531726061983481504e-04 7.260441316096438269e-05 2.263710222205179978e-02
-5.070174319999999170e+03 1.490357824764477514e-03 3.531671157240950086e-04 7.260135193982262679e-05 2.263711980442624158e-02
-5.069131932187499842e+03 1.490344662958530738e-03 3.531616239633801526e-04 7.259829003951932347e-05 2.263713739129472394e-02
-5.068089544374998695e+03 1.490331497992882078e-03 3.531561309157518497e-04 7.259522745983040880e-05 2.263715498265891912e-02
-5.067047156562499367e+03 1.490318329866394641e-03 3.531506365807583672e-04 7.259216420053179173e-05 2.263717257852056880e-02
-5.066004768749999130e+03 1.490305158577930229e-03 3.531451409579469962e-04 7.258910026139919151e-05 2.263719017888140769e-02
-5.064962380937499802e+03 1.490291984126350432e-03 3.531396440468658414e-04 7.258603564220832735e-05 2.263720778374312889e-02
-5.063919993124999564e+03 1.490278806510515535e-03 3.531341458470620858e-04 7.258297034273474230e-05 2.263722539310747059e-02
-5.062877605312499327e+03 1.490265625729285609e-03 3.531286463580830207e-04 7.257990436275389809e-05 2.263724300697614669e-02
-5.061835217499999089e+03 1.490252441781519423e-03 3.531231455794756665e-04 7.257683770204118869e-05 2.263726062535086764e-02
-5.060792829687500671e+03 1.490239254666076828e-03 3.531176435107867724e-04 7.257377036037187255e-05 2.263727824823338897e-02
-5.059750441874999524e+03 1.490226064381818113e-03 3.531121401515628167e-04 7.257070233752118099e-05 2.263729587562540724e-02
-5.058708054062499286e+03 1.490212870927598576e-03 3.531066355013502234e-04 7.256763363326408786e-05 2.263731350752866064e-02
-5.057665666249999958e+03 1.490199674302276336e-03 3.531011295596950912e-04 7.256456424737567541e-05 2.263733114394487697e-02
-5.056623278437499721e+03 1.490186474504707126e-03 3.530956223261433021e-04 7.256149417963084973e-05 2.263734878487578400e-02
-5.055580890624999483e+03 1.490173271533749497e-03 3.530901138002408464e-04 7.255842342980431360e-05 2.263736643032310605e-02
-5.054538502812499246e+03 1.490160065388258532e-03 3.530846039815327929e-04 7.255535199767079691e-05 2.263738408028857438e-02
-5.053496114999999918e+03 1.490146856067088446e-03 3.530790928695648066e-04 7.255227988300488049e-05 2.263740173477392023e-02
-5.052453727187499680e+03 1.490133643569094756e-03 3.530735804638816312e-04 7.254920708558114514e-05 2.263741939378084711e-02
-5.051411339374999443e+03 1.490120427893131027e-03 3.530680667640282268e-04 7.254613360517384642e-05 2.263743705731114525e-02
-5.050368951562499205e+03 1.490107209038050821e-03 3.530625517695496081e-04 7.254305944155737542e-05 2.263745472536649039e-02
-5.049326563749999877e+03 1.490093987002706838e-03 3.530570354799896513e-04 7.253998459450587927e-05 2.263747239794865196e-02
-5.048284175937499640e+03 1.490080761785953075e-03 3.530515178948928829e-04 7.253690906379349154e-05 2.263749007505933691e-02
-5.047241788124999402e+03 1.490067533386639845e-03 3.530459990138032334e-04 7.253383284919422385e-05 2.263750775670031121e-02
-5.046199400312499165e+03 1.490054301803618543e-03 3.530404788362646331e-04 7.253075595048191163e-05 2.263752544287328181e-02
-5.045157012500000747e+03 1.490041067035739698e-03 3.530349573618203618e-04 7.252767836743040386e-05 2.263754313358001466e-02
-5.044114624687498690e+03 1.490027829081855574e-03 3.530294345900140789e-04 7.252460009981346819e-05 2.263756082882222714e-02
-5.043072236874999362e+03 1.490014587940812797e-03 3.530239105203889015e-04 7.252152114740461480e-05 2.263757852860165398e-02
-5.042029849062499125e+03 1.490001343611463847e-03 3.530183851524876216e-04 7.251844150997740807e-05 2.263759623292004378e-02
-5.040987461249999797e+03 1.489988096092654049e-03 3.530128584858529769e-04 7.251536118730526328e-05 2.263761394177913819e-02
-5.039945073437499559e+03 1.489974845383233064e-03 3.530073305200274883e-04 7.251228017916146022e-05 2.263763165518069276e-02
-5.038902685624999322e+03 1.489961591482048169e-03 3.530018012545535684e-04 7.250919848531918379e-05 2.263764937312641445e-02
-5.037860297812499084e+03 1.489948334387946856e-03 3.529962706889731958e-04 7.250611610555163244e-05 2.263766709561807616e-02
-5.036817909999999756e+03 1.489935074099774668e-03 3.529907388228281867e-04 7.250303303963177425e-05 2.263768482265742302e-02
-5.035775522187499519e+03 1.489921810616376928e-03 3.529852056556603032e-04 7.249994928733250951e-05 2.263770255424617239e-02
-5.034733134374999281e+03 1.489908543936599829e-03 3.529796711870108734e-04 7.249686484842668432e-05 2.263772029038609718e-02
-5.033690746562498134e+03 1.489895274059286744e-03 3.529741354164210088e-04 7.249377972268694148e-05 2.263773803107893903e-02
-5.032648358749999716e+03 1.489882000983283866e-03 3.529685983434322004e-04 7.249069390988605933e-05 2.263775577632642921e-02
-5.031605970937499478e+03 1.489868724707433265e-03 3.529630599675846921e-04 7.248760740979639605e-05 2.263777352613033714e-02
-5.030563583124999241e+03 1.489855445230577882e-03 3.529575202884193243e-04 7.248452022219045894e-05 2.263779128049240794e-02
-5.029521195312499913e+03 1.489842162551560656e-03 3.529519793054762869e-04 7.248143234684048422e-05 2.263780903941437286e-02
-5.028478807499999675e+03 1.489828876669224310e-03 3.529464370182958783e-04 7.247834378351878943e-05 2.263782680289800134e-02
-5.027436419687498528e+03 1.489815587582407445e-03 3.529408934264180171e-04 7.247525453199743463e-05 2.263784457094503849e-02
-5.026394031874999200e+03 1.489802295289954304e-03 3.529353485293824054e-04 7.247216459204846629e-05 2.263786234355727109e-02
-5.025351644062499872e+03 1.489788999790702187e-03 3.529298023267282030e-04 7.246907396344379540e-05 2.263788012073638875e-02
-5.024309256249999635e+03 1.489775701083492949e-03 3.529242548179951119e-04 7.246598264595525160e-05 2.263789790248418865e-02
-5.023266868437499397e+03 1.489762399167163676e-03 3.529187060027220752e-04 7.246289063935456968e-05 2.263791568880242633e-02
-5.022224480624999160e+03 1.489749094040554488e-03 3.529131558804478189e-04 7.245979794341336246e-05 2.263793347969285386e-02
-5.021182092812499832e+03 1.489735785702502036e-03 3.529076044507111778e-04 7.245670455790309366e-05 2.263795127515722330e-02
-5.020139704999999594e+03 1.489722474151844922e-03 3.529020517130502274e-04 7.245361048259528123e-05 2.263796907519729021e-02
-5.019097317187499357e+03 1.489709159387420014e-03 3.528964976670035314e-04 7.245051571726123982e-05 2.263798687981482746e-02
-5.018054929374999119e+03 1.489695841408061579e-03 3.528909423121086774e-04 7.244742026167208082e-05 2.263800468901157673e-02
-5.017012541562499791e+03 1.489682520212608436e-03 3.528853856479039039e-04 7.244432411559905110e-05 2.263802250278931089e-02
-5.015970153749999554e+03 1.489669195799892681e-03 3.528798276739262023e-04 7.244122727881309942e-05 2.263804032114978895e-02
-5.014927765937499316e+03 1.489655868168750534e-03 3.528742683897133229e-04 7.243812975108522871e-05 2.263805814409479075e-02
-5.013885378124999079e+03 1.489642537318016042e-03 3.528687077948021488e-04 7.243503153218617088e-05 2.263807597162605795e-02
-5.012842990312499751e+03 1.489629203246522820e-03 3.528631458887296715e-04 7.243193262188669847e-05 2.263809380374535996e-02
-5.011800602499999513e+03 1.489615865953103835e-03 3.528575826710324487e-04 7.242883301995742143e-05 2.263811164045446966e-02
-5.010758214687498366e+03 1.489602525436590531e-03 3.528520181412469299e-04 7.242573272616888191e-05 2.263812948175513914e-02
-5.009715826874999948e+03 1.489589181695814574e-03 3.528464522989095643e-04 7.242263174029143233e-05 2.263814732764915863e-02
-5.008673439062499710e+03 1.489575834729608928e-03 3.528408851435559340e-04 7.241953006209547934e-05 2.263816517813826631e-02
-5.007631051249999473e+03 1.489562484536801571e-03 3.528353166747222715e-04 7.241642769135119917e-05 2.263818303322424549e-02
-5.006588663437499235e+03 1.489549131116225033e-03 3.528297468919439962e-04 7.241332462782870032e-05 2.263820089290888987e-02
-5.005546275624999907e+03 1.489535774466708594e-03 3.528241757947564190e-04 7.241022087129807771e-05 2.263821875719394111e-02
-5.004503887812498760e+03 1.489522414587079362e-03 3.528186033826947424e-04 7.240711642152911456e-05 2.263823662608119985e-02
-5.003461499999999432e+03 1.489509051476167485e-03 3.528130296552939521e-04 7.240401127829177027e-05 2.263825449957240082e-02
-5.002419112187499195e+03 1.489495685132799637e-03 3.528074546120883834e-04 7.240090544135566544e-05 2.263827237766932385e-02
-5.001376724374999867e+03 1.489482315555804232e-03 3.528018782526128592e-04 7.239779891049047487e-05 2.263829026037377304e-02
-5.000334336562499630e+03 1.489468942744006427e-03 3.527963005764016605e-04 7.239469168546565651e-05 2.263830814768750394e-02
-4.999291948749999392e+03 1.489455566696233982e-03 3.527907215829886888e-04 7.239158376605068189e-05 2.263832603961229983e-02
-4.998249560937499155e+03 1.489442187411311189e-03 3.527851412719077372e-04 7.238847515201480567e-05 2.263834393614992668e-02
-4.997207173124999827e+03 1.489428804888064074e-03 3.527795596426923277e-04 7.238536584312728252e-05 2.263836183730218860e-02
-4.996164785312499589e+03 1.489415419125316928e-03 3.527739766948761449e-04 7.238225583915727226e-05 2.263837974307083764e-02
-4.995122397499999352e+03 1.489402030121892741e-03 3.527683924279920061e-04 7.237914513987363653e-05 2.263839765345765712e-02
-4.994080009687499114e+03 1.489388637876614720e-03 3.527628068415734333e-04 7.237603374504542671e-05 2.263841556846444419e-02
-4.993037621874999786e+03 1.489375242388305855e-03 3.527572199351525391e-04 7.237292165444138249e-05 2.263843348809298217e-02
-4.991995234062500458e+03 1.489361843655788702e-03 3.527516317082619239e-04 7.236980886783025708e-05 2.263845141234501618e-02
-4.990952846249999311e+03 1.489348441677886036e-03 3.527460421604340798e-04 7.236669538498058689e-05 2.263846934122236768e-02
-4.989910458437499074e+03 1.489335036453416075e-03 3.527404512912009024e-04 7.236358120566088118e-05 2.263848727472680955e-02
-4.988868070624999746e+03 1.489321627981201159e-03 3.527348591000942874e-04 7.236046632963964926e-05 2.263850521286013898e-02
-4.987825682812500418e+03 1.489308216260060158e-03 3.527292655866459681e-04 7.235735075668504803e-05 2.263852315562412537e-02
-4.986783294999999271e+03 1.489294801288812376e-03 3.527236707503869726e-04 7.235423448656539704e-05 2.263854110302055550e-02
-4.985740907187499943e+03 1.489281383066278202e-03 3.527180745908489257e-04 7.235111751904874479e-05 2.263855905505123348e-02
-4.984698519374999705e+03 1.489267961591274553e-03 3.527124771075626931e-04 7.234799985390303137e-05 2.263857701171794606e-02
-4.983656131562499468e+03 1.489254536862617264e-03 3.527068783000587610e-04 7.234488149089616973e-05 2.263859497302246615e-02
-4.982613743749999230e+03 1.489241108879125856e-03 3.527012781678677783e-04 7.234176242979605930e-05 2.263861293896661520e-02
-4.981571355937500812e+03 1.489227677639616164e-03 3.526956767105200686e-04 7.233864267037028780e-05 2.263863090955215221e-02
-4.980528968124998755e+03 1.489214243142903370e-03 3.526900739275456304e-04 7.233552221238644293e-05 2.263864888478088824e-02
-4.979486580312499427e+03 1.489200805387803526e-03 3.526844698184742450e-04 7.233240105561200399e-05 2.263866686465461353e-02
-4.978444192499999190e+03 1.489187364373130299e-03 3.526788643828359109e-04 7.232927919981443671e-05 2.263868484917512178e-02
-4.977401804687499862e+03 1.489173920097698871e-03 3.526732576201595422e-04 7.232615664476094934e-05 2.263870283834422403e-02
-4.976359416874999624e+03 1.489160472560322043e-03 3.526676495299744325e-04 7.232303339021873656e-05 2.263872083216368625e-02
-4.975317029062499387e+03 1.489147021759813045e-03 3.526620401118098756e-04 7.231990943595491175e-05 2.263873883063532641e-02
-4.974274641249999149e+03 1.489133567694984461e-03 3.526564293651941891e-04 7.231678478173637144e-05 2.263875683376094169e-02
-4.973232253437499821e+03 1.489120110364648003e-03 3.526508172896560163e-04 7.231365942733009348e-05 2.263877484154233968e-02
-4.972189865624999584e+03 1.489106649767614520e-03 3.526452038847240544e-04 7.231053337250278466e-05 2.263879285398130020e-02
-4.971147477812499346e+03 1.489093185902695075e-03 3.526395891499256455e-04 7.230740661702108403e-05 2.263881087107964818e-02
-4.970105089999998199e+03 1.489079718768700081e-03 3.526339730847889990e-04 7.230427916065160351e-05 2.263882889283916344e-02
-4.969062702187499781e+03 1.489066248364438651e-03 3.526283556888417823e-04 7.230115100316084661e-05 2.263884691926165010e-02
-4.968020314374999543e+03 1.489052774688719464e-03 3.526227369616113916e-04 7.229802214431503224e-05 2.263886495034893309e-02
-4.966977926562499306e+03 1.489039297740351198e-03 3.526171169026248980e-04 7.229489258388055548e-05 2.263888298610279917e-02
-4.965935538749999068e+03 1.489025817518141448e-03 3.526114955114092639e-04 7.229176232162349972e-05 2.263890102652506980e-02
-4.964893150937499740e+03 1.489012334020897157e-03 3.526058727874911811e-04 7.228863135730996189e-05 2.263891907161753869e-02
-4.963850763124998593e+03 1.488998847247426354e-03 3.526002487303973409e-04 7.228549969070587630e-05 2.263893712138200648e-02
-4.962808375312499265e+03 1.488985357196532296e-03 3.525946233396537303e-04 7.228236732157705528e-05 2.263895517582030503e-02
-4.961765987499999937e+03 1.488971863867023229e-03 3.525889966147866613e-04 7.227923424968929760e-05 2.263897323493424193e-02
-4.960723599687499700e+03 1.488958367257702843e-03 3.525833685553218496e-04 7.227610047480822586e-05 2.263899129872560742e-02
-4.959681211874999462e+03 1.488944867367375914e-03 3.525777391607849026e-04 7.227296599669934068e-05 2.263900936719622642e-02
-4.958638824062499225e+03 1.488931364194845050e-03 3.525721084307009939e-04 7.226983081512807492e-05 2.263902744034789610e-02
-4.957596436249999897e+03 1.488917857738915242e-03 3.525664763645956767e-04 7.226669492985984789e-05 2.263904551818245875e-02
-4.956554048437499659e+03 1.488904347998386496e-03 3.525608429619936368e-04 7.226355834065980785e-05 2.263906360070170806e-02
-4.955511660624999422e+03 1.488890834972063154e-03 3.525552082224195057e-04 7.226042104729308950e-05 2.263908168790745162e-02
-4.954469272812499185e+03 1.488877318658745220e-03 3.525495721453980776e-04 7.225728304952475979e-05 2.263909977980152130e-02
-4.953426884999999857e+03 1.488863799057233133e-03 3.525439347304533334e-04 7.225414434711968236e-05 2.263911787638574202e-02
-4.952384497187499619e+03 1.488850276166329067e-03 3.525382959771093628e-04 7.225100493984266666e-05 2.263913597766191443e-02
-4.951342109374999382e+03 1.488836749984830642e-03 3.525326558848899299e-04 7.224786482745844082e-05 2.263915408363186346e-02
-4.950299721562499144e+03 1.488823220511538295e-03 3.525270144533185820e-04 7.224472400973166520e-05 2.263917219429741057e-02
-4.949257333749999816e+03 1.488809687745249865e-03 3.525213716819190833e-04 7.224158248642679689e-05 2.263919030966037027e-02
-4.948214945937499579e+03 1.488796151684762970e-03 3.525157275702139512e-04 7.223844025730819809e-05 2.263920842972258832e-02
-4.947172558124999341e+03 1.488782612328875665e-03 3.525100821177261910e-04 7.223529732214019035e-05 2.263922655448585494e-02
-4.946130170312499104e+03 1.488769069676383616e-03 3.525044353239789705e-04 7.223215368068704103e-05 2.263924468395199854e-02
-4.945087782499999776e+03 1.488755523726084011e-03 3.524987871884943192e-04 7.222900933271277351e-05 2.263926281812287181e-02
-4.944045394687499538e+03 1.488741974476771651e-03 3.524931377107943208e-04 7.222586427798134343e-05 2.263928095700026497e-02
-4.943003006874999301e+03 1.488728421927241769e-03 3.524874868904013842e-04 7.222271851625665221e-05 2.263929910058602377e-02
-4.941960619062499973e+03 1.488714866076288950e-03 3.524818347268371594e-04 7.221957204730251997e-05 2.263931724888199049e-02
-4.940918231250000645e+03 1.488701306922706694e-03 3.524761812196230254e-04 7.221642487088263129e-05 2.263933540188996230e-02
-4.939875843437500407e+03 1.488687744465287633e-03 3.524705263682801986e-04 7.221327698676044036e-05 2.263935355961178147e-02
-4.938833455624999260e+03 1.488674178702826135e-03 3.524648701723301662e-04 7.221012839469950978e-05 2.263937172204927989e-02
-4.937791067812499932e+03 1.488660609634112229e-03 3.524592126312934399e-04 7.220697909446321245e-05 2.263938988920428594e-02
-4.936748679999999695e+03 1.488647037257938115e-03 3.524535537446909649e-04 7.220382908581473148e-05 2.263940806107863496e-02
-4.935706292187499457e+03 1.488633461573094690e-03 3.524478935120426023e-04 7.220067836851722294e-05 2.263942623767416576e-02
-4.934663904375000129e+03 1.488619882578372852e-03 3.524422319328691347e-04 7.219752694233382928e-05 2.263944441899270674e-02
-4.933621516562499892e+03 1.488606300272561113e-03 3.524365690066902064e-04 7.219437480702739485e-05 2.263946260503608282e-02
-4.932579128749999654e+03 1.488592714654449070e-03 3.524309047330255159e-04 7.219122196236083173e-05 2.263948079580615017e-02
-4.931536740937499417e+03 1.488579125722825237e-03 3.524252391113945988e-04 7.218806840809680807e-05 2.263949899130473370e-02
-4.930494353124999179e+03 1.488565533476477257e-03 3.524195721413166658e-04 7.218491414399805977e-05 2.263951719153366529e-02
-4.929451965312499851e+03 1.488551937914192125e-03 3.524139038223109274e-04 7.218175916982691616e-05 2.263953539649479763e-02
-4.928409577499999614e+03 1.488538339034757487e-03 3.524082341538960520e-04 7.217860348534597763e-05 2.263955360618996951e-02
-4.927367189687499376e+03 1.488524736836959036e-03 3.524025631355908166e-04 7.217544709031743799e-05 2.263957182062100240e-02
-4.926324801874999139e+03 1.488511131319581815e-03 3.523968907669132390e-04 7.217228998450364011e-05 2.263959003978975940e-02
-4.925282414062499811e+03 1.488497522481411952e-03 3.523912170473816083e-04 7.216913216766661517e-05 2.263960826369808277e-02
-4.924240026250000483e+03 1.488483910321232754e-03 3.523855419765137254e-04 7.216597363956832659e-05 2.263962649234779051e-02
-4.923197638437498426e+03 1.488470294837827531e-03 3.523798655538274457e-04 7.216281439997072422e-05 2.263964472574075265e-02
-4.922155250624999098e+03 1.488456676029980890e-03 3.523741877788400824e-04 7.215965444863555464e-05 2.263966296387881147e-02
-4.921112862812499770e+03 1.488443053896473973e-03 3.523685086510688403e-04 7.215649378532456443e-05 2.263968120676382312e-02
-4.920070474999999533e+03 1.488429428436090088e-03 3.523628281700305989e-04 7.215333240979928330e-05 2.263969945439761253e-02
-4.919028087187499295e+03 1.488415799647608640e-03 3.523571463352422376e-04 7.215017032182117324e-05 2.263971770678201850e-02
-4.917985699374999967e+03 1.488402167529812286e-03 3.523514631462203108e-04 7.214700752115168266e-05 2.263973596391892149e-02
-4.916943311562498820e+03 1.488388532081480215e-03 3.523457786024810474e-04 7.214384400755202958e-05 2.263975422581016722e-02
-4.915900923749999492e+03 1.488374893301393134e-03 3.523400927035402427e-04 7.214067978078332361e-05 2.263977249245760839e-02
-4.914858535937499255e+03 1.488361251188328061e-03 3.523344054489142884e-04 7.213751484060667435e-05 2.263979076386306993e-02
-4.913816148124999927e+03 1.488347605741065704e-03 3.523287168381181666e-04 7.213434918678304233e-05 2.263980904002841493e-02
-4.912773760312498780e+03 1.488333956958382649e-03 3.523230268706675100e-04 7.213118281907321188e-05 2.263982732095552383e-02
-4.911731372499999452e+03 1.488320304839055698e-03 3.523173355460776260e-04 7.212801573723798092e-05 2.263984560664623197e-02
-4.910688984687499214e+03 1.488306649381861439e-03 3.523116428638632799e-04 7.212484794103797114e-05 2.263986389710239203e-02
-4.909646596874999886e+03 1.488292990585576674e-03 3.523059488235390203e-04 7.212167943023362808e-05 2.263988219232586363e-02
-4.908604209062499649e+03 1.488279328448976471e-03 3.523002534246191786e-04 7.211851020458545148e-05 2.263990049231850987e-02
-4.907561821249998502e+03 1.488265662970835899e-03 3.522945566666183036e-04 7.211534026385375135e-05 2.263991879708220425e-02
-4.906519433437499174e+03 1.488251994149927858e-03 3.522888585490504556e-04 7.211216960779872926e-05 2.263993710661875783e-02
-4.905477045624999846e+03 1.488238321985028067e-03 3.522831590714287737e-04 7.210899823618041062e-05 2.263995542093008920e-02
-4.904434657812499609e+03 1.488224646474907474e-03 3.522774582332672644e-04 7.210582614875888860e-05 2.263997374001801982e-02
-4.903392269999999371e+03 1.488210967618339630e-03 3.522717560340791207e-04 7.210265334529405306e-05 2.263999206388443708e-02
-4.902349882187499134e+03 1.488197285414095917e-03 3.522660524733773192e-04 7.209947982554561772e-05 2.264001039253117978e-02
-4.901307494374999806e+03 1.488183599860948367e-03 3.522603475506747277e-04 7.209630558927332335e-05 2.264002872596013877e-02
-4.900265106562500478e+03 1.488169910957666412e-03 3.522546412654838891e-04 7.209313063623669392e-05 2.264004706417316326e-02
-4.899222718749999331e+03 1.488156218703020131e-03 3.522489336173171832e-04 7.208995496619521274e-05 2.264006540717213023e-02
-4.898180330937499093e+03 1.488142523095779823e-03 3.522432246056868277e-04 7.208677857890822757e-05 2.264008375495889930e-02
-4.897137943124999765e+03 1.488128824134713401e-03 3.522375142301044978e-04 7.208360147413496422e-05 2.264010210753534744e-02
-4.896095555312499528e+03 1.488115121818589645e-03 3.522318024900820857e-04 7.208042365163468915e-05 2.264012046490333080e-02
-4.895053167499999290e+03 1.488101416146175599e-03 3.522260893851307246e-04 7.207724511116628935e-05 2.264013882706472636e-02
-4.894010779687500872e+03 1.488087707116239177e-03 3.522203749147618732e-04 7.207406585248876023e-05 2.264015719402141802e-02
-4.892968391874999725e+03 1.488073994727546773e-03 3.522146590784863934e-04 7.207088587536094812e-05 2.264017556577525500e-02
-4.891926004062499487e+03 1.488060278978862614e-03 3.522089418758148766e-04 7.206770517954153672e-05 2.264019394232813509e-02
-4.890883616249999250e+03 1.488046559868952661e-03 3.522032233062579679e-04 7.206452376478912842e-05 2.264021232368190403e-02
-4.889841228437499922e+03 1.488032837396581791e-03 3.521975033693260418e-04 7.206134163086225783e-05 2.264023070983847002e-02
-4.888798840624999684e+03 1.488019111560513578e-03 3.521917820645288221e-04 7.205815877751935118e-05 2.264024910079969616e-02
-4.887756452812499447e+03 1.488005382359511384e-03 3.521860593913762492e-04 7.205497520451863136e-05 2.264026749656745247e-02
-4.886714064999999209e+03 1.487991649792338783e-03 3.521803353493777760e-04 7.205179091161829420e-05 2.264028589714362286e-02
-4.885671677187499881e+03 1.487977913857756098e-03 3.521746099380429094e-04 7.204860589857646773e-05 2.264030430253008083e-02
-4.884629289374998734e+03 1.487964174554527556e-03 3.521688831568808311e-04 7.204542016515106317e-05 2.264032271272869989e-02
-4.883586901562500316e+03 1.487950431881411963e-03 3.521631550053998011e-04 7.204223371109996462e-05 2.264034112774139518e-02
-4.882544513749999169e+03 1.487936685837169858e-03 3.521574254831091638e-04 7.203904653618092065e-05 2.264035954757001937e-02
-4.881502125937499841e+03 1.487922936420561565e-03 3.521516945895167457e-04 7.203585864015157143e-05 2.264037797221645637e-02
-4.880459738124999603e+03 1.487909183630346322e-03 3.521459623241310235e-04 7.203267002276950290e-05 2.264039640168260398e-02
-4.879417350312499366e+03 1.487895427465280983e-03 3.521402286864597697e-04 7.202948068379212481e-05 2.264041483597034263e-02
-4.878374962499999128e+03 1.487881667924125439e-03 3.521344936760106479e-04 7.202629062297671142e-05 2.264043327508154929e-02
-4.877332574687500710e+03 1.487867905005636326e-03 3.521287572922911051e-04 7.202309984008053697e-05 2.264045171901812176e-02
-4.876290186874999563e+03 1.487854138708570280e-03 3.521230195348084798e-04 7.201990833486071305e-05 2.264047016778194046e-02
-4.875247799062499325e+03 1.487840369031683072e-03 3.521172804030697312e-04 7.201671610707421575e-05 2.264048862137489973e-02
-4.874205411249999088e+03 1.487826595973730254e-03 3.521115398965812219e-04 7.201352315647796694e-05 2.264050707979889734e-02
-4.873163023437499760e+03 1.487812819533466946e-03 3.521057980148500194e-04 7.201032948282869877e-05 2.264052554305579640e-02
-4.872120635624999522e+03 1.487799039709646531e-03 3.521000547573818903e-04 7.200713508588312982e-05 2.264054401114753631e-02
-4.871078247812500194e+03 1.487785256501024563e-03 3.520943101236831429e-04 7.200393996539784314e-05 2.264056248407596283e-02
-4.870035859999999957e+03 1.487771469906350955e-03 3.520885641132595980e-04 7.200074412112928627e-05 2.264058096184299804e-02
-4.868993472187499719e+03 1.487757679924381262e-03 3.520828167256166426e-04 7.199754755283381189e-05 2.264059944445051889e-02
-4.867951084374999482e+03 1.487743886553865831e-03 3.520770679602596635e-04 7.199435026026766422e-05 2.264061793190043359e-02
-4.866908696562499244e+03 1.487730089793555662e-03 3.520713178166937768e-04 7.199115224318700622e-05 2.264063642419464339e-02
-4.865866308749999916e+03 1.487716289642200670e-03 3.520655662944237188e-04 7.198795350134778396e-05 2.264065492133502527e-02
-4.864823920937499679e+03 1.487702486098551853e-03 3.520598133929541719e-04 7.198475403450602485e-05 2.264067342332350477e-02
-4.863781533124999441e+03 1.487688679161358694e-03 3.520540591117894929e-04 7.198155384241749881e-05 2.264069193016195886e-02
-4.862739145312499204e+03 1.487674868829369371e-03 3.520483034504338221e-04 7.197835292483788087e-05 2.264071044185230960e-02
-4.861696757499999876e+03 1.487661055101331632e-03 3.520425464083911369e-04 7.197515128152283251e-05 2.264072895839644092e-02
-4.860654369687500548e+03 1.487647237975993440e-03 3.520367879851649270e-04 7.197194891222783906e-05 2.264074747979626448e-02
-4.859611981874999401e+03 1.487633417452101240e-03 3.520310281802586819e-04 7.196874581670816896e-05 2.264076600605367112e-02
-4.858569594062499164e+03 1.487619593528402779e-03 3.520252669931756744e-04 7.196554199471923976e-05 2.264078453717060027e-02
-4.857527206249999836e+03 1.487605766203642333e-03 3.520195044234187979e-04 7.196233744601613020e-05 2.264080307314891502e-02
-4.856484818437499598e+03 1.487591935476564398e-03 3.520137404704906745e-04 7.195913217035393254e-05 2.264082161399054785e-02
-4.855442430624999361e+03 1.487578101345913900e-03 3.520079751338938182e-04 7.195592616748750869e-05 2.264084015969740696e-02
-4.854400042812499123e+03 1.487564263810435333e-03 3.520022084131306885e-04 7.195271943717184251e-05 2.264085871027138319e-02
-4.853357654999999795e+03 1.487550422868871023e-03 3.519964403077028236e-04 7.194951197916151127e-05 2.264087726571440556e-02
-4.852315267187499558e+03 1.487536578519963945e-03 3.519906708171121950e-04 7.194630379321122779e-05 2.264089582602836839e-02
-4.851272879374999320e+03 1.487522730762455342e-03 3.519848999408604494e-04 7.194309487907546094e-05 2.264091439121521110e-02
-4.850230491562499083e+03 1.487508879595087104e-03 3.519791276784484742e-04 7.193988523650861181e-05 2.264093296127681412e-02
-4.849188103749999755e+03 1.487495025016600473e-03 3.519733540293780243e-04 7.193667486526495955e-05 2.264095153621511342e-02
-4.848145715937499517e+03 1.487481167025734739e-03 3.519675789931492283e-04 7.193346376509875616e-05 2.264097011603200676e-02
-4.847103328124999280e+03 1.487467305621228107e-03 3.519618025692627570e-04 7.193025193576395554e-05 2.264098870072942665e-02
-4.846060940312499952e+03 1.487453440801822253e-03 3.519560247572191725e-04 7.192703937701463350e-05 2.264100729030927434e-02
-4.845018552499999714e+03 1.487439572566252562e-03 3.519502455565184950e-04 7.192382608860459485e-05 2.264102588477348924e-02
-4.843976164687498567e+03 1.487425700913258542e-03 3.519444649666603111e-04 7.192061207028759018e-05 2.264104448412396914e-02
-4.842933776874999239e+03 1.487411825841577313e-03 3.519386829871443698e-04 7.191739732181730228e-05 2.264106308836264306e-02
-4.841891389062499911e+03 1.487397947349943612e-03 3.519328996174701492e-04 7.191418184294712940e-05 2.264108169749143654e-02
-4.840849001249999674e+03 1.487384065437093042e-03 3.519271148571366395e-04 7.191096563343057815e-05 2.264110031151226471e-02
-4.839806613437499436e+03 1.487370180101762942e-03 3.519213287056427225e-04 7.190774869302096544e-05 2.264111893042702883e-02
-4.838764225624999199e+03 1.487356291342685228e-03 3.519155411624871172e-04 7.190453102147140489e-05 2.264113755423768914e-02
-4.837721837812499871e+03 1.487342399158595070e-03 3.519097522271682718e-04 7.190131261853510496e-05 2.264115618294615731e-02
-4.836679450000000543e+03 1.487328503548225470e-03 3.519039618991838753e-04 7.189809348396493534e-05 2.264117481655436581e-02
-4.835637062187499396e+03 1.487314604510309212e-03 3.518981701780325927e-04 7.189487361751379280e-05 2.264119345506422978e-02
-4.834594674374999158e+03 1.487300702043578213e-03 3.518923770632114627e-04 7.189165301893442502e-05 2.264121209847767824e-02
-4.833552286562499830e+03 1.487286796146763523e-03 3.518865825542182284e-04 7.188843168797955259e-05 2.264123074679664019e-02
-4.832509898749999593e+03 1.487272886818595107e-03 3.518807866505499829e-04 7.188520962440161151e-05 2.264124940002306199e-02
-4.831467510937499355e+03 1.487258974057805317e-03 3.518749893517037104e-04 7.188198682795309197e-05 2.264126805815885185e-02
-4.830425123124999118e+03 1.487245057863121516e-03 3.518691906571761244e-04 7.187876329838626733e-05 2.264128672120594571e-02
-4.829382735312499790e+03 1.487231138233273235e-03 3.518633905664636128e-04 7.187553903545338384e-05 2.264130538916629340e-02
-4.828340347499999552e+03 1.487217215166988706e-03 3.518575890790624555e-04 7.187231403890649800e-05 2.264132406204180659e-02
-4.827297959687498405e+03 1.487203288662995075e-03 3.518517861944687694e-04 7.186908830849759859e-05 2.264134273983444204e-02
-4.826255571874999987e+03 1.487189358720020140e-03 3.518459819121780752e-04 7.186586184397859302e-05 2.264136142254611489e-02
-4.825213184062499749e+03 1.487175425336789312e-03 3.518401762316860021e-04 7.186263464510121257e-05 2.264138011017877150e-02
-4.824170796249999512e+03 1.487161488512029088e-03 3.518343691524877456e-04 7.185940671161712072e-05 2.264139880273435823e-02
-4.823128408437499274e+03 1.487147548244464228e-03 3.518285606740782843e-04 7.185617804327783188e-05 2.264141750021480756e-02
-4.822086020624999946e+03 1.487133604532818627e-03 3.518227507959523800e-04 7.185294863983484692e-05 2.264143620262206585e-02
-4.821043632812499709e+03 1.487119657375817047e-03 3.518169395176047403e-04 7.184971850103944986e-05 2.264145490995805518e-02
-4.820001245000000381e+03 1.487105706772181863e-03 3.518111268385294222e-04 7.184648762664278920e-05 2.264147362222472537e-02
-4.818958857187499234e+03 1.487091752720636102e-03 3.518053127582205369e-04 7.184325601639608119e-05 2.264149233942403319e-02
-4.817916469374999906e+03 1.487077795219900623e-03 3.517994972761720874e-04 7.184002367005020329e-05 2.264151106155791113e-02
-4.816874081562499669e+03 1.487063834268698452e-03 3.517936803918772634e-04 7.183679058735610069e-05 2.264152978862829860e-02
-4.815831693749999431e+03 1.487049869865749580e-03 3.517878621048296339e-04 7.183355676806452888e-05 2.264154852063715584e-02
-4.814789305937499194e+03 1.487035902009772479e-03 3.517820424145221719e-04 7.183032221192610779e-05 2.264156725758641880e-02
-4.813746918125000775e+03 1.487021930699489094e-03 3.517762213204476333e-04 7.182708691869143028e-05 2.264158599947805120e-02
-4.812704530312498719e+03 1.487007955933616378e-03 3.517703988220989369e-04 7.182385088811085879e-05 2.264160474631397857e-02
-4.811662142499999391e+03 1.486993977710872588e-03 3.517645749189678085e-04 7.182061411993479643e-05 2.264162349809618197e-02
-4.810619754687499153e+03 1.486979996029975980e-03 3.517587496105470043e-04 7.181737661391334815e-05 2.264164225482657652e-02
-4.809577366874999825e+03 1.486966010889642859e-03 3.517529228963277082e-04 7.181413836979679509e-05 2.264166101650714330e-02
-4.808534979062499588e+03 1.486952022288589963e-03 3.517470947758020799e-04 7.181089938733490339e-05 2.264167978313982518e-02
-4.807492591249999350e+03 1.486938030225532295e-03 3.517412652484611406e-04 7.180765966627771022e-05 2.264169855472657547e-02
-4.806450203437499113e+03 1.486924034699184426e-03 3.517354343137962368e-04 7.180441920637490043e-05 2.264171733126934746e-02
-4.805407815624999785e+03 1.486910035708261793e-03 3.517296019712979564e-04 7.180117800737611817e-05 2.264173611277010140e-02
-4.804365427812498638e+03 1.486896033251477013e-03 3.517237682204569951e-04 7.179793606903093984e-05 2.264175489923079404e-02
-4.803323039999999310e+03 1.486882027327543357e-03 3.517179330607639407e-04 7.179469339108879278e-05 2.264177369065337522e-02
-4.802280652187499982e+03 1.486868017935174093e-03 3.517120964917087845e-04 7.179144997329895523e-05 2.264179248703982947e-02
-4.801238264374999744e+03 1.486854005073079670e-03 3.517062585127813008e-04 7.178820581541065123e-05 2.264181128839208926e-02
-4.800195876562499507e+03 1.486839988739972708e-03 3.517004191234711558e-04 7.178496091717302349e-05 2.264183009471214258e-02
-4.799153488749999269e+03 1.486825968934561487e-03 3.516945783232678529e-04 7.178171527833498435e-05 2.264184890600191499e-02
-4.798111100937499941e+03 1.486811945655558409e-03 3.516887361116606786e-04 7.177846889864536483e-05 2.264186772226341182e-02
-4.797068713124998794e+03 1.486797918901670672e-03 3.516828924881380521e-04 7.177522177785306370e-05 2.264188654349857943e-02
-4.796026325312499466e+03 1.486783888671608074e-03 3.516770474521889889e-04 7.177197391570662736e-05 2.264190536970936418e-02
-4.794983937499999229e+03 1.486769854964076947e-03 3.516712010033016915e-04 7.176872531195452093e-05 2.264192420089776100e-02
-4.793941549687499901e+03 1.486755817777786438e-03 3.516653531409646874e-04 7.176547596634531791e-05 2.264194303706572667e-02
-4.792899161874999663e+03 1.486741777111443528e-03 3.516595038646655284e-04 7.176222587862722590e-05 2.264196187821523876e-02
-4.791856774062499426e+03 1.486727732963751296e-03 3.516536531738918207e-04 7.175897504854842539e-05 2.264198072434824016e-02
-4.790814386249999188e+03 1.486713685333418021e-03 3.516478010681311161e-04 7.175572347585704267e-05 2.264199957546672928e-02
-4.789771998437499860e+03 1.486699634219146565e-03 3.516419475468709663e-04 7.175247116030110915e-05 2.264201843157267677e-02
-4.788729610624999623e+03 1.486685579619642606e-03 3.516360926095976223e-04 7.174921810162829033e-05 2.264203729266804632e-02
-4.787687222812500295e+03 1.486671521533608140e-03 3.516302362557980937e-04 7.174596429958652276e-05 2.264205615875480859e-02
-4.786644834999998238e+03 1.486657459959746458e-03 3.516243784849587941e-04 7.174270975392326864e-05 2.264207502983495157e-02
-4.785602447187499820e+03 1.486643394896759772e-03 3.516185192965659199e-04 7.173945446438620703e-05 2.264209390591043550e-02
-4.784560059374999582e+03 1.486629326343349424e-03 3.516126586901052340e-04 7.173619843072266461e-05 2.264211278698324142e-02
-4.783517671562499345e+03 1.486615254298217625e-03 3.516067966650626079e-04 7.173294165267991385e-05 2.264213167305536081e-02
-4.782475283749999107e+03 1.486601178760061813e-03 3.516009332209234792e-04 7.172968413000511880e-05 2.264215056412876084e-02
-4.781432895937499779e+03 1.486587099727584198e-03 3.515950683571729602e-04 7.172642586244542997e-05 2.264216946020542257e-02
-4.780390508124998632e+03 1.486573017199482221e-03 3.515892020732957297e-04 7.172316684974775391e-05 2.264218836128732704e-02
-4.779348120312499304e+03 1.486558931174454404e-03 3.515833343687770085e-04 7.171990709165887521e-05 2.264220726737645184e-02
-4.778305732499999976e+03 1.486544841651199055e-03 3.515774652431007162e-04 7.171664658792561910e-05 2.264222617847480232e-02
-4.777263344687499739e+03 1.486530748628412096e-03 3.515715946957514233e-04 7.171338533829449912e-05 2.264224509458434217e-02
-4.776220956874999501e+03 1.486516652104790748e-03 3.515657227262128869e-04 7.171012334251206945e-05 2.264226401570705247e-02
-4.775178569062499264e+03 1.486502552079030067e-03 3.515598493339688641e-04 7.170686060032470811e-05 2.264228294184493506e-02
-4.774136181249999936e+03 1.486488448549825106e-03 3.515539745185026783e-04 7.170359711147869823e-05 2.264230187299998143e-02
-4.773093793437499698e+03 1.486474341515872004e-03 3.515480982792976530e-04 7.170033287572020097e-05 2.264232080917415527e-02
-4.772051405624999461e+03 1.486460230975862129e-03 3.515422206158366780e-04 7.169706789279524199e-05 2.264233975036946886e-02
-4.771009017812499224e+03 1.486446116928488801e-03 3.515363415276023720e-04 7.169380216244968429e-05 2.264235869658790326e-02
-4.769966629999998986e+03 1.486431999372445556e-03 3.515304610140772452e-04 7.169053568442944509e-05 2.264237764783145340e-02
-4.768924242187499658e+03 1.486417878306424195e-03 3.515245790747435371e-04 7.168726845848018411e-05 2.264239660410211075e-02
-4.767881854374999421e+03 1.486403753729115653e-03 3.515186957090828904e-04 7.168400048434747976e-05 2.264241556540187369e-02
-4.766839466562499183e+03 1.486389625639208912e-03 3.515128109165775987e-04 7.168073176177689691e-05 2.264243453173271636e-02
-4.765797078749999855e+03 1.486375494035396426e-03 3.515069246967083292e-04 7.167746229051367513e-05 2.264245350309666491e-02
-4.764754690937499618e+03 1.486361358916365224e-03 3.515010370489568873e-04 7.167419207030308113e-05 2.264247247949569691e-02
-4.763712303124998471e+03 1.486347220280805157e-03 3.514951479728039944e-04 7.167092110089028675e-05 2.264249146093182466e-02
-4.762669915312499143e+03 1.486333078127403040e-03 3.514892574677301010e-04 7.166764938202034184e-05 2.264251044740702920e-02
-4.761627527499999815e+03 1.486318932454847204e-03 3.514833655332160367e-04 7.166437691343806587e-05 2.264252943892330547e-02
-4.760585139687499577e+03 1.486304783261823814e-03 3.514774721687417640e-04 7.166110369488829185e-05 2.264254843548269003e-02
-4.759542751874999340e+03 1.486290630547018382e-03 3.514715773737872454e-04 7.165782972611571728e-05 2.264256743708715353e-02
-4.758500364062499102e+03 1.486276474309116422e-03 3.514656811478320637e-04 7.165455500686484993e-05 2.264258644373871171e-02
-4.757457976249999774e+03 1.486262314546803447e-03 3.514597834903558020e-04 7.165127953688015688e-05 2.264260545543937686e-02
-4.756415588437500446e+03 1.486248151258762152e-03 3.514538844008375552e-04 7.164800331590596971e-05 2.264262447219112656e-02
-4.755373200624999299e+03 1.486233984443675882e-03 3.514479838787561475e-04 7.164472634368649804e-05 2.264264349399599391e-02
-4.754330812812499971e+03 1.486219814100227981e-03 3.514420819235906739e-04 7.164144861996585658e-05 2.264266252085598077e-02
-4.753288424999999734e+03 1.486205640227100059e-03 3.514361785348188742e-04 7.163817014448801100e-05 2.264268155277308556e-02
-4.752246037187499496e+03 1.486191462822974161e-03 3.514302737119194640e-04 7.163489091699689986e-05 2.264270058974932748e-02
-4.751203649374999259e+03 1.486177281886530378e-03 3.514243674543699662e-04 7.163161093723617709e-05 2.264271963178671881e-02
-4.750161261562499931e+03 1.486163097416447285e-03 3.514184597616483918e-04 7.162833020494956441e-05 2.264273867888725797e-02
-4.749118873749999693e+03 1.486148909411408011e-03 3.514125506332317758e-04 7.162504871988059380e-05 2.264275773105296069e-02
-4.748076485937499456e+03 1.486134717870088093e-03 3.514066400685974785e-04 7.162176648177256684e-05 2.264277678828585660e-02
-4.747034098124999218e+03 1.486120522791165455e-03 3.514007280672224809e-04 7.161848349036889353e-05 2.264279585058796146e-02
-4.745991710312499890e+03 1.486106324173319757e-03 3.513948146285831133e-04 7.161519974541269928e-05 2.264281491796125631e-02
-4.744949322499999653e+03 1.486092122015225019e-03 3.513888997521561397e-04 7.161191524664706882e-05 2.264283399040780548e-02
-4.743906934687499415e+03 1.486077916315560249e-03 3.513829834374175651e-04 7.160862999381501913e-05 2.264285306792959696e-02
-4.742864546874999178e+03 1.486063707072998816e-03 3.513770656838428527e-04 7.160534398665924195e-05 2.264287215052865690e-02
-4.741822159062499850e+03 1.486049494286216695e-03 3.513711464909083327e-04 7.160205722492253740e-05 2.264289123820700106e-02
-4.740779771250000522e+03 1.486035277953885953e-03 3.513652258580887634e-04 7.159876970834748878e-05 2.264291033096665559e-02
-4.739737383437500284e+03 1.486021058074682563e-03 3.513593037848598789e-04 7.159548143667662518e-05 2.264292942880966053e-02
-4.738694995624999137e+03 1.486006834647278377e-03 3.513533802706959495e-04 7.159219240965228597e-05 2.264294853173799693e-02
-4.737652607812499809e+03 1.485992607670344381e-03 3.513474553150717876e-04 7.158890262701672917e-05 2.264296763975373258e-02
-4.736610219999999572e+03 1.485978377142552643e-03 3.513415289174618805e-04 7.158561208851210440e-05 2.264298675285886242e-02
-4.735567832187499334e+03 1.485964143062575449e-03 3.513356010773399023e-04 7.158232079388045287e-05 2.264300587105542648e-02
-4.734525444375000916e+03 1.485949905429080099e-03 3.513296717941801774e-04 7.157902874286362603e-05 2.264302499434546478e-02
-4.733483056562499769e+03 1.485935664240739529e-03 3.513237410674563800e-04 7.157573593520346179e-05 2.264304412273097922e-02
-4.732440668749999531e+03 1.485921419496219519e-03 3.513178088966412084e-04 7.157244237064159479e-05 2.264306325621402022e-02
-4.731398280937499294e+03 1.485907171194188669e-03 3.513118752812082282e-04 7.156914804891967318e-05 2.264308239479660700e-02
-4.730355893124999966e+03 1.485892919333316013e-03 3.513059402206300834e-04 7.156585296977903345e-05 2.264310153848078308e-02
-4.729313505312499728e+03 1.485878663912267332e-03 3.513000037143794180e-04 7.156255713296109336e-05 2.264312068726858154e-02
-4.728271117499999491e+03 1.485864404929708839e-03 3.512940657619282800e-04 7.155926053820702677e-05 2.264313984116201120e-02
-4.727228729687499253e+03 1.485850142384306100e-03 3.512881263627492048e-04 7.155596318525787197e-05 2.264315900016314678e-02
-4.726186341874999925e+03 1.485835876274723159e-03 3.512821855163135898e-04 7.155266507385466728e-05 2.264317816427399363e-02
-4.725143954062499688e+03 1.485821606599626015e-03 3.512762432220930490e-04 7.154936620373835614e-05 2.264319733349658831e-02
-4.724101566250000360e+03 1.485807333357675895e-03 3.512702994795588712e-04 7.154606657464955674e-05 2.264321650783299514e-02
-4.723059178437498304e+03 1.485793056547537279e-03 3.512643542881821825e-04 7.154276618632890081e-05 2.264323568728523334e-02
-4.722016790624999885e+03 1.485778776167871393e-03 3.512584076474335672e-04 7.153946503851699298e-05 2.264325487185536723e-02
-4.720974402812499648e+03 1.485764492217338814e-03 3.512524595567835550e-04 7.153616313095411262e-05 2.264327406154540562e-02
-4.719932014999999410e+03 1.485750204694603156e-03 3.512465100157025131e-04 7.153286046338062042e-05 2.264329325635740936e-02
-4.718889627187499173e+03 1.485735913598322175e-03 3.512405590236603752e-04 7.152955703553667377e-05 2.264331245629341502e-02
-4.717847239374999845e+03 1.485721618927156014e-03 3.512346065801267496e-04 7.152625284716228099e-05 2.264333166135547304e-02
-4.716804851562498698e+03 1.485707320679762865e-03 3.512286526845712986e-04 7.152294789799738264e-05 2.264335087154564774e-02
-4.715762463749999370e+03 1.485693018854802004e-03 3.512226973364632513e-04 7.151964218778182440e-05 2.264337008686595834e-02
-4.714720075937499132e+03 1.485678713450930321e-03 3.512167405352711858e-04 7.151633571625527579e-05 2.264338930731845181e-02
-4.713677688124999804e+03 1.485664404466804272e-03 3.512107822804641684e-04 7.151302848315724367e-05 2.264340853290519942e-02
-4.712635300312498657e+03 1.485650091901080530e-03 3.512048225715107231e-04 7.150972048822728914e-05 2.264342776362822732e-02
-4.711592912499999329e+03 1.485635775752413602e-03 3.511988614078787778e-04 7.150641173120468868e-05 2.264344699948960676e-02
-4.710550524687499092e+03 1.485621456019459294e-03 3.511928987890362060e-04 7.150310221182871876e-05 2.264346624049138820e-02
-4.709508136874999764e+03 1.485607132700870591e-03 3.511869347144509356e-04 7.149979192983843903e-05 2.264348548663562555e-02
-4.708465749062499526e+03 1.485592805795302000e-03 3.511809691835901894e-04 7.149648088497285493e-05 2.264350473792436577e-02
-4.707423361249999289e+03 1.485578475301406074e-03 3.511750021959209739e-04 7.149316907697080925e-05 2.264352399435966973e-02
-4.706380973437499051e+03 1.485564141217834500e-03 3.511690337509106204e-04 7.148985650557109059e-05 2.264354325594358786e-02
-4.705338585624999723e+03 1.485549803543238312e-03 3.511630638480251593e-04 7.148654317051236556e-05 2.264356252267818448e-02
-4.704296197812499486e+03 1.485535462276268547e-03 3.511570924867313801e-04 7.148322907153308395e-05 2.264358179456552392e-02
-4.703253809999999248e+03 1.485521117415575373e-03 3.511511196664953674e-04 7.147991420837162776e-05 2.264360107160764621e-02
-4.702211422187499920e+03 1.485506768959808741e-03 3.511451453867827179e-04 7.147659858076639257e-05 2.264362035380664342e-02
-4.701169034374999683e+03 1.485492416907615567e-03 3.511391696470592995e-04 7.147328218845542158e-05 2.264363964116453826e-02
-4.700126646562500355e+03 1.485478061257646237e-03 3.511331924467902751e-04 7.146996503117679866e-05 2.264365893368344013e-02
-4.699084258749999208e+03 1.485463702008544846e-03 3.511272137854405369e-04 7.146664710866847212e-05 2.264367823136538907e-02
-4.698041870937499880e+03 1.485449339158961346e-03 3.511212336624750310e-04 7.146332842066826835e-05 2.264369753421244247e-02
-4.696999483124999642e+03 1.485434972707539618e-03 3.511152520773586495e-04 7.146000896691379685e-05 2.264371684222668199e-02
-4.695957095312499405e+03 1.485420602652926360e-03 3.511092690295550918e-04 7.145668874714269426e-05 2.264373615541017890e-02
-4.694914707499999167e+03 1.485406228993765669e-03 3.511032845185287077e-04 7.145336776109246168e-05 2.264375547376498710e-02
-4.693872319687500749e+03 1.485391851728699907e-03 3.510972985437432509e-04 7.145004600850028849e-05 2.264377479729318132e-02
-4.692829931874999602e+03 1.485377470856374255e-03 3.510913111046618244e-04 7.144672348910349963e-05 2.264379412599683977e-02
-4.691787544062499364e+03 1.485363086375430857e-03 3.510853222007483988e-04 7.144340020263920316e-05 2.264381345987803024e-02
-4.690745156249999127e+03 1.485348698284511644e-03 3.510793318314652640e-04 7.144007614884430389e-05 2.264383279893882397e-02
-4.689702768437499799e+03 1.485334306582256590e-03 3.510733399962753603e-04 7.143675132745570659e-05 2.264385214318130959e-02
-4.688660380624999561e+03 1.485319911267308493e-03 3.510673466946412488e-04 7.143342573821012632e-05 2.264387149260754795e-02
-4.687617992812500233e+03 1.485305512338304726e-03 3.510613519260247315e-04 7.143009938084426459e-05 2.264389084721961376e-02
-4.686575604999999996e+03 1.485291109793886351e-03 3.510553556898882068e-04 7.142677225509457895e-05 2.264391020701959564e-02
-4.685533217187499758e+03 1.485276703632690742e-03 3.510493579856931515e-04 7.142344436069739144e-05 2.264392957200956485e-02
-4.684490829374999521e+03 1.485262293853355925e-03 3.510433588129008254e-04 7.142011569738898342e-05 2.264394894219158919e-02
-4.683448441562500193e+03 1.485247880454519925e-03 3.510373581709725970e-04 7.141678626490559562e-05 2.264396831756779888e-02
-4.682406053749999955e+03 1.485233463434818164e-03 3.510313560593690757e-04 7.141345606298318415e-05 2.264398769814021661e-02
-4.681363665937499718e+03 1.485219042792885850e-03 3.510253524775510336e-04 7.141012509135767801e-05 2.264400708391095529e-02
-4.680321278124999480e+03 1.485204618527359056e-03 3.510193474249787547e-04 7.140679334976480293e-05 2.264402647488210699e-02
-4.679278890312499243e+03 1.485190190636872121e-03 3.510133409011123606e-04 7.140346083794031173e-05 2.264404587105573949e-02
-4.678236502499999915e+03 1.485175759120058300e-03 3.510073329054114850e-04 7.140012755561974040e-05 2.264406527243394834e-02
-4.677194114687500587e+03 1.485161323975549980e-03 3.510013234373357614e-04 7.139679350253844874e-05 2.264408467901882216e-02
-4.676151726874998531e+03 1.485146885201981282e-03 3.509953124963446610e-04 7.139345867843183721e-05 2.264410409081243566e-02
-4.675109339062499203e+03 1.485132442797982427e-03 3.509893000818971125e-04 7.139012308303506233e-05 2.264412350781689481e-02
-4.674066951249999875e+03 1.485117996762184717e-03 3.509832861934516655e-04 7.138678671608318573e-05 2.264414293003429168e-02
-4.673024563437499637e+03 1.485103547093217721e-03 3.509772708304669236e-04 7.138344957731113354e-05 2.264416235746670447e-02
-4.671982175624999400e+03 1.485089093789712525e-03 3.509712539924011109e-04 7.138011166645379124e-05 2.264418179011625995e-02
-4.670939787812499162e+03 1.485074636850296096e-03 3.509652356787124517e-04 7.137677298324582743e-05 2.264420122798499815e-02
-4.669897399999999834e+03 1.485060176273598435e-03 3.509592158888580858e-04 7.137343352742184298e-05 2.264422067107506667e-02
-4.668855012187499597e+03 1.485045712058245858e-03 3.509531946222959123e-04 7.137009329871634388e-05 2.264424011938852982e-02
-4.667812624374999359e+03 1.485031244202865116e-03 3.509471718784829626e-04 7.136675229686361929e-05 2.264425957292750050e-02
-4.666770236562499122e+03 1.485016772706083390e-03 3.509411476568759973e-04 7.136341052159795835e-05 2.264427903169407771e-02
-4.665727848749998884e+03 1.485002297566525046e-03 3.509351219569319395e-04 7.136006797265341984e-05 2.264429849569034661e-02
-4.664685460937499556e+03 1.484987818782815099e-03 3.509290947781066824e-04 7.135672464976403539e-05 2.264431796491843049e-02
-4.663643073124999319e+03 1.484973336353577695e-03 3.509230661198568238e-04 7.135338055266367404e-05 2.264433743938041796e-02
-4.662600685312499991e+03 1.484958850277436331e-03 3.509170359816379857e-04 7.135003568108604219e-05 2.264435691907841150e-02
-4.661558297499999753e+03 1.484944360553012987e-03 3.509110043629055735e-04 7.134669003476479200e-05 2.264437640401452401e-02
-4.660515909687498606e+03 1.484929867178929642e-03 3.509049712631150467e-04 7.134334361343341304e-05 2.264439589419085450e-02
-4.659473521874998369e+03 1.484915370153808275e-03 3.508989366817214309e-04 7.133999641682530000e-05 2.264441538960951586e-02
-4.658431134062499950e+03 1.484900869476269347e-03 3.508929006181795351e-04 7.133664844467379335e-05 2.264443489027261058e-02
-4.657388746249999713e+03 1.484886365144932668e-03 3.508868630719437888e-04 7.133329969671189474e-05 2.264445439618225156e-02
-4.656346358437499475e+03 1.484871857158415881e-03 3.508808240424685673e-04 7.132995017267279559e-05 2.264447390734054821e-02
-4.655303970624999238e+03 1.484857345515340097e-03 3.508747835292074868e-04 7.132659987228928071e-05 2.264449342374961691e-02
-4.654261582812499910e+03 1.484842830214321658e-03 3.508687415316144348e-04 7.132324879529414847e-05 2.264451294541155665e-02
-4.653219195000000582e+03 1.484828311253976471e-03 3.508626980491430275e-04 7.131989694142008883e-05 2.264453247232849770e-02
-4.652176807187499435e+03 1.484813788632923480e-03 3.508566530812461223e-04 7.131654431039960202e-05 2.264455200450253211e-02
-4.651134419374999197e+03 1.484799262349776206e-03 3.508506066273767935e-04 7.131319090196512047e-05 2.264457154193580402e-02
-4.650092031562499869e+03 1.484784732403151425e-03 3.508445586869875189e-04 7.130983671584900890e-05 2.264459108463040202e-02
-4.649049643749999632e+03 1.484770198791662225e-03 3.508385092595309391e-04 7.130648175178338805e-05 2.264461063258847717e-02
-4.648007255937499394e+03 1.484755661513922345e-03 3.508324583444588272e-04 7.130312600950027024e-05 2.264463018581211809e-02
-4.646964868124999157e+03 1.484741120568544874e-03 3.508264059412229564e-04 7.129976948873161359e-05 2.264464974430346542e-02
-4.645922480312499829e+03 1.484726575954142249e-03 3.508203520492751541e-04 7.129641218920932202e-05 2.264466930806461470e-02
-4.644880092499999591e+03 1.484712027669325392e-03 3.508142966680665971e-04 7.129305411066494706e-05 2.264468887709772740e-02
-4.643837704687498444e+03 1.484697475712705005e-03 3.508082397970482456e-04 7.128969525283013512e-05 2.264470845140489907e-02
-4.642795316874999116e+03 1.484682920082891575e-03 3.508021814356707883e-04 7.128633561543632933e-05 2.264472803098827383e-02
-4.641752929062499788e+03 1.484668360778494938e-03 3.507961215833848602e-04 7.128297519821481017e-05 2.264474761584994722e-02
-4.640710541249999551e+03 1.484653797798122545e-03 3.507900602396404454e-04 7.127961400089684459e-05 2.264476720599208071e-02
-4.639668153437499313e+03 1.484639231140383797e-03 3.507839974038875824e-04 7.127625202321348269e-05 2.264478680141678371e-02
-4.638625765624999985e+03 1.484624660803885061e-03 3.507779330755758217e-04 7.127288926489567969e-05 2.264480640212620036e-02
-4.637583377812499748e+03 1.484610086787233789e-03 3.507718672541547682e-04 7.126952572567426885e-05 2.264482600812243659e-02
-4.636540990000000420e+03 1.484595509089034178e-03 3.507657999390735386e-04 7.126616140527994791e-05 2.264484561940765042e-02
-4.635498602187499273e+03 1.484580927707893246e-03 3.507597311297807620e-04 7.126279630344334684e-05 2.264486523598396514e-02
-4.634456214374999945e+03 1.484566342642414105e-03 3.507536608257251216e-04 7.125943041989493297e-05 2.264488485785349364e-02
-4.633413826562499708e+03 1.484551753891201172e-03 3.507475890263548669e-04 7.125606375436501101e-05 2.264490448501841821e-02
-4.632371438749999470e+03 1.484537161452857560e-03 3.507415157311183558e-04 7.125269630658381793e-05 2.264492411748083439e-02
-4.631329050937499233e+03 1.484522565325985515e-03 3.507354409394626451e-04 7.124932807628148223e-05 2.264494375524288630e-02
-4.630286663125000814e+03 1.484507965509186418e-03 3.507293646508359303e-04 7.124595906318799692e-05 2.264496339830673541e-02
-4.629244275312498758e+03 1.484493362001062296e-03 3.507232868646851056e-04 7.124258926703316527e-05 2.264498304667450501e-02
-4.628201887499999430e+03 1.484478754800211712e-03 3.507172075804570652e-04 7.123921868754676343e-05 2.264500270034832188e-02
-4.627159499687499192e+03 1.484464143905234526e-03 3.507111267975987576e-04 7.123584732445839140e-05 2.264502235933035443e-02
-4.626117111874999864e+03 1.484449529314730383e-03 3.507050445155562640e-04 7.123247517749756782e-05 2.264504202362273289e-02
-4.625074724062499627e+03 1.484434911027296975e-03 3.506989607337758822e-04 7.122910224639352676e-05 2.264506169322760831e-02
-4.624032336249999389e+03 1.484420289041531345e-03 3.506928754517037476e-04 7.122572853087573267e-05 2.264508136814712136e-02
-4.622989948437499152e+03 1.484405663356031402e-03 3.506867886687846402e-04 7.122235403067308081e-05 2.264510104838340920e-02
-4.621947560624999824e+03 1.484391033969392239e-03 3.506807003844648581e-04 7.121897874551469680e-05 2.264512073393864372e-02
-4.620905172812499586e+03 1.484376400880209161e-03 3.506746105981886933e-04 7.121560267512942169e-05 2.264514042481495515e-02
-4.619862785000000258e+03 1.484361764087076176e-03 3.506685193094011971e-04 7.121222581924598809e-05 2.264516012101450496e-02
-4.618820397187498202e+03 1.484347123588587941e-03 3.506624265175467699e-04 7.120884817759306085e-05 2.264517982253942338e-02
-4.617778009374999783e+03 1.484332479383336512e-03 3.506563322220698125e-04 7.120546974989918287e-05 2.264519952939189271e-02
-4.616735621562499546e+03 1.484317831469916327e-03 3.506502364224144000e-04 7.120209053589259885e-05 2.264521924157403970e-02
-4.615693233749999308e+03 1.484303179846917925e-03 3.506441391180236322e-04 7.119871053530164840e-05 2.264523895908804318e-02
-4.614650845937499980e+03 1.484288524512930975e-03 3.506380403083413132e-04 7.119532974785448137e-05 2.264525868193603686e-02
-4.613608458125000652e+03 1.484273865466548183e-03 3.506319399928104342e-04 7.119194817327901723e-05 2.264527841012019607e-02
-4.612566070312498596e+03 1.484259202706357918e-03 3.506258381708740406e-04 7.118856581130325676e-05 2.264529814364266841e-02
-4.611523682499999268e+03 1.484244536230948548e-03 3.506197348419745814e-04 7.118518266165494324e-05 2.264531788250562575e-02
-4.610481294687499940e+03 1.484229866038909310e-03 3.506136300055543429e-04 7.118179872406158956e-05 2.264533762671120526e-02
-4.609438906874999702e+03 1.484215192128826404e-03 3.506075236610551780e-04 7.117841399825087124e-05 2.264535737626159617e-02
-4.608396519062499465e+03 1.484200514499287764e-03 3.506014158079191019e-04 7.117502848395003011e-05 2.264537713115894260e-02
-4.607354131249999227e+03 1.484185833148878291e-03 3.505953064455875337e-04 7.117164218088644354e-05 2.264539689140542336e-02
-4.606311743437499899e+03 1.484171148076184402e-03 3.505891955735015672e-04 7.116825508878723140e-05 2.264541665700318951e-02
-4.605269355624999662e+03 1.484156459279790561e-03 3.505830831911022961e-04 7.116486720737936447e-05 2.264543642795442333e-02
-4.604226967812499424e+03 1.484141766758278851e-03 3.505769692978301095e-04 7.116147853638974579e-05 2.264545620426127240e-02
-4.603184579999999187e+03 1.484127070510234169e-03 3.505708538931256676e-04 7.115808907554518350e-05 2.264547598592590860e-02
-4.602142192187499859e+03 1.484112370534237946e-03 3.505647369764289256e-04 7.115469882457226892e-05 2.264549577295051422e-02
-4.601099804374999621e+03 1.484097666828872696e-03 3.505586185471794595e-04 7.115130778319755272e-05 2.264551556533726459e-02
-4.600057416562499384e+03 1.484082959392719631e-03 3.505524986048172247e-04 7.114791595114745002e-05 2.264553536308831425e-02
-4.599015028749999146e+03 1.484068248224357147e-03 3.505463771487813090e-04 7.114452332814815913e-05 2.264555516620584547e-02
-4.597972640937499818e+03 1.484053533322367540e-03 3.505402541785108007e-04 7.114112991392590544e-05 2.264557497469203706e-02
-4.596930253124999581e+03 1.484038814685327036e-03 3.505341296934441912e-04 7.113773570820665685e-05 2.264559478854906091e-02
-4.595887865312500253e+03 1.484024092311814246e-03 3.505280036930202977e-04 7.113434071071627284e-05 2.264561460777908194e-02
-4.594845477499999106e+03 1.484009366200407564e-03 3.505218761766766902e-04 7.113094492118062645e-05 2.264563443238430326e-02
-4.593803089687499778e+03 1.483994636349683215e-03 3.505157471438517520e-04 7.112754833932522479e-05 2.264565426236689327e-02
-4.592760701874999540e+03 1.483979902758216559e-03 3.505096165939828906e-04 7.112415096487576470e-05 2.264567409772901690e-02
-4.591718314062499303e+03 1.483965165424583604e-03 3.505034845265074593e-04 7.112075279755752293e-05 2.264569393847287726e-02
-4.590675926249999975e+03 1.483950424347358840e-03 3.504973509408624861e-04 7.111735383709574907e-05 2.264571378460064968e-02
-4.589633538437499737e+03 1.483935679525114591e-03 3.504912158364848905e-04 7.111395408321569275e-05 2.264573363611451645e-02
-4.588591150624999500e+03 1.483920930956425781e-03 3.504850792128108876e-04 7.111055353564226477e-05 2.264575349301665291e-02
-4.587548762812500172e+03 1.483906178639863432e-03 3.504789410692768004e-04 7.110715219410040303e-05 2.264577335530927257e-02
-4.586506374999999935e+03 1.483891422573999433e-03 3.504728014053187899e-04 7.110375005831493704e-05 2.264579322299454731e-02
-4.585463987187499697e+03 1.483876662757405021e-03 3.504666602203721491e-04 7.110034712801033036e-05 2.264581309607465245e-02
-4.584421599374999460e+03 1.483861899188649918e-03 3.504605175138726593e-04 7.109694340291130405e-05 2.264583297455179112e-02
-4.583379211562499222e+03 1.483847131866302977e-03 3.504543732852549091e-04 7.109353888274207774e-05 2.264585285842816986e-02
-4.582336823749999894e+03 1.483832360788934568e-03 3.504482275339540834e-04 7.109013356722704725e-05 2.264587274770596056e-02
-4.581294435937499657e+03 1.483817585955111160e-03 3.504420802594046080e-04 7.108672745609032376e-05 2.264589264238736979e-02
-4.580252048124998510e+03 1.483802807363399871e-03 3.504359314610408548e-04 7.108332054905588298e-05 2.264591254247457289e-02
-4.579209660312499182e+03 1.483788025012368035e-03 3.504297811382964907e-04 7.107991284584761925e-05 2.264593244796977642e-02
-4.578167272499999854e+03 1.483773238900581038e-03 3.504236292906056705e-04 7.107650434618933207e-05 2.264595235887517655e-02
-4.577124884687499616e+03 1.483758449026603829e-03 3.504174759174014651e-04 7.107309504980454989e-05 2.264597227519299372e-02
-4.576082496874999379e+03 1.483743655389000923e-03 3.504113210181172161e-04 7.106968495641685537e-05 2.264599219692538593e-02
-4.575040109062499141e+03 1.483728857986335754e-03 3.504051645921853978e-04 7.106627406574968209e-05 2.264601212407458056e-02
-4.573997721249999813e+03 1.483714056817170453e-03 3.503990066390391895e-04 7.106286237752623323e-05 2.264603205664278071e-02
-4.572955333437500485e+03 1.483699251880068667e-03 3.503928471581103606e-04 7.105944989146961710e-05 2.264605199463217214e-02
-4.571912945624999338e+03 1.483684443173590144e-03 3.503866861488312231e-04 7.105603660730288782e-05 2.264607193804497529e-02
-4.570870557812500010e+03 1.483669630696296364e-03 3.503805236106333838e-04 7.105262252474886910e-05 2.264609188688338631e-02
-4.569828169999999773e+03 1.483654814446747506e-03 3.503743595429482873e-04 7.104920764353028979e-05 2.264611184114962220e-02
-4.568785782187499535e+03 1.483639994423502232e-03 3.503681939452071609e-04 7.104579196336986517e-05 2.264613180084586175e-02
-4.567743394374999298e+03 1.483625170625119854e-03 3.503620268168408528e-04 7.104237548399002595e-05 2.264615176597435664e-02
-4.566701006562499970e+03 1.483610343050156214e-03 3.503558581572801568e-04 7.103895820511317571e-05 2.264617173653730303e-02
-4.565658618749999732e+03 1.483595511697169541e-03 3.503496879659551079e-04 7.103554012646152830e-05 2.264619171253688668e-02
-4.564616230937499495e+03 1.483580676564716979e-03 3.503435162422958494e-04 7.103212124775720271e-05 2.264621169397534883e-02
-4.563573843124999257e+03 1.483565837651351768e-03 3.503373429857322536e-04 7.102870156872219593e-05 2.264623168085488913e-02
-4.562531455312499929e+03 1.483550994955630618e-03 3.503311681956936506e-04 7.102528108907836947e-05 2.264625167317773843e-02
-4.561489067499999692e+03 1.483536148476106552e-03 3.503249918716093165e-04 7.102185980854740861e-05 2.264627167094609289e-02
-4.560446679687499454e+03 1.483521298211332162e-03 3.503188140129082019e-04 7.101843772685098512e-05 2.264629167416217295e-02
-4.559404291874999217e+03 1.483506444159862422e-03 3.503126346190188240e-04 7.101501484371059456e-05 2.264631168282820947e-02
-4.558361904062499889e+03 1.483491586320247104e-03 3.503064536893695912e-04 7.101159115884752920e-05 2.264633169694641596e-02
-4.557319516249999651e+03 1.483476724691038364e-03 3.503002712233885328e-04 7.100816667198301356e-05 2.264635171651899898e-02
-4.556277128437500323e+03 1.483461859270784671e-03 3.502940872205034611e-04 7.100474138283817730e-05 2.264637174154822061e-02
-4.555234740624999176e+03 1.483446990058037967e-03 3.502879016801417004e-04 7.100131529113396032e-05 2.264639177203625620e-02
-4.554192352812499848e+03 1.483432117051346069e-03 3.502817146017310089e-04 7.099788839659128899e-05 2.264641180798535741e-02
-4.553149964999999611e+03 1.483417240249256799e-03 3.502755259846974641e-04 7.099446069893072375e-05 2.264643184939774470e-02
-4.552107577187499373e+03 1.483402359650319059e-03 3.502693358284683905e-04 7.099103219787296056e-05 2.264645189627565586e-02
-4.551065189374999136e+03 1.483387475253076767e-03 3.502631441324699740e-04 7.098760289313839724e-05 2.264647194862129398e-02
-4.550022801562499808e+03 1.483372587056077524e-03 3.502569508961280212e-04 7.098417278444744515e-05 2.264649200643691768e-02
-4.548980413749999570e+03 1.483357695057866766e-03 3.502507561188686639e-04 7.098074187152025817e-05 2.264651206972472311e-02
-4.547938025937499333e+03 1.483342799256988408e-03 3.502445598001171123e-04 7.097731015407685463e-05 2.264653213848697583e-02
-4.546895638125000005e+03 1.483327899651986801e-03 3.502383619392990645e-04 7.097387763183726642e-05 2.264655221272588587e-02
-4.545853250312499767e+03 1.483312996241403260e-03 3.502321625358387007e-04 7.097044430452125439e-05 2.264657229244369449e-02
-4.544810862499999530e+03 1.483298089023781050e-03 3.502259615891612854e-04 7.096701017184853873e-05 2.264659237764265337e-02
-4.543768474687499292e+03 1.483283177997661269e-03 3.502197590986910530e-04 7.096357523353866343e-05 2.264661246832496908e-02
-4.542726086874999964e+03 1.483268263161585448e-03 3.502135550638519126e-04 7.096013948931110475e-05 2.264663256449291409e-02
-4.541683699062499727e+03 1.483253344514092516e-03 3.502073494840677193e-04 7.095670293888508141e-05 2.264665266614868111e-02
-4.540641311250000399e+03 1.483238422053722487e-03 3.502011423587620569e-04 7.095326558197979862e-05 2.264667277329456344e-02
-4.539598923437498343e+03 1.483223495779012338e-03 3.501949336873580758e-04 7.094982741831432603e-05 2.264669288593276417e-02
-4.538556535624999924e+03 1.483208565688502083e-03 3.501887234692788176e-04 7.094638844760762489e-05 2.264671300406554538e-02
-4.537514147812499687e+03 1.483193631780726314e-03 3.501825117039465652e-04 7.094294866957835829e-05 2.264673312769513447e-02
-4.536471759999999449e+03 1.483178694054222658e-03 3.501762983907840895e-04 7.093950808394527063e-05 2.264675325682380738e-02
-4.535429372187499212e+03 1.483163752507526143e-03 3.501700835292132939e-04 7.093606669042686237e-05 2.264677339145377416e-02
-4.534386984374999884e+03 1.483148807139172010e-03 3.501638671186559732e-04 7.093262448874155265e-05 2.264679353158729341e-02
-4.533344596562499646e+03 1.483133857947693986e-03 3.501576491585334889e-04 7.092918147860755734e-05 2.264681367722662028e-02
-4.532302208749999409e+03 1.483118904931624276e-03 3.501514296482672564e-04 7.092573765974316004e-05 2.264683382837400297e-02
-4.531259820937499171e+03 1.483103948089497040e-03 3.501452085872779865e-04 7.092229303186622425e-05 2.264685398503169661e-02
-4.530217433124999843e+03 1.483088987419841449e-03 3.501389859749864442e-04 7.091884759469466767e-05 2.264687414720197023e-02
-4.529175045312499606e+03 1.483074022921191662e-03 3.501327618108129609e-04 7.091540134794628602e-05 2.264689431488702692e-02
-4.528132657499999368e+03 1.483059054592075982e-03 3.501265360941774882e-04 7.091195429133865819e-05 2.264691448808915999e-02
-4.527090269687499131e+03 1.483044082431023364e-03 3.501203088245000324e-04 7.090850642458932241e-05 2.264693466681062806e-02
-4.526047881874999803e+03 1.483029106436563847e-03 3.501140800011998946e-04 7.090505774741562718e-05 2.264695485105367237e-02
-4.525005494062499565e+03 1.483014126607224868e-03 3.501078496236960510e-04 7.090160825953477190e-05 2.264697504082055501e-02
-4.523963106249999328e+03 1.482999142941533646e-03 3.501016176914078029e-04 7.089815796066390179e-05 2.264699523611353807e-02
-4.522920718437498181e+03 1.482984155438017400e-03 3.500953842037535300e-04 7.089470685052002652e-05 2.264701543693488708e-02
-4.521878330624999762e+03 1.482969164095200749e-03 3.500891491601516121e-04 7.089125492881992539e-05 2.264703564328685373e-02
-4.520835942812499525e+03 1.482954168911608311e-03 3.500829125600199952e-04 7.088780219528033701e-05 2.264705585517170355e-02
-4.519793554999999287e+03 1.482939169885765353e-03 3.500766744027764086e-04 7.088434864961785096e-05 2.264707607259172292e-02
-4.518751167187499959e+03 1.482924167016194759e-03 3.500704346878384730e-04 7.088089429154890769e-05 2.264709629554914616e-02
-4.517708779374999722e+03 1.482909160301418977e-03 3.500641934146231046e-04 7.087743912078983926e-05 2.264711652404626310e-02
-4.516666391562498575e+03 1.482894149739960241e-03 3.500579505825473820e-04 7.087398313705684221e-05 2.264713675808532889e-02
-4.515624003749999247e+03 1.482879135330339698e-03 3.500517061910279502e-04 7.087052634006599109e-05 2.264715699766861601e-02
-4.514581615937499919e+03 1.482864117071076978e-03 3.500454602394806954e-04 7.086706872953322492e-05 2.264717724279840388e-02
-4.513539228124999681e+03 1.482849094960693665e-03 3.500392127273218830e-04 7.086361030517426590e-05 2.264719749347695113e-02
-4.512496840312499444e+03 1.482834068997706351e-03 3.500329636539672908e-04 7.086015106670490399e-05 2.264721774970655105e-02
-4.511454452499999206e+03 1.482819039180635103e-03 3.500267130188322627e-04 7.085669101384061742e-05 2.264723801148944490e-02
-4.510412064687499878e+03 1.482804005507996079e-03 3.500204608213317091e-04 7.085323014629681668e-05 2.264725827882794681e-02
-4.509369676874999641e+03 1.482788967978305875e-03 3.500142070608807028e-04 7.084976846378881739e-05 2.264727855172430152e-02
-4.508327289062499403e+03 1.482773926590080652e-03 3.500079517368937204e-04 7.084630596603173187e-05 2.264729883018083353e-02
-4.507284901249999166e+03 1.482758881341835269e-03 3.500016948487849676e-04 7.084284265274056402e-05 2.264731911419975985e-02
-4.506242513437499838e+03 1.482743832232085021e-03 3.499954363959685956e-04 7.083937852363023644e-05 2.264733940378340499e-02
-4.505200125624999600e+03 1.482728779259341514e-03 3.499891763778578344e-04 7.083591357841552264e-05 2.264735969893403797e-02
-4.504157737812499363e+03 1.482713722422118957e-03 3.499829147938664556e-04 7.083244781681101996e-05 2.264737999965394863e-02
-4.503115349999999125e+03 1.482698661718930043e-03 3.499766516434074182e-04 7.082898123853116309e-05 2.264740030594540945e-02
-4.502072962187499797e+03 1.482683597148283993e-03 3.499703869258933555e-04 7.082551384329045449e-05 2.264742061781070334e-02
-4.501030574374999560e+03 1.482668528708693065e-03 3.499641206407369553e-04 7.082204563080303072e-05 2.264744093525213400e-02
-4.499988186562498413e+03 1.482653456398666048e-03 3.499578527873502005e-04 7.081857660078296054e-05 2.264746125827198434e-02
-4.498945798749999994e+03 1.482638380216711512e-03 3.499515833651453450e-04 7.081510675294420433e-05 2.264748158687254417e-02
-4.497903410937499757e+03 1.482623300161339331e-03 3.499453123735334504e-04 7.081163608700072245e-05 2.264750192105609988e-02
-4.496861023124999519e+03 1.482608216231055690e-03 3.499390398119264453e-04 7.080816460266614999e-05 2.264752226082495171e-02
-4.495818635312499282e+03 1.482593128424367426e-03 3.499327656797348489e-04 7.080469229965405430e-05 2.264754260618138254e-02
-4.494776247499999954e+03 1.482578036739780510e-03 3.499264899763697228e-04 7.080121917767781298e-05 2.264756295712769263e-02
-4.493733859687500626e+03 1.482562941175799391e-03 3.499202127012415861e-04 7.079774523645084429e-05 2.264758331366617528e-02
-4.492691471874998570e+03 1.482547841730929607e-03 3.499139338537601450e-04 7.079427047568620057e-05 2.264760367579913419e-02
-4.491649084062499242e+03 1.482532738403674524e-03 3.499076534333350513e-04 7.079079489509711035e-05 2.264762404352885575e-02
-4.490606696249999914e+03 1.482517631192536208e-03 3.499013714393767161e-04 7.078731849439627360e-05 2.264764441685765753e-02
-4.489564308437499676e+03 1.482502520096017594e-03 3.498950878712937611e-04 7.078384127329663425e-05 2.264766479578782243e-02
-4.488521920624999439e+03 1.482487405112619012e-03 3.498888027284954589e-04 7.078036323151068899e-05 2.264768518032165071e-02
-4.487479532812499201e+03 1.482472286240841229e-03 3.498825160103902687e-04 7.077688436875112423e-05 2.264770557046145993e-02
-4.486437144999999873e+03 1.482457163479184575e-03 3.498762277163864872e-04 7.077340468473020628e-05 2.264772596620956077e-02
-4.485394757187499636e+03 1.482442036826148299e-03 3.498699378458923026e-04 7.076992417916022854e-05 2.264774636756823611e-02
-4.484352369374999398e+03 1.482426906280229911e-03 3.498636463983154695e-04 7.076644285175322691e-05 2.264776677453981049e-02
-4.483309981562500070e+03 1.482411771839926709e-03 3.498573533730635256e-04 7.076296070222135926e-05 2.264778718712657027e-02
-4.482267593749998923e+03 1.482396633503735338e-03 3.498510587695435750e-04 7.075947773027625493e-05 2.264780760533085732e-02
-4.481225205937499595e+03 1.482381491270152226e-03 3.498447625871625049e-04 7.075599393562978718e-05 2.264782802915496843e-02
-4.480182818124999358e+03 1.482366345137672067e-03 3.498384648253270940e-04 7.075250931799354469e-05 2.264784845860120382e-02
-4.479140430312499120e+03 1.482351195104789120e-03 3.498321654834431996e-04 7.074902387707887217e-05 2.264786889367189499e-02
-4.478098042499999792e+03 1.482336041169997863e-03 3.498258645609171667e-04 7.074553761259720923e-05 2.264788933436935256e-02
-4.477055654687499555e+03 1.482320883331789737e-03 3.498195620571546900e-04 7.074205052425969729e-05 2.264790978069588720e-02
-4.476013266874998408e+03 1.482305721588657267e-03 3.498132579715609760e-04 7.073856261177730162e-05 2.264793023265381650e-02
-4.474970879062499989e+03 1.482290555939092327e-03 3.498069523035411232e-04 7.073507387486108232e-05 2.264795069024544763e-02
-4.473928491249999752e+03 1.482275386381583975e-03 3.498006450525000671e-04 7.073158431322173361e-05 2.264797115347311554e-02
-4.472886103437499514e+03 1.482260212914623433e-03 3.497943362178424181e-04 7.072809392656986837e-05 2.264799162233914823e-02
-4.471843715624999277e+03 1.482245035536697807e-03 3.497880257989721903e-04 7.072460271461618081e-05 2.264801209684587022e-02
-4.470801327812499949e+03 1.482229854246297669e-03 3.497817137952932893e-04 7.072111067707091789e-05 2.264803257699556441e-02
-4.469758939999999711e+03 1.482214669041907740e-03 3.497754002062091871e-04 7.071761781364435369e-05 2.264805306279060737e-02
-4.468716552187499474e+03 1.482199479922016640e-03 3.497690850311235182e-04 7.071412412404662676e-05 2.264807355423329935e-02
-4.467674164374999236e+03 1.482184286885109741e-03 3.497627682694390500e-04 7.071062960798769946e-05 2.264809405132595793e-02
-4.466631776562499908e+03 1.482169089929670025e-03 3.497564499205588207e-04 7.070713426517738509e-05 2.264811455407092847e-02
-4.465589388749998761e+03 1.482153889054184815e-03 3.497501299838848385e-04 7.070363809532549692e-05 2.264813506247054589e-02
-4.464547000937499433e+03 1.482138684257134709e-03 3.497438084588193829e-04 7.070014109814155010e-05 2.264815557652713474e-02
-4.463504613124999196e+03 1.482123475537004426e-03 3.497374853447641910e-04 7.069664327333500555e-05 2.264817609624300565e-02
-4.462462225312499868e+03 1.482108262892275650e-03 3.497311606411209460e-04 7.069314462061518866e-05 2.264819662162054215e-02
-4.461419837499999630e+03 1.482093046321427679e-03 3.497248343472908428e-04 7.068964513969127575e-05 2.264821715266203059e-02
-4.460377449687499393e+03 1.482077825822942629e-03 3.497185064626745347e-04 7.068614483027228052e-05 2.264823768936982673e-02
-4.459335061874998246e+03 1.482062601395298931e-03 3.497121769866728372e-04 7.068264369206714889e-05 2.264825823174627245e-02
-4.458292674062499827e+03 1.482047373036976751e-03 3.497058459186860239e-04 7.067914172478467771e-05 2.264827877979369922e-02
-4.457250286249999590e+03 1.482032140746451700e-03 3.496995132581139890e-04 7.067563892813346054e-05 2.264829933351445584e-02
-4.456207898437499352e+03 1.482016904522203945e-03 3.496931790043567348e-04 7.067213530182198252e-05 2.264831989291087380e-02
-4.455165510625000024e+03 1.482001664362706710e-03 3.496868431568134509e-04 7.066863084555870169e-05 2.264834045798529150e-02
-4.454123122812499787e+03 1.481986420266437994e-03 3.496805057148831639e-04 7.066512555905173727e-05 2.264836102874007856e-02
-4.453080734999999549e+03 1.481971172231871456e-03 3.496741666779649548e-04 7.066161944200931690e-05 2.264838160517754564e-02
-4.452038347187500221e+03 1.481955920257481407e-03 3.496678260454569287e-04 7.065811249413934297e-05 2.264840218730007973e-02
-4.450995959374999984e+03 1.481940664341740424e-03 3.496614838167575704e-04 7.065460471514970430e-05 2.264842277510999147e-02
-4.449953571562499747e+03 1.481925404483122816e-03 3.496551399912646596e-04 7.065109610474800512e-05 2.264844336860964702e-02
-4.448911183749999509e+03 1.481910140680098124e-03 3.496487945683759220e-04 7.064758666264183611e-05 2.264846396780139867e-02
-4.447868795937499272e+03 1.481894872931137407e-03 3.496424475474885956e-04 7.064407638853866596e-05 2.264848457268758136e-02
-4.446826408124999944e+03 1.481879601234712806e-03 3.496360989279997012e-04 7.064056528214571944e-05 2.264850518327058207e-02
-4.445784020312499706e+03 1.481864325589291259e-03 3.496297487093056634e-04 7.063705334317020774e-05 2.264852579955271838e-02
-4.444741632499999469e+03 1.481849045993342308e-03 3.496233968908031239e-04 7.063354057131915234e-05 2.264854642153636688e-02
-4.443699244687499231e+03 1.481833762445333756e-03 3.496170434718881277e-04 7.063002696629943917e-05 2.264856704922388678e-02
-4.442656856874999903e+03 1.481818474943732110e-03 3.496106884519566116e-04 7.062651252781775089e-05 2.264858768261762342e-02
-4.441614469062499666e+03 1.481803183487002355e-03 3.496043318304036993e-04 7.062299725558077016e-05 2.264860832171993257e-02
-4.440572081250000338e+03 1.481787888073612947e-03 3.495979736066245143e-04 7.061948114929492214e-05 2.264862896653319774e-02
-4.439529693437499191e+03 1.481772588702025620e-03 3.495916137800142345e-04 7.061596420866659131e-05 2.264864961705975732e-02
-4.438487305624999863e+03 1.481757285370705578e-03 3.495852523499674413e-04 7.061244643340199956e-05 2.264867027330199831e-02
-4.437444917812499625e+03 1.481741978078114121e-03 3.495788893158781742e-04 7.060892782320715190e-05 2.264869093526225216e-02
-4.436402530000000297e+03 1.481726666822715584e-03 3.495725246771405809e-04 7.060540837778798561e-05 2.264871160294293709e-02
-4.435360142187499150e+03 1.481711351602969535e-03 3.495661584331479421e-04 7.060188809685035663e-05 2.264873227634635333e-02
-4.434317754374999822e+03 1.481696032417336838e-03 3.495597905832939717e-04 7.059836698009989053e-05 2.264875295547491910e-02
-4.433275366562499585e+03 1.481680709264278362e-03 3.495534211269714082e-04 7.059484502724214510e-05 2.264877364033099708e-02
-4.432232978749999347e+03 1.481665382142251719e-03 3.495470500635731526e-04 7.059132223798242063e-05 2.264879433091694302e-02
-4.431190590937500019e+03 1.481650051049715391e-03 3.495406773924916721e-04 7.058779861202604453e-05 2.264881502723514739e-02
-4.430148203125000691e+03 1.481634715985126558e-03 3.495343031131192173e-04 7.058427414907810025e-05 2.264883572928796593e-02
-4.429105815312498635e+03 1.481619376946943269e-03 3.495279272248471712e-04 7.058074884884356283e-05 2.264885643707777868e-02
-4.428063427499999307e+03 1.481604033933619233e-03 3.495215497270673507e-04 7.057722271102732600e-05 2.264887715060696916e-02
-4.427021039687499979e+03 1.481588686943611415e-03 3.495151706191708136e-04 7.057369573533399886e-05 2.264889786987793127e-02
-4.425978651874999741e+03 1.481573335975372007e-03 3.495087899005484551e-04 7.057016792146820409e-05 2.264891859489301384e-02
-4.424936264062499504e+03 1.481557981027354070e-03 3.495024075705909536e-04 7.056663926913441529e-05 2.264893932565459692e-02
-4.423893876249999266e+03 1.481542622098012399e-03 3.494960236286886622e-04 7.056310977803683499e-05 2.264896006216508481e-02
-4.422851488437499938e+03 1.481527259185797668e-03 3.494896380742313919e-04 7.055957944787967929e-05 2.264898080442684022e-02
-4.421809100624999701e+03 1.481511892289161204e-03 3.494832509066086827e-04 7.055604827836696100e-05 2.264900155244226401e-02
-4.420766712812499463e+03 1.481496521406552164e-03 3.494768621252100746e-04 7.055251626920253029e-05 2.264902230621371887e-02
-4.419724325000000135e+03 1.481481146536420788e-03 3.494704717294247281e-04 7.054898342009012892e-05 2.264904306574363341e-02
-4.418681937187498988e+03 1.481465767677215585e-03 3.494640797186409904e-04 7.054544973073339023e-05 2.264906383103436338e-02
-4.417639549374999660e+03 1.481450384827382892e-03 3.494576860922478053e-04 7.054191520083583913e-05 2.264908460208829577e-02
-4.416597161562499423e+03 1.481434997985372082e-03 3.494512908496328696e-04 7.053837983010067527e-05 2.264910537890783490e-02
-4.415554773749999185e+03 1.481419607149626677e-03 3.494448939901842054e-04 7.053484361823117964e-05 2.264912616149537469e-02
-4.414512385937499857e+03 1.481404212318593880e-03 3.494384955132891300e-04 7.053130656493041635e-05 2.264914694985329172e-02
-4.413469998124999620e+03 1.481388813490717863e-03 3.494320954183353402e-04 7.052776866990123270e-05 2.264916774398401111e-02
-4.412427610312498473e+03 1.481373410664441059e-03 3.494256937047090150e-04 7.052422993284646242e-05 2.264918854388989211e-02
-4.411385222499999145e+03 1.481358003838208291e-03 3.494192903717970923e-04 7.052069035346869531e-05 2.264920934957335985e-02
-4.410342834687499817e+03 1.481342593010460040e-03 3.494128854189859136e-04 7.051714993147052116e-05 2.264923016103678743e-02
-4.409300446874999579e+03 1.481327178179638309e-03 3.494064788456614410e-04 7.051360866655425870e-05 2.264925097828260694e-02
-4.408258059062499342e+03 1.481311759344183798e-03 3.494000706512090403e-04 7.051006655842214537e-05 2.264927180131319842e-02
-4.407215671250000014e+03 1.481296336502535256e-03 3.493936608350143485e-04 7.050652360677621530e-05 2.264929263013097660e-02
-4.406173283437499776e+03 1.481280909653132517e-03 3.493872493964621890e-04 7.050297981131846197e-05 2.264931346473833540e-02
-4.405130895624999539e+03 1.481265478794412593e-03 3.493808363349373315e-04 7.049943517175072979e-05 2.264933430513768955e-02
-4.404088507812499302e+03 1.481250043924813801e-03 3.493744216498242201e-04 7.049588968777464632e-05 2.264935515133142951e-02
-4.403046119999999974e+03 1.481234605042772504e-03 3.493680053405068655e-04 7.049234335909174425e-05 2.264937600332198042e-02
-4.402003732187499736e+03 1.481219162146722897e-03 3.493615874063694948e-04 7.048879618540342075e-05 2.264939686111175007e-02
-4.400961344374999499e+03 1.481203715235100910e-03 3.493551678467949804e-04 7.048524816641089680e-05 2.264941772470313586e-02
-4.399918956562499261e+03 1.481188264306340305e-03 3.493487466611665195e-04 7.048169930181547472e-05 2.264943859409856985e-02
-4.398876568749999933e+03 1.481172809358874626e-03 3.493423238488673637e-04 7.047814959131788758e-05 2.264945946930044945e-02
-4.397834180937499696e+03 1.481157350391135684e-03 3.493358994092797347e-04 7.047459903461912600e-05 2.264948035031119633e-02
-4.396791793124999458e+03 1.481141887401554637e-03 3.493294733417860710e-04 7.047104763141988240e-05 2.264950123713323216e-02
-4.395749405312500130e+03 1.481126420388562863e-03 3.493230456457681061e-04 7.046749538142060528e-05 2.264952212976895085e-02
-4.394707017499999893e+03 1.481110949350590870e-03 3.493166163206073570e-04 7.046394228432183800e-05 2.264954302822079490e-02
-4.393664629687499655e+03 1.481095474286065698e-03 3.493101853656855032e-04 7.046038833982378510e-05 2.264956393249118252e-02
-4.392622241874999418e+03 1.481079995193418288e-03 3.493037527803831400e-04 7.045683354762667823e-05 2.264958484258252844e-02
-4.391579854062499180e+03 1.481064512071073730e-03 3.492973185640811337e-04 7.045327790743042380e-05 2.264960575849726127e-02
-4.390537466249999852e+03 1.481049024917459930e-03 3.492908827161599170e-04 7.044972141893494173e-05 2.264962668023780268e-02
-4.389495078437500524e+03 1.481033533731001975e-03 3.492844452359991094e-04 7.044616408183993514e-05 2.264964760780655700e-02
-4.388452690624999377e+03 1.481018038510125605e-03 3.492780061229787099e-04 7.044260589584503936e-05 2.264966854120598408e-02
-4.387410302812499140e+03 1.481002539253253956e-03 3.492715653764780670e-04 7.043904686064960514e-05 2.264968948043850211e-02
-4.386367914999999812e+03 1.480987035958811465e-03 3.492651229958764207e-04 7.043548697595301031e-05 2.264971042550652930e-02
-4.385325527187499574e+03 1.480971528625220184e-03 3.492586789805522522e-04 7.043192624145445653e-05 2.264973137641251508e-02
-4.384283139374999337e+03 1.480956017250901298e-03 3.492522333298845303e-04 7.042836465685284732e-05 2.264975233315887071e-02
-4.383240751562500918e+03 1.480940501834277293e-03 3.492457860432509774e-04 7.042480222184712682e-05 2.264977329574805257e-02
-4.382198363749999771e+03 1.480924982373766534e-03 3.492393371200293696e-04 7.042123893613607658e-05 2.264979426418247538e-02
-4.381155975937499534e+03 1.480909458867788906e-03 3.492328865595975920e-04 7.041767479941827483e-05 2.264981523846457817e-02
-4.380113588124999296e+03 1.480893931314762992e-03 3.492264343613323907e-04 7.041410981139212364e-05 2.264983621859680690e-02
-4.379071200312499968e+03 1.480878399713105422e-03 3.492199805246110002e-04 7.041054397175602506e-05 2.264985720458159366e-02
-4.378028812499999731e+03 1.480862864061234345e-03 3.492135250488099499e-04 7.040697728020816433e-05 2.264987819642138786e-02
-4.376986424687499493e+03 1.480847324357564658e-03 3.492070679333053899e-04 7.040340973644652336e-05 2.264989919411863548e-02
-4.375944036874999256e+03 1.480831780600511908e-03 3.492006091774733619e-04 7.039984134016905699e-05 2.264992019767575471e-02
-4.374901649062499928e+03 1.480816232788490557e-03 3.491941487806895280e-04 7.039627209107351675e-05 2.264994120709521580e-02
-4.373859261249999690e+03 1.480800680919913551e-03 3.491876867423289541e-04 7.039270198885747801e-05 2.264996222237944043e-02
-4.372816873437500362e+03 1.480785124993194268e-03 3.491812230617668145e-04 7.038913103321844836e-05 2.264998324353090578e-02
-4.371774485624998306e+03 1.480769565006743267e-03 3.491747577383777414e-04 7.038555922385375920e-05 2.265000427055203006e-02
-4.370732097812499887e+03 1.480754000958972409e-03 3.491682907715362586e-04 7.038198656046064708e-05 2.265002530344528350e-02
-4.369689709999999650e+03 1.480738432848292688e-03 3.491618221606160224e-04 7.037841304273614526e-05 2.265004634221310167e-02
-4.368647322187499412e+03 1.480722860673110760e-03 3.491553519049911229e-04 7.037483867037712436e-05 2.265006738685795135e-02
-4.367604934374999175e+03 1.480707284431838052e-03 3.491488800040346745e-04 7.037126344308036014e-05 2.265008843738229236e-02
-4.366562546562499847e+03 1.480691704122880569e-03 3.491424064571201167e-04 7.036768736054258770e-05 2.265010949378856026e-02
-4.365520158749999609e+03 1.480676119744645403e-03 3.491359312636197506e-04 7.036411042246017622e-05 2.265013055607921488e-02
-4.364477770937499372e+03 1.480660531295538342e-03 3.491294544229066365e-04 7.036053262852948133e-05 2.265015162425672302e-02
-4.363435383124999134e+03 1.480644938773965826e-03 3.491229759343522079e-04 7.035695397844681800e-05 2.265017269832353755e-02
-4.362392995312499806e+03 1.480629342178330608e-03 3.491164957973287662e-04 7.035337447190812173e-05 2.265019377828212874e-02
-4.361350607499999569e+03 1.480613741507036309e-03 3.491100140112077450e-04 7.034979410860938223e-05 2.265021486413494600e-02
-4.360308219687499331e+03 1.480598136758486333e-03 3.491035305753600903e-04 7.034621288824638593e-05 2.265023595588447347e-02
-4.359265831875000003e+03 1.480582527931082783e-03 3.490970454891567480e-04 7.034263081051472951e-05 2.265025705353313976e-02
-4.358223444062499766e+03 1.480566915023225159e-03 3.490905587519683930e-04 7.033904787510992834e-05 2.265027815708343939e-02
-4.357181056249999529e+03 1.480551298033314696e-03 3.490840703631652663e-04 7.033546408172734873e-05 2.265029926653783221e-02
-4.356138668437498382e+03 1.480535676959751981e-03 3.490775803221169045e-04 7.033187943006219433e-05 2.265032038189879540e-02
-4.355096280624999963e+03 1.480520051800932393e-03 3.490710886281934403e-04 7.032829391980953328e-05 2.265034150316877840e-02
-4.354053892812499726e+03 1.480504422555255651e-03 3.490645952807635427e-04 7.032470755066429820e-05 2.265036263035027572e-02
-4.353011504999999488e+03 1.480488789221117351e-03 3.490581002791964772e-04 7.032112032232125907e-05 2.265038376344574722e-02
-4.351969117187499251e+03 1.480473151796915477e-03 3.490516036228608586e-04 7.031753223447506391e-05 2.265040490245767354e-02
-4.350926729374999923e+03 1.480457510281042808e-03 3.490451053111247597e-04 7.031394328682017097e-05 2.265042604738853535e-02
-4.349884341562499685e+03 1.480441864671895157e-03 3.490386053433564700e-04 7.031035347905101145e-05 2.265044719824079247e-02
-4.348841953750000357e+03 1.480426214967865738e-03 3.490321037189234661e-04 7.030676281086178610e-05 2.265046835501693598e-02
-4.347799565937499210e+03 1.480410561167346678e-03 3.490256004371932244e-04 7.030317128194651954e-05 2.265048951771943958e-02
-4.346757178124999882e+03 1.480394903268730973e-03 3.490190954975323540e-04 7.029957889199916858e-05 2.265051068635079087e-02
-4.345714790312499645e+03 1.480379241270407282e-03 3.490125888993080602e-04 7.029598564071350033e-05 2.265053186091348092e-02
-4.344672402499999407e+03 1.480363575170767082e-03 3.490060806418862475e-04 7.029239152778321413e-05 2.265055304140995915e-02
-4.343630014687499170e+03 1.480347904968199900e-03 3.489995707246333081e-04 7.028879655290171113e-05 2.265057422784275479e-02
-4.342587626874999842e+03 1.480332230661093526e-03 3.489930591469146042e-04 7.028520071576241964e-05 2.265059542021433114e-02
-4.341545239062499604e+03 1.480316552247836403e-03 3.489865459080959860e-04 7.028160401605852399e-05 2.265061661852717581e-02
-4.340502851249999367e+03 1.480300869726813720e-03 3.489800310075420026e-04 7.027800645348308655e-05 2.265063782278378679e-02
-4.339460463437498220e+03 1.480285183096411751e-03 3.489735144446180163e-04 7.027440802772903414e-05 2.265065903298664474e-02
-4.338418075624999801e+03 1.480269492355016986e-03 3.489669962186879256e-04 7.027080873848919875e-05 2.265068024913825806e-02
-4.337375687812499564e+03 1.480253797501011794e-03 3.489604763291158460e-04 7.026720858545610065e-05 2.265070147124109354e-02
-4.336333299999999326e+03 1.480238098532780065e-03 3.489539547752660014e-04 7.026360756832234140e-05 2.265072269929766652e-02
-4.335290912187499998e+03 1.480222395448705470e-03 3.489474315565015312e-04 7.026000568678022443e-05 2.265074393331049235e-02
-4.334248524374999761e+03 1.480206688247167560e-03 3.489409066721855753e-04 7.025640294052198540e-05 2.265076517328204128e-02
-4.333206136562499523e+03 1.480190976926548706e-03 3.489343801216808938e-04 7.025279932923961604e-05 2.265078641921480090e-02
-4.332163748750000195e+03 1.480175261485228025e-03 3.489278519043500842e-04 7.024919485262508094e-05 2.265080767111129698e-02
-4.331121360937499958e+03 1.480159541921585503e-03 3.489213220195553646e-04 7.024558951037016853e-05 2.265082892897403097e-02
-4.330078973124999720e+03 1.480143818233997438e-03 3.489147904666583025e-04 7.024198330216649107e-05 2.265085019280550435e-02
-4.329036585312499483e+03 1.480128090420843165e-03 3.489082572450206824e-04 7.023837622770549816e-05 2.265087146260820125e-02
-4.327994197499999245e+03 1.480112358480497681e-03 3.489017223540033671e-04 7.023476828667854456e-05 2.265089273838464742e-02
-4.326951809687499917e+03 1.480096622411338804e-03 3.488951857929677072e-04 7.023115947877690368e-05 2.265091402013735128e-02
-4.325909421875000589e+03 1.480080882211739796e-03 3.488886475612737524e-04 7.022754980369148305e-05 2.265093530786881082e-02
-4.324867034062499442e+03 1.480065137880074789e-03 3.488821076582819319e-04 7.022393926111328505e-05 2.265095660158155180e-02
-4.323824646249999205e+03 1.480049389414716610e-03 3.488755660833521327e-04 7.022032785073309522e-05 2.265097790127808611e-02
-4.322782258437499877e+03 1.480033636814038090e-03 3.488690228358438082e-04 7.021671557224144159e-05 2.265099920696090827e-02
-4.321739870624999639e+03 1.480017880076410974e-03 3.488624779151161407e-04 7.021310242532881156e-05 2.265102051863253016e-02
-4.320697482812499402e+03 1.480002119200204405e-03 3.488559313205282040e-04 7.020948840968558409e-05 2.265104183629549836e-02
-4.319655094999999164e+03 1.479986354183789694e-03 3.488493830514384215e-04 7.020587352500189419e-05 2.265106315995232128e-02
-4.318612707187499836e+03 1.479970585025534684e-03 3.488428331072051082e-04 7.020225777096778203e-05 2.265108448960550039e-02
-4.317570319374999599e+03 1.479954811723807433e-03 3.488362814871861454e-04 7.019864114727315221e-05 2.265110582525756491e-02
-4.316527931562498452e+03 1.479939034276975133e-03 3.488297281907391432e-04 7.019502365360777386e-05 2.265112716691104755e-02
-4.315485543750000033e+03 1.479923252683404975e-03 3.488231732172212781e-04 7.019140528966111791e-05 2.265114851456843242e-02
-4.314443155937499796e+03 1.479907466941461332e-03 3.488166165659894557e-04 7.018778605512284504e-05 2.265116986823230427e-02
-4.313400768124999558e+03 1.479891677049508360e-03 3.488100582364006357e-04 7.018416594968204672e-05 2.265119122790513334e-02
-4.312358380312499321e+03 1.479875883005911299e-03 3.488034982278105309e-04 7.018054497302803128e-05 2.265121259358949396e-02
-4.311315992499999993e+03 1.479860084809031268e-03 3.487969365395755588e-04 7.017692312484976821e-05 2.265123396528788066e-02
-4.310273604687499756e+03 1.479844282457231557e-03 3.487903731710511072e-04 7.017330040483615926e-05 2.265125534300284002e-02
-4.309231216875000428e+03 1.479828475948872851e-03 3.487838081215925094e-04 7.016967681267587576e-05 2.265127672673688738e-02
-4.308188829062499281e+03 1.479812665282314536e-03 3.487772413905547734e-04 7.016605234805750775e-05 2.265129811649258668e-02
-4.307146441249999953e+03 1.479796850455917514e-03 3.487706729772924196e-04 7.016242701066946908e-05 2.265131951227244977e-02
-4.306104053437499715e+03 1.479781031468039220e-03 3.487641028811596430e-04 7.015880080020009228e-05 2.265134091407900591e-02
-4.305061665624999478e+03 1.479765208317037522e-03 3.487575311015106926e-04 7.015517371633747949e-05 2.265136232191481205e-02
-4.304019277812499240e+03 1.479749381001270285e-03 3.487509576376990046e-04 7.015154575876965154e-05 2.265138373578238704e-02
-4.302976889999999912e+03 1.479733549519092126e-03 3.487443824890782318e-04 7.014791692718441241e-05 2.265140515568427743e-02
-4.301934502187499675e+03 1.479717713868858309e-03 3.487378056550007261e-04 7.014428722126955253e-05 2.265142658162304368e-02
-4.300892114374999437e+03 1.479701874048922798e-03 3.487312271348196524e-04 7.014065664071246931e-05 2.265144801360120808e-02
-4.299849726562499200e+03 1.479686030057639776e-03 3.487246469278870915e-04 7.013702518520073634e-05 2.265146945162131720e-02
-4.298807338749999872e+03 1.479670181893361037e-03 3.487180650335550700e-04 7.013339285442150709e-05 2.265149089568592455e-02
-4.297764950937499634e+03 1.479654329554439896e-03 3.487114814511754518e-04 7.012975964806190791e-05 2.265151234579758019e-02
-4.296722563124999397e+03 1.479638473039223811e-03 3.487048961800991251e-04 7.012612556580890253e-05 2.265153380195881680e-02
-4.295680175312499159e+03 1.479622612346065229e-03 3.486983092196774660e-04 7.012249060734940048e-05 2.265155526417219831e-02
-4.294637787499999831e+03 1.479606747473313126e-03 3.486917205692608205e-04 7.011885477236990468e-05 2.265157673244026434e-02
-4.293595399687499594e+03 1.479590878419313445e-03 3.486851302281999141e-04 7.011521806055704006e-05 2.265159820676557190e-02
-4.292553011874998447e+03 1.479575005182414945e-03 3.486785381958441713e-04 7.011158047159718758e-05 2.265161968715069529e-02
-4.291510624062500028e+03 1.479559127760964651e-03 3.486719444715436671e-04 7.010794200517660624e-05 2.265164117359815682e-02
-4.290468236249999791e+03 1.479543246153307420e-03 3.486653490546477176e-04 7.010430266098128399e-05 2.265166266611054469e-02
-4.289425848437499553e+03 1.479527360357787893e-03 3.486587519445051510e-04 7.010066243869719522e-05 2.265168416469039853e-02
-4.288383460624999316e+03 1.479511470372748541e-03 3.486521531404646870e-04 7.009702133801012458e-05 2.265170566934027879e-02
-4.287341072812499988e+03 1.479495576196534655e-03 3.486455526418745575e-04 7.009337935860574832e-05 2.265172718006275634e-02
-4.286298684999999750e+03 1.479479677827487839e-03 3.486389504480829943e-04 7.008973650016952584e-05 2.265174869686039164e-02
-4.285256297187499513e+03 1.479463775263946878e-03 3.486323465584374704e-04 7.008609276238676744e-05 2.265177021973574858e-02
-4.284213909374999275e+03 1.479447868504253378e-03 3.486257409722854587e-04 7.008244814494268859e-05 2.265179174869137724e-02
-4.283171521562500857e+03 1.479431957546748508e-03 3.486191336889735105e-04 7.007880264752235566e-05 2.265181328372987274e-02
-4.282129133749998800e+03 1.479416042389768019e-03 3.486125247078487735e-04 7.007515626981065883e-05 2.265183482485379554e-02
-4.281086745937499472e+03 1.479400123031651996e-03 3.486059140282574739e-04 7.007150901149232568e-05 2.265185637206570263e-02
-4.280044358124999235e+03 1.479384199470735540e-03 3.485993016495453497e-04 7.006786087225198888e-05 2.265187792536817527e-02
-4.279001970312499907e+03 1.479368271705354398e-03 3.485926875710582476e-04 7.006421185177409141e-05 2.265189948476378431e-02
-4.277959582499999669e+03 1.479352339733845407e-03 3.485860717921414722e-04 7.006056194974290003e-05 2.265192105025510411e-02
-4.276917194687499432e+03 1.479336403554541062e-03 3.485794543121400568e-04 7.005691116584265442e-05 2.265194262184471244e-02
-4.275874806874998285e+03 1.479320463165774511e-03 3.485728351303982761e-04 7.005325949975726898e-05 2.265196419953519752e-02
-4.274832419062499866e+03 1.479304518565879335e-03 3.485662142462608382e-04 7.004960695117067168e-05 2.265198578332910592e-02
-4.273790031249999629e+03 1.479288569753185213e-03 3.485595916590716924e-04 7.004595351976647876e-05 2.265200737322904667e-02
-4.272747643437499391e+03 1.479272616726025292e-03 3.485529673681741917e-04 7.004229920522833360e-05 2.265202896923760451e-02
-4.271705255624999154e+03 1.479256659482727299e-03 3.485463413729120142e-04 7.003864400723967625e-05 2.265205057135733988e-02
-4.270662867812499826e+03 1.479240698021620695e-03 3.485397136726275913e-04 7.003498792548364864e-05 2.265207217959086181e-02
-4.269620479999999588e+03 1.479224732341033856e-03 3.485330842666637882e-04 7.003133095964350109e-05 2.265209379394071687e-02
-4.268578092187500260e+03 1.479208762439292342e-03 3.485264531543631988e-04 7.002767310940207737e-05 2.265211541440955226e-02
-4.267535704375000023e+03 1.479192788314724312e-03 3.485198203350674414e-04 7.002401437444224835e-05 2.265213704099990066e-02
-4.266493316562498876e+03 1.479176809965652940e-03 3.485131858081181341e-04 7.002035475444664094e-05 2.265215867371438499e-02
-4.265450928749999548e+03 1.479160827390405735e-03 3.485065495728564616e-04 7.001669424909785495e-05 2.265218031255559344e-02
-4.264408540937499311e+03 1.479144840587302617e-03 3.484999116286236084e-04 7.001303285807816495e-05 2.265220195752611076e-02
-4.263366153124999983e+03 1.479128849554669145e-03 3.484932719747600000e-04 7.000937058106981837e-05 2.265222360862854598e-02
-4.262323765312499745e+03 1.479112854290825455e-03 3.484866306106060622e-04 7.000570741775488648e-05 2.265224526586547688e-02
-4.261281377499998598e+03 1.479096854794093420e-03 3.484799875355016241e-04 7.000204336781529148e-05 2.265226692923950555e-02
-4.260238989687499270e+03 1.479080851062791226e-03 3.484733427487859731e-04 6.999837843093273870e-05 2.265228859875323408e-02
-4.259196601874999033e+03 1.479064843095241177e-03 3.484666962497986673e-04 6.999471260678894705e-05 2.265231027440927844e-02
-4.258154214062499705e+03 1.479048830889758640e-03 3.484600480378782891e-04 6.999104589506528306e-05 2.265233195621021295e-02
-4.257111826249999467e+03 1.479032814444662019e-03 3.484533981123640717e-04 6.998737829544315393e-05 2.265235364415866051e-02
-4.256069438437499230e+03 1.479016793758266462e-03 3.484467464725934591e-04 6.998370980760365513e-05 2.265237533825722321e-02
-4.255027050624999902e+03 1.479000768828890155e-03 3.484400931179044373e-04 6.998004043122781439e-05 2.265239703850851355e-02
-4.253984662812499664e+03 1.478984739654846080e-03 3.484334380476351552e-04 6.997637016599648325e-05 2.265241874491511972e-02
-4.252942274999999427e+03 1.478968706234447218e-03 3.484267812611221895e-04 6.997269901159041837e-05 2.265244045747965076e-02
-4.251899887187500099e+03 1.478952668566008285e-03 3.484201227577023879e-04 6.996902696769015959e-05 2.265246217620475039e-02
-4.250857499374999861e+03 1.478936626647839444e-03 3.484134625367127066e-04 6.996535403397607055e-05 2.265248390109299639e-02
-4.249815111562498714e+03 1.478920580478252809e-03 3.484068005974890175e-04 6.996168021012850134e-05 2.265250563214702209e-02
-4.248772723749999386e+03 1.478904530055558976e-03 3.484001369393673010e-04 6.995800549582749037e-05 2.265252736936944691e-02
-4.247730335937499149e+03 1.478888475378065505e-03 3.483934715616826159e-04 6.995432989075303534e-05 2.265254911276287295e-02
-4.246687948124999821e+03 1.478872416444082559e-03 3.483868044637707258e-04 6.995065339458490360e-05 2.265257086232992309e-02
-4.245645560312499583e+03 1.478856353251916831e-03 3.483801356449659306e-04 6.994697600700279473e-05 2.265259261807321678e-02
-4.244603172500000255e+03 1.478840285799874798e-03 3.483734651046029637e-04 6.994329772768619145e-05 2.265261437999538038e-02
-4.243560784687499108e+03 1.478824214086262934e-03 3.483667928420157997e-04 6.993961855631445452e-05 2.265263614809903681e-02
-4.242518396874999780e+03 1.478808138109385332e-03 3.483601188565383050e-04 6.993593849256675497e-05 2.265265792238678813e-02
-4.241476009062499543e+03 1.478792057867545648e-03 3.483534431475039661e-04 6.993225753612218251e-05 2.265267970286129889e-02
-4.240433621249999305e+03 1.478775973359048191e-03 3.483467657142456735e-04 6.992857568665961001e-05 2.265270148952517465e-02
-4.239391233437499977e+03 1.478759884582193365e-03 3.483400865560962092e-04 6.992489294385784257e-05 2.265272328238103483e-02
-4.238348845624999740e+03 1.478743791535283526e-03 3.483334056723881925e-04 6.992120930739536004e-05 2.265274508143152662e-02
-4.237306457812499502e+03 1.478727694216618429e-03 3.483267230624534296e-04 6.991752477695072359e-05 2.265276688667926946e-02
-4.236264070000000174e+03 1.478711592624496959e-03 3.483200387256236183e-04 6.991383935220208778e-05 2.265278869812691054e-02
-4.235221682187499027e+03 1.478695486757219089e-03 3.483133526612303479e-04 6.991015303282778340e-05 2.265281051577706928e-02
-4.234179294374999699e+03 1.478679376613081103e-03 3.483066648686045032e-04 6.990646581850563977e-05 2.265283233963239981e-02
-4.233136906562499462e+03 1.478663262190380153e-03 3.482999753470768060e-04 6.990277770891351332e-05 2.265285416969551116e-02
-4.232094518750000134e+03 1.478647143487412524e-03 3.482932840959773279e-04 6.989908870372915205e-05 2.265287600596908174e-02
-4.231052130937499896e+03 1.478631020502472549e-03 3.482865911146365199e-04 6.989539880263001938e-05 2.265289784845572404e-02
-4.230009743124999659e+03 1.478614893233853042e-03 3.482798964023836401e-04 6.989170800529352450e-05 2.265291969715807485e-02
-4.228967355312499421e+03 1.478598761679849639e-03 3.482731999585480013e-04 6.988801631139688686e-05 2.265294155207880217e-02
-4.227924967500000093e+03 1.478582625838752336e-03 3.482665017824589158e-04 6.988432372061716331e-05 2.265296341322053930e-02
-4.226882579687498946e+03 1.478566485708853731e-03 3.482598018734445579e-04 6.988063023263132935e-05 2.265298528058592650e-02
-4.225840191874999618e+03 1.478550341288443603e-03 3.482531002308334269e-04 6.987693584711608945e-05 2.265300715417761443e-02
-4.224797804062499381e+03 1.478534192575810648e-03 3.482463968539533175e-04 6.987324056374802611e-05 2.265302903399826415e-02
-4.223755416249999143e+03 1.478518039569245296e-03 3.482396917421318617e-04 6.986954438220368115e-05 2.265305092005051243e-02
-4.222713028437499815e+03 1.478501882267032556e-03 3.482329848946961494e-04 6.986584730215932536e-05 2.265307281233702730e-02
-4.221670640625000487e+03 1.478485720667461123e-03 3.482262763109732705e-04 6.986214932329112110e-05 2.265309471086045939e-02
-4.220628252812500250e+03 1.478469554768816223e-03 3.482195659902894477e-04 6.985845044527504101e-05 2.265311661562343509e-02
-4.219585864999999103e+03 1.478453384569383081e-03 3.482128539319711744e-04 6.985475066778692218e-05 2.265313852662865016e-02
-4.218543477187498866e+03 1.478437210067444756e-03 3.482061401353440770e-04 6.985104999050252041e-05 2.265316044387873790e-02
-4.217501089374999538e+03 1.478421031261284956e-03 3.481994245997336191e-04 6.984734841309730687e-05 2.265318236737639060e-02
-4.216458701562499300e+03 1.478404848149185869e-03 3.481927073244647764e-04 6.984364593524669854e-05 2.265320429712422076e-02
-4.215416313749999972e+03 1.478388660729429253e-03 3.481859883088627957e-04 6.983994255662596333e-05 2.265322623312494149e-02
-4.214373925937498825e+03 1.478372469000293829e-03 3.481792675522516227e-04 6.983623827691012517e-05 2.265324817538118263e-02
-4.213331538124999497e+03 1.478356272960060268e-03 3.481725450539556910e-04 6.983253309577408606e-05 2.265327012389561565e-02
-4.212289150312499260e+03 1.478340072607005557e-03 3.481658208132985127e-04 6.982882701289268019e-05 2.265329207867092590e-02
-4.211246762499999932e+03 1.478323867939410367e-03 3.481590948296034915e-04 6.982512002794048430e-05 2.265331403970977098e-02
-4.210204374687499694e+03 1.478307658955547782e-03 3.481523671021937057e-04 6.982141214059198024e-05 2.265333600701481195e-02
-4.209161986874999457e+03 1.478291445653695654e-03 3.481456376303919084e-04 6.981770335052144656e-05 2.265335798058874112e-02
-4.208119599062499219e+03 1.478275228032127934e-03 3.481389064135202022e-04 6.981399365740305341e-05 2.265337996043422300e-02
-4.207077211249999891e+03 1.478259006089119223e-03 3.481321734509009065e-04 6.981028306091079474e-05 2.265340194655392214e-02
-4.206034823437499654e+03 1.478242779822942169e-03 3.481254387418550940e-04 6.980657156071858320e-05 2.265342393895053083e-02
-4.204992435625000326e+03 1.478226549231868338e-03 3.481187022857046504e-04 6.980285915649997908e-05 2.265344593762671707e-02
-4.203950047812499179e+03 1.478210314314169511e-03 3.481119640817702146e-04 6.979914584792858330e-05 2.265346794258518009e-02
-4.202907659999998941e+03 1.478194075068115952e-03 3.481052241293722629e-04 6.979543163467779351e-05 2.265348995382857750e-02
-4.201865272187499613e+03 1.478177831491976407e-03 3.480984824278312174e-04 6.979171651642077697e-05 2.265351197135959116e-02
-4.200822884374999376e+03 1.478161583584020056e-03 3.480917389764669038e-04 6.978800049283064673e-05 2.265353399518092031e-02
-4.199780496562500048e+03 1.478145331342513259e-03 3.480849937745987143e-04 6.978428356358031253e-05 2.265355602529524684e-02
-4.198738108749999810e+03 1.478129074765723028e-03 3.480782468215460408e-04 6.978056572834252151e-05 2.265357806170524915e-02
-4.197695720937500482e+03 1.478112813851914856e-03 3.480714981166274625e-04 6.977684698678985817e-05 2.265360010441363689e-02
-4.196653333124999335e+03 1.478096548599353802e-03 3.480647476591613955e-04 6.977312733859482568e-05 2.265362215342308846e-02
-4.195610945312500007e+03 1.478080279006302759e-03 3.480579954484662019e-04 6.976940678342964262e-05 2.265364420873627882e-02
-4.194568557499999770e+03 1.478064005071026135e-03 3.480512414838596476e-04 6.976568532096650047e-05 2.265366627035592453e-02
-4.193526169687499532e+03 1.478047726791784219e-03 3.480444857646588478e-04 6.976196295087736031e-05 2.265368833828472483e-02
-4.192483781874999295e+03 1.478031444166839035e-03 3.480377282901810261e-04 6.975823967283406124e-05 2.265371041252534773e-02
-4.191441394062499967e+03 1.478015157194449572e-03 3.480309690597428100e-04 6.975451548650823909e-05 2.265373249308052020e-02
-4.190399006249999729e+03 1.477998865872876119e-03 3.480242080726607184e-04 6.975079039157144835e-05 2.265375457995292413e-02
-4.189356618437500401e+03 1.477982570200376145e-03 3.480174453282504029e-04 6.974706438769502669e-05 2.265377667314527263e-02
-4.188314230625000164e+03 1.477966270175207122e-03 3.480106808258278403e-04 6.974333747455016270e-05 2.265379877266026493e-02
-4.187271842812499926e+03 1.477949965795624784e-03 3.480039145647080318e-04 6.973960965180793655e-05 2.265382087850059678e-02
-4.186229454999998779e+03 1.477933657059885735e-03 3.479971465442060325e-04 6.973588091913919800e-05 2.265384299066897783e-02
-4.185187067187499451e+03 1.477917343966242891e-03 3.479903767636365183e-04 6.973215127621467486e-05 2.265386510916812118e-02
-4.184144679374999214e+03 1.477901026512951120e-03 3.479836052223132976e-04 6.972842072270498651e-05 2.265388723400072954e-02
-4.183102291562499886e+03 1.477884704698262039e-03 3.479768319195507753e-04 6.972468925828049482e-05 2.265390936516951600e-02
-4.182059903749999648e+03 1.477868378520428346e-03 3.479700568546618381e-04 6.972095688261154814e-05 2.265393150267719022e-02
-4.181017515937500320e+03 1.477852047977699272e-03 3.479632800269601861e-04 6.971722359536816952e-05 2.265395364652647917e-02
-4.179975128124999173e+03 1.477835713068326217e-03 3.479565014357583808e-04 6.971348939622035493e-05 2.265397579672007167e-02
-4.178932740312499845e+03 1.477819373790557108e-03 3.479497210803686588e-04 6.970975428483782929e-05 2.265399795326070859e-02
-4.177890352499999608e+03 1.477803030142639659e-03 3.479429389601032020e-04 6.970601826089029040e-05 2.265402011615109956e-02
-4.176847964687499370e+03 1.477786682122821582e-03 3.479361550742738674e-04 6.970228132404723278e-05 2.265404228539394382e-02
-4.175805576875000042e+03 1.477770329729348854e-03 3.479293694221919698e-04 6.969854347397787990e-05 2.265406446099200305e-02
-4.174763189062499805e+03 1.477753972960465937e-03 3.479225820031684987e-04 6.969480471035146879e-05 2.265408664294796953e-02
-4.173720801249999568e+03 1.477737611814416855e-03 3.479157928165137388e-04 6.969106503283704673e-05 2.265410883126457373e-02
-4.172678413437500240e+03 1.477721246289446285e-03 3.479090018615385170e-04 6.968732444110337641e-05 2.265413102594455302e-02
-4.171636025624999093e+03 1.477704876383795435e-03 3.479022091375524135e-04 6.968358293481917984e-05 2.265415322699061013e-02
-4.170593637812499765e+03 1.477688502095705729e-03 3.478954146438651166e-04 6.967984051365298933e-05 2.265417543440552406e-02
-4.169551249999999527e+03 1.477672123423417290e-03 3.478886183797858271e-04 6.967609717727318809e-05 2.265419764819196283e-02
-4.168508862187499290e+03 1.477655740365169373e-03 3.478818203446233659e-04 6.967235292534792893e-05 2.265421986835268464e-02
-4.167466474374999962e+03 1.477639352919202101e-03 3.478750205376862289e-04 6.966860775754536467e-05 2.265424209489043036e-02
-4.166424086562499724e+03 1.477622961083751262e-03 3.478682189582824784e-04 6.966486167353333643e-05 2.265426432780795127e-02
-4.165381698749999487e+03 1.477606564857053941e-03 3.478614156057200681e-04 6.966111467297960401e-05 2.265428656710794658e-02
-4.164339310937500159e+03 1.477590164237346793e-03 3.478546104793063011e-04 6.965736675555181878e-05 2.265430881279315717e-02
-4.163296923124999012e+03 1.477573759222863435e-03 3.478478035783479387e-04 6.965361792091725264e-05 2.265433106486635859e-02
-4.162254535312499684e+03 1.477557349811837485e-03 3.478409949021521756e-04 6.964986816874327237e-05 2.265435332333024313e-02
-4.161212147499999446e+03 1.477540936002503863e-03 3.478341844500247430e-04 6.964611749869704146e-05 2.265437558818760716e-02
-4.160169759687499209e+03 1.477524517793091414e-03 3.478273722212722936e-04 6.964236591044537102e-05 2.265439785944116033e-02
-4.159127371874999881e+03 1.477508095181833975e-03 3.478205582151999622e-04 6.963861340365518060e-05 2.265442013709365737e-02
-4.158084984062499643e+03 1.477491668166959742e-03 3.478137424311131005e-04 6.963485997799298316e-05 2.265444242114785650e-02
-4.157042596249999406e+03 1.477475236746697562e-03 3.478069248683166264e-04 6.963110563312538653e-05 2.265446471160648470e-02
-4.156000208437499168e+03 1.477458800919277367e-03 3.478001055261149160e-04 6.962735036871859197e-05 2.265448700847230365e-02
-4.154957820624999840e+03 1.477442360682925402e-03 3.477932844038125618e-04 6.962359418443881428e-05 2.265450931174807503e-02
-4.153915432812499603e+03 1.477425916035865960e-03 3.477864615007128014e-04 6.961983707995201079e-05 2.265453162143654664e-02
-4.152873044999999365e+03 1.477409466976327022e-03 3.477796368161192517e-04 6.961607905492405747e-05 2.265455393754044547e-02
-4.151830657187500037e+03 1.477393013502532014e-03 3.477728103493350417e-04 6.961232010902059994e-05 2.265457626006257830e-02
-4.150788269374999800e+03 1.477376555612703712e-03 3.477659820996629753e-04 6.960856024190720248e-05 2.265459858900568599e-02
-4.149745881562499562e+03 1.477360093305065325e-03 3.477591520664051515e-04 6.960479945324919899e-05 2.265462092437250594e-02
-4.148703493750000234e+03 1.477343626577837894e-03 3.477523202488637779e-04 6.960103774271176073e-05 2.265464326616583104e-02
-4.147661105937499997e+03 1.477327155429241376e-03 3.477454866463403570e-04 6.959727510995996410e-05 2.265466561438840565e-02
-4.146618718124998850e+03 1.477310679857496162e-03 3.477386512581360123e-04 6.959351155465864154e-05 2.265468796904300183e-02
-4.145576330312499522e+03 1.477294199860820908e-03 3.477318140835521381e-04 6.958974707647257131e-05 2.265471033013237781e-02
-4.144533942499999284e+03 1.477277715437432751e-03 3.477249751218887191e-04 6.958598167506628769e-05 2.265473269765931955e-02
-4.143491554687499956e+03 1.477261226585548396e-03 3.477181343724459030e-04 6.958221535010424366e-05 2.265475507162658178e-02
-4.142449166874999719e+03 1.477244733303383463e-03 3.477112918345237288e-04 6.957844810125051274e-05 2.265477745203693660e-02
-4.141406779062500391e+03 1.477228235589152705e-03 3.477044475074215850e-04 6.957467992816934461e-05 2.265479983889315610e-02
-4.140364391250000153e+03 1.477211733441070656e-03 3.476976013904386977e-04 6.957091083052460950e-05 2.265482223219801930e-02
-4.139322003437499006e+03 1.477195226857349686e-03 3.476907534828732626e-04 6.956714080798005566e-05 2.265484463195431217e-02
-4.138279615624999678e+03 1.477178715836200210e-03 3.476839037840239637e-04 6.956336986019924160e-05 2.265486703816478944e-02
-4.137237227812499441e+03 1.477162200375835678e-03 3.476770522931888342e-04 6.955959798684567162e-05 2.265488945083225097e-02
-4.136194840000000113e+03 1.477145680474464991e-03 3.476701990096653112e-04 6.955582518758256542e-05 2.265491186995947231e-02
-4.135152452187498966e+03 1.477129156130295960e-03 3.476633439327508858e-04 6.955205146207311560e-05 2.265493429554922208e-02
-4.134110064374999638e+03 1.477112627341537919e-03 3.476564870617418024e-04 6.954827680998018949e-05 2.265495672760430360e-02
-4.133067676562499400e+03 1.477096094106398246e-03 3.476496283959352811e-04 6.954450123096664088e-05 2.265497916612749241e-02
-4.132025288750000072e+03 1.477079556423081504e-03 3.476427679346269159e-04 6.954072472469503895e-05 2.265500161112157448e-02
-4.130982900937499835e+03 1.477063014289793988e-03 3.476359056771127884e-04 6.953694729082792575e-05 2.265502406258933232e-02
-4.129940513124999597e+03 1.477046467704740042e-03 3.476290416226881673e-04 6.953316892902757233e-05 2.265504652053357965e-02
-4.128898125312499360e+03 1.477029916666122277e-03 3.476221757706479416e-04 6.952938963895612774e-05 2.265506898495709895e-02
-4.127855737500000032e+03 1.477013361172142434e-03 3.476153081202871089e-04 6.952560942027556483e-05 2.265509145586266579e-02
-4.126813349687499795e+03 1.476996801221003340e-03 3.476084386708997993e-04 6.952182827264774805e-05 2.265511393325309042e-02
-4.125770961875000467e+03 1.476980236810903919e-03 3.476015674217797636e-04 6.951804619573431147e-05 2.265513641713117268e-02
-4.124728574062498410e+03 1.476963667940043743e-03 3.475946943722207525e-04 6.951426318919678071e-05 2.265515890749970895e-02
-4.123686186249999082e+03 1.476947094606622171e-03 3.475878195215159746e-04 6.951047925269646457e-05 2.265518140436149908e-02
-4.122643798437498845e+03 1.476930516808835307e-03 3.475809428689580964e-04 6.950669438589452277e-05 2.265520390771933248e-02
-4.121601410624999517e+03 1.476913934544879905e-03 3.475740644138395675e-04 6.950290858845204725e-05 2.265522641757602984e-02
-4.120559022812499279e+03 1.476897347812951202e-03 3.475671841554525123e-04 6.949912186002983182e-05 2.265524893393438058e-02
-4.119516634999999951e+03 1.476880756611244870e-03 3.475603020930887301e-04 6.949533420028856186e-05 2.265527145679719495e-02
-4.118474247187499714e+03 1.476864160937953327e-03 3.475534182260395862e-04 6.949154560888877365e-05 2.265529398616729709e-02
-4.117431859375000386e+03 1.476847560791268556e-03 3.475465325535957413e-04 6.948775608549086799e-05 2.265531652204747295e-02
-4.116389471562499239e+03 1.476830956169383844e-03 3.475396450750478563e-04 6.948396562975500169e-05 2.265533906444055362e-02
-4.115347083749999911e+03 1.476814347070488356e-03 3.475327557896863207e-04 6.948017424134126383e-05 2.265536161334933893e-02
-4.114304695937498764e+03 1.476797733492772775e-03 3.475258646968009822e-04 6.947638191990949952e-05 2.265538416877665301e-02
-4.113262308124999436e+03 1.476781115434424533e-03 3.475189717956812547e-04 6.947258866511943191e-05 2.265540673072530611e-02
-4.112219920312499198e+03 1.476764492893631710e-03 3.475120770856162809e-04 6.946879447663062152e-05 2.265542929919811543e-02
-4.111177532499999870e+03 1.476747865868582171e-03 3.475051805658946075e-04 6.946499935410242559e-05 2.265545187419790510e-02
-4.110135144687499633e+03 1.476731234357460312e-03 3.474982822358047810e-04 6.946120329719409291e-05 2.265547445572748536e-02
-4.109092756874999395e+03 1.476714598358450309e-03 3.474913820946349142e-04 6.945740630556469612e-05 2.265549704378970811e-02
-4.108050369062499158e+03 1.476697957869736342e-03 3.474844801416722526e-04 6.945360837887313166e-05 2.265551963838735236e-02
-4.107007981249999830e+03 1.476681312889501939e-03 3.474775763762043127e-04 6.944980951677802493e-05 2.265554223952326654e-02
-4.105965593437498683e+03 1.476664663415928891e-03 3.474706707975178522e-04 6.944600971893820460e-05 2.265556484720028865e-02
-4.104923205624999355e+03 1.476648009447198342e-03 3.474637634048994661e-04 6.944220898501179463e-05 2.265558746142122548e-02
-4.103880817812500027e+03 1.476631350981487964e-03 3.474568541976351529e-04 6.943840731465724422e-05 2.265561008218893238e-02
-4.102838429999999789e+03 1.476614688016978467e-03 3.474499431750106945e-04 6.943460470753259602e-05 2.265563270950623001e-02
-4.101796042187500461e+03 1.476598020551847523e-03 3.474430303363114391e-04 6.943080116329568936e-05 2.265565534337594944e-02
-4.100753654375000224e+03 1.476581348584270637e-03 3.474361156808225722e-04 6.942699668160425518e-05 2.265567798380092868e-02
-4.099711266562499077e+03 1.476564672112425482e-03 3.474291992078281949e-04 6.942319126211599729e-05 2.265570063078400226e-02
-4.098668878749998839e+03 1.476547991134486478e-03 3.474222809166133304e-04 6.941938490448828071e-05 2.265572328432801513e-02
-4.097626490937499511e+03 1.476531305648626745e-03 3.474153608064614834e-04 6.941557760837840268e-05 2.265574594443580184e-02
-4.096584103124999274e+03 1.476514615653020052e-03 3.474084388766557254e-04 6.941176937344338939e-05 2.265576861111021079e-02
-4.095541715312499946e+03 1.476497921145837567e-03 3.474015151264798866e-04 6.940796019934028060e-05 2.265579128435407652e-02
-4.094499327500000163e+03 1.476481222125250892e-03 3.473945895552161167e-04 6.940415008572572303e-05 2.265581396417026133e-02
-4.093456939687499471e+03 1.476464518589429677e-03 3.473876621621471619e-04 6.940033903225640405e-05 2.265583665056159629e-02
-4.092414551874999233e+03 1.476447810536543788e-03 3.473807329465550091e-04 6.939652703858869935e-05 2.265585934353092634e-02
-4.091372164062499451e+03 1.476431097964758972e-03 3.473738019077211034e-04 6.939271410437893039e-05 2.265588204308111378e-02
-4.090329776249999668e+03 1.476414380872244662e-03 3.473668690449268357e-04 6.938890022928314758e-05 2.265590474921501049e-02
-4.089287388437499885e+03 1.476397659257165738e-03 3.473599343574527835e-04 6.938508541295738778e-05 2.265592746193545795e-02
-4.088245000624999193e+03 1.476380933117686645e-03 3.473529978445797956e-04 6.938126965505736260e-05 2.265595018124532539e-02
-4.087202612812499410e+03 1.476364202451972045e-03 3.473460595055877448e-04 6.937745295523871586e-05 2.265597290714746817e-02
-4.086160224999999627e+03 1.476347467258185518e-03 3.473391193397563958e-04 6.937363531315684747e-05 2.265599563964474858e-02
-4.085117837187500299e+03 1.476330727534489124e-03 3.473321773463651334e-04 6.936981672846707599e-05 2.265601837874000116e-02
-4.084075449375000062e+03 1.476313983279041887e-03 3.473252335246928006e-04 6.936599720082448962e-05 2.265604112443611595e-02
-4.083033061562498915e+03 1.476297234490006518e-03 3.473182878740181862e-04 6.936217672988404101e-05 2.265606387673594832e-02
-4.081990673749999132e+03 1.476280481165540307e-03 3.473113403936193742e-04 6.935835531530056084e-05 2.265608663564235015e-02
-4.080948285937499804e+03 1.476263723303801630e-03 3.473043910827741773e-04 6.935453295672863586e-05 2.265610940115821148e-02
-4.079905898124999567e+03 1.476246960902947991e-03 3.472974399407603545e-04 6.935070965382269018e-05 2.265613217328638074e-02
-4.078863510312500239e+03 1.476230193961135381e-03 3.472904869668545259e-04 6.934688540623708014e-05 2.265615495202973756e-02
-4.077821122499999092e+03 1.476213422476518270e-03 3.472835321603336372e-04 6.934306021362590460e-05 2.265617773739115812e-02
-4.076778734687500219e+03 1.476196646447251347e-03 3.472765755204740377e-04 6.933923407564304556e-05 2.265620052937350470e-02
-4.075736346874999072e+03 1.476179865871486262e-03 3.472696170465515886e-04 6.933540699194230372e-05 2.265622332797965696e-02
-4.074693959062499744e+03 1.476163080747377055e-03 3.472626567378416093e-04 6.933157896217743911e-05 2.265624613321249106e-02
-4.073651571249999506e+03 1.476146291073073859e-03 3.472556945936196900e-04 6.932774998600172388e-05 2.265626894507489011e-02
-4.072609183437499723e+03 1.476129496846726808e-03 3.472487306131601744e-04 6.932392006306861991e-05 2.265629176356971988e-02
-4.071566795624999031e+03 1.476112698066484952e-03 3.472417647957380020e-04 6.932008919303107408e-05 2.265631458869989817e-02
-4.070524407812499703e+03 1.476095894730496041e-03 3.472347971406267576e-04 6.931625737554218236e-05 2.265633742046826646e-02
-4.069482019999999466e+03 1.476079086836908040e-03 3.472278276471003509e-04 6.931242461025464768e-05 2.265636025887771826e-02
-4.068439632187500138e+03 1.476062274383865228e-03 3.472208563144318244e-04 6.930859089682110522e-05 2.265638310393115057e-02
-4.067397244374998536e+03 1.476045457369514922e-03 3.472138831418941662e-04 6.930475623489409530e-05 2.265640595563146037e-02
-4.066354856562499208e+03 1.476028635791999666e-03 3.472069081287598767e-04 6.930092062412572453e-05 2.265642881398152383e-02
-4.065312468749998970e+03 1.476011809649462004e-03 3.471999312743010769e-04 6.929708406416827573e-05 2.265645167898423101e-02
-4.064270080937499642e+03 1.475994978940044699e-03 3.471929525777893996e-04 6.929324655467370645e-05 2.265647455064247542e-02
-4.063227693124999405e+03 1.475978143661889428e-03 3.471859720384964780e-04 6.928940809529363543e-05 2.265649742895916793e-02
-4.062185305312500077e+03 1.475961303813134833e-03 3.471789896556929148e-04 6.928556868567987113e-05 2.265652031393719512e-02
-4.061142917499998475e+03 1.475944459391920855e-03 3.471720054286494216e-04 6.928172832548369349e-05 2.265654320557944704e-02
-4.060100529687499147e+03 1.475927610396385271e-03 3.471650193566363303e-04 6.927788701435650439e-05 2.265656610388882067e-02
-4.059058141874998910e+03 1.475910756824664553e-03 3.471580314389232139e-04 6.927404475194936693e-05 2.265658900886824076e-02
-4.058015754062499582e+03 1.475893898674895391e-03 3.471510416747797538e-04 6.927020153791320866e-05 2.265661192052059736e-02
-4.056973366249999799e+03 1.475877035945211873e-03 3.471440500634746557e-04 6.926635737189887581e-05 2.265663483884880133e-02
-4.055930978437499562e+03 1.475860168633749171e-03 3.471370566042768419e-04 6.926251225355690294e-05 2.265665776385574273e-02
-4.054888590624999324e+03 1.475843296738638989e-03 3.471300612964545304e-04 6.925866618253779747e-05 2.265668069554434283e-02
-4.053846202812499996e+03 1.475826420258013897e-03 3.471230641392755592e-04 6.925481915849175511e-05 2.265670363391750902e-02
-4.052803814999999759e+03 1.475809539190004079e-03 3.471160651320074958e-04 6.925097118106895804e-05 2.265672657897816952e-02
-4.051761427187499976e+03 1.475792653532740370e-03 3.471090642739173651e-04 6.924712224991922251e-05 2.265674953072921438e-02
-4.050719039374999738e+03 1.475775763284351222e-03 3.471020615642718670e-04 6.924327236469247319e-05 2.265677248917356834e-02
-4.049676651562499501e+03 1.475758868442963567e-03 3.470950570023374846e-04 6.923942152503822817e-05 2.265679545431414227e-02
-4.048634263750000173e+03 1.475741969006705203e-03 3.470880505873800504e-04 6.923556973060585647e-05 2.265681842615386785e-02
-4.047591875937499481e+03 1.475725064973701546e-03 3.470810423186651257e-04 6.923171698104468646e-05 2.265684140469563512e-02
-4.046549488124999698e+03 1.475708156342078444e-03 3.470740321954580011e-04 6.922786327600388386e-05 2.265686438994241741e-02
-4.045507100312499460e+03 1.475691243109957624e-03 3.470670202170233706e-04 6.922400861513220783e-05 2.265688738189708742e-02
-4.044464712500000132e+03 1.475674325275464068e-03 3.470600063826254945e-04 6.922015299807849882e-05 2.265691038056261153e-02
-4.043422324687498985e+03 1.475657402836717770e-03 3.470529906915286876e-04 6.921629642449131272e-05 2.265693338594189365e-02
-4.042379936875000112e+03 1.475640475791839589e-03 3.470459731429963971e-04 6.921243889401908342e-05 2.265695639803784814e-02
-4.041337549062499420e+03 1.475623544138950820e-03 3.470389537362916907e-04 6.920858040631009572e-05 2.265697941685345176e-02
-4.040295161249999637e+03 1.475606607876168855e-03 3.470319324706777988e-04 6.920472096101236339e-05 2.265700244239158417e-02
-4.039252773437499400e+03 1.475589667001609784e-03 3.470249093454169220e-04 6.920086055777375112e-05 2.265702547465521868e-02
-4.038210385625000072e+03 1.475572721513392950e-03 3.470178843597711521e-04 6.919699919624208294e-05 2.265704851364727657e-02
-4.037167997812500289e+03 1.475555771409632925e-03 3.470108575130022559e-04 6.919313687606485762e-05 2.265707155937068604e-02
-4.036125610000000506e+03 1.475538816688444282e-03 3.470038288043712955e-04 6.918927359688951972e-05 2.265709461182838572e-02
-4.035083222187499359e+03 1.475521857347940292e-03 3.469967982331393871e-04 6.918540935836324274e-05 2.265711767102335586e-02
-4.034040834374999577e+03 1.475504893386233359e-03 3.469897657985669963e-04 6.918154416013311888e-05 2.265714073695848652e-02
-4.032998446562499794e+03 1.475487924801434370e-03 3.469827314999141010e-04 6.917767800184599638e-05 2.265716380963674406e-02
-4.031956058750000011e+03 1.475470951591655510e-03 3.469756953364406789e-04 6.917381088314865573e-05 2.265718688906107406e-02
-4.030913670937500228e+03 1.475453973755005282e-03 3.469686573074058948e-04 6.916994280368756571e-05 2.265720997523442207e-02
-4.029871283124999536e+03 1.475436991289590669e-03 3.469616174120685338e-04 6.916607376310907312e-05 2.265723306815974059e-02
-4.028828895312499299e+03 1.475420004193521472e-03 3.469545756496873810e-04 6.916220376105948410e-05 2.265725616783998211e-02
-4.027786507499999971e+03 1.475403012464902288e-03 3.469475320195206797e-04 6.915833279718475244e-05 2.265727927427809221e-02
-4.026744119687499733e+03 1.475386016101839668e-03 3.469404865208256970e-04 6.915446087113075061e-05 2.265730238747703726e-02
-4.025701731874999950e+03 1.475369015102436258e-03 3.469334391528602966e-04 6.915058798254314777e-05 2.265732550743975587e-02
-4.024659344062499258e+03 1.475352009464796655e-03 3.469263899148814206e-04 6.914671413106750469e-05 2.265734863416920750e-02
-4.023616956249999475e+03 1.475334999187022204e-03 3.469193388061451977e-04 6.914283931634915173e-05 2.265737176766836544e-02
-4.022574568437499693e+03 1.475317984267215336e-03 3.469122858259084076e-04 6.913896353803327018e-05 2.265739490794019262e-02
-4.021532180624999910e+03 1.475300964703474358e-03 3.469052309734264200e-04 6.913508679576479737e-05 2.265741805498763806e-02
-4.020489792812500127e+03 1.475283940493899966e-03 3.468981742479550928e-04 6.913120908918861645e-05 2.265744120881367507e-02
-4.019447404999998980e+03 1.475266911636587434e-03 3.468911156487487660e-04 6.912733041794939370e-05 2.265746436942125963e-02
-4.018405017187499197e+03 1.475249878129637890e-03 3.468840551750626468e-04 6.912345078169159212e-05 2.265748753681336158e-02
-4.017362629374999415e+03 1.475232839971144655e-03 3.468769928261505875e-04 6.911957018005955274e-05 2.265751071099297506e-02
-4.016320241562499632e+03 1.475215797159203004e-03 3.468699286012664942e-04 6.911568861269739975e-05 2.265753389196304909e-02
-4.015277853750000304e+03 1.475198749691906909e-03 3.468628624996640563e-04 6.911180607924906761e-05 2.265755707972655353e-02
-4.014235465937499157e+03 1.475181697567348824e-03 3.468557945205958792e-04 6.910792257935840946e-05 2.265758027428647556e-02
-4.013193078124999829e+03 1.475164640783621422e-03 3.468487246633150016e-04 6.910403811266899383e-05 2.265760347564579197e-02
-4.012150690312499137e+03 1.475147579338814989e-03 3.468416529270732158e-04 6.910015267882438925e-05 2.265762668380747261e-02
-4.011108302499999809e+03 1.475130513231019593e-03 3.468345793111226932e-04 6.909626627746775769e-05 2.265764989877449426e-02
-4.010065914687499571e+03 1.475113442458323137e-03 3.468275038147150091e-04 6.909237890824226111e-05 2.265767312054984758e-02
-4.009023526874999334e+03 1.475096367018813737e-03 3.468204264371007087e-04 6.908849057079081751e-05 2.265769634913652672e-02
-4.007981139062499096e+03 1.475079286910577778e-03 3.468133471775310963e-04 6.908460126475612808e-05 2.265771958453748763e-02
-4.006938751249999768e+03 1.475062202131700558e-03 3.468062660352557412e-04 6.908071098978090755e-05 2.265774282675574874e-02
-4.005896363437499531e+03 1.475045112680267593e-03 3.467991830095250804e-04 6.907681974550753182e-05 2.265776607579428684e-02
-4.004853975625000203e+03 1.475028018554361579e-03 3.467920980995881411e-04 6.907292753157820062e-05 2.265778933165608217e-02
-4.003811587812499511e+03 1.475010919752065214e-03 3.467850113046943303e-04 6.906903434763499172e-05 2.265781259434414621e-02
-4.002769199999999273e+03 1.474993816271459026e-03 3.467779226240919163e-04 6.906514019331986090e-05 2.265783586386144882e-02
-4.001726812187499490e+03 1.474976708110624628e-03 3.467708320570296013e-04 6.906124506827446578e-05 2.265785914021101535e-02
-4.000684424374999708e+03 1.474959595267639079e-03 3.467637396027551115e-04 6.905734897214038269e-05 2.265788242339581912e-02
-3.999642036562499470e+03 1.474942477740582908e-03 3.467566452605154144e-04 6.905345190455897109e-05 2.265790571341887508e-02
-3.998599648749999687e+03 1.474925355527532955e-03 3.467495490295585616e-04 6.904955386517144138e-05 2.265792901028316694e-02
-3.997557260937499905e+03 1.474908228626563679e-03 3.467424509091303819e-04 6.904565485361884134e-05 2.265795231399172355e-02
-3.996514873125000122e+03 1.474891097035751488e-03 3.467353508984773007e-04 6.904175486954198832e-05 2.265797562454751821e-02
-3.995472485312500339e+03 1.474873960753170406e-03 3.467282489968454180e-04 6.903785391258160484e-05 2.265799894195358322e-02
-3.994430097499999647e+03 1.474856819776892503e-03 3.467211452034799665e-04 6.903395198237816945e-05 2.265802226621292312e-02
-3.993387709687499409e+03 1.474839674104989852e-03 3.467140395176263414e-04 6.903004907857205230e-05 2.265804559732851817e-02
-3.992345321874999627e+03 1.474822523735533873e-03 3.467069319385287455e-04 6.902614520080333892e-05 2.265806893530343188e-02
-3.991302934062500299e+03 1.474805368666594254e-03 3.466998224654318150e-04 6.902224034871206064e-05 2.265809228014063065e-02
-3.990260546249999607e+03 1.474788208896239379e-03 3.466927110975791563e-04 6.901833452193803194e-05 2.265811563184315716e-02
-3.989218158437500279e+03 1.474771044422536551e-03 3.466855978342144300e-04 6.901442772012086402e-05 2.265813899041401250e-02
-3.988175770624999132e+03 1.474753875243553069e-03 3.466784826745806462e-04 6.901051994290001901e-05 2.265816235585622548e-02
-3.987133382812499804e+03 1.474736701357354067e-03 3.466713656179202727e-04 6.900661118991476928e-05 2.265818572817282495e-02
-3.986090994999999111e+03 1.474719522762003377e-03 3.466642466634757775e-04 6.900270146080426524e-05 2.265820910736681543e-02
-3.985048607187500238e+03 1.474702339455565914e-03 3.466571258104890864e-04 6.899879075520742693e-05 2.265823249344122575e-02
-3.984006219374999546e+03 1.474685151436102692e-03 3.466500030582012038e-04 6.899487907276298461e-05 2.265825588639906393e-02
-3.982963831562499763e+03 1.474667958701676241e-03 3.466428784058535675e-04 6.899096641310951950e-05 2.265827928624340737e-02
-3.981921443749999526e+03 1.474650761250345839e-03 3.466357518526868567e-04 6.898705277588545017e-05 2.265830269297722938e-02
-3.980879055937500198e+03 1.474633559080170330e-03 3.466286233979410996e-04 6.898313816072908678e-05 2.265832610660361082e-02
-3.979836668124999051e+03 1.474616352189207693e-03 3.466214930408558913e-04 6.897922256727834645e-05 2.265834952712554584e-02
-3.978794280312499723e+03 1.474599140575516771e-03 3.466143607806712059e-04 6.897530599517121409e-05 2.265837295454608408e-02
-3.977751892499999030e+03 1.474581924237151637e-03 3.466072266166257709e-04 6.897138844404533578e-05 2.265839638886825783e-02
-3.976709504687499702e+03 1.474564703172169186e-03 3.466000905479580427e-04 6.896746991353830338e-05 2.265841983009511673e-02
-3.975667116874999465e+03 1.474547477378620455e-03 3.465929525739064776e-04 6.896355040328739706e-05 2.265844327822968962e-02
-3.974624729062500137e+03 1.474530246854559301e-03 3.465858126937088816e-04 6.895962991292984277e-05 2.265846673327501920e-02
-3.973582341249999899e+03 1.474513011598039365e-03 3.465786709066024100e-04 6.895570844210259542e-05 2.265849019523414817e-02
-3.972539953437499207e+03 1.474495771607107347e-03 3.465715272118242724e-04 6.895178599044254214e-05 2.265851366411013312e-02
-3.971497565624998970e+03 1.474478526879816889e-03 3.465643816086109736e-04 6.894786255758628547e-05 2.265853713990598900e-02
-3.970455177812499642e+03 1.474461277414214257e-03 3.465572340961988016e-04 6.894393814317034664e-05 2.265856062262481749e-02
-3.969412789999999404e+03 1.474444023208347021e-03 3.465500846738232854e-04 6.894001274683090805e-05 2.265858411226963007e-02
-3.968370402187500076e+03 1.474426764260262099e-03 3.465429333407201167e-04 6.893608636820426053e-05 2.265860760884349026e-02
-3.967328014374998929e+03 1.474409500568003590e-03 3.465357800961238488e-04 6.893215900692615280e-05 2.265863111234943730e-02
-3.966285626562499601e+03 1.474392232129617761e-03 3.465286249392693601e-04 6.892823066263248268e-05 2.265865462279055553e-02
-3.965243238749999819e+03 1.474374958943145244e-03 3.465214678693904994e-04 6.892430133495879561e-05 2.265867814016988072e-02
-3.964200850937500036e+03 1.474357681006629919e-03 3.465143088857214402e-04 6.892037102354052860e-05 2.265870166449048678e-02
-3.963158463124999344e+03 1.474340398318112200e-03 3.465071479874949471e-04 6.891643972801279341e-05 2.265872519575542338e-02
-3.962116075312499106e+03 1.474323110875631849e-03 3.464999851739442721e-04 6.891250744801083732e-05 2.265874873396776096e-02
-3.961073687499999323e+03 1.474305818677226895e-03 3.464928204443020712e-04 6.890857418316940618e-05 2.265877227913055264e-02
-3.960031299687499541e+03 1.474288521720936232e-03 3.464856537978000788e-04 6.890463993312321872e-05 2.265879583124688276e-02
-3.958988911874999758e+03 1.474271220004795937e-03 3.464784852336701918e-04 6.890070469750681750e-05 2.265881939031980791e-02
-3.957946524062499975e+03 1.474253913526842518e-03 3.464713147511433314e-04 6.889676847595451467e-05 2.265884295635240894e-02
-3.956904136250000192e+03 1.474236602285109235e-03 3.464641423494510151e-04 6.889283126810051398e-05 2.265886652934773898e-02
-3.955861748437499045e+03 1.474219286277629343e-03 3.464569680278230799e-04 6.888889307357884298e-05 2.265889010930889277e-02
-3.954819360624999263e+03 1.474201965502436318e-03 3.464497917854899591e-04 6.888495389202320396e-05 2.265891369623893731e-02
-3.953776972812499480e+03 1.474184639957560597e-03 3.464426136216811102e-04 6.888101372306728567e-05 2.265893729014093957e-02
-3.952734584999999697e+03 1.474167309641032401e-03 3.464354335356256654e-04 6.887707256634453292e-05 2.265896089101800126e-02
-3.951692197187499005e+03 1.474149974550880869e-03 3.464282515265525945e-04 6.887313042148822785e-05 2.265898449887320670e-02
-3.950649809375000132e+03 1.474132634685134269e-03 3.464210675936903248e-04 6.886918728813149003e-05 2.265900811370959167e-02
-3.949607421562499439e+03 1.474115290041819572e-03 3.464138817362665793e-04 6.886524316590718147e-05 2.265903173553029254e-02
-3.948565033750000111e+03 1.474097940618961794e-03 3.464066939535093517e-04 6.886129805444806936e-05 2.265905536433835549e-02
-3.947522645937499419e+03 1.474080586414587253e-03 3.463995042446452806e-04 6.885735195338673112e-05 2.265907900013691689e-02
-3.946480258124999636e+03 1.474063227426716631e-03 3.463923126089015468e-04 6.885340486235555447e-05 2.265910264292902293e-02
-3.945437870312498944e+03 1.474045863653375378e-03 3.463851190455040840e-04 6.884945678098665606e-05 2.265912629271779263e-02
-3.944395482499999616e+03 1.474028495092583957e-03 3.463779235536794767e-04 6.884550770891216607e-05 2.265914994950631728e-02
-3.943353094687499834e+03 1.474011121742362833e-03 3.463707261326524661e-04 6.884155764576387591e-05 2.265917361329765345e-02
-3.942310706875000051e+03 1.473993743600729650e-03 3.463635267816486066e-04 6.883760659117344144e-05 2.265919728409496528e-02
-3.941268319062499813e+03 1.473976360665705523e-03 3.463563254998922058e-04 6.883365454477232879e-05 2.265922096190130242e-02
-3.940225931250000031e+03 1.473958972935305927e-03 3.463491222866079506e-04 6.882970150619189566e-05 2.265924464671977695e-02
-3.939183543437499338e+03 1.473941580407545906e-03 3.463419171410193897e-04 6.882574747506326938e-05 2.265926833855350098e-02
-3.938141155624999556e+03 1.473924183080442454e-03 3.463347100623502344e-04 6.882179245101730620e-05 2.265929203740557965e-02
-3.937098767812499773e+03 1.473906780952007577e-03 3.463275010498232200e-04 6.881783643368490305e-05 2.265931574327909731e-02
-3.936056379999999535e+03 1.473889374020255667e-03 3.463202901026609195e-04 6.881387942269655029e-05 2.265933945617720768e-02
-3.935013992187499753e+03 1.473871962283197432e-03 3.463130772200856346e-04 6.880992141768265693e-05 2.265936317610296388e-02
-3.933971604374999970e+03 1.473854545738842057e-03 3.463058624013192334e-04 6.880596241827348293e-05 2.265938690305952657e-02
-3.932929216562499732e+03 1.473837124385201768e-03 3.462986456455829877e-04 6.880200242409903076e-05 2.265941063704997663e-02
-3.931886828749999950e+03 1.473819698220282933e-03 3.462914269520977898e-04 6.879804143478922154e-05 2.265943437807745042e-02
-3.930844440937499257e+03 1.473802267242092356e-03 3.462842063200840441e-04 6.879407944997369183e-05 2.265945812614504964e-02
-3.929802053124999475e+03 1.473784831448637488e-03 3.462769837487621551e-04 6.879011646928195618e-05 2.265948188125590373e-02
-3.928759665312499237e+03 1.473767390837923833e-03 3.462697592373514973e-04 6.878615249234329876e-05 2.265950564341313520e-02
-3.927717277499999909e+03 1.473749945407953855e-03 3.462625327850714992e-04 6.878218751878697665e-05 2.265952941261986653e-02
-3.926674889687499672e+03 1.473732495156730455e-03 3.462553043911409932e-04 6.877822154824181323e-05 2.265955318887921330e-02
-3.925632501874999434e+03 1.473715040082255014e-03 3.462480740547784321e-04 6.877425458033665899e-05 2.265957697219432576e-02
-3.924590114062499197e+03 1.473697580182530865e-03 3.462408417752015641e-04 6.877028661470009337e-05 2.265960076256829867e-02
-3.923547726249999414e+03 1.473680115455554187e-03 3.462336075516283542e-04 6.876631765096051963e-05 2.265962456000429268e-02
-3.922505338437499177e+03 1.473662645899324842e-03 3.462263713832756831e-04 6.876234768874617839e-05 2.265964836450540601e-02
-3.921462950624999849e+03 1.473645171511840310e-03 3.462191332693603232e-04 6.875837672768514766e-05 2.265967217607482362e-02
-3.920420562812499611e+03 1.473627692291096117e-03 3.462118932090989384e-04 6.875440476740527504e-05 2.265969599471562984e-02
-3.919378174999999828e+03 1.473610208235087791e-03 3.462046512017070000e-04 6.875043180753423195e-05 2.265971982043099575e-02
-3.918335787187499591e+03 1.473592719341808256e-03 3.461974072464001962e-04 6.874645784769958139e-05 2.265974365322405079e-02
-3.917293399375000263e+03 1.473575225609252389e-03 3.461901613423936188e-04 6.874248288752857466e-05 2.265976749309792787e-02
-3.916251011562499116e+03 1.473557727035410729e-03 3.461829134889017091e-04 6.873850692664836817e-05 2.265979134005578766e-02
-3.915208623750000697e+03 1.473540223618273817e-03 3.461756636851390711e-04 6.873452996468596928e-05 2.265981519410077347e-02
-3.914166235937499096e+03 1.473522715355830891e-03 3.461684119303192787e-04 6.873055200126818205e-05 2.265983905523600087e-02
-3.913123848124999768e+03 1.473505202246071190e-03 3.461611582236554180e-04 6.872657303602149883e-05 2.265986292346465827e-02
-3.912081460312499530e+03 1.473487684286981783e-03 3.461539025643609545e-04 6.872259306857239841e-05 2.265988679878988207e-02
-3.911039072500000202e+03 1.473470161476549091e-03 3.461466449516483238e-04 6.871861209854710211e-05 2.265991068121482252e-02
-3.909996684687499510e+03 1.473452633812757148e-03 3.461393853847293109e-04 6.871463012557165503e-05 2.265993457074263334e-02
-3.908954296874999727e+03 1.473435101293590422e-03 3.461321238628158633e-04 6.871064714927189901e-05 2.265995846737648214e-02
-3.907911909062499035e+03 1.473417563917032080e-03 3.461248603851192784e-04 6.870666316927355390e-05 2.265998237111950184e-02
-3.906869521249999707e+03 1.473400021681063989e-03 3.461175949508503110e-04 6.870267818520209562e-05 2.266000628197487737e-02
-3.905827133437499469e+03 1.473382474583665412e-03 3.461103275592191742e-04 6.869869219668286455e-05 2.266003019994575901e-02
-3.904784745625000141e+03 1.473364922622817565e-03 3.461030582094364060e-04 6.869470520334088938e-05 2.266005412503533170e-02
-3.903742357812499449e+03 1.473347365796497544e-03 3.460957869007109185e-04 6.869071720480128009e-05 2.266007805724671795e-02
-3.902699969999999666e+03 1.473329804102683962e-03 3.460885136322523824e-04 6.868672820068871300e-05 2.266010199658314433e-02
-3.901657582187499429e+03 1.473312237539351746e-03 3.460812384032692758e-04 6.868273819062775600e-05 2.266012594304771949e-02
-3.900615194375000101e+03 1.473294666104476257e-03 3.460739612129698603e-04 6.867874717424286856e-05 2.266014989664365958e-02
-3.899572806562498954e+03 1.473277089796031121e-03 3.460666820605621803e-04 6.867475515115817135e-05 2.266017385737409753e-02
-3.898530418749999171e+03 1.473259508611988880e-03 3.460594009452534130e-04 6.867076212099778503e-05 2.266019782524225298e-02
-3.897488030937499843e+03 1.473241922550321643e-03 3.460521178662508981e-04 6.866676808338550498e-05 2.266022180025127272e-02
-3.896445643124999606e+03 1.473224331609000867e-03 3.460448328227610539e-04 6.866277303794500464e-05 2.266024578240435905e-02
-3.895403255312500278e+03 1.473206735785993673e-03 3.460375458139897564e-04 6.865877698429974059e-05 2.266026977170466222e-02
-3.894360867500000040e+03 1.473189135079270434e-03 3.460302568391431530e-04 6.865477992207303390e-05 2.266029376815538454e-02
-3.893318479687500258e+03 1.473171529486796971e-03 3.460229658974266860e-04 6.865078185088802944e-05 2.266031777175970402e-02
-3.892276091874999111e+03 1.473153919006539754e-03 3.460156729880447136e-04 6.864678277036753327e-05 2.266034178252081949e-02
-3.891233704062499783e+03 1.473136303636463518e-03 3.460083781102021362e-04 6.864278268013439212e-05 2.266036580044190896e-02
-3.890191316249999545e+03 1.473118683374532783e-03 3.460010812631025530e-04 6.863878157981115455e-05 2.266038982552615738e-02
-3.889148928437500217e+03 1.473101058218708381e-03 3.459937824459499971e-04 6.863477946902008452e-05 2.266041385777676012e-02
-3.888106540624999070e+03 1.473083428166953313e-03 3.459864816579473088e-04 6.863077634738350022e-05 2.266043789719692295e-02
-3.887064152812499742e+03 1.473065793217227760e-03 3.459791788982974369e-04 6.862677221452332678e-05 2.266046194378982734e-02
-3.886021764999999505e+03 1.473048153367490171e-03 3.459718741662024628e-04 6.862276707006140805e-05 2.266048599755867907e-02
-3.884979377187500177e+03 1.473030508615698992e-03 3.459645674608646305e-04 6.861876091361928970e-05 2.266051005850667349e-02
-3.883936989374999939e+03 1.473012858959811804e-03 3.459572587814848830e-04 6.861475374481846321e-05 2.266053412663701985e-02
-3.882894601562499702e+03 1.472995204397783585e-03 3.459499481272645970e-04 6.861074556328027095e-05 2.266055820195290657e-02
-3.881852213749999009e+03 1.472977544927569094e-03 3.459426354974043361e-04 6.860673636862568941e-05 2.266058228445754982e-02
-3.880809825937499681e+03 1.472959880547122010e-03 3.459353208911041216e-04 6.860272616047561375e-05 2.266060637415416232e-02
-3.879767438124999444e+03 1.472942211254394491e-03 3.459280043075637040e-04 6.859871493845074938e-05 2.266063047104593595e-02
-3.878725050312500116e+03 1.472924537047338479e-03 3.459206857459826709e-04 6.859470270217158489e-05 2.266065457513609382e-02
-3.877682662499999424e+03 1.472906857923903965e-03 3.459133652055594176e-04 6.859068945125851400e-05 2.266067868642784172e-02
-3.876640274687500096e+03 1.472889173882039856e-03 3.459060426854925559e-04 6.858667518533160515e-05 2.266070280492441663e-02
-3.875597886874998949e+03 1.472871484919692888e-03 3.458987181849802642e-04 6.858265990401088614e-05 2.266072693062901044e-02
-3.874555499062499621e+03 1.472853791034811535e-03 3.458913917032199617e-04 6.857864360691603241e-05 2.266075106354483934e-02
-3.873513111249999838e+03 1.472836092225340583e-03 3.458840632394086343e-04 6.857462629366670582e-05 2.266077520367514378e-02
-3.872470723437499601e+03 1.472818388489222866e-03 3.458767327927432132e-04 6.857060796388222946e-05 2.266079935102313300e-02
-3.871428335624999818e+03 1.472800679824404473e-03 3.458694003624197626e-04 6.856658861718189927e-05 2.266082350559204053e-02
-3.870385947812500035e+03 1.472782966228825853e-03 3.458620659476345635e-04 6.856256825318464529e-05 2.266084766738507908e-02
-3.869343559999999798e+03 1.472765247700428539e-03 3.458547295475823246e-04 6.855854687150935692e-05 2.266087183640549951e-02
-3.868301172187500015e+03 1.472747524237151247e-03 3.458473911614584053e-04 6.855452447177466603e-05 2.266089601265650066e-02
-3.867258784374999323e+03 1.472729795836934426e-03 3.458400507884574061e-04 6.855050105359897412e-05 2.266092019614134381e-02
-3.866216396562499540e+03 1.472712062497714839e-03 3.458327084277731684e-04 6.854647661660064203e-05 2.266094438686324861e-02
-3.865174008749999302e+03 1.472694324217428382e-03 3.458253640785996963e-04 6.854245116039767822e-05 2.266096858482544163e-02
-3.864131620937499520e+03 1.472676580994011384e-03 3.458180177401298555e-04 6.853842468460807761e-05 2.266099279003118763e-02
-3.863089233124999737e+03 1.472658832825395623e-03 3.458106694115564575e-04 6.853439718884944210e-05 2.266101700248369932e-02
-3.862046845312499499e+03 1.472641079709517643e-03 3.458033190920720428e-04 6.853036867273933292e-05 2.266104122218623798e-02
-3.861004457499998807e+03 1.472623321644305969e-03 3.457959667808686095e-04 6.852633913589508091e-05 2.266106544914203366e-02
-3.859962069687499479e+03 1.472605558627693026e-03 3.457886124771374515e-04 6.852230857793384074e-05 2.266108968335432683e-02
-3.858919681874999242e+03 1.472587790657607122e-03 3.457812561800695369e-04 6.851827699847250956e-05 2.266111392482639264e-02
-3.857877294062499459e+03 1.472570017731977647e-03 3.457738978888554005e-04 6.851424439712794389e-05 2.266113817356144727e-02
-3.856834906249999676e+03 1.472552239848731390e-03 3.457665376026856311e-04 6.851021077351667496e-05 2.266116242956277282e-02
-3.855792518437499439e+03 1.472534457005794488e-03 3.457591753207497334e-04 6.850617612725511205e-05 2.266118669283359935e-02
-3.854750130624999656e+03 1.472516669201091345e-03 3.457518110422367241e-04 6.850214045795942049e-05 2.266121096337719160e-02
-3.853707742812500328e+03 1.472498876432545931e-03 3.457444447663357828e-04 6.849810376524561651e-05 2.266123524119679350e-02
-3.852665354999999636e+03 1.472481078698081999e-03 3.457370764922352213e-04 6.849406604872955375e-05 2.266125952629569756e-02
-3.851622967187498944e+03 1.472463275995618097e-03 3.457297062191230807e-04 6.849002730802685541e-05 2.266128381867713384e-02
-3.850580579374999616e+03 1.472445468323076894e-03 3.457223339461868599e-04 6.848598754275294145e-05 2.266130811834437403e-02
-3.849538191562499833e+03 1.472427655678376288e-03 3.457149596726135157e-04 6.848194675252313693e-05 2.266133242530067246e-02
-3.848495803749999595e+03 1.472409838059435044e-03 3.457075833975900591e-04 6.847790493695248232e-05 2.266135673954932511e-02
-3.847453415937500267e+03 1.472392015464168459e-03 3.457002051203022001e-04 6.847386209565574703e-05 2.266138106109357939e-02
-3.846411028124999575e+03 1.472374187890495298e-03 3.456928248399360822e-04 6.846981822824776823e-05 2.266140538993670003e-02
-3.845368640312499792e+03 1.472356355336325653e-03 3.456854425556768733e-04 6.846577333434297654e-05 2.266142972608197956e-02
-3.844326252500000010e+03 1.472338517799575471e-03 3.456780582667094703e-04 6.846172741355563993e-05 2.266145406953268618e-02
-3.843283864687499772e+03 1.472320675278156361e-03 3.456706719722184447e-04 6.845768046549999925e-05 2.266147842029207077e-02
-3.842241476874999989e+03 1.472302827769979500e-03 3.456632836713876633e-04 6.845363248978987526e-05 2.266150277836344665e-02
-3.841199089062499297e+03 1.472284975272953461e-03 3.456558933634007761e-04 6.844958348603902092e-05 2.266152714375009244e-02
-3.840156701249999514e+03 1.472267117784988120e-03 3.456485010474409994e-04 6.844553345386097238e-05 2.266155151645525903e-02
-3.839114313437499732e+03 1.472249255303989014e-03 3.456411067226907905e-04 6.844148239286915734e-05 2.266157589648227014e-02
-3.838071925624999949e+03 1.472231387827865803e-03 3.456337103883324983e-04 6.843743030267667826e-05 2.266160028383437317e-02
-3.837029537812500166e+03 1.472213515354520337e-03 3.456263120435479298e-04 6.843337718289654273e-05 2.266162467851488144e-02
-3.835987149999999019e+03 1.472195637881858589e-03 3.456189116875184038e-04 6.842932303314152795e-05 2.266164908052709093e-02
-3.834944762187499236e+03 1.472177755407781327e-03 3.456115093194248597e-04 6.842526785302422137e-05 2.266167348987427332e-02
-3.833902374374999454e+03 1.472159867930191920e-03 3.456041049384478577e-04 6.842121164215702071e-05 2.266169790655974542e-02
-3.832859986562499671e+03 1.472141975446989619e-03 3.455966985437670903e-04 6.841715440015212041e-05 2.266172233058678584e-02
-3.831817598749999888e+03 1.472124077956074107e-03 3.455892901345624670e-04 6.841309612662160649e-05 2.266174676195869056e-02
-3.830775210937499196e+03 1.472106175455343332e-03 3.455818797100129757e-04 6.840903682117723970e-05 2.266177120067876249e-02
-3.829732823124999413e+03 1.472088267942693726e-03 3.455744672692973875e-04 6.840497648343072659e-05 2.266179564675031843e-02
-3.828690435312499631e+03 1.472070355416021719e-03 3.455670528115937687e-04 6.840091511299343488e-05 2.266182010017664741e-02
-3.827648047500000303e+03 1.472052437873222009e-03 3.455596363360799689e-04 6.839685270947673231e-05 2.266184456096105582e-02
-3.826605659687499610e+03 1.472034515312187122e-03 3.455522178419336205e-04 6.839278927249153937e-05 2.266186902910686737e-02
-3.825563271874999828e+03 1.472016587730808936e-03 3.455447973283310554e-04 6.838872480164879012e-05 2.266189350461737112e-02
-3.824520884062499135e+03 1.471998655126979111e-03 3.455373747944492555e-04 6.838465929655925598e-05 2.266191798749589426e-02
-3.823478496249999807e+03 1.471980717498588007e-03 3.455299502394640647e-04 6.838059275683332889e-05 2.266194247774573969e-02
-3.822436108437499570e+03 1.471962774843521430e-03 3.455225236625507844e-04 6.837652518208125172e-05 2.266196697537022769e-02
-3.821393720625000242e+03 1.471944827159670606e-03 3.455150950628848791e-04 6.837245657191325381e-05 2.266199148037267505e-02
-3.820351332812498640e+03 1.471926874444920257e-03 3.455076644396409455e-04 6.836838692593910367e-05 2.266201599275640549e-02
-3.819308944999999312e+03 1.471908916697154887e-03 3.455002317919929843e-04 6.836431624376865116e-05 2.266204051252474275e-02
-3.818266557187499075e+03 1.471890953914258568e-03 3.454927971191148876e-04 6.836024452501142086e-05 2.266206503968100014e-02
-3.817224169374999747e+03 1.471872986094113420e-03 3.454853604201799512e-04 6.835617176927662566e-05 2.266208957422851528e-02
-3.816181781562499509e+03 1.471855013234601777e-03 3.454779216943611457e-04 6.835209797617347843e-05 2.266211411617060842e-02
-3.815139393749999726e+03 1.471837035333603810e-03 3.454704809408308997e-04 6.834802314531096166e-05 2.266213866551061024e-02
-3.814097005937499489e+03 1.471819052388998817e-03 3.454630381587609367e-04 6.834394727629771902e-05 2.266216322225185834e-02
-3.813054618125000161e+03 1.471801064398664365e-03 3.454555933473228723e-04 6.833987036874244840e-05 2.266218778639767298e-02
-3.812012230312499014e+03 1.471783071360477368e-03 3.454481465056879965e-04 6.833579242225342756e-05 2.266221235795140565e-02
-3.810969842499999686e+03 1.471765073272312575e-03 3.454406976330266234e-04 6.833171343643881226e-05 2.266223693691639049e-02
-3.809927454687499448e+03 1.471747070132046684e-03 3.454332467285090675e-04 6.832763341090666344e-05 2.266226152329596163e-02
-3.808885066874999666e+03 1.471729061937550103e-03 3.454257937913051009e-04 6.832355234526470318e-05 2.266228611709346710e-02
-3.807842679062498974e+03 1.471711048686696281e-03 3.454183388205837911e-04 6.831947023912051807e-05 2.266231071831224797e-02
-3.806800291249999646e+03 1.471693030377355191e-03 3.454108818155142055e-04 6.831538709208153206e-05 2.266233532695564185e-02
-3.805757903437499408e+03 1.471675007007396813e-03 3.454034227752643274e-04 6.831130290375495224e-05 2.266235994302698981e-02
-3.804715515624999171e+03 1.471656978574690253e-03 3.453959616990024111e-04 6.830721767374780954e-05 2.266238456652968844e-02
-3.803673127812499843e+03 1.471638945077101803e-03 3.453884985858959519e-04 6.830313140166685028e-05 2.266240919746703719e-02
-3.802630739999999605e+03 1.471620906512496885e-03 3.453810334351117405e-04 6.829904408711873947e-05 2.266243383584241530e-02
-3.801588352187499368e+03 1.471602862878741789e-03 3.453735662458160254e-04 6.829495572970988460e-05 2.266245848165918467e-02
-3.800545964374999585e+03 1.471584814173699770e-03 3.453660970171754346e-04 6.829086632904653056e-05 2.266248313492066208e-02
-3.799503576562499802e+03 1.471566760395231696e-03 3.453586257483553493e-04 6.828677588473473249e-05 2.266250779563025106e-02
-3.798461188749999565e+03 1.471548701541201040e-03 3.453511524385213132e-04 6.828268439638028803e-05 2.266253246379130656e-02
-3.797418800937500237e+03 1.471530637609465416e-03 3.453436770868372981e-04 6.827859186358888641e-05 2.266255713940719049e-02
-3.796376413124999999e+03 1.471512568597885479e-03 3.453361996924683599e-04 6.827449828596597289e-05 2.266258182248124045e-02
-3.795334025312499307e+03 1.471494494504318627e-03 3.453287202545777656e-04 6.827040366311678946e-05 2.266260651301686344e-02
-3.794291637499999069e+03 1.471476415326619441e-03 3.453212387723289989e-04 6.826630799464636129e-05 2.266263121101740052e-02
-3.793249249687499741e+03 1.471458331062645321e-03 3.453137552448852184e-04 6.826221128015960509e-05 2.266265591648624483e-02
-3.792206861874999504e+03 1.471440241710248679e-03 3.453062696714085528e-04 6.825811351926119365e-05 2.266268062942675826e-02
-3.791164474062500176e+03 1.471422147267283662e-03 3.452987820510614015e-04 6.825401471155551514e-05 2.266270534984232699e-02
-3.790122086249999938e+03 1.471404047731600081e-03 3.452912923830047005e-04 6.824991485664699841e-05 2.266273007773633025e-02
-3.789079698437499701e+03 1.471385943101049913e-03 3.452838006664000906e-04 6.824581395413958440e-05 2.266275481311211260e-02
-3.788037310624999009e+03 1.471367833373482103e-03 3.452763069004080197e-04 6.824171200363722762e-05 2.266277955597311572e-02
-3.786994922812499681e+03 1.471349718546743424e-03 3.452688110841885022e-04 6.823760900474361150e-05 2.266280430632265988e-02
-3.785952534999999443e+03 1.471331598618681735e-03 3.452613132169013899e-04 6.823350495706218910e-05 2.266282906416417983e-02
-3.784910147187500115e+03 1.471313473587140775e-03 3.452538132977056671e-04 6.822939986019633217e-05 2.266285382950104788e-02
-3.783867759374999423e+03 1.471295343449967102e-03 3.452463113257604266e-04 6.822529371374908718e-05 2.266287860233666407e-02
-3.782825371562499640e+03 1.471277208205002502e-03 3.452388073002238939e-04 6.822118651732333799e-05 2.266290338267438684e-02
-3.781782983749999858e+03 1.471259067850089197e-03 3.452313012202538607e-04 6.821707827052184646e-05 2.266292817051765787e-02
-3.780740595937500075e+03 1.471240922383067022e-03 3.452237930850081188e-04 6.821296897294710344e-05 2.266295296586983213e-02
-3.779698208124999837e+03 1.471222771801775813e-03 3.452162828936428877e-04 6.820885862420140999e-05 2.266297776873433048e-02
-3.778655820312500055e+03 1.471204616104055622e-03 3.452087706453153631e-04 6.820474722388693170e-05 2.266300257911454605e-02
-3.777613432499999362e+03 1.471186455287740646e-03 3.452012563391811139e-04 6.820063477160544110e-05 2.266302739701388236e-02
-3.776571044687499580e+03 1.471168289350668771e-03 3.451937399743958720e-04 6.819652126695881916e-05 2.266305222243575335e-02
-3.775528656874999797e+03 1.471150118290672892e-03 3.451862215501147186e-04 6.819240670954848605e-05 2.266307705538355907e-02
-3.774486269062500014e+03 1.471131942105586990e-03 3.451787010654924640e-04 6.818829109897584840e-05 2.266310189586069612e-02
-3.773443881250000231e+03 1.471113760793243746e-03 3.451711785196831051e-04 6.818417443484200112e-05 2.266312674387057843e-02
-3.772401493437499084e+03 1.471095574351473671e-03 3.451636539118401511e-04 6.818005671674784939e-05 2.266315159941665464e-02
-3.771359105624999302e+03 1.471077382778105975e-03 3.451561272411173280e-04 6.817593794429416287e-05 2.266317646250228315e-02
-3.770316717812499519e+03 1.471059186070968784e-03 3.451485985066671150e-04 6.817181811708144016e-05 2.266320133313090915e-02
-3.769274329999999736e+03 1.471040984227890442e-03 3.451410677076418286e-04 6.816769723470997658e-05 2.266322621130596390e-02
-3.768231942187499953e+03 1.471022777246696472e-03 3.451335348431936226e-04 6.816357529678005389e-05 2.266325109703084401e-02
-3.767189554374999261e+03 1.471004565125211532e-03 3.451259999124735669e-04 6.815945230289147951e-05 2.266327599030899809e-02
-3.766147166562499478e+03 1.470986347861259844e-03 3.451184629146328395e-04 6.815532825264403378e-05 2.266330089114382274e-02
-3.765104778749999696e+03 1.470968125452662813e-03 3.451109238488216970e-04 6.815120314563721240e-05 2.266332579953876311e-02
-3.764062390937499913e+03 1.470949897897241192e-03 3.451033827141902332e-04 6.814707698147045689e-05 2.266335071549725744e-02
-3.763020003124999675e+03 1.470931665192815518e-03 3.450958395098881627e-04 6.814294975974286993e-05 2.266337563902269883e-02
-3.761977615312498983e+03 1.470913427337204593e-03 3.450882942350641156e-04 6.813882148005339159e-05 2.266340057011857062e-02
-3.760935227499999201e+03 1.470895184328225268e-03 3.450807468888673186e-04 6.813469214200070445e-05 2.266342550878826592e-02
-3.759892839687499418e+03 1.470876936163693308e-03 3.450731974704455344e-04 6.813056174518346394e-05 2.266345045503524724e-02
-3.758850451874999635e+03 1.470858682841424481e-03 3.450656459789463093e-04 6.812643028919987832e-05 2.266347540886295281e-02
-3.757808064062500307e+03 1.470840424359232818e-03 3.450580924135172975e-04 6.812229777364822356e-05 2.266350037027480349e-02
-3.756765676250000070e+03 1.470822160714929314e-03 3.450505367733049610e-04 6.811816419812639618e-05 2.266352533927426180e-02
-3.755723288437499377e+03 1.470803891906327134e-03 3.450429790574554363e-04 6.811402956223218429e-05 2.266355031586476942e-02
-3.754680900624999140e+03 1.470785617931234237e-03 3.450354192651149685e-04 6.810989386556305072e-05 2.266357530004978540e-02
-3.753638512812499812e+03 1.470767338787460970e-03 3.450278573954283930e-04 6.810575710771634989e-05 2.266360029183273755e-02
-3.752596124999999574e+03 1.470749054472812907e-03 3.450202934475408165e-04 6.810161928828932780e-05 2.266362529121708491e-02
-3.751553737187499792e+03 1.470730764985098225e-03 3.450127274205969118e-04 6.809748040687886453e-05 2.266365029820629692e-02
-3.750511349375000009e+03 1.470712470322121197e-03 3.450051593137401051e-04 6.809334046308169108e-05 2.266367531280380834e-02
-3.749468961562499771e+03 1.470694170481684796e-03 3.449975891261143645e-04 6.808919945649434871e-05 2.266370033501308168e-02
-3.748426573749999079e+03 1.470675865461593731e-03 3.449900168568621945e-04 6.808505738671327028e-05 2.266372536483760025e-02
-3.747384185937499751e+03 1.470657555259646853e-03 3.449824425051264791e-04 6.808091425333448205e-05 2.266375040228079882e-02
-3.746341798124999514e+03 1.470639239873645183e-03 3.449748660700491807e-04 6.807677005595398319e-05 2.266377544734616070e-02
-3.745299410312499731e+03 1.470620919301388226e-03 3.449672875507717195e-04 6.807262479416751537e-05 2.266380050003713800e-02
-3.744257022499999948e+03 1.470602593540671797e-03 3.449597069464356244e-04 6.806847846757065762e-05 2.266382556035720711e-02
-3.743214634687499711e+03 1.470584262589293666e-03 3.449521242561811229e-04 6.806433107575866372e-05 2.266385062830984440e-02
-3.742172246874999928e+03 1.470565926445048782e-03 3.449445394791484428e-04 6.806018261832671968e-05 2.266387570389849157e-02
-3.741129859062499690e+03 1.470547585105731010e-03 3.449369526144774865e-04 6.805603309486976758e-05 2.266390078712667011e-02
-3.740087471249999908e+03 1.470529238569131397e-03 3.449293636613073432e-04 6.805188250498253263e-05 2.266392587799783212e-02
-3.739045083437499216e+03 1.470510886833042291e-03 3.449217726187768854e-04 6.804773084825952324e-05 2.266395097651544704e-02
-3.738002695624999433e+03 1.470492529895255389e-03 3.449141794860242807e-04 6.804357812429515291e-05 2.266397608268302249e-02
-3.736960307812499650e+03 1.470474167753556749e-03 3.449065842621873174e-04 6.803942433268345569e-05 2.266400119650402792e-02
-3.735917919999999867e+03 1.470455800405735250e-03 3.448989869464034043e-04 6.803526947301842499e-05 2.266402631798194664e-02
-3.734875532187499630e+03 1.470437427849577167e-03 3.448913875378095163e-04 6.803111354489371537e-05 2.266405144712026545e-02
-3.733833144375000302e+03 1.470419050082867694e-03 3.448837860355417071e-04 6.802695654790288655e-05 2.266407658392247809e-02
-3.732790756562500064e+03 1.470400667103390719e-03 3.448761824387361927e-04 6.802279848163932205e-05 2.266410172839208523e-02
-3.731748368750000736e+03 1.470382278908927750e-03 3.448685767465281592e-04 6.801863934569605304e-05 2.266412688053255978e-02
-3.730705980937499135e+03 1.470363885497260074e-03 3.448609689580529555e-04 6.801447913966601581e-05 2.266415204034741282e-02
-3.729663593124999807e+03 1.470345486866168764e-03 3.448533590724444666e-04 6.801031786314195692e-05 2.266417720784014156e-02
-3.728621205312499569e+03 1.470327083013432939e-03 3.448457470888374992e-04 6.800615551571637899e-05 2.266420238301423626e-02
-3.727578817500000241e+03 1.470308673936828467e-03 3.448381330063648542e-04 6.800199209698148646e-05 2.266422756587321494e-02
-3.726536429687499549e+03 1.470290259634132301e-03 3.448305168241601456e-04 6.799782760652951091e-05 2.266425275642057827e-02
-3.725494041874999766e+03 1.470271840103120091e-03 3.448228985413554154e-04 6.799366204395225022e-05 2.266427795465982692e-02
-3.724451654062499074e+03 1.470253415341565319e-03 3.448152781570832477e-04 6.798949540884148871e-05 2.266430316059446851e-02
-3.723409266249999746e+03 1.470234985347238432e-03 3.448076556704750880e-04 6.798532770078865835e-05 2.266432837422801758e-02
-3.722366878437499508e+03 1.470216550117912913e-03 3.448000310806620568e-04 6.798115891938505558e-05 2.266435359556399215e-02
-3.721324490625000180e+03 1.470198109651358340e-03 3.447924043867748407e-04 6.797698906422185486e-05 2.266437882460589290e-02
-3.720282102812499033e+03 1.470179663945343209e-03 3.447847755879436928e-04 6.797281813488976988e-05 2.266440406135726907e-02
-3.719239714999999705e+03 1.470161212997633847e-03 3.447771446832982698e-04 6.796864613097964984e-05 2.266442930582159010e-02
-3.718197327187499468e+03 1.470142756805998315e-03 3.447695116719677404e-04 6.796447305208182894e-05 2.266445455800241912e-02
-3.717154939375000140e+03 1.470124295368199904e-03 3.447618765530811652e-04 6.796029889778665495e-05 2.266447981790326374e-02
-3.716112551562498993e+03 1.470105828682002121e-03 3.447542393257662491e-04 6.795612366768412327e-05 2.266450508552765586e-02
-3.715070163749999210e+03 1.470087356745168909e-03 3.447465999891515648e-04 6.795194736136413443e-05 2.266453036087911696e-02
-3.714027775937498973e+03 1.470068879555459221e-03 3.447389585423637332e-04 6.794776997841635855e-05 2.266455564396116854e-02
-3.712985388124999645e+03 1.470050397110633745e-03 3.447313149845299715e-04 6.794359151843024894e-05 2.266458093477737717e-02
-3.711943000312499862e+03 1.470031909408452304e-03 3.447236693147764128e-04 6.793941198099500138e-05 2.266460623333124008e-02
-3.710900612500000079e+03 1.470013416446668431e-03 3.447160215322290274e-04 6.793523136569966261e-05 2.266463153962632038e-02
-3.709858224687500297e+03 1.469994918223041947e-03 3.447083716360133522e-04 6.793104967213314381e-05 2.266465685366613608e-02
-3.708815836874999604e+03 1.469976414735325301e-03 3.447007196252541649e-04 6.792686689988397671e-05 2.266468217545423297e-02
-3.707773449062499367e+03 1.469957905981272893e-03 3.446930654990758096e-04 6.792268304854058461e-05 2.266470750499416723e-02
-3.706731061249999584e+03 1.469939391958636739e-03 3.446854092566024679e-04 6.791849811769128239e-05 2.266473284228948115e-02
-3.705688673437499801e+03 1.469920872665166686e-03 3.446777508969573996e-04 6.791431210692396481e-05 2.266475818734369277e-02
-3.704646285624999109e+03 1.469902348098613880e-03 3.446700904192636478e-04 6.791012501582649951e-05 2.266478354016039296e-02
-3.703603897812499781e+03 1.469883818256725134e-03 3.446624278226436593e-04 6.790593684398651020e-05 2.266480890074312055e-02
-3.702561509999999544e+03 1.469865283137247909e-03 3.446547631062192845e-04 6.790174759099137664e-05 2.266483426909540744e-02
-3.701519122187499761e+03 1.469846742737928365e-03 3.446470962691126449e-04 6.789755725642813977e-05 2.266485964522084451e-02
-3.700476734374999978e+03 1.469828197056510495e-03 3.446394273104441816e-04 6.789336583988401673e-05 2.266488502912294978e-02
-3.699434346562499741e+03 1.469809646090736339e-03 3.446317562293344980e-04 6.788917334094565542e-05 2.266491042080532453e-02
-3.698391958749999048e+03 1.469791089838349456e-03 3.446240830249039811e-04 6.788497975919960891e-05 2.266493582027151107e-02
-3.697349570937499720e+03 1.469772528297090802e-03 3.446164076962720960e-04 6.788078509423232183e-05 2.266496122752506212e-02
-3.696307183124999483e+03 1.469753961464697429e-03 3.446087302425579826e-04 6.787658934562983224e-05 2.266498664256956508e-02
-3.695264795312499700e+03 1.469735389338909211e-03 3.446010506628800762e-04 6.787239251297820530e-05 2.266501206540859348e-02
-3.694222407499999463e+03 1.469716811917461466e-03 3.445933689563565410e-04 6.786819459586308605e-05 2.266503749604568269e-02
-3.693180019687500135e+03 1.469698229198090379e-03 3.445856851221051616e-04 6.786399559387007886e-05 2.266506293448444440e-02
-3.692137631874998988e+03 1.469679641178529969e-03 3.445779991592430721e-04 6.785979550658440863e-05 2.266508838072843479e-02
-3.691095244062499660e+03 1.469661047856513384e-03 3.445703110668865937e-04 6.785559433359132739e-05 2.266511383478125169e-02
-3.690052856249999422e+03 1.469642449229771825e-03 3.445626208441525894e-04 6.785139207447563991e-05 2.266513929664643393e-02
-3.689010468437499640e+03 1.469623845296035621e-03 3.445549284901561335e-04 6.784718872882212386e-05 2.266516476632760707e-02
-3.687968080624999857e+03 1.469605236053032719e-03 3.445472340040125711e-04 6.784298429621516389e-05 2.266519024382833078e-02
-3.686925692812500074e+03 1.469586621498492366e-03 3.445395373848368138e-04 6.783877877623914465e-05 2.266521572915220634e-02
-3.685883304999999837e+03 1.469568001630139689e-03 3.445318386317429600e-04 6.783457216847812554e-05 2.266524122230280727e-02
-3.684840917187500054e+03 1.469549376445700682e-03 3.445241377438447287e-04 6.783036447251597620e-05 2.266526672328373487e-02
-3.683798529374999362e+03 1.469530745942898304e-03 3.445164347202550798e-04 6.782615568793636299e-05 2.266529223209857308e-02
-3.682756141562499579e+03 1.469512110119455296e-03 3.445087295600873529e-04 6.782194581432269480e-05 2.266531774875092664e-02
-3.681713753749999341e+03 1.469493468973093317e-03 3.445010222624534778e-04 6.781773485125823140e-05 2.266534327324439685e-02
-3.680671365937499559e+03 1.469474822501531204e-03 3.444933128264650595e-04 6.781352279832609706e-05 2.266536880558256417e-02
-3.679628978124999776e+03 1.469456170702488447e-03 3.444856012512337567e-04 6.780930965510902303e-05 2.266539434576905071e-02
-3.678586590312499538e+03 1.469437513573681282e-03 3.444778875358700358e-04 6.780509542118959147e-05 2.266541989380744387e-02
-3.677544202499999756e+03 1.469418851112826597e-03 3.444701716794844174e-04 6.780088009615030322e-05 2.266544544970136923e-02
-3.676501814687499973e+03 1.469400183317637809e-03 3.444624536811865005e-04 6.779666367957333387e-05 2.266547101345439685e-02
-3.675459426874999281e+03 1.469381510185830938e-03 3.444547335400856671e-04 6.779244617104062862e-05 2.266549658507019047e-02
-3.674417039062499498e+03 1.469362831715114630e-03 3.444470112552910283e-04 6.778822757013403780e-05 2.266552216455233054e-02
-3.673374651249999260e+03 1.469344147903202521e-03 3.444392868259103400e-04 6.778400787643505936e-05 2.266554775190443571e-02
-3.672332263437499478e+03 1.469325458747801089e-03 3.444315602510517375e-04 6.777978708952512351e-05 2.266557334713011421e-02
-3.671289875624999695e+03 1.469306764246621801e-03 3.444238315298228680e-04 6.777556520898532163e-05 2.266559895023301241e-02
-3.670247487812499912e+03 1.469288064397367881e-03 3.444161006613299155e-04 6.777134223439665024e-05 2.266562456121673161e-02
-3.669205099999999675e+03 1.469269359197747111e-03 3.444083676446795515e-04 6.776711816533980770e-05 2.266565018008488697e-02
-3.668162712187498983e+03 1.469250648645463149e-03 3.444006324789777970e-04 6.776289300139524843e-05 2.266567580684113528e-02
-3.667120324374999200e+03 1.469231932738219006e-03 3.443928951633298602e-04 6.775866674214344040e-05 2.266570144148908478e-02
-3.666077936562499872e+03 1.469213211473715955e-03 3.443851556968404609e-04 6.775443938716435013e-05 2.266572708403236103e-02
-3.665035548749999634e+03 1.469194484849653754e-03 3.443774140786140482e-04 6.775021093603788994e-05 2.266575273447460348e-02
-3.663993160937500306e+03 1.469175752863731725e-03 3.443696703077545832e-04 6.774598138834378241e-05 2.266577839281944812e-02
-3.662950773124999159e+03 1.469157015513648324e-03 3.443619243833653224e-04 6.774175074366149262e-05 2.266580405907052745e-02
-3.661908385312499831e+03 1.469138272797098537e-03 3.443541763045494678e-04 6.773751900157017395e-05 2.266582973323149480e-02
-3.660865997499999139e+03 1.469119524711777350e-03 3.443464260704087580e-04 6.773328616164902042e-05 2.266585541530596187e-02
-3.659823609687499811e+03 1.469100771255380184e-03 3.443386736800456904e-04 6.772905222347676529e-05 2.266588110529761321e-02
-3.658781221874999119e+03 1.469082012425597253e-03 3.443309191325611904e-04 6.772481718663206048e-05 2.266590680321006052e-02
-3.657738834062499336e+03 1.469063248220119208e-03 3.443231624270562917e-04 6.772058105069331398e-05 2.266593250904697446e-02
-3.656696446249999553e+03 1.469044478636638215e-03 3.443154035626316486e-04 6.771634381523870339e-05 2.266595822281200490e-02
-3.655654058437499771e+03 1.469025703672841021e-03 3.443076425383866145e-04 6.771210547984627076e-05 2.266598394450877046e-02
-3.654611670624999533e+03 1.469006923326415023e-03 3.442998793534211388e-04 6.770786604409373291e-05 2.266600967414096612e-02
-3.653569282812500205e+03 1.468988137595044798e-03 3.442921140068335990e-04 6.770362550755867112e-05 2.266603541171223132e-02
-3.652526894999999968e+03 1.468969346476416441e-03 3.442843464977227521e-04 6.769938386981843627e-05 2.266606115722622980e-02
-3.651484507187499275e+03 1.468950549968212147e-03 3.442765768251860540e-04 6.769514113045020307e-05 2.266608691068661835e-02
-3.650442119374999493e+03 1.468931748068113240e-03 3.442688049883215026e-04 6.769089728903082096e-05 2.266611267209707459e-02
-3.649399731562499710e+03 1.468912940773800177e-03 3.442610309862254156e-04 6.768665234513707163e-05 2.266613844146124143e-02
-3.648357343749999472e+03 1.468894128082954068e-03 3.442532548179945439e-04 6.768240629834545215e-05 2.266616421878281037e-02
-3.647314955937500145e+03 1.468875309993248864e-03 3.442454764827243378e-04 6.767815914823218856e-05 2.266619000406545209e-02
-3.646272568124999452e+03 1.468856486502364590e-03 3.442376959795105727e-04 6.767391089437337136e-05 2.266621579731281297e-02
-3.645230180312499670e+03 1.468837657607973465e-03 3.442299133074480481e-04 6.766966153634491486e-05 2.266624159852859144e-02
-3.644187792500000342e+03 1.468818823307750958e-03 3.442221284656310216e-04 6.766541107372243524e-05 2.266626740771645471e-02
-3.643145404687499649e+03 1.468799983599369070e-03 3.442143414531534254e-04 6.766115950608137246e-05 2.266629322488008386e-02
-3.642103016874999867e+03 1.468781138480498068e-03 3.442065522691084328e-04 6.765690683299688192e-05 2.266631905002317732e-02
-3.641060629062499174e+03 1.468762287948809087e-03 3.441987609125892172e-04 6.765265305404405123e-05 2.266634488314939189e-02
-3.640018241249999846e+03 1.468743432001969789e-03 3.441909673826877049e-04 6.764839816879766985e-05 2.266637072426241906e-02
-3.638975853437499609e+03 1.468724570637646755e-03 3.441831716784960393e-04 6.764414217683225618e-05 2.266639657336596766e-02
-3.637933465625000281e+03 1.468705703853505698e-03 3.441753737991057674e-04 6.763988507772224733e-05 2.266642243046371880e-02
-3.636891077812500043e+03 1.468686831647211897e-03 3.441675737436075146e-04 6.763562687104175512e-05 2.266644829555935006e-02
-3.635848689999999351e+03 1.468667954016427378e-03 3.441597715110913101e-04 6.763136755636471522e-05 2.266647416865658765e-02
-3.634806302187499114e+03 1.468649070958814385e-03 3.441519671006472913e-04 6.762710713326485997e-05 2.266650004975910224e-02
-3.633763914374999786e+03 1.468630182472033642e-03 3.441441605113647827e-04 6.762284560131571847e-05 2.266652593887060960e-02
-3.632721526562499548e+03 1.468611288553742624e-03 3.441363517423322955e-04 6.761858296009054872e-05 2.266655183599480122e-02
-3.631679138750000220e+03 1.468592389201601404e-03 3.441285407926387204e-04 6.761431920916240548e-05 2.266657774113537901e-02
-3.630636750937499528e+03 1.468573484413263552e-03 3.441207276613713218e-04 6.761005434810418084e-05 2.266660365429606916e-02
-3.629594363125000200e+03 1.468554574186385023e-03 3.441129123476173099e-04 6.760578837648857718e-05 2.266662957548056315e-02
-3.628551975312499508e+03 1.468535658518620472e-03 3.441050948504640575e-04 6.760152129388790384e-05 2.266665550469258716e-02
-3.627509587500000180e+03 1.468516737407620431e-03 3.440972751689972569e-04 6.759725309987445663e-05 2.266668144193582923e-02
-3.626467199687499487e+03 1.468497810851037387e-03 3.440894533023030341e-04 6.759298379402030094e-05 2.266670738721403289e-02
-3.625424811874999705e+03 1.468478878846519705e-03 3.440816292494665936e-04 6.758871337589709559e-05 2.266673334053090696e-02
-3.624382424062499013e+03 1.468459941391717051e-03 3.440738030095723266e-04 6.758444184507644522e-05 2.266675930189017071e-02
-3.623340036249999685e+03 1.468440998484274321e-03 3.440659745817048411e-04 6.758016920112972403e-05 2.266678527129553991e-02
-3.622297648437499447e+03 1.468422050121838147e-03 3.440581439649478780e-04 6.757589544362814363e-05 2.266681124875076156e-02
-3.621255260625000119e+03 1.468403096302052339e-03 3.440503111583843106e-04 6.757162057214249548e-05 2.266683723425953756e-02
-3.620212872812498972e+03 1.468384137022559193e-03 3.440424761610969581e-04 6.756734458624351683e-05 2.266686322782560797e-02
-3.619170484999999644e+03 1.468365172281001869e-03 3.440346389721680976e-04 6.756306748550174165e-05 2.266688922945270246e-02
-3.618128097187498952e+03 1.468346202075017891e-03 3.440267995906796266e-04 6.755878926948740576e-05 2.266691523914455414e-02
-3.617085709374999624e+03 1.468327226402248034e-03 3.440189580157121960e-04 6.755450993777065009e-05 2.266694125690491696e-02
-3.616043321562499841e+03 1.468308245260328956e-03 3.440111142463468360e-04 6.755022948992116835e-05 2.266696728273750322e-02
-3.615000933749999604e+03 1.468289258646896227e-03 3.440032682816635467e-04 6.754594792550869492e-05 2.266699331664607034e-02
-3.613958545937499821e+03 1.468270266559584553e-03 3.439954201207419491e-04 6.754166524410258469e-05 2.266701935863435491e-02
-3.612916158125000038e+03 1.468251268996027988e-03 3.439875697626611217e-04 6.753738144527205703e-05 2.266704540870612475e-02
-3.611873770312499346e+03 1.468232265953857115e-03 3.439797172064998181e-04 6.753309652858597895e-05 2.266707146686508870e-02
-3.610831382499999563e+03 1.468213257430704254e-03 3.439718624513360867e-04 6.752881049361328521e-05 2.266709753311502845e-02
-3.609788994687499326e+03 1.468194243424196088e-03 3.439640054962472718e-04 6.752452333992235494e-05 2.266712360745968408e-02
-3.608746606874999543e+03 1.468175223931962765e-03 3.439561463403104460e-04 6.752023506708163501e-05 2.266714968990281298e-02
-3.607704219062499760e+03 1.468156198951629235e-03 3.439482849826024113e-04 6.751594567465904375e-05 2.266717578044816911e-02
-3.606661831249999977e+03 1.468137168480821743e-03 3.439404214221990479e-04 6.751165516222264857e-05 2.266720187909951334e-02
-3.605619443437499740e+03 1.468118132517162635e-03 3.439325556581758025e-04 6.750736352933997477e-05 2.266722798586062043e-02
-3.604577055624999048e+03 1.468099091058274906e-03 3.439246876896077964e-04 6.750307077557857476e-05 2.266725410073525127e-02
-3.603534667812499720e+03 1.468080044101779166e-03 3.439168175155692835e-04 6.749877690050559438e-05 2.266728022372714590e-02
-3.602492279999999482e+03 1.468060991645296241e-03 3.439089451351345721e-04 6.749448190368812525e-05 2.266730635484010686e-02
-3.601449892187499245e+03 1.468041933686442188e-03 3.439010705473765609e-04 6.749018578469283887e-05 2.266733249407787074e-02
-3.600407504374999462e+03 1.468022870222835665e-03 3.438931937513687990e-04 6.748588854308640674e-05 2.266735864144425391e-02
-3.599365116562499679e+03 1.468003801252091211e-03 3.438853147461829927e-04 6.748159017843510733e-05 2.266738479694300687e-02
-3.598322728749999442e+03 1.467984726771822497e-03 3.438774335308916069e-04 6.747729069030513780e-05 2.266741096057789395e-02
-3.597280340937500114e+03 1.467965646779642976e-03 3.438695501045657514e-04 6.747299007826238360e-05 2.266743713235272462e-02
-3.596237953125000331e+03 1.467946561273163935e-03 3.438616644662763734e-04 6.746868834187252689e-05 2.266746331227126668e-02
-3.595195565312499184e+03 1.467927470249995791e-03 3.438537766150936612e-04 6.746438548070104655e-05 2.266748950033732612e-02
-3.594153177499999401e+03 1.467908373707745278e-03 3.438458865500873692e-04 6.746008149431319105e-05 2.266751569655464996e-02
-3.593110789687499619e+03 1.467889271644021295e-03 3.438379942703271978e-04 6.745577638227400559e-05 2.266754190092705804e-02
-3.592068401874999836e+03 1.467870164056428841e-03 3.438300997748814378e-04 6.745147014414830497e-05 2.266756811345834247e-02
-3.591026014062500053e+03 1.467851050942572694e-03 3.438222030628183259e-04 6.744716277950066005e-05 2.266759433415228495e-02
-3.589983626250000270e+03 1.467831932300055686e-03 3.438143041332059361e-04 6.744285428789547905e-05 2.266762056301269146e-02
-3.588941238437499578e+03 1.467812808126478259e-03 3.438064029851110415e-04 6.743854466889691269e-05 2.266764680004335758e-02
-3.587898850624999341e+03 1.467793678419443025e-03 3.437984996176006859e-04 6.743423392206884066e-05 2.266767304524808235e-02
-3.586856462812499558e+03 1.467774543176547175e-03 3.437905940297407209e-04 6.742992204697508842e-05 2.266769929863067523e-02
-3.585814074999999775e+03 1.467755402395388336e-03 3.437826862205971604e-04 6.742560904317899354e-05 2.266772556019494914e-02
-3.584771687187499992e+03 1.467736256073563263e-03 3.437747761892347175e-04 6.742129491024398847e-05 2.266775182994469617e-02
-3.583729299374999300e+03 1.467717104208665678e-03 3.437668639347181594e-04 6.741697964773299065e-05 2.266777810788374661e-02
-3.582686911562499517e+03 1.467697946798289087e-03 3.437589494561114401e-04 6.741266325520884977e-05 2.266780439401588909e-02
-3.581644523749999735e+03 1.467678783840026995e-03 3.437510327524781343e-04 6.740834573223426643e-05 2.266783068834496429e-02
-3.580602135937499952e+03 1.467659615331467701e-03 3.437431138228813827e-04 6.740402707837149401e-05 2.266785699087476430e-02
-3.579559748124999714e+03 1.467640441270201459e-03 3.437351926663835132e-04 6.739970729318281299e-05 2.266788330160913675e-02
-3.578517360312499022e+03 1.467621261653815484e-03 3.437272692820463114e-04 6.739538637623013792e-05 2.266790962055189457e-02
-3.577474972499999240e+03 1.467602076479895259e-03 3.437193436689316172e-04 6.739106432707512586e-05 2.266793594770686107e-02
-3.576432584687499457e+03 1.467582885746028650e-03 3.437114158261000236e-04 6.738674114527936612e-05 2.266796228307786307e-02
-3.575390196874999674e+03 1.467563689449796153e-03 3.437034857526120694e-04 6.738241683040404142e-05 2.266798862666872735e-02
-3.574347809062500346e+03 1.467544487588781079e-03 3.436955534475275346e-04 6.737809138201029382e-05 2.266801497848328420e-02
-3.573305421249998744e+03 1.467525280160564358e-03 3.436876189099056025e-04 6.737376479965891303e-05 2.266804133852539163e-02
-3.572263033437500326e+03 1.467506067162724749e-03 3.436796821388052943e-04 6.736943708291048545e-05 2.266806770679885910e-02
-3.571220645624999179e+03 1.467486848592840579e-03 3.436717431332847635e-04 6.736510823132542132e-05 2.266809408330753423e-02
-3.570178257812499851e+03 1.467467624448487570e-03 3.436638018924017299e-04 6.736077824446387336e-05 2.266812046805525768e-02
-3.569135869999999613e+03 1.467448394727242098e-03 3.436558584152134797e-04 6.735644712188585878e-05 2.266814686104589097e-02
-3.568093482187499831e+03 1.467429159426676634e-03 3.436479127007765946e-04 6.735211486315100177e-05 2.266817326228325394e-02
-3.567051094374999138e+03 1.467409918544364516e-03 3.436399647481472763e-04 6.734778146781879098e-05 2.266819967177120809e-02
-3.566008706562499810e+03 1.467390672077874963e-03 3.436320145563812392e-04 6.734344693544856600e-05 2.266822608951362186e-02
-3.564966318749999573e+03 1.467371420024780014e-03 3.436240621245334383e-04 6.733911126559931402e-05 2.266825251551431858e-02
-3.563923930937500245e+03 1.467352162382645851e-03 3.436161074516584494e-04 6.733477445782996807e-05 2.266827894977717361e-02
-3.562881543124999098e+03 1.467332899149039957e-03 3.436081505368101434e-04 6.733043651169897325e-05 2.266830539230603458e-02
-3.561839155312499770e+03 1.467313630321526565e-03 3.436001913790422829e-04 6.732609742676477467e-05 2.266833184310477686e-02
-3.560796767499999078e+03 1.467294355897670122e-03 3.435922299774077089e-04 6.732175720258555996e-05 2.266835830217725847e-02
-3.559754379687499750e+03 1.467275075875032692e-03 3.435842663309589913e-04 6.731741583871921856e-05 2.266838476952733397e-02
-3.558711991874999512e+03 1.467255790251176337e-03 3.435763004387477242e-04 6.731307333472343665e-05 2.266841124515886138e-02
-3.557669604062499729e+03 1.467236499023659218e-03 3.435683322998253934e-04 6.730872969015576487e-05 2.266843772907575424e-02
-3.556627216249999947e+03 1.467217202190039928e-03 3.435603619132431594e-04 6.730438490457342862e-05 2.266846422128186017e-02
-3.555584828437499255e+03 1.467197899747877060e-03 3.435523892780508273e-04 6.730003897753336867e-05 2.266849072178103719e-02
-3.554542440624999017e+03 1.467178591694722704e-03 3.435444143932984192e-04 6.729569190859252580e-05 2.266851723057719536e-02
-3.553500052812499689e+03 1.467159278028131765e-03 3.435364372580349815e-04 6.729134369730739357e-05 2.266854374767419272e-02
-3.552457664999999452e+03 1.467139958745658501e-03 3.435284578713093976e-04 6.728699434323435710e-05 2.266857027307592892e-02
-3.551415277187499669e+03 1.467120633844852615e-03 3.435204762321699551e-04 6.728264384592951692e-05 2.266859680678626893e-02
-3.550372889375000341e+03 1.467101303323264461e-03 3.435124923396638569e-04 6.727829220494883802e-05 2.266862334880913321e-02
-3.549330501562500103e+03 1.467081967178440922e-03 3.435045061928385232e-04 6.727393941984797371e-05 2.266864989914835551e-02
-3.548288113749999411e+03 1.467062625407929968e-03 3.434965177907401811e-04 6.726958549018233332e-05 2.266867645780788060e-02
-3.547245725937499174e+03 1.467043278009275880e-03 3.434885271324152750e-04 6.726523041550716358e-05 2.266870302479158036e-02
-3.546203338124999846e+03 1.467023924980024024e-03 3.434805342169089479e-04 6.726087419537752146e-05 2.266872960010335447e-02
-3.545160950312499608e+03 1.467004566317715213e-03 3.434725390432662347e-04 6.725651682934808448e-05 2.266875618374710952e-02
-3.544118562500000280e+03 1.466985202019891995e-03 3.434645416105316820e-04 6.725215831697348948e-05 2.266878277572674169e-02
-3.543076174687500043e+03 1.466965832084092579e-03 3.434565419177488068e-04 6.724779865780800741e-05 2.266880937604615412e-02
-3.542033786874999805e+03 1.466946456507857346e-03 3.434485399639614512e-04 6.724343785140574656e-05 2.266883598470923605e-02
-3.540991399062499568e+03 1.466927075288720819e-03 3.434405357482118309e-04 6.723907589732059840e-05 2.266886260171993572e-02
-3.539949011250000240e+03 1.466907688424219473e-03 3.434325292695424329e-04 6.723471279510616978e-05 2.266888922708214932e-02
-3.538906623437499547e+03 1.466888295911886533e-03 3.434245205269949850e-04 6.723034854431591851e-05 2.266891586079976609e-02
-3.537864235625000219e+03 1.466868897749255222e-03 3.434165095196105646e-04 6.722598314450301774e-05 2.266894250287674120e-02
-3.536821847812499072e+03 1.466849493933856377e-03 3.434084962464299781e-04 6.722161659522035606e-05 2.266896915331696738e-02
-3.535779459999999744e+03 1.466830084463218884e-03 3.434004807064933271e-04 6.721724889602078139e-05 2.266899581212437897e-02
-3.534737072187499507e+03 1.466810669334872716e-03 3.433924628988397373e-04 6.721288004645673507e-05 2.266902247930288952e-02
-3.533694684375000179e+03 1.466791248546342854e-03 3.433844428225086057e-04 6.720851004608049582e-05 2.266904915485642297e-02
-3.532652296562499942e+03 1.466771822095154065e-03 3.433764204765381908e-04 6.720413889444415260e-05 2.266907583878892754e-02
-3.531609908749999249e+03 1.466752389978832633e-03 3.433683958599664256e-04 6.719976659109942849e-05 2.266910253110432025e-02
-3.530567520937499012e+03 1.466732952194898121e-03 3.433603689718309183e-04 6.719539313559806009e-05 2.266912923180652850e-02
-3.529525133124999684e+03 1.466713508740872911e-03 3.433523398111681382e-04 6.719101852749130967e-05 2.266915594089950400e-02
-3.528482745312499446e+03 1.466694059614277431e-03 3.433443083770147718e-04 6.718664276633035820e-05 2.266918265838718111e-02
-3.527440357500000118e+03 1.466674604812627774e-03 3.433362746684061502e-04 6.718226585166615623e-05 2.266920938427349763e-02
-3.526397969687498971e+03 1.466655144333442202e-03 3.433282386843776587e-04 6.717788778304922066e-05 2.266923611856239487e-02
-3.525355581874999643e+03 1.466635678174234639e-03 3.433202004239638695e-04 6.717350856003019035e-05 2.266926286125782453e-02
-3.524313194062499406e+03 1.466616206332519226e-03 3.433121598861990837e-04 6.716912818215920269e-05 2.266928961236371748e-02
-3.523270806249999623e+03 1.466596728805808370e-03 3.433041170701164641e-04 6.716474664898623248e-05 2.266931637188405665e-02
-3.522228418437499840e+03 1.466577245591613177e-03 3.432960719747497696e-04 6.716036396006111898e-05 2.266934313982277294e-02
-3.521186030624999148e+03 1.466557756687442149e-03 3.432880245991306450e-04 6.715598011493333552e-05 2.266936991618381109e-02
-3.520143642812499365e+03 1.466538262090804224e-03 3.432799749422913859e-04 6.715159511315217926e-05 2.266939670097115750e-02
-3.519101254999999583e+03 1.466518761799204870e-03 3.432719230032634200e-04 6.714720895426678474e-05 2.266942349418877081e-02
-3.518058867187499800e+03 1.466499255810148903e-03 3.432638687810774165e-04 6.714282163782593410e-05 2.266945029584059579e-02
-3.517016479375000017e+03 1.466479744121140924e-03 3.432558122747637191e-04 6.713843316337830109e-05 2.266947710593059453e-02
-3.515974091562498870e+03 1.466460226729682063e-03 3.432477534833519670e-04 6.713404353047219353e-05 2.266950392446275345e-02
-3.514931703749999087e+03 1.466440703633273236e-03 3.432396924058715281e-04 6.712965273865585149e-05 2.266953075144103810e-02
-3.513889315937499305e+03 1.466421174829414271e-03 3.432316290413507946e-04 6.712526078747716265e-05 2.266955758686942102e-02
-3.512846928124999522e+03 1.466401640315601962e-03 3.432235633888182673e-04 6.712086767648382498e-05 2.266958443075187124e-02
-3.511804540312499739e+03 1.466382100089332671e-03 3.432154954473009829e-04 6.711647340522331959e-05 2.266961128309238210e-02
-3.510762152499999956e+03 1.466362554148101889e-03 3.432074252158263581e-04 6.711207797324285655e-05 2.266963814389491572e-02
-3.509719764687499264e+03 1.466343002489401640e-03 3.431993526934203997e-04 6.710768138008936132e-05 2.266966501316347582e-02
-3.508677376874999936e+03 1.466323445110724382e-03 3.431912778791091690e-04 6.710328362530981359e-05 2.266969189090202799e-02
-3.507634989062499244e+03 1.466303882009561488e-03 3.431832007719182393e-04 6.709888470845055606e-05 2.266971877711456904e-02
-3.506592601249999461e+03 1.466284313183399994e-03 3.431751213708720454e-04 6.709448462905797208e-05 2.266974567180508188e-02
-3.505550213437499679e+03 1.466264738629728453e-03 3.431670396749949680e-04 6.709008338667816042e-05 2.266977257497757373e-02
-3.504507825624999441e+03 1.466245158346032385e-03 3.431589556833105205e-04 6.708568098085693524e-05 2.266979948663604486e-02
-3.503465437812500113e+03 1.466225572329797307e-03 3.431508693948421077e-04 6.708127741113988031e-05 2.266982640678445737e-02
-3.502423049999999876e+03 1.466205980578504618e-03 3.431427808086119418e-04 6.707687267707247096e-05 2.266985333542684278e-02
-3.501380662187499638e+03 1.466186383089636584e-03 3.431346899236424521e-04 6.707246677819972175e-05 2.266988027256720481e-02
-3.500338274375000310e+03 1.466166779860673735e-03 3.431265967389548208e-04 6.706805971406672856e-05 2.266990721820954027e-02
-3.499295886562499618e+03 1.466147170889094652e-03 3.431185012535698507e-04 6.706365148421801806e-05 2.266993417235785985e-02
-3.498253498749999380e+03 1.466127556172375310e-03 3.431104034665081819e-04 6.705924208819810336e-05 2.266996113501615340e-02
-3.497211110937500052e+03 1.466107935707992123e-03 3.431023033767893705e-04 6.705483152555117231e-05 2.266998810618846630e-02
-3.496168723124999815e+03 1.466088309493419331e-03 3.430942009834329182e-04 6.705041979582126370e-05 2.267001508587881270e-02
-3.495126335312499577e+03 1.466068677526129443e-03 3.430860962854572426e-04 6.704600689855214524e-05 2.267004207409117553e-02
-3.494083947499999795e+03 1.466049039803594099e-03 3.430779892818805986e-04 6.704159283328731361e-05 2.267006907082960709e-02
-3.493041559687500012e+03 1.466029396323282122e-03 3.430698799717203738e-04 6.703717759956996734e-05 2.267009607609812155e-02
-3.491999171874999320e+03 1.466009747082663416e-03 3.430617683539938473e-04 6.703276119694325072e-05 2.267012308990076774e-02
-3.490956784062499537e+03 1.465990092079202251e-03 3.430536544277174309e-04 6.702834362495003703e-05 2.267015011224152166e-02
-3.489914396249999754e+03 1.465970431310365278e-03 3.430455381919069401e-04 6.702392488313280649e-05 2.267017714312444948e-02
-3.488872008437499517e+03 1.465950764773616332e-03 3.430374196455775399e-04 6.701950497103395803e-05 2.267020418255359313e-02
-3.487829620624999734e+03 1.465931092466417731e-03 3.430292987877443410e-04 6.701508388819560596e-05 2.267023123053295633e-02
-3.486787232812499951e+03 1.465911414386230271e-03 3.430211756174213157e-04 6.701066163415964777e-05 2.267025828706660875e-02
-3.485744845000000169e+03 1.465891730530513451e-03 3.430130501336222737e-04 6.700623820846766921e-05 2.267028535215856455e-02
-3.484702457187500386e+03 1.465872040896723733e-03 3.430049223353601033e-04 6.700181361066120185e-05 2.267031242581289338e-02
-3.483660069374999239e+03 1.465852345482318879e-03 3.429967922216475298e-04 6.699738784028134357e-05 2.267033950803360939e-02
-3.482617681562499456e+03 1.465832644284753399e-03 3.429886597914967366e-04 6.699296089686902962e-05 2.267036659882480654e-02
-3.481575293749999673e+03 1.465812937301480502e-03 3.429805250439187147e-04 6.698853277996504616e-05 2.267039369819048161e-02
-3.480532905937500345e+03 1.465793224529952313e-03 3.429723879779245088e-04 6.698410348910982699e-05 2.267042080613472857e-02
-3.479490518124999653e+03 1.465773505967618573e-03 3.429642485925243510e-04 6.697967302384358909e-05 2.267044792266159625e-02
-3.478448130312499870e+03 1.465753781611928586e-03 3.429561068867279850e-04 6.697524138370644100e-05 2.267047504777512310e-02
-3.477405742499999633e+03 1.465734051460329708e-03 3.429479628595447213e-04 6.697080856823798981e-05 2.267050218147939264e-02
-3.476363354687500305e+03 1.465714315510267774e-03 3.429398165099830568e-04 6.696637457697791039e-05 2.267052932377844679e-02
-3.475320966874999158e+03 1.465694573759187104e-03 3.429316678370509467e-04 6.696193940946545747e-05 2.267055647467638643e-02
-3.474278579062500285e+03 1.465674826204530498e-03 3.429235168397561291e-04 6.695750306523968250e-05 2.267058363417725000e-02
-3.473236191249999138e+03 1.465655072843739457e-03 3.429153635171053121e-04 6.695306554383942009e-05 2.267061080228510717e-02
-3.472193803437499810e+03 1.465635313674253310e-03 3.429072078681046618e-04 6.694862684480328799e-05 2.267063797900406921e-02
-3.471151415624999572e+03 1.465615548693510739e-03 3.428990498917602360e-04 6.694418696766957872e-05 2.267066516433816764e-02
-3.470109027812500244e+03 1.465595777898949775e-03 3.428908895870772249e-04 6.693974591197644926e-05 2.267069235829149640e-02
-3.469066640000000007e+03 1.465576001288003459e-03 3.428827269530602224e-04 6.693530367726185329e-05 2.267071956086813556e-02
-3.468024252187499314e+03 1.465556218858106571e-03 3.428745619887134432e-04 6.693086026306333794e-05 2.267074677207218947e-02
-3.466981864374999077e+03 1.465536430606693453e-03 3.428663946930402343e-04 6.692641566891830123e-05 2.267077399190772780e-02
-3.465939476562499749e+03 1.465516636531190861e-03 3.428582250650436176e-04 6.692196989436400569e-05 2.267080122037883061e-02
-3.464897088749999511e+03 1.465496836629030970e-03 3.428500531037258561e-04 6.691752293893725304e-05 2.267082845748961267e-02
-3.463854700937500183e+03 1.465477030897641619e-03 3.428418788080888875e-04 6.691307480217493987e-05 2.267085570324417487e-02
-3.462812313124999037e+03 1.465457219334448044e-03 3.428337021771338364e-04 6.690862548361333937e-05 2.267088295764656258e-02
-3.461769925312499709e+03 1.465437401936875482e-03 3.428255232098616104e-04 6.690417498278875181e-05 2.267091022070093220e-02
-3.460727537499999016e+03 1.465417578702346785e-03 3.428173419052721414e-04 6.689972329923717933e-05 2.267093749241135339e-02
-3.459685149687500143e+03 1.465397749628283936e-03 3.428091582623649276e-04 6.689527043249436655e-05 2.267096477278194439e-02
-3.458642761874999451e+03 1.465377914712107186e-03 3.428009722801393048e-04 6.689081638209570574e-05 2.267099206181680954e-02
-3.457600374062499213e+03 1.465358073951233964e-03 3.427927839575932532e-04 6.688636114757665692e-05 2.267101935952006014e-02
-3.456557986249998976e+03 1.465338227343084302e-03 3.427845932937245363e-04 6.688190472847212447e-05 2.267104666589580056e-02
-3.455515598437499648e+03 1.465318374885071079e-03 3.427764002875307550e-04 6.687744712431689079e-05 2.267107398094815249e-02
-3.454473210624999865e+03 1.465298516574609989e-03 3.427682049380085345e-04 6.687298833464558920e-05 2.267110130468124457e-02
-3.453430822812500082e+03 1.465278652409113258e-03 3.427600072441536324e-04 6.686852835899251420e-05 2.267112863709916729e-02
-3.452388435000000300e+03 1.465258782385991162e-03 3.427518072049621318e-04 6.686406719689170282e-05 2.267115597820607703e-02
-3.451346047187499153e+03 1.465238906502653541e-03 3.427436048194284351e-04 6.685960484787701588e-05 2.267118332800608510e-02
-3.450303659374999825e+03 1.465219024756509586e-03 3.427354000865474328e-04 6.685514131148207026e-05 2.267121068650331320e-02
-3.449261271562499587e+03 1.465199137144964150e-03 3.427271930053127683e-04 6.685067658724017114e-05 2.267123805370191078e-02
-3.448218883749999804e+03 1.465179243665423172e-03 3.427189835747174347e-04 6.684621067468443395e-05 2.267126542960597874e-02
-3.447176495937499567e+03 1.465159344315290204e-03 3.427107717937543708e-04 6.684174357334786573e-05 2.267129281421968387e-02
-3.446134108125000239e+03 1.465139439091966847e-03 3.427025576614155396e-04 6.683727528276294492e-05 2.267132020754715482e-02
-3.445091720312499547e+03 1.465119527992853185e-03 3.426943411766926332e-04 6.683280580246221778e-05 2.267134760959253759e-02
-3.444049332500000219e+03 1.465099611015348432e-03 3.426861223385766386e-04 6.682833513197771553e-05 2.267137502035996774e-02
-3.443006944687499526e+03 1.465079688156849420e-03 3.426779011460575133e-04 6.682386327084142877e-05 2.267140243985358780e-02
-3.441964556874999744e+03 1.465059759414752113e-03 3.426696775981255940e-04 6.681939021858499569e-05 2.267142986807754723e-02
-3.440922169062499052e+03 1.465039824786451604e-03 3.426614516937695368e-04 6.681491597473990544e-05 2.267145730503601284e-02
-3.439879781250000178e+03 1.465019884269339739e-03 3.426532234319783232e-04 6.681044053883733545e-05 2.267148475073313407e-02
-3.438837393437499486e+03 1.464999937860806409e-03 3.426449928117400673e-04 6.680596391040821919e-05 2.267151220517306040e-02
-3.437795005625000158e+03 1.464979985558244541e-03 3.426367598320419617e-04 6.680148608898328687e-05 2.267153966835995862e-02
-3.436752617812499011e+03 1.464960027359038823e-03 3.426285244918711448e-04 6.679700707409295696e-05 2.267156714029798861e-02
-3.435710229999999683e+03 1.464940063260577411e-03 3.426202867902138874e-04 6.679252686526759375e-05 2.267159462099129982e-02
-3.434667842187498991e+03 1.464920093260245210e-03 3.426120467260559727e-04 6.678804546203706007e-05 2.267162211044407641e-02
-3.433625454374999663e+03 1.464900117355424957e-03 3.426038042983823705e-04 6.678356286393119165e-05 2.267164960866050599e-02
-3.432583066562499880e+03 1.464880135543499820e-03 3.425955595061778340e-04 6.677907907047943119e-05 2.267167711564471028e-02
-3.431540678749999643e+03 1.464860147821848632e-03 3.425873123484264658e-04 6.677459408121108587e-05 2.267170463140091852e-02
-3.430498290937499860e+03 1.464840154187850661e-03 3.425790628241114468e-04 6.677010789565516471e-05 2.267173215593328364e-02
-3.429455903125000077e+03 1.464820154638884087e-03 3.425708109322157953e-04 6.676562051334048700e-05 2.267175968924597593e-02
-3.428413515312500294e+03 1.464800149172322541e-03 3.425625566717215541e-04 6.676113193379547902e-05 2.267178723134320034e-02
-3.427371127500000512e+03 1.464780137785542686e-03 3.425543000416107113e-04 6.675664215654848570e-05 2.267181478222913063e-02
-3.426328739687499365e+03 1.464760120475915766e-03 3.425460410408640629e-04 6.675215118112768937e-05 2.267184234190796135e-02
-3.425286351874999582e+03 1.464740097240812807e-03 3.425377796684622419e-04 6.674765900706079800e-05 2.267186991038387667e-02
-3.424243964062499799e+03 1.464720068077603101e-03 3.425295159233852308e-04 6.674316563387527564e-05 2.267189748766106419e-02
-3.423201576250000016e+03 1.464700032983655290e-03 3.425212498046123076e-04 6.673867106109861343e-05 2.267192507374375318e-02
-3.422159188437499779e+03 1.464679991956335412e-03 3.425129813111223165e-04 6.673417528825785526e-05 2.267195266863610004e-02
-3.421116800624999541e+03 1.464659944993007556e-03 3.425047104418932342e-04 6.672967831487976046e-05 2.267198027234233054e-02
-3.420074412812499304e+03 1.464639892091035593e-03 3.424964371959028208e-04 6.672518014049099344e-05 2.267200788486664967e-02
-3.419032024999999521e+03 1.464619833247781224e-03 3.424881615721280231e-04 6.672068076461786629e-05 2.267203550621325892e-02
-3.417989637187499284e+03 1.464599768460604851e-03 3.424798835695451915e-04 6.671618018678651489e-05 2.267206313638637713e-02
-3.416947249374999956e+03 1.464579697726864057e-03 3.424716031871304599e-04 6.671167840652281764e-05 2.267209077539019541e-02
-3.415904861562499264e+03 1.464559621043917507e-03 3.424633204238585523e-04 6.670717542335234120e-05 2.267211842322894647e-02
-3.414862473749999481e+03 1.464539538409118449e-03 3.424550352787045183e-04 6.670267123680046254e-05 2.267214607990685610e-02
-3.413820085937499698e+03 1.464519449819821646e-03 3.424467477506423232e-04 6.669816584639234175e-05 2.267217374542812580e-02
-3.412777698125000370e+03 1.464499355273380776e-03 3.424384578386453358e-04 6.669365925165284079e-05 2.267220141979698830e-02
-3.411735310312499223e+03 1.464479254767143881e-03 3.424301655416866542e-04 6.668915145210661832e-05 2.267222910301765898e-02
-3.410692922499998986e+03 1.464459148298462039e-03 3.424218708587383462e-04 6.668464244727806195e-05 2.267225679509438444e-02
-3.409650534687499203e+03 1.464439035864682857e-03 3.424135737887725340e-04 6.668013223669131534e-05 2.267228449603138005e-02
-3.408608146874999875e+03 1.464418917463150907e-03 3.424052743307597676e-04 6.667562081987026467e-05 2.267231220583289242e-02
-3.407565759062499637e+03 1.464398793091212930e-03 3.423969724836708681e-04 6.667110819633855216e-05 2.267233992450315080e-02
-3.406523371250000309e+03 1.464378662746209162e-03 3.423886682464757892e-04 6.666659436561965741e-05 2.267236765204639487e-02
-3.405480983437500072e+03 1.464358526425482004e-03 3.423803616181439425e-04 6.666207932723670763e-05 2.267239538846685734e-02
-3.404438595624999380e+03 1.464338384126371911e-03 3.423720525976438724e-04 6.665756308071266742e-05 2.267242313376880217e-02
-3.403396207812499142e+03 1.464318235846215647e-03 3.423637411839439062e-04 6.665304562557010837e-05 2.267245088795646554e-02
-3.402353819999999814e+03 1.464298081582350412e-03 3.423554273760116124e-04 6.664852696133152072e-05 2.267247865103410101e-02
-3.401311432187499577e+03 1.464277921332111454e-03 3.423471111728139632e-04 6.664400708751908303e-05 2.267250642300595864e-02
-3.400269044374999339e+03 1.464257755092832070e-03 3.423387925733174428e-04 6.663948600365477055e-05 2.267253420387630933e-02
-3.399226656562499556e+03 1.464237582861842519e-03 3.423304715764872888e-04 6.663496370926024685e-05 2.267256199364937538e-02
-3.398184268749999774e+03 1.464217404636475664e-03 3.423221481812896601e-04 6.663044020385693153e-05 2.267258979232943811e-02
-3.397141880937499991e+03 1.464197220414058297e-03 3.423138223866881678e-04 6.662591548696598670e-05 2.267261759992077880e-02
-3.396099493125000208e+03 1.464177030191917209e-03 3.423054941916476158e-04 6.662138955810839830e-05 2.267264541642763712e-02
-3.395057105312499061e+03 1.464156833967379407e-03 3.422971635951308563e-04 6.661686241680489474e-05 2.267267324185430477e-02
-3.394014717499999279e+03 1.464136631737767780e-03 3.422888305961011208e-04 6.661233406257591986e-05 2.267270107620502836e-02
-3.392972329687499496e+03 1.464116423500404131e-03 3.422804951935202859e-04 6.660780449494163287e-05 2.267272891948411001e-02
-3.391929941874999713e+03 1.464096209252610048e-03 3.422721573863502821e-04 6.660327371342205749e-05 2.267275677169579978e-02
-3.390887554062499930e+03 1.464075988991704515e-03 3.422638171735519559e-04 6.659874171753682437e-05 2.267278463284439979e-02
-3.389845166249999693e+03 1.464055762715004132e-03 3.422554745540858827e-04 6.659420850680541513e-05 2.267281250293417746e-02
-3.388802778437500365e+03 1.464035530419826149e-03 3.422471295269116621e-04 6.658967408074712162e-05 2.267284038196940715e-02
-3.387760390624999218e+03 1.464015292103483480e-03 3.422387820909886225e-04 6.658513843888077492e-05 2.267286826995441179e-02
-3.386718002812499890e+03 1.463995047763289254e-03 3.422304322452756047e-04 6.658060158072523320e-05 2.267289616689346921e-02
-3.385675614999999652e+03 1.463974797396555517e-03 3.422220799887302025e-04 6.657606350579886676e-05 2.267292407279085376e-02
-3.384633227187499870e+03 1.463954541000589762e-03 3.422137253203102808e-04 6.657152421361991037e-05 2.267295198765088143e-02
-3.383590839374999177e+03 1.463934278572702518e-03 3.422053682389724033e-04 6.656698370370634128e-05 2.267297991147784395e-02
-3.382548451562500304e+03 1.463914010110197372e-03 3.421970087436730797e-04 6.656244197557587927e-05 2.267300784427605034e-02
-3.381506063749999612e+03 1.463893735610381384e-03 3.421886468333675728e-04 6.655789902874600017e-05 2.267303578604978540e-02
-3.380463675937500284e+03 1.463873455070556842e-03 3.421802825070114165e-04 6.655335486273390873e-05 2.267306373680339285e-02
-3.379421288124999137e+03 1.463853168488023649e-03 3.421719157635584097e-04 6.654880947705655225e-05 2.267309169654114359e-02
-3.378378900312499809e+03 1.463832875860083876e-03 3.421635466019629481e-04 6.654426287123079667e-05 2.267311966526736750e-02
-3.377336512499999117e+03 1.463812577184034390e-03 3.421551750211780174e-04 6.653971504477291165e-05 2.267314764298639096e-02
-3.376294124687499789e+03 1.463792272457173143e-03 3.421468010201560617e-04 6.653516599719920749e-05 2.267317562970250916e-02
-3.375251736874999551e+03 1.463771961676793749e-03 3.421384245978495247e-04 6.653061572802568280e-05 2.267320362542005197e-02
-3.374209349062500223e+03 1.463751644840189823e-03 3.421300457532094408e-04 6.652606423676805155e-05 2.267323163014335966e-02
-3.373166961249998621e+03 1.463731321944654763e-03 3.421216644851867361e-04 6.652151152294171605e-05 2.267325964387673781e-02
-3.372124573437500203e+03 1.463710992987477194e-03 3.421132807927316859e-04 6.651695758606197015e-05 2.267328766662452671e-02
-3.371082185624999056e+03 1.463690657965945746e-03 3.421048946747937526e-04 6.651240242564372825e-05 2.267331569839104236e-02
-3.370039797812499728e+03 1.463670316877347961e-03 3.420965061303221817e-04 6.650784604120178278e-05 2.267334373918064236e-02
-3.368997409999999491e+03 1.463649969718970297e-03 3.420881151582652428e-04 6.650328843225050603e-05 2.267337178899764966e-02
-3.367955022187499708e+03 1.463629616488092925e-03 3.420797217575705551e-04 6.649872959830421609e-05 2.267339984784642534e-02
-3.366912634374999470e+03 1.463609257182002087e-03 3.420713259271854125e-04 6.649416953887670248e-05 2.267342791573127847e-02
-3.365870246562500142e+03 1.463588891797975569e-03 3.420629276660564584e-04 6.648960825348189027e-05 2.267345599265657360e-02
-3.364827858749999450e+03 1.463568520333293106e-03 3.420545269731295229e-04 6.648504574163306756e-05 2.267348407862666143e-02
-3.363785470937500122e+03 1.463548142785232268e-03 3.420461238473498401e-04 6.648048200284353598e-05 2.267351217364589264e-02
-3.362743083124998975e+03 1.463527759151068020e-03 3.420377182876624812e-04 6.647591703662623127e-05 2.267354027771860403e-02
-3.361700695312499647e+03 1.463507369428075329e-03 3.420293102930114875e-04 6.647135084249385876e-05 2.267356839084917752e-02
-3.360658307499999864e+03 1.463486973613524825e-03 3.420208998623403582e-04 6.646678341995883917e-05 2.267359651304197074e-02
-3.359615919687500082e+03 1.463466571704689087e-03 3.420124869945918877e-04 6.646221476853341706e-05 2.267362464430134478e-02
-3.358573531874999844e+03 1.463446163698837012e-03 3.420040716887083826e-04 6.645764488772943040e-05 2.267365278463164338e-02
-3.357531144062499607e+03 1.463425749593234241e-03 3.419956539436316075e-04 6.645307377705869005e-05 2.267368093403725887e-02
-3.356488756249999369e+03 1.463405329385148584e-03 3.419872337583026761e-04 6.644850143603260031e-05 2.267370909252254541e-02
-3.355446368437499586e+03 1.463384903071843516e-03 3.419788111316618895e-04 6.644392786416232152e-05 2.267373726009188489e-02
-3.354403980624999349e+03 1.463364470650581860e-03 3.419703860626493314e-04 6.643935306095879718e-05 2.267376543674965578e-02
-3.353361592812499566e+03 1.463344032118624486e-03 3.419619585502042185e-04 6.643477702593272687e-05 2.267379362250024691e-02
-3.352319204999999783e+03 1.463323587473230316e-03 3.419535285932650084e-04 6.643019975859456618e-05 2.267382181734801244e-02
-3.351276817187499546e+03 1.463303136711657619e-03 3.419450961907697251e-04 6.642562125845429639e-05 2.267385002129735858e-02
-3.350234429375000218e+03 1.463282679831161412e-03 3.419366613416560132e-04 6.642104152502208852e-05 2.267387823435267763e-02
-3.349192041562499981e+03 1.463262216828996928e-03 3.419282240448603244e-04 6.641646055780747661e-05 2.267390645651834458e-02
-3.348149653749999288e+03 1.463241747702417016e-03 3.419197842993192192e-04 6.641187835631983207e-05 2.267393468779875521e-02
-3.347107265937499051e+03 1.463221272448671922e-03 3.419113421039679025e-04 6.640729492006837724e-05 2.267396292819831571e-02
-3.346064878124999723e+03 1.463200791065012545e-03 3.419028974577415251e-04 6.640271024856198208e-05 2.267399117772142189e-02
-3.345022490312499485e+03 1.463180303548684792e-03 3.418944503595742622e-04 6.639812434130927261e-05 2.267401943637246259e-02
-3.343980102500000157e+03 1.463159809896936309e-03 3.418860008083999635e-04 6.639353719781869868e-05 2.267404770415586829e-02
-3.342937714687500375e+03 1.463139310107011270e-03 3.418775488031516115e-04 6.638894881759831710e-05 2.267407598107601396e-02
-3.341895326874999682e+03 1.463118804176152116e-03 3.418690943427615380e-04 6.638435920015604917e-05 2.267410426713732316e-02
-3.340852939062499900e+03 1.463098292101600853e-03 3.418606374261621292e-04 6.637976834499953157e-05 2.267413256234422983e-02
-3.339810551250000117e+03 1.463077773880596235e-03 3.418521780522840365e-04 6.637517625163607572e-05 2.267416086670113670e-02
-3.338768163437499879e+03 1.463057249510376582e-03 3.418437162200580197e-04 6.637058291957283044e-05 2.267418918021244997e-02
-3.337725775625000097e+03 1.463036718988176962e-03 3.418352519284144049e-04 6.636598834831660570e-05 2.267421750288259319e-02
-3.336683387812499404e+03 1.463016182311234828e-03 3.418267851762821089e-04 6.636139253737407596e-05 2.267424583471601418e-02
-3.335640999999999622e+03 1.462995639476779393e-03 3.418183159625901566e-04 6.635679548625150910e-05 2.267427417571710527e-02
-3.334598612187499839e+03 1.462975090482045073e-03 3.418098442862667059e-04 6.635219719445503749e-05 2.267430252589031081e-02
-3.333556224375000056e+03 1.462954535324259998e-03 3.418013701462389929e-04 6.634759766149046821e-05 2.267433088524008558e-02
-3.332513836562500273e+03 1.462933974000651862e-03 3.417928935414344164e-04 6.634299688686337798e-05 2.267435925377084271e-02
-3.331471448749999126e+03 1.462913406508448144e-03 3.417844144707788030e-04 6.633839487007905890e-05 2.267438763148703698e-02
-3.330429060937499344e+03 1.462892832844873503e-03 3.417759329331978169e-04 6.633379161064261332e-05 2.267441601839308846e-02
-3.329386673124999561e+03 1.462872253007148696e-03 3.417674489276167969e-04 6.632918710805884546e-05 2.267444441449344497e-02
-3.328344285312499778e+03 1.462851666992497730e-03 3.417589624529597807e-04 6.632458136183220717e-05 2.267447281979256130e-02
-3.327301897499999995e+03 1.462831074798138327e-03 3.417504735081509145e-04 6.631997437146705543e-05 2.267450123429490608e-02
-3.326259509687499758e+03 1.462810476421288856e-03 3.417419820921129892e-04 6.631536613646739483e-05 2.267452965800489939e-02
-3.325217121874999975e+03 1.462789871859166606e-03 3.417334882037688501e-04 6.631075665633701316e-05 2.267455809092701335e-02
-3.324174734062499283e+03 1.462769261108985610e-03 3.417249918420399326e-04 6.630614593057938648e-05 2.267458653306569927e-02
-3.323132346249999500e+03 1.462748644167958167e-03 3.417164930058481064e-04 6.630153395869785532e-05 2.267461498442544660e-02
-3.322089958437499718e+03 1.462728021033296794e-03 3.417079916941136684e-04 6.629692074019531299e-05 2.267464344501067194e-02
-3.321047570624999480e+03 1.462707391702210320e-03 3.416994879057565909e-04 6.629230627457454437e-05 2.267467191482587519e-02
-3.320005182812499243e+03 1.462686756171906926e-03 3.416909816396965748e-04 6.628769056133799553e-05 2.267470039387553191e-02
-3.318962794999999460e+03 1.462666114439591970e-03 3.416824728948521283e-04 6.628307359998790926e-05 2.267472888216408300e-02
-3.317920407187499677e+03 1.462645466502471682e-03 3.416739616701414887e-04 6.627845539002624373e-05 2.267475737969602487e-02
-3.316878019375000349e+03 1.462624812357746868e-03 3.416654479644821887e-04 6.627383593095467252e-05 2.267478588647584697e-02
-3.315835631562499657e+03 1.462604152002620938e-03 3.416569317767911102e-04 6.626921522227462527e-05 2.267481440250801450e-02
-3.314793243749999874e+03 1.462583485434292745e-03 3.416484131059843764e-04 6.626459326348739607e-05 2.267484292779701691e-02
-3.313750855937500091e+03 1.462562812649958978e-03 3.416398919509777308e-04 6.625997005409372338e-05 2.267487146234734713e-02
-3.312708468124999854e+03 1.462542133646817623e-03 3.416313683106862124e-04 6.625534559359441342e-05 2.267490000616346688e-02
-3.311666080312500071e+03 1.462521448422061249e-03 3.416228421840238842e-04 6.625071988148982516e-05 2.267492855924991418e-02
-3.310623692499999834e+03 1.462500756972884156e-03 3.416143135699048635e-04 6.624609291728006009e-05 2.267495712161117158e-02
-3.309581304687499596e+03 1.462480059296476960e-03 3.416057824672421293e-04 6.624146470046500285e-05 2.267498569325170424e-02
-3.308538916875000268e+03 1.462459355390028541e-03 3.415972488749480641e-04 6.623683523054436190e-05 2.267501427417605714e-02
-3.307496529062499576e+03 1.462438645250727131e-03 3.415887127919346169e-04 6.623220450701737137e-05 2.267504286438870587e-02
-3.306454141249999793e+03 1.462417928875759656e-03 3.415801742171129234e-04 6.622757252938315695e-05 2.267507146389418499e-02
-3.305411753437499556e+03 1.462397206262308494e-03 3.415716331493934147e-04 6.622293929714066817e-05 2.267510007269699090e-02
-3.304369365624999773e+03 1.462376477407557754e-03 3.415630895876863049e-04 6.621830480978833954e-05 2.267512869080161308e-02
-3.303326977812499536e+03 1.462355742308686776e-03 3.415545435309006697e-04 6.621366906682449717e-05 2.267515731821261038e-02
-3.302284590000000208e+03 1.462335000962877501e-03 3.415459949779454225e-04 6.620903206774727743e-05 2.267518595493448613e-02
-3.301242202187499515e+03 1.462314253367304933e-03 3.415374439277282293e-04 6.620439381205443720e-05 2.267521460097173328e-02
-3.300199814374999278e+03 1.462293499519147109e-03 3.415288903791569193e-04 6.619975429924346234e-05 2.267524325632892107e-02
-3.299157426562499495e+03 1.462272739415576431e-03 3.415203343311379119e-04 6.619511352881167607e-05 2.267527192101057368e-02
-3.298115038749999712e+03 1.462251973053765950e-03 3.415117757825772470e-04 6.619047150025604922e-05 2.267530059502119791e-02
-3.297072650937499930e+03 1.462231200430886332e-03 3.415032147323809105e-04 6.618582821307334937e-05 2.267532927836533180e-02
-3.296030263124999692e+03 1.462210421544105424e-03 3.414946511794534245e-04 6.618118366675997816e-05 2.267535797104753420e-02
-3.294987875312499000e+03 1.462189636390593458e-03 3.414860851226987149e-04 6.617653786081222880e-05 2.267538667307231540e-02
-3.293945487499999672e+03 1.462168844967514378e-03 3.414775165610207074e-04 6.617189079472604216e-05 2.267541538444422036e-02
-3.292903099687499889e+03 1.462148047272031045e-03 3.414689454933224062e-04 6.616724246799706095e-05 2.267544410516783571e-02
-3.291860711874999652e+03 1.462127243301307835e-03 3.414603719185058399e-04 6.616259288012079232e-05 2.267547283524766477e-02
-3.290818324062500324e+03 1.462106433052503705e-03 3.414517958354729285e-04 6.615794203059233690e-05 2.267550157468827335e-02
-3.289775936249999177e+03 1.462085616522777179e-03 3.414432172431243993e-04 6.615328991890661908e-05 2.267553032349422376e-02
-3.288733548437499394e+03 1.462064793709287212e-03 3.414346361403609257e-04 6.614863654455825160e-05 2.267555908167005752e-02
-3.287691160624999611e+03 1.462043964609186907e-03 3.414260525260818797e-04 6.614398190704165741e-05 2.267558784922035775e-02
-3.286648772812499828e+03 1.462023129219631751e-03 3.414174663991865794e-04 6.613932600585088002e-05 2.267561662614967291e-02
-3.285606385000000046e+03 1.462002287537772028e-03 3.414088777585734752e-04 6.613466884047978676e-05 2.267564541246256532e-02
-3.284563997187499808e+03 1.461981439560759754e-03 3.414002866031400963e-04 6.613001041042198744e-05 2.267567420816360771e-02
-3.283521609374999116e+03 1.461960585285741526e-03 3.413916929317841343e-04 6.612535071517071242e-05 2.267570301325738669e-02
-3.282479221562499788e+03 1.461939724709866327e-03 3.413830967434017629e-04 6.612068975421912429e-05 2.267573182774847151e-02
-3.281436833749999550e+03 1.461918857830276416e-03 3.413744980368888307e-04 6.611602752705995195e-05 2.267576065164141758e-02
-3.280394445937500222e+03 1.461897984644117306e-03 3.413658968111404814e-04 6.611136403318566683e-05 2.267578948494083230e-02
-3.279352058124999076e+03 1.461877105148529305e-03 3.413572930650514252e-04 6.610669927208861834e-05 2.267581832765128841e-02
-3.278309670312499748e+03 1.461856219340654022e-03 3.413486867975156673e-04 6.610203324326074936e-05 2.267584717977736558e-02
-3.277267282499999510e+03 1.461835327217627430e-03 3.413400780074264543e-04 6.609736594619375881e-05 2.267587604132367471e-02
-3.276224894687499727e+03 1.461814428776587018e-03 3.413314666936763278e-04 6.609269738037914230e-05 2.267590491229480587e-02
-3.275182506874999490e+03 1.461793524014667021e-03 3.413228528551573958e-04 6.608802754530808377e-05 2.267593379269531445e-02
-3.274140119062499252e+03 1.461772612929001245e-03 3.413142364907610074e-04 6.608335644047146898e-05 2.267596268252985992e-02
-3.273097731249999470e+03 1.461751695516719804e-03 3.413056175993775358e-04 6.607868406536002105e-05 2.267599158180300459e-02
-3.272055343437499687e+03 1.461730771774952383e-03 3.412969961798977339e-04 6.607401041946409721e-05 2.267602049051935936e-02
-3.271012955624999904e+03 1.461709841700828015e-03 3.412883722312101860e-04 6.606933550227382429e-05 2.267604940868354901e-02
-3.269970567812499667e+03 1.461688905291470527e-03 3.412797457522043438e-04 6.606465931327903094e-05 2.267607833630017056e-02
-3.268928179999999884e+03 1.461667962544005916e-03 3.412711167417677074e-04 6.605998185196938321e-05 2.267610727337383142e-02
-3.267885792187499192e+03 1.461647013455555626e-03 3.412624851987882649e-04 6.605530311783415411e-05 2.267613621990915290e-02
-3.266843404374999864e+03 1.461626058023241534e-03 3.412538511221524322e-04 6.605062311036238626e-05 2.267616517591077366e-02
-3.265801016562499626e+03 1.461605096244181830e-03 3.412452145107466796e-04 6.604594182904295965e-05 2.267619414138329417e-02
-3.264758628750000298e+03 1.461584128115493405e-03 3.412365753634560676e-04 6.604125927336427994e-05 2.267622311633134616e-02
-3.263716240937499606e+03 1.461563153634292712e-03 3.412279336791657655e-04 6.603657544281472567e-05 2.267625210075955092e-02
-3.262673853124999368e+03 1.461542172797693608e-03 3.412192894567600207e-04 6.603189033688214684e-05 2.267628109467257486e-02
-3.261631465312499586e+03 1.461521185602807776e-03 3.412106426951222677e-04 6.602720395505435279e-05 2.267631009807500458e-02
-3.260589077499999803e+03 1.461500192046745169e-03 3.412019933931351818e-04 6.602251629681880050e-05 2.267633911097149957e-02
-3.259546689687500020e+03 1.461479192126614868e-03 3.411933415496813844e-04 6.601782736166259458e-05 2.267636813336670540e-02
-3.258504301874999783e+03 1.461458185839522705e-03 3.411846871636422499e-04 6.601313714907274476e-05 2.267639716526527807e-02
-3.257461914062499545e+03 1.461437173182575378e-03 3.411760302338982852e-04 6.600844565853581356e-05 2.267642620667182154e-02
-3.256419526250000217e+03 1.461416154152875247e-03 3.411673707593307022e-04 6.600375288953822797e-05 2.267645525759102304e-02
-3.255377138437499525e+03 1.461395128747522941e-03 3.411587087388183274e-04 6.599905884156610325e-05 2.267648431802753162e-02
-3.254334750624999742e+03 1.461374096963620603e-03 3.411500441712405837e-04 6.599436351410518876e-05 2.267651338798598940e-02
-3.253292362812499505e+03 1.461353058798263221e-03 3.411413770554752134e-04 6.598966690664117966e-05 2.267654246747105931e-02
-3.252249974999999722e+03 1.461332014248549688e-03 3.411327073904005551e-04 6.598496901865929674e-05 2.267657155648742165e-02
-3.251207587187499030e+03 1.461310963311573041e-03 3.411240351748929958e-04 6.598026984964455754e-05 2.267660065503971159e-02
-3.250165199374999702e+03 1.461289905984426967e-03 3.411153604078293565e-04 6.597556939908172206e-05 2.267662976313261289e-02
-3.249122811562499464e+03 1.461268842264201685e-03 3.411066830880847230e-04 6.597086766645540127e-05 2.267665888077080583e-02
-3.248080423749999227e+03 1.461247772147986112e-03 3.410980032145346152e-04 6.596616465124965044e-05 2.267668800795893946e-02
-3.247038035937499899e+03 1.461226695632867646e-03 3.410893207860531975e-04 6.596146035294847066e-05 2.267671714470171490e-02
-3.245995648124999661e+03 1.461205612715933688e-03 3.410806358015140921e-04 6.595675477103556486e-05 2.267674629100378814e-02
-3.244953260312500333e+03 1.461184523394265782e-03 3.410719482597902711e-04 6.595204790499428359e-05 2.267677544686988803e-02
-3.243910872499999641e+03 1.461163427664948075e-03 3.410632581597542725e-04 6.594733975430782833e-05 2.267680461230464628e-02
-3.242868484687499404e+03 1.461142325525060376e-03 3.410545655002777672e-04 6.594263031845902111e-05 2.267683378731278135e-02
-3.241826096874999621e+03 1.461121216971679893e-03 3.410458702802316128e-04 6.593791959693046708e-05 2.267686297189897698e-02
-3.240783709062499838e+03 1.461100102001884268e-03 3.410371724984865042e-04 6.593320758920447327e-05 2.267689216606794123e-02
-3.239741321249999146e+03 1.461078980612749625e-03 3.410284721539118898e-04 6.592849429476310274e-05 2.267692136982435436e-02
-3.238698933437499818e+03 1.461057852801349050e-03 3.410197692453769466e-04 6.592377971308813396e-05 2.267695058317292789e-02
-3.237656545624999126e+03 1.461036718564751513e-03 3.410110637717497675e-04 6.591906384366107434e-05 2.267697980611835945e-02
-3.236614157812499343e+03 1.461015577900029233e-03 3.410023557318984998e-04 6.591434668596313315e-05 2.267700903866537790e-02
-3.235571769999999560e+03 1.460994430804249226e-03 3.409936451246899352e-04 6.590962823947530281e-05 2.267703828081867393e-02
-3.234529382187499778e+03 1.460973277274478076e-03 3.409849319489904862e-04 6.590490850367825048e-05 2.267706753258296598e-02
-3.233486994374999995e+03 1.460952117307779330e-03 3.409762162036659148e-04 6.590018747805238581e-05 2.267709679396297251e-02
-3.232444606562499757e+03 1.460930950901216966e-03 3.409674978875813322e-04 6.589546516207786097e-05 2.267712606496340155e-02
-3.231402218749999520e+03 1.460909778051849546e-03 3.409587769996011452e-04 6.589074155523446221e-05 2.267715534558898891e-02
-3.230359830937499737e+03 1.460888598756738448e-03 3.409500535385888388e-04 6.588601665700196221e-05 2.267718463584446689e-02
-3.229317443124999500e+03 1.460867413012938978e-03 3.409413275034078438e-04 6.588129046685955092e-05 2.267721393573455049e-02
-3.228275055312500172e+03 1.460846220817507528e-03 3.409325988929199649e-04 6.587656298428633695e-05 2.267724324526399285e-02
-3.227232667499999479e+03 1.460825022167498103e-03 3.409238677059875486e-04 6.587183420876103590e-05 2.267727256443749853e-02
-3.226190279687499697e+03 1.460803817059961240e-03 3.409151339414713154e-04 6.586710413976217362e-05 2.267730189325981374e-02
-3.225147891874999914e+03 1.460782605491947692e-03 3.409063975982316603e-04 6.586237277676797782e-05 2.267733123173569856e-02
-3.224105504062500131e+03 1.460761387460506478e-03 3.408976586751282195e-04 6.585764011925640516e-05 2.267736057986989573e-02
-3.223063116249999894e+03 1.460740162962681629e-03 3.408889171710204123e-04 6.585290616670514123e-05 2.267738993766712716e-02
-3.222020728437500111e+03 1.460718931995520862e-03 3.408801730847659233e-04 6.584817091859160060e-05 2.267741930513217027e-02
-3.220978340624999873e+03 1.460697694556064305e-03 3.408714264152231418e-04 6.584343437439285900e-05 2.267744868226978516e-02
-3.219935952812499636e+03 1.460676450641355340e-03 3.408626771612484514e-04 6.583869653358581599e-05 2.267747806908469721e-02
-3.218893564999999853e+03 1.460655200248430841e-03 3.408539253216986693e-04 6.583395739564700520e-05 2.267750746558167343e-02
-3.217851177187500070e+03 1.460633943374330503e-03 3.408451708954293117e-04 6.582921696005275699e-05 2.267753687176550167e-02
-3.216808789375000288e+03 1.460612680016088166e-03 3.408364138812953526e-04 6.582447522627907644e-05 2.267756628764092813e-02
-3.215766401562499141e+03 1.460591410170738319e-03 3.408276542781511699e-04 6.581973219380175182e-05 2.267759571321271983e-02
-3.214724013749999813e+03 1.460570133835313719e-03 3.408188920848503824e-04 6.581498786209627320e-05 2.267762514848567848e-02
-3.213681625937499575e+03 1.460548851006843001e-03 3.408101273002457957e-04 6.581024223063777832e-05 2.267765459346453641e-02
-3.212639238125000247e+03 1.460527561682355233e-03 3.408013599231899445e-04 6.580549529890122873e-05 2.267768404815410921e-02
-3.211596850312500010e+03 1.460506265858877101e-03 3.407925899525342792e-04 6.580074706636123360e-05 2.267771351255915002e-02
-3.210554462499999318e+03 1.460484963533433336e-03 3.407838173871297082e-04 6.579599753249218527e-05 2.267774298668446750e-02
-3.209512074687499535e+03 1.460463654703048021e-03 3.407750422258269229e-04 6.579124669676821859e-05 2.267777247053484255e-02
-3.208469686874999752e+03 1.460442339364740032e-03 3.407662644674748259e-04 6.578649455866307537e-05 2.267780196411505605e-02
-3.207427299062499515e+03 1.460421017515529333e-03 3.407574841109229161e-04 6.578174111765032125e-05 2.267783146742991321e-02
-3.206384911250000187e+03 1.460399689152434800e-03 3.407487011550192285e-04 6.577698637320322371e-05 2.267786098048420879e-02
-3.205342523437499040e+03 1.460378354272470324e-03 3.407399155986109312e-04 6.577223032479479273e-05 2.267789050328275144e-02
-3.204300135624999257e+03 1.460357012872650880e-03 3.407311274405455171e-04 6.576747297189765881e-05 2.267792003583032553e-02
-3.203257747812499474e+03 1.460335664949989273e-03 3.407223366796687447e-04 6.576271431398433051e-05 2.267794957813176054e-02
-3.202215359999999691e+03 1.460314310501493107e-03 3.407135433148261554e-04 6.575795435052690977e-05 2.267797913019185818e-02
-3.201172972187500363e+03 1.460292949524172150e-03 3.407047473448629113e-04 6.575319308099730883e-05 2.267800869201542016e-02
-3.200130584374999671e+03 1.460271582015034222e-03 3.406959487686227650e-04 6.574843050486703334e-05 2.267803826360727595e-02
-3.199088196562499434e+03 1.460250207971081505e-03 3.406871475849491981e-04 6.574366662160750763e-05 2.267806784497224462e-02
-3.198045808749999651e+03 1.460228827389318564e-03 3.406783437926853668e-04 6.573890143068974947e-05 2.267809743611514522e-02
-3.197003420937499868e+03 1.460207440266746929e-03 3.406695373906729637e-04 6.573413493158442424e-05 2.267812703704081070e-02
-3.195961033125000085e+03 1.460186046600363144e-03 3.406607283777534647e-04 6.572936712376211603e-05 2.267815664775405665e-02
-3.194918645312499848e+03 1.460164646387167656e-03 3.406519167527678033e-04 6.572459800669294813e-05 2.267818626825972642e-02
-3.193876257499999156e+03 1.460143239624153971e-03 3.406431025145556664e-04 6.571982757984689476e-05 2.267821589856264253e-02
-3.192833869687499828e+03 1.460121826308316681e-03 3.406342856619569036e-04 6.571505584269356421e-05 2.267824553866767262e-02
-3.191791481874999590e+03 1.460100406436646908e-03 3.406254661938095752e-04 6.571028279470232083e-05 2.267827518857962535e-02
-3.190749094062499807e+03 1.460078980006136208e-03 3.406166441089522297e-04 6.570550843534223083e-05 2.267830484830337529e-02
-3.189706706249999570e+03 1.460057547013771150e-03 3.406078194062218977e-04 6.570073276408214355e-05 2.267833451784372761e-02
-3.188664318437499787e+03 1.460036107456538952e-03 3.405989920844550677e-04 6.569595578039052889e-05 2.267836419720558466e-02
-3.187621930624999095e+03 1.460014661331423148e-03 3.405901621424877943e-04 6.569117748373566699e-05 2.267839388639378631e-02
-3.186579542812499767e+03 1.459993208635407920e-03 3.405813295791554817e-04 6.568639787358544497e-05 2.267842358541314815e-02
-3.185537154999999530e+03 1.459971749365472898e-03 3.405724943932922875e-04 6.568161694940758734e-05 2.267845329426860027e-02
-3.184494767187499747e+03 1.459950283518596410e-03 3.405636565837324233e-04 6.567683471066952043e-05 2.267848301296495478e-02
-3.183452379374999509e+03 1.459928811091757220e-03 3.405548161493086911e-04 6.567205115683827756e-05 2.267851274150708973e-02
-3.182409991562499272e+03 1.459907332081930619e-03 3.405459730888537847e-04 6.566726628738077008e-05 2.267854247989988664e-02
-3.181367603749999489e+03 1.459885846486087997e-03 3.405371274011995846e-04 6.566248010176355696e-05 2.267857222814821314e-02
-3.180325215937499706e+03 1.459864354301202479e-03 3.405282790851770500e-04 6.565769259945287192e-05 2.267860198625695073e-02
-3.179282828124999469e+03 1.459842855524242635e-03 3.405194281396164350e-04 6.565290377991463697e-05 2.267863175423097052e-02
-3.178240440312499686e+03 1.459821350152177470e-03 3.405105745633476145e-04 6.564811364261467926e-05 2.267866153207516791e-02
-3.177198052499999903e+03 1.459799838181972953e-03 3.405017183551994875e-04 6.564332218701835159e-05 2.267869131979442440e-02
-3.176155664687499211e+03 1.459778319610591365e-03 3.404928595140005194e-04 6.563852941259077636e-05 2.267872111739360763e-02
-3.175113276874999883e+03 1.459756794434997158e-03 3.404839980385783622e-04 6.563373531879689981e-05 2.267875092487765115e-02
-3.174070889062499646e+03 1.459735262652149578e-03 3.404751339277597467e-04 6.562893990510123448e-05 2.267878074225142954e-02
-3.173028501249999863e+03 1.459713724259007004e-03 3.404662671803708072e-04 6.562414317096807608e-05 2.267881056951984164e-02
-3.171986113437500080e+03 1.459692179252526515e-03 3.404573977952374069e-04 6.561934511586143572e-05 2.267884040668778287e-02
-3.170943725625000297e+03 1.459670627629663020e-03 3.404485257711843248e-04 6.561454573924505344e-05 2.267887025376016941e-02
-3.169901337812499605e+03 1.459649069387369043e-03 3.404396511070354185e-04 6.560974504058231693e-05 2.267890011074192094e-02
-3.168858949999999822e+03 1.459627504522595376e-03 3.404307738016143286e-04 6.560494301933647836e-05 2.267892997763792592e-02
-3.167816562187499585e+03 1.459605933032292156e-03 3.404218938537437200e-04 6.560013967497032911e-05 2.267895985445312831e-02
-3.166774174374999802e+03 1.459584354913405621e-03 3.404130112622458780e-04 6.559533500694651146e-05 2.267898974119242697e-02
-3.165731786562500019e+03 1.459562770162881355e-03 3.404041260259421122e-04 6.559052901472732890e-05 2.267901963786073463e-02
-3.164689398750000237e+03 1.459541178777663427e-03 3.403952381436524855e-04 6.558572169777473256e-05 2.267904954446298832e-02
-3.163647010937499090e+03 1.459519580754693084e-03 3.403863476141976568e-04 6.558091305555057869e-05 2.267907946100413547e-02
-3.162604623124999762e+03 1.459497976090910927e-03 3.403774544363967675e-04 6.557610308751619498e-05 2.267910938748908534e-02
-3.161562235312499524e+03 1.459476364783253216e-03 3.403685586090679830e-04 6.557129179313285494e-05 2.267913932392277843e-02
-3.160519847500000196e+03 1.459454746828656863e-03 3.403596601310293602e-04 6.556647917186138482e-05 2.267916927031014482e-02
-3.159477459687499959e+03 1.459433122224056394e-03 3.403507590010980887e-04 6.556166522316236693e-05 2.267919922665613194e-02
-3.158435071874999267e+03 1.459411490966384386e-03 3.403418552180907620e-04 6.555684994649612610e-05 2.267922919296570111e-02
-3.157392684062499484e+03 1.459389853052569293e-03 3.403329487808227807e-04 6.555203334132271608e-05 2.267925916924376159e-02
-3.156350296249999701e+03 1.459368208479541523e-03 3.403240396881094371e-04 6.554721540710186538e-05 2.267928915549531285e-02
-3.155307908437499918e+03 1.459346557244226494e-03 3.403151279387648309e-04 6.554239614329299081e-05 2.267931915172527110e-02
-3.154265520625000136e+03 1.459324899343549193e-03 3.403062135316027906e-04 6.553757554935525165e-05 2.267934915793860806e-02
-3.153223132812499443e+03 1.459303234774433954e-03 3.402972964654360608e-04 6.553275362474760392e-05 2.267937917414030585e-02
-3.152180744999999206e+03 1.459281563533799042e-03 3.402883767390773315e-04 6.552793036892858350e-05 2.267940920033527721e-02
-3.151138357187499878e+03 1.459259885618564021e-03 3.402794543513373957e-04 6.552310578135653654e-05 2.267943923652853896e-02
-3.150095969374999640e+03 1.459238201025648239e-03 3.402705293010273714e-04 6.551827986148941617e-05 2.267946928272503507e-02
-3.149053581562500312e+03 1.459216509751965190e-03 3.402616015869575094e-04 6.551345260878497221e-05 2.267949933892975459e-02
-3.148011193749999165e+03 1.459194811794428366e-03 3.402526712079371389e-04 6.550862402270072411e-05 2.267952940514767965e-02
-3.146968805937499383e+03 1.459173107149948877e-03 3.402437381627746132e-04 6.550379410269374409e-05 2.267955948138376115e-02
-3.145926418124999600e+03 1.459151395815436745e-03 3.402348024502785027e-04 6.549896284822095526e-05 2.267958956764300898e-02
-3.144884030312499817e+03 1.459129677787799392e-03 3.402258640692554259e-04 6.549413025873888775e-05 2.267961966393041220e-02
-3.143841642500000034e+03 1.459107953063942505e-03 3.402169230185124352e-04 6.548929633370386837e-05 2.267964977025095641e-02
-3.142799254687499797e+03 1.459086221640769820e-03 3.402079792968551735e-04 6.548446107257188513e-05 2.267967988660961332e-02
-3.141756866874999105e+03 1.459064483515183121e-03 3.401990329030886873e-04 6.547962447479868209e-05 2.267971001301140321e-02
-3.140714479062499777e+03 1.459042738684082673e-03 3.401900838360174813e-04 6.547478653983966450e-05 2.267974014946133599e-02
-3.139672091249999539e+03 1.459020987144366574e-03 3.401811320944450297e-04 6.546994726714998011e-05 2.267977029596440069e-02
-3.138629703437499757e+03 1.458999228892930971e-03 3.401721776771746988e-04 6.546510665618441075e-05 2.267980045252559682e-02
-3.137587315624999519e+03 1.458977463926669623e-03 3.401632205830088245e-04 6.546026470639764339e-05 2.267983061914994117e-02
-3.136544927812499282e+03 1.458955692242475425e-03 3.401542608107486045e-04 6.545542141724389066e-05 2.267986079584246098e-02
-3.135502539999999044e+03 1.458933913837238668e-03 3.401452983591950739e-04 6.545057678817713478e-05 2.267989098260815573e-02
-3.134460152187499716e+03 1.458912128707847474e-03 3.401363332271483460e-04 6.544573081865100563e-05 2.267992117945207692e-02
-3.133417764374999479e+03 1.458890336851189316e-03 3.401273654134078298e-04 6.544088350811898399e-05 2.267995138637920322e-02
-3.132375376562499696e+03 1.458868538264147330e-03 3.401183949167723916e-04 6.543603485603417119e-05 2.267998160339457572e-02
-3.131332988749999913e+03 1.458846732943606169e-03 3.401094217360398140e-04 6.543118486184937039e-05 2.268001183050324943e-02
-3.130290600937499221e+03 1.458824920886444849e-03 3.401004458700073374e-04 6.542633352501701883e-05 2.268004206771022380e-02
-3.129248213124999893e+03 1.458803102089543469e-03 3.400914673174718224e-04 6.542148084498955376e-05 2.268007231502057117e-02
-3.128205825312499655e+03 1.458781276549777793e-03 3.400824860772286122e-04 6.541662682121877545e-05 2.268010257243930489e-02
-3.127163437499999873e+03 1.458759444264024017e-03 3.400735021480734291e-04 6.541177145315636222e-05 2.268013283997148341e-02
-3.126121049687499635e+03 1.458737605229155085e-03 3.400645155288002067e-04 6.540691474025372130e-05 2.268016311762213744e-02
-3.125078661875000307e+03 1.458715759442041340e-03 3.400555262182028784e-04 6.540205668196189405e-05 2.268019340539633583e-02
-3.124036274062499160e+03 1.458693906899552473e-03 3.400465342150741851e-04 6.539719727773167784e-05 2.268022370329911969e-02
-3.122993886249999832e+03 1.458672047598555573e-03 3.400375395182067052e-04 6.539233652701357191e-05 2.268025401133556135e-02
-3.121951498437499595e+03 1.458650181535916428e-03 3.400285421263914989e-04 6.538747442925779089e-05 2.268028432951070886e-02
-3.120909110624999812e+03 1.458628308708498876e-03 3.400195420384198976e-04 6.538261098391416994e-05 2.268031465782962414e-02
-3.119866722812499575e+03 1.458606429113162633e-03 3.400105392530814439e-04 6.537774619043235449e-05 2.268034499629736911e-02
-3.118824335000000247e+03 1.458584542746768934e-03 3.400015337691661139e-04 6.537288004826169181e-05 2.268037534491904386e-02
-3.117781947187499554e+03 1.458562649606175111e-03 3.399925255854619323e-04 6.536801255685116324e-05 2.268040570369968950e-02
-3.116739559374999772e+03 1.458540749688235459e-03 3.399835147007570862e-04 6.536314371564953330e-05 2.268043607264441652e-02
-3.115697171562499534e+03 1.458518842989805575e-03 3.399745011138387328e-04 6.535827352410529545e-05 2.268046645175826256e-02
-3.114654783749999751e+03 1.458496929507736069e-03 3.399654848234933790e-04 6.535340198166656367e-05 2.268049684104634159e-02
-3.113612395937499969e+03 1.458475009238877334e-03 3.399564658285067183e-04 6.534852908778114025e-05 2.268052724051373634e-02
-3.112570008124999731e+03 1.458453082180076292e-03 3.399474441276636311e-04 6.534365484189661062e-05 2.268055765016553996e-02
-3.111527620312499039e+03 1.458431148328179217e-03 3.399384197197487809e-04 6.533877924346026208e-05 2.268058807000683519e-02
-3.110485232499999711e+03 1.458409207680030862e-03 3.399293926035452593e-04 6.533390229191907020e-05 2.268061850004272212e-02
-3.109442844687499473e+03 1.458387260232472298e-03 3.399203627778360493e-04 6.532902398671969885e-05 2.268064894027831471e-02
-3.108400456875000145e+03 1.458365305982344592e-03 3.399113302414033208e-04 6.532414432730854084e-05 2.268067939071871306e-02
-3.107358069062500363e+03 1.458343344926484259e-03 3.399022949930284305e-04 6.531926331313167729e-05 2.268070985136900683e-02
-3.106315681249999216e+03 1.458321377061728465e-03 3.398932570314920848e-04 6.531438094363490471e-05 2.268074032223433081e-02
-3.105273293437499888e+03 1.458299402384911122e-03 3.398842163555740141e-04 6.530949721826374854e-05 2.268077080331978856e-02
-3.104230905624999650e+03 1.458277420892865276e-03 3.398751729640536235e-04 6.530461213646335478e-05 2.268080129463050099e-02
-3.103188517812499867e+03 1.458255432582420286e-03 3.398661268557091257e-04 6.529972569767869323e-05 2.268083179617158204e-02
-3.102146130000000085e+03 1.458233437450403994e-03 3.398570780293182995e-04 6.529483790135436777e-05 2.268086230794816652e-02
-3.101103742187499392e+03 1.458211435493642939e-03 3.398480264836584359e-04 6.528994874693464347e-05 2.268089282996537878e-02
-3.100061354374999155e+03 1.458189426708962361e-03 3.398389722175052538e-04 6.528505823386356857e-05 2.268092336222834321e-02
-3.099018966562499827e+03 1.458167411093183380e-03 3.398299152296347975e-04 6.528016636158490670e-05 2.268095390474220499e-02
-3.097976578749999589e+03 1.458145388643127763e-03 3.398208555188214847e-04 6.527527312954205555e-05 2.268098445751209544e-02
-3.096934190937500261e+03 1.458123359355613163e-03 3.398117930838395165e-04 6.527037853717811470e-05 2.268101502054317015e-02
-3.095891803125000024e+03 1.458101323227455927e-03 3.398027279234623350e-04 6.526548258393600750e-05 2.268104559384056390e-02
-3.094849415312499332e+03 1.458079280255470452e-03 3.397936600364621896e-04 6.526058526925811523e-05 2.268107617740942189e-02
-3.093807027499999549e+03 1.458057230436469835e-03 3.397845894216111671e-04 6.525568659258687337e-05 2.268110677125489277e-02
-3.092764639687499766e+03 1.458035173767264136e-03 3.397755160776805413e-04 6.525078655336413464e-05 2.268113737538215297e-02
-3.091722251874999529e+03 1.458013110244661898e-03 3.397664400034404474e-04 6.524588515103148072e-05 2.268116798979634419e-02
-3.090679864062500201e+03 1.457991039865470361e-03 3.397573611976603702e-04 6.524098238503038484e-05 2.268119861450262897e-02
-3.089637476249999054e+03 1.457968962626491781e-03 3.397482796591094691e-04 6.523607825480177817e-05 2.268122924950617680e-02
-3.088595088437499271e+03 1.457946878524532747e-03 3.397391953865559278e-04 6.523117275978646988e-05 2.268125989481215368e-02
-3.087552700624999488e+03 1.457924787556389660e-03 3.397301083787671169e-04 6.522626589942494388e-05 2.268129055042574990e-02
-3.086510312812499706e+03 1.457902689718863689e-03 3.397210186345095396e-04 6.522135767315730462e-05 2.268132121635210025e-02
-3.085467925000000378e+03 1.457880585008751017e-03 3.397119261525494279e-04 6.521644808042343971e-05 2.268135189259643664e-02
-3.084425537187499231e+03 1.457858473422845875e-03 3.397028309316518216e-04 6.521153712066283018e-05 2.268138257916390080e-02
-3.083383149374999448e+03 1.457836354957940542e-03 3.396937329705811636e-04 6.520662479331488929e-05 2.268141327605970731e-02
-3.082340761562499665e+03 1.457814229610826648e-03 3.396846322681013552e-04 6.520171109781842044e-05 2.268144398328903258e-02
-3.081298373749999882e+03 1.457792097378292785e-03 3.396755288229751047e-04 6.519679603361222704e-05 2.268147470085706344e-02
-3.080255985937500100e+03 1.457769958257124510e-03 3.396664226339649040e-04 6.519187960013447553e-05 2.268150542876901099e-02
-3.079213598124999407e+03 1.457747812244107816e-03 3.396573136998318893e-04 6.518696179682345430e-05 2.268153616703007594e-02
-3.078171210312499625e+03 1.457725659336023705e-03 3.396482020193371970e-04 6.518204262311670639e-05 2.268156691564544858e-02
-3.077128822499999842e+03 1.457703499529654917e-03 3.396390875912406624e-04 6.517712207845186966e-05 2.268159767462034695e-02
-3.076086434687499604e+03 1.457681332821777901e-03 3.396299704143016331e-04 6.517220016226601281e-05 2.268162844395997524e-02
-3.075044046874999822e+03 1.457659159209171709e-03 3.396208504872783723e-04 6.516727687399597412e-05 2.268165922366956189e-02
-3.074001659062499584e+03 1.457636978688608455e-03 3.396117278089287638e-04 6.516235221307837503e-05 2.268169001375431454e-02
-3.072959271250000256e+03 1.457614791256861770e-03 3.396026023780099865e-04 6.515742617894940331e-05 2.268172081421943737e-02
-3.071916883437499564e+03 1.457592596910703983e-03 3.395934741932782439e-04 6.515249877104508410e-05 2.268175162507017617e-02
-3.070874495624999781e+03 1.457570395646900488e-03 3.395843432534890343e-04 6.514756998880103596e-05 2.268178244631176288e-02
-3.069832107812499544e+03 1.457548187462220360e-03 3.395752095573970433e-04 6.514263983165261994e-05 2.268181327794941207e-02
-3.068789719999999761e+03 1.457525972353427473e-03 3.395660731037563598e-04 6.513770829903484474e-05 2.268184411998838690e-02
-3.067747332187499069e+03 1.457503750317284399e-03 3.395569338913202598e-04 6.513277539038252932e-05 2.268187497243389153e-02
-3.066704944374999741e+03 1.457481521350551109e-03 3.395477919188415314e-04 6.512784110513008607e-05 2.268190583529118565e-02
-3.065662556562499503e+03 1.457459285449986272e-03 3.395386471850713904e-04 6.512290544271166987e-05 2.268193670856552199e-02
-3.064620168750000175e+03 1.457437042612347690e-03 3.395294996887611612e-04 6.511796840256111035e-05 2.268196759226212902e-02
-3.063577780937499483e+03 1.457414792834388177e-03 3.395203494286613008e-04 6.511302998411195252e-05 2.268199848638628377e-02
-3.062535393124999700e+03 1.457392536112860982e-03 3.395111964035210737e-04 6.510809018679734840e-05 2.268202939094321469e-02
-3.061493005312500372e+03 1.457370272444516316e-03 3.395020406120893104e-04 6.510314901005040931e-05 2.268206030593820921e-02
-3.060450617499999680e+03 1.457348001826103091e-03 3.394928820531140285e-04 6.509820645330360964e-05 2.268209123137652702e-02
-3.059408229687500352e+03 1.457325724254366749e-03 3.394837207253425951e-04 6.509326251598938310e-05 2.268212216726342781e-02
-3.058365841874999660e+03 1.457303439726052516e-03 3.394745566275211845e-04 6.508831719753966195e-05 2.268215311360416778e-02
-3.057323454062499877e+03 1.457281148237901279e-03 3.394653897583958628e-04 6.508337049738614809e-05 2.268218407040403437e-02
-3.056281066250000094e+03 1.457258849786656095e-03 3.394562201167117201e-04 6.507842241496031299e-05 2.268221503766831154e-02
-3.055238678437499857e+03 1.457236544369051997e-03 3.394470477012126539e-04 6.507347294969330288e-05 2.268224601540227633e-02
-3.054196290624999619e+03 1.457214231981827273e-03 3.394378725106423451e-04 6.506852210101584386e-05 2.268227700361120230e-02
-3.053153902812499837e+03 1.457191912621715437e-03 3.394286945437436070e-04 6.506356986835847228e-05 2.268230800230039423e-02
-3.052111514999999599e+03 1.457169586285448704e-03 3.394195137992581145e-04 6.505861625115138571e-05 2.268233901147513262e-02
-3.051069127187499817e+03 1.457147252969756904e-03 3.394103302759273800e-04 6.505366124882448352e-05 2.268237003114072226e-02
-3.050026739375000034e+03 1.457124912671368564e-03 3.394011439724913437e-04 6.504870486080732630e-05 2.268240106130244710e-02
-3.048984351562499796e+03 1.457102565387008745e-03 3.393919548876903254e-04 6.504374708652917647e-05 2.268243210196561888e-02
-3.047941963749999104e+03 1.457080211113403155e-03 3.393827630202629641e-04 6.503878792541902540e-05 2.268246315313554931e-02
-3.046899575937499776e+03 1.457057849847272300e-03 3.393735683689474113e-04 6.503382737690557988e-05 2.268249421481753278e-02
-3.045857188124999539e+03 1.457035481585335600e-03 3.393643709324813303e-04 6.502886544041711298e-05 2.268252528701688100e-02
-3.044814800312500211e+03 1.457013106324311609e-03 3.393551707096007582e-04 6.502390211538174871e-05 2.268255636973892653e-02
-3.043772412499999518e+03 1.456990724060916280e-03 3.393459676990421116e-04 6.501893740122723162e-05 2.268258746298899842e-02
-3.042730024687499281e+03 1.456968334791864262e-03 3.393367618995403977e-04 6.501397129738095389e-05 2.268261856677239105e-02
-3.041687636874999498e+03 1.456945938513864568e-03 3.393275533098299730e-04 6.500900380327007729e-05 2.268264968109444044e-02
-3.040645249062499715e+03 1.456923535223628814e-03 3.393183419286441641e-04 6.500403491832143835e-05 2.268268080596049993e-02
-3.039602861249999933e+03 1.456901124917864060e-03 3.393091277547160807e-04 6.499906464196158898e-05 2.268271194137587085e-02
-3.038560473437500150e+03 1.456878707593274981e-03 3.392999107867775859e-04 6.499409297361671519e-05 2.268274308734591349e-02
-3.037518085624999458e+03 1.456856283246566255e-03 3.392906910235601631e-04 6.498911991271263705e-05 2.268277424387596386e-02
-3.036475697812499220e+03 1.456833851874438654e-03 3.392814684637944825e-04 6.498414545867506624e-05 2.268280541097135103e-02
-3.035433309999999892e+03 1.456811413473590782e-03 3.392722431062097509e-04 6.497916961092929428e-05 2.268283658863746305e-02
-3.034390922187499655e+03 1.456788968040721027e-03 3.392630149495352832e-04 6.497419236890013836e-05 2.268286777687961511e-02
-3.033348534375000327e+03 1.456766515572524090e-03 3.392537839924995272e-04 6.496921373201252411e-05 2.268289897570316405e-02
-3.032306146562499180e+03 1.456744056065692287e-03 3.392445502338296295e-04 6.496423369969056398e-05 2.268293018511349096e-02
-3.031263758749999397e+03 1.456721589516917935e-03 3.392353136722521404e-04 6.495925227135849241e-05 2.268296140511595962e-02
-3.030221370937499614e+03 1.456699115922888577e-03 3.392260743064935019e-04 6.495426944643997464e-05 2.268299263571590604e-02
-3.029178983124999831e+03 1.456676635280292412e-03 3.392168321352784211e-04 6.494928522435849971e-05 2.268302387691873562e-02
-3.028136595312500049e+03 1.456654147585813514e-03 3.392075871573312258e-04 6.494429960453705522e-05 2.268305512872981211e-02
-3.027094207499999357e+03 1.456631652836134225e-03 3.391983393713758101e-04 6.493931258639858812e-05 2.268308639115449582e-02
-3.026051819687499574e+03 1.456609151027934935e-03 3.391890887761348210e-04 6.493432416936557102e-05 2.268311766419819908e-02
-3.025009431874999791e+03 1.456586642157896034e-03 3.391798353703304723e-04 6.492933435286024613e-05 2.268314894786625791e-02
-3.023967044062499554e+03 1.456564126222691840e-03 3.391705791526837305e-04 6.492434313630442199e-05 2.268318024216411932e-02
-3.022924656249999771e+03 1.456541603218998405e-03 3.391613201219155081e-04 6.491935051911966318e-05 2.268321154709713322e-02
-3.021882268437499079e+03 1.456519073143486363e-03 3.391520582767450372e-04 6.491435650072731745e-05 2.268324286267071194e-02
-3.020839880625000205e+03 1.456496535992827428e-03 3.391427936158918207e-04 6.490936108054832598e-05 2.268327418889026434e-02
-3.019797492812499513e+03 1.456473991763687897e-03 3.391335261380735728e-04 6.490436425800323692e-05 2.268330552576116460e-02
-3.018755104999999730e+03 1.456451440452735365e-03 3.391242558420079533e-04 6.489936603251246288e-05 2.268333687328883894e-02
-3.017712717187500402e+03 1.456428882056633308e-03 3.391149827264116462e-04 6.489436640349602347e-05 2.268336823147869274e-02
-3.016670329374999710e+03 1.456406316572044120e-03 3.391057067900002516e-04 6.488936537037362658e-05 2.268339960033615918e-02
-3.015627941562499018e+03 1.456383743995625420e-03 3.390964280314890983e-04 6.488436293256460063e-05 2.268343097986662629e-02
-3.014585553749999690e+03 1.456361164324037217e-03 3.390871464495921598e-04 6.487935908948808431e-05 2.268346237007552724e-02
-3.013543165937499907e+03 1.456338577553934095e-03 3.390778620430232471e-04 6.487435384056286394e-05 2.268349377096829517e-02
-3.012500778125000124e+03 1.456315983681969340e-03 3.390685748104948160e-04 6.486934718520734637e-05 2.268352518255034936e-02
-3.011458390312499887e+03 1.456293382704794068e-03 3.390592847507191052e-04 6.486433912283976226e-05 2.268355660482710909e-02
-3.010416002499999195e+03 1.456270774619057226e-03 3.390499918624071611e-04 6.485932965287784084e-05 2.268358803780404220e-02
-3.009373614687500321e+03 1.456248159421407546e-03 3.390406961442692167e-04 6.485431877473921646e-05 2.268361948148656451e-02
-3.008331226874999629e+03 1.456225537108488555e-03 3.390313975950151799e-04 6.484930648784094072e-05 2.268365093588012998e-02
-3.007288839062499846e+03 1.456202907676943346e-03 3.390220962133536032e-04 6.484429279160005167e-05 2.268368240099018218e-02
-3.006246451249999609e+03 1.456180271123413928e-03 3.390127919979926056e-04 6.483927768543307235e-05 2.268371387682217508e-02
-3.005204063437499826e+03 1.456157627444537323e-03 3.390034849476394928e-04 6.483426116875622765e-05 2.268374536338154529e-02
-3.004161675624999134e+03 1.456134976636950119e-03 3.389941750610007574e-04 6.482924324098553919e-05 2.268377686067377802e-02
-3.003119287812499806e+03 1.456112318697287819e-03 3.389848623367821331e-04 6.482422390153663554e-05 2.268380836870430642e-02
-3.002076899999999569e+03 1.456089653622182458e-03 3.389755467736883235e-04 6.481920314982482002e-05 2.268383988747861221e-02
-3.001034512187499786e+03 1.456066981408263685e-03 3.389662283704232733e-04 6.481418098526503004e-05 2.268387141700216672e-02
-2.999992124374999548e+03 1.456044302052160065e-03 3.389569071256908731e-04 6.480915740727206747e-05 2.268390295728044126e-02
-2.998949736562499311e+03 1.456021615550497778e-03 3.389475830381932244e-04 6.480413241526031406e-05 2.268393450831891062e-02
-2.997907348749999983e+03 1.455998921899899099e-03 3.389382561066321578e-04 6.479910600864370433e-05 2.268396607012306346e-02
-2.996864960937499745e+03 1.455976221096987175e-03 3.389289263297087448e-04 6.479407818683609148e-05 2.268399764269835722e-02
-2.995822573124999053e+03 1.455953513138381677e-03 3.389195937061229187e-04 6.478904894925088147e-05 2.268402922605029445e-02
-2.994780185312499725e+03 1.455930798020699897e-03 3.389102582345743415e-04 6.478401829530118213e-05 2.268406082018439157e-02
-2.993737797499999488e+03 1.455908075740556737e-03 3.389009199137614286e-04 6.477898622439978954e-05 2.268409242510610255e-02
-2.992695409687500160e+03 1.455885346294565584e-03 3.388915787423821616e-04 6.477395273595918811e-05 2.268412404082092992e-02
-2.991653021874999922e+03 1.455862609679337656e-03 3.388822347191329499e-04 6.476891782939155052e-05 2.268415566733442829e-02
-2.990610634062499230e+03 1.455839865891480267e-03 3.388728878427109078e-04 6.476388150410873775e-05 2.268418730465202038e-02
-2.989568246249999902e+03 1.455817114927602683e-03 3.388635381118109270e-04 6.475884375952221776e-05 2.268421895277929548e-02
-2.988525858437499664e+03 1.455794356784308533e-03 3.388541855251273570e-04 6.475380459504324166e-05 2.268425061172172144e-02
-2.987483470624999427e+03 1.455771591458200143e-03 3.388448300813547641e-04 6.474876401008277597e-05 2.268428228148482856e-02
-2.986441082812500099e+03 1.455748818945877456e-03 3.388354717791856006e-04 6.474372200405131286e-05 2.268431396207412284e-02
-2.985398694999999861e+03 1.455726039243939113e-03 3.388261106173123729e-04 6.473867857635911410e-05 2.268434565349515541e-02
-2.984356307187499169e+03 1.455703252348981803e-03 3.388167465944262862e-04 6.473363372641617044e-05 2.268437735575344616e-02
-2.983313919374999841e+03 1.455680458257598096e-03 3.388073797092182749e-04 6.472858745363202536e-05 2.268440906885452885e-02
-2.982271531562499604e+03 1.455657656966380777e-03 3.387980099603779723e-04 6.472353975741610040e-05 2.268444079280391643e-02
-2.981229143750000276e+03 1.455634848471919164e-03 3.387886373465946862e-04 6.471849063717730207e-05 2.268447252760718430e-02
-2.980186755937499129e+03 1.455612032770800621e-03 3.387792618665561527e-04 6.471344009232430652e-05 2.268450427326984195e-02
-2.979144368124999801e+03 1.455589209859610130e-03 3.387698835189502703e-04 6.470838812226546461e-05 2.268453602979745437e-02
-2.978101980312499563e+03 1.455566379734930934e-03 3.387605023024636906e-04 6.470333472640886973e-05 2.268456779719557614e-02
-2.977059592499999781e+03 1.455543542393345630e-03 3.387511182157823065e-04 6.469827990416211381e-05 2.268459957546975145e-02
-2.976017204687499088e+03 1.455520697831430088e-03 3.387417312575904927e-04 6.469322365493268036e-05 2.268463136462555221e-02
-2.974974816874999306e+03 1.455497846045762569e-03 3.387323414265733831e-04 6.468816597812759210e-05 2.268466316466852956e-02
-2.973932429062499523e+03 1.455474987032918509e-03 3.387229487214141600e-04 6.468310687315369559e-05 2.268469497560424500e-02
-2.972890041249999740e+03 1.455452120789469230e-03 3.387135531407951382e-04 6.467804633941724105e-05 2.268472679743829129e-02
-2.971847653437500412e+03 1.455429247311984314e-03 3.387041546833985243e-04 6.467298437632449228e-05 2.268475863017621955e-02
-2.970805265624999720e+03 1.455406366597032913e-03 3.386947533479052236e-04 6.466792098328119805e-05 2.268479047382362251e-02
-2.969762877812499028e+03 1.455383478641179623e-03 3.386853491329953826e-04 6.466285615969276834e-05 2.268482232838604437e-02
-2.968720489999999700e+03 1.455360583440988825e-03 3.386759420373482805e-04 6.465778990496440985e-05 2.268485419386914032e-02
-2.967678102187499917e+03 1.455337680993022296e-03 3.386665320596430879e-04 6.465272221850100400e-05 2.268488607027843371e-02
-2.966635714374999679e+03 1.455314771293839430e-03 3.386571191985571325e-04 6.464765309970686301e-05 2.268491795761955199e-02
-2.965593326562500351e+03 1.455291854339995933e-03 3.386477034527677959e-04 6.464258254798640752e-05 2.268494985589808444e-02
-2.964550938749999204e+03 1.455268930128047512e-03 3.386382848209507253e-04 6.463751056274328569e-05 2.268498176511962380e-02
-2.963508550937499422e+03 1.455245998654547705e-03 3.386288633017816760e-04 6.463243714338121342e-05 2.268501368528978365e-02
-2.962466163124999639e+03 1.455223059916046797e-03 3.386194388939354279e-04 6.462736228930328320e-05 2.268504561641415673e-02
-2.961423775312499856e+03 1.455200113909092038e-03 3.386100115960854052e-04 6.462228599991241135e-05 2.268507755849837049e-02
-2.960381387500000073e+03 1.455177160630231762e-03 3.386005814069047073e-04 6.461720827461120246e-05 2.268510951154804889e-02
-2.959338999687500291e+03 1.455154200076008014e-03 3.385911483250654574e-04 6.461212911280189524e-05 2.268514147556877081e-02
-2.958296611874999144e+03 1.455131232242963491e-03 3.385817123492387490e-04 6.460704851388636243e-05 2.268517345056620532e-02
-2.957254224062499816e+03 1.455108257127638288e-03 3.385722734780955670e-04 6.460196647726625997e-05 2.268520543654596253e-02
-2.956211836249999578e+03 1.455085274726568160e-03 3.385628317103053786e-04 6.459688300234282365e-05 2.268523743351366292e-02
-2.955169448437499796e+03 1.455062285036289298e-03 3.385533870445371629e-04 6.459179808851709954e-05 2.268526944147495131e-02
-2.954127060625000013e+03 1.455039288053335727e-03 3.385439394794589776e-04 6.458671173518957804e-05 2.268530146043546900e-02
-2.953084672812499321e+03 1.455016283774237780e-03 3.385344890137379588e-04 6.458162394176062760e-05 2.268533349040085384e-02
-2.952042284999999083e+03 1.454993272195523194e-03 3.385250356460406461e-04 6.457653470763022362e-05 2.268536553137675410e-02
-2.950999897187499755e+03 1.454970253313719267e-03 3.385155793750327662e-04 6.457144403219804336e-05 2.268539758336880763e-02
-2.949957509374999518e+03 1.454947227125349832e-03 3.385061201993790699e-04 6.456635191486338461e-05 2.268542964638268350e-02
-2.948915121562500190e+03 1.454924193626938285e-03 3.384966581177436575e-04 6.456125835502528765e-05 2.268546172042402650e-02
-2.947872733749999497e+03 1.454901152815002820e-03 3.384871931287894908e-04 6.455616335208238621e-05 2.268549380549851613e-02
-2.946830345937499260e+03 1.454878104686060545e-03 3.384777252311791523e-04 6.455106690543307003e-05 2.268552590161180757e-02
-2.945787958124999932e+03 1.454855049236629004e-03 3.384682544235739776e-04 6.454596901447533588e-05 2.268555800876956990e-02
-2.944745570312499694e+03 1.454831986463220751e-03 3.384587807046351396e-04 6.454086967860690944e-05 2.268559012697746874e-02
-2.943703182500000366e+03 1.454808916362345739e-03 3.384493040730220765e-04 6.453576889722512338e-05 2.268562225624120784e-02
-2.942660794687499674e+03 1.454785838930513272e-03 3.384398245273942266e-04 6.453066666972706643e-05 2.268565439656643201e-02
-2.941618406874999437e+03 1.454762754164230050e-03 3.384303420664095102e-04 6.452556299550947494e-05 2.268568654795884501e-02
-2.940576019062500109e+03 1.454739662060001472e-03 3.384208566887255223e-04 6.452045787396873291e-05 2.268571871042413673e-02
-2.939533631249999871e+03 1.454716562614327083e-03 3.384113683929990991e-04 6.451535130450085842e-05 2.268575088396799361e-02
-2.938491243437499634e+03 1.454693455823710116e-03 3.384018771778857216e-04 6.451024328650167979e-05 2.268578306859612287e-02
-2.937448855624999851e+03 1.454670341684645126e-03 3.383923830420405452e-04 6.450513381936646973e-05 2.268581526431421441e-02
-2.936406467812499614e+03 1.454647220193629707e-03 3.383828859841176958e-04 6.450002290249048735e-05 2.268584747112797201e-02
-2.935364079999999376e+03 1.454624091347156032e-03 3.383733860027704856e-04 6.449491053526835483e-05 2.268587968904312024e-02
-2.934321692187499593e+03 1.454600955141715623e-03 3.383638830966514684e-04 6.448979671709459947e-05 2.268591191806534554e-02
-2.933279304374999811e+03 1.454577811573796314e-03 3.383543772644120591e-04 6.448468144736322000e-05 2.268594415820037249e-02
-2.932236916562499573e+03 1.454554660639887026e-03 3.383448685047033477e-04 6.447956472546806611e-05 2.268597640945392915e-02
-2.931194528749999790e+03 1.454531502336468872e-03 3.383353568161755025e-04 6.447444655080259443e-05 2.268600867183173317e-02
-2.930152140937499098e+03 1.454508336660025785e-03 3.383258421974773907e-04 6.446932692275978728e-05 2.268604094533952995e-02
-2.929109753125000225e+03 1.454485163607036925e-03 3.383163246472577711e-04 6.446420584073266763e-05 2.268607322998301631e-02
-2.928067365312499533e+03 1.454461983173979938e-03 3.383068041641637221e-04 6.445908330411343173e-05 2.268610552576794462e-02
-2.927024977499999750e+03 1.454438795357330732e-03 3.382972807468420510e-04 6.445395931229431650e-05 2.268613783270006720e-02
-2.925982589687499512e+03 1.454415600153563266e-03 3.382877543939388060e-04 6.444883386466719296e-05 2.268617015078511906e-02
-2.924940201875000184e+03 1.454392397559145641e-03 3.382782251040988429e-04 6.444370696062340354e-05 2.268620248002883519e-02
-2.923897814062499037e+03 1.454369187570548781e-03 3.382686928759666379e-04 6.443857859955414162e-05 2.268623482043698528e-02
-2.922855426249999709e+03 1.454345970184238186e-03 3.382591577081852578e-04 6.443344878085020756e-05 2.268626717201530432e-02
-2.921813038437499927e+03 1.454322745396678055e-03 3.382496195993974441e-04 6.442831750390209001e-05 2.268629953476957936e-02
-2.920770650624999689e+03 1.454299513204329554e-03 3.382400785482447998e-04 6.442318476809992523e-05 2.268633190870553845e-02
-2.919728262812499906e+03 1.454276273603654062e-03 3.382305345533681150e-04 6.441805057283349714e-05 2.268636429382897557e-02
-2.918685875000000124e+03 1.454253026591107107e-03 3.382209876134078543e-04 6.441291491749233215e-05 2.268639669014566040e-02
-2.917643487187500341e+03 1.454229772163144431e-03 3.382114377270026935e-04 6.440777780146553656e-05 2.268642909766134877e-02
-2.916601099374999649e+03 1.454206510316219825e-03 3.382018848927912540e-04 6.440263922414191848e-05 2.268646151638182076e-02
-2.915558711562499866e+03 1.454183241046782312e-03 3.381923291094110192e-04 6.439749918491004211e-05 2.268649394631289465e-02
-2.914516323749999628e+03 1.454159964351280912e-03 3.381827703754987130e-04 6.439235768315795664e-05 2.268652638746031930e-02
-2.913473935937500300e+03 1.454136680226161393e-03 3.381732086896899756e-04 6.438721471827356217e-05 2.268655883982988522e-02
-2.912431548125000063e+03 1.454113388667868222e-03 3.381636440506202300e-04 6.438207028964429803e-05 2.268659130342742455e-02
-2.911389160312499371e+03 1.454090089672841748e-03 3.381540764569231105e-04 6.437692439665730539e-05 2.268662377825869658e-02
-2.910346772499999588e+03 1.454066783237522101e-03 3.381445059072324681e-04 6.437177703869946793e-05 2.268665626432951957e-02
-2.909304384687499805e+03 1.454043469358345508e-03 3.381349324001804734e-04 6.436662821515728983e-05 2.268668876164570136e-02
-2.908261996875000023e+03 1.454020148031747112e-03 3.381253559343989717e-04 6.436147792541684163e-05 2.268672127021304288e-02
-2.907219609062500240e+03 1.453996819254159889e-03 3.381157765085186697e-04 6.435632616886401765e-05 2.268675379003737627e-02
-2.906177221249999093e+03 1.453973483022013560e-03 3.381061941211694071e-04 6.435117294488421080e-05 2.268678632112449897e-02
-2.905134833437499765e+03 1.453950139331735463e-03 3.380966087709803727e-04 6.434601825286262423e-05 2.268681886348026047e-02
-2.904092445624999527e+03 1.453926788179750983e-03 3.380870204565799967e-04 6.434086209218410873e-05 2.268685141711046169e-02
-2.903050057812499745e+03 1.453903429562484854e-03 3.380774291765955165e-04 6.433570446223318983e-05 2.268688398202093476e-02
-2.902007670000000417e+03 1.453880063476356826e-03 3.380678349296535189e-04 6.433054536239383742e-05 2.268691655821752917e-02
-2.900965282187499270e+03 1.453856689917785126e-03 3.380582377143798861e-04 6.432538479205006203e-05 2.268694914570608748e-02
-2.899922894374999032e+03 1.453833308883187335e-03 3.380486375293994704e-04 6.432022275058519656e-05 2.268698174449242100e-02
-2.898880506562499704e+03 1.453809920368977779e-03 3.380390343733361480e-04 6.431505923738249262e-05 2.268701435458241392e-02
-2.897838118749999921e+03 1.453786524371567098e-03 3.380294282448134159e-04 6.430989425182471390e-05 2.268704697598189490e-02
-2.896795730937500139e+03 1.453763120887365933e-03 3.380198191424534158e-04 6.430472779329424464e-05 2.268707960869671345e-02
-2.895753343124999446e+03 1.453739709912780587e-03 3.380102070648774220e-04 6.429955986117337420e-05 2.268711225273275026e-02
-2.894710955312499209e+03 1.453716291444216713e-03 3.380005920107064378e-04 6.429439045484378209e-05 2.268714490809584788e-02
-2.893668567499999881e+03 1.453692865478076277e-03 3.379909739785602195e-04 6.428921957368699872e-05 2.268717757479188357e-02
-2.892626179687499643e+03 1.453669432010760163e-03 3.379813529670574936e-04 6.428404721708409373e-05 2.268721025282673109e-02
-2.891583791874999861e+03 1.453645991038667300e-03 3.379717289748163361e-04 6.427887338441596059e-05 2.268724294220626422e-02
-2.890541404062499623e+03 1.453622542558191851e-03 3.379621020004544433e-04 6.427369807506289642e-05 2.268727564293633939e-02
-2.889499016249999386e+03 1.453599086565727106e-03 3.379524720425876685e-04 6.426852128840513062e-05 2.268730835502286852e-02
-2.888456628437499603e+03 1.453575623057665493e-03 3.379428390998318109e-04 6.426334302382236401e-05 2.268734107847172887e-02
-2.887414240624999820e+03 1.453552152030395533e-03 3.379332031708014768e-04 6.425816328069409414e-05 2.268737381328879074e-02
-2.886371852812499583e+03 1.453528673480302064e-03 3.379235642541104055e-04 6.425298205839937132e-05 2.268740655947998688e-02
-2.885329464999999800e+03 1.453505187403772523e-03 3.379139223483717397e-04 6.424779935631701547e-05 2.268743931705119107e-02
-2.884287077187499108e+03 1.453481693797185241e-03 3.379042774521972669e-04 6.424261517382542637e-05 2.268747208600831525e-02
-2.883244689374999325e+03 1.453458192656921586e-03 3.378946295641987205e-04 6.423742951030267856e-05 2.268750486635726094e-02
-2.882202301562499542e+03 1.453434683979359238e-03 3.378849786829860990e-04 6.423224236512646709e-05 2.268753765810395395e-02
-2.881159913749999760e+03 1.453411167760873274e-03 3.378753248071690216e-04 6.422705373767422952e-05 2.268757046125428889e-02
-2.880117525937499522e+03 1.453387643997834655e-03 3.378656679353562401e-04 6.422186362732303750e-05 2.268760327581419156e-02
-2.879075138124999739e+03 1.453364112686613037e-03 3.378560080661554220e-04 6.421667203344965096e-05 2.268763610178958431e-02
-2.878032750312499047e+03 1.453340573823578945e-03 3.378463451981735845e-04 6.421147895543043681e-05 2.268766893918640684e-02
-2.876990362499999719e+03 1.453317027405097482e-03 3.378366793300168229e-04 6.420628439264140959e-05 2.268770178801059190e-02
-2.875947974687499936e+03 1.453293473427529200e-03 3.378270104602904738e-04 6.420108834445828569e-05 2.268773464826805836e-02
-2.874905586874999699e+03 1.453269911887238985e-03 3.378173385875986811e-04 6.419589081025644270e-05 2.268776751996475285e-02
-2.873863199062499916e+03 1.453246342780582616e-03 3.378076637105449382e-04 6.419069178941089226e-05 2.268780040310662896e-02
-2.872820811250000133e+03 1.453222766103917608e-03 3.377979858277322506e-04 6.418549128129633432e-05 2.268783329769960902e-02
-2.871778423437500351e+03 1.453199181853596705e-03 3.377883049377622144e-04 6.418028928528707582e-05 2.268786620374968130e-02
-2.870736035624999658e+03 1.453175590025972651e-03 3.377786210392353414e-04 6.417508580075717973e-05 2.268789912126276467e-02
-2.869693647812499876e+03 1.453151990617394286e-03 3.377689341307520891e-04 6.416988082708015339e-05 2.268793205024485088e-02
-2.868651259999999638e+03 1.453128383624209151e-03 3.377592442109115058e-04 6.416467436362951766e-05 2.268796499070189349e-02
-2.867608872187499855e+03 1.453104769042760881e-03 3.377495512783118808e-04 6.415946640977810225e-05 2.268799794263985647e-02
-2.866566484375000073e+03 1.453081146869391596e-03 3.377398553315509068e-04 6.415425696489858779e-05 2.268803090606470729e-02
-2.865524096562499835e+03 1.453057517100441679e-03 3.377301563692247047e-04 6.414904602836330252e-05 2.268806388098243074e-02
-2.864481708749999143e+03 1.453033879732248046e-03 3.377204543899292870e-04 6.414383359954411393e-05 2.268809686739901160e-02
-2.863439320937499815e+03 1.453010234761146742e-03 3.377107493922593107e-04 6.413861967781265909e-05 2.268812986532042081e-02
-2.862396933124999578e+03 1.452986582183469697e-03 3.377010413748088367e-04 6.413340426254016851e-05 2.268816287475268478e-02
-2.861354545312500250e+03 1.452962921995547968e-03 3.376913303361708417e-04 6.412818735309764229e-05 2.268819589570175363e-02
-2.860312157500000012e+03 1.452939254193708930e-03 3.376816162749377058e-04 6.412296894885556554e-05 2.268822892817363643e-02
-2.859269769687499320e+03 1.452915578774278656e-03 3.376718991897006169e-04 6.411774904918417944e-05 2.268826197217435961e-02
-2.858227381874999537e+03 1.452891895733581483e-03 3.376621790790501122e-04 6.411252765345341344e-05 2.268829502770988368e-02
-2.857184994062499754e+03 1.452868205067936761e-03 3.376524559415755903e-04 6.410730476103273622e-05 2.268832809478625590e-02
-2.856142606249999972e+03 1.452844506773663625e-03 3.376427297758663416e-04 6.410208037129138607e-05 2.268836117340948880e-02
-2.855100218437500189e+03 1.452820800847079040e-03 3.376330005805093255e-04 6.409685448359826244e-05 2.268839426358558106e-02
-2.854057830624999042e+03 1.452797087284494982e-03 3.376232683540922601e-04 6.409162709732176336e-05 2.268842736532056606e-02
-2.853015442812499714e+03 1.452773366082226033e-03 3.376135330952010206e-04 6.408639821183008357e-05 2.268846047862048063e-02
-2.851973054999999931e+03 1.452749637236578316e-03 3.376037948024207232e-04 6.408116782649113320e-05 2.268849360349133037e-02
-2.850930667187499694e+03 1.452725900743859905e-03 3.375940534743356166e-04 6.407593594067222608e-05 2.268852673993915214e-02
-2.849888279375000366e+03 1.452702156600376056e-03 3.375843091095292450e-04 6.407070255374058116e-05 2.268855988797001400e-02
-2.848845891562499219e+03 1.452678404802426604e-03 3.375745617065842850e-04 6.406546766506290239e-05 2.268859304758993889e-02
-2.847803503749999436e+03 1.452654645346313552e-03 3.375648112640823291e-04 6.406023127400574467e-05 2.268862621880497060e-02
-2.846761115937499653e+03 1.452630878228332182e-03 3.375550577806043194e-04 6.405499337993503944e-05 2.268865940162117026e-02
-2.845718728124999870e+03 1.452607103444777557e-03 3.375453012547300052e-04 6.404975398221666397e-05 2.268869259604459551e-02
-2.844676340312500088e+03 1.452583320991943224e-03 3.375355416850384853e-04 6.404451308021588565e-05 2.268872580208130055e-02
-2.843633952499999396e+03 1.452559530866118827e-03 3.375257790701078828e-04 6.403927067329776858e-05 2.268875901973736384e-02
-2.842591564687499158e+03 1.452535733063590757e-03 3.375160134085156702e-04 6.403402676082703806e-05 2.268879224901883956e-02
-2.841549176874999830e+03 1.452511927580646487e-03 3.375062446988380191e-04 6.402878134216806699e-05 2.268882548993178191e-02
-2.840506789062499593e+03 1.452488114413567205e-03 3.374964729396504504e-04 6.402353441668483529e-05 2.268885874248230405e-02
-2.839464401249999810e+03 1.452464293558634097e-03 3.374866981295279430e-04 6.401828598374088917e-05 2.268889200667646711e-02
-2.838422013437499572e+03 1.452440465012124230e-03 3.374769202670436868e-04 6.401303604269967999e-05 2.268892528252037036e-02
-2.837379625624999335e+03 1.452416628770315538e-03 3.374671393507708175e-04 6.400778459292400858e-05 2.268895857002007840e-02
-2.836337237812499097e+03 1.452392784829478799e-03 3.374573553792814410e-04 6.400253163377664866e-05 2.268899186918169747e-02
-2.835294849999999769e+03 1.452368933185886309e-03 3.374475683511464702e-04 6.399727716461969633e-05 2.268902518001135113e-02
-2.834252462187499532e+03 1.452345073835806027e-03 3.374377782649359511e-04 6.399202118481516638e-05 2.268905850251509704e-02
-2.833210074374999749e+03 1.452321206775504612e-03 3.374279851192194955e-04 6.398676369372454503e-05 2.268909183669907612e-02
-2.832167686562500421e+03 1.452297332001244818e-03 3.374181889125651979e-04 6.398150469070907459e-05 2.268912518256938418e-02
-2.831125298749999274e+03 1.452273449509288317e-03 3.374083896435407727e-04 6.397624417512956367e-05 2.268915854013212746e-02
-2.830082910937499946e+03 1.452249559295893527e-03 3.373985873107129049e-04 6.397098214634656336e-05 2.268919190939346422e-02
-2.829040523124999709e+03 1.452225661357318216e-03 3.373887819126470322e-04 6.396571860372019110e-05 2.268922529035945906e-02
-2.827998135312499926e+03 1.452201755689813646e-03 3.373789734479081589e-04 6.396045354661025262e-05 2.268925868303628413e-02
-2.826955747499999688e+03 1.452177842289634332e-03 3.373691619150603134e-04 6.395518697437625548e-05 2.268929208743007339e-02
-2.825913359687500360e+03 1.452153921153027634e-03 3.373593473126664942e-04 6.394991888637720581e-05 2.268932550354693309e-02
-2.824870971874999668e+03 1.452129992276240044e-03 3.373495296392887239e-04 6.394464928197189288e-05 2.268935893139302148e-02
-2.823828584062499885e+03 1.452106055655516970e-03 3.373397088934883205e-04 6.393937816051874007e-05 2.268939237097447603e-02
-2.822786196249999648e+03 1.452082111287100784e-03 3.373298850738256803e-04 6.393410552137576415e-05 2.268942582229745153e-02
-2.821743808437499865e+03 1.452058159167229521e-03 3.373200581788603864e-04 6.392883136390067021e-05 2.268945928536810971e-02
-2.820701420625000083e+03 1.452034199292139482e-03 3.373102282071507212e-04 6.392355568745079742e-05 2.268949276019258110e-02
-2.819659032812499845e+03 1.452010231658067618e-03 3.373003951572544246e-04 6.391827849138313256e-05 2.268952624677706906e-02
-2.818616644999999608e+03 1.451986256261243941e-03 3.372905590277284235e-04 6.391299977505422877e-05 2.268955974512770063e-02
-2.817574257187499825e+03 1.451962273097898463e-03 3.372807198171284522e-04 6.390771953782050361e-05 2.268959325525066531e-02
-2.816531869374999587e+03 1.451938282164259462e-03 3.372708775240094319e-04 6.390243777903780549e-05 2.268962677715213525e-02
-2.815489481562499805e+03 1.451914283456550228e-03 3.372610321469256332e-04 6.389715449806165752e-05 2.268966031083827564e-02
-2.814447093750000022e+03 1.451890276970994051e-03 3.372511836844301883e-04 6.389186969424744730e-05 2.268969385631530375e-02
-2.813404705937499784e+03 1.451866262703811620e-03 3.372413321350748740e-04 6.388658336694985770e-05 2.268972741358937784e-02
-2.812362318125000002e+03 1.451842240651219501e-03 3.372314774974115217e-04 6.388129551552351737e-05 2.268976098266668393e-02
-2.811319930312499764e+03 1.451818210809431445e-03 3.372216197699904987e-04 6.387600613932251288e-05 2.268979456355346008e-02
-2.810277542499999527e+03 1.451794173174662285e-03 3.372117589513613052e-04 6.387071523770067327e-05 2.268982815625587152e-02
-2.809235154687500199e+03 1.451770127743121216e-03 3.372018950400727908e-04 6.386542281001147525e-05 2.268986176078012160e-02
-2.808192766874999506e+03 1.451746074511014398e-03 3.371920280346722329e-04 6.386012885560796181e-05 2.268989537713243104e-02
-2.807150379062499724e+03 1.451722013474549726e-03 3.371821579337066382e-04 6.385483337384290493e-05 2.268992900531901016e-02
-2.806107991249999941e+03 1.451697944629927071e-03 3.371722847357221998e-04 6.384953636406866999e-05 2.268996264534610396e-02
-2.805065603437499703e+03 1.451673867973348690e-03 3.371624084392633764e-04 6.384423782563722935e-05 2.268999629721988806e-02
-2.804023215625000375e+03 1.451649783501011417e-03 3.371525290428746807e-04 6.383893775790033852e-05 2.269002996094660399e-02
-2.802980827812500138e+03 1.451625691209111656e-03 3.371426465450991618e-04 6.383363616020926515e-05 2.269006363653250369e-02
-2.801938439999999900e+03 1.451601591093841905e-03 3.371327609444792184e-04 6.382833303191495159e-05 2.269009732398380094e-02
-2.800896052187499663e+03 1.451577483151390976e-03 3.371228722395561649e-04 6.382302837236802852e-05 2.269013102330674769e-02
-2.799853664374999880e+03 1.451553367377947466e-03 3.371129804288701772e-04 6.381772218091872001e-05 2.269016473450757507e-02
-2.798811276562499643e+03 1.451529243769698451e-03 3.371030855109611061e-04 6.381241445691692490e-05 2.269019845759253848e-02
-2.797768888750000315e+03 1.451505112322825372e-03 3.370931874843673386e-04 6.380710519971214897e-05 2.269023219256790722e-02
-2.796726500937499623e+03 1.451480973033509019e-03 3.370832863476269908e-04 6.380179440865349147e-05 2.269026593943991588e-02
-2.795684113124999385e+03 1.451456825897926711e-03 3.370733820992762269e-04 6.379648208308998385e-05 2.269029969821484416e-02
-2.794641725312499602e+03 1.451432670912255552e-03 3.370634747378515369e-04 6.379116822236980376e-05 2.269033346889892319e-02
-2.793599337499999820e+03 1.451408508072667223e-03 3.370535642618874587e-04 6.378585282584123728e-05 2.269036725149846043e-02
-2.792556949687500037e+03 1.451384337375333407e-03 3.370436506699184221e-04 6.378053589285193352e-05 2.269040104601972169e-02
-2.791514561875000254e+03 1.451360158816420798e-03 3.370337339604770679e-04 6.377521742274924342e-05 2.269043485246897279e-02
-2.790472174062499107e+03 1.451335972392095658e-03 3.370238141320958743e-04 6.376989741488030110e-05 2.269046867085250038e-02
-2.789429786249999779e+03 1.451311778098520779e-03 3.370138911833063435e-04 6.376457586859160369e-05 2.269050250117660497e-02
-2.788387398437499542e+03 1.451287575931856783e-03 3.370039651126384601e-04 6.375925278322958057e-05 2.269053634344757320e-02
-2.787345010624999759e+03 1.451263365888262342e-03 3.369940359186217749e-04 6.375392815814013257e-05 2.269057019767169517e-02
-2.786302622812500431e+03 1.451239147963892659e-03 3.369841035997847545e-04 6.374860199266876751e-05 2.269060406385528181e-02
-2.785260234999999284e+03 1.451214922154900550e-03 3.369741681546551066e-04 6.374327428616077633e-05 2.269063794200464404e-02
-2.784217847187499046e+03 1.451190688457436448e-03 3.369642295817595087e-04 6.373794503796101634e-05 2.269067183212607197e-02
-2.783175459374999718e+03 1.451166446867649049e-03 3.369542878796237713e-04 6.373261424741391112e-05 2.269070573422588347e-02
-2.782133071562499936e+03 1.451142197381683364e-03 3.369443430467725662e-04 6.372728191386366745e-05 2.269073964831040333e-02
-2.781090683750000153e+03 1.451117939995683320e-03 3.369343950817299690e-04 6.372194803665403131e-05 2.269077357438595288e-02
-2.780048295937499461e+03 1.451093674705788289e-03 3.369244439830188084e-04 6.371661261512840985e-05 2.269080751245886388e-02
-2.779005908124999678e+03 1.451069401508136994e-03 3.369144897491610459e-04 6.371127564862980367e-05 2.269084146253546805e-02
-2.777963520312499895e+03 1.451045120398865339e-03 3.369045323786781549e-04 6.370593713650096941e-05 2.269087542462209367e-02
-2.776921132499999658e+03 1.451020831374104239e-03 3.368945718700898742e-04 6.370059707808424358e-05 2.269090939872509330e-02
-2.775878744687500330e+03 1.450996534429986997e-03 3.368846082219158883e-04 6.369525547272154257e-05 2.269094338485081602e-02
-2.774836356874999183e+03 1.450972229562640190e-03 3.368746414326742556e-04 6.368991231975445750e-05 2.269097738300559358e-02
-2.773793969062499855e+03 1.450947916768189098e-03 3.368646715008826007e-04 6.368456761852422715e-05 2.269101139319577506e-02
-2.772751581249999617e+03 1.450923596042755963e-03 3.368546984250571927e-04 6.367922136837171078e-05 2.269104541542774772e-02
-2.771709193437499835e+03 1.450899267382463461e-03 3.368447222037135422e-04 6.367387356863749666e-05 2.269107944970785370e-02
-2.770666805624999597e+03 1.450874930783426463e-03 3.368347428353665090e-04 6.366852421866163090e-05 2.269111349604246292e-02
-2.769624417812499814e+03 1.450850586241762656e-03 3.368247603185297060e-04 6.366317331778392926e-05 2.269114755443796261e-02
-2.768582030000000032e+03 1.450826233753584960e-03 3.368147746517157707e-04 6.365782086534378735e-05 2.269118162490069146e-02
-2.767539642187499794e+03 1.450801873315001522e-03 3.368047858334362560e-04 6.365246686068031618e-05 2.269121570743708183e-02
-2.766497254374999557e+03 1.450777504922120707e-03 3.367947938622026065e-04 6.364711130313220665e-05 2.269124980205348974e-02
-2.765454866562500229e+03 1.450753128571048711e-03 3.367847987365244237e-04 6.364175419203768884e-05 2.269128390875630244e-02
-2.764412478749999536e+03 1.450728744257888045e-03 3.367748004549107129e-04 6.363639552673478958e-05 2.269131802755192454e-02
-2.763370090937499299e+03 1.450704351978737748e-03 3.367647990158695575e-04 6.363103530656104778e-05 2.269135215844676062e-02
-2.762327703124999516e+03 1.450679951729695778e-03 3.367547944179082281e-04 6.362567353085375841e-05 2.269138630144718408e-02
-2.761285315312499733e+03 1.450655543506857706e-03 3.367447866595325856e-04 6.362031019894971500e-05 2.269142045655964460e-02
-2.760242927500000405e+03 1.450631127306315415e-03 3.367347757392481658e-04 6.361494531018541294e-05 2.269145462379052250e-02
-2.759200539687499713e+03 1.450606703124159057e-03 3.367247616555593117e-04 6.360957886389703589e-05 2.269148880314623626e-02
-2.758158151874999930e+03 1.450582270956476613e-03 3.367147444069689571e-04 6.360421085942032028e-05 2.269152299463324599e-02
-2.757115764062500148e+03 1.450557830799350861e-03 3.367047239919800355e-04 6.359884129609063663e-05 2.269155719825792505e-02
-2.756073376249999910e+03 1.450533382648865445e-03 3.366947004090936916e-04 6.359347017324303020e-05 2.269159141402674051e-02
-2.755030988437499673e+03 1.450508926501100108e-03 3.366846736568105281e-04 6.358809749021209900e-05 2.269162564194610043e-02
-2.753988600624999890e+03 1.450484462352131555e-03 3.366746437336301176e-04 6.358272324633227842e-05 2.269165988202246839e-02
-2.752946212812499653e+03 1.450459990198033891e-03 3.366646106380513821e-04 6.357734744093728558e-05 2.269169413426227674e-02
-2.751903824999999415e+03 1.450435510034880351e-03 3.366545743685715633e-04 6.357197007336083758e-05 2.269172839867197866e-02
-2.750861437187499632e+03 1.450411021858738752e-03 3.366445349236878485e-04 6.356659114293605522e-05 2.269176267525802732e-02
-2.749819049374999850e+03 1.450386525665676909e-03 3.366344923018956361e-04 6.356121064899581535e-05 2.269179696402687241e-02
-2.748776661562499157e+03 1.450362021451759601e-03 3.366244465016901078e-04 6.355582859087247983e-05 2.269183126498498099e-02
-2.747734273749999829e+03 1.450337509213047707e-03 3.366143975215650356e-04 6.355044496789818010e-05 2.269186557813881663e-02
-2.746691885937499592e+03 1.450312988945599065e-03 3.366043453600132160e-04 6.354505977940460041e-05 2.269189990349486027e-02
-2.745649498125000264e+03 1.450288460645472602e-03 3.365942900155269573e-04 6.353967302472312683e-05 2.269193424105957896e-02
-2.744607110312499572e+03 1.450263924308721388e-03 3.365842314865971044e-04 6.353428470318461688e-05 2.269196859083946402e-02
-2.743564722499999334e+03 1.450239379931395458e-03 3.365741697717139057e-04 6.352889481411983321e-05 2.269200295284099639e-02
-2.742522334687499551e+03 1.450214827509544628e-03 3.365641048693663630e-04 6.352350335685884731e-05 2.269203732707065005e-02
-2.741479946874999769e+03 1.450190267039216333e-03 3.365540367780427730e-04 6.351811033073163578e-05 2.269207171353493022e-02
-2.740437559062499986e+03 1.450165698516451933e-03 3.365439654962303485e-04 6.351271573506767380e-05 2.269210611224034210e-02
-2.739395171249999748e+03 1.450141121937293873e-03 3.365338910224154349e-04 6.350731956919600284e-05 2.269214052319337704e-02
-2.738352783437499056e+03 1.450116537297779177e-03 3.365238133550832391e-04 6.350192183244536624e-05 2.269217494640055413e-02
-2.737310395624999728e+03 1.450091944593945303e-03 3.365137324927183174e-04 6.349652252414426338e-05 2.269220938186838551e-02
-2.736268007812499945e+03 1.450067343821825156e-03 3.365036484338039795e-04 6.349112164362058378e-05 2.269224382960336253e-02
-2.735225619999999708e+03 1.450042734977447303e-03 3.364935611768226135e-04 6.348571919020198657e-05 2.269227828961204937e-02
-2.734183232187500380e+03 1.450018118056842480e-03 3.364834707202559025e-04 6.348031516321575140e-05 2.269231276190094432e-02
-2.733140844374999688e+03 1.449993493056034484e-03 3.364733770625842829e-04 6.347490956198872426e-05 2.269234724647658727e-02
-2.732098456562499450e+03 1.449968859971046678e-03 3.364632802022871614e-04 6.346950238584743941e-05 2.269238174334551120e-02
-2.731056068749999667e+03 1.449944218797899389e-03 3.364531801378436732e-04 6.346409363411802454e-05 2.269241625251424560e-02
-2.730013680937499885e+03 1.449919569532608825e-03 3.364430768677310023e-04 6.345868330612629564e-05 2.269245077398936161e-02
-2.728971293125000102e+03 1.449894912171192062e-03 3.364329703904258445e-04 6.345327140119759435e-05 2.269248530777738526e-02
-2.727928905312499410e+03 1.449870246709659017e-03 3.364228607044044079e-04 6.344785791865692351e-05 2.269251985388487380e-02
-2.726886517499999627e+03 1.449845573144021996e-03 3.364127478081407321e-04 6.344244285782893358e-05 2.269255441231840531e-02
-2.725844129687499844e+03 1.449820891470285930e-03 3.364026317001095074e-04 6.343702621803797687e-05 2.269258898308451969e-02
-2.724801741874999607e+03 1.449796201684456836e-03 3.363925123787828218e-04 6.343160799860785004e-05 2.269262356618979848e-02
-2.723759354062499824e+03 1.449771503782535742e-03 3.363823898426330887e-04 6.342618819886211936e-05 2.269265816164080241e-02
-2.722716966249999132e+03 1.449746797760521726e-03 3.363722640901307698e-04 6.342076681812389030e-05 2.269269276944411995e-02
-2.721674578437499804e+03 1.449722083614411912e-03 3.363621351197461102e-04 6.341534385571601085e-05 2.269272738960631530e-02
-2.720632190624999566e+03 1.449697361340199740e-03 3.363520029299478368e-04 6.340991931096081398e-05 2.269276202213400470e-02
-2.719589802812500238e+03 1.449672630933878216e-03 3.363418675192042973e-04 6.340449318318033454e-05 2.269279666703374887e-02
-2.718547415000000001e+03 1.449647892391432973e-03 3.363317288859822129e-04 6.339906547169618721e-05 2.269283132431217098e-02
-2.717505027187499309e+03 1.449623145708852680e-03 3.363215870287479797e-04 6.339363617582970210e-05 2.269286599397584911e-02
-2.716462639374999526e+03 1.449598390882119066e-03 3.363114419459662047e-04 6.338820529490170786e-05 2.269290067603139602e-02
-2.715420251562499743e+03 1.449573627907214729e-03 3.363012936361013867e-04 6.338277282823274854e-05 2.269293537048544529e-02
-2.714377863750000415e+03 1.449548856780115327e-03 3.362911420976164522e-04 6.337733877514294806e-05 2.269297007734456459e-02
-2.713335475937500178e+03 1.449524077496798687e-03 3.362809873289738941e-04 6.337190313495209154e-05 2.269300479661540137e-02
-2.712293088124999940e+03 1.449499290053236781e-03 3.362708293286345790e-04 6.336646590697947619e-05 2.269303952830458229e-02
-2.711250700312499703e+03 1.449474494445399846e-03 3.362606680950586688e-04 6.336102709054422305e-05 2.269307427241873051e-02
-2.710208312499999920e+03 1.449449690669254867e-03 3.362505036267058917e-04 6.335558668496491105e-05 2.269310902896447268e-02
-2.709165924687499682e+03 1.449424878720766661e-03 3.362403359220342953e-04 6.335014468955976676e-05 2.269314379794845626e-02
-2.708123536875000354e+03 1.449400058595898527e-03 3.362301649795008973e-04 6.334470110364665083e-05 2.269317857937732177e-02
-2.707081149062499662e+03 1.449375230290610508e-03 3.362199907975620648e-04 6.333925592654308511e-05 2.269321337325770280e-02
-2.706038761249999425e+03 1.449350393800856798e-03 3.362098133746734062e-04 6.333380915756615774e-05 2.269324817959627802e-02
-2.704996373437499642e+03 1.449325549122593973e-03 3.361996327092893911e-04 6.332836079603260452e-05 2.269328299839967755e-02
-2.703953985624999859e+03 1.449300696251773187e-03 3.361894487998629715e-04 6.332291084125883597e-05 2.269331782967459396e-02
-2.702911597812500077e+03 1.449275835184342777e-03 3.361792616448467741e-04 6.331745929256067987e-05 2.269335267342765736e-02
-2.701869209999999384e+03 1.449250965916249346e-03 3.361690712426919077e-04 6.331200614925384202e-05 2.269338752966555683e-02
-2.700826822187499602e+03 1.449226088443435808e-03 3.361588775918492641e-04 6.330655141065355388e-05 2.269342239839497802e-02
-2.699784434374999819e+03 1.449201202761844429e-03 3.361486806907680548e-04 6.330109507607462678e-05 2.269345727962258225e-02
-2.698742046562499581e+03 1.449176308867412052e-03 3.361384805378968407e-04 6.329563714483141127e-05 2.269349217335507943e-02
-2.697699658750000253e+03 1.449151406756075521e-03 3.361282771316827732e-04 6.329017761623808170e-05 2.269352707959913090e-02
-2.696657270937499106e+03 1.449126496423767127e-03 3.361180704705728412e-04 6.328471648960827035e-05 2.269356199836143270e-02
-2.695614883124999778e+03 1.449101577866416342e-03 3.361078605530120819e-04 6.327925376425532487e-05 2.269359692964871555e-02
-2.694572495312499541e+03 1.449076651079950467e-03 3.360976473774452073e-04 6.327378943949213213e-05 2.269363187346764427e-02
-2.693530107499999758e+03 1.449051716060296372e-03 3.360874309423157367e-04 6.326832351463126730e-05 2.269366682982497038e-02
-2.692487719687499521e+03 1.449026772803373988e-03 3.360772112460662137e-04 6.326285598898491252e-05 2.269370179872736565e-02
-2.691445331874999283e+03 1.449001821305103462e-03 3.360669882871384229e-04 6.325738686186476204e-05 2.269373678018157120e-02
-2.690402944062499046e+03 1.448976861561402122e-03 3.360567620639722517e-04 6.325191613258226617e-05 2.269377177419431776e-02
-2.689360556249999718e+03 1.448951893568183177e-03 3.360465325750079668e-04 6.324644380044841443e-05 2.269380678077231872e-02
-2.688318168437499935e+03 1.448926917321358317e-03 3.360362998186837208e-04 6.324096986477383041e-05 2.269384179992230480e-02
-2.687275780624999697e+03 1.448901932816835762e-03 3.360260637934372324e-04 6.323549432486881246e-05 2.269387683165102407e-02
-2.686233392812499460e+03 1.448876940050521783e-03 3.360158244977050281e-04 6.323001718004315748e-05 2.269391187596520379e-02
-2.685191004999999222e+03 1.448851939018320264e-03 3.360055819299229292e-04 6.322453842960639131e-05 2.269394693287161979e-02
-2.684148617187499894e+03 1.448826929716130101e-03 3.359953360885251311e-04 6.321905807286752480e-05 2.269398200237699587e-02
-2.683106229374999657e+03 1.448801912139850408e-03 3.359850869719455038e-04 6.321357610913536551e-05 2.269401708448809743e-02
-2.682063841562499874e+03 1.448776886285376396e-03 3.359748345786166702e-04 6.320809253771817891e-05 2.269405217921169338e-02
-2.681021453749999637e+03 1.448751852148599372e-03 3.359645789069698983e-04 6.320260735792386454e-05 2.269408728655453872e-02
-2.679979065937499854e+03 1.448726809725409343e-03 3.359543199554362392e-04 6.319712056906006444e-05 2.269412240652341969e-02
-2.678936678124999617e+03 1.448701759011693929e-03 3.359440577224450091e-04 6.319163217043389212e-05 2.269415753912510866e-02
-2.677894290312499834e+03 1.448676700003336633e-03 3.359337922064247113e-04 6.318614216135212225e-05 2.269419268436635717e-02
-2.676851902499999596e+03 1.448651632696219002e-03 3.359235234058034151e-04 6.318065054112119070e-05 2.269422784225400697e-02
-2.675809514687499814e+03 1.448626557086219986e-03 3.359132513190071843e-04 6.317515730904703190e-05 2.269426301279479918e-02
-2.674767126874999576e+03 1.448601473169215713e-03 3.359029759444618658e-04 6.316966246443536344e-05 2.269429819599555476e-02
-2.673724739062499793e+03 1.448576380941079059e-03 3.358926972805922223e-04 6.316416600659132015e-05 2.269433339186305992e-02
-2.672682351249999556e+03 1.448551280397680947e-03 3.358824153258214984e-04 6.315866793481979291e-05 2.269436860040412868e-02
-2.671639963437499773e+03 1.448526171534889268e-03 3.358721300785721801e-04 6.315316824842525246e-05 2.269440382162556807e-02
-2.670597575624999536e+03 1.448501054348569090e-03 3.358618415372664821e-04 6.314766694671173589e-05 2.269443905553419211e-02
-2.669555187812499753e+03 1.448475928834582665e-03 3.358515497003243424e-04 6.314216402898299566e-05 2.269447430213682518e-02
-2.668512799999999515e+03 1.448450794988789640e-03 3.358412545661658075e-04 6.313665949454222860e-05 2.269450956144028128e-02
-2.667470412187499733e+03 1.448425652807046413e-03 3.358309561332090262e-04 6.313115334269242822e-05 2.269454483345140910e-02
-2.666428024375000405e+03 1.448400502285208946e-03 3.358206543998715514e-04 6.312564557273603241e-05 2.269458011817702958e-02
-2.665385636562500167e+03 1.448375343419126479e-03 3.358103493645701767e-04 6.312013618397524864e-05 2.269461541562398446e-02
-2.664343248749999930e+03 1.448350176204647602e-03 3.358000410257204493e-04 6.311462517571172874e-05 2.269465072579911202e-02
-2.663300860937499692e+03 1.448325000637620038e-03 3.357897293817365065e-04 6.310911254724690771e-05 2.269468604870926789e-02
-2.662258473125000364e+03 1.448299816713885871e-03 3.357794144310321605e-04 6.310359829788166487e-05 2.269472138436130770e-02
-2.661216085312499672e+03 1.448274624429285668e-03 3.357690961720200852e-04 6.309808242691667627e-05 2.269475673276208708e-02
-2.660173697500000344e+03 1.448249423779656092e-03 3.357587746031111113e-04 6.309256493365202165e-05 2.269479209391846164e-02
-2.659131309687499652e+03 1.448224214760833592e-03 3.357484497227162861e-04 6.308704581738749614e-05 2.269482746783732172e-02
-2.658088921874999869e+03 1.448198997368648757e-03 3.357381215292449227e-04 6.308152507742255605e-05 2.269486285452551252e-02
-2.657046534062499632e+03 1.448173771598931965e-03 3.357277900211050868e-04 6.307600271305615627e-05 2.269489825398994520e-02
-2.656004146249999849e+03 1.448148537447509687e-03 3.357174551967047360e-04 6.307047872358696706e-05 2.269493366623747191e-02
-2.654961758437500066e+03 1.448123294910203841e-03 3.357071170544498220e-04 6.306495310831315725e-05 2.269496909127499684e-02
-2.653919370624999374e+03 1.448098043982838298e-03 3.356967755927458630e-04 6.305942586653259753e-05 2.269500452910942073e-02
-2.652876982812499591e+03 1.448072784661230206e-03 3.356864308099973470e-04 6.305389699754272487e-05 2.269503997974762349e-02
-2.651834594999999808e+03 1.448047516941194110e-03 3.356760827046073527e-04 6.304836650064055614e-05 2.269507544319650585e-02
-2.650792207187500026e+03 1.448022240818543473e-03 3.356657312749785249e-04 6.304283437512274229e-05 2.269511091946298589e-02
-2.649749819375000243e+03 1.447996956289088069e-03 3.356553765195118824e-04 6.303730062028555479e-05 2.269514640855399210e-02
-2.648707431562499096e+03 1.447971663348634639e-03 3.356450184366077390e-04 6.303176523542491276e-05 2.269518191047641825e-02
-2.647665043749999768e+03 1.447946361992988188e-03 3.356346570246652159e-04 6.302622821983620675e-05 2.269521742523719979e-02
-2.646622655937499530e+03 1.447921052217949383e-03 3.356242922820828383e-04 6.302068957281458338e-05 2.269525295284326519e-02
-2.645580268124999748e+03 1.447895734019317808e-03 3.356139242072576673e-04 6.301514929365471492e-05 2.269528849330152906e-02
-2.644537880312499965e+03 1.447870407392889362e-03 3.356035527985857343e-04 6.300960738165085353e-05 2.269532404661895458e-02
-2.643495492499999727e+03 1.447845072334456255e-03 3.355931780544622032e-04 6.300406383609696674e-05 2.269535961280247024e-02
-2.642453104687499490e+03 1.447819728839809398e-03 3.355827999732813706e-04 6.299851865628648001e-05 2.269539519185902882e-02
-2.641410716874999707e+03 1.447794376904736665e-03 3.355724185534362863e-04 6.299297184151256127e-05 2.269543078379556919e-02
-2.640368329062499924e+03 1.447769016525022028e-03 3.355620337933186989e-04 6.298742339106790415e-05 2.269546638861907537e-02
-2.639325941250000142e+03 1.447743647696448808e-03 3.355516456913200862e-04 6.298187330424487697e-05 2.269550200633648623e-02
-2.638283553437499450e+03 1.447718270414794254e-03 3.355412542458298657e-04 6.297632158033526534e-05 2.269553763695477192e-02
-2.637241165624999212e+03 1.447692884675835399e-03 3.355308594552377805e-04 6.297076821863071931e-05 2.269557328048091641e-02
-2.636198777812499884e+03 1.447667490475346022e-03 3.355204613179308629e-04 6.296521321842234685e-05 2.269560893692190370e-02
-2.635156389999999647e+03 1.447642087809097302e-03 3.355100598322966875e-04 6.295965657900083579e-05 2.269564460628469699e-02
-2.634114002187500319e+03 1.447616676672856297e-03 3.354996549967209857e-04 6.295409829965656226e-05 2.269568028857628372e-02
-2.633071614374999626e+03 1.447591257062387895e-03 3.354892468095882420e-04 6.294853837967942804e-05 2.269571598380367219e-02
-2.632029226562499844e+03 1.447565828973455251e-03 3.354788352692826157e-04 6.294297681835903677e-05 2.269575169197384293e-02
-2.630986838749999606e+03 1.447540392401816100e-03 3.354684203741866398e-04 6.293741361498444997e-05 2.269578741309382156e-02
-2.629944450937499823e+03 1.447514947343229042e-03 3.354580021226821968e-04 6.293184876884447168e-05 2.269582314717059554e-02
-2.628902063124999586e+03 1.447489493793446824e-03 3.354475805131497054e-04 6.292628227922747225e-05 2.269585889421118705e-02
-2.627859675312499803e+03 1.447464031748220241e-03 3.354371555439690424e-04 6.292071414542132059e-05 2.269589465422260435e-02
-2.626817287499999566e+03 1.447438561203297268e-03 3.354267272135187292e-04 6.291514436671364165e-05 2.269593042721188350e-02
-2.625774899687500238e+03 1.447413082154424147e-03 3.354162955201761488e-04 6.290957294239151831e-05 2.269596621318606053e-02
-2.624732511874999545e+03 1.447387594597341265e-03 3.354058604623181964e-04 6.290399987174174882e-05 2.269600201215212984e-02
-2.623690124062499763e+03 1.447362098527790741e-03 3.353954220383200324e-04 6.289842515405065710e-05 2.269603782411715870e-02
-2.622647736249999525e+03 1.447336593941507110e-03 3.353849802465562208e-04 6.289284878860421470e-05 2.269607364908819702e-02
-2.621605348437499742e+03 1.447311080834225551e-03 3.353745350853999706e-04 6.288727077468801371e-05 2.269610948707226350e-02
-2.620562960624999960e+03 1.447285559201676262e-03 3.353640865532236774e-04 6.288169111158710411e-05 2.269614533807643580e-02
-2.619520572812500177e+03 1.447260029039588352e-03 3.353536346483989780e-04 6.287610979858631905e-05 2.269618120210778120e-02
-2.618478184999999939e+03 1.447234490343686161e-03 3.353431793692954492e-04 6.287052683497003087e-05 2.269621707917332878e-02
-2.617435797187499247e+03 1.447208943109692730e-03 3.353327207142828303e-04 6.286494222002206984e-05 2.269625296928017011e-02
-2.616393409374999919e+03 1.447183387333327844e-03 3.353222586817291261e-04 6.285935595302607646e-05 2.269628887243536897e-02
-2.615351021562499682e+03 1.447157823010307388e-03 3.353117932700013654e-04 6.285376803326520338e-05 2.269632478864602732e-02
-2.614308633750000354e+03 1.447132250136345727e-03 3.353013244774655471e-04 6.284817846002214243e-05 2.269636071791918813e-02
-2.613266245937500116e+03 1.447106668707154624e-03 3.352908523024868029e-04 6.284258723257924665e-05 2.269639666026197766e-02
-2.612223858124999879e+03 1.447081078718441072e-03 3.352803767434291799e-04 6.283699435021848959e-05 2.269643261568146664e-02
-2.611181470312499641e+03 1.447055480165911632e-03 3.352698977986551536e-04 6.283139981222139758e-05 2.269646858418476049e-02
-2.610139082499999859e+03 1.447029873045266356e-03 3.352594154665269281e-04 6.282580361786906326e-05 2.269650456577896463e-02
-2.609096694687499621e+03 1.447004257352207468e-03 3.352489297454051354e-04 6.282020576644229467e-05 2.269654056047119492e-02
-2.608054306875000293e+03 1.446978633082430252e-03 3.352384406336495946e-04 6.281460625722131710e-05 2.269657656826856371e-02
-2.607011919062499601e+03 1.446953000231627389e-03 3.352279481296188777e-04 6.280900508948611188e-05 2.269661258917816948e-02
-2.605969531249999363e+03 1.446927358795492861e-03 3.352174522316705269e-04 6.280340226251624022e-05 2.269664862320716278e-02
-2.604927143437499581e+03 1.446901708769711111e-03 3.352069529381614338e-04 6.279779777559073479e-05 2.269668467036267678e-02
-2.603884755624999798e+03 1.446876050149971350e-03 3.351964502474469179e-04 6.279219162798833009e-05 2.269672073065181345e-02
-2.602842367812499560e+03 1.446850382931951732e-03 3.351859441578810520e-04 6.278658381898736759e-05 2.269675680408175106e-02
-2.601799979999999778e+03 1.446824707111333879e-03 3.351754346678178001e-04 6.278097434786568734e-05 2.269679289065961933e-02
-2.600757592187499540e+03 1.446799022683792910e-03 3.351649217756090125e-04 6.277536321390085833e-05 2.269682899039254798e-02
-2.599715204374999757e+03 1.446773329645004375e-03 3.351544054796062682e-04 6.276975041636989388e-05 2.269686510328772222e-02
-2.598672816562499975e+03 1.446747627990637103e-03 3.351438857781596824e-04 6.276413595454950918e-05 2.269690122935228913e-02
-2.597630428749999737e+03 1.446721917716359707e-03 3.351333626696182321e-04 6.275851982771597217e-05 2.269693736859341310e-02
-2.596588040937499954e+03 1.446696198817836680e-03 3.351228361523300812e-04 6.275290203514517133e-05 2.269697352101828283e-02
-2.595545653124999717e+03 1.446670471290730994e-03 3.351123062246422549e-04 6.274728257611252079e-05 2.269700968663403845e-02
-2.594503265312499934e+03 1.446644735130699772e-03 3.351017728849005860e-04 6.274166144989316363e-05 2.269704586544790681e-02
-2.593460877499999697e+03 1.446618990333399914e-03 3.350912361314500941e-04 6.273603865576164664e-05 2.269708205746704191e-02
-2.592418489687499914e+03 1.446593236894485289e-03 3.350806959626343351e-04 6.273041419299228618e-05 2.269711826269864979e-02
-2.591376101874999677e+03 1.446567474809605860e-03 3.350701523767962687e-04 6.272478806085888365e-05 2.269715448114991568e-02
-2.590333714062499439e+03 1.446541704074408123e-03 3.350596053722773907e-04 6.271916025863482030e-05 2.269719071282805256e-02
-2.589291326249999656e+03 1.446515924684539222e-03 3.350490549474183298e-04 6.271353078559321989e-05 2.269722695774028035e-02
-2.588248938437499874e+03 1.446490136635636111e-03 3.350385011005588471e-04 6.270789964100659632e-05 2.269726321589377732e-02
-2.587206550624999636e+03 1.446464339923341814e-03 3.350279438300370234e-04 6.270226682414717888e-05 2.269729948729578423e-02
-2.586164162812499853e+03 1.446438534543290034e-03 3.350173831341904515e-04 6.269663233428677672e-05 2.269733577195352098e-02
-2.585121774999999161e+03 1.446412720491113604e-03 3.350068190113552604e-04 6.269099617069669758e-05 2.269737206987420056e-02
-2.584079387187499833e+03 1.446386897762442321e-03 3.349962514598666579e-04 6.268535833264793746e-05 2.269740838106509145e-02
-2.583036999374999596e+03 1.446361066352902730e-03 3.349856804780589298e-04 6.267971881941115356e-05 2.269744470553339971e-02
-2.581994611562499358e+03 1.446335226258120294e-03 3.349751060642652779e-04 6.267407763025636611e-05 2.269748104328638688e-02
-2.580952223749999575e+03 1.446309377473715052e-03 3.349645282168173320e-04 6.266843476445340560e-05 2.269751739433129370e-02
-2.579909835937499793e+03 1.446283519995304658e-03 3.349539469340460712e-04 6.266279022127153333e-05 2.269755375867538172e-02
-2.578867448124999555e+03 1.446257653818503732e-03 3.349433622142816615e-04 6.265714399997968532e-05 2.269759013632589861e-02
-2.577825060312499772e+03 1.446231778938925809e-03 3.349327740558524259e-04 6.265149609984639102e-05 2.269762652729012328e-02
-2.576782672499999535e+03 1.446205895352180087e-03 3.349221824570863620e-04 6.264584652013967844e-05 2.269766293157530687e-02
-2.575740284687499752e+03 1.446180003053871860e-03 3.349115874163098409e-04 6.264019526012730454e-05 2.269769934918875604e-02
-2.574697896874999969e+03 1.446154102039605123e-03 3.349009889318484753e-04 6.263454231907649773e-05 2.269773578013773233e-02
-2.573655509062499732e+03 1.446128192304979316e-03 3.348903870020266847e-04 6.262888769625412049e-05 2.269777222442952158e-02
-2.572613121249999949e+03 1.446102273845593011e-03 3.348797816251676963e-04 6.262323139092660165e-05 2.269780868207141658e-02
-2.571570733437499712e+03 1.446076346657040011e-03 3.348691727995937615e-04 6.261757340235997698e-05 2.269784515307070663e-02
-2.570528345625000384e+03 1.446050410734912384e-03 3.348585605236264269e-04 6.261191372981992991e-05 2.269788163743470880e-02
-2.569485957812500146e+03 1.446024466074797860e-03 3.348479447955851791e-04 6.260625237257150689e-05 2.269791813517071585e-02
-2.568443569999999909e+03 1.445998512672281135e-03 3.348373256137892337e-04 6.260058932987964595e-05 2.269795464628606221e-02
-2.567401182187499671e+03 1.445972550522947337e-03 3.348267029765568848e-04 6.259492460100863460e-05 2.269799117078804412e-02
-2.566358794374999889e+03 1.445946579622374006e-03 3.348160768822043662e-04 6.258925818522250285e-05 2.269802770868398212e-02
-2.565316406562499651e+03 1.445920599966138680e-03 3.348054473290478037e-04 6.258359008178473863e-05 2.269806425998121754e-02
-2.564274018749999868e+03 1.445894611549813696e-03 3.347948143154015339e-04 6.257792028995846391e-05 2.269810082468709869e-02
-2.563231630937499631e+03 1.445868614368970521e-03 3.347841778395792430e-04 6.257224880900643478e-05 2.269813740280892875e-02
-2.562189243125000303e+03 1.445842608419178671e-03 3.347735378998932618e-04 6.256657563819091941e-05 2.269817399435407335e-02
-2.561146855312499611e+03 1.445816593695999205e-03 3.347628944946552166e-04 6.256090077677382009e-05 2.269821059932987037e-02
-2.560104467499999828e+03 1.445790570194996653e-03 3.347522476221749445e-04 6.255522422401659183e-05 2.269824721774370974e-02
-2.559062079687500045e+03 1.445764537911727520e-03 3.347415972807621745e-04 6.254954597918029665e-05 2.269828384960290157e-02
-2.558019691874999808e+03 1.445738496841749180e-03 3.347309434687242499e-04 6.254386604152556287e-05 2.269832049491486009e-02
-2.556977304062499570e+03 1.445712446980614236e-03 3.347202861843686229e-04 6.253818441031259870e-05 2.269835715368690929e-02
-2.555934916249999787e+03 1.445686388323871169e-03 3.347096254260011191e-04 6.253250108480119221e-05 2.269839382592646337e-02
-2.554892528437499550e+03 1.445660320867068029e-03 3.346989611919262632e-04 6.252681606425072489e-05 2.269843051164088105e-02
-2.553850140625000222e+03 1.445634244605748095e-03 3.346882934804479293e-04 6.252112934792022588e-05 2.269846721083756957e-02
-2.552807752812499530e+03 1.445608159535450524e-03 3.346776222898685278e-04 6.251544093506812799e-05 2.269850392352390847e-02
-2.551765364999999747e+03 1.445582065651715561e-03 3.346669476184898728e-04 6.250975082495267431e-05 2.269854064970729460e-02
-2.550722977187499964e+03 1.445555962950075641e-03 3.346562694646117728e-04 6.250405901683149805e-05 2.269857738939513869e-02
-2.549680589374999727e+03 1.445529851426063852e-03 3.346455878265340361e-04 6.249836550996183942e-05 2.269861414259485149e-02
-2.548638201562499944e+03 1.445503731075208076e-03 3.346349027025543568e-04 6.249267030360069466e-05 2.269865090931382987e-02
-2.547595813749999706e+03 1.445477601893034245e-03 3.346242140909698871e-04 6.248697339700439596e-05 2.269868768955950883e-02
-2.546553425937499924e+03 1.445451463875065254e-03 3.346135219900767490e-04 6.248127478942909930e-05 2.269872448333930606e-02
-2.545511038124999232e+03 1.445425317016819878e-03 3.346028263981696009e-04 6.247557448013031016e-05 2.269876129066067394e-02
-2.544468650312499904e+03 1.445399161313814075e-03 3.345921273135421255e-04 6.246987246836323586e-05 2.269879811153100932e-02
-2.543426262499999666e+03 1.445372996761562284e-03 3.345814247344873547e-04 6.246416875338269069e-05 2.269883494595778539e-02
-2.542383874687499429e+03 1.445346823355575907e-03 3.345707186592962066e-04 6.245846333444298750e-05 2.269887179394843371e-02
-2.541341486874999646e+03 1.445320641091360925e-03 3.345600090862592196e-04 6.245275621079801902e-05 2.269890865551042400e-02
-2.540299099062499863e+03 1.445294449964421588e-03 3.345492960136658479e-04 6.244704738170139336e-05 2.269894553065118087e-02
-2.539256711249999626e+03 1.445268249970260840e-03 3.345385794398041904e-04 6.244133684640608168e-05 2.269898241937818792e-02
-2.538214323437499843e+03 1.445242041104375123e-03 3.345278593629612079e-04 6.243562460416477052e-05 2.269901932169892875e-02
-2.537171935624999605e+03 1.445215823362260010e-03 3.345171357814229391e-04 6.242991065422976696e-05 2.269905623762085572e-02
-2.536129547812499823e+03 1.445189596739409124e-03 3.345064086934741222e-04 6.242419499585280887e-05 2.269909316715145939e-02
-2.535087159999999585e+03 1.445163361231310015e-03 3.344956780973985192e-04 6.241847762828533596e-05 2.269913011029820599e-02
-2.534044772187499348e+03 1.445137116833448932e-03 3.344849439914785913e-04 6.241275855077823231e-05 2.269916706706859647e-02
-2.533002384374999565e+03 1.445110863541310391e-03 3.344742063739961492e-04 6.240703776258221932e-05 2.269920403747015952e-02
-2.531959996562499782e+03 1.445084601350373052e-03 3.344634652432310518e-04 6.240131526294723241e-05 2.269924102151034059e-02
-2.530917608749999545e+03 1.445058330256114272e-03 3.344527205974627787e-04 6.239559105112305786e-05 2.269927801919667532e-02
-2.529875220937499762e+03 1.445032050254007293e-03 3.344419724349694000e-04 6.238986512635895344e-05 2.269931503053667504e-02
-2.528832833124999979e+03 1.445005761339523834e-03 3.344312207540281186e-04 6.238413748790381098e-05 2.269935205553785459e-02
-2.527790445312499742e+03 1.444979463508131281e-03 3.344204655529143481e-04 6.237840813500595313e-05 2.269938909420773573e-02
-2.526748057499999959e+03 1.444953156755293330e-03 3.344097068299033398e-04 6.237267706691348567e-05 2.269942614655384716e-02
-2.525705669687499721e+03 1.444926841076473248e-03 3.343989445832682306e-04 6.236694428287391809e-05 2.269946321258372798e-02
-2.524663281874999939e+03 1.444900516467128009e-03 3.343881788112815613e-04 6.236120978213440750e-05 2.269950029230490690e-02
-2.523620894062499701e+03 1.444874182922714374e-03 3.343774095122150594e-04 6.235547356394175865e-05 2.269953738572495078e-02
-2.522578506250000373e+03 1.444847840438683462e-03 3.343666366843386635e-04 6.234973562754208512e-05 2.269957449285139525e-02
-2.521536118437499681e+03 1.444821489010484662e-03 3.343558603259214989e-04 6.234399597218140562e-05 2.269961161369178637e-02
-2.520493730624999898e+03 1.444795128633565408e-03 3.343450804352316071e-04 6.233825459710511541e-05 2.269964874825369447e-02
-2.519451342812499661e+03 1.444768759303367497e-03 3.343342970105357822e-04 6.233251150155821678e-05 2.269968589654470029e-02
-2.518408954999999878e+03 1.444742381015330776e-03 3.343235100500997889e-04 6.232676668478530542e-05 2.269972305857237069e-02
-2.517366567187499641e+03 1.444715993764893354e-03 3.343127195521881988e-04 6.232102014603058398e-05 2.269976023434426213e-02
-2.516324179374999858e+03 1.444689597547487922e-03 3.343019255150644453e-04 6.231527188453769947e-05 2.269979742386799351e-02
-2.515281791562499620e+03 1.444663192358546303e-03 3.342911279369906066e-04 6.230952189954996011e-05 2.269983462715113171e-02
-2.514239403749999838e+03 1.444636778193494680e-03 3.342803268162282187e-04 6.230377019031030817e-05 2.269987184420127826e-02
-2.513197015937499600e+03 1.444610355047757288e-03 3.342695221510370287e-04 6.229801675606115737e-05 2.269990907502602087e-02
-2.512154628124999817e+03 1.444583922916757275e-03 3.342587139396762958e-04 6.229226159604451488e-05 2.269994631963298537e-02
-2.511112240312499580e+03 1.444557481795912153e-03 3.342479021804035987e-04 6.228650470950191352e-05 2.269998357802976985e-02
-2.510069852499999797e+03 1.444531031680635963e-03 3.342370868714752692e-04 6.228074609567460149e-05 2.270002085022400709e-02
-2.509027464687499560e+03 1.444504572566341878e-03 3.342262680111473139e-04 6.227498575380328492e-05 2.270005813622329865e-02
-2.507985076874999777e+03 1.444478104448439389e-03 3.342154455976737880e-04 6.226922368312819557e-05 2.270009543603529120e-02
-2.506942689062499539e+03 1.444451627322332126e-03 3.342046196293077705e-04 6.226345988288929417e-05 2.270013274966761752e-02
-2.505900301249999757e+03 1.444425141183425026e-03 3.341937901043016902e-04 6.225769435232587738e-05 2.270017007712789997e-02
-2.504857913437499974e+03 1.444398646027116517e-03 3.341829570209061328e-04 6.225192709067703856e-05 2.270020741842380951e-02
-2.503815525624999736e+03 1.444372141848802860e-03 3.341721203773710875e-04 6.224615809718139672e-05 2.270024477356297199e-02
-2.502773137812499954e+03 1.444345628643877713e-03 3.341612801719452967e-04 6.224038737107701524e-05 2.270028214255306528e-02
-2.501730749999999716e+03 1.444319106407730832e-03 3.341504364028757140e-04 6.223461491160155092e-05 2.270031952540174300e-02
-2.500688362187499933e+03 1.444292575135749587e-03 3.341395890684094013e-04 6.222884071799236240e-05 2.270035692211665179e-02
-2.499645974374999696e+03 1.444266034823317663e-03 3.341287381667908184e-04 6.222306478948630686e-05 2.270039433270550078e-02
-2.498603586562499913e+03 1.444239485465817008e-03 3.341178836962646419e-04 6.221728712531968586e-05 2.270043175717595049e-02
-2.497561198749999676e+03 1.444212927058621549e-03 3.341070256550732176e-04 6.221150772472857054e-05 2.270046919553568923e-02
-2.496518810937499893e+03 1.444186359597109766e-03 3.340961640414585659e-04 6.220572658694850350e-05 2.270050664779239141e-02
-2.495476423124999656e+03 1.444159783076651030e-03 3.340852988536615145e-04 6.219994371121447170e-05 2.270054411395378349e-02
-2.494434035312499873e+03 1.444133197492612547e-03 3.340744300899209937e-04 6.219415909676128589e-05 2.270058159402755724e-02
-2.493391647499999635e+03 1.444106602840361953e-03 3.340635577484756089e-04 6.218837274282311986e-05 2.270061908802140788e-02
-2.492349259687499853e+03 1.444079999115258648e-03 3.340526818275625013e-04 6.218258464863379506e-05 2.270065659594304799e-02
-2.491306871874999615e+03 1.444053386312662895e-03 3.340418023254174574e-04 6.217679481342664502e-05 2.270069411780020752e-02
-2.490264484062499378e+03 1.444026764427928673e-03 3.340309192402753416e-04 6.217100323643465090e-05 2.270073165360060943e-02
-2.489222096249999595e+03 1.444000133456409740e-03 3.340200325703700972e-04 6.216520991689026535e-05 2.270076920335198367e-02
-2.488179708437499812e+03 1.443973493393453135e-03 3.340091423139336614e-04 6.215941485402557505e-05 2.270080676706204975e-02
-2.487137320624999575e+03 1.443946844234406763e-03 3.339982484691978630e-04 6.215361804707217883e-05 2.270084434473857923e-02
-2.486094932812499792e+03 1.443920185974613109e-03 3.339873510343927421e-04 6.214781949526128248e-05 2.270088193638928817e-02
-2.485052544999999100e+03 1.443893518609411404e-03 3.339764500077472002e-04 6.214201919782367167e-05 2.270091954202195159e-02
-2.484010157187499772e+03 1.443866842134138495e-03 3.339655453874893257e-04 6.213621715398958995e-05 2.270095716164430982e-02
-2.482967769374999534e+03 1.443840156544125806e-03 3.339546371718455807e-04 6.213041336298895563e-05 2.270099479526413791e-02
-2.481925381562499297e+03 1.443813461834706066e-03 3.339437253590415056e-04 6.212460782405122622e-05 2.270103244288921782e-02
-2.480882993749999969e+03 1.443786758001204843e-03 3.339328099473016652e-04 6.211880053640531714e-05 2.270107010452730376e-02
-2.479840605937499731e+03 1.443760045038944674e-03 3.339218909348493232e-04 6.211299149927984565e-05 2.270110778018619158e-02
-2.478798218124999948e+03 1.443733322943248961e-03 3.339109683199059544e-04 6.210718071190300888e-05 2.270114546987365631e-02
-2.477755830312499711e+03 1.443706591709432649e-03 3.339000421006930335e-04 6.210136817350235343e-05 2.270118317359749727e-02
-2.476713442499999928e+03 1.443679851332809816e-03 3.338891122754301380e-04 6.209555388330520909e-05 2.270122089136551377e-02
-2.475671054687499691e+03 1.443653101808692590e-03 3.338781788423354356e-04 6.208973784053837706e-05 2.270125862318551208e-02
-2.474628666874999908e+03 1.443626343132387458e-03 3.338672417996265524e-04 6.208392004442821134e-05 2.270129636906529844e-02
-2.473586279062499671e+03 1.443599575299199826e-03 3.338563011455197046e-04 6.207810049420057802e-05 2.270133412901268605e-02
-2.472543891249999888e+03 1.443572798304430327e-03 3.338453568782298077e-04 6.207227918908109925e-05 2.270137190303549851e-02
-2.471501503437499650e+03 1.443546012143376777e-03 3.338344089959708553e-04 6.206645612829467891e-05 2.270140969114157331e-02
-2.470459115625000322e+03 1.443519216811335474e-03 3.338234574969551607e-04 6.206063131106597690e-05 2.270144749333873405e-02
-2.469416727812499630e+03 1.443492412303596208e-03 3.338125023793946035e-04 6.205480473661916527e-05 2.270148530963481473e-02
-2.468374339999999847e+03 1.443465598615448556e-03 3.338015436414992201e-04 6.204897640417795525e-05 2.270152314003767019e-02
-2.467331952187500065e+03 1.443438775742176237e-03 3.337905812814784506e-04 6.204314631296561086e-05 2.270156098455515178e-02
-2.466289564374999827e+03 1.443411943679062974e-03 3.337796152975398920e-04 6.203731446220503020e-05 2.270159884319510740e-02
-2.465247176562499590e+03 1.443385102421386847e-03 3.337686456878904907e-04 6.203148085111851503e-05 2.270163671596540228e-02
-2.464204788749999807e+03 1.443358251964423121e-03 3.337576724507358380e-04 6.202564547892806899e-05 2.270167460287390165e-02
-2.463162400937499569e+03 1.443331392303444025e-03 3.337466955842805492e-04 6.201980834485522137e-05 2.270171250392849158e-02
-2.462120013125000241e+03 1.443304523433718099e-03 3.337357150867272340e-04 6.201396944812095934e-05 2.270175041913703728e-02
-2.461077625312499549e+03 1.443277645350511717e-03 3.337247309562786104e-04 6.200812878794599906e-05 2.270178834850742483e-02
-2.460035237499999766e+03 1.443250758049087132e-03 3.337137431911353365e-04 6.200228636355040613e-05 2.270182629204755415e-02
-2.458992849687499984e+03 1.443223861524703996e-03 3.337027517894970404e-04 6.199644217415402933e-05 2.270186424976531822e-02
-2.457950461874999746e+03 1.443196955772618056e-03 3.336917567495621033e-04 6.199059621897609401e-05 2.270190222166862740e-02
-2.456908074062499963e+03 1.443170040788082243e-03 3.336807580695280392e-04 6.198474849723540540e-05 2.270194020776537119e-02
-2.455865686249999726e+03 1.443143116566345365e-03 3.336697557475907356e-04 6.197889900815042993e-05 2.270197820806348424e-02
-2.454823298437499943e+03 1.443116183102654279e-03 3.336587497819452669e-04 6.197304775093913256e-05 2.270201622257088034e-02
-2.453780910624999251e+03 1.443089240392252158e-03 3.336477401707854066e-04 6.196719472481893617e-05 2.270205425129547330e-02
-2.452738522812499923e+03 1.443062288430378487e-03 3.336367269123037896e-04 6.196133992900693837e-05 2.270209229424522551e-02
-2.451696134999999686e+03 1.443035327212269714e-03 3.336257100046915872e-04 6.195548336271978953e-05 2.270213035142804384e-02
-2.450653747187499903e+03 1.443008356733157301e-03 3.336146894461388323e-04 6.194962502517362504e-05 2.270216842285188025e-02
-2.449611359374999665e+03 1.442981376988275097e-03 3.336036652348347989e-04 6.194376491558418725e-05 2.270220650852470753e-02
-2.448568971562499883e+03 1.442954387972846322e-03 3.335926373689670804e-04 6.193790303316664932e-05 2.270224460845444298e-02
-2.447526583749999645e+03 1.442927389682095501e-03 3.335816058467222945e-04 6.193203937713595401e-05 2.270228272264906630e-02
-2.446484195937499862e+03 1.442900382111243253e-03 3.335705706662860288e-04 6.192617394670651553e-05 2.270232085111656070e-02
-2.445441808124999625e+03 1.442873365255504994e-03 3.335595318258420278e-04 6.192030674109211112e-05 2.270235899386488509e-02
-2.444399420312499842e+03 1.442846339110095055e-03 3.335484893235736567e-04 6.191443775950627407e-05 2.270239715090202268e-02
-2.443357032499999605e+03 1.442819303670224516e-03 3.335374431576623830e-04 6.190856700116204980e-05 2.270243532223593930e-02
-2.442314644687499367e+03 1.442792258931098817e-03 3.335263933262891866e-04 6.190269446527206358e-05 2.270247350787465979e-02
-2.441272256874999584e+03 1.442765204887922316e-03 3.335153398276330958e-04 6.189682015104842568e-05 2.270251170782615346e-02
-2.440229869062499802e+03 1.442738141535895467e-03 3.335042826598724882e-04 6.189094405770278562e-05 2.270254992209844516e-02
-2.439187481249999564e+03 1.442711068870214820e-03 3.334932218211842780e-04 6.188506618444638630e-05 2.270258815069951461e-02
-2.438145093437499781e+03 1.442683986886073889e-03 3.334821573097442949e-04 6.187918653049002341e-05 2.270262639363740398e-02
-2.437102705624999544e+03 1.442656895578665324e-03 3.334710891237268509e-04 6.187330509504405896e-05 2.270266465092013464e-02
-2.436060317812499761e+03 1.442629794943172880e-03 3.334600172613056616e-04 6.186742187731827220e-05 2.270270292255569325e-02
-2.435017929999999978e+03 1.442602684974784001e-03 3.334489417206526539e-04 6.186153687652219842e-05 2.270274120855218444e-02
-2.433975542187499741e+03 1.442575565668674639e-03 3.334378624999386159e-04 6.185565009186474951e-05 2.270277950891757407e-02
-2.432933154374999958e+03 1.442548437020025947e-03 3.334267795973337939e-04 6.184976152255452565e-05 2.270281782365994941e-02
-2.431890766562499721e+03 1.442521299024009758e-03 3.334156930110063199e-04 6.184387116779951714e-05 2.270285615278735611e-02
-2.430848378749999938e+03 1.442494151675798118e-03 3.334046027391233502e-04 6.183797902680736194e-05 2.270289449630783635e-02
-2.429805990937499701e+03 1.442466994970556787e-03 3.333935087798513362e-04 6.183208509878526432e-05 2.270293285422946006e-02
-2.428763603124999918e+03 1.442439828903450223e-03 3.333824111313550488e-04 6.182618938293994065e-05 2.270297122656030064e-02
-2.427721215312499680e+03 1.442412653469638548e-03 3.333713097917981208e-04 6.182029187847761940e-05 2.270300961330843498e-02
-2.426678827499999898e+03 1.442385468664279715e-03 3.333602047593429919e-04 6.181439258460413606e-05 2.270304801448192952e-02
-2.425636439687499660e+03 1.442358274482528424e-03 3.333490960321509639e-04 6.180849150052481107e-05 2.270308643008887156e-02
-2.424594051874999877e+03 1.442331070919531570e-03 3.333379836083820370e-04 6.180258862544455833e-05 2.270312486013738307e-02
-2.423551664062499640e+03 1.442303857970440818e-03 3.333268674861949651e-04 6.179668395856784450e-05 2.270316330463553051e-02
-2.422509276249999857e+03 1.442276635630397206e-03 3.333157476637473634e-04 6.179077749909862123e-05 2.270320176359142197e-02
-2.421466888437499620e+03 1.442249403894541775e-03 3.333046241391952750e-04 6.178486924624047427e-05 2.270324023701318639e-02
-2.420424500624999837e+03 1.442222162758012962e-03 3.332934969106943093e-04 6.177895919919646080e-05 2.270327872490892143e-02
-2.419382112812499599e+03 1.442194912215943349e-03 3.332823659763980702e-04 6.177304735716915014e-05 2.270331722728676643e-02
-2.418339725000000271e+03 1.442167652263462918e-03 3.332712313344596191e-04 6.176713371936077277e-05 2.270335574415484337e-02
-2.417297337187499579e+03 1.442140382895700131e-03 3.332600929830301204e-04 6.176121828497304418e-05 2.270339427552128461e-02
-2.416254949374999796e+03 1.442113104107777813e-03 3.332489509202596540e-04 6.175530105320717843e-05 2.270343282139423297e-02
-2.415212561562499559e+03 1.442085815894815970e-03 3.332378051442975954e-04 6.174938202326401009e-05 2.270347138178183469e-02
-2.414170173749999776e+03 1.442058518251932223e-03 3.332266556532914765e-04 6.174346119434385874e-05 2.270350995669224298e-02
-2.413127785937499993e+03 1.442031211174241373e-03 3.332155024453879624e-04 6.173753856564661029e-05 2.270354854613361451e-02
-2.412085398124999756e+03 1.442003894656850417e-03 3.332043455187323625e-04 6.173161413637164919e-05 2.270358715011412676e-02
-2.411043010312499973e+03 1.441976568694869169e-03 3.331931848714686853e-04 6.172568790571800754e-05 2.270362576864193987e-02
-2.410000622500000190e+03 1.441949233283400288e-03 3.331820205017399093e-04 6.171975987288413467e-05 2.270366440172522440e-02
-2.408958234687499953e+03 1.441921888417543179e-03 3.331708524076877121e-04 6.171383003706811400e-05 2.270370304937218212e-02
-2.407915846874999716e+03 1.441894534092394431e-03 3.331596805874523074e-04 6.170789839746752749e-05 2.270374171159098703e-02
-2.406873459062500388e+03 1.441867170303048895e-03 3.331485050391728791e-04 6.170196495327950989e-05 2.270378038838985479e-02
-2.405831071249999695e+03 1.441839797044595787e-03 3.331373257609874182e-04 6.169602970370068095e-05 2.270381907977696290e-02
-2.404788683437499913e+03 1.441812414312120851e-03 3.331261427510327235e-04 6.169009264792729447e-05 2.270385778576054434e-02
-2.403746295624999675e+03 1.441785022100707230e-03 3.331149560074439671e-04 6.168415378515508930e-05 2.270389650634879394e-02
-2.402703907812499892e+03 1.441757620405436334e-03 3.331037655283555082e-04 6.167821311457939769e-05 2.270393524154992390e-02
-2.401661519999999655e+03 1.441730209221381330e-03 3.330925713119002964e-04 6.167227063539492847e-05 2.270397399137219149e-02
-2.400619132187499872e+03 1.441702788543618857e-03 3.330813733562099804e-04 6.166632634679621429e-05 2.270401275582380196e-02
-2.399576744374999635e+03 1.441675358367216662e-03 3.330701716594154497e-04 6.166038024797694756e-05 2.270405153491300912e-02
-2.398534356562499397e+03 1.441647918687240975e-03 3.330589662196453715e-04 6.165443233813075290e-05 2.270409032864805984e-02
-2.397491968749999614e+03 1.441620469498753254e-03 3.330477570350280333e-04 6.164848261645049601e-05 2.270412913703719060e-02
-2.396449580937499832e+03 1.441593010796814742e-03 3.330365441036902590e-04 6.164253108212879864e-05 2.270416796008866908e-02
-2.395407193124999594e+03 1.441565542576480610e-03 3.330253274237574088e-04 6.163657773435757780e-05 2.270420679781076645e-02
-2.394364805312499811e+03 1.441538064832802125e-03 3.330141069933537047e-04 6.163062257232852011e-05 2.270424565021172958e-02
-2.393322417499999119e+03 1.441510577560830338e-03 3.330028828106022299e-04 6.162466559523270234e-05 2.270428451729985739e-02
-2.392280029687499791e+03 1.441483080755608928e-03 3.329916548736247669e-04 6.161870680226079467e-05 2.270432339908342104e-02
-2.391237641874999554e+03 1.441455574412181355e-03 3.329804231805417428e-04 6.161274619260307425e-05 2.270436229557070557e-02
-2.390195254062499316e+03 1.441428058525585009e-03 3.329691877294726089e-04 6.160678376544912707e-05 2.270440120677000642e-02
-2.389152866249999988e+03 1.441400533090855330e-03 3.329579485185350817e-04 6.160081951998834938e-05 2.270444013268962946e-02
-2.388110478437499751e+03 1.441372998103026453e-03 3.329467055458462275e-04 6.159485345540941913e-05 2.270447907333789789e-02
-2.387068090624999968e+03 1.441345453557122975e-03 3.329354588095212149e-04 6.158888557090075680e-05 2.270451802872307939e-02
-2.386025702812499730e+03 1.441317899448173179e-03 3.329242083076746164e-04 6.158291586565028139e-05 2.270455699885352840e-02
-2.384983314999999493e+03 1.441290335771196673e-03 3.329129540384191070e-04 6.157694433884524786e-05 2.270459598373756813e-02
-2.383940927187499710e+03 1.441262762521212199e-03 3.329016959998666028e-04 6.157097098967274852e-05 2.270463498338352870e-02
-2.382898539374999928e+03 1.441235179693233729e-03 3.328904341901274479e-04 6.156499581731918452e-05 2.270467399779972292e-02
-2.381856151562499235e+03 1.441207587282272631e-03 3.328791686073110647e-04 6.155901882097048264e-05 2.270471302699453298e-02
-2.380813763749999907e+03 1.441179985283336804e-03 3.328678992495251411e-04 6.155303999981236640e-05 2.270475207097628206e-02
-2.379771375937499670e+03 1.441152373691429811e-03 3.328566261148766057e-04 6.154705935302970550e-05 2.270479112975333849e-02
-2.378728988124999887e+03 1.441124752501552397e-03 3.328453492014706526e-04 6.154107687980724768e-05 2.270483020333407057e-02
-2.377686600312499650e+03 1.441097121708701835e-03 3.328340685074116087e-04 6.153509257932899526e-05 2.270486929172683271e-02
-2.376644212499999867e+03 1.441069481307872798e-03 3.328227840308022284e-04 6.152910645077872020e-05 2.270490839494001059e-02
-2.375601824687499629e+03 1.441041831294053886e-03 3.328114957697442364e-04 6.152311849333958458e-05 2.270494751298198985e-02
-2.374559436874999847e+03 1.441014171662233917e-03 3.328002037223380021e-04 6.151712870619431681e-05 2.270498664586114920e-02
-2.373517049062499609e+03 1.440986502407393902e-03 3.327889078866824312e-04 6.151113708852511673e-05 2.270502579358589512e-02
-2.372474661249999826e+03 1.440958823524515937e-03 3.327776082608757788e-04 6.150514363951387249e-05 2.270506495616461326e-02
-2.371432273437499589e+03 1.440931135008574311e-03 3.327663048430140776e-04 6.149914835834180817e-05 2.270510413360572050e-02
-2.370389885625000261e+03 1.440903436854542663e-03 3.327549976311927637e-04 6.149315124418979546e-05 2.270514332591760942e-02
-2.369347497812499569e+03 1.440875729057391162e-03 3.327436866235060809e-04 6.148715229623819109e-05 2.270518253310872814e-02
-2.368305109999999786e+03 1.440848011612083906e-03 3.327323718180464837e-04 6.148115151366694519e-05 2.270522175518750047e-02
-2.367262722187500458e+03 1.440820284513584558e-03 3.327210532129056680e-04 6.147514889565545222e-05 2.270526099216234675e-02
-2.366220334374999766e+03 1.440792547756852013e-03 3.327097308061737575e-04 6.146914444138264590e-05 2.270530024404171163e-02
-2.365177946562499983e+03 1.440764801336840827e-03 3.326984045959394121e-04 6.146313815002712110e-05 2.270533951083402585e-02
-2.364135558749999745e+03 1.440737045248502955e-03 3.326870745802906954e-04 6.145713002076670021e-05 2.270537879254775487e-02
-2.363093170937499963e+03 1.440709279486786449e-03 3.326757407573135029e-04 6.145112005277912431e-05 2.270541808919136414e-02
-2.362050783125000180e+03 1.440681504046636974e-03 3.326644031250931333e-04 6.144510824524133485e-05 2.270545740077328442e-02
-2.361008395312499943e+03 1.440653718922995210e-03 3.326530616817134221e-04 6.143909459732997517e-05 2.270549672730202626e-02
-2.359966007499999705e+03 1.440625924110798583e-03 3.326417164252567409e-04 6.143307910822109227e-05 2.270553606878605857e-02
-2.358923619687499922e+03 1.440598119604981700e-03 3.326303673538044854e-04 6.142706177709050276e-05 2.270557542523384334e-02
-2.357881231874999685e+03 1.440570305400475050e-03 3.326190144654363168e-04 6.142104260311319656e-05 2.270561479665389459e-02
-2.356838844062499902e+03 1.440542481492205866e-03 3.326076577582310831e-04 6.141502158546396028e-05 2.270565418305468125e-02
-2.355796456249999665e+03 1.440514647875098348e-03 3.325962972302663853e-04 6.140899872331691647e-05 2.270569358444473815e-02
-2.354754068437499882e+03 1.440486804544070841e-03 3.325849328796178189e-04 6.140297401584598439e-05 2.270573300083253074e-02
-2.353711680624999644e+03 1.440458951494041255e-03 3.325735647043603829e-04 6.139694746222428370e-05 2.270577243222662508e-02
-2.352669292812499862e+03 1.440431088719922514e-03 3.325621927025677210e-04 6.139091906162464946e-05 2.270581187863550052e-02
-2.351626904999999624e+03 1.440403216216623421e-03 3.325508168723117965e-04 6.138488881321946949e-05 2.270585134006770922e-02
-2.350584517187499841e+03 1.440375333979049526e-03 3.325394372116638681e-04 6.137885671618045400e-05 2.270589081653178257e-02
-2.349542129374999604e+03 1.440347442002104647e-03 3.325280537186930258e-04 6.137282276967908278e-05 2.270593030803626233e-02
-2.348499741562499821e+03 1.440319540280686310e-03 3.325166663914681971e-04 6.136678697288618512e-05 2.270596981458967989e-02
-2.347457353749999584e+03 1.440291628809689875e-03 3.325052752280560869e-04 6.136074932497215663e-05 2.270600933620060477e-02
-2.346414965937499801e+03 1.440263707584007449e-03 3.324938802265225328e-04 6.135470982510699987e-05 2.270604887287758569e-02
-2.345372578124999563e+03 1.440235776598526368e-03 3.324824813849317461e-04 6.134866847246005337e-05 2.270608842462919913e-02
-2.344330190312499781e+03 1.440207835848131800e-03 3.324710787013471789e-04 6.134262526620034390e-05 2.270612799146401808e-02
-2.343287802499999998e+03 1.440179885327704358e-03 3.324596721738307657e-04 6.133658020549645105e-05 2.270616757339061903e-02
-2.342245414687499760e+03 1.440151925032120972e-03 3.324482618004425977e-04 6.133053328951624964e-05 2.270620717041759926e-02
-2.341203026874999978e+03 1.440123954956256617e-03 3.324368475792423869e-04 6.132448451742732989e-05 2.270624678255353177e-02
-2.340160639062499740e+03 1.440095975094979330e-03 3.324254295082877848e-04 6.131843388839675350e-05 2.270628640980702079e-02
-2.339118251249999958e+03 1.440067985443159101e-03 3.324140075856356303e-04 6.131238140159113491e-05 2.270632605218668443e-02
-2.338075863437499265e+03 1.440039985995655077e-03 3.324025818093410273e-04 6.130632705617650581e-05 2.270636570970111651e-02
-2.337033475624999937e+03 1.440011976747329007e-03 3.323911521774582122e-04 6.130027085131847775e-05 2.270640538235894207e-02
-2.335991087812499700e+03 1.439983957693036351e-03 3.323797186880396871e-04 6.129421278618220152e-05 2.270644507016879657e-02
-2.334948699999999917e+03 1.439955928827628450e-03 3.323682813391369778e-04 6.128815285993232645e-05 2.270648477313930505e-02
-2.333906312187499680e+03 1.439927890145954693e-03 3.323568401288003096e-04 6.128209107173304107e-05 2.270652449127910644e-02
-2.332863924374999442e+03 1.439899841642859916e-03 3.323453950550783894e-04 6.127602742074799184e-05 2.270656422459683618e-02
-2.331821536562499659e+03 1.439871783313186569e-03 3.323339461160186234e-04 6.126996190614037796e-05 2.270660397310116443e-02
-2.330779148749999877e+03 1.439843715151770381e-03 3.323224933096673877e-04 6.126389452707297852e-05 2.270664373680073012e-02
-2.329736760937499184e+03 1.439815637153446211e-03 3.323110366340689442e-04 6.125782528270796274e-05 2.270668351570420337e-02
-2.328694373124999856e+03 1.439787549313046103e-03 3.322995760872678259e-04 6.125175417220716102e-05 2.270672330982027518e-02
-2.327651985312499619e+03 1.439759451625394942e-03 3.322881116673053674e-04 6.124568119473173969e-05 2.270676311915757056e-02
-2.326609597500000291e+03 1.439731344085317397e-03 3.322766433722229573e-04 6.123960634944255338e-05 2.270680294372484295e-02
-2.325567209687499599e+03 1.439703226687632717e-03 3.322651712000600872e-04 6.123352963549984684e-05 2.270684278353072780e-02
-2.324524821874999816e+03 1.439675099427156464e-03 3.322536951488548390e-04 6.122745105206349892e-05 2.270688263858394035e-02
-2.323482434062499578e+03 1.439646962298702032e-03 3.322422152166445899e-04 6.122137059829283281e-05 2.270692250889318892e-02
-2.322440046249999796e+03 1.439618815297077610e-03 3.322307314014643861e-04 6.121528827334664314e-05 2.270696239446718181e-02
-2.321397658437499558e+03 1.439590658417088569e-03 3.322192437013492196e-04 6.120920407638331799e-05 2.270700229531464470e-02
-2.320355270624999775e+03 1.439562491653535291e-03 3.322077521143315345e-04 6.120311800656073041e-05 2.270704221144426854e-02
-2.319312882812499993e+03 1.439534315001217944e-03 3.321962566384432328e-04 6.119703006303623847e-05 2.270708214286482410e-02
-2.318270495000000210e+03 1.439506128454927153e-03 3.321847572717144276e-04 6.119094024496678013e-05 2.270712208958502315e-02
-2.317228107187499972e+03 1.439477932009458096e-03 3.321732540121742562e-04 6.118484855150875122e-05 2.270716205161362605e-02
-2.316185719374999735e+03 1.439449725659594460e-03 3.321617468578506632e-04 6.117875498181805970e-05 2.270720202895935846e-02
-2.315143331562500407e+03 1.439421509400120583e-03 3.321502358067695876e-04 6.117265953505017983e-05 2.270724202163099809e-02
-2.314100943749999715e+03 1.439393283225814295e-03 3.321387208569562093e-04 6.116656221036000313e-05 2.270728202963730180e-02
-2.313058555937499932e+03 1.439365047131454297e-03 3.321272020064343529e-04 6.116046300690200098e-05 2.270732205298703690e-02
-2.312016168124999695e+03 1.439336801111810830e-03 3.321156792532262711e-04 6.115436192383015687e-05 2.270736209168898456e-02
-2.310973780312499912e+03 1.439308545161653054e-03 3.321041525953529697e-04 6.114825896029796640e-05 2.270740214575192942e-02
-2.309931392500000129e+03 1.439280279275746439e-03 3.320926220308340450e-04 6.114215411545839663e-05 2.270744221518465611e-02
-2.308889004687499892e+03 1.439252003448852337e-03 3.320810875576880633e-04 6.113604738846398093e-05 2.270748229999595968e-02
-2.307846616874999654e+03 1.439223717675726030e-03 3.320695491739318562e-04 6.112993877846668346e-05 2.270752240019463866e-02
-2.306804229062500326e+03 1.439195421951123665e-03 3.320580068775811169e-04 6.112382828461802116e-05 2.270756251578952972e-02
-2.305761841249999634e+03 1.439167116269794450e-03 3.320464606666502917e-04 6.111771590606905017e-05 2.270760264678940363e-02
-2.304719453437499851e+03 1.439138800626485210e-03 3.320349105391523633e-04 6.111160164197032519e-05 2.270764279320313175e-02
-2.303677065624999614e+03 1.439110475015938648e-03 3.320233564930989050e-04 6.110548549147185884e-05 2.270768295503952303e-02
-2.302634677812499831e+03 1.439082139432893131e-03 3.320117985265003515e-04 6.109936745372321646e-05 2.270772313230740372e-02
-2.301592289999999593e+03 1.439053793872085941e-03 3.320002366373655655e-04 6.109324752787343490e-05 2.270776332501564174e-02
-2.300549902187499811e+03 1.439025438328247206e-03 3.319886708237020003e-04 6.108712571307114438e-05 2.270780353317306335e-02
-2.299507514374999573e+03 1.438997072796104884e-03 3.319771010835165129e-04 6.108100200846435174e-05 2.270784375678852954e-02
-2.298465126562499790e+03 1.438968697270383464e-03 3.319655274148134664e-04 6.107487641320067078e-05 2.270788399587091166e-02
-2.297422738749999553e+03 1.438940311745803315e-03 3.319539498155967363e-04 6.106874892642721387e-05 2.270792425042909152e-02
-2.296380350937499770e+03 1.438911916217081987e-03 3.319423682838684091e-04 6.106261954729049705e-05 2.270796452047192659e-02
-2.295337963124999987e+03 1.438883510678931610e-03 3.319307828176294327e-04 6.105648827493669756e-05 2.270800480600830909e-02
-2.294295575312499750e+03 1.438855095126061927e-03 3.319191934148793457e-04 6.105035510851142342e-05 2.270804510704713466e-02
-2.293253187499999967e+03 1.438826669553179213e-03 3.319076000736162772e-04 6.104422004715975413e-05 2.270808542359726775e-02
-2.292210799687499730e+03 1.438798233954984322e-03 3.318960027918372723e-04 6.103808309002630838e-05 2.270812575566766994e-02
-2.291168411874999947e+03 1.438769788326176805e-03 3.318844015675375325e-04 6.103194423625518309e-05 2.270816610326720913e-02
-2.290126024062499255e+03 1.438741332661449060e-03 3.318727963987113381e-04 6.102580348499001440e-05 2.270820646640479834e-02
-2.289083636249999927e+03 1.438712866955494567e-03 3.318611872833514514e-04 6.101966083537401154e-05 2.270824684508940955e-02
-2.288041248437499689e+03 1.438684391202997266e-03 3.318495742194490085e-04 6.101351628654971289e-05 2.270828723932992455e-02
-2.286998860624999907e+03 1.438655905398642833e-03 3.318379572049943321e-04 6.100736983765922994e-05 2.270832764913529797e-02
-2.285956472812499669e+03 1.438627409537108917e-03 3.318263362379760646e-04 6.100122148784429470e-05 2.270836807451448447e-02
-2.284914084999999886e+03 1.438598903613073172e-03 3.318147113163813305e-04 6.099507123624599541e-05 2.270840851547642827e-02
-2.283871697187499649e+03 1.438570387621205442e-03 3.318030824381964410e-04 6.098891908200493924e-05 2.270844897203009097e-02
-2.282829309374999866e+03 1.438541861556175572e-03 3.317914496014057559e-04 6.098276502426129965e-05 2.270848944418442372e-02
-2.281786921562499629e+03 1.438513325412646470e-03 3.317798128039925508e-04 6.097660906215473511e-05 2.270852993194843322e-02
-2.280744533749999846e+03 1.438484779185280607e-03 3.317681720439384749e-04 6.097045119482442975e-05 2.270857043533105329e-02
-2.279702145937499608e+03 1.438456222868733300e-03 3.317565273192243642e-04 6.096429142140895107e-05 2.270861095434130797e-02
-2.278659758124999826e+03 1.438427656457659217e-03 3.317448786278292118e-04 6.095812974104644643e-05 2.270865148898816577e-02
-2.277617370312499588e+03 1.438399079946705867e-03 3.317332259677307094e-04 6.095196615287458208e-05 2.270869203928063684e-02
-2.276574982499999805e+03 1.438370493330520328e-03 3.317215693369053022e-04 6.094580065603055671e-05 2.270873260522773829e-02
-2.275532594687499568e+03 1.438341896603744690e-03 3.317099087333279174e-04 6.093963324965093881e-05 2.270877318683846985e-02
-2.274490206874999785e+03 1.438313289761014970e-03 3.316982441549722895e-04 6.093346393287187674e-05 2.270881378412183821e-02
-2.273447819062500002e+03 1.438284672796966319e-03 3.316865755998106894e-04 6.092729270482905132e-05 2.270885439708690903e-02
-2.272405431249999765e+03 1.438256045706229336e-03 3.316749030658137616e-04 6.092111956465756059e-05 2.270889502574267513e-02
-2.271363043437499982e+03 1.438227408483430930e-03 3.316632265509513919e-04 6.091494451149215023e-05 2.270893567009819869e-02
-2.270320655625000200e+03 1.438198761123193675e-03 3.316515460531914601e-04 6.090876754446680020e-05 2.270897633016254191e-02
-2.269278267812499962e+03 1.438170103620137327e-03 3.316398615705007618e-04 6.090258866271521941e-05 2.270901700594473230e-02
-2.268235879999999725e+03 1.438141435968875352e-03 3.316281731008446291e-04 6.089640786537056113e-05 2.270905769745383551e-02
-2.267193492187499942e+03 1.438112758164020785e-03 3.316164806421872014e-04 6.089022515156539584e-05 2.270909840469893803e-02
-2.266151104374999704e+03 1.438084070200179934e-03 3.316047841924911000e-04 6.088404052043188747e-05 2.270913912768910900e-02
-2.265108716562499922e+03 1.438055372071957811e-03 3.315930837497174286e-04 6.087785397110165786e-05 2.270917986643342101e-02
-2.264066328749999684e+03 1.438026663773952487e-03 3.315813793118259356e-04 6.087166550270573250e-05 2.270922062094097096e-02
-2.263023940937499901e+03 1.437997945300761816e-03 3.315696708767751225e-04 6.086547511437487941e-05 2.270926139122084186e-02
-2.261981553124999664e+03 1.437969216646978014e-03 3.315579584425221355e-04 6.085928280523906700e-05 2.270930217728216530e-02
-2.260939165312499881e+03 1.437940477807189178e-03 3.315462420070227657e-04 6.085308857442793843e-05 2.270934297913403815e-02
-2.259896777499999644e+03 1.437911728775979501e-03 3.315345215682311236e-04 6.084689242107056765e-05 2.270938379678556773e-02
-2.258854389687499861e+03 1.437882969547930575e-03 3.315227971241000186e-04 6.084069434429558137e-05 2.270942463024589950e-02
-2.257812001874999623e+03 1.437854200117618568e-03 3.315110686725811218e-04 6.083449434323100999e-05 2.270946547952414074e-02
-2.256769614062499841e+03 1.437825420479617051e-03 3.314993362116246405e-04 6.082829241700444346e-05 2.270950634462943693e-02
-2.255727226249999603e+03 1.437796630628494386e-03 3.314875997391789932e-04 6.082208856474299061e-05 2.270954722557095781e-02
-2.254684838437499820e+03 1.437767830558818504e-03 3.314758592531916767e-04 6.081588278557317751e-05 2.270958812235782109e-02
-2.253642450624999583e+03 1.437739020265148011e-03 3.314641147516086159e-04 6.080967507862098135e-05 2.270962903499919305e-02
-2.252600062812499800e+03 1.437710199742041513e-03 3.314523662323743802e-04 6.080346544301204053e-05 2.270966996350426079e-02
-2.251557674999999563e+03 1.437681368984053930e-03 3.314406136934317502e-04 6.079725387787134966e-05 2.270971090788219057e-02
-2.250515287187499780e+03 1.437652527985734544e-03 3.314288571327229645e-04 6.079104038232341551e-05 2.270975186814215216e-02
-2.249472899374999997e+03 1.437623676741628951e-03 3.314170965481880388e-04 6.078482495549233146e-05 2.270979284429333958e-02
-2.248430511562499760e+03 1.437594815246280361e-03 3.314053319377660133e-04 6.077860759650143875e-05 2.270983383634495381e-02
-2.247388123749999977e+03 1.437565943494226346e-03 3.313935632993943018e-04 6.077238830447392952e-05 2.270987484430618195e-02
-2.246345735937499285e+03 1.437537061480001445e-03 3.313817906310090712e-04 6.076616707853212855e-05 2.270991586818623884e-02
-2.245303348124999957e+03 1.437508169198136940e-03 3.313700139305451333e-04 6.075994391779811671e-05 2.270995690799434974e-02
-2.244260960312499719e+03 1.437479266643159129e-03 3.313582331959354565e-04 6.075371882139329719e-05 2.270999796373971563e-02
-2.243218572499999937e+03 1.437450353809590405e-03 3.313464484251123590e-04 6.074749178843858534e-05 2.271003903543159300e-02
-2.242176184687499699e+03 1.437421430691950561e-03 3.313346596160057192e-04 6.074126281805447634e-05 2.271008012307921403e-02
-2.241133796874999462e+03 1.437392497284753750e-03 3.313228667665453616e-04 6.073503190936093684e-05 2.271012122669181094e-02
-2.240091409062499679e+03 1.437363553582511090e-03 3.313110698746585085e-04 6.072879906147724233e-05 2.271016234627864019e-02
-2.239049021249999896e+03 1.437334599579730664e-03 3.312992689382712437e-04 6.072256427352245819e-05 2.271020348184895829e-02
-2.238006633437499204e+03 1.437305635270916000e-03 3.312874639553090549e-04 6.071632754461485024e-05 2.271024463341202518e-02
-2.236964245624999876e+03 1.437276660650564988e-03 3.312756549236946105e-04 6.071008887387232514e-05 2.271028580097713204e-02
-2.235921857812499638e+03 1.437247675713175304e-03 3.312638418413501457e-04 6.070384826041228812e-05 2.271032698455354229e-02
-2.234879469999999856e+03 1.437218680453235297e-03 3.312520247061963232e-04 6.069760570335150065e-05 2.271036818415054712e-02
-2.233837082187499618e+03 1.437189674865235701e-03 3.312402035161524506e-04 6.069136120180634473e-05 2.271040939977745504e-02
-2.232794694374999381e+03 1.437160658943659880e-03 3.312283782691359383e-04 6.068511475489264673e-05 2.271045063144354337e-02
-2.231752306562499598e+03 1.437131632682986425e-03 3.312165489630632749e-04 6.067886636172568411e-05 2.271049187915813103e-02
-2.230709918749999815e+03 1.437102596077692194e-03 3.312047155958493228e-04 6.067261602142028711e-05 2.271053314293054043e-02
-2.229667530937499123e+03 1.437073549122247973e-03 3.311928781654074265e-04 6.066636373309061513e-05 2.271057442277008009e-02
-2.228625143124999795e+03 1.437044491811123028e-03 3.311810366696500089e-04 6.066010949585057006e-05 2.271061571868610018e-02
-2.227582755312500012e+03 1.437015424138781642e-03 3.311691911064871077e-04 6.065385330881319998e-05 2.271065703068791963e-02
-2.226540367499999775e+03 1.436986346099682456e-03 3.311573414738285437e-04 6.064759517109141068e-05 2.271069835878488166e-02
-2.225497979687499992e+03 1.436957257688281945e-03 3.311454877695815357e-04 6.064133508179728123e-05 2.271073970298633990e-02
-2.224455591874999755e+03 1.436928158899033981e-03 3.311336299916525436e-04 6.063507304004255190e-05 2.271078106330167920e-02
-2.223413204062499972e+03 1.436899049726385281e-03 3.311217681379466718e-04 6.062880904493838020e-05 2.271082243974023585e-02
-2.222370816249999734e+03 1.436869930164780609e-03 3.311099022063671276e-04 6.062254309559539508e-05 2.271086383231139469e-02
-2.221328428437499952e+03 1.436840800208661261e-03 3.310980321948160340e-04 6.061627519112376472e-05 2.271090524102453018e-02
-2.220286040625000169e+03 1.436811659852460727e-03 3.310861581011941045e-04 6.061000533063301354e-05 2.271094666588903757e-02
-2.219243652812499931e+03 1.436782509090615530e-03 3.310742799234003722e-04 6.060373351323230005e-05 2.271098810691429132e-02
-2.218201265000000149e+03 1.436753347917550921e-03 3.310623976593326774e-04 6.059745973803019322e-05 2.271102956410973525e-02
-2.217158877187499911e+03 1.436724176327692582e-03 3.310505113068869633e-04 6.059118400413468605e-05 2.271107103748472994e-02
-2.216116489374999674e+03 1.436694994315461426e-03 3.310386208639583055e-04 6.058490631065337851e-05 2.271111252704872963e-02
-2.215074101562500346e+03 1.436665801875274028e-03 3.310267263284402076e-04 6.057862665669319294e-05 2.271115403281112957e-02
-2.214031713749999653e+03 1.436636599001540893e-03 3.310148276982244385e-04 6.057234504136071285e-05 2.271119555478138749e-02
-2.212989325937499871e+03 1.436607385688673392e-03 3.310029249712015203e-04 6.056606146376185095e-05 2.271123709296892293e-02
-2.211946938124999633e+03 1.436578161931074656e-03 3.309910181452607280e-04 6.055977592300203200e-05 2.271127864738320748e-02
-2.210904550312499850e+03 1.436548927723144348e-03 3.309791072182893313e-04 6.055348841818614547e-05 2.271132021803364334e-02
-2.209862162500000068e+03 1.436519683059281479e-03 3.309671921881739490e-04 6.054719894841867426e-05 2.271136180492974374e-02
-2.208819774687499830e+03 1.436490427933876171e-03 3.309552730527986521e-04 6.054090751280346428e-05 2.271140340808095945e-02
-2.207777386874999593e+03 1.436461162341317026e-03 3.309433498100474032e-04 6.053461411044383966e-05 2.271144502749675512e-02
-2.206734999062499810e+03 1.436431886275990480e-03 3.309314224578014003e-04 6.052831874044263668e-05 2.271148666318662662e-02
-2.205692611249999572e+03 1.436402599732276245e-03 3.309194909939415703e-04 6.052202140190217659e-05 2.271152831516003515e-02
-2.204650223437499790e+03 1.436373302704550348e-03 3.309075554163464546e-04 6.051572209392418433e-05 2.271156998342652167e-02
-2.203607835625000007e+03 1.436343995187185562e-03 3.308956157228938361e-04 6.050942081560992407e-05 2.271161166799555778e-02
-2.202565447812499769e+03 1.436314677174549892e-03 3.308836719114593831e-04 6.050311756606019240e-05 2.271165336887666364e-02
-2.201523059999999987e+03 1.436285348661008304e-03 3.308717239799175715e-04 6.049681234437512186e-05 2.271169508607937329e-02
-2.200480672187499749e+03 1.436256009640921429e-03 3.308597719261420641e-04 6.049050514965439773e-05 2.271173681961319302e-02
-2.199438284374999967e+03 1.436226660108644694e-03 3.308478157480039756e-04 6.048419598099719031e-05 2.271177856948766727e-02
-2.198395896562499729e+03 1.436197300058530925e-03 3.308358554433733908e-04 6.047788483750210747e-05 2.271182033571232661e-02
-2.197353508749999946e+03 1.436167929484929041e-03 3.308238910101192563e-04 6.047157171826724207e-05 2.271186211829673285e-02
-2.196311120937499709e+03 1.436138548382182543e-03 3.308119224461086752e-04 6.046525662239013812e-05 2.271190391725043389e-02
-2.195268733124999926e+03 1.436109156744631030e-03 3.307999497492077751e-04 6.045893954896788559e-05 2.271194573258298113e-02
-2.194226345312499689e+03 1.436079754566611279e-03 3.307879729172804608e-04 6.045262049709694427e-05 2.271198756430398494e-02
-2.193183957499999906e+03 1.436050341842455298e-03 3.307759919481898241e-04 6.044629946587331317e-05 2.271202941242299322e-02
-2.192141569687499668e+03 1.436020918566491191e-03 3.307640068397970051e-04 6.043997645439245597e-05 2.271207127694959554e-02
-2.191099181874999886e+03 1.435991484733043161e-03 3.307520175899620056e-04 6.043365146174933491e-05 2.271211315789338492e-02
-2.190056794062499648e+03 1.435962040336429772e-03 3.307400241965433637e-04 6.042732448703824814e-05 2.271215505526396478e-02
-2.189014406249999865e+03 1.435932585370968502e-03 3.307280266573977743e-04 6.042099552935312792e-05 2.271219696907093508e-02
-2.187972018437499628e+03 1.435903119830969459e-03 3.307160249703809565e-04 6.041466458778730340e-05 2.271223889932392700e-02
-2.186929630624999845e+03 1.435873643710741448e-03 3.307040191333467864e-04 6.040833166143356840e-05 2.271228084603254746e-02
-2.185887242812499153e+03 1.435844157004587639e-03 3.306920091441477847e-04 6.040199674938421533e-05 2.271232280920645191e-02
-2.184844854999999825e+03 1.435814659706807946e-03 3.306799950006351712e-04 6.039565985073090638e-05 2.271236478885525420e-02
-2.183802467187499587e+03 1.435785151811695996e-03 3.306679767006583223e-04 6.038932096456495137e-05 2.271240678498859245e-02
-2.182760079374999805e+03 1.435755633313544333e-03 3.306559542420654764e-04 6.038298008997697574e-05 2.271244879761613600e-02
-2.181717691562499567e+03 1.435726104206641162e-03 3.306439276227031367e-04 6.037663722605713057e-05 2.271249082674755421e-02
-2.180675303749999784e+03 1.435696564485268185e-03 3.306318968404165057e-04 6.037029237189505196e-05 2.271253287239248866e-02
-2.179632915937500002e+03 1.435667014143704283e-03 3.306198618930490511e-04 6.036394552657976613e-05 2.271257493456064341e-02
-2.178590528124999764e+03 1.435637453176224652e-03 3.306078227784433189e-04 6.035759668919985887e-05 2.271261701326167740e-02
-2.177548140312499982e+03 1.435607881577099934e-03 3.305957794944394700e-04 6.035124585884327897e-05 2.271265910850529812e-02
-2.176505752499999744e+03 1.435578299340597086e-03 3.305837320388769064e-04 6.034489303459755511e-05 2.271270122030118882e-02
-2.175463364687499961e+03 1.435548706460978508e-03 3.305716804095935120e-04 6.033853821554967386e-05 2.271274334865906394e-02
-2.174420976875000179e+03 1.435519102932502700e-03 3.305596246044254362e-04 6.033218140078595095e-05 2.271278549358864488e-02
-2.173378589062499941e+03 1.435489488749422740e-03 3.305475646212073103e-04 6.032582258939229552e-05 2.271282765509963913e-02
-2.172336201249999704e+03 1.435459863905990188e-03 3.305355004577721395e-04 6.031946178045407463e-05 2.271286983320177505e-02
-2.171293813437499921e+03 1.435430228396450316e-03 3.305234321119518990e-04 6.031309897305603190e-05 2.271291202790479136e-02
-2.170251425624999683e+03 1.435400582215045360e-03 3.305113595815768832e-04 6.030673416628240952e-05 2.271295423921843026e-02
-2.169209037812499901e+03 1.435370925356012567e-03 3.304992828644755980e-04 6.030036735921701600e-05 2.271299646715244785e-02
-2.168166649999999663e+03 1.435341257813585285e-03 3.304872019584754106e-04 6.029399855094296189e-05 2.271303871171660368e-02
-2.167124262187499880e+03 1.435311579581993605e-03 3.304751168614022245e-04 6.028762774054294439e-05 2.271308097292066078e-02
-2.166081874375000098e+03 1.435281890655462200e-03 3.304630275710798834e-04 6.028125492709904406e-05 2.271312325077437175e-02
-2.165039486562499860e+03 1.435252191028213139e-03 3.304509340853313635e-04 6.027488010969289423e-05 2.271316554528755166e-02
-2.163997098749999623e+03 1.435222480694461769e-03 3.304388364019779606e-04 6.026850328740543703e-05 2.271320785646996701e-02
-2.162954710937500295e+03 1.435192759648421705e-03 3.304267345188392356e-04 6.026212445931718772e-05 2.271325018433143633e-02
-2.161912323124999602e+03 1.435163027884302656e-03 3.304146284337334486e-04 6.025574362450818042e-05 2.271329252888174693e-02
-2.160869935312499820e+03 1.435133285396307610e-03 3.304025181444772874e-04 6.024936078205775131e-05 2.271333489013070694e-02
-2.159827547499999582e+03 1.435103532178636952e-03 3.303904036488860304e-04 6.024297593104477577e-05 2.271337726808814877e-02
-2.158785159687499799e+03 1.435073768225486298e-03 3.303782849447732756e-04 6.023658907054766840e-05 2.271341966276390137e-02
-2.157742771875000017e+03 1.435043993531049094e-03 3.303661620299512113e-04 6.023020019964412552e-05 2.271346207416776938e-02
-2.156700384062499779e+03 1.435014208089511198e-03 3.303540349022306708e-04 6.022380931741146397e-05 2.271350450230963727e-02
-2.155657996249999997e+03 1.434984411895056950e-03 3.303419035594208067e-04 6.021741642292635687e-05 2.271354694719933398e-02
-2.154615608437500214e+03 1.434954604941867003e-03 3.303297679993289827e-04 6.021102151526497586e-05 2.271358940884671621e-02
-2.153573220624999976e+03 1.434924787224114203e-03 3.303176282197615326e-04 6.020462459350297760e-05 2.271363188726165105e-02
-2.152530832812499739e+03 1.434894958735970748e-03 3.303054842185230554e-04 6.019822565671538179e-05 2.271367438245401257e-02
-2.151488444999999956e+03 1.434865119471602328e-03 3.302933359934165781e-04 6.019182470397680833e-05 2.271371689443369216e-02
-2.150446057187499719e+03 1.434835269425172033e-03 3.302811835422437181e-04 6.018542173436118592e-05 2.271375942321057079e-02
-2.149403669374999936e+03 1.434805408590838832e-03 3.302690268628045208e-04 6.017901674694200960e-05 2.271380196879453986e-02
-2.148361281562499698e+03 1.434775536962756707e-03 3.302568659528974594e-04 6.017260974079216454e-05 2.271384453119549424e-02
-2.147318893749999916e+03 1.434745654535073568e-03 3.302447008103195978e-04 6.016620071498401414e-05 2.271388711042337388e-02
-2.146276505937499223e+03 1.434715761301936458e-03 3.302325314328662109e-04 6.015978966858938646e-05 2.271392970648807366e-02
-2.145234118124999895e+03 1.434685857257486565e-03 3.302203578183316520e-04 6.015337660067952684e-05 2.271397231939954742e-02
-2.144191730312499658e+03 1.434655942395861392e-03 3.302081799645079974e-04 6.014696151032517912e-05 2.271401494916769348e-02
-2.143149342499999875e+03 1.434626016711194104e-03 3.301959978691864023e-04 6.014054439659652476e-05 2.271405759580247957e-02
-2.142106954687499638e+03 1.434596080197611794e-03 3.301838115301557446e-04 6.013412525856322343e-05 2.271410025931386995e-02
-2.141064566874999400e+03 1.434566132849240689e-03 3.301716209452043062e-04 6.012770409529431137e-05 2.271414293971179416e-02
-2.140022179062499617e+03 1.434536174660199425e-03 3.301594261121183630e-04 6.012128090585835050e-05 2.271418563700622686e-02
-2.138979791249999835e+03 1.434506205624604255e-03 3.301472270286825105e-04 6.011485568932329286e-05 2.271422835120714967e-02
-2.137937403437499142e+03 1.434476225736567743e-03 3.301350236926799890e-04 6.010842844475666361e-05 2.271427108232454070e-02
-2.136895015624999814e+03 1.434446234990196601e-03 3.301228161018923040e-04 6.010199917122528994e-05 2.271431383036838503e-02
-2.135852627812499577e+03 1.434416233379594719e-03 3.301106042541001478e-04 6.009556786779555857e-05 2.271435659534869200e-02
-2.134810239999999794e+03 1.434386220898859919e-03 3.300983881470814481e-04 6.008913453353321928e-05 2.271439937727545710e-02
-2.133767852187500011e+03 1.434356197542086550e-03 3.300861677786139157e-04 6.008269916750354748e-05 2.271444217615868275e-02
-2.132725464374999774e+03 1.434326163303366580e-03 3.300739431464725510e-04 6.007626176877126295e-05 2.271448499200842686e-02
-2.131683076562499991e+03 1.434296118176785033e-03 3.300617142484316494e-04 6.006982233640044172e-05 2.271452782483467450e-02
-2.130640688749999299e+03 1.434266062156422600e-03 3.300494810822635549e-04 6.006338086945471936e-05 2.271457067464749055e-02
-2.129598300937499516e+03 1.434235995236358236e-03 3.300372436457390396e-04 6.005693736699714189e-05 2.271461354145691905e-02
-2.128555913124999734e+03 1.434205917410665259e-03 3.300250019366276827e-04 6.005049182809017939e-05 2.271465642527300058e-02
-2.127513525312499951e+03 1.434175828673411781e-03 3.300127559526971118e-04 6.004404425179582077e-05 2.271469932610580000e-02
-2.126471137499999713e+03 1.434145729018662446e-03 3.300005056917135996e-04 6.003759463717542479e-05 2.271474224396538219e-02
-2.125428749687499931e+03 1.434115618440477994e-03 3.299882511514417921e-04 6.003114298328980809e-05 2.271478517886183976e-02
-2.124386361874999693e+03 1.434085496932913095e-03 3.299759923296447634e-04 6.002468928919927910e-05 2.271482813080524799e-02
-2.123343974062499910e+03 1.434055364490021117e-03 3.299637292240842324e-04 6.001823355396356349e-05 2.271487109980567520e-02
-2.122301586250000128e+03 1.434025221105848487e-03 3.299514618325202374e-04 6.001177577664181092e-05 2.271491408587326608e-02
-2.121259198437499890e+03 1.433995066774438167e-03 3.299391901527111361e-04 6.000531595629262900e-05 2.271495708901809935e-02
-2.120216810624999653e+03 1.433964901489829429e-03 3.299269141824139311e-04 5.999885409197417807e-05 2.271500010925028498e-02
-2.119174422812499870e+03 1.433934725246056342e-03 3.299146339193837277e-04 5.999239018274387986e-05 2.271504314657996765e-02
-2.118132035000000087e+03 1.433904538037148639e-03 3.299023493613747636e-04 5.998592422765870887e-05 2.271508620101726425e-02
-2.117089647187499850e+03 1.433874339857132366e-03 3.298900605061386745e-04 5.997945622577507041e-05 2.271512927257232292e-02
-2.116047259375000067e+03 1.433844130700029015e-03 3.298777673514267168e-04 5.997298617614878023e-05 2.271517236125530567e-02
-2.115004871562499829e+03 1.433813910559855742e-03 3.298654698949875989e-04 5.996651407783522042e-05 2.271521546707632247e-02
-2.113962483750000047e+03 1.433783679430624715e-03 3.298531681345689449e-04 5.996003992988899379e-05 2.271525859004559084e-02
-2.112920095937499809e+03 1.433753437306344632e-03 3.298408620679164818e-04 5.995356373136434400e-05 2.271530173017325543e-02
-2.111877708124999572e+03 1.433723184181018772e-03 3.298285516927752857e-04 5.994708548131492520e-05 2.271534488746949562e-02
-2.110835320312500244e+03 1.433692920048647594e-03 3.298162370068873431e-04 5.994060517879370710e-05 2.271538806194449769e-02
-2.109792932499999552e+03 1.433662644903226351e-03 3.298039180079943692e-04 5.993412282285321899e-05 2.271543125360845489e-02
-2.108750544687499769e+03 1.433632358738745529e-03 3.297915946938359652e-04 5.992763841254542093e-05 2.271547446247158472e-02
-2.107708156874999986e+03 1.433602061549191274e-03 3.297792670621501059e-04 5.992115194692167668e-05 2.271551768854409431e-02
-2.106665769062499749e+03 1.433571753328546916e-03 3.297669351106735191e-04 5.991466342503282822e-05 2.271556093183620464e-02
-2.105623381249999966e+03 1.433541434070789928e-03 3.297545988371410356e-04 5.990817284592908734e-05 2.271560419235813671e-02
-2.104580993437499728e+03 1.433511103769892362e-03 3.297422582392857513e-04 5.990168020866022539e-05 2.271564747012013580e-02
-2.103538605624999946e+03 1.433480762419824970e-03 3.297299133148398945e-04 5.989518551227534284e-05 2.271569076513243676e-02
-2.102496217812500163e+03 1.433450410014551566e-03 3.297175640615334713e-04 5.988868875582302519e-05 2.271573407740528489e-02
-2.101453829999999471e+03 1.433420046548031625e-03 3.297052104770949697e-04 5.988218993835126838e-05 2.271577740694898095e-02
-2.100411442187499688e+03 1.433389672014223322e-03 3.296928525592515767e-04 5.987568905890753305e-05 2.271582075377373902e-02
-2.099369054374999905e+03 1.433359286407074858e-03 3.296804903057288529e-04 5.986918611653875127e-05 2.271586411788986334e-02
-2.098326666562499668e+03 1.433328889720535517e-03 3.296681237142502991e-04 5.986268111029122494e-05 2.271590749930764777e-02
-2.097284278749999885e+03 1.433298481948547210e-03 3.296557527825385485e-04 5.985617403921069350e-05 2.271595089803736187e-02
-2.096241890937499647e+03 1.433268063085049466e-03 3.296433775083141204e-04 5.984966490234240854e-05 2.271599431408930989e-02
-2.095199503124999865e+03 1.433237633123974003e-03 3.296309978892961244e-04 5.984315369873102530e-05 2.271603774747381344e-02
-2.094157115312500082e+03 1.433207192059249941e-03 3.296186139232017186e-04 5.983664042742056885e-05 2.271608119820119412e-02
-2.093114727499999390e+03 1.433176739884805531e-03 3.296062256077474106e-04 5.983012508745456958e-05 2.271612466628175273e-02
-2.092072339687499607e+03 1.433146276594556663e-03 3.295938329406471602e-04 5.982360767787593447e-05 2.271616815172585943e-02
-2.091029951874999824e+03 1.433115802182423132e-03 3.295814359196137344e-04 5.981708819772717071e-05 2.271621165454380462e-02
-2.089987564062499587e+03 1.433085316642314973e-03 3.295690345423581114e-04 5.981056664604995877e-05 2.271625517474598274e-02
-2.088945176249999804e+03 1.433054819968139406e-03 3.295566288065900767e-04 5.980404302188558610e-05 2.271629871234272582e-02
-2.087902788437500021e+03 1.433024312153799310e-03 3.295442187100173018e-04 5.979751732427477094e-05 2.271634226734441445e-02
-2.086860400624999784e+03 1.432993793193193446e-03 3.295318042503461568e-04 5.979098955225756071e-05 2.271638583976142919e-02
-2.085818012812499546e+03 1.432963263080214503e-03 3.295193854252812774e-04 5.978445970487361653e-05 2.271642942960413331e-02
-2.084775624999999764e+03 1.432932721808753652e-03 3.295069622325258354e-04 5.977792778116181353e-05 2.271647303688292471e-02
-2.083733237187499981e+03 1.432902169372694259e-03 3.294945346697814850e-04 5.977139378016062022e-05 2.271651666160819094e-02
-2.082690849374999743e+03 1.432871605765917086e-03 3.294821027347476575e-04 5.976485770090785460e-05 2.271656030379036809e-02
-2.081648461562499506e+03 1.432841030982298343e-03 3.294696664251230253e-04 5.975831954244075872e-05 2.271660396343984367e-02
-2.080606073749999723e+03 1.432810445015709686e-03 3.294572257386042553e-04 5.975177930379610701e-05 2.271664764056706073e-02
-2.079563685937499940e+03 1.432779847860018215e-03 3.294447806728861166e-04 5.974523698401003021e-05 2.271669133518244496e-02
-2.078521298124999703e+03 1.432749239509085396e-03 3.294323312256621861e-04 5.973869258211802883e-05 2.271673504729642204e-02
-2.077478910312499920e+03 1.432718619956771175e-03 3.294198773946243057e-04 5.973214609715516972e-05 2.271677877691944542e-02
-2.076436522499999683e+03 1.432687989196927258e-03 3.294074191774625285e-04 5.972559752815581499e-05 2.271682252406199976e-02
-2.075394134687499900e+03 1.432657347223403833e-03 3.293949565718655523e-04 5.971904687415389984e-05 2.271686628873450728e-02
-2.074351746875000117e+03 1.432626694030044801e-03 3.293824895755205029e-04 5.971249413418262765e-05 2.271691007094747694e-02
-2.073309359062499425e+03 1.432596029610691459e-03 3.293700181861122832e-04 5.970593930727473422e-05 2.271695387071137606e-02
-2.072266971249999642e+03 1.432565353959177733e-03 3.293575424013250917e-04 5.969938239246236583e-05 2.271699768803669625e-02
-2.071224583437499859e+03 1.432534667069335814e-03 3.293450622188409042e-04 5.969282338877706566e-05 2.271704152293392912e-02
-2.070182195625000077e+03 1.432503968934991170e-03 3.293325776363400159e-04 5.968626229524986190e-05 2.271708537541358361e-02
-2.069139807812499839e+03 1.432473259549966668e-03 3.293200886515012041e-04 5.967969911091118644e-05 2.271712924548618256e-02
-2.068097420000000056e+03 1.432442538908079970e-03 3.293075952620019451e-04 5.967313383479076641e-05 2.271717313316224535e-02
-2.067055032187499819e+03 1.432411807003143318e-03 3.292950974655176554e-04 5.966656646591803081e-05 2.271721703845228785e-02
-2.066012644375000036e+03 1.432381063828966784e-03 3.292825952597223959e-04 5.965999700332155482e-05 2.271726096136687106e-02
-2.064970256562499799e+03 1.432350309379351767e-03 3.292700886422884388e-04 5.965342544602949350e-05 2.271730490191653518e-02
-2.063927868750000016e+03 1.432319543648099668e-03 3.292575776108862674e-04 5.964685179306944624e-05 2.271734886011183077e-02
-2.062885480937500233e+03 1.432288766629003863e-03 3.292450621631853890e-04 5.964027604346827384e-05 2.271739283596333620e-02
-2.061843093124999541e+03 1.432257978315855341e-03 3.292325422968528175e-04 5.963369819625245083e-05 2.271743682948160897e-02
-2.060800705312499758e+03 1.432227178702439674e-03 3.292200180095545907e-04 5.962711825044778090e-05 2.271748084067724827e-02
-2.059758317499999976e+03 1.432196367782537878e-03 3.292074892989547952e-04 5.962053620507943755e-05 2.271752486956082895e-02
-2.058715929687500193e+03 1.432165545549927066e-03 3.291949561627155658e-04 5.961395205917214706e-05 2.271756891614297447e-02
-2.057673541874999955e+03 1.432134711998379580e-03 3.291824185984983868e-04 5.960736581174999870e-05 2.271761298043425276e-02
-2.056631154062499718e+03 1.432103867121661475e-03 3.291698766039619236e-04 5.960077746183644481e-05 2.271765706244530461e-02
-2.055588766249999935e+03 1.432073010913535987e-03 3.291573301767640285e-04 5.959418700845444983e-05 2.271770116218676042e-02
-2.054546378437499698e+03 1.432042143367763315e-03 3.291447793145606021e-04 5.958759445062630056e-05 2.271774527966922974e-02
-2.053503990624999915e+03 1.432011264478094551e-03 3.291322240150058105e-04 5.958099978737386369e-05 2.271778941490337073e-02
-2.052461602812499677e+03 1.431980374238279920e-03 3.291196642757523560e-04 5.957440301771824018e-05 2.271783356789981723e-02
-2.051419214999999895e+03 1.431949472642064444e-03 3.291071000944510976e-04 5.956780414068004310e-05 2.271787773866924473e-02
-2.050376827187500112e+03 1.431918559683187505e-03 3.290945314687515936e-04 5.956120315527937053e-05 2.271792192722230444e-02
-2.049334439374999420e+03 1.431887635355384800e-03 3.290819583963013419e-04 5.955460006053555483e-05 2.271796613356968919e-02
-2.048292051562499637e+03 1.431856699652386822e-03 3.290693808747462688e-04 5.954799485546752178e-05 2.271801035772207447e-02
-2.047249663750000082e+03 1.431825752567919292e-03 3.290567989017308907e-04 5.954138753909357374e-05 2.271805459969012536e-02
-2.046207275937499617e+03 1.431794794095705764e-03 3.290442124748978268e-04 5.953477811043135579e-05 2.271809885948457633e-02
-2.045164888124999834e+03 1.431763824229460033e-03 3.290316215918882327e-04 5.952816656849801833e-05 2.271814313711613409e-02
-2.044122500312499596e+03 1.431732842962896764e-03 3.290190262503409871e-04 5.952155291231008835e-05 2.271818743259550188e-02
-2.043080112499999814e+03 1.431701850289722163e-03 3.290064264478944267e-04 5.951493714088351684e-05 2.271823174593340031e-02
-2.042037724687500031e+03 1.431670846203640700e-03 3.289938221821843401e-04 5.950831925323361784e-05 2.271827607714058464e-02
-2.040995336874999566e+03 1.431639830698349042e-03 3.289812134508451609e-04 5.950169924837523104e-05 2.271832042622777201e-02
-2.039952949062499783e+03 1.431608803767543420e-03 3.289686002515097504e-04 5.949507712532252530e-05 2.271836479320574892e-02
-2.038910561249999546e+03 1.431577765404910959e-03 3.289559825818086933e-04 5.948845288308912736e-05 2.271840917808523944e-02
-2.037868173437499536e+03 1.431546715604136615e-03 3.289433604393717609e-04 5.948182652068801344e-05 2.271845358087704395e-02
-2.036825785624999753e+03 1.431515654358899922e-03 3.289307338218264479e-04 5.947519803713165832e-05 2.271849800159191426e-02
-2.035783397812499516e+03 1.431484581662876947e-03 3.289181027267988394e-04 5.946856743143192692e-05 2.271854244024064731e-02
-2.034741009999999733e+03 1.431453497509737466e-03 3.289054671519133399e-04 5.946193470260010140e-05 2.271858689683403307e-02
-2.033698622187499268e+03 1.431422401893148654e-03 3.288928270947926737e-04 5.945529984964679983e-05 2.271863137138287539e-02
-2.032656234374999485e+03 1.431391294806769014e-03 3.288801825530576674e-04 5.944866287158213209e-05 2.271867586389799548e-02
-2.031613846562499702e+03 1.431360176244257047e-03 3.288675335243280637e-04 5.944202376741559139e-05 2.271872037439019720e-02
-2.030571458749999238e+03 1.431329046199265181e-03 3.288548800062207861e-04 5.943538253615612208e-05 2.271876490287032258e-02
-2.029529070937499455e+03 1.431297904665439127e-03 3.288422219963524872e-04 5.942873917681206543e-05 2.271880944934921015e-02
-2.028486683124999900e+03 1.431266751636421771e-03 3.288295594923371632e-04 5.942209368839110540e-05 2.271885401383770542e-02
-2.027444295312499662e+03 1.431235587105851234e-03 3.288168924917873469e-04 5.941544606990040416e-05 2.271889859634664346e-02
-2.026401907499999879e+03 1.431204411067360429e-03 3.288042209923140529e-04 5.940879632034650729e-05 2.271894319688691141e-02
-2.025359519687499869e+03 1.431173223514577066e-03 3.287915449915265612e-04 5.940214443873541821e-05 2.271898781546937210e-02
-2.024317131875000086e+03 1.431142024441126905e-03 3.287788644870323087e-04 5.939549042407243565e-05 2.271903245210490918e-02
-2.023274744062499849e+03 1.431110813840626378e-03 3.287661794764369433e-04 5.938883427536243819e-05 2.271907710680441325e-02
-2.022232356250000066e+03 1.431079591706691705e-03 3.287534899573449202e-04 5.938217599160955905e-05 2.271912177957877838e-02
-2.021189968437500056e+03 1.431048358032931513e-03 3.287407959273585265e-04 5.937551557181738930e-05 2.271916647043892637e-02
-2.020147580624999819e+03 1.431017112812950961e-03 3.287280973840787479e-04 5.936885301498899152e-05 2.271921117939574089e-02
-2.019105192812500036e+03 1.430985856040349787e-03 3.287153943251042393e-04 5.936218832012672350e-05 2.271925590646017151e-02
-2.018062805000000253e+03 1.430954587708723824e-03 3.287026867480327881e-04 5.935552148623246196e-05 2.271930065164315046e-02
-2.017020417187499788e+03 1.430923307811663488e-03 3.286899746504599049e-04 5.934885251230735177e-05 2.271934541495562385e-02
-2.015978029375000006e+03 1.430892016342754638e-03 3.286772580299794199e-04 5.934218139735207022e-05 2.271939019640853430e-02
-2.014935641562499768e+03 1.430860713295579231e-03 3.286645368841837537e-04 5.933550814036668477e-05 2.271943499601283833e-02
-2.013893253749999985e+03 1.430829398663713151e-03 3.286518112106634839e-04 5.932883274035060555e-05 2.271947981377949941e-02
-2.012850865937499975e+03 1.430798072440728165e-03 3.286390810070073448e-04 5.932215519630270061e-05 2.271952464971951566e-02
-2.011808478124999738e+03 1.430766734620190833e-03 3.286263462708025529e-04 5.931547550722112647e-05 2.271956950384385748e-02
-2.010766090312499955e+03 1.430735385195663380e-03 3.286136069996344815e-04 5.930879367210368733e-05 2.271961437616351956e-02
-2.009723702499999490e+03 1.430704024160703476e-03 3.286008631910869861e-04 5.930210968994738773e-05 2.271965926668952085e-02
-2.008681314687499707e+03 1.430672651508864456e-03 3.285881148427418621e-04 5.929542355974860883e-05 2.271970417543284215e-02
-2.007638926875000152e+03 1.430641267233693364e-03 3.285753619521796583e-04 5.928873528050335911e-05 2.271974910240454754e-02
-2.006596539062499915e+03 1.430609871328733778e-03 3.285626045169788632e-04 5.928204485120675931e-05 2.271979404761563168e-02
-2.005554151249999904e+03 1.430578463787522334e-03 3.285498425347162851e-04 5.927535227085359141e-05 2.271983901107714129e-02
-2.004511763437499667e+03 1.430547044603595885e-03 3.285370760029672141e-04 5.926865753843790552e-05 2.271988399280013698e-02
-2.003469375624999884e+03 1.430515613770480445e-03 3.285243049193049348e-04 5.926196065295306057e-05 2.271992899279566894e-02
-2.002426987812500101e+03 1.430484171281700941e-03 3.285115292813012137e-04 5.925526161339210381e-05 2.271997401107479775e-02
-2.001384599999999637e+03 1.430452717130776662e-03 3.284987490865261370e-04 5.924856041874716089e-05 2.272001904764859789e-02
-2.000342212187499854e+03 1.430421251311221262e-03 3.284859643325477850e-04 5.924185706800996445e-05 2.272006410252817160e-02
-1.999299824374999844e+03 1.430389773816545572e-03 3.284731750169328285e-04 5.923515156017162371e-05 2.272010917572458641e-02
-1.998257436562500061e+03 1.430358284640252187e-03 3.284603811372460410e-04 5.922844389422251605e-05 2.272015426724894455e-02
-1.997215048749999823e+03 1.430326783775843482e-03 3.284475826910506239e-04 5.922173406915257841e-05 2.272019937711238988e-02
-1.996172660937499813e+03 1.430295271216812727e-03 3.284347796759077729e-04 5.921502208395102942e-05 2.272024450532600728e-02
-1.995130273124999803e+03 1.430263746956651890e-03 3.284219720893772200e-04 5.920830793760658629e-05 2.272028965190093369e-02
-1.994087885312499566e+03 1.430232210988844699e-03 3.284091599290168539e-04 5.920159162910728181e-05 2.272033481684830603e-02
-1.993045497499999556e+03 1.430200663306872497e-03 3.283963431923829913e-04 5.919487315744056602e-05 2.272038000017927162e-02
-1.992003109687499773e+03 1.430169103904211855e-03 3.283835218770295638e-04 5.918815252159330620e-05 2.272042520190498127e-02
-1.990960721874999763e+03 1.430137532774333059e-03 3.283706959805096897e-04 5.918142972055173267e-05 2.272047042203660314e-02
-1.989918334062499525e+03 1.430105949910702055e-03 3.283578655003741562e-04 5.917470475330149297e-05 2.272051566058531577e-02
-1.988875946249999515e+03 1.430074355306779586e-03 3.283450304341720160e-04 5.916797761882761802e-05 2.272056091756226998e-02
-1.987833558437499732e+03 1.430042748956022493e-03 3.283321907794512374e-04 5.916124831611462373e-05 2.272060619297872411e-02
-1.986791170624999950e+03 1.430011130851883061e-03 3.283193465337570240e-04 5.915451684414621964e-05 2.272065148684580468e-02
-1.985748782812499485e+03 1.429979500987806204e-03 3.283064976946337122e-04 5.914778320190570873e-05 2.272069679917476312e-02
-1.984706394999999702e+03 1.429947859357236619e-03 3.282936442596233071e-04 5.914104738837568245e-05 2.272074212997678838e-02
-1.983664007187499465e+03 1.429916205953608377e-03 3.282807862262661336e-04 5.913430940253815626e-05 2.272078747926314923e-02
-1.982621619374999909e+03 1.429884540770354900e-03 3.282679235921015948e-04 5.912756924337448836e-05 2.272083284704504158e-02
-1.981579231562499672e+03 1.429852863800902237e-03 3.282550563546657329e-04 5.912082690986558968e-05 2.272087823333373419e-02
-1.980536843749999662e+03 1.429821175038674484e-03 3.282421845114945900e-04 5.911408240099148349e-05 2.272092363814047153e-02
-1.979494455937499879e+03 1.429789474477087931e-03 3.282293080601210639e-04 5.910733571573185421e-05 2.272096906147651543e-02
-1.978452068125000096e+03 1.429757762109554317e-03 3.282164269980773481e-04 5.910058685306565445e-05 2.272101450335315201e-02
-1.977409680312499631e+03 1.429726037929482125e-03 3.282035413228927626e-04 5.909383581197122696e-05 2.272105996378164308e-02
-1.976367292499999849e+03 1.429694301930273768e-03 3.281906510320961937e-04 5.908708259142635204e-05 2.272110544277328170e-02
-1.975324904687500066e+03 1.429662554105327324e-03 3.281777561232139800e-04 5.908032719040809172e-05 2.272115094033938520e-02
-1.974282516875000056e+03 1.429630794448035445e-03 3.281648565937701290e-04 5.907356960789310145e-05 2.272119645649125705e-02
-1.973240129062499818e+03 1.429599022951785802e-03 3.281519524412883772e-04 5.906680984285718288e-05 2.272124199124020069e-02
-1.972197741249999808e+03 1.429567239609961940e-03 3.281390436632895336e-04 5.906004789427561586e-05 2.272128754459753347e-02
-1.971155353437500025e+03 1.429535444415941988e-03 3.281261302572926726e-04 5.905328376112324660e-05 2.272133311657463170e-02
-1.970112965625000015e+03 1.429503637363098651e-03 3.281132122208159471e-04 5.904651744237402003e-05 2.272137870718281966e-02
-1.969070577812499778e+03 1.429471818444799647e-03 3.281002895513748536e-04 5.903974893700145420e-05 2.272142431643344937e-02
-1.968028189999999768e+03 1.429439987654408791e-03 3.280873622464834790e-04 5.903297824397841663e-05 2.272146994433787981e-02
-1.966985802187499985e+03 1.429408144985285130e-03 3.280744303036542842e-04 5.902620536227710398e-05 2.272151559090749076e-02
-1.965943414374999975e+03 1.429376290430780768e-03 3.280614937203976699e-04 5.901943029086915727e-05 2.272156125615366895e-02
-1.964901026562499737e+03 1.429344423984243691e-03 3.280485524942225190e-04 5.901265302872559410e-05 2.272160694008779069e-02
-1.963858638749999955e+03 1.429312545639019718e-03 3.280356066226354918e-04 5.900587357481684931e-05 2.272165264272128782e-02
-1.962816250937499717e+03 1.429280655388444690e-03 3.280226561031421100e-04 5.899909192811263946e-05 2.272169836406551929e-02
-1.961773863124999707e+03 1.429248753225854018e-03 3.280097009332456730e-04 5.899230808758213900e-05 2.272174410413195858e-02
-1.960731475312499924e+03 1.429216839144575304e-03 3.279967411104476910e-04 5.898552205219394641e-05 2.272178986293200281e-02
-1.959689087499999914e+03 1.429184913137932899e-03 3.279837766322480481e-04 5.897873382091596220e-05 2.272183564047709076e-02
-1.958646699687500131e+03 1.429152975199243997e-03 3.279708074961447308e-04 5.897194339271547025e-05 2.272188143677867853e-02
-1.957604311875000349e+03 1.429121025321823408e-03 3.279578336996343164e-04 5.896515076655925301e-05 2.272192725184820489e-02
-1.956561924062499884e+03 1.429089063498979002e-03 3.279448552402109969e-04 5.895835594141331362e-05 2.272197308569716759e-02
-1.955519536250000101e+03 1.429057089724014313e-03 3.279318721153674462e-04 5.895155891624313349e-05 2.272201893833701580e-02
-1.954477148437499864e+03 1.429025103990228755e-03 3.279188843225946579e-04 5.894475969001352993e-05 2.272206480977923340e-02
-1.953434760624999853e+03 1.428993106290915452e-03 3.279058918593817824e-04 5.893795826168877138e-05 2.272211070003531813e-02
-1.952392372812500071e+03 1.428961096619362327e-03 3.278928947232160186e-04 5.893115463023243511e-05 2.272215660911676774e-02
-1.951349984999999833e+03 1.428929074968854048e-03 3.278798929115829390e-04 5.892434879460752239e-05 2.272220253703511467e-02
-1.950307597187500050e+03 1.428897041332668994e-03 3.278668864219660560e-04 5.891754075377640432e-05 2.272224848380186013e-02
-1.949265209374999586e+03 1.428864995704079693e-03 3.278538752518475813e-04 5.891073050670076079e-05 2.272229444942854004e-02
-1.948222821562499803e+03 1.428832938076354765e-03 3.278408593987074495e-04 5.890391805234179061e-05 2.272234043392668684e-02
-1.947180433750000020e+03 1.428800868442758930e-03 3.278278388600239690e-04 5.889710338965993363e-05 2.272238643730786420e-02
-1.946138045937499555e+03 1.428768786796549102e-03 3.278148136332735508e-04 5.889028651761510792e-05 2.272243245958361843e-02
-1.945095658124999773e+03 1.428736693130979590e-03 3.278017837159311965e-04 5.888346743516652005e-05 2.272247850076553055e-02
-1.944053270312499535e+03 1.428704587439298419e-03 3.277887491054693597e-04 5.887664614127284806e-05 2.272252456086515382e-02
-1.943010882499999752e+03 1.428672469714748839e-03 3.277757097993595184e-04 5.886982263489208556e-05 2.272257063989410394e-02
-1.941968494687499970e+03 1.428640339950568681e-03 3.277626657950705484e-04 5.886299691498158242e-05 2.272261673786397235e-02
-1.940926106874999505e+03 1.428608198139990140e-03 3.277496170900702412e-04 5.885616898049815320e-05 2.272266285478633657e-02
-1.939883719062499722e+03 1.428576044276244107e-03 3.277365636818241118e-04 5.884933883039785351e-05 2.272270899067284355e-02
-1.938841331249999712e+03 1.428543878352551717e-03 3.277235055677956148e-04 5.884250646363625785e-05 2.272275514553510206e-02
-1.937798943437499474e+03 1.428511700362130850e-03 3.277104427454475546e-04 5.883567187916822919e-05 2.272280131938476597e-02
-1.936756555624999919e+03 1.428479510298194402e-03 3.276973752122393745e-04 5.882883507594802744e-05 2.272284751223343710e-02
-1.935714167812499909e+03 1.428447308153950063e-03 3.276843029656295960e-04 5.882199605292927553e-05 2.272289372409280403e-02
-1.934671779999999899e+03 1.428415093922601187e-03 3.276712260030750605e-04 5.881515480906495264e-05 2.272293995497452063e-02
-1.933629392187499661e+03 1.428382867597344404e-03 3.276581443220301154e-04 5.880831134330750265e-05 2.272298620489024770e-02
-1.932587004374999651e+03 1.428350629171372442e-03 3.276450579199478071e-04 5.880146565460861045e-05 2.272303247385169464e-02
-1.931544616562499868e+03 1.428318378637873478e-03 3.276319667942791222e-04 5.879461774191936468e-05 2.272307876187051878e-02
-1.930502228749999404e+03 1.428286115990028311e-03 3.276188709424732040e-04 5.878776760419035925e-05 2.272312506895844339e-02
-1.929459840937499621e+03 1.428253841221014059e-03 3.276057703619777864e-04 5.878091524037139530e-05 2.272317139512716744e-02
-1.928417453124999838e+03 1.428221554324004151e-03 3.275926650502380554e-04 5.877406064941171829e-05 2.272321774038840378e-02
-1.927375065312499828e+03 1.428189255292165076e-03 3.275795550046982211e-04 5.876720383025986895e-05 2.272326410475390690e-02
-1.926332677499999818e+03 1.428156944118657255e-03 3.275664402227995123e-04 5.876034478186391367e-05 2.272331048823538618e-02
-1.925290289687499808e+03 1.428124620796638287e-03 3.275533207019824529e-04 5.875348350317113281e-05 2.272335689084461000e-02
-1.924247901874999798e+03 1.428092285319259918e-03 3.275401964396850731e-04 5.874661999312826461e-05 2.272340331259331894e-02
-1.923205514062499788e+03 1.428059937679668039e-03 3.275270674333439396e-04 5.873975425068136968e-05 2.272344975349330221e-02
-1.922163126250000005e+03 1.428027577871003118e-03 3.275139336803933421e-04 5.873288627477587170e-05 2.272349621355631080e-02
-1.921120738437499995e+03 1.427995205886403024e-03 3.275007951782659982e-04 5.872601606435663864e-05 2.272354269279415820e-02
-1.920078350624999757e+03 1.427962821718996734e-03 3.274876519243929453e-04 5.871914361836779312e-05 2.272358919121861623e-02
-1.919035962812499974e+03 1.427930425361909755e-03 3.274745039162030519e-04 5.871226893575288178e-05 2.272363570884150183e-02
-1.917993574999999510e+03 1.427898016808264560e-03 3.274613511511232354e-04 5.870539201545484813e-05 2.272368224567463887e-02
-1.916951187187499727e+03 1.427865596051174513e-03 3.274481936265792744e-04 5.869851285641601232e-05 2.272372880172983389e-02
-1.915908799374999944e+03 1.427833163083751028e-03 3.274350313399941289e-04 5.869163145757785421e-05 2.272377537701893505e-02
-1.914866411562499707e+03 1.427800717899098577e-03 3.274218642887897828e-04 5.868474781788159616e-05 2.272382197155379049e-02
-1.913824023750000151e+03 1.427768260490317517e-03 3.274086924703857268e-04 5.867786193626741700e-05 2.272386858534623105e-02
-1.912781635937499914e+03 1.427735790850501044e-03 3.273955158821998789e-04 5.867097381167516351e-05 2.272391521840815345e-02
-1.911739248124999904e+03 1.427703308972739756e-03 3.273823345216482061e-04 5.866408344304391677e-05 2.272396187075139892e-02
-1.910696860312500121e+03 1.427670814850117743e-03 3.273691483861449945e-04 5.865719082931210732e-05 2.272400854238786766e-02
-1.909654472499999656e+03 1.427638308475714110e-03 3.273559574731024161e-04 5.865029596941755585e-05 2.272405523332944599e-02
-1.908612084687499873e+03 1.427605789842600805e-03 3.273427617799311252e-04 5.864339886229750029e-05 2.272410194358805841e-02
-1.907569696874999863e+03 1.427573258943849342e-03 3.273295613040391738e-04 5.863649950688846026e-05 2.272414867317557388e-02
-1.906527309062500080e+03 1.427540715772520827e-03 3.273163560428338009e-04 5.862959790212631846e-05 2.272419542210395507e-02
-1.905484921249999843e+03 1.427508160321674198e-03 3.273031459937194264e-04 5.862269404694635445e-05 2.272424219038510218e-02
-1.904442533437499833e+03 1.427475592584362104e-03 3.272899311540992777e-04 5.861578794028323119e-05 2.272428897803099174e-02
[truncated: 855,077 more chars]
