# Supplementary material for: Multipolar electric and magnetic contributions to sum-frequency generation spectra reveal biaxial interfacial water structure
Source: Nat Commun. 2026 May 13;17:4333. doi: 10.1038/s41467-026-72345-4 (PMC13172427; doi:10.1038/s41467-026-72345-4)
Supplement: Supplementary file 3 — Source data [file 41467_2026_72345_MOESM3_ESM.zip › SourceData/SuppFig14_TTM.txt]

XX0 1.352395
XXS1 -0.15442999999999873
XXS2 -0.13175999999999854
XXS3 0.0
YY0 1.571068
YYS1 -2.7759899999999993
YYS2 -1.8087799999999987
YYS3 0.0
ZZ0 1.47538
ZZS1 -1.2226599999999999
ZZS2 -1.5757200000000005
ZZS3 0.0
YZS3 2.35546
