# Supplementary material for: Multipolar electric and magnetic contributions to sum-frequency generation spectra reveal biaxial interfacial water structure
Source: Nat Commun. 2026 May 13;17:4333. doi: 10.1038/s41467-026-72345-4 (PMC13172427; doi:10.1038/s41467-026-72345-4)
Supplement: Supplementary file 3 — Source data [file 41467_2026_72345_MOESM3_ESM.zip › SourceData/SuppFig14_B3LYP.txt]

XX0 1.39125
XXS1 -0.7378000000000018
XXS2 -0.5345
XXS3 0.0
YY0 1.50939
YYS1 -2.6611000000000007
YYS2 -1.645899999999998
YYS3 0.0
ZZ0 1.43879
ZZS1 -1.421800000000002
ZZS2 -1.5151000000000003
ZZS3 0.0
YZS3 1.6515659999999999
