# Supplementary material for: Multipolar electric and magnetic contributions to sum-frequency generation spectra reveal biaxial interfacial water structure
Source: Nat Commun. 2026 May 13;17:4333. doi: 10.1038/s41467-026-72345-4 (PMC13172427; doi:10.1038/s41467-026-72345-4)
Supplement: Supplementary file 3 — Source data [file 41467_2026_72345_MOESM3_ESM.zip › SourceData/Fig2(c).txt]

# z chi2dl chi2_ori
 -10.00000   -0.04740   -0.00735
  -9.84848   -0.08138   -0.00456
  -9.69697   -0.10272   -0.00376
  -9.54545   -0.10456   -0.00643
  -9.39394   -0.08692   -0.01258
  -9.24242   -0.06284   -0.01774
  -9.09091   -0.04437   -0.01781
  -8.93939   -0.03153   -0.01278
  -8.78788   -0.02618   -0.00526
  -8.63636   -0.03394   -0.00306
  -8.48485   -0.05517   -0.00667
  -8.33333   -0.08728   -0.01508
  -8.18182   -0.10180   -0.01693
  -8.03030   -0.09088   -0.00910
  -7.87879   -0.05454    0.00840
  -7.72727   -0.00624    0.02757
  -7.57576    0.04236    0.04151
  -7.42424    0.09126    0.05021
  -7.27273    0.13664    0.05155
  -7.12121    0.16780    0.03963
  -6.96970    0.18409    0.01409
  -6.81818    0.18640   -0.02270
  -6.66667    0.18381   -0.04677
  -6.51515    0.17865   -0.05191
  -6.36364    0.17090   -0.03815
  -6.21212    0.15017   -0.01903
  -6.06061    0.10802   -0.00552
  -5.90909    0.04446    0.00238
  -5.75758   -0.02181    0.00876
  -5.60606   -0.04121    0.02445
  -5.45455   -0.01108    0.05005
  -5.30303    0.06388    0.08495
  -5.15152    0.14006    0.12353
  -5.00000    0.20679    0.16443
  -4.84848    0.26407    0.20760
  -4.69697    0.31416    0.24396
  -4.54545    0.35875    0.26659
  -4.39394    0.39786    0.27548
  -4.24242    0.42305    0.26986
  -4.09091    0.41324    0.24776
  -3.93939    0.36742    0.20909
  -3.78788    0.28932    0.15428
  -3.63636    0.21117    0.08711
  -3.48485    0.14038    0.00843
  -3.33333    0.07675   -0.08175
  -3.18182   -0.00686   -0.18300
  -3.03030   -0.12994   -0.29505
  -2.87879   -0.29249   -0.41789
  -2.72727   -0.46995   -0.54248
  -2.57576   -0.60425   -0.64749
  -2.42424   -0.69295   -0.73200
  -2.27273   -0.74060   -0.79544
  -2.12121   -0.78359   -0.83319
  -1.96970   -0.82979   -0.84424
  -1.81818   -0.87893   -0.82861
  -1.66667   -0.90171   -0.78802
  -1.51515   -0.87835   -0.72366
  -1.36364   -0.80883   -0.63550
  -1.21212   -0.71028   -0.52784
  -1.06061   -0.62089   -0.41022
  -0.90909   -0.54206   -0.28299
  -0.75758   -0.47009   -0.14794
  -0.60606   -0.37749   -0.01827
  -0.45455   -0.25869    0.10332
  -0.30303   -0.11408    0.21681
  -0.15152    0.02400    0.31858
   0.00000    0.13494    0.40635
   0.15152    0.21875    0.48011
   0.30303    0.28256    0.53586
   0.45455    0.34138    0.56518
   0.60606    0.39569    0.56779
   0.75758    0.44430    0.54575
   0.90909    0.47893    0.51324
   1.06061    0.49800    0.47299
   1.21212    0.50154    0.42504
   1.36364    0.49191    0.37383
   1.51515    0.47051    0.32199
   1.66667    0.43735    0.26954
   1.81818    0.39328    0.21871
   1.96970    0.33999    0.17399
   2.12121    0.27753    0.13550
   2.27273    0.20879    0.10319
   2.42424    0.15236    0.07675
   2.57576    0.11154    0.05614
   2.72727    0.08620    0.04129
   2.87879    0.06892    0.02988
   3.03030    0.05551    0.02058
   3.18182    0.04597    0.01337
   3.33333    0.03899    0.00805
   3.48485    0.03214    0.00419
   3.63636    0.02537    0.00179
   3.78788    0.01877    0.00068
   3.93939    0.01296   -0.00001
   4.09091    0.00806   -0.00045
   4.24242    0.00405   -0.00064
   4.39394    0.00114   -0.00071
   4.54545   -0.00060   -0.00072
   4.69697   -0.00115   -0.00068
   4.84848   -0.00094   -0.00061
   5.00000   -0.00075   -0.00051
