# Supplementary material for: Multipolar electric and magnetic contributions to sum-frequency generation spectra reveal biaxial interfacial water structure
Source: Nat Commun. 2026 May 13;17:4333. doi: 10.1038/s41467-026-72345-4 (PMC13172427; doi:10.1038/s41467-026-72345-4)
Supplement: Supplementary file 3 — Source data [file 41467_2026_72345_MOESM3_ESM.zip › SourceData/SuppFig12(b).txt]

fast slow
-2.241920956349187366e-02 -2.243377137012041514e-02
3.232011602461367511e-02 3.231696101537817611e-02
-3.441788015820192170e-02 -3.444831652298169233e-02
-1.013884056270681830e-02 -1.013282169918615014e-02
8.871585748465438473e-03 8.881861400292982364e-03
-3.754432973125834076e-03 -3.750743851792599087e-03
-2.190004534175109957e-02 -2.187308000140012268e-02
-2.559383045108197183e-02 -2.558776076408570202e-02
2.178290519275457530e-03 2.136727490264890041e-03
2.238926515140819348e-02 2.237597354386561613e-02
-2.451326241340426315e-02 -2.451513989792584308e-02
3.817384205354559107e-02 3.815014836438454515e-02
5.048065034390752416e-03 5.093608530993950535e-03
3.427530865375039149e-02 3.429533545083038315e-02
-9.614703867371560478e-03 -9.617501746433915200e-03
2.702693380357977689e-03 2.723203458846051427e-03
1.483500558163069506e-02 1.482734286265835304e-02
3.144897515424254289e-03 3.147641803955492524e-03
1.219270384373196368e-02 1.221609526080613510e-02
-2.225744485451061974e-02 -2.224732704434851868e-02
1.414853171351098532e-02 1.412910448595785032e-02
7.607720067302014763e-03 7.607193552662626541e-03
1.999467721747228560e-02 1.999190131564597059e-02
2.132716713458888275e-02 2.132146365451760908e-02
9.081580518449838737e-04 9.186780641029070396e-04
-3.859570260512288492e-02 -3.861432667861587620e-02
-2.566422778702411728e-02 -2.565374949000449531e-02
7.155882283482610344e-03 7.150852807852169785e-03
-1.129545801069282811e-02 -1.131724033421143555e-02
-5.713455325669656269e-03 -5.729466690730258480e-03
1.000094860134273338e-02 9.952816008953124446e-03
-5.386746798824011912e-04 -5.357822891804923243e-04
-4.158054712051093699e-02 -4.158204689385512631e-02
-1.236789122400271113e-02 -1.239054528473663118e-02
6.219335793134567886e-03 6.245162671000630342e-03
-3.401151176948161159e-02 -3.397652442759933888e-02
4.067739555586893929e-02 4.066383808347252826e-02
-2.803905764197901773e-02 -2.802769217685626910e-02
2.459152552391855040e-02 2.461055964091682716e-02
2.034743122812035857e-02 2.035639752513125622e-02
5.102705801591755561e-03 5.114665564466357346e-03
6.147629847455534507e-03 6.157264634361392375e-03
-3.056041629407084403e-02 -3.057675508533687359e-02
-1.238416435446857908e-02 -1.237914296662746480e-02
-5.003792700000829832e-03 -4.973121729092551575e-03
1.326080138094864157e-02 1.326279214610296027e-02
-6.320553815683431845e-03 -6.318722543715527169e-03
1.205932589905223465e-03 1.185368705095105361e-03
-3.081596594581650656e-03 -3.087015401470773537e-03
7.303758050889445907e-03 7.278972339719762610e-03
-3.846680084152765550e-02 -3.850068979360596333e-02
1.645268700815118862e-02 1.647907692046583425e-02
-1.049449977156760409e-02 -1.051270767503758100e-02
-3.726510970188474416e-03 -3.700617704222571979e-03
-1.313221986416566751e-03 -1.293386868652474705e-03
2.742004181989987979e-02 2.741212441532781680e-02
-4.993179445108297809e-04 -4.945330732589495962e-04
1.226592133487814859e-02 1.224728761093773176e-02
7.714486667528087059e-03 7.713983317655178848e-03
2.611681172908695767e-02 2.612207543423661002e-02
-3.128953154799824637e-02 -3.129675483691500559e-02
-1.870046757859273462e-02 -1.870315920529474346e-02
1.076859430548305144e-02 1.076095877374841185e-02
-2.177430427210464597e-04 -1.956268873146345150e-04
1.670737560491048976e-02 1.670634265573118712e-02
9.834635361927218655e-03 9.826648380563384952e-03
-1.632268301586855055e-02 -1.632007611325207025e-02
9.355505551866663549e-03 9.377968083787567577e-03
1.297726554957371638e-02 1.300679070156322142e-02
2.695862051781358279e-02 2.696693749004242663e-02
2.687929119088577554e-02 2.686598190615657744e-02
-5.443946219984224051e-04 -5.456419561340006708e-04
-4.274077178858234211e-02 -4.275639278443891383e-02
2.028946012116034786e-02 2.030049177426530155e-02
4.079363052579527450e-03 4.086674169190123926e-03
-1.320883986752289553e-02 -1.318537568867279852e-02
-1.706838068999727218e-02 -1.707257626054328042e-02
1.201094126667015365e-02 1.200362890692131985e-02
-2.422831382096280947e-02 -2.426371894420371531e-02
-2.214342169337398664e-02 -2.214532301075928383e-02
1.098508303983709682e-02 1.098077053406185284e-02
3.517634235835648271e-02 3.517934709206841509e-02
-2.478874715352688898e-02 -2.478335966071790533e-02
3.548559466835556758e-02 3.547725488454581133e-02
1.723226213986747690e-02 1.722027588564569237e-02
8.684062393321156231e-03 8.705079479611792237e-03
1.035992159100550258e-02 1.035402550091898619e-02
-2.002584928825801303e-02 -2.002016539827080818e-02
2.256015466799229929e-02 2.255762124453009748e-02
5.733508158426421294e-03 5.703556502318269696e-03
7.439462777478571091e-03 7.392929615929065036e-03
2.538403580544693408e-02 2.533381271751040942e-02
3.009922761324321672e-03 2.985166471776218387e-03
4.266806070971627951e-02 4.262382060655508370e-02
-1.206654833988760056e-02 -1.202846747135589110e-02
-2.454543834024304830e-02 -2.453251053789698433e-02
1.392499455989728262e-02 1.393503274407646708e-02
2.881778683440263181e-02 2.884207280418783076e-02
2.043168486047504742e-02 2.040830558708220388e-02
-4.415146503550995824e-04 -4.311632890362381725e-04
1.964956051909781676e-02 1.961880252072827069e-02
-1.839497906411313374e-02 -1.838174194613399065e-02
-2.726548877540104637e-02 -2.727054848851260052e-02
5.268726960161068326e-03 5.265744429569437467e-03
-1.087446689211734978e-02 -1.085044263979884419e-02
-1.114254916394883700e-02 -1.113173855828127751e-02
8.686968820321584739e-03 8.693958900868813469e-03
-3.137099942191969026e-02 -3.134749959513054990e-02
1.624680916727752264e-02 1.630280256874625314e-02
2.888226294062471930e-02 2.886050060176924975e-02
1.119086021245124449e-02 1.116029474085275357e-02
3.007084660174313626e-02 3.011039668779582137e-02
2.307692723987017983e-02 2.310214776234461101e-02
-2.156126181783641488e-02 -2.155088483058030177e-02
1.564370303343151983e-02 1.564980097189757474e-02
-1.291156430674151104e-02 -1.288150587723589646e-02
8.846024281137515252e-03 8.881701369072956750e-03
3.395510376769476923e-02 3.394552695370731121e-02
9.858862701570115725e-03 9.879911064580302812e-03
-9.207216429355522327e-03 -9.189010604393393900e-03
-1.242396726613379659e-02 -1.244528799703399115e-02
1.251884947366326863e-02 1.252583869323451587e-02
1.540319669676812678e-02 1.538611930617172011e-02
-2.532003463779036040e-02 -2.533275051478554862e-02
3.485820949778410671e-02 3.482442713537528545e-02
-3.355551937217274294e-02 -3.356942655936733660e-02
-1.389243775081388556e-02 -1.387144192095888379e-02
-8.626083950329680936e-03 -8.646069884799108263e-03
2.075975075293095759e-02 2.071471386625804711e-02
1.048057519606341789e-02 1.047492543020414092e-02
-2.445875408569539444e-03 -2.434559974897261645e-03
1.845572735565548239e-02 1.843685972889480551e-02
1.462295009248359111e-02 1.459512689672031079e-02
-3.358887024337913613e-02 -3.359695614894296634e-02
-5.487407588686848275e-02 -5.486156040642133080e-02
-3.612730955259476490e-02 -3.615147483597861561e-02
-6.802734881746191203e-03 -6.790128449626479587e-03
-3.885849635906814432e-03 -3.877962537735848460e-03
-1.886024083764504394e-02 -1.888431188030808075e-02
4.021191964116559506e-03 4.007649309449108112e-03
2.267145477977870749e-02 2.268193290330969281e-02
-8.734857646374458249e-04 -8.748597832985132577e-04
4.766212167420994655e-02 4.765857760027322060e-02
-4.075026066016667649e-03 -4.107097310880007159e-03
2.082097642730362103e-02 2.089364152084619008e-02
-9.309318056865625510e-03 -9.339269768652286655e-03
-8.862909120535687746e-03 -8.896917193765148738e-03
-7.091494465578516981e-03 -7.083469210415900205e-03
1.613734526116747392e-02 1.617000216351639416e-02
-2.541140795175090162e-03 -2.547724298762321215e-03
1.172352222168396990e-02 1.175300470417399608e-02
-1.372990162601744890e-02 -1.371452875756961134e-02
1.923250534947869414e-04 1.990508923604453163e-04
-8.607180377270951324e-03 -8.576469632729221207e-03
4.031660927767317937e-02 4.027332012506155967e-02
1.377681248909945477e-02 1.375313977017978036e-02
-1.384044927739837630e-02 -1.384904854386530965e-02
4.029089665460310055e-02 4.030897869399192868e-02
2.878418327844248226e-02 2.883089120147211415e-02
4.877497322939294833e-02 4.871468558322905595e-02
4.746919302544246218e-03 4.749888256931059614e-03
1.830326553994253078e-02 1.830952331300290600e-02
1.958233734483319499e-02 1.958151805128597114e-02
-4.084220911067661802e-02 -4.079470545129690318e-02
6.653702129297140973e-04 6.441692963046691603e-04
1.252498460803614516e-02 1.253172060035176796e-02
1.919019019835172327e-02 1.922729615340009607e-02
1.866429951959269404e-02 1.866370734883392862e-02
-2.449677008579081300e-02 -2.451567597916683855e-02
3.540979449014278885e-02 3.541436358135991586e-02
3.829903273649969825e-03 3.818540704160899336e-03
-2.154830515410887173e-02 -2.154353174873252855e-02
5.286439939013794220e-03 5.270993699454264332e-03
8.172356745815867810e-03 8.178853879973409929e-03
2.888486508963124602e-02 2.889691761460973923e-02
-5.017328279880416304e-03 -5.025757111821638375e-03
9.195523174340906880e-03 9.188241808071767255e-03
4.951468205701737429e-02 4.951598447376841933e-02
-6.849579940633919450e-03 -6.827364940563929521e-03
7.839153392337987582e-04 7.837218723654957317e-04
2.363576638610474095e-02 2.361201417255392662e-02
1.342665425128513126e-02 1.339726738976327117e-02
2.387581466342194800e-02 2.386320004374357234e-02
-8.633737346124785786e-03 -8.637226374835191983e-03
3.520332306118272719e-02 3.518746945303475454e-02
1.492479357180479492e-02 1.489098353360631018e-02
-3.237767861657675494e-02 -3.240712714508974662e-02
2.716066798528935650e-02 2.715955991193584954e-02
1.037998382583387932e-02 1.038429006751784983e-02
-1.342042049079179324e-02 -1.342454634601092898e-02
4.786625281942622975e-03 4.771136649814372056e-03
-1.398702110363717922e-02 -1.396910758536712253e-02
-2.933413231773385199e-02 -2.935988741168537794e-02
-1.954295197993453567e-02 -1.952024140227045720e-02
1.083001606034068517e-02 1.084043793283227634e-02
-4.302942835833151181e-02 -4.304078375807975088e-02
-3.974279359710845144e-03 -3.981462125100200013e-03
1.808292254036903204e-02 1.805936024881835480e-02
1.806672636548643449e-02 1.805693346484964906e-02
-1.435089059870951929e-02 -1.432183888314165869e-02
-1.549210084636055453e-02 -1.547935420966147814e-02
4.377999924306412265e-03 4.327385769887836207e-03
8.684900393070970476e-04 8.754773072975967048e-04
1.283926076053143288e-02 1.284269007895975576e-02
1.419735584328102665e-02 1.420135568817567327e-02
-9.795705642951107323e-03 -9.776627017864617311e-03
-1.096655546901704331e-02 -1.095418930760464621e-02
-6.786245845783107390e-03 -6.807438676622023024e-03
-6.780804898415727531e-04 -6.482719556178103207e-04
3.092704679342779886e-02 3.094085532862993551e-02
-3.656775175016656332e-02 -3.657493831512605847e-02
1.167653660745918490e-02 1.165153402426984466e-02
1.519707884922993739e-02 1.517668456101812710e-02
5.747718105611364890e-03 5.777406129398241809e-03
1.172694144531429353e-02 1.173870599922142120e-02
-1.374506303764197815e-02 -1.375939324178390016e-02
3.171881872287141829e-02 3.173465210214717475e-02
-1.251167728256474647e-02 -1.247847484209042845e-02
3.254867125698258055e-03 3.267925050469606876e-03
-2.250442625894585186e-02 -2.253008989867740994e-02
-8.810753012256698422e-03 -8.778656030411950001e-03
2.167916727655649911e-02 2.167229132163590172e-02
-6.429104781414262879e-03 -6.432806156423732588e-03
-2.746895696198432130e-02 -2.748228099881051822e-02
6.303312706475270796e-03 6.284676206186979273e-03
3.064748205798167521e-03 3.057361209216922192e-03
4.578620566949676701e-03 4.565095896542556257e-03
-2.253828260318430435e-02 -2.259403665367334946e-02
-1.099091015789800500e-02 -1.104322781925205603e-02
1.247801023654145428e-02 1.249285063078784189e-02
8.364486489483614201e-03 8.366619266709913322e-03
3.786051978529833464e-03 3.776005246922790621e-03
1.590073936017241674e-02 1.586587993971329616e-02
-1.516026209125424448e-02 -1.511108887797113672e-02
-2.307919481123390376e-02 -2.310912479397602207e-02
1.387506485734941140e-02 1.390373177089144346e-02
-7.196168173328143687e-03 -7.186897616735484114e-03
-1.434445356565331592e-02 -1.435877730900536435e-02
1.540752783520840490e-02 1.537509828552999051e-02
-1.177506983244127128e-02 -1.177908164601342879e-02
1.387549713883518866e-02 1.385169855521178536e-02
7.629507156924864378e-03 7.603082438472831550e-03
-3.372018413314974844e-02 -3.370565838274729858e-02
-9.748615984738234937e-04 -9.613880461701391957e-04
2.887933871580023251e-02 2.889120791093157531e-02
-1.183090519206783479e-02 -1.186037510752674905e-02
8.956862547797855151e-03 8.963583516991129388e-03
5.659579036901456802e-04 5.581096444846509689e-04
-1.821613047591823936e-02 -1.821443823394813116e-02
-3.029720322117080908e-03 -3.013728634997445057e-03
1.220224199722640644e-02 1.220249160353751444e-02
1.386495053978903901e-02 1.384130378564961232e-02
1.371969254465164705e-02 1.373172402955328067e-02
-1.075297305535794596e-03 -1.077110882654353083e-03
3.804676348900026817e-02 3.806035528759744990e-02
-4.204203433530669803e-03 -4.223721613704578201e-03
9.340877516441638620e-03 9.306471169458286133e-03
1.628759459129251047e-02 1.627184518874474212e-02
-2.356956384686704695e-02 -2.355458469578401021e-02
-2.127620570085319088e-02 -2.126460344363440003e-02
1.031415058548922070e-02 1.032530007189293338e-02
-1.714946873436973968e-02 -1.715058188854741081e-02
2.753654395315456929e-02 2.755315735501437033e-02
-2.289892407325025241e-03 -2.272879176614766867e-03
-2.898036815669277622e-02 -2.896662256862844037e-02
-3.707222881119206365e-02 -3.707535109255655215e-02
-7.541114824135166218e-05 -1.095097696986374792e-04
-2.135160737716322588e-02 -2.137766041578114881e-02
3.968982563992264154e-04 4.128490760929312358e-04
-7.212072656031454782e-03 -7.194634394866966480e-03
-2.288020261063486438e-02 -2.285667844649312899e-02
-2.572088222586810247e-02 -2.570237523618840170e-02
1.048194276767494895e-02 1.043096574127051757e-02
3.178978854173521249e-03 3.185841526356978856e-03
-3.250609341044044531e-02 -3.250983527573298587e-02
-9.040575416585633741e-04 -8.867175677807353790e-04
-2.718099406046281877e-02 -2.719346008930528802e-02
-8.455468971734328475e-04 -8.397898545998500530e-04
4.150363601422125265e-02 4.147515480453036613e-02
2.151633383001152686e-02 2.154824300856950786e-02
2.844170949963396519e-02 2.844006136159282425e-02
-3.502520041231470954e-02 -3.502264447227802779e-02
1.283060026635073070e-02 1.281583116237890001e-02
1.198675751014743017e-02 1.197528541628361219e-02
-5.708216768617541473e-03 -5.679986293753047644e-03
-2.196404965865796435e-02 -2.194444599395473788e-02
8.014162247401339020e-03 7.974570894420366166e-03
-1.976643453856962579e-02 -1.978918458350504422e-02
-1.241350520325833727e-02 -1.241516394913650366e-02
9.073881513487079900e-03 9.075995991536141283e-03
1.500006659564150600e-02 1.498979829076908625e-02
2.852562477910172006e-02 2.850967232966528098e-02
1.848862096961355686e-02 1.847740964157041157e-02
1.807159714839493003e-02 1.804157887475727265e-02
3.680760685124349983e-03 3.682249016681336719e-03
-2.540349475086376568e-02 -2.540933680549304838e-02
-8.463121643647585415e-03 -8.489544244224324701e-03
6.237152711265625538e-03 6.247483548875817048e-03
6.629184907006684807e-03 6.656695660815817664e-03
-1.894388252522389779e-02 -1.894043896932980434e-02
6.619952275607474471e-03 6.640950767684970779e-03
-1.765633735599381540e-02 -1.763229897794932680e-02
2.462975704187652173e-02 2.467092893619989014e-02
1.036496359228571184e-03 1.013126722172412193e-03
-8.027026533750144383e-04 -8.089417284742653723e-04
2.255645734920915923e-03 2.248040157802964033e-03
2.813908124669557351e-02 2.813066682144988589e-02
-1.938455924728814742e-02 -1.936618759253965621e-02
-9.477393545628987059e-03 -9.481973543808487268e-03
7.970117161559644656e-03 7.960882237600665559e-03
-1.588279542874037123e-02 -1.583833260933708784e-02
2.106315060500082645e-02 2.108073422439346589e-02
-1.182232000927461524e-03 -1.193309144582635180e-03
-4.540413616385244322e-02 -4.538077759247973603e-02
-3.375496017995833348e-02 -3.376631615676749243e-02
2.256170643895215788e-04 2.797205767957278372e-04
-2.862211772327672224e-02 -2.861434273753133209e-02
5.363853536984599171e-03 5.376610203436396618e-03
2.202981530416940094e-03 2.177231820424939315e-03
3.481833569676977182e-03 3.504130968192425803e-03
2.461186872855260915e-02 2.460043830713606883e-02
-1.969362675955483970e-03 -2.001039557730881040e-03
2.022992904074785714e-02 2.023465854527127517e-02
-3.327641424930004050e-03 -3.335807456654188517e-03
-1.781038335326304289e-02 -1.784959732375722072e-02
-6.535114708092960856e-03 -6.517774529908828239e-03
-2.299783842176798473e-02 -2.299332502623470040e-02
-1.296004734289332196e-02 -1.292888892610882974e-02
-9.948262509547547636e-03 -9.989368031199973366e-03
-1.308705222139840661e-02 -1.307861763179535460e-02
1.124776559687089977e-02 1.125177536064116482e-02
-2.613407762318911351e-02 -2.612681809286779636e-02
2.587664179856914368e-02 2.586477461937164435e-02
-1.289106384665771737e-02 -1.288064631491729096e-02
-2.176536196821703475e-02 -2.176735145999865104e-02
1.721134485622984392e-02 1.722956228374469476e-02
-1.995418930214707884e-02 -1.997589796119493902e-02
8.381089563068717940e-03 8.353586106947556364e-03
-1.296994884576499604e-03 -1.299241647238613424e-03
-1.905859274889836960e-02 -1.904557481715720910e-02
1.062232165505800838e-02 1.059410551218812648e-02
-9.057020696064229303e-04 -9.281177664967105081e-04
-7.649481018712097485e-03 -7.656598535994380526e-03
-2.987467530440582678e-02 -2.983591406746781416e-02
3.221155303873204923e-02 3.221101793333345370e-02
6.691598312379031487e-03 6.693983950344190199e-03
3.611308170436691722e-02 3.612863157395301839e-02
-8.212922918237329159e-03 -8.190547466450452327e-03
-1.832134603159607349e-03 -1.824981637956531177e-03
-1.448058557060741443e-02 -1.446071258570911892e-02
-5.823105907993773563e-04 -5.983597088166810445e-04
2.284507352057265836e-02 2.286068889617825020e-02
-2.429170096367984366e-02 -2.427577791678911870e-02
5.882065029380630430e-03 5.893429404012519128e-03
3.427969712908670447e-02 3.428041371471242382e-02
-1.132707595679991082e-02 -1.132884565728698237e-02
-4.776021502749513981e-03 -4.791473817496985990e-03
1.603871135953865296e-02 1.602433259658784387e-02
-2.525909491676771659e-02 -2.525234030427550222e-02
-3.167007274864443167e-02 -3.166604585675879963e-02
5.117997824203880490e-03 5.084305308665010119e-03
-2.049884819408647613e-02 -2.048882795374076110e-02
7.702754558164241414e-03 7.725223359907944405e-03
-3.251869640171468900e-02 -3.251757061594967579e-02
4.960694300680034557e-03 4.923346163736837776e-03
5.703136588995123650e-03 5.702081374891886968e-03
4.508270983728674026e-03 4.520206184793760726e-03
7.375807501399826022e-03 7.378066540640083014e-03
-1.547098047807529859e-02 -1.546895990273138878e-02
-4.424651987283994420e-02 -4.424247556655197533e-02
-5.481000108744844834e-02 -5.478364631917749528e-02
-1.958366401163764113e-03 -1.937756007515056183e-03
-4.435379437126698438e-02 -4.437832958623896124e-02
-1.182812313377853454e-02 -1.185803268569335031e-02
3.264823131551166258e-03 3.278798559372324804e-03
1.308550661081894079e-02 1.312780988444705449e-02
-2.056100630985423922e-02 -2.060012869318497003e-02
-8.922106682253884424e-03 -8.945127890170562895e-03
-1.963606525671362027e-03 -1.975819371366092144e-03
3.584188781844127071e-03 3.586542454706847984e-03
2.627775396257577695e-02 2.624661449547609562e-02
4.906616150445500631e-05 9.380741257238052043e-05
5.628650429881835310e-02 5.623221516288938460e-02
2.124797969242424311e-02 2.125523161138647560e-02
4.177816914171968155e-02 4.181076441347592737e-02
1.664544006805162082e-02 1.665037683838457155e-02
1.325445040516159967e-02 1.322197075886073943e-02
2.462368949705866835e-03 2.439717908442765558e-03
3.199783689303461846e-03 3.223068793583716909e-03
-2.665401351453471762e-02 -2.665792446172099428e-02
-1.951691970539360874e-02 -1.956903986853152783e-02
2.738085610502203476e-02 2.738180878237092553e-02
-1.732431384764426124e-02 -1.732432448089709850e-02
-2.533583062728514499e-03 -2.529701072953243791e-03
-2.987725700011320887e-02 -2.985338951221178788e-02
1.429676905195599937e-02 1.433021484627995494e-02
-1.112112205819921346e-02 -1.111177907473673808e-02
2.220881303670746605e-03 2.228032636719406816e-03
-1.760241554901880237e-02 -1.759642421480672736e-02
5.982714988140743796e-03 6.017616388577925850e-03
-5.683287372745174544e-03 -5.696080439398380595e-03
4.473178754763619514e-04 4.457499111839386351e-04
-4.089629214132276674e-02 -4.086970555492099033e-02
-4.848885248783940324e-03 -4.827032648087490121e-03
-2.083812758324198738e-02 -2.083206239081937874e-02
2.079324767428039969e-02 2.077377200515484121e-02
-1.911666621349267584e-02 -1.915154340501318969e-02
-9.493401829692785232e-03 -9.490376630586445927e-03
9.951628250741971146e-03 9.959862396160796758e-03
-1.291868299401560845e-02 -1.291829939149839908e-02
-2.530807742679562142e-02 -2.533787447340911728e-02
-3.082361108337832237e-02 -3.083733760280871553e-02
1.673209653633786834e-02 1.674055074728743320e-02
-1.721517448355555299e-02 -1.721908855143253550e-02
3.734691635425980288e-02 3.734757411712831543e-02
-1.277933340104273931e-02 -1.276771004589252398e-02
2.334957078659347790e-02 2.332370582254184380e-02
1.437855126465268675e-02 1.438277217780741662e-02
-4.625672734205860115e-03 -4.613004766674772689e-03
2.383559533755584894e-02 2.385110628366064398e-02
1.082804885056291161e-02 1.085868225666530330e-02
-1.624922659899822458e-02 -1.623575125467056901e-02
-2.259416045713506793e-02 -2.261751517548359763e-02
1.591523957364900099e-02 1.593064247486415327e-02
7.339391588347671594e-03 7.350565600255107648e-03
-1.247502362078062310e-02 -1.249144829086155928e-02
-1.196739757461814891e-04 -1.485842774736436701e-04
7.667327932628794328e-03 7.678286032391054561e-03
-1.544644069938843137e-02 -1.547258182776918567e-02
-3.801207096597157553e-02 -3.801092988994715649e-02
-1.918064551859128761e-02 -1.920187636921511995e-02
-7.371120664321037519e-03 -7.343280097836320415e-03
2.585033821600747628e-02 2.587741390908670364e-02
2.277344248877900823e-02 2.276128052445121688e-02
5.371925693990423772e-04 5.235808797976820254e-04
2.374630250674685319e-02 2.372021670913265073e-02
-2.435980105486272584e-02 -2.435335005212144535e-02
-1.241234568138424241e-02 -1.241870610396503954e-02
-6.668834058098586058e-03 -6.691555201252434061e-03
-1.534690598687115867e-02 -1.535544611424511166e-02
2.253887078178188480e-02 2.254203012816147211e-02
7.090491497951917355e-02 7.089042319693766858e-02
-1.663112283297207752e-03 -1.674099917026632004e-03
1.193609613653502134e-02 1.196061388910383237e-02
2.378968533852357167e-02 2.378677198268499063e-02
-1.193022355998194992e-02 -1.192744574004080127e-02
-1.786006224227306566e-02 -1.786792943333963268e-02
-1.526822358592602388e-02 -1.524155946690647183e-02
-2.187252484694469576e-02 -2.187253280147836640e-02
-3.498701712342337095e-02 -3.502108412470654464e-02
3.101295795938558558e-03 3.089969371639852275e-03
1.397008742962074258e-02 1.398085296071180025e-02
3.225503887854959395e-02 3.225731516853478503e-02
-1.026969812082407195e-02 -1.034192012865155219e-02
-8.772133383149777197e-03 -8.722901481237039720e-03
-3.484738404363185715e-02 -3.481343321108226058e-02
1.704927607660242789e-02 1.701783518560161940e-02
3.876896850269292809e-03 3.874706953152197691e-03
-2.361888079494273065e-03 -2.391800478444922051e-03
-3.290248374809576909e-02 -3.279314727045703343e-02
-3.514958475836681140e-03 -3.527145550909052078e-03
-4.354796790063539084e-03 -4.361792938964266335e-03
1.078472916926058282e-02 1.077164041082499281e-02
3.231639408898312905e-03 3.215915301462350488e-03
2.327828870140501855e-02 2.323233346485851364e-02
3.328829766116331995e-02 3.327599075514593024e-02
5.611835910997543114e-02 5.610473032590543307e-02
3.204179609137649404e-02 3.202437796939532066e-02
-5.054369142706026212e-03 -5.028693118250970526e-03
3.134120857465692161e-02 3.133831770659959576e-02
1.476567448764498462e-02 1.475076655005799070e-02
-4.805123769279422141e-02 -4.808879962717307194e-02
-4.763243684299644370e-02 -4.767686133315698210e-02
1.444463318593620406e-02 1.446025367013662952e-02
-1.881550639247889581e-02 -1.883980935691056263e-02
4.544118598272067072e-03 4.576060638087870586e-03
-2.981371343080499101e-02 -2.981039279442963125e-02
1.547991008805140074e-02 1.541186746912888948e-02
-1.030445612383798504e-02 -1.032878301891475975e-02
7.402787406712963737e-03 7.457553668901966380e-03
1.258433861582193385e-02 1.259072356875448433e-02
-2.695001901929026944e-02 -2.695987802731221114e-02
-1.134929242420905891e-02 -1.136825193999988284e-02
-4.798231935817385413e-03 -4.786568935829956656e-03
-8.668729935214980128e-03 -8.685304933817300857e-03
-4.864500802157010854e-03 -4.855056066033539702e-03
-5.965435509554043760e-03 -5.983588410407737063e-03
2.504624310536012963e-02 2.504643115942185513e-02
3.705744775024871068e-02 3.702480255076068261e-02
-9.570429829946726016e-03 -9.561128316430189678e-03
-1.277209040020207270e-03 -1.261921270528469901e-03
1.217694781966999554e-02 1.216985062230115794e-02
1.632410836042064509e-02 1.634645034172441114e-02
-6.638881802416747753e-03 -6.663612561644790752e-03
-3.608299309162434839e-06 1.894351257880703740e-05
-1.353217036050007212e-02 -1.351430400942789552e-02
-2.708718243405364157e-03 -2.715987389219302189e-03
-4.325222720277802080e-02 -4.324484242201672574e-02
-1.148553385813248610e-02 -1.146969424809874717e-02
-4.970873379941696812e-03 -4.958960195517558844e-03
1.963809209363794744e-02 1.963517015834589582e-02
1.976732245191157103e-02 1.977632714982509310e-02
4.028589065643106010e-02 4.029771851105233560e-02
-6.623655060794886480e-03 -6.659355085795588998e-03
2.137466404423070745e-02 2.137641815170332471e-02
8.120744738498514997e-03 8.133975387548770739e-03
-2.085703578667973471e-02 -2.087980836938714210e-02
-6.804441593030155846e-03 -6.778624601026128627e-03
5.559311460733015742e-02 5.558659298425028955e-02
1.040262990668770413e-02 1.040134857426899817e-02
1.820904066348321554e-02 1.818187942148287092e-02
2.074552302011171273e-02 2.074149829471378173e-02
-2.438372951200386621e-02 -2.436411525885356921e-02
-3.949505522963459719e-02 -3.949093634898280525e-02
-2.104099896183154496e-03 -2.133871352224738383e-03
-1.843812247650974609e-02 -1.842115883639094953e-02
4.990293803806158598e-03 5.015874015175306351e-03
-7.268153717249458030e-03 -7.278750910268968338e-03
-9.461942540168223614e-03 -9.482873599386373170e-03
-2.732650570537374646e-02 -2.728974823850453812e-02
-3.403924997331378433e-02 -3.407783760158748787e-02
-4.808277522265182180e-03 -4.770669258153559245e-03
1.791028036720609257e-03 1.820586396887210068e-03
-3.022697411983328239e-02 -3.019388994976186444e-02
-5.039393992091936031e-03 -5.029796870435173164e-03
1.630231487980016852e-02 1.625596060599177745e-02
3.387486466222485587e-02 3.389633184230696900e-02
-1.588430646771051349e-02 -1.592461472094507113e-02
-8.792146443091085339e-03 -8.816446966939339713e-03
-3.436207373110533505e-03 -3.406483802333784994e-03
7.003949814584244440e-03 6.969160314782322022e-03
-2.977798900841376051e-02 -2.973973461156103129e-02
1.941654196347213091e-02 1.944228067785809186e-02
1.819579762381382188e-03 1.823585691457745407e-03
1.340377027993190813e-02 1.338269825999113469e-02
2.007802986073206619e-02 2.007068963006306689e-02
-1.727565500501354601e-02 -1.728424031505572389e-02
-2.595270580765176791e-02 -2.598661838266588114e-02
-8.212185582443265811e-03 -8.208316886393165687e-03
1.950716333312700265e-02 1.953235686992881026e-02
-2.464851269441856521e-02 -2.465117728591722721e-02
7.165515064736191139e-03 7.139911543378634276e-03
6.949403591647763598e-03 6.966621015827929343e-03
1.076439866716020349e-02 1.077942168759413177e-02
2.769042474007629012e-02 2.771483536962663849e-02
-1.101317007636441747e-02 -1.102544266219007522e-02
6.119233195091834665e-02 6.118281724588730403e-02
1.101086308147053959e-02 1.102542019596387118e-02
-1.830297955992438511e-02 -1.831556231547738084e-02
-2.933574955783012361e-02 -2.937887070457529184e-02
-2.142905850764199177e-02 -2.142565430669440135e-02
2.103278663497827952e-03 2.072592116081132391e-03
-2.309122864540619907e-02 -2.312364674096172718e-02
1.949526215471941368e-02 1.950264453425970892e-02
-1.170561339846165790e-02 -1.166335616541584567e-02
1.791871794894164469e-02 1.794257293638485892e-02
1.727181085428166826e-02 1.728020638342434023e-02
-2.460092937307580344e-02 -2.460385041077191998e-02
4.846106828487398702e-05 4.744480168444345470e-05
2.391387091893817929e-02 2.393006312820283171e-02
-3.934732809799842274e-02 -3.932777179685616187e-02
4.238717904153264937e-02 4.235247507493018759e-02
6.467940393034803115e-02 6.464166740376274534e-02
7.785012139756487641e-03 7.789351499129601279e-03
1.702139690105647363e-02 1.700593834385236147e-02
-1.164370882042186847e-02 -1.162061430868437627e-02
1.454011857399960250e-02 1.453819253468059680e-02
-8.087130807053236840e-04 -7.983613874127911195e-04
-3.306203109763132357e-03 -3.278123532022721425e-03
-1.074785488371402323e-03 -1.077207289804277745e-03
1.076776768040537367e-02 1.074578790203684596e-02
-8.932868915410036026e-03 -8.943870524527086294e-03
-3.626069105556940786e-02 -3.625314199025558154e-02
1.218200748796654902e-03 1.211880640366367386e-03
-3.521984815663262158e-02 -3.522567001623934380e-02
1.170693619271790525e-02 1.172231524504287713e-02
7.249228873584792968e-03 7.239496357295152444e-03
8.128245428743404583e-03 8.114849558946236885e-03
-4.455087865395307434e-03 -4.498507221412278816e-03
7.961323932062847660e-04 7.558971399098240182e-04
-2.895724510810985045e-02 -2.894674055293148043e-02
-3.991930480238154236e-03 -3.974021717388036452e-03
1.770591343204569110e-03 1.739248509473338179e-03
-1.881684500461297885e-02 -1.882158243552652446e-02
-4.800384583571296092e-04 -4.896512554221667257e-04
-2.354274757963366500e-03 -2.388501460296288403e-03
-1.604464459546022653e-02 -1.604892044591035849e-02
-2.399443842679262195e-02 -2.402141626834579727e-02
-2.340296588190614313e-02 -2.341807108955946959e-02
-1.313852320281942883e-02 -1.312354870216705938e-02
-1.048064705636741166e-02 -1.045513616883955547e-02
-7.017873124256807094e-03 -7.020892568893827811e-03
-1.779729069828436469e-02 -1.780706587545637792e-02
3.061697138481861077e-02 3.061729633598582814e-02
8.927184054970654231e-04 9.132159239595520877e-04
3.399259738865308134e-02 3.397462191986149599e-02
-2.046130264340919810e-02 -2.043516118790093469e-02
-1.106423623339551805e-02 -1.110601609258783824e-02
-1.169074896815462151e-02 -1.171294787472356054e-02
-8.520514055363661438e-03 -8.538416654287154031e-03
1.625877026158532336e-03 1.630747056612593835e-03
-8.344470747101278294e-04 -8.404468867572546581e-04
3.926984065205715510e-03 3.921687527451727349e-03
3.093140561265451602e-02 3.094484318496433170e-02
1.268029664900983434e-02 1.270590544688460742e-02
4.798593161720540040e-03 4.791147836581252997e-03
-1.317707269350370039e-02 -1.320573717932436476e-02
-4.232773858510757020e-02 -4.235548112616020072e-02
2.120373797342784902e-02 2.120216924053387048e-02
1.982145538705236756e-02 1.979949403309839637e-02
-2.174585703258822764e-02 -2.171974627475777367e-02
1.376726377243840498e-02 1.376530296316365136e-02
2.127249463288350892e-02 2.124098698817908706e-02
2.860686054366573181e-02 2.862827599947654483e-02
5.091336968975940236e-02 5.087470779964629874e-02
-6.125203691130179200e-03 -6.125818253926572365e-03
-1.749775725947034372e-02 -1.750597122488467897e-02
-1.388412100696734958e-02 -1.388096623521594894e-02
-4.036993922530258787e-03 -4.100266728102128048e-03
3.333897518385842834e-02 3.332119509412283243e-02
1.860256651330691527e-02 1.861685928950428809e-02
-1.058018215305247568e-02 -1.057096000389641695e-02
-1.710403929482211781e-03 -1.697064170485236469e-03
2.814930736959750379e-02 2.814033982444702833e-02
-1.668764736209707661e-03 -1.691967286052648749e-03
-1.020661425046631753e-03 -1.040704477094511835e-03
-1.395909931157379887e-02 -1.394350426620172972e-02
5.435343987607805377e-02 5.431869558777020074e-02
1.907026220992202523e-02 1.906143599235748248e-02
2.373414832667701535e-02 2.370517062656529381e-02
6.546067303714740021e-03 6.515093565369741054e-03
-4.207728428888899211e-03 -4.206215586123563006e-03
2.446485249121335345e-02 2.444533259308787412e-02
2.640479420524482340e-02 2.644555716885011593e-02
-3.606426881315137611e-02 -3.607122608893266469e-02
-2.016719937503128231e-03 -2.029178693934876980e-03
2.310512135758885713e-03 2.340954222664328073e-03
5.256553873583759764e-03 5.270077100404799673e-03
2.544144274761322988e-02 2.542302001261780020e-02
-1.825822613115016951e-02 -1.825158773281393074e-02
3.179378416014281422e-02 3.177562899512168665e-02
4.285595560541766331e-03 4.258495827705773007e-03
-7.175546544578135719e-03 -7.132118028552552474e-03
7.847111976240722306e-03 7.852881126164957745e-03
2.171897756914347236e-02 2.172735220515679619e-02
4.323180509665158419e-03 4.325798769237325370e-03
-2.380013409800769628e-02 -2.379120445402430062e-02
-3.796382203560883656e-02 -3.794091046929743555e-02
3.795818667006987945e-02 3.793416194024064325e-02
1.546441999327520002e-02 1.545849607928617350e-02
4.991187584349248037e-03 5.007136573553103154e-03
-3.514593058382443208e-02 -3.514202168967583972e-02
1.231587079232192988e-02 1.230931657361021038e-02
-8.220820958108911863e-03 -8.227969612251213177e-03
-2.280225515105118589e-02 -2.282732426109799692e-02
1.812666605860667121e-02 1.815266311938599358e-02
1.243576502627388898e-02 1.242509461740246533e-02
3.574950082693251208e-02 3.571430830723064387e-02
-1.945290877827761389e-02 -1.940543796341283669e-02
-5.835018545209467306e-02 -5.832724574348750746e-02
2.897781084769139072e-03 2.865200795565766949e-03
-8.890053925679717315e-04 -8.959315161745723616e-04
1.282373412554791738e-02 1.283178342898169851e-02
1.509225607149582149e-02 1.510144217559337455e-02
1.527847746151770290e-02 1.527549355679281434e-02
6.478897513307957726e-03 6.478654476850855166e-03
-2.154542527339239899e-02 -2.156455189560195149e-02
5.014048924503704957e-02 5.016657022630213042e-02
3.563548683782979259e-02 3.562409662148117995e-02
-1.628980487569839028e-02 -1.623948360339906236e-02
4.047240478521864186e-03 4.047107362829968635e-03
2.238274210244762044e-02 2.238483170656619531e-02
-1.283493055183877220e-02 -1.280972147243716885e-02
-3.406354993928063790e-02 -3.407891391961952177e-02
-1.343007502071501269e-02 -1.342400602983795203e-02
-1.153561517360201377e-02 -1.154954254892077113e-02
6.535420440879118054e-03 6.552061980877248865e-03
-1.948856731334585105e-02 -1.944269425094941744e-02
-2.048011295426985234e-02 -2.050974298034597548e-02
-6.560997744174363461e-03 -6.557886231625968156e-03
1.437503025580592550e-02 1.435091344558746262e-02
3.186661735155561087e-02 3.185424491134985353e-02
6.348099028402042279e-03 6.370886530703052768e-03
-3.533527776751545224e-02 -3.535809828873641425e-02
-2.150469925945129590e-02 -2.148378331666653263e-02
1.963548688929678959e-02 1.961376973942928828e-02
1.669118185077355862e-02 1.673074843960731251e-02
-5.008581209138386094e-03 -5.018768836695362140e-03
1.597132869849771097e-02 1.598731390316483064e-02
9.533048889208023749e-03 9.483001647571327741e-03
8.260875230602371388e-03 8.261427960051597255e-03
-2.362164713430983057e-03 -2.360126212711761984e-03
-3.398367674769213476e-02 -3.401162037318433001e-02
3.399982625310780937e-02 3.401019146980809732e-02
-5.497341130653899538e-02 -5.495795894512128799e-02
1.514613944979976458e-02 1.517087515436811584e-02
-5.215038522605496604e-04 -5.074385522778198602e-04
3.650106963073211207e-03 3.637196715591453373e-03
-1.156528823217137410e-02 -1.155230577106881699e-02
1.833015723881220235e-02 1.834333975469910893e-02
-1.741315049591988075e-03 -1.738520159722864401e-03
3.054684692154491059e-03 3.057709359853507270e-03
1.514837368508581417e-02 1.516354841153451372e-02
4.360528135989643825e-03 4.370348030884569669e-03
4.290460815085279933e-02 4.290448490013707566e-02
7.489157007831617058e-03 7.419712125784230436e-03
-2.870817454596413104e-02 -2.873594284290054146e-02
8.884118732262044280e-04 8.945336478056492742e-04
-7.280758909098245489e-03 -7.242872168708522872e-03
2.011987109908687163e-02 2.009898605965253215e-02
2.188948345650932811e-02 2.194814661395195349e-02
2.296751030727228141e-04 2.541495631305626434e-04
2.441470375192181241e-02 2.445663674581055255e-02
5.858553029755885627e-02 5.854819385312109298e-02
1.709432672460846217e-03 1.705789626962500236e-03
-2.574084695844850931e-02 -2.575697918437677009e-02
2.441913642389448476e-03 2.426573620955922543e-03
4.921938074174250777e-02 4.922552895036011456e-02
1.278315470206648624e-02 1.282115475497806745e-02
-5.674767965706332441e-03 -5.650984831274090750e-03
-6.074388507699907298e-03 -6.106468492148769966e-03
-7.118586967585924458e-04 -7.021747881604525551e-04
7.005793077424406906e-04 6.982135002150904228e-04
3.158368406778001153e-02 3.160414724139735260e-02
6.257262476900739799e-03 6.231817924662126987e-03
-4.092714381494466647e-02 -4.095467646111543986e-02
-1.590318247201281216e-03 -1.573179920286163101e-03
6.476326361022632927e-03 6.465983115312056578e-03
-1.049121904614961362e-03 -1.065974794187337770e-03
3.673415732177871471e-03 3.603406295867712678e-03
4.437575991096204264e-03 4.459868179292640275e-03
5.351551310146844369e-03 5.380940885980710527e-03
-5.372066107842132787e-02 -5.368820912184158606e-02
-1.582340594231745889e-02 -1.582755122384329680e-02
-2.866626241092675494e-04 -2.911163328017146897e-04
8.769262655536610995e-03 8.763788821644918556e-03
4.644292361844355732e-02 4.645036361431430227e-02
-1.647989022205035084e-02 -1.648044011402068076e-02
8.955601470931147043e-03 8.905558169071452201e-03
-3.304440739053052939e-02 -3.302262228041311781e-02
-2.505473941073276412e-03 -2.482782440680219964e-03
3.778798957148379878e-02 3.774407204385991921e-02
3.988545078752911421e-02 3.984167799621411710e-02
-2.116359976634671347e-02 -2.116933772515087672e-02
2.295970081397680218e-02 2.295823543100798669e-02
1.252271588663294785e-02 1.250423779275582070e-02
1.915068321540212663e-03 1.932861105828594930e-03
-1.018303623994628281e-02 -1.020003212654306546e-02
-8.329894588972177466e-03 -8.305757694031008428e-03
-8.787169369916034492e-03 -8.796515906078643948e-03
-2.506836507495425678e-02 -2.510344077264358223e-02
-1.087396356656589354e-02 -1.084780486408463626e-02
-1.082343021790196577e-02 -1.080007856981471046e-02
-7.549227453376678582e-03 -7.563652087599942626e-03
3.257361141021352519e-02 3.257248978810564632e-02
2.947754857182698779e-02 2.947352177669687254e-02
-3.601507019252805225e-02 -3.605679053780803944e-02
-3.481090650679260351e-02 -3.481189123052792767e-02
-1.852797496717269871e-02 -1.852051572967232732e-02
-3.612034804877996969e-02 -3.617790047125953035e-02
5.076737392651278075e-02 5.077401374299465864e-02
2.806728337142014654e-02 2.806675836303478000e-02
-3.902335406790356787e-02 -3.905592987681099498e-02
-1.147229713761477917e-03 -1.123844578419812843e-03
-3.411475642461510305e-02 -3.414787392759382340e-02
-4.223033698362108762e-02 -4.229138914912916603e-02
4.344744016122139424e-03 4.363053950776163079e-03
-5.882746963614072545e-03 -5.863469263450265569e-03
-5.532553671150365615e-02 -5.532167801980391458e-02
-5.589281702861211704e-03 -5.561930460147174356e-03
4.165198519986107288e-03 4.182782752438295171e-03
-1.640076881655205127e-02 -1.640944202793352333e-02
2.836556195279572173e-02 2.840667802023699381e-02
-1.202449911120350573e-03 -1.216560114023469046e-03
3.598513814915647868e-02 3.598094960305417422e-02
1.380812733279910068e-02 1.382031859515620367e-02
-9.967667626327105131e-04 -9.750446282239061619e-04
-1.877869440167816845e-02 -1.878638257956957019e-02
-3.329043043540418773e-02 -3.330140112481405623e-02
-2.333959262551607919e-02 -2.335770129633604059e-02
-2.178222220032052792e-02 -2.177466293891882482e-02
8.757778856509435342e-03 8.794814502848935858e-03
1.992657598634290858e-02 1.993698012896337121e-02
1.017192394093698396e-02 1.021074185930924069e-02
2.003433033606293392e-02 2.006184847685285252e-02
-1.981354573656628204e-02 -1.985230269731666844e-02
6.281483071194714218e-02 6.278127538646130490e-02
-1.435943192816311297e-02 -1.437405124486159334e-02
4.655825446397377442e-04 4.606916669238944714e-04
-2.707192439966055880e-02 -2.706509202647735396e-02
1.451306651682694217e-03 1.468753167210660841e-03
-3.592489575633545963e-03 -3.604159386044846272e-03
-1.683399058719216648e-02 -1.684748041894111592e-02
3.572130552491682796e-03 3.575783024630095185e-03
-2.815347263723132556e-02 -2.816455822830305974e-02
-7.297961611091535825e-05 -5.099673691417146642e-05
-2.588888026689190915e-03 -2.608299290402908872e-03
-1.170232812478269602e-02 -1.171402014429868618e-02
-1.288046674813980025e-02 -1.289676558753232068e-02
-9.254849239489658028e-03 -9.253318272208370387e-03
1.104247986313020360e-02 1.103951837971017640e-02
1.292789706679662275e-02 1.292447548094609842e-02
2.656401500005990332e-02 2.654852622640142476e-02
-3.645917714330743770e-02 -3.648972800026883956e-02
2.462643701211776181e-03 2.452774602303273675e-03
-4.296295643899573739e-03 -4.308969348978628280e-03
4.952066546900369369e-03 4.983398821101043923e-03
3.921332618630588712e-02 3.922398949521905404e-02
-1.837457821579537715e-02 -1.837973862560599372e-02
1.694648469295907678e-02 1.697389119917830369e-02
-6.452458106276684480e-02 -6.453041586254627815e-02
-3.079689756086383210e-03 -3.015186805512518227e-03
-1.711461898442061952e-02 -1.711948593589704762e-02
9.088016112804870456e-03 9.097106440036901651e-03
-7.145818666473104097e-03 -7.141702139310053717e-03
7.792480443694824004e-03 7.795849007214881998e-03
9.990926330556889820e-03 9.956649752737278466e-03
-1.685754533164026542e-02 -1.683945052884298910e-02
2.856083048371935509e-02 2.855941465019226633e-02
1.113495380305789574e-02 1.114542477109185629e-02
1.119871485352205882e-02 1.118167178501992473e-02
1.438690918115273325e-02 1.437620229504618305e-02
-4.112935979003248983e-03 -4.067319538941034825e-03
-6.526115872462180494e-03 -6.536420936085572155e-03
-1.795930592141590371e-02 -1.794686585588877586e-02
4.481103560906197635e-04 4.517354773265140730e-04
2.155220346797484879e-02 2.155550167896191222e-02
1.641918575767085248e-02 1.640663408414703289e-02
5.434386564632930072e-03 5.478834145639468502e-03
-4.510231600181440208e-04 -4.199130625579948657e-04
8.660790843069100450e-03 8.673760797546566093e-03
7.728704174291790505e-03 7.708092159735400843e-03
-1.314198238109066073e-02 -1.315193751301618752e-02
-3.081854963153067214e-02 -3.083321910060322912e-02
1.916243392549132549e-02 1.915467691989196364e-02
-6.701761887349143472e-03 -6.720243049023567200e-03
2.853505879200549274e-03 2.847553322288325865e-03
-2.038006101930840003e-02 -2.036997938015704113e-02
-2.893093918716733298e-02 -2.892757126555336317e-02
-5.839908679781990672e-03 -5.835573946006358467e-03
1.848878865489685802e-02 1.847383568209520766e-02
-9.463408223180418133e-03 -9.450266231648936713e-03
2.355986554943652334e-02 2.357290734368601426e-02
-1.030628302311346368e-02 -1.023942990179118641e-02
8.656064281307851785e-03 8.678512999577675177e-03
2.916958820609721545e-02 2.916749877751907694e-02
1.441363547636344278e-02 1.438134173768865036e-02
-3.283306663275558767e-03 -3.272492542973868667e-03
-2.463221809914379473e-02 -2.460440722217993245e-02
-5.705994474063263294e-02 -5.707759664973140190e-02
2.325601873435082997e-02 2.324502712715161359e-02
-1.292935577079719865e-02 -1.297661497854198445e-02
-7.013137542006887305e-03 -6.998497286587074609e-03
-3.252992435671366294e-03 -3.255966825195526389e-03
-3.564648124229033866e-04 -3.720059064779824252e-04
6.253943715123111424e-03 6.260497522904071022e-03
-6.344914207149715893e-03 -6.339495938844945042e-03
3.369655476776802763e-04 3.164739335696181537e-04
1.992892428742584071e-02 1.995369438251753599e-02
2.161723659252377458e-02 2.163817824401044823e-02
9.699831941563819004e-03 9.682086873640289790e-03
9.405062312654744600e-03 9.445760479175599467e-03
-2.679939271114206711e-02 -2.677239052243255563e-02
-5.004104520997656146e-03 -4.998604061556759931e-03
-2.156941902339396672e-02 -2.151353275305908919e-02
-2.880164198356562760e-02 -2.880318820647696440e-02
1.287380878901349217e-02 1.286865396901334599e-02
-1.544806500115743220e-02 -1.545072912641864450e-02
1.113298569507010019e-02 1.114142729708324925e-02
2.832101726169225162e-02 2.832612132371778446e-02
-1.341254480226472014e-02 -1.339456695706139379e-02
2.444429148613452493e-02 2.447024522482780379e-02
2.137485649090726039e-02 2.143770957961979931e-02
-2.276866998983435864e-02 -2.274541925144756699e-02
-2.230911834224695925e-02 -2.230431778868259898e-02
1.366506120428903365e-03 1.376902095034303070e-03
-2.193748837496737030e-03 -2.158694233296925245e-03
5.177762062687167773e-03 5.218411775165967929e-03
-2.164372229233973294e-02 -2.166324742048673924e-02
-1.734277013921648250e-02 -1.731797828985206719e-02
-9.297631162831972509e-03 -9.271911848587492677e-03
7.610089674080489780e-03 7.623576084180666741e-03
-3.272436739390596067e-02 -3.275569811051710217e-02
-2.630586978022978004e-03 -2.657551852224123920e-03
7.366918130990486764e-03 7.370813041938485168e-03
-2.384880682233243149e-02 -2.383628411347871179e-02
-1.322778391226914034e-02 -1.325826555874227465e-02
-1.836579640362142468e-02 -1.836521329446695952e-02
1.282026209512751765e-02 1.289406274252713480e-02
-6.438929654485222448e-03 -6.456291721323361571e-03
1.635711762986389543e-03 1.668648715161910167e-03
1.137224803952526474e-02 1.137320481384013378e-02
-2.905004636062853349e-02 -2.904133187960119405e-02
2.197723138683178867e-02 2.195904331729466377e-02
-1.430120141899147816e-02 -1.425628115672994238e-02
-1.802475856999272152e-02 -1.799497722521410312e-02
-8.806983817903353117e-04 -8.765459892500255959e-04
-4.680112827177260876e-02 -4.682119352751774877e-02
4.191617283575951695e-03 4.159405182235778251e-03
-1.860217478430569848e-03 -1.867549858734878377e-03
-3.300685844289672627e-02 -3.300258775878851802e-02
2.597991489909278959e-02 2.594169342150614427e-02
-1.513551124135857455e-02 -1.517663546273576372e-02
1.087493614326449660e-03 1.079063038738502971e-03
-3.775844627543054836e-03 -3.764839250247432878e-03
3.825303977287183854e-03 3.817804115073233223e-03
2.169989539160023517e-02 2.168625782420167264e-02
-1.973566241317266032e-02 -1.969904080773025173e-02
4.179075236396407635e-03 4.170222089716185340e-03
-9.741647182048957486e-04 -9.528478198481598943e-04
2.600113239653462256e-03 2.563824688645821494e-03
5.638086076726059152e-03 5.620460173667856003e-03
-1.624022111907265711e-02 -1.622960463840454615e-02
-7.256955556887277441e-03 -7.251784798452532224e-03
-1.483644841744182451e-02 -1.484005229489132778e-02
2.162181713339854741e-04 2.036396202002514592e-04
7.613398381309292254e-04 7.155663176078007901e-04
3.385307472677583779e-02 3.383753653208058237e-02
1.039539558442951865e-02 1.037798004136287859e-02
-4.004611745346908259e-03 -4.026806678532306692e-03
-1.275849361619549836e-02 -1.275915814988671203e-02
-2.020882304391027201e-02 -2.020375891592132364e-02
-1.240849753322607364e-02 -1.242710042748759736e-02
-3.289324273163048151e-02 -3.290827611685104293e-02
-1.756323432585418440e-02 -1.759975348371462314e-02
-6.189302173355070574e-03 -6.200395984505841472e-03
-1.801543126147556878e-02 -1.805458701294170021e-02
-2.881881883112808254e-02 -2.881793802371592980e-02
1.984537045561843988e-02 1.985820465868785856e-02
2.850344809323614170e-02 2.853610924647077482e-02
-1.454740239138895041e-03 -1.474578500710769548e-03
2.997649345471222609e-02 2.998755885518607223e-02
1.887061274580222048e-02 1.885856503385209895e-02
3.148397942484311342e-03 3.152496934658042659e-03
-2.087028396641275700e-03 -2.093536270651698110e-03
-1.204865243849153385e-03 -1.202561617512161842e-03
-4.774993731891341575e-02 -4.773067570491344030e-02
-1.591229179062170554e-02 -1.592767660875874652e-02
-1.803989087244339470e-02 -1.805007828425953323e-02
-1.180480773931990614e-02 -1.176180907458166877e-02
2.478445360001269721e-02 2.479510236039478635e-02
4.138288029600402373e-02 4.134554867021136143e-02
-7.766613748258059148e-03 -7.752785687923068221e-03
2.497143198252404009e-02 2.496908113959278933e-02
-2.195284413103812046e-02 -2.198318800696500222e-02
-1.630994703417649322e-02 -1.631617773526711571e-02
-1.300666897144296674e-02 -1.303085367077002829e-02
-4.108500837469474583e-04 -4.138710077605447656e-04
-9.786613766156373583e-05 -1.194011856400951243e-04
7.252131016096052644e-03 7.257731132549381098e-03
-1.576487200783746601e-02 -1.577555370830232423e-02
2.008374926874928468e-02 2.009402405289485022e-02
2.769730085407798650e-02 2.770109575129097931e-02
-3.570672956437444864e-04 -3.832920631501492018e-04
-1.272560878775441488e-02 -1.275147234311152684e-02
-2.215975257014123328e-03 -2.207184481587805714e-03
-2.232937346226174583e-02 -2.235338442347999457e-02
2.234745326314329164e-02 2.234141125632646899e-02
1.189774420698508361e-02 1.191567170724070791e-02
-2.991428624154577123e-02 -2.992561716088519910e-02
-2.699502531097921695e-02 -2.699799647729775667e-02
-2.208769217610872734e-02 -2.209102819645262020e-02
-1.222267743370726925e-02 -1.223825202474247351e-02
-1.538169260806167976e-02 -1.541916733484953797e-02
3.253480943333120906e-02 3.255892878609464858e-02
-4.528484522302751551e-03 -4.501530771016319481e-03
-1.027021782303682088e-02 -1.026972907876767122e-02
3.358908829351549274e-02 3.357601924483452627e-02
-3.272687727281869095e-04 -3.231337660347460231e-04
2.332126642554668144e-02 2.333604465284630849e-02
-8.203279691047763236e-03 -8.182916779087350337e-03
-1.058152577039271798e-02 -1.058245959327717631e-02
1.870764743634799375e-03 1.885349745806067867e-03
-1.715601646768374726e-03 -1.724927893041210874e-03
-4.460788460349601747e-02 -4.461329737558290126e-02
4.178674723823713050e-02 4.176531311592805717e-02
-1.655113951697874744e-02 -1.655942859793683303e-02
1.546846896891572627e-02 1.544863680388680778e-02
-4.077699579770013849e-02 -4.081573878482386980e-02
8.267717130789417222e-04 8.127299000092888743e-04
9.755374166168622949e-03 9.782084250989683816e-03
-1.338378407877822106e-02 -1.338784875747176667e-02
7.716062569839206298e-03 7.681808923683634827e-03
-2.634359527519311919e-02 -2.636037344526727388e-02
-5.731849279612314220e-04 -5.963785561117418898e-04
-1.853294782397904919e-02 -1.849284302748475592e-02
2.795260821226704454e-02 2.799590543100122578e-02
-1.383837844239968820e-02 -1.379742924153284228e-02
-2.243283659069532365e-02 -2.247478263363874434e-02
-1.127750481797240578e-02 -1.128029587503621631e-02
2.667610093480050557e-02 2.668607131420780779e-02
-2.315522420334999165e-02 -2.314706943084880036e-02
8.390100560588560977e-03 8.392299066153581510e-03
-3.296717623667279329e-02 -3.290510614358153202e-02
4.024937093239155939e-02 4.024521655029137529e-02
-2.069643660914282507e-02 -2.068834944140376941e-02
1.672261525621348069e-02 1.671263085993478573e-02
-5.045263960226082159e-03 -5.036537713285209328e-03
-5.423983754235714959e-03 -5.441845184004009787e-03
-1.915084614971810512e-02 -1.916290149713851393e-02
-5.212374116753546371e-04 -5.185229597377792599e-04
-1.318258470165496569e-02 -1.315078174727500604e-02
-2.045398638459061582e-03 -2.077850258529524187e-03
5.385323190443434480e-03 5.331643185460317735e-03
-2.858450411464546689e-02 -2.857830048998870678e-02
-1.808503560695900320e-02 -1.806453530076445463e-02
9.013730941486823578e-03 9.001027703166351521e-03
2.140696071120986102e-02 2.134043833842510021e-02
-1.776036152793493764e-02 -1.776414041179733005e-02
-2.448203782508728832e-02 -2.447092543104468360e-02
2.039032158615314630e-02 2.037119977746762456e-02
2.173615381836659782e-02 2.173369999769499128e-02
9.952038246539739869e-03 9.966200570726285388e-03
1.445942056125848517e-03 1.417030419280558952e-03
-5.561229247763967848e-02 -5.563039860215406029e-02
2.456026104712987282e-02 2.453047994245774466e-02
-4.398519304724502615e-02 -4.401888154997007918e-02
-7.004586036543404733e-03 -6.999749464621139727e-03
2.472406337034763202e-02 2.472156546927792298e-02
-3.626644766954166457e-03 -3.626103437490659463e-03
-1.749180723956865512e-03 -1.730564890293735409e-03
-1.344471601522329376e-02 -1.346975072311841146e-02
1.645049250279058406e-02 1.646757240244208637e-02
-6.568358676278705788e-02 -6.569158778181517777e-02
3.369894102494370297e-02 3.367078102536545658e-02
7.057755031768017662e-03 7.038864929032258820e-03
2.598267279210586100e-03 2.465021862287188233e-03
2.987960904319295063e-02 2.987234688142451425e-02
-4.413093668014971341e-04 -4.800124453577216599e-04
2.339889273918739979e-02 2.345319871195421929e-02
7.015672599776714979e-03 6.997498364732464282e-03
1.677273254771561445e-02 1.674277102796334349e-02
2.039975464810665773e-02 2.039064541364187313e-02
1.541515321889696784e-03 1.538067981735998435e-03
3.351645859551308920e-02 3.349089668651422658e-02
1.566943569575568115e-02 1.568149191423422531e-02
-4.419109700616576097e-02 -4.417653763299194541e-02
-1.345561437280652292e-02 -1.346840088039562289e-02
3.689338245409805230e-03 3.703068119905134764e-03
1.801925696370405491e-02 1.797682765534447044e-02
-8.616744491657958235e-03 -8.566638373757783087e-03
-2.192692505351036270e-02 -2.193271541391461285e-02
-1.699530769721518952e-02 -1.702508347613987741e-02
3.032759226002742017e-02 3.036733551539722367e-02
1.681676853775222746e-02 1.678900512915108487e-02
3.104044929272573722e-02 3.104651665610987099e-02
-2.723713089564015755e-02 -2.721962094409174568e-02
-9.502187859087291152e-04 -9.371726346952431990e-04
2.084406476714441379e-03 2.092437661105372212e-03
3.075054361772942488e-02 3.072372996512577267e-02
-3.543456427092608191e-02 -3.545245948773682182e-02
4.413312280196660109e-02 4.412872078600001136e-02
6.413631989308964110e-03 6.428927779905609791e-03
-9.063231892081451829e-03 -9.071459758064110215e-03
7.233491444141116992e-03 7.273672873827972778e-03
-1.874889148180430148e-02 -1.876445470791635040e-02
