# Supplementary material for: Multipolar electric and magnetic contributions to sum-frequency generation spectra reveal biaxial interfacial water structure
Source: Nat Commun. 2026 May 13;17:4333. doi: 10.1038/s41467-026-72345-4 (PMC13172427; doi:10.1038/s41467-026-72345-4)
Supplement: Supplementary file 3 — Source data [file 41467_2026_72345_MOESM3_ESM.zip › SourceData/SuppFig9(f).txt]

# f 1.7A(Q) -1.7A(Q) 0.0A(Q) 1.7A(M) -1.7A(M) 0.0A(M)
-5.211939062499998727e+03 nan nan nan nan nan nan
-5.210896674687498489e+03 3.641053122353750393e-02 -2.544670937717372072e-02 5.482296780949193551e-03 2.285498340186988345e-02 -2.842829275351610105e-02 -2.786654675823110536e-03
-5.209854286874999161e+03 3.802471675177911126e-02 -2.652983734603170038e-02 5.747864351199683149e-03 2.395862003588361197e-02 -2.950719452025468356e-02 -2.774287242185535796e-03
-5.208811899062499833e+03 3.964768876913618567e-02 -2.761622083272283201e-02 6.016198383497513638e-03 2.506571348276614986e-02 -3.058957526559137260e-02 -2.761930891412612676e-03
-5.207769511249999596e+03 4.127219157908446068e-02 -2.870158227005063789e-02 6.285809350130450515e-03 2.617199002287284512e-02 -3.167093749867521540e-02 -2.749473737901187310e-03
-5.206727123437499358e+03 4.289049580350356300e-02 -2.978131102396332913e-02 6.555137365938427940e-03 2.727286896430292443e-02 -3.274649035660356228e-02 -2.736810696150317190e-03
-5.205684735624999121e+03 4.449510831270874628e-02 -3.085096724126581633e-02 6.822655271838239804e-03 2.836416611396429255e-02 -3.381186083878320175e-02 -2.723847362409457639e-03
-5.204642347812498883e+03 4.607823241188105379e-02 -3.190607000142857419e-02 7.086704628550512079e-03 2.944159228556700314e-02 -3.486259460170923474e-02 -2.710501158071115801e-03
-5.203599959999999555e+03 4.763253197443533676e-02 -3.294236436509705157e-02 7.345744400206223601e-03 3.050088528036061508e-02 -3.589429734425177154e-02 -2.696706031945576496e-03
-5.202557572187499318e+03 4.915103986827171201e-02 -3.395578251978441375e-02 7.598324473734334797e-03 3.153789724288170310e-02 -3.690271416325107551e-02 -2.682408460184686205e-03
-5.201515184374999080e+03 5.062800369546126278e-02 -3.494279929038292265e-02 7.843330928253611917e-03 3.254901382461432985e-02 -3.788416240733360335e-02 -2.667574291359637185e-03
-5.200472796562499752e+03 5.205758367236594519e-02 -3.589984358481897175e-02 8.079629055824190387e-03 3.353078040556515399e-02 -3.883515017614360548e-02 -2.652184885289224879e-03
-5.199430408749999515e+03 5.343523839893896121e-02 -3.682421817102320138e-02 8.306296584972812716e-03 3.448054839964121571e-02 -3.975302951741294111e-02 -2.636240558885866603e-03
-5.198388020937500187e+03 5.475695286404565210e-02 -3.771349844819142649e-02 8.522538271787630237e-03 3.539592606723234586e-02 -4.063544188171707566e-02 -2.619757907242364469e-03
-5.197345633124999949e+03 5.601989950249286476e-02 -3.856591121108975811e-02 8.727826835398693958e-03 3.627518478169659832e-02 -4.148072341209284308e-02 -2.602769315198124548e-03
-5.196303245312499712e+03 5.722265120437487751e-02 -3.938042895749526567e-02 8.921962522514034072e-03 3.711741073759741716e-02 -4.228805765956791113e-02 -2.585323460985245684e-03
-5.195260857499999474e+03 5.836482556337035249e-02 -4.015649412468325768e-02 9.105032914953672604e-03 3.792205584269069119e-02 -4.305701588660275358e-02 -2.567480021956029465e-03
-5.194218469687499237e+03 5.944851309923789712e-02 -4.089496815857073669e-02 9.277652882659130629e-03 3.868983916291585112e-02 -4.378846051466457612e-02 -2.549310675874362931e-03
-5.193176081874999909e+03 6.047589887517444002e-02 -4.159684409392713778e-02 9.440418655743125498e-03 3.942175679853968800e-02 -4.448354529408751062e-02 -2.530894247773910009e-03
-5.192133694062499671e+03 6.145039995477585143e-02 -4.226380214283460141e-02 9.594198997419596531e-03 4.011921856788117080e-02 -4.514385186416677159e-02 -2.512316648142805600e-03
-5.191091306249999434e+03 6.237700290976434803e-02 -4.289832034355181567e-02 9.740248619584789685e-03 4.078443408498876738e-02 -4.577176787559741888e-02 -2.493666895304329657e-03
-5.190048918437499196e+03 6.326004410875939177e-02 -4.350258106529689833e-02 9.879644967897069710e-03 4.141952896716057098e-02 -4.636958870054444515e-02 -2.475029866691937520e-03
-5.189006530624999868e+03 6.410123990530637583e-02 -4.407731688075037374e-02 1.001288018312278781e-02 4.202519367153342844e-02 -4.693806217658393759e-02 -2.456434252525255008e-03
-5.187964142812500540e+03 6.490164726714678367e-02 -4.462284062948272678e-02 1.014032661552913273e-02 4.260170543528647019e-02 -4.747745275228287126e-02 -2.437873658498198367e-03
-5.186921754999999393e+03 6.566117294127976622e-02 -4.513911466021884589e-02 1.026195648918846494e-02 4.314895500168194203e-02 -4.798763989251599027e-02 -2.419342445417024118e-03
-5.185879367187499156e+03 6.638013429113864827e-02 -4.562622368083721347e-02 1.037788620336773868e-02 4.366701964366785649e-02 -4.846869119901271727e-02 -2.400835777672430393e-03
-5.184836979374999828e+03 6.705942654162903860e-02 -4.608455144970376172e-02 1.048837155667748516e-02 4.415636855374117931e-02 -4.892106722865792456e-02 -2.382349337458370461e-03
-5.183794591562499591e+03 6.769957325313230578e-02 -4.651424155614174161e-02 1.059360256975185391e-02 4.461728086117174724e-02 -4.934503978206958297e-02 -2.363879460448921332e-03
-5.182752203749999353e+03 6.830158212174632093e-02 -4.691585003961348116e-02 1.069380514799691401e-02 4.505043048875767564e-02 -4.974127646877861408e-02 -2.345422990010467487e-03
-5.181709815937500025e+03 6.886552300033343954e-02 -4.728958817250830671e-02 1.078890865886307851e-02 4.545596961587555773e-02 -5.010992543801090493e-02 -2.326977911067669696e-03
-5.180667428124998878e+03 6.939204514560787240e-02 -4.763606108841167419e-02 1.087893533626898418e-02 4.583428977536641025e-02 -5.045137615498807016e-02 -2.308543189810830388e-03
-5.179625040312499550e+03 6.988162527482964792e-02 -4.795570274728079563e-02 1.096390665486986736e-02 4.618563549289080028e-02 -5.076587326110448134e-02 -2.290118884106838362e-03
-5.178582652499999313e+03 7.033410770888803842e-02 -4.824853126958067451e-02 1.104373568054283460e-02 4.650996869840296616e-02 -5.105338132338980289e-02 -2.271706312493421403e-03
-5.177540264687499075e+03 7.074968959810097602e-02 -4.851490979448233598e-02 1.111833943050508436e-02 4.680785891828633666e-02 -5.131447539289582527e-02 -2.253308237304742570e-03
-5.176497876874999747e+03 7.112916163913959866e-02 -4.875545161414348433e-02 1.118780663225774075e-02 4.708005694244655343e-02 -5.154991386261131847e-02 -2.234928460082383824e-03
-5.175455489062499510e+03 7.147261453220382643e-02 -4.897052369411544065e-02 1.125199897885552532e-02 4.732693282143079355e-02 -5.176007796280347739e-02 -2.216572570686341486e-03
-5.174413101249999272e+03 7.178117350113202844e-02 -4.916107208763444841e-02 1.131100604054813275e-02 4.754927717489008943e-02 -5.194577249548425202e-02 -2.198247660297082597e-03
-5.173370713437499944e+03 7.205671940017763233e-02 -4.932834272561800043e-02 1.136514540396259612e-02 4.774823187363287647e-02 -5.210815574590650645e-02 -2.179961936136814559e-03
-5.172328325624999707e+03 7.230080738264139939e-02 -4.947360624966981590e-02 1.141455928614376614e-02 4.792504953901971509e-02 -5.224849990156549273e-02 -2.161725181272893589e-03
-5.171285937812499469e+03 7.251411147846471839e-02 -4.959771079232330043e-02 1.145916041562861781e-02 4.808046604883215586e-02 -5.236756494436452247e-02 -2.143549447766183742e-03
-5.170243549999998322e+03 7.269908068324634765e-02 -4.970220985364988409e-02 1.149939662526832350e-02 4.821585799711573805e-02 -5.246675387147537589e-02 -2.125447937179817618e-03
-5.169201162187499904e+03 7.285820735922346469e-02 -4.978863237153629412e-02 1.153574974080423532e-02 4.833265301633919014e-02 -5.254752216552503047e-02 -2.107434574592916259e-03
-5.168158774374999666e+03 7.299338819243052223e-02 -4.985822475123236758e-02 1.156854493398907884e-02 4.843203573280802782e-02 -5.261108556253315388e-02 -2.089524914862561731e-03
-5.167116386562499429e+03 7.310646670071845044e-02 -4.991237587476118898e-02 1.159800970830128161e-02 4.851529551298564003e-02 -5.265876682392606201e-02 -2.071735655470212292e-03
-5.166073998749999191e+03 7.319928420185575768e-02 -4.995260165573831013e-02 1.162430678723728149e-02 4.858385637720268047e-02 -5.269202532285494067e-02 -2.054084472826131404e-03
-5.165031610937499863e+03 7.327526595900335504e-02 -4.998113295006170048e-02 1.164803347651145390e-02 4.863982871883189979e-02 -5.271300708356115722e-02 -2.036589182364629148e-03
-5.163989223124998716e+03 7.333738074388168604e-02 -4.999994103814969781e-02 1.166968858080875276e-02 4.868517337405713075e-02 -5.272370910294233576e-02 -2.019267864442597735e-03
-5.162946835312499388e+03 7.338842656417256249e-02 -5.001106098668154504e-02 1.168965363612445990e-02 4.872197991145102436e-02 -5.272625839814999715e-02 -2.002139243349482928e-03
-5.161904447499999151e+03 7.343143365826756974e-02 -5.001649322419744054e-02 1.170844360695719524e-02 4.875227606234003308e-02 -5.272271888141904367e-02 -1.985221409539505728e-03
-5.160862059687499823e+03 7.347040122363249215e-02 -5.001874641342787808e-02 1.172680398838945974e-02 4.877854249338568760e-02 -5.271560592783107457e-02 -1.968531717222693489e-03
-5.159819671874999585e+03 7.350821231213930385e-02 -5.001979431080179339e-02 1.174518958913722474e-02 4.880269689003455952e-02 -5.270687096293390911e-02 -1.952087036449674578e-03
-5.158777284062499348e+03 7.354690763475829618e-02 -5.002113280077753743e-02 1.176387301516144956e-02 4.882623983178580734e-02 -5.269804874830721908e-02 -1.935904458260703917e-03
-5.157734896249999110e+03 7.358889078307111198e-02 -5.002443682817723364e-02 1.178321882248829777e-02 4.885079289053911172e-02 -5.269079073972454674e-02 -1.919998924592720545e-03
-5.156692508437499782e+03 7.363553185848847882e-02 -5.003045349842494965e-02 1.180353874023484621e-02 4.887701732618771749e-02 -5.268578586958450050e-02 -1.904384271698396488e-03
-5.155650120624999545e+03 7.368811132278693665e-02 -5.003960349252084550e-02 1.182526280456427242e-02 4.890540393727371010e-02 -5.268354984467300134e-02 -1.889072953699647570e-03
-5.154607732812499307e+03 7.374722028578063748e-02 -5.005194509279856790e-02 1.184865761026626489e-02 4.893597184002913131e-02 -5.268412563815792760e-02 -1.874076899064400096e-03
-5.153565344999999070e+03 7.381369081981827007e-02 -5.006794709474735039e-02 1.187390491237887841e-02 4.896887420960075593e-02 -5.268768526749012526e-02 -1.859405528944686617e-03
-5.152522957187499742e+03 7.388797796657251005e-02 -5.008791009672007577e-02 1.190108199639755039e-02 4.900414158951064969e-02 -5.269427641465787571e-02 -1.845067412573611490e-03
-5.151480569374999504e+03 7.396885932377780803e-02 -5.011105377420747853e-02 1.192996778734070444e-02 4.904082712552156054e-02 -5.270296835923434647e-02 -1.831070616856394703e-03
-5.150438181562499267e+03 7.405618447019719774e-02 -5.013718351539466628e-02 1.196058439432754437e-02 4.907859628980746486e-02 -5.271344175899145973e-02 -1.817422734592000688e-03
-5.149395793749999939e+03 7.414864727781889098e-02 -5.016573636297071842e-02 1.199256000028062208e-02 4.911677825491979343e-02 -5.272503566225620469e-02 -1.804128703668200859e-03
-5.148353405937498792e+03 7.424505439202132295e-02 -5.019623134052460245e-02 1.202553836520019528e-02 4.915466494555406629e-02 -5.273705125577059921e-02 -1.791193155108264292e-03
-5.147311018124999464e+03 7.434515674838118593e-02 -5.022859468157848256e-02 1.205943176346921213e-02 4.919205663276916829e-02 -5.274929600060879187e-02 -1.778619683919810271e-03
-5.146268630312499226e+03 7.444898012100195639e-02 -5.026284144733185466e-02 1.209424540972233592e-02 4.922903317278735924e-02 -5.276185622714147511e-02 -1.766411527177057499e-03
-5.145226242499999898e+03 7.455553114503814249e-02 -5.029828791297964036e-02 1.212982421145335568e-02 4.926469759452772879e-02 -5.277383569440421279e-02 -1.754569049938240486e-03
-5.144183854687499661e+03 7.466546619737295110e-02 -5.033514289300467653e-02 1.216639191246752551e-02 4.929916396629183128e-02 -5.278534861911622633e-02 -1.743092326412197740e-03
-5.143141466874999423e+03 7.477854035773651153e-02 -5.037319649973775321e-02 1.220393074334102240e-02 4.933215657157977857e-02 -5.279611788065444872e-02 -1.731980654537330303e-03
-5.142099079062499186e+03 7.489409956390634393e-02 -5.041220098306746500e-02 1.224223736095907990e-02 4.936349069421268332e-02 -5.280595806649970164e-02 -1.721233686143511330e-03
-5.141056691250000767e+03 7.501136769642732793e-02 -5.045183285924440680e-02 1.228108539615316991e-02 4.939300796430104445e-02 -5.281470462221984907e-02 -1.710848328959403827e-03
-5.140014303437499620e+03 7.512995268179925579e-02 -5.049200719408193649e-02 1.232032111183824392e-02 4.942075201093169834e-02 -5.282239554367577916e-02 -1.700821766372045832e-03
-5.138971915625000292e+03 7.524942768647933933e-02 -5.053257753792587958e-02 1.235980411967953566e-02 4.944657347999411451e-02 -5.282887512253419543e-02 -1.691150821270045448e-03
-5.137929527812499146e+03 7.537090777550486953e-02 -5.057398048836324322e-02 1.239987367287607653e-02 4.947077603118602007e-02 -5.283443976957821753e-02 -1.681831869196098511e-03
-5.136887139999999818e+03 7.549478102392803702e-02 -5.061646581142003470e-02 1.244059879546657865e-02 4.949372774165330946e-02 -5.283944545376939583e-02 -1.672858856058039500e-03
-5.135844752187499580e+03 7.562159353125677552e-02 -5.066038404407519069e-02 1.248207731550689779e-02 4.951583058967649192e-02 -5.284428278412294649e-02 -1.664226097223227719e-03
-5.134802364374999343e+03 7.575159971606348908e-02 -5.070576231872439554e-02 1.252442299128431538e-02 4.953700635251528234e-02 -5.284886073018080915e-02 -1.655927188832768395e-03
-5.133759976562499105e+03 7.588535860260328669e-02 -5.075291066801320555e-02 1.256776044435801293e-02 4.955743297224785016e-02 -5.285334344234202120e-02 -1.647955235047088990e-03
-5.132717588749999777e+03 7.602307006476619056e-02 -5.080196608002904984e-02 1.261212104667163054e-02 4.957744344124460217e-02 -5.285804569911378703e-02 -1.640301128934590260e-03
-5.131675200937499540e+03 7.616561870576245286e-02 -5.085346084266472583e-02 1.265768074830531283e-02 4.959759106786400945e-02 -5.286350234369607826e-02 -1.632955637916031150e-03
-5.130632813124999302e+03 7.631266642216290308e-02 -5.090717832067905707e-02 1.270437867659001199e-02 4.961786663823820193e-02 -5.286968482666899727e-02 -1.625909094215392033e-03
-5.129590425312499065e+03 7.646500212373541494e-02 -5.096334215771722992e-02 1.275249765094322967e-02 4.963842148735248677e-02 -5.287672226792794472e-02 -1.619150390287728541e-03
-5.128548037499999737e+03 7.662275702261096832e-02 -5.102197446291047850e-02 1.280209216154136291e-02 4.965929340011313725e-02 -5.288462607056498843e-02 -1.612666335225925373e-03
-5.127505649687499499e+03 7.678370000821532759e-02 -5.108180001864053021e-02 1.285268389419342086e-02 4.967958331295564689e-02 -5.289247131044728933e-02 -1.606443998745819271e-03
-5.126463261874999262e+03 7.694673846880353829e-02 -5.114207925757868756e-02 1.290409617159576569e-02 4.969877527040175019e-02 -5.289971506617598823e-02 -1.600469897887117502e-03
-5.125420874062499934e+03 7.711182713917144604e-02 -5.120272755159531453e-02 1.295634850971015030e-02 4.971711270330295834e-02 -5.290657091051961802e-02 -1.594729103608329623e-03
-5.124378486250000606e+03 7.727821452485841847e-02 -5.126330951963313509e-02 1.300928264234706665e-02 4.973452840061599878e-02 -5.291293936770472689e-02 -1.589205483544365357e-03
-5.123336098437499459e+03 7.744597400323978420e-02 -5.132390747413003579e-02 1.306289387114950573e-02 4.975125360202385660e-02 -5.291901897899412011e-02 -1.583882688485135221e-03
-5.122293710624999221e+03 7.761530554538777216e-02 -5.138476443745994965e-02 1.311716049318045751e-02 4.976744804480392331e-02 -5.292493600971655970e-02 -1.578743982456319713e-03
-5.121251322812499893e+03 7.778625636855106273e-02 -5.144606788635025518e-02 1.317201223841186174e-02 4.978324179897907625e-02 -5.293078627570889372e-02 -1.573772238364905046e-03
-5.120208934999999656e+03 7.795884084255162716e-02 -5.150793284436488984e-02 1.322739881533223187e-02 4.979888306859135694e-02 -5.293678271517225642e-02 -1.568949823290449958e-03
-5.119166547187499418e+03 7.813270960775095531e-02 -5.157012387217724259e-02 1.328326332136230831e-02 4.981433209215255231e-02 -5.294285051720271085e-02 -1.564259212525082954e-03
-5.118124159375000090e+03 7.830646979272976038e-02 -5.163205501425616878e-02 1.333920205145403340e-02 4.982921540034621066e-02 -5.294858262284686534e-02 -1.559683611250325388e-03
-5.117081771562498943e+03 7.847949792205216601e-02 -5.169361702535341802e-02 1.339495759786362046e-02 4.984348148304984516e-02 -5.295389437675979138e-02 -1.555206446854970944e-03
-5.116039383749999615e+03 7.865144841042835677e-02 -5.175473532487775974e-02 1.345039429160468751e-02 4.985713481683673454e-02 -5.295875759075072825e-02 -1.550811386956994255e-03
-5.114996995937499378e+03 7.882235013941478463e-02 -5.181534133988346252e-02 1.350556097618429291e-02 4.987009928494510330e-02 -5.296306425969123099e-02 -1.546482487373066449e-03
-5.113954608124999140e+03 7.899205672254624999e-02 -5.187520440572410824e-02 1.356049988853120017e-02 4.988240345690669181e-02 -5.296681191669754679e-02 -1.542204229895424239e-03
-5.112912220312499812e+03 7.915963576542790758e-02 -5.193391885300177591e-02 1.361494763023603748e-02 4.989389222913720445e-02 -5.296981632766570303e-02 -1.537962049264247552e-03
-5.111869832499999575e+03 7.932527872355354948e-02 -5.199161978019910257e-02 1.366893222172463340e-02 4.990503285912479409e-02 -5.297251701385140288e-02 -1.533742077363299408e-03
-5.110827444687499337e+03 7.948851768961592845e-02 -5.204828862392145428e-02 1.372222879808745327e-02 4.991600213859706536e-02 -5.297506468735464769e-02 -1.529531274378794197e-03
-5.109785056874999100e+03 7.964896705503272945e-02 -5.210383958274569793e-02 1.377468743344983232e-02 4.992685877564762703e-02 -5.297749388482136251e-02 -1.525317554586866874e-03
-5.108742669062499772e+03 7.980675788575648799e-02 -5.215825528750004519e-02 1.382638232840133555e-02 4.993765051492538715e-02 -5.297982963734956807e-02 -1.521089561212098269e-03
-5.107700281250000444e+03 7.996308779784842835e-02 -5.221209114155664355e-02 1.387763470301977241e-02 4.994885264951139103e-02 -5.298252594408074667e-02 -1.516836647284679337e-03
-5.106657893437499297e+03 8.011977805990282142e-02 -5.226595353126304438e-02 1.392905238168055254e-02 4.996139433177291395e-02 -5.298649163224325442e-02 -1.512548650235164601e-03
-5.105615505624999059e+03 8.027782063160955606e-02 -5.232006443492696890e-02 1.398102072123917107e-02 4.997585838492092647e-02 -5.299229069957493016e-02 -1.508216157327004446e-03
-5.104573117812499731e+03 8.043782745462726980e-02 -5.237454223368376294e-02 1.403378675887056830e-02 4.999235187674384850e-02 -5.300001321565667167e-02 -1.503830669456406163e-03
-5.103530729999999494e+03 8.059948952049145188e-02 -5.242911993037677187e-02 1.408732969609190720e-02 5.001043332280667719e-02 -5.300920287003301618e-02 -1.499384773613171009e-03
-5.102488342187499256e+03 8.076219976021573044e-02 -5.248352090739050874e-02 1.414148434926427826e-02 5.002981971418433288e-02 -5.301956359057152790e-02 -1.494871938193595342e-03
-5.101445954374999928e+03 8.092601184791238522e-02 -5.253780376145015391e-02 1.419624841803073835e-02 5.005076710848257310e-02 -5.303133967766178458e-02 -1.490286284589605742e-03
-5.100403566562499691e+03 8.109141212575073088e-02 -5.259224002189485242e-02 1.425172953921210149e-02 5.007359720797004837e-02 -5.304484267911522416e-02 -1.485622735572590496e-03
-5.099361178749999453e+03 8.125798415939430863e-02 -5.264645500489434360e-02 1.430790711768805366e-02 5.009764031924435201e-02 -5.305939383650312702e-02 -1.480876758629382298e-03
-5.098318790937499216e+03 8.142525208597004016e-02 -5.270007703081597272e-02 1.436472908486550668e-02 5.012229584667837745e-02 -5.307438481977934386e-02 -1.476044486550488191e-03
-5.097276403124999888e+03 8.159320033806072292e-02 -5.275299055840858287e-02 1.442224546284115450e-02 5.014754013104724684e-02 -5.308978529084369680e-02 -1.471122579898221728e-03
-5.096234015312499650e+03 8.176046585570316549e-02 -5.280437568313159358e-02 1.448018459587944139e-02 5.017290154922689899e-02 -5.310511947380561204e-02 -1.466108962289363682e-03
-5.095191627499999413e+03 8.192522045614242243e-02 -5.285354491534942356e-02 1.453797587416341165e-02 5.019798320570043743e-02 -5.311998873696673756e-02 -1.461002765633152021e-03
-5.094149239687499175e+03 8.208799242576886313e-02 -5.290088365567335860e-02 1.459569087715858506e-02 5.022298798174055362e-02 -5.313459472621431118e-02 -1.455803372236876610e-03
-5.093106851874999847e+03 8.224768575348760657e-02 -5.294578977526137598e-02 1.465308255944389355e-02 5.024728248947603337e-02 -5.314830352504026911e-02 -1.450510517782124592e-03
-5.092064464062500520e+03 8.240299707323997525e-02 -5.298771140143196390e-02 1.470977490132716059e-02 5.027005946610220433e-02 -5.316031055865515220e-02 -1.445125546276475673e-03
-5.091022076249998463e+03 8.255289977720514649e-02 -5.302614533601021640e-02 1.476550594865700707e-02 5.029062878670762654e-02 -5.316992906716212774e-02 -1.439650140227255589e-03
-5.089979688437499135e+03 8.269708185279313339e-02 -5.306099281562767084e-02 1.482016902333596620e-02 5.030865970481643301e-02 -5.317683238192476985e-02 -1.434086338554169940e-03
-5.088937300624999807e+03 8.283549147160890191e-02 -5.309242771114118520e-02 1.487365128694962367e-02 5.032397295681208249e-02 -5.318084623279481504e-02 -1.428436637991367143e-03
-5.087894912812499570e+03 8.296747017436288674e-02 -5.312011245153312050e-02 1.492579228957724609e-02 5.033598235579199442e-02 -5.318139160893678441e-02 -1.422704626572390656e-03
-5.086852524999999332e+03 8.309319346816206042e-02 -5.314418275641362432e-02 1.497661213863442017e-02 5.034454107128372158e-02 -5.317832975066143913e-02 -1.416894339688856827e-03
-5.085810137187499095e+03 8.321224233359283962e-02 -5.316424998653758449e-02 1.502609577137908013e-02 5.034933558749023902e-02 -5.317135601425238001e-02 -1.411010213381063772e-03
-5.084767749374998857e+03 8.332508689979671590e-02 -5.318054075605475189e-02 1.507436527021589409e-02 5.035043733266599680e-02 -5.316055102593475468e-02 -1.405056846634380454e-03
-5.083725361562499529e+03 8.343195466962370632e-02 -5.319331164001850354e-02 1.512140619774007128e-02 5.034796061473142265e-02 -5.314604024945274868e-02 -1.399039817360668656e-03
-5.082682973749999292e+03 8.353330485530822969e-02 -5.320285766307246422e-02 1.516730060675902832e-02 5.034207820996621646e-02 -5.312800841726439405e-02 -1.392965103649093130e-03
-5.081640585937499964e+03 8.363104786806195567e-02 -5.321005030302512762e-02 1.521256807607735025e-02 5.033357355839346986e-02 -5.310725109799775689e-02 -1.386838769802140048e-03
-5.080598198124999726e+03 8.372574230196214162e-02 -5.321514961629622564e-02 1.525735780102547776e-02 5.032275389618821870e-02 -5.308408828021079356e-02 -1.380667192011287214e-03
-5.079555810312499489e+03 8.381774102883947364e-02 -5.321845880653798544e-02 1.530169460417587710e-02 5.030992936193137005e-02 -5.305884431829753500e-02 -1.374457478183085729e-03
-5.078513422499999251e+03 8.390703624987314035e-02 -5.322014163397523201e-02 1.534549279990730757e-02 5.029510924090513369e-02 -5.303154323510617801e-02 -1.368216997100523682e-03
-5.077471034687499923e+03 8.399377893610995849e-02 -5.322044227766212915e-02 1.538870590144282048e-02 5.027839754409001854e-02 -5.300230383267159895e-02 -1.361953144290787600e-03
-5.076428646874999686e+03 8.407900099931890636e-02 -5.321986456524951253e-02 1.543159811389498322e-02 5.026023785868880683e-02 -5.297158432099608599e-02 -1.355673231153636327e-03
-5.075386259062499448e+03 8.416401305980293623e-02 -5.321908578049600047e-02 1.547448621151453589e-02 5.024133205237447941e-02 -5.294010060284018437e-02 -1.349384275232854216e-03
-5.074343871249999211e+03 8.424991590282344955e-02 -5.321846900023029237e-02 1.551773906309148257e-02 5.022212163045033234e-02 -5.290830758572191012e-02 -1.343092977635793875e-03
-5.073301483437499883e+03 8.433747691617034248e-02 -5.321842194809583981e-02 1.556153643800809415e-02 5.020313709448650380e-02 -5.287674831229201983e-02 -1.336805608902758881e-03
-5.072259095624999645e+03 8.442559637552346508e-02 -5.321859659306130141e-02 1.560550234955209239e-02 5.018383447379942686e-02 -5.284489159414129666e-02 -1.330528560170935772e-03
-5.071216707812499408e+03 8.451473194132602673e-02 -5.321913058787910294e-02 1.564979672131500826e-02 5.016396706932822747e-02 -5.281250212777353903e-02 -1.324267529222654047e-03
-5.070174319999999170e+03 8.460592965222880901e-02 -5.322058797161221405e-02 1.569466053781273102e-02 5.014403328722805836e-02 -5.278008790437242748e-02 -1.318027308572183691e-03
-5.069131932187499842e+03 8.469962051591908847e-02 -5.322338606910745340e-02 1.574010077963786114e-02 5.012443058185832995e-02 -5.274805516737662847e-02 -1.311812292759156418e-03
-5.068089544374998695e+03 8.479600627400359081e-02 -5.322767782064955627e-02 1.578614182275334815e-02 5.010545679388469370e-02 -5.271670939232433323e-02 -1.305626299219818246e-03
-5.067047156562499367e+03 8.489539928479243602e-02 -5.323359646621463048e-02 1.583287323563449187e-02 5.008734936858442316e-02 -5.268629404032711128e-02 -1.299472335871341673e-03
-5.066004768749999130e+03 8.499725753671914796e-02 -5.324091601759928238e-02 1.588013675105284794e-02 5.006981456210210513e-02 -5.265652061512021004e-02 -1.293353026509053540e-03
-5.064962380937499802e+03 8.510109521881577266e-02 -5.324974226178458281e-02 1.592763643343918581e-02 5.005298307245178990e-02 -5.262752455377120442e-02 -1.287270740659700536e-03
-5.063919993124999564e+03 8.520629240804379612e-02 -5.325990958281832249e-02 1.597514496125353178e-02 5.003676311005446353e-02 -5.259921799533186226e-02 -1.281227442638701100e-03
-5.062877605312499327e+03 8.531233721113085089e-02 -5.327125906679938683e-02 1.602248586603723102e-02 5.002109343553461096e-02 -5.257154247412679227e-02 -1.275224519296095857e-03
-5.061835217499999089e+03 8.541856019961979740e-02 -5.328358102145164255e-02 1.606942913145273377e-02 5.000571504991555699e-02 -5.254424191225646329e-02 -1.269263431170454667e-03
-5.060792829687500671e+03 8.552703170882133832e-02 -5.329785441176349003e-02 1.611652041059426221e-02 4.999175118218422004e-02 -5.251844125270811736e-02 -1.263345035261948012e-03
-5.059750441874999524e+03 8.563863989472617066e-02 -5.331458637622563806e-02 1.616395031242074537e-02 4.997968743688360055e-02 -5.249462737423730985e-02 -1.257469968676853131e-03
-5.058708054062499286e+03 8.575377941159947892e-02 -5.333415306326082239e-02 1.621172806571960501e-02 4.996986499706066592e-02 -5.247314306299253467e-02 -1.251639032965929819e-03
-5.057665666249999958e+03 8.587340065332266237e-02 -5.335696603969160290e-02 1.626012324966645203e-02 4.996266682348241006e-02 -5.245437319800542314e-02 -1.245853187261506756e-03
-5.056623278437499721e+03 8.599693878496587895e-02 -5.338282785800647912e-02 1.630895206253907617e-02 4.995805131100360813e-02 -5.243827913899199583e-02 -1.240113913994190598e-03
-5.055580890624999483e+03 8.612374060061558922e-02 -5.341145184643344979e-02 1.635803133723176886e-02 4.995561555813058524e-02 -5.242446140935543009e-02 -1.234422925612426543e-03
-5.054538502812499246e+03 8.625325326187434360e-02 -5.344263877986989153e-02 1.640718435827261470e-02 4.995491430423557033e-02 -5.241247914171592859e-02 -1.228782418740184982e-03
-5.053496114999999918e+03 8.638642072087962531e-02 -5.347715911455238474e-02 1.645649797830637043e-02 4.995634881214972012e-02 -5.240273888884922765e-02 -1.223195038349752899e-03
-5.052453727187499680e+03 8.652303630313683269e-02 -5.351512813535765078e-02 1.650581084298565968e-02 4.995952061425728424e-02 -5.239484915925028685e-02 -1.217664272496500654e-03
-5.051411339374999443e+03 8.666208211518136584e-02 -5.355607313034903283e-02 1.655485012681756629e-02 4.996373501214387836e-02 -5.238812343914071856e-02 -1.212194213498422705e-03
-5.050368951562499205e+03 8.680310767700324948e-02 -5.359966938243965889e-02 1.660355297001402802e-02 4.996865954185607250e-02 -5.238223821305037359e-02 -1.206789335597149458e-03
-5.049326563749999877e+03 8.694585244276872849e-02 -5.364602737989757064e-02 1.665173387016159745e-02 4.997452402874907884e-02 -5.237743295863907939e-02 -1.201454464944998754e-03
-5.048284175937499640e+03 8.708893516350521558e-02 -5.369447055431583737e-02 1.669904032818931780e-02 4.998077710553354425e-02 -5.237316774442137696e-02 -1.196195319443914837e-03
-5.047241788124999402e+03 8.723148231397212515e-02 -5.374448678341381402e-02 1.674529150817100076e-02 4.998706899600536407e-02 -5.236910409494800051e-02 -1.191017549471323203e-03
-5.046199400312499165e+03 8.737307282558240407e-02 -5.379581275218116299e-02 1.679040846505250664e-02 4.999302402913097243e-02 -5.236487820200669968e-02 -1.185927086437865577e-03
-5.045157012500000747e+03 8.751384098837552972e-02 -5.384842244469991573e-02 1.683447118037957602e-02 4.999860401581388003e-02 -5.236046394982489527e-02 -1.180929967005510221e-03
-5.044114624687498690e+03 8.765395388267727128e-02 -5.390219749902946250e-02 1.687762265122972824e-02 5.000366386813744068e-02 -5.235572914770980635e-02 -1.176032639786187819e-03
-5.043072236874999362e+03 8.779288393044948346e-02 -5.395669680132801627e-02 1.691981994499154943e-02 5.000807983133199325e-02 -5.235056191358852112e-02 -1.171241041128262203e-03
-5.042029849062499125e+03 8.792897650074846250e-02 -5.401094341508798358e-02 1.696072418767801890e-02 5.001157883597616427e-02 -5.234470170273329559e-02 -1.166561433378563275e-03
-5.040987461249999797e+03 8.806137131162471154e-02 -5.406436284273040405e-02 1.700019251784081267e-02 5.001399075776209735e-02 -5.233799051763282639e-02 -1.161999879935359100e-03
-5.039945073437499559e+03 8.819072786247264539e-02 -5.411730720462289146e-02 1.703837860651185795e-02 5.001582430937677459e-02 -5.233094876082636238e-02 -1.157562225724788471e-03
-5.038902685624999322e+03 8.831586920347608838e-02 -5.416943969877211634e-02 1.707486227147604271e-02 5.001711850954117938e-02 -5.232362590076672371e-02 -1.153253695612771077e-03
-5.037860297812499084e+03 8.843610818190350553e-02 -5.422027127276723979e-02 1.710954450729647303e-02 5.001772493079802845e-02 -5.231588340799833703e-02 -1.149079238600151471e-03
-5.036817909999999756e+03 8.855232976563698344e-02 -5.427007178127018355e-02 1.714273308705089802e-02 5.001831028791432071e-02 -5.230839613749494604e-02 -1.145042924790318087e-03
-5.035775522187499519e+03 8.866619590934442241e-02 -5.431940348405395191e-02 1.717497791367502552e-02 5.001971122944723347e-02 -5.230200764426328613e-02 -1.141148207408023731e-03
-5.034733134374999281e+03 8.877889876635466915e-02 -5.436847135782738732e-02 1.720677265719011695e-02 5.002249364579523100e-02 -5.229728763288743476e-02 -1.137396993546098628e-03
-5.033690746562498134e+03 8.889101079786487780e-02 -5.441734077228048416e-02 1.723837102863629706e-02 5.002688007637615120e-02 -5.229446192424318240e-02 -1.133790923933520592e-03
-5.032648358749999716e+03 8.900354908948422683e-02 -5.446650964088721458e-02 1.727003295444625927e-02 5.003378959316090446e-02 -5.229445089358201321e-02 -1.130330650210552420e-03
-5.031605970937499478e+03 8.911640258697069161e-02 -5.451596352756508945e-02 1.730171023607105646e-02 5.004353352145352041e-02 -5.229756669637340011e-02 -1.127016587459939200e-03
-5.030563583124999241e+03 8.922903808689799932e-02 -5.456519074057419871e-02 1.733339224843051182e-02 5.005577225933185298e-02 -5.230346779300634047e-02 -1.123847766837236589e-03
-5.029521195312499913e+03 8.934125253201541383e-02 -5.461390119495132534e-02 1.736512252625769387e-02 5.007033032593589256e-02 -5.231197598472760862e-02 -1.120822829395858250e-03
-5.028478807499999675e+03 8.945260621703400583e-02 -5.466169249339815350e-02 1.739688249492424635e-02 5.008682981389974559e-02 -5.232270995180788448e-02 -1.117940068954067926e-03
-5.027436419687498528e+03 8.956492581586091017e-02 -5.470928635978115906e-02 1.742922492379047131e-02 5.010575753104160035e-02 -5.233615140228126822e-02 -1.115196935619833718e-03
-5.026394031874999200e+03 8.967885585446591645e-02 -5.475684829340077275e-02 1.746238962295219507e-02 5.012720675989064401e-02 -5.235238651903696000e-02 -1.112589879573152793e-03
-5.025351644062499872e+03 8.979408415753051265e-02 -5.480408701430522500e-02 1.749636646355650152e-02 5.015067609727806575e-02 -5.237090647409552158e-02 -1.110115188408729000e-03
-5.024309256249999635e+03 8.991064428816844534e-02 -5.485113705116880650e-02 1.753110489759050414e-02 5.017612790026901304e-02 -5.239166633831881387e-02 -1.107769219024902366e-03
-5.023266868437499397e+03 9.002820233471647837e-02 -5.489790375206157758e-02 1.756648514438574962e-02 5.020347076324397501e-02 -5.241456712333040363e-02 -1.105548180043217999e-03
-5.022224480624999160e+03 9.014639258750493933e-02 -5.494439884275393454e-02 1.760231839252451164e-02 5.023260946299437646e-02 -5.243950461061053225e-02 -1.103447573808082234e-03
-5.021182092812499832e+03 9.026489051811283082e-02 -5.499056451878488183e-02 1.763847120427553331e-02 5.026344627879665572e-02 -5.246637203842534347e-02 -1.101462879814343009e-03
-5.020139704999999594e+03 9.038298793653619378e-02 -5.503615417567966905e-02 1.767471263744891524e-02 5.029615255020641884e-02 -5.249533171087050754e-02 -1.099589580332040661e-03
-5.019097317187499357e+03 9.050001260688686489e-02 -5.508085419156091150e-02 1.771086342473103883e-02 5.033033648646231817e-02 -5.252598206860394775e-02 -1.097822791070815441e-03
-5.018054929374999119e+03 9.061404495907182666e-02 -5.512367665948460227e-02 1.774645757218016109e-02 5.036495508108634889e-02 -5.255727014241479145e-02 -1.096157530664222798e-03
-5.017012541562499791e+03 9.072413543089398458e-02 -5.516398862854603180e-02 1.778133680151708362e-02 5.039972525280096705e-02 -5.258890259581532750e-02 -1.094588671507176758e-03
-5.015970153749999554e+03 9.082993289846547080e-02 -5.520142014324282836e-02 1.781551059869317805e-02 5.043475898505225818e-02 -5.262098034755527398e-02 -1.093110681251502911e-03
-5.014927765937499316e+03 9.092930684918255901e-02 -5.523487703114730862e-02 1.784846078178390499e-02 5.046885069264167578e-02 -5.265228641795113851e-02 -1.091717862654730713e-03
-5.013885378124999079e+03 9.102229874648928853e-02 -5.526422670588319874e-02 1.788027444937956983e-02 5.050178360347456347e-02 -5.268259130494112874e-02 -1.090403850733282420e-03
-5.012842990312499751e+03 9.110812793754123617e-02 -5.528913564114190660e-02 1.791072783862650980e-02 5.053308053118443777e-02 -5.271140502772513753e-02 -1.089162248270348146e-03
-5.011800602499999513e+03 9.118496757797436847e-02 -5.530867785763905753e-02 1.793937028401113368e-02 5.056173395901415041e-02 -5.273770713888845107e-02 -1.087986589937147081e-03
-5.010758214687498366e+03 9.125062274980262622e-02 -5.532154663926091426e-02 1.796575761261270943e-02 5.058660208696932198e-02 -5.276034190808226443e-02 -1.086869910556471008e-03
-5.009715826874999948e+03 9.130480249539756066e-02 -5.532757887939074304e-02 1.798982594152949421e-02 5.060751700498277578e-02 -5.277912656313649142e-02 -1.085804779076860425e-03
-5.008673439062499710e+03 9.134867124585804854e-02 -5.532737295684341666e-02 1.801185832672851442e-02 5.062516999979442545e-02 -5.279473671788759148e-02 -1.084783359046585837e-03
-5.007631051249999473e+03 9.138216811845205345e-02 -5.532110687092946233e-02 1.803173508132131786e-02 5.063937945394318685e-02 -5.280697539650266309e-02 -1.083797971279737253e-03
-5.006588663437499235e+03 9.140540542525617262e-02 -5.530903603958023385e-02 1.804938469824088690e-02 5.065011495869223279e-02 -5.281579598238744788e-02 -1.082840511847608413e-03
-5.005546275624999907e+03 9.141806462393727017e-02 -5.529143146583555962e-02 1.806451246858825979e-02 5.065699437127468840e-02 -5.282080061749710315e-02 -1.081903123111204769e-03
-5.004503887812498760e+03 9.141918673933613348e-02 -5.526797888210184528e-02 1.807679589262488340e-02 5.065958488792372122e-02 -5.282154151705348993e-02 -1.080978314564885875e-03
-5.003461499999999432e+03 9.140806764814085605e-02 -5.523830673760122406e-02 1.808606878059020040e-02 5.065762263288832445e-02 -5.281773985406652133e-02 -1.080058610589090416e-03
-5.002419112187499195e+03 9.138461490626165196e-02 -5.520247501155928216e-02 1.809225491379533313e-02 5.065117839421467982e-02 -5.280945155082680809e-02 -1.079136578306057843e-03
-5.001376724374999867e+03 9.134863674004001233e-02 -5.516065151389615284e-02 1.809517442306202498e-02 5.064037490075943421e-02 -5.279678536387154980e-02 -1.078205231556062351e-03
-5.000334336562499630e+03 9.130010207580890880e-02 -5.511299319223121607e-02 1.809473316305441545e-02 5.062506515405177515e-02 -5.277958127168504154e-02 -1.077258058816632979e-03
-4.999291948749999392e+03 9.124092703055429465e-02 -5.506037382916188772e-02 1.809145244830021731e-02 5.060579378420440588e-02 -5.275837062080739048e-02 -1.076288418301489047e-03
-4.998249560937499155e+03 9.117127248282450025e-02 -5.500291044502349236e-02 1.808535421499544993e-02 5.058280604394505692e-02 -5.273338684850186614e-02 -1.075290402278403093e-03
-4.997207173124999827e+03 9.109274306199796611e-02 -5.494122591785490645e-02 1.807692948243045175e-02 5.055706476313635150e-02 -5.270558184045946726e-02 -1.074258538661552890e-03
-4.996164785312499589e+03 9.100699097204560661e-02 -5.487607609398830605e-02 1.806662664420774153e-02 5.052914731504897644e-02 -5.267552254315593929e-02 -1.073187614053485979e-03
-4.995122397499999352e+03 9.091416726206485999e-02 -5.480765257092218984e-02 1.805442545177510932e-02 5.049912216807856541e-02 -5.264326848817219712e-02 -1.072073160046813252e-03
-4.994080009687499114e+03 9.081568812099727328e-02 -5.473678848114105211e-02 1.804061731371560048e-02 5.046747802472383720e-02 -5.260930101224334937e-02 -1.070911493759750012e-03
-4.993037621874999786e+03 9.071214178388481431e-02 -5.466421006905096414e-02 1.802513310811896391e-02 5.043489567308159088e-02 -5.257429497179012812e-02 -1.069699649354268400e-03
-4.991995234062500458e+03 9.060283960743799325e-02 -5.458987262571111249e-02 1.800765094040656863e-02 5.040145124932415843e-02 -5.253832163535038929e-02 -1.068435193013116298e-03
-4.990952846249999311e+03 9.048538772531408703e-02 -5.451298908943547072e-02 1.798736700999157417e-02 5.036635240443445433e-02 -5.250058547852243934e-02 -1.067116537043986653e-03
-4.989910458437499074e+03 9.036005410385586356e-02 -5.443395280825346488e-02 1.796421862396403030e-02 5.032968656117929596e-02 -5.246117190506249112e-02 -1.065742671941603869e-03
-4.988868070624999746e+03 9.022772798244631243e-02 -5.435315089615498640e-02 1.793845681731525213e-02 5.029139898531720387e-02 -5.242002430798690937e-02 -1.064312661334851232e-03
-4.987825682812500418e+03 9.008948633765588576e-02 -5.427097826102972311e-02 1.791042262725486833e-02 5.025176970883690059e-02 -5.237742138390079349e-02 -1.062825837531940600e-03
-4.986783294999999271e+03 8.994709725505452280e-02 -5.418828254024466579e-02 1.788057635969141426e-02 5.021123478275132945e-02 -5.233379809905553542e-02 -1.061281658152098432e-03
-4.985740907187499943e+03 8.980012401245955622e-02 -5.410494996369270143e-02 1.784875650004348613e-02 5.016962166786133326e-02 -5.228898259617569683e-02 -1.059680464157180700e-03
-4.984698519374999705e+03 8.964802978341757100e-02 -5.402078384997185262e-02 1.781479283002741776e-02 5.012694705042145676e-02 -5.224299285698415229e-02 -1.058022903281349283e-03
-4.983656131562499468e+03 8.949008252908209615e-02 -5.393546757644011175e-02 1.777847747337892373e-02 5.008301716262208297e-02 -5.219563715088896411e-02 -1.056309994133438615e-03
-4.982613743749999230e+03 8.932557082591399689e-02 -5.384869657576538821e-02 1.773960694285953155e-02 5.003792611976501381e-02 -5.214701204676162882e-02 -1.054542963498305988e-03
-4.981571355937500812e+03 8.915551200754803784e-02 -5.376089641337542663e-02 1.769847710262301838e-02 4.999239099948354220e-02 -5.209783749259089963e-02 -1.052723246553683920e-03
-4.980528968124998755e+03 8.898134211933549087e-02 -5.367283758650068237e-02 1.765542069660018532e-02 4.994717450543888909e-02 -5.204887861433635937e-02 -1.050852054448728852e-03
-4.979486580312499427e+03 8.880394541472096115e-02 -5.358517719572968019e-02 1.761055118558091381e-02 4.990308188731111538e-02 -5.200094373183183211e-02 -1.048930922260356844e-03
-4.978444192499999190e+03 8.862392862128766480e-02 -5.349825387686430594e-02 1.756400238806253566e-02 4.986082061079662869e-02 -5.195474369372345136e-02 -1.046961541463407213e-03
-4.977401804687499862e+03 8.844139221406971396e-02 -5.341216714520953535e-02 1.751577478013713329e-02 4.982046684690917548e-02 -5.191035877428844258e-02 -1.044945963689634201e-03
-4.976359416874999624e+03 8.825604356296931630e-02 -5.332684833924374035e-02 1.746575652162905140e-02 4.978206855630487593e-02 -5.186784117764449420e-02 -1.042886310669807618e-03
-4.975317029062499387e+03 8.806738402799341170e-02 -5.324212441038141119e-02 1.741378492982390003e-02 4.974531221159966821e-02 -5.182688181859236576e-02 -1.040784803496351595e-03
-4.974274641249999149e+03 8.787492644862730795e-02 -5.315788193416334795e-02 1.735967324448168397e-02 4.970973387301982210e-02 -5.178702161948230132e-02 -1.038643873231234619e-03
-4.973232253437499821e+03 8.767664733144013567e-02 -5.307313960899683047e-02 1.730290016637837242e-02 4.967433195878061952e-02 -5.174726502514732929e-02 -1.036466533183351413e-03
-4.972189865624999584e+03 8.747173419134179895e-02 -5.298743765881416823e-02 1.724328916096352915e-02 4.963856560712291005e-02 -5.170707718295500938e-02 -1.034255787916053349e-03
-4.971147477812499346e+03 8.725919575074117529e-02 -5.290017148514206125e-02 1.718064660897516277e-02 4.960183845237932376e-02 -5.166586880764929141e-02 -1.032015177634981219e-03
-4.970105089999998199e+03 8.703877168293175370e-02 -5.281108240223481021e-02 1.711497160328611170e-02 4.956387305369127499e-02 -5.162337011841973411e-02 -1.029748532364231943e-03
-4.969062702187499781e+03 8.681102629055464925e-02 -5.272047311643595496e-02 1.704639501003932245e-02 4.952494413255389277e-02 -5.157986453144736833e-02 -1.027460199446737126e-03
-4.968020314374999543e+03 8.657623200266209573e-02 -5.262865891905674914e-02 1.697489535318373946e-02 4.948540343812621312e-02 -5.153571357176799789e-02 -1.025155066820893470e-03
-4.966977926562499306e+03 8.633328259026218365e-02 -5.253510910889660351e-02 1.690018473709424193e-02 4.944473481848164764e-02 -5.149041264577314952e-02 -1.022838913645750724e-03
-4.965935538749999068e+03 8.608152319579463752e-02 -5.243958055574491489e-02 1.682205719710450076e-02 4.940258101402537905e-02 -5.144361790122462669e-02 -1.020518443599620568e-03
-4.964893150937499740e+03 8.582129029231136408e-02 -5.234222857001374213e-02 1.674060357563078930e-02 4.935899626743951024e-02 -5.139539804145143442e-02 -1.018200887005958405e-03
-4.963850763124998593e+03 8.555425908471948893e-02 -5.224369420863514413e-02 1.665634114188770110e-02 4.931438268919795254e-02 -5.134617067470014645e-02 -1.015893992751101512e-03
-4.962808375312499265e+03 8.528322677804357765e-02 -5.214507110912906113e-02 1.657012195548679054e-02 4.926981613739912086e-02 -5.129702788577862604e-02 -1.013605874189759748e-03
-4.961765987499999937e+03 8.500978773341125172e-02 -5.204699594808744750e-02 1.648242504695487595e-02 4.922582515553455829e-02 -5.124851548549004543e-02 -1.011345164977746174e-03
-4.960723599687499700e+03 8.473354588232874518e-02 -5.194942711211510827e-02 1.639307337419897842e-02 4.918201082652299411e-02 -5.120025373141051661e-02 -1.009121452443766239e-03
-4.959681211874999462e+03 8.445401572836253035e-02 -5.185220948705845934e-02 1.630190192309581912e-02 4.913802756172372388e-02 -5.115191732962039856e-02 -1.006944883948337121e-03
-4.958638824062499225e+03 8.417163412471839745e-02 -5.175533135987259170e-02 1.620913509157658611e-02 4.909388683228081696e-02 -5.110353865067131240e-02 -1.004825909195244905e-03
-4.957596436249999897e+03 8.388603519673117070e-02 -5.165851414664045238e-02 1.611472923107887256e-02 4.904932095349150839e-02 -5.105487120232390236e-02 -1.002775124416196983e-03
-4.956554048437499659e+03 8.359668759072447219e-02 -5.156157926993131663e-02 1.601850781239133603e-02 4.900397816307819343e-02 -5.100558504672648985e-02 -1.000803441824142355e-03
-4.955511660624999422e+03 8.330289718526051601e-02 -5.146431728929568711e-02 1.592022850858377733e-02 4.895757859043951832e-02 -5.095542197692162073e-02 -9.989216932410503388e-04
-4.954469272812499185e+03 8.300345100856271197e-02 -5.136613195952063199e-02 1.581958296378426637e-02 4.890940756522076799e-02 -5.090368964989315514e-02 -9.971410423361916266e-04
-4.953426884999999857e+03 8.269798946675450957e-02 -5.126654657850411578e-02 1.571662981322594077e-02 4.885908045670820515e-02 -5.085002443843038983e-02 -9.954719908610906026e-04
-4.952384497187499619e+03 8.238614385324680156e-02 -5.116522685367552031e-02 1.561135189224693333e-02 4.880640724639190298e-02 -5.079425638461538411e-02 -9.939245691117459900e-04
-4.951342109374999382e+03 8.206793197025065434e-02 -5.106205284230654756e-02 1.550381811404509189e-02 4.875108423516309047e-02 -5.073610114987384817e-02 -9.925084573553734271e-04
-4.950299721562499144e+03 8.174328511603286274e-02 -5.095674414464360785e-02 1.539413431832419195e-02 4.869284730306852604e-02 -5.067531336919281482e-02 -9.912330330621424348e-04
-4.949257333749999816e+03 8.141372973759597453e-02 -5.085002440852223055e-02 1.528270186677393311e-02 4.863271848055170099e-02 -5.061293135446756630e-02 -9.901064369579341742e-04
-4.948214945937499579e+03 8.108065731478659999e-02 -5.074214411632189253e-02 1.517009120885842548e-02 4.857141472898428985e-02 -5.054968612421068680e-02 -9.891356976131965208e-04
-4.947172558124999341e+03 8.074261055364029271e-02 -5.063206895469733737e-02 1.505609063626217776e-02 4.850829617701036406e-02 -5.048495099073963682e-02 -9.883274068646365988e-04
-4.946130170312499104e+03 8.039791592230174921e-02 -5.051877650198770969e-02 1.494037463618241510e-02 4.844290358458443191e-02 -5.041827929045072237e-02 -9.876878529331424138e-04
-4.945087782499999776e+03 8.004573358234441660e-02 -5.040172966016469996e-02 1.482279179702773036e-02 4.837509005817194896e-02 -5.034953306069810119e-02 -9.872215012630806714e-04
-4.944045394687499538e+03 7.968526638793173300e-02 -5.028040176438073466e-02 1.470320667619103017e-02 4.830425668135043121e-02 -5.027812086274789649e-02 -9.869320906987309044e-04
-4.943003006874999301e+03 7.931703643996393382e-02 -5.015489640869732341e-02 1.458182856126966076e-02 4.823030862721017914e-02 -5.020395295262492646e-02 -9.868221627073769150e-04
-4.941960619062499973e+03 7.894140795375007014e-02 -5.002537597313173878e-02 1.445875858169213928e-02 4.815311557509369123e-02 -5.012690283121121193e-02 -9.868936280587571001e-04
-4.940918231250000645e+03 7.855886336068465536e-02 -4.989186215806133001e-02 1.433422715883988369e-02 4.807292796355352310e-02 -5.004722041743857319e-02 -9.871462269425235279e-04
-4.939875843437500407e+03 7.816959974116048648e-02 -4.975433894632576293e-02 1.420834090999847400e-02 4.798997258738849081e-02 -4.996513049121158179e-02 -9.875789519115491747e-04
-4.938833455624999260e+03 7.777243404359282519e-02 -4.961228648470498298e-02 1.408076812760342827e-02 4.790373731123172274e-02 -4.988011723913677448e-02 -9.881899639525243504e-04
-4.937791067812499932e+03 7.736627372384562162e-02 -4.946517335667860449e-02 1.395122791354883214e-02 4.781368648193386195e-02 -4.979164042045808314e-02 -9.889769692621090767e-04
-4.936748679999999695e+03 7.695152491983327236e-02 -4.931311320382660013e-02 1.381986634937505676e-02 4.771964571151328383e-02 -4.969951654938634111e-02 -9.899354189365232228e-04
-4.935706292187499457e+03 7.652865324525837121e-02 -4.915640394061228380e-02 1.368676730573927317e-02 4.762130567007773901e-02 -4.960342622314569544e-02 -9.910602765339784296e-04
-4.934663904375000129e+03 7.609909190365926612e-02 -4.899569120399129701e-02 1.355232478938367575e-02 4.751891305296146450e-02 -4.950360394534077113e-02 -9.923454461896548309e-04
-4.933621516562499892e+03 7.566260434461583029e-02 -4.883065453774847881e-02 1.341658081231552994e-02 4.741191499188910502e-02 -4.939948395132076620e-02 -9.937844797158316718e-04
-4.932579128749999654e+03 7.522026991198996204e-02 -4.866181432272958379e-02 1.327981507952750648e-02 4.730063524242481693e-02 -4.929137343280396572e-02 -9.953690951895761280e-04
-4.931536740937499417e+03 7.477243999631347227e-02 -4.848942644657355805e-02 1.314207543617652851e-02 4.718526235005568448e-02 -4.917944389772500868e-02 -9.970907738346649219e-04
-4.930494353124999179e+03 7.431907130651800586e-02 -4.831355057357825805e-02 1.300331049824041824e-02 4.706561450661872481e-02 -4.906349549893908313e-02 -9.989404961601817609e-04
-4.929451965312499851e+03 7.386064887677926127e-02 -4.813456358817291142e-02 1.286357450121386470e-02 4.694178583619521006e-02 -4.894360376631654713e-02 -1.000908965060668754e-03
-4.928409577499999614e+03 7.339799669225238743e-02 -4.795301450570202406e-02 1.272300511330989869e-02 4.681409316771213691e-02 -4.882006457740996341e-02 -1.002985704848921708e-03
-4.927367189687499376e+03 7.293117058237881534e-02 -4.776891370204230242e-02 1.258162515168553645e-02 4.668250004294850070e-02 -4.869282043030564305e-02 -1.005160193678572046e-03
-4.926324801874999139e+03 7.246021735860336266e-02 -4.758224930044695211e-02 1.243946383635796682e-02 4.654673378304995113e-02 -4.856157703002391551e-02 -1.007421623486986530e-03
-4.925282414062499811e+03 7.198567204825652432e-02 -4.739322048806977189e-02 1.229668909190904415e-02 4.640692710801665871e-02 -4.842644482202777823e-02 -1.009758857005558239e-03
-4.924240026250000483e+03 7.150903246844843297e-02 -4.720258248800549006e-02 1.215367226105153881e-02 4.626380763457348111e-02 -4.828812761150155092e-02 -1.012159988464033170e-03
-4.923197638437498426e+03 7.103055270384914244e-02 -4.701046694166980539e-02 1.201047442520644139e-02 4.611764433362264964e-02 -4.814687056770240031e-02 -1.014613117039871648e-03
-4.922155250624999098e+03 7.054976311504046471e-02 -4.681674239070798826e-02 1.186692633948772425e-02 4.596855429046691616e-02 -4.800276674982909692e-02 -1.017106229681093198e-03
-4.921112862812499770e+03 7.006557955119704917e-02 -4.662092672370929392e-02 1.172272678058079200e-02 4.581619885085277261e-02 -4.785545333481534824e-02 -1.019627241981282397e-03
-4.920070474999999533e+03 6.957742915795675498e-02 -4.642289370681357968e-02 1.157765220213784543e-02 4.566057315859377991e-02 -4.770490102440251567e-02 -1.022163932904368100e-03
-4.919028087187499295e+03 6.908573303588530501e-02 -4.622286378425551762e-02 1.143180287088199458e-02 4.550220666705526856e-02 -4.755161466323058056e-02 -1.024703998087654047e-03
-4.917985699374999967e+03 6.859048816889845579e-02 -4.602078507538742702e-02 1.128520326743783810e-02 4.534153522095849681e-02 -4.739600531740631451e-02 -1.027235048223905595e-03
-4.916943311562498820e+03 6.809165725309412887e-02 -4.581648687842176243e-02 1.113792016174952951e-02 4.517865447299383025e-02 -4.723814396974398283e-02 -1.029744748375079110e-03
-4.915900923749999492e+03 6.758943559083688268e-02 -4.560985356339247038e-02 1.099010904554079127e-02 4.501358264718841734e-02 -4.707802470397261241e-02 -1.032221028392098184e-03
-4.914858535937499255e+03 6.708472777690518973e-02 -4.540128931262681772e-02 1.084202017859934100e-02 4.484639154253829835e-02 -4.691569569404500928e-02 -1.034652075753356116e-03
-4.913816148124999927e+03 6.657841181445384171e-02 -4.519128185508954759e-02 1.069384884050447390e-02 4.467709401591708068e-02 -4.675114653601097903e-02 -1.037026260046949172e-03
-4.912773760312498780e+03 6.607108323144850193e-02 -4.498015750095421539e-02 1.054572963558345067e-02 4.450588373877654991e-02 -4.658454844581912807e-02 -1.039332353521285612e-03
-4.911731372499999452e+03 6.556389763777806245e-02 -4.476857956006680128e-02 1.039790866265717130e-02 4.433329455802875740e-02 -4.641641416944685544e-02 -1.041559805709055091e-03
-4.910688984687499214e+03 6.505734779835241344e-02 -4.455691673042596473e-02 1.025044797396861170e-02 4.415933643888490800e-02 -4.624673338760630636e-02 -1.043698474360699397e-03
-4.909646596874999886e+03 6.455234432864494221e-02 -4.434576262076744130e-02 1.010350614600730862e-02 4.398435471210474651e-02 -4.607583208948767828e-02 -1.045738688691468269e-03
-4.908604209062499649e+03 6.405046416386640795e-02 -4.413607052609832410e-02 9.957394983036898031e-03 4.380933945212599212e-02 -4.590468237324184936e-02 -1.047671460557931221e-03
-4.907561821249998502e+03 6.355256139714690611e-02 -4.392833623555161132e-02 9.812293695233590893e-03 4.363474923734746852e-02 -4.573372655437667883e-02 -1.049488658514599951e-03
-4.906519433437499174e+03 6.305903914053966053e-02 -4.372281380657731115e-02 9.668276955866179564e-03 4.346079091766083535e-02 -4.556315663096081880e-02 -1.051182856649991943e-03
-4.905477045624999846e+03 6.257111319241315250e-02 -4.352011486300320919e-02 9.525646938064265615e-03 4.328796966600020196e-02 -4.539346414560937321e-02 -1.052747239804585405e-03
-4.904434657812499609e+03 6.209090699099514832e-02 -4.332129989825835720e-02 9.384935270747397223e-03 4.311728162755807531e-02 -4.522563334018218917e-02 -1.054175856312055412e-03
-4.903392269999999371e+03 6.161896057537880750e-02 -4.312662807234970974e-02 9.246282317404692572e-03 4.294922068665873310e-02 -4.506014808334560945e-02 -1.055463698343439690e-03
-4.902349882187499134e+03 6.115535449016394620e-02 -4.293622353820970156e-02 9.109666242483313581e-03 4.278414044742797490e-02 -4.489735325329149290e-02 -1.056606402931762690e-03
-4.901307494374999806e+03 6.069963858602844820e-02 -4.274985422102928895e-02 8.974977910590119234e-03 4.262210006423664682e-02 -4.473730014455601367e-02 -1.057600040159685376e-03
-4.900265106562500478e+03 6.025107622403193253e-02 -4.256691704308579460e-02 8.842150358598413126e-03 4.246293630250234930e-02 -4.457981998325977191e-02 -1.058441840378713042e-03
-4.899222718749999331e+03 5.980850412507852237e-02 -4.238658285153172611e-02 8.711016431788669301e-03 4.230647728073151648e-02 -4.442473661726146356e-02 -1.059129668264975925e-03
-4.898180330937499093e+03 5.937214056575811777e-02 -4.220886311678086200e-02 8.581679477502284284e-03 4.215290263650035146e-02 -4.427222597803091853e-02 -1.059661670765284398e-03
-4.897137943124999765e+03 5.894321787838405907e-02 -4.203439288301855092e-02 8.454438153884250712e-03 4.200282651490402225e-02 -4.412289848240039114e-02 -1.060035983748185964e-03
-4.896095555312499528e+03 5.852319500350256637e-02 -4.186394324965298647e-02 8.329636614156313984e-03 4.185687159689335107e-02 -4.397737483697575223e-02 -1.060251620041201444e-03
-4.895053167499999290e+03 5.811323637400647030e-02 -4.169806137151278042e-02 8.207583498734561528e-03 4.171536603611410154e-02 -4.383598161368403717e-02 -1.060307788784973235e-03
-4.894010779687500872e+03 5.771389947998087355e-02 -4.153699199298134526e-02 8.088435120966661757e-03 4.157861349146022012e-02 -4.369902127576193174e-02 -1.060203892150855158e-03
-4.892968391874999725e+03 5.732551721483666873e-02 -4.138102445666864970e-02 7.972213304164799813e-03 4.144702906550824101e-02 -4.356690752153320051e-02 -1.059939228012478016e-03
-4.891926004062499487e+03 5.694819339670041669e-02 -4.123029404442756646e-02 7.858902161154276630e-03 4.132049963049719971e-02 -4.343952772473098911e-02 -1.059514047116895787e-03
-4.890883616249999250e+03 5.658215674569451459e-02 -4.108501138703054417e-02 7.748510548045197018e-03 4.119905727333264545e-02 -4.331691431472717291e-02 -1.058928520697263948e-03
-4.889841228437499922e+03 5.622678418218333279e-02 -4.094482284875042982e-02 7.640903483866344666e-03 4.108247761580630097e-02 -4.319884354511154684e-02 -1.058182964652620980e-03
-4.888798840624999684e+03 5.588221071193406886e-02 -4.080983324220570363e-02 7.536096004376478287e-03 4.097091563099375389e-02 -4.308547014488835203e-02 -1.057277256947302324e-03
-4.887756452812499447e+03 5.554807845672293104e-02 -4.067986339555949848e-02 7.433998916922048526e-03 4.086441837189040693e-02 -4.297684241263643318e-02 -1.056212020373010520e-03
-4.886714064999999209e+03 5.522473489795933638e-02 -4.055492421696779703e-02 7.334780517856266495e-03 4.076303433194114478e-02 -4.287300936580409894e-02 -1.054987516931476859e-03
-4.885671677187499881e+03 5.491295123985744792e-02 -4.043527111521967587e-02 7.238698669817543452e-03 4.066683459059830530e-02 -4.277404250477839093e-02 -1.053603957090043031e-03
-4.884629289374998734e+03 5.461280140955033363e-02 -4.032084407152120020e-02 7.145820403822498654e-03 4.057566164774845802e-02 -4.267978397145232028e-02 -1.052061161851933083e-03
-4.883586901562500316e+03 5.432377228175740147e-02 -4.021133325381860690e-02 7.056044158549320405e-03 4.048925579672266878e-02 -4.258997577840895749e-02 -1.050359990843145871e-03
-4.882544513749999169e+03 5.404557568309890231e-02 -4.010662844754808720e-02 6.969281098883372758e-03 4.040761971878551601e-02 -4.250462185892261296e-02 -1.048501070068548697e-03
-4.881502125937499841e+03 5.377862096979443840e-02 -4.000698538091814610e-02 6.885608032123910829e-03 4.033108296686833266e-02 -4.242405345350654805e-02 -1.046485243319108345e-03
-4.880459738124999603e+03 5.352256131125086164e-02 -3.991225669847531243e-02 6.804925197161923803e-03 4.025978527718429567e-02 -4.234841182266857462e-02 -1.044313272742134922e-03
-4.879417350312499366e+03 5.327769427339273944e-02 -3.982263775430869290e-02 6.727283765720210029e-03 4.019386904133363803e-02 -4.227784348724052815e-02 -1.041987222953448316e-03
-4.878374962499999128e+03 5.304373090280111586e-02 -3.973802977804250652e-02 6.652588723443267175e-03 4.013298788261718264e-02 -4.221200636813768337e-02 -1.039509242760251881e-03
-4.877332574687500710e+03 5.282001838379610931e-02 -3.965815500537027416e-02 6.580652483243710008e-03 4.007694302695710004e-02 -4.215070718856930160e-02 -1.036882080806097095e-03
-4.876290186874999563e+03 5.260620300570468394e-02 -3.958284465188385837e-02 6.511382507749572009e-03 4.002561614086735248e-02 -4.209383399156265554e-02 -1.034108925347651531e-03
-4.875247799062499325e+03 5.240231050747273106e-02 -3.951219637048595384e-02 6.444742992912666849e-03 3.997869251564991483e-02 -4.204108133318821411e-02 -1.031194408769152242e-03
-4.874205411249999088e+03 5.220786748097902552e-02 -3.944594056201904814e-02 6.380632083075924409e-03 3.993592363739755652e-02 -4.199221076414627607e-02 -1.028143563374366931e-03
-4.873163023437499760e+03 5.202246193462684021e-02 -3.938370314457320664e-02 6.319030935796650025e-03 3.989677903049393404e-02 -4.194670337540273852e-02 -1.024962172454399858e-03
-4.872120635624999522e+03 5.184536750230048924e-02 -3.932500470605663351e-02 6.259816131092433428e-03 3.986066600850186187e-02 -4.190397948175998699e-02 -1.021656736629060827e-03
-4.871078247812500194e+03 5.167659154272131322e-02 -3.926990330643716914e-02 6.202962206351856841e-03 3.982755766094588784e-02 -4.186402790379820799e-02 -1.018235121426167011e-03
-4.870035859999999957e+03 5.151663522961928005e-02 -3.921868312124806438e-02 6.148577583770001645e-03 3.979746601910166826e-02 -4.182687735541723573e-02 -1.014705668157785470e-03
-4.868993472187499719e+03 5.136472075132394316e-02 -3.917095922092286159e-02 6.096465781499928703e-03 3.977016593537948536e-02 -4.179232094907604778e-02 -1.011077506848280993e-03
-4.867951084374999482e+03 5.121996515284371609e-02 -3.912621946232631986e-02 6.046441419359896256e-03 3.974521182230993793e-02 -4.175993285400305538e-02 -1.007360515846561977e-03
-4.866908696562499244e+03 5.108181577758138386e-02 -3.908422900564042374e-02 5.998345640873949808e-03 3.972215449515049956e-02 -4.172928569824444628e-02 -1.003565601546973574e-03
-4.865866308749999916e+03 5.094968906463281932e-02 -3.904475117980920479e-02 5.952005001541601711e-03 3.970071425941085197e-02 -4.170012254166238774e-02 -9.997041411257689709e-04
-4.864823920937499679e+03 5.082352633966244482e-02 -3.900791334093574314e-02 5.907326557813398840e-03 3.968080986906306201e-02 -4.167238574304307080e-02 -9.957879369900067817e-04
-4.863781533124999441e+03 5.070309917696091961e-02 -3.897359897833667375e-02 5.864254301078970950e-03 3.966217231579885483e-02 -4.164583085245057714e-02 -9.918292683258622417e-04
-4.862739145312499204e+03 5.058791973125657121e-02 -3.894136071163985247e-02 5.822768036440821582e-03 3.964437860001692598e-02 -4.162006009027665460e-02 -9.878407451298658239e-04
-4.861696757499999876e+03 5.047743189743895964e-02 -3.891085263361145768e-02 5.782762829511151059e-03 3.962714189080776550e-02 -4.159481201665292394e-02 -9.838350629225755314e-04
-4.860654369687500548e+03 5.037148702605210443e-02 -3.888205233892826074e-02 5.744175644837036000e-03 3.961044090297948655e-02 -4.157009079713534783e-02 -9.798249470779256485e-04
-4.859611981874999401e+03 5.027031808915895239e-02 -3.885507680197467645e-02 5.707064514415704018e-03 3.959450035443237703e-02 -4.154614651840415201e-02 -9.758230819858891179e-04
-4.858569594062499164e+03 5.017406768912085341e-02 -3.883012956610823463e-02 5.671399025160510539e-03 3.957971488335672305e-02 -4.152339864973509515e-02 -9.718418831891852865e-04
-4.857527206249999836e+03 5.008233561360665026e-02 -3.880701348538215939e-02 5.637077690602832619e-03 3.956609880896501397e-02 -4.150188575136520147e-02 -9.678934712000945113e-04
-4.856484818437499598e+03 4.999485538410344126e-02 -3.878560136621166110e-02 5.604030872693232211e-03 3.955374150338037548e-02 -4.148172082009852352e-02 -9.639896583590749956e-04
-4.855442430624999361e+03 4.991170040839185140e-02 -3.876591663280538197e-02 5.572283553532198300e-03 3.954284608904178044e-02 -4.146312957327608767e-02 -9.601417421171559979e-04
-4.854400042812499123e+03 4.983263809309707026e-02 -3.874766540877722099e-02 5.541866221137519213e-03 3.953321365660421305e-02 -4.144593449940271040e-02 -9.563604213992511717e-04
-4.853357654999999795e+03 4.975700323216620397e-02 -3.873026188478559395e-02 5.512739192860344889e-03 3.952433943760882279e-02 -4.142965114700718904e-02 -9.526558546991829076e-04
-4.852315267187499558e+03 4.968394761863792475e-02 -3.871335687817584192e-02 5.484652957331621545e-03 3.951564551291263105e-02 -4.141372108613647351e-02 -9.490377866119204713e-04
-4.851272879374999320e+03 4.961319007504445128e-02 -3.869687362836041200e-02 5.457505277108652512e-03 3.950701800122823765e-02 -4.139804825060949128e-02 -9.455151246906300707e-04
-4.850230491562499083e+03 4.954451523113341527e-02 -3.868061390360384016e-02 5.431287481886939127e-03 3.949852058710333347e-02 -4.138271240995772260e-02 -9.420959114271960835e-04
-4.849188103749999755e+03 4.947733525311064778e-02 -3.866423489248607681e-02 5.405876984313378632e-03 3.948994852797066413e-02 -4.136752368595945917e-02 -9.387875789943991465e-04
-4.848145715937499517e+03 4.941115677040643084e-02 -3.864746399241514307e-02 5.381163365867124362e-03 3.948104945431002433e-02 -4.135224353803926972e-02 -9.355970418646200951e-04
-4.847103328124999280e+03 4.934593223590372918e-02 -3.863026368859333315e-02 5.357141603083153021e-03 3.947165909232974723e-02 -4.133671916993358897e-02 -9.325300388019218444e-04
-4.846060940312499952e+03 4.928183937919902030e-02 -3.861261523254570782e-02 5.333909817440631203e-03 3.946164119609739396e-02 -4.132082405430796690e-02 -9.295914291052806162e-04
-4.845018552499999714e+03 4.921850211707511080e-02 -3.859431353714815743e-02 5.311382492805240101e-03 3.945082010023943236e-02 -4.130439086800263143e-02 -9.267853838815980159e-04
-4.843976164687498567e+03 4.915583867748291036e-02 -3.857524170018414994e-02 5.289577195075781217e-03 3.943892537633447021e-02 -4.128715651542904513e-02 -9.241155695472882221e-04
-4.842933776874999239e+03 4.909346137787771319e-02 -3.855511493109559790e-02 5.268442460750702265e-03 3.942563933950840593e-02 -4.126880809102544817e-02 -9.215843757585212266e-04
-4.841891389062499911e+03 4.903133723420716183e-02 -3.853394029764936612e-02 5.247958319086502496e-03 3.941079890246405176e-02 -4.124918571877261853e-02 -9.191934081542866338e-04
-4.840849001249999674e+03 4.897001860468437606e-02 -3.851206764911539043e-02 5.228226037265776283e-03 3.939469978653333676e-02 -4.122858703975613992e-02 -9.169436266113982189e-04
-4.839806613437499436e+03 4.890995447099718424e-02 -3.848978830154735353e-02 5.209324350051293059e-03 3.937754656200811304e-02 -4.120721786742333886e-02 -9.148356527076109603e-04
-4.838764225624999199e+03 4.885088245080870112e-02 -3.846707153667360685e-02 5.191137448372021984e-03 3.935926545842866053e-02 -4.118500334743119273e-02 -9.128689445012680512e-04
-4.837721837812499871e+03 4.879293844789682477e-02 -3.844409687043757323e-02 5.173643482908202480e-03 3.934022330799019640e-02 -4.116230847150734867e-02 -9.110425817585726671e-04
-4.836679450000000543e+03 4.873635924796689001e-02 -3.842101568926573757e-02 5.156884981860117116e-03 3.932068177469445758e-02 -4.113939222056030992e-02 -9.093552229329307252e-04
-4.835637062187499396e+03 4.868136161879303009e-02 -3.839798097306360708e-02 5.140893838945384195e-03 3.930098731833724102e-02 -4.111659819421149137e-02 -9.078054379371268022e-04
-4.834594674374999158e+03 4.862798959722580694e-02 -3.837510694686217805e-02 5.125635065642079359e-03 3.928120514335602803e-02 -4.109398658290806805e-02 -9.063907197760154560e-04
-4.833552286562499830e+03 4.857617440150010374e-02 -3.835241546071126162e-02 5.111063375346481218e-03 3.926139893354790161e-02 -4.107161607547492321e-02 -9.051085709635100411e-04
-4.832509898749999593e+03 4.852586052711670150e-02 -3.832992881813752917e-02 5.097139868364680172e-03 3.924193029236943547e-02 -4.104984282043434851e-02 -9.039562640324567359e-04
-4.831467510937499355e+03 4.847691136777908250e-02 -3.830773225440159413e-02 5.083753575278722112e-03 3.922269981980514714e-02 -4.102856239439723468e-02 -9.029312872960480003e-04
-4.830425123124999118e+03 4.842928896723695809e-02 -3.828589207021335095e-02 5.070852255886285076e-03 3.920363428771045378e-02 -4.100769489185356054e-02 -9.020303020715480678e-04
-4.829382735312499790e+03 4.838243572685200361e-02 -3.826409279566422850e-02 5.058314607957891881e-03 3.918471867407818943e-02 -4.098721933770537590e-02 -9.012503318135890078e-04
-4.828340347499999552e+03 4.833599704853024093e-02 -3.824217938666926025e-02 5.046040717613041807e-03 3.916616920186370698e-02 -4.096734615813105163e-02 -9.005884781336723210e-04
-4.827297959687498405e+03 4.828981274780961425e-02 -3.822011321323974531e-02 5.033969763141003632e-03 3.914811651821161614e-02 -4.094820091828666603e-02 -9.000422000375224484e-04
-4.826255571874999987e+03 4.824376334419264167e-02 -3.819776957648465116e-02 5.022104272894043625e-03 3.913061203942086452e-02 -4.092982894856939113e-02 -8.996084545742635222e-04
-4.825213184062499749e+03 4.819787844125485166e-02 -3.817519764476143967e-02 5.010434399511955010e-03 3.911379179808557871e-02 -4.091236128403743372e-02 -8.992847429759285877e-04
-4.824170796249999512e+03 4.815199411197907536e-02 -3.815215768612694597e-02 4.998997944300693011e-03 3.909761890578974247e-02 -4.089575661206469592e-02 -8.990688531374847487e-04
-4.823128408437499274e+03 4.810587927205522280e-02 -3.812850942457443604e-02 4.987749502033541130e-03 3.908180078022243514e-02 -4.087971886990435927e-02 -8.989590448409559911e-04
-4.822086020624999946e+03 4.805957441949645220e-02 -3.810426318537018381e-02 4.976704190650680336e-03 3.906647943873579887e-02 -4.086438615332151081e-02 -8.989533572928612827e-04
-4.821043632812499709e+03 4.801339787859867231e-02 -3.807953383158005356e-02 4.965963622234822149e-03 3.905187073208724047e-02 -4.084997162554650230e-02 -8.990504467296335164e-04
-4.820001245000000381e+03 4.796724188025754121e-02 -3.805430528041495869e-02 4.955482030483336978e-03 3.903802028848528394e-02 -4.083651904511807762e-02 -8.992493783163966244e-04
-4.818958857187499234e+03 4.792071890838917742e-02 -3.802844556778382790e-02 4.945131735059661755e-03 3.902463270489685970e-02 -4.082373200481649589e-02 -8.995496499598215623e-04
-4.817916469374999906e+03 4.787369995904368347e-02 -3.800204385552484465e-02 4.934803715265168901e-03 3.901147907673822857e-02 -4.081138040733906652e-02 -8.999506653004214719e-04
-4.816874081562499669e+03 4.782645975173189373e-02 -3.797534892077663454e-02 4.924510942132403341e-03 3.899854198601872268e-02 -4.079944671420381724e-02 -9.004523640925496657e-04
-4.815831693749999431e+03 4.777906330119230383e-02 -3.794843078098386613e-02 4.914250980742573306e-03 3.898576171108952132e-02 -4.078787180094389092e-02 -9.010550449271845837e-04
-4.814789305937499194e+03 4.773157719803722276e-02 -3.792136171209251061e-02 4.904021092031559184e-03 3.897316823258417662e-02 -4.077668683307983377e-02 -9.017593002478286853e-04
-4.813746918125000775e+03 4.768425573202933476e-02 -3.789424722581143101e-02 4.893895798050463056e-03 3.896084094829651429e-02 -4.076597211473513560e-02 -9.025655832193117418e-04
-4.812704530312498719e+03 4.763719541981631389e-02 -3.786718621701189863e-02 4.883874030309869919e-03 3.894880232242112911e-02 -4.075575172666904417e-02 -9.034747021239551441e-04
-4.811662142499999391e+03 4.759097184974577649e-02 -3.784050295563944760e-02 4.874081533532506963e-03 3.893721273369053770e-02 -4.074618797060675091e-02 -9.044876184581064930e-04
-4.810619754687499153e+03 4.754640412054225718e-02 -3.781466522553052212e-02 4.864694025125287404e-03 3.892623951229969709e-02 -4.073745006855052780e-02 -9.056052781254137320e-04
-4.809577366874999825e+03 4.750401233696362191e-02 -3.779001633910770291e-02 4.855800084866628008e-03 3.891583441635973473e-02 -4.072949090749778539e-02 -9.068282455690261992e-04
-4.808534979062499588e+03 4.746397991908601205e-02 -3.776671184962980543e-02 4.847413708094618599e-03 3.890598665598919703e-02 -4.072230089665394848e-02 -9.081571203323784329e-04
-4.807492591249999350e+03 4.742675722253278381e-02 -3.774497294001461639e-02 4.839649505179200242e-03 3.889681419400400908e-02 -4.071599905980587825e-02 -9.095924329009330653e-04
-4.806450203437499113e+03 4.739221328142304013e-02 -3.772466136094070055e-02 4.832511147944952568e-03 3.888827548744526463e-02 -4.071054411807070728e-02 -9.111343153127229475e-04
-4.805407815624999785e+03 4.735996548386656874e-02 -3.770558385515024313e-02 4.825903932932327188e-03 3.888005317370862857e-02 -4.070561786273098337e-02 -9.127823445111807625e-04
-4.804365427812498638e+03 4.732989322984599428e-02 -3.768768641001276481e-02 4.819794596965822769e-03 3.887211315781362309e-02 -4.070118494376400581e-02 -9.145358929751914697e-04
-4.803323039999999310e+03 4.730200104383076171e-02 -3.767085524062291357e-02 4.814242425773408544e-03 3.886447229590064834e-02 -4.069726035805001918e-02 -9.163940310746836876e-04
-4.802280652187499982e+03 4.727611637235418912e-02 -3.765483312060718957e-02 4.809289745095525655e-03 3.885699797926361887e-02 -4.069370827923831507e-02 -9.183551499873500532e-04
-4.801238264374999744e+03 4.725229555599648468e-02 -3.763954119558005768e-02 4.805004152794450575e-03 3.884973624173648776e-02 -4.069057021509394495e-02 -9.204169866787319547e-04
-4.800195876562499507e+03 4.723032880113280790e-02 -3.762489060716515954e-02 4.801325179316326928e-03 3.884273015244672084e-02 -4.068788404488885013e-02 -9.225769462210664908e-04
-4.799153488749999269e+03 4.721015264119659410e-02 -3.761093611235821754e-02 4.798193835261385307e-03 3.883602378412186196e-02 -4.068568794753150974e-02 -9.248320817048264961e-04
-4.798111100937499941e+03 4.719184887381724230e-02 -3.759778866062683106e-02 4.795595617604499379e-03 3.882952301034980208e-02 -4.068388039166723896e-02 -9.271786906587160555e-04
-4.797068713124998794e+03 4.717526505886447674e-02 -3.758533598653008428e-02 4.793510589446717089e-03 3.882288048928855817e-02 -4.068210553749231767e-02 -9.296125241018772566e-04
-4.796026325312499466e+03 4.716012120735747076e-02 -3.757341235406908009e-02 4.791881758328123825e-03 3.881580240656354319e-02 -4.068006044793231329e-02 -9.321290206843860270e-04
-4.794983937499999229e+03 4.714653543834145671e-02 -3.756202129860789635e-02 4.790766551215742443e-03 3.880814803510324734e-02 -4.067759487212324609e-02 -9.347234185099994848e-04
-4.793941549687499901e+03 4.713447596513848509e-02 -3.755117134803128559e-02 4.790144794058787993e-03 3.879982355535693817e-02 -4.067460440075544581e-02 -9.373904226992530635e-04
-4.792899161874999663e+03 4.712378172643393037e-02 -3.754084415075396863e-02 4.789945137244230183e-03 3.879074815632773537e-02 -4.067099736734216403e-02 -9.401246055072143282e-04
-4.791856774062499426e+03 4.711432143679763346e-02 -3.753100914844014618e-02 4.790117285858301426e-03 3.878074890377412182e-02 -4.066658986461754721e-02 -9.429204804217126978e-04
-4.790814386249999188e+03 4.710581411608433938e-02 -3.752154923613547355e-02 4.790579317752625098e-03 3.876973633917270290e-02 -4.066128157687132205e-02 -9.457726188493088175e-04
-4.789771998437499860e+03 4.709770601152414582e-02 -3.751207503359971912e-02 4.791248901508692037e-03 3.875751630282778248e-02 -4.065486714263516488e-02 -9.486754199036956424e-04
-4.788729610624999623e+03 4.708997697904341445e-02 -3.750259147330704812e-02 4.792113554464255513e-03 3.874396509110340087e-02 -4.064721201776739373e-02 -9.516234633320006615e-04
-4.787687222812500295e+03 4.708263192161161320e-02 -3.749312244363850466e-02 4.793163891592135649e-03 3.872887906790057483e-02 -4.063810219266469903e-02 -9.546115623820637273e-04
-4.786644834999998238e+03 4.707526238391842449e-02 -3.748348833925715246e-02 4.794285570144943970e-03 3.871198851805680852e-02 -4.062725825659098400e-02 -9.576348692670832953e-04
-4.785602447187499820e+03 4.706756990394100892e-02 -3.747366848804500189e-02 4.795339843250472946e-03 3.869322296781526477e-02 -4.061460037726846717e-02 -9.606887047266004414e-04
-4.784560059374999582e+03 4.705962752132129140e-02 -3.746391197343963697e-02 4.796238869782218882e-03 3.867277457000012353e-02 -4.060031219391460611e-02 -9.637688119572359767e-04
-4.783517671562499345e+03 4.705160081702788877e-02 -3.745439587490795308e-02 4.796976994270790370e-03 3.865073005009985602e-02 -4.058447274540447763e-02 -9.668713476523176390e-04
-4.782475283749999107e+03 4.704322992354594002e-02 -3.744486445898918131e-02 4.797552130383812320e-03 3.862701972852146393e-02 -4.056700554513288648e-02 -9.699929083057097588e-04
-4.781432895937499779e+03 4.703435390129996618e-02 -3.743508072450481977e-02 4.798002162426246928e-03 3.860151296894990397e-02 -4.054777374540481649e-02 -9.731303882274530085e-04
-4.780390508124998632e+03 4.702472765994775150e-02 -3.742493068892593228e-02 4.798261543055521404e-03 3.857441369679495691e-02 -4.052697597404181923e-02 -9.762811386234304016e-04
-4.779348120312499304e+03 4.701372067169894836e-02 -3.741414107253100002e-02 4.798151764318333949e-03 3.854574287782357167e-02 -4.050462858399977994e-02 -9.794428530881052215e-04
-4.778305732499999976e+03 4.700099848643323613e-02 -3.740257298963114291e-02 4.797574932382446186e-03 3.851549171621498208e-02 -4.048071878012501207e-02 -9.826135319550165139e-04
-4.777263344687499739e+03 4.698681826987195775e-02 -3.739036072578084263e-02 4.796592384411583858e-03 3.848382713487868284e-02 -4.045540975903459679e-02 -9.857913120779502551e-04
-4.776220956874999501e+03 4.697105349729126939e-02 -3.737745281246215162e-02 4.795166579729033887e-03 3.845095663924671947e-02 -4.042890546994573620e-02 -9.889744153495055434e-04
-4.775178569062499264e+03 4.695351297741805208e-02 -3.736365802388093293e-02 4.793297538817881988e-03 3.841697741308966463e-02 -4.040129943854416095e-02 -9.921610127272514120e-04
-4.774136181249999936e+03 4.693378783010692529e-02 -3.734871960291447773e-02 4.790909187559902818e-03 3.838167660462966924e-02 -4.037237500890451802e-02 -9.953492021374263452e-04
-4.773093793437499698e+03 4.691136419842896477e-02 -3.733235204954168246e-02 4.787887245488955772e-03 3.834485740417711147e-02 -4.034193121400733023e-02 -9.985369049151085127e-04
-4.772051405624999461e+03 4.688672973309036124e-02 -3.731484154341502268e-02 4.784332547266060241e-03 3.830656317744823847e-02 -4.031000666378813796e-02 -1.001721743169947795e-03
-4.771009017812499224e+03 4.685999492332238586e-02 -3.729627453239294649e-02 4.780257188455498164e-03 3.826666469732647319e-02 -4.027646670850137944e-02 -1.004901005587451610e-03
-4.769966629999998986e+03 4.683113868816879410e-02 -3.727659447237173518e-02 4.775678827035768209e-03 3.822533980530357783e-02 -4.024148296818991916e-02 -1.008071581443173914e-03
-4.768924242187499658e+03 4.680026492183500531e-02 -3.725570901482758157e-02 4.770695441395917356e-03 3.818288565144597330e-02 -4.020534565246303149e-02 -1.011230000508529965e-03
-4.767881854374999421e+03 4.676788473865284290e-02 -3.723392929722545847e-02 4.765407039384730870e-03 3.813944766770981792e-02 -4.016819231460559692e-02 -1.014372323447887544e-03
-4.766839466562499183e+03 4.673425930856660304e-02 -3.721154937049948874e-02 4.759797166485895022e-03 3.809522667513042665e-02 -4.013021506286368334e-02 -1.017494193866630295e-03
-4.765797078749999855e+03 4.669989000088751313e-02 -3.718890448327331205e-02 4.753948948269482062e-03 3.805035338859479033e-02 -4.009153504582028266e-02 -1.020590828612739009e-03
-4.764754690937499618e+03 4.666490312890482495e-02 -3.716593549536846564e-02 4.747955099563491883e-03 3.800471661515165273e-02 -4.005203095596178431e-02 -1.023657170405066442e-03
-4.763712303124998471e+03 4.662918285888740383e-02 -3.714243260746737108e-02 4.741862358708432215e-03 3.795822305533527730e-02 -4.001159866892770034e-02 -1.026687806796213907e-03
-4.762669915312499143e+03 4.659285462252671373e-02 -3.711832370989268798e-02 4.735769323346275886e-03 3.791095375047574823e-02 -3.997030778032946430e-02 -1.029677014926856518e-03
-4.761627527499999815e+03 4.655625937015018395e-02 -3.709373649990347493e-02 4.729782513244644784e-03 3.786308981067215695e-02 -3.992832738607438037e-02 -1.032618787701110839e-03
-4.760585139687499577e+03 4.651942757240877524e-02 -3.706872672830720250e-02 4.723889163386063572e-03 3.781483555342662894e-02 -3.988584977597651321e-02 -1.035507111274946469e-03
-4.759542751874999340e+03 4.648221632665085895e-02 -3.704325339145317364e-02 4.718038215141758494e-03 3.776618942554590269e-02 -3.984286098970236945e-02 -1.038335782078231642e-03
-4.758500364062499102e+03 4.644454516367125391e-02 -3.701724736741908439e-02 4.712223901789427613e-03 3.771727922958497542e-02 -3.979947614662734251e-02 -1.041098458521183328e-03
-4.757457976249999774e+03 4.640641209531624900e-02 -3.699059012033730637e-02 4.706504313285648534e-03 3.766831901969383556e-02 -3.975589656267098509e-02 -1.043788771488574985e-03
-4.756415588437500446e+03 4.636764251640210222e-02 -3.696315111903955564e-02 4.700857377705896199e-03 3.761903479009955087e-02 -3.971183596025978924e-02 -1.046400585080123520e-03
-4.755373200624999299e+03 4.632856397944966342e-02 -3.693504403517601509e-02 4.695389931901624778e-03 3.756932246158110889e-02 -3.966717785578046523e-02 -1.048927697099677524e-03
-4.754330812812499971e+03 4.628911638156383429e-02 -3.690631087587226827e-02 4.690050788239327403e-03 3.751938618202865089e-02 -3.962211406585890161e-02 -1.051363941915125361e-03
-4.753288424999999734e+03 4.624929356312705575e-02 -3.687692465527631080e-02 4.684850167483826239e-03 3.746944700660772426e-02 -3.957685385492925451e-02 -1.053703424160762304e-03
-4.752246037187499496e+03 4.620933194907986263e-02 -3.684687516488917292e-02 4.679911215606812058e-03 3.741949430226505779e-02 -3.953137567427897348e-02 -1.055940686006959792e-03
-4.751203649374999259e+03 4.616933983867649305e-02 -3.681617246479344102e-02 4.675283034322135975e-03 3.736935801936269730e-02 -3.948549888045076173e-02 -1.058070430544031130e-03
-4.750161261562499931e+03 4.612931607707979054e-02 -3.678476309857561105e-02 4.670991798892731688e-03 3.731872865352112156e-02 -3.943890363221255746e-02 -1.060087489345721201e-03
-4.749118873749999693e+03 4.608909410637775095e-02 -3.675258889726881750e-02 4.666983259216970353e-03 3.726752475142229570e-02 -3.939149916167211662e-02 -1.061987205124910677e-03
-4.748076485937499456e+03 4.604857318949674705e-02 -3.671962375095150916e-02 4.663220089138643554e-03 3.721600571132330226e-02 -3.934353647352662603e-02 -1.063765381101659281e-03
-4.747034098124999218e+03 4.600779102854346547e-02 -3.668582347294145618e-02 4.659743112744068466e-03 3.716445854467726601e-02 -3.929529446396467368e-02 -1.065417959643704489e-03
-4.745991710312499890e+03 4.596706219450070324e-02 -3.665131155373289179e-02 4.656647935293519586e-03 3.711322630310207038e-02 -3.924710813575073981e-02 -1.066940916324332113e-03
-4.744949322499999653e+03 4.592666574434392524e-02 -3.661633108281922566e-02 4.653952585021701484e-03 3.706234945816287707e-02 -3.919901113085324379e-02 -1.068330836345186829e-03
-4.743906934687499415e+03 4.588711970785418898e-02 -3.658116656908415310e-02 4.651773773981284117e-03 3.701181775929675982e-02 -3.915098711866901726e-02 -1.069584679686126768e-03
-4.742864546874999178e+03 4.584839118920900486e-02 -3.654570739030436888e-02 4.650150177367645341e-03 3.696147544785320649e-02 -3.910287444401892853e-02 -1.070699498082867745e-03
-4.741822159062499850e+03 4.581032653148520151e-02 -3.650982210228020247e-02 4.649070475907410641e-03 3.691130275983824094e-02 -3.905464740904467102e-02 -1.071672324603213959e-03
-4.740779771250000522e+03 4.577311661269663212e-02 -3.647360201298302518e-02 4.648584324639125354e-03 3.686146069961383082e-02 -3.900646250796221265e-02 -1.072500904174194603e-03
-4.739737383437500284e+03 4.573664847470475942e-02 -3.643710138230567275e-02 4.648608146687530432e-03 3.681182827451290329e-02 -3.895819480714345778e-02 -1.073183266315277029e-03
-4.738694995624999137e+03 4.570091929668875647e-02 -3.640034379444665597e-02 4.649128730437723095e-03 3.676267678570435682e-02 -3.891011197269456795e-02 -1.073717593495108385e-03
-4.737652607812499809e+03 4.566598223956744307e-02 -3.636340984594658987e-02 4.650132285215520869e-03 3.671420310898717426e-02 -3.886240717821200230e-02 -1.074102034612414236e-03
-4.736610219999999572e+03 4.563236911973748977e-02 -3.632660321991219854e-02 4.651732966507338141e-03 3.666662205873623404e-02 -3.881529349152843672e-02 -1.074335716396101993e-03
-4.735567832187499334e+03 4.560051721424088211e-02 -3.629028302547743223e-02 4.653970172451240249e-03 3.662007965953560651e-02 -3.876891580170590407e-02 -1.074418071085148562e-03
-4.734525444375000916e+03 4.556995017046951146e-02 -3.625428504350163006e-02 4.656687796044386290e-03 3.657429118592381984e-02 -3.872298904285082638e-02 -1.074348928463503055e-03
-4.733483056562499769e+03 4.553990706402616384e-02 -3.621818236420748516e-02 4.659718722409693023e-03 3.652898983307697328e-02 -3.867724668259019116e-02 -1.074128424756610025e-03
-4.732440668749999531e+03 4.551057270891109563e-02 -3.618205112738800272e-02 4.663117334308794666e-03 3.648410844547941151e-02 -3.863162470104896523e-02 -1.073758127784777512e-03
-4.731398280937499294e+03 4.548204750367677157e-02 -3.614593338269386780e-02 4.666912995256601582e-03 3.643961259671518044e-02 -3.858609292328579049e-02 -1.073240163285309580e-03
-4.730355893124999966e+03 4.545452267135637048e-02 -3.610978826437311051e-02 4.671221886206942606e-03 3.639568394931462503e-02 -3.854083896521394437e-02 -1.072577507949661188e-03
-4.729313505312499728e+03 4.542804214771001964e-02 -3.607356455452274263e-02 4.676091486423785207e-03 3.635227606065397077e-02 -3.849582374618279457e-02 -1.071773842764414501e-03
-4.728271117499999491e+03 4.540243187012418802e-02 -3.603717066863576513e-02 4.681480496196849250e-03 3.630925047018383756e-02 -3.845091995848430588e-02 -1.070834744150232646e-03
-4.727228729687499253e+03 4.537800448095073019e-02 -3.600077587688035180e-02 4.687460641100681287e-03 3.626659633968885854e-02 -3.840612962698317090e-02 -1.069766643647157914e-03
-4.726186341874999925e+03 4.535470791514147060e-02 -3.596447362537311815e-02 4.693959204571745980e-03 3.622431230252563805e-02 -3.836146662175347888e-02 -1.068577159613920196e-03
-4.725143954062499688e+03 4.533238292525425261e-02 -3.592819369288873660e-02 4.700931688652887526e-03 3.618266229024918318e-02 -3.831721186045886074e-02 -1.067274785104837262e-03
-4.724101566250000360e+03 4.531138663074110728e-02 -3.589229183974260162e-02 4.708378901287643518e-03 3.614185586177813547e-02 -3.827359549828967394e-02 -1.065869818255770103e-03
-4.723059178437498304e+03 4.529183787778080089e-02 -3.585691904847179007e-02 4.716284937980994366e-03 3.610179805402397024e-02 -3.823054460326941184e-02 -1.064373274622723185e-03
-4.722016790624999885e+03 4.527343552225260997e-02 -3.582203374262077356e-02 4.724520166011125268e-03 3.606238773792697777e-02 -3.818798212967143557e-02 -1.062797195872226081e-03
-4.720974402812499648e+03 4.525641003503545062e-02 -3.578779995718156526e-02 4.733117843209246577e-03 3.602366914126865077e-02 -3.814597799487626922e-02 -1.061154426803808358e-03
-4.719932014999999410e+03 4.524099333215087643e-02 -3.575437200178030461e-02 4.742116810717155947e-03 3.598559902480448491e-02 -3.810451702041215555e-02 -1.059458997803828162e-03
-4.718889627187499173e+03 4.522743360866458839e-02 -3.572173689304490585e-02 4.751647712205893555e-03 3.594816395011397880e-02 -3.806361480562573535e-02 -1.057725427755880875e-03
-4.717847239374999845e+03 4.521585839202335588e-02 -3.568995192785845427e-02 4.761745640681312210e-03 3.591133597747643569e-02 -3.802327368123697288e-02 -1.055968851880266643e-03
-4.716804851562498698e+03 4.520600233162196113e-02 -3.565880202576304780e-02 4.772385538738249840e-03 3.587511173988547353e-02 -3.798352161074710492e-02 -1.054204935430812879e-03
-4.715762463749999370e+03 4.519767526298527210e-02 -3.562821041478479028e-02 4.783510767817450611e-03 3.583923358288178956e-02 -3.794413294943001919e-02 -1.052449683274115462e-03
-4.714720075937499132e+03 4.519072955055836865e-02 -3.559811993046223949e-02 4.795076098611016600e-03 3.580315219185523784e-02 -3.790459069315784552e-02 -1.050719250651304922e-03
-4.713677688124999804e+03 4.518517586475637865e-02 -3.556855342768218409e-02 4.807075277452253943e-03 3.576684188068326997e-02 -3.786490165717170536e-02 -1.049029888244219213e-03
-4.712635300312498657e+03 4.518091957239964152e-02 -3.553941174303412720e-02 4.819510590228541329e-03 3.573039850794788863e-02 -3.782519431619374428e-02 -1.047397904122924139e-03
-4.711592912499999329e+03 4.517784939762017199e-02 -3.551050572154194201e-02 4.832421073359413101e-03 3.569401938453482803e-02 -3.778569752458851155e-02 -1.045839070026839375e-03
-4.710550524687499092e+03 4.517577505153132916e-02 -3.548174643417083968e-02 4.845756121386653008e-03 3.565762793354685517e-02 -3.774636560253571277e-02 -1.044368834494431618e-03
-4.709508136874999764e+03 4.517498749208529590e-02 -3.545328534440467250e-02 4.859585436382752449e-03 3.562111733191664770e-02 -3.770712180976527883e-02 -1.043002238924314699e-03
-4.708465749062499526e+03 4.517558048584956187e-02 -3.542520845603040758e-02 4.873912937748602937e-03 3.558444566543276372e-02 -3.766795303508670839e-02 -1.041753684826973204e-03
-4.707423361249999289e+03 4.517752235248120168e-02 -3.539760858530234533e-02 4.888676376693434043e-03 3.554746871908975869e-02 -3.762874148474087271e-02 -1.040636382825557661e-03
-4.706380973437499051e+03 4.518098823493008759e-02 -3.537063642219961251e-02 4.903888021865023157e-03 3.550992091608272394e-02 -3.758924668661017821e-02 -1.039662885263727783e-03
-4.705338585624999723e+03 4.518571028034193415e-02 -3.534414189246119775e-02 4.919489030841685956e-03 3.547149265525088163e-02 -3.754918270021011945e-02 -1.038845022479618907e-03
-4.704296197812499486e+03 4.519135405850590453e-02 -3.531789049956773202e-02 4.935429370358036631e-03 3.543218375752775484e-02 -3.750857097518414673e-02 -1.038193608828194862e-03
-4.703253809999999248e+03 4.519778186644207718e-02 -3.529176224597262851e-02 4.951700164866979295e-03 3.539210096354069440e-02 -3.746753710065149623e-02 -1.037718068555401130e-03
-4.702211422187499920e+03 4.520508556224059338e-02 -3.526582275882087641e-02 4.968314550976390964e-03 3.535134590851694847e-02 -3.742620014717620847e-02 -1.037427119329628264e-03
-4.701169034374999683e+03 4.521307926330596361e-02 -3.524008547290782833e-02 4.985172908953961965e-03 3.530978278519078528e-02 -3.738444035705808244e-02 -1.037328785933645326e-03
-4.700126646562500355e+03 4.522210595515305936e-02 -3.521490888798456398e-02 5.002267588849407948e-03 3.526729098029145887e-02 -3.734215080591358343e-02 -1.037429912811060331e-03
-4.699084258749999208e+03 4.523193594983977023e-02 -3.519022792194689137e-02 5.019516316037652554e-03 3.522402894456868466e-02 -3.729950095999497867e-02 -1.037736007713149821e-03
-4.698041870937499880e+03 4.524235299713538078e-02 -3.516600738430726569e-02 5.036828537305110265e-03 3.518020476512830064e-02 -3.725670865721015385e-02 -1.038251946040926387e-03
-4.696999483124999642e+03 4.525347833227683775e-02 -3.514235408016006673e-02 5.054211456184407383e-03 3.513575711255384482e-02 -3.721372126522200924e-02 -1.038982076334081994e-03
-4.695957095312499405e+03 4.526545453010116099e-02 -3.511935669965925849e-02 5.071692135351254550e-03 3.509083731750625712e-02 -3.717069631333572155e-02 -1.039929497914736769e-03
-4.694914707499999167e+03 4.527793934036282442e-02 -3.509680917088851826e-02 5.089202484881713041e-03 3.504558621035106653e-02 -3.712777880275240638e-02 -1.041096296200670146e-03
-4.693872319687500749e+03 4.529063189746502377e-02 -3.507451566137922971e-02 5.106689967028606690e-03 3.500006236733223253e-02 -3.708503061418029489e-02 -1.042484123424033135e-03
-4.692829931874999602e+03 4.530282458497180559e-02 -3.505193689637219057e-02 5.124070365434219010e-03 3.495402006519413712e-02 -3.704220889635524011e-02 -1.044094415580555830e-03
-4.691787544062499364e+03 4.531475161004090008e-02 -3.502910613586510125e-02 5.141444103750611623e-03 3.490774540619014099e-02 -3.699960026139632874e-02 -1.045927427603091488e-03
-4.690745156249999127e+03 4.532682786726244945e-02 -3.500620803602381981e-02 5.158926132211793039e-03 3.486150132999693563e-02 -3.695746679144903263e-02 -1.047982730726048500e-03
-4.689702768437499799e+03 4.533913748709613584e-02 -3.498333219381172254e-02 5.176513585992002960e-03 3.481542850374075293e-02 -3.691594777526081145e-02 -1.050259635760028608e-03
-4.688660380624999561e+03 4.535182879329397593e-02 -3.496062587042388092e-02 5.194207077258628479e-03 3.476948392787024972e-02 -3.687499874198355704e-02 -1.052757407056652142e-03
-4.687617992812500233e+03 4.536544595143858494e-02 -3.493842077398168905e-02 5.212112860922501340e-03 3.472352644597162530e-02 -3.683447452379638720e-02 -1.055474038912380084e-03
-4.686575604999999996e+03 4.538007675798857304e-02 -3.491679452738398470e-02 5.230235902179699616e-03 3.467744016744936375e-02 -3.679425418523477043e-02 -1.058407008892700736e-03
-4.685533217187499758e+03 4.539614467246572138e-02 -3.489595317337228220e-02 5.248684975246921403e-03 3.463130279218951113e-02 -3.675440948599935365e-02 -1.061553346904923643e-03
-4.684490829374999521e+03 4.541367218571825543e-02 -3.487590605037443892e-02 5.267466681510134946e-03 3.458534789742855053e-02 -3.671516759273028147e-02 -1.064909847650864815e-03
-4.683448441562500193e+03 4.543252002783077642e-02 -3.485656151519679613e-02 5.286557258707240414e-03 3.453977894619800204e-02 -3.667672225198422703e-02 -1.068471652893114012e-03
-4.682406053749999955e+03 4.545194244080188323e-02 -3.483750935933239978e-02 5.305788889352558262e-03 3.449470303431088208e-02 -3.663916945678116766e-02 -1.072233211235139316e-03
-4.681363665937499718e+03 4.547220447853165398e-02 -3.481889188887559577e-02 5.325222732082925646e-03 3.445029413083570274e-02 -3.660267034354430099e-02 -1.076188106354303677e-03
-4.680321278124999480e+03 4.549340361352630785e-02 -3.480077707909845497e-02 5.344873401711804431e-03 3.440693634330883877e-02 -3.656759492398842931e-02 -1.080329290339795056e-03
-4.679278890312499243e+03 4.551540359749945558e-02 -3.478293816198042149e-02 5.364786208035250345e-03 3.436470080286005424e-02 -3.653399620878946402e-02 -1.084647702964703156e-03
-4.678236502499999915e+03 4.553771170794987388e-02 -3.476489896305084981e-02 5.384952843665303558e-03 3.432335820281098154e-02 -3.650162494587522177e-02 -1.089133371532119898e-03
-4.677194114687500587e+03 4.556007220335535346e-02 -3.474655135102682618e-02 5.405299590966486378e-03 3.428312020559601270e-02 -3.647067048403605100e-02 -1.093775139220018065e-03
-4.676151726874998531e+03 4.558242306609377320e-02 -3.472790217926605139e-02 5.425791989313781191e-03 3.424414312511780967e-02 -3.644126498977694889e-02 -1.098560932329567660e-03
-4.675109339062499203e+03 4.560440821191503319e-02 -3.470874191989213597e-02 5.446356800706469298e-03 3.420628875887965492e-02 -3.641324187625224335e-02 -1.103476558686292694e-03
-4.674066951249999875e+03 4.562521824113704993e-02 -3.468853148505519207e-02 5.466858598267014709e-03 3.416898923413836525e-02 -3.638600305690559839e-02 -1.108506911383619169e-03
-4.673024563437499637e+03 4.564455969303455457e-02 -3.466705606535743639e-02 5.487257828323877963e-03 3.413179023882788321e-02 -3.635906160069356935e-02 -1.113635680932841118e-03
-4.671982175624999400e+03 4.566240995153346416e-02 -3.464432821454843658e-02 5.507536836306869618e-03 3.409482738959063175e-02 -3.633251846844584576e-02 -1.118845539427608957e-03
-4.670939787812499162e+03 4.567844336128488308e-02 -3.462016603918988827e-02 5.527623680303479954e-03 3.405818565925042979e-02 -3.630642084276831938e-02 -1.124117591758943928e-03
-4.669897399999999834e+03 4.569270827489818609e-02 -3.459467292541588274e-02 5.547490971330183360e-03 3.402165107433816060e-02 -3.628051560874600429e-02 -1.129432267203918589e-03
-4.668855012187499597e+03 4.570495418532192350e-02 -3.456793903558818409e-02 5.566968510958511009e-03 3.398497702715475716e-02 -3.625451548457490902e-02 -1.134769228710073331e-03
-4.667812624374999359e+03 4.571505976913303737e-02 -3.453991979077658536e-02 5.586017938166443382e-03 3.394823224227462577e-02 -3.622844713445443066e-02 -1.140107446089904178e-03
-4.666770236562499122e+03 4.572275799139956243e-02 -3.451047386027570468e-02 5.604576497748188155e-03 3.391160093646814616e-02 -3.620245174731992477e-02 -1.145425405425891255e-03
-4.665727848749998884e+03 4.572766959673348064e-02 -3.447928089455544465e-02 5.622614731279995497e-03 3.387505679182023499e-02 -3.617645961387611075e-02 -1.150701411027935930e-03
-4.664685460937499556e+03 4.573042628241135582e-02 -3.444670037778214955e-02 5.640268980290287677e-03 3.383858202720038677e-02 -3.615040931212229469e-02 -1.155913642460953093e-03
-4.663643073124999319e+03 4.573199782488363008e-02 -3.441326269179707104e-02 5.657759113711271354e-03 3.380226332529494282e-02 -3.612434359567935627e-02 -1.161040135192212145e-03
-4.662600685312499991e+03 4.573255382418536796e-02 -3.437907953055398952e-02 5.675114153783094098e-03 3.376612562932820166e-02 -3.609824474703957758e-02 -1.166059558855689696e-03
-4.661558297499999753e+03 4.573211398186340787e-02 -3.434414508176588526e-02 5.692346835092803974e-03 3.373002938964792669e-02 -3.607193103784678972e-02 -1.170950824099428701e-03
-4.660515909687498606e+03 4.573051944128059959e-02 -3.430828779385999144e-02 5.709463431003704639e-03 3.369370368501223290e-02 -3.604509018937519099e-02 -1.175693252181478181e-03
-4.659473521874998369e+03 4.572806889579376921e-02 -3.427151211916282247e-02 5.726611079806443946e-03 3.365717230268561178e-02 -3.601770556606309626e-02 -1.180266631688738771e-03
-4.658431134062499950e+03 4.572438785520917259e-02 -3.423366408492289209e-02 5.743679805635423623e-03 3.362048479289850983e-02 -3.598978916537857314e-02 -1.184652186240032308e-03
-4.657388746249999713e+03 4.571955772227676712e-02 -3.419489845084031088e-02 5.760633118226213788e-03 3.358376093451062583e-02 -3.596142445913899643e-02 -1.188831762314185954e-03
-4.656346358437499475e+03 4.571380201444347896e-02 -3.415525908861781479e-02 5.777560804356085371e-03 3.354707232419901902e-02 -3.593264839758503887e-02 -1.192788036693009706e-03
-4.655303970624999238e+03 4.570747795421687548e-02 -3.411471173692025294e-02 5.794658510768539716e-03 3.351066479333648929e-02 -3.590367440187700737e-02 -1.196504804270259259e-03
-4.654261582812499910e+03 4.570086696452515390e-02 -3.407335004197975525e-02 5.812020166305519910e-03 3.347467815067716596e-02 -3.587461398729135248e-02 -1.199967918307095214e-03
-4.653219195000000582e+03 4.569400145345461212e-02 -3.403118776551299768e-02 5.829655124071984017e-03 3.343898409945189609e-02 -3.584531251337724073e-02 -1.203164206962670582e-03
-4.652176807187499435e+03 4.568628205465212477e-02 -3.398791179696232512e-02 5.847420301814109170e-03 3.340296538757641515e-02 -3.581512873253404894e-02 -1.206081672478815378e-03
-4.651134419374999197e+03 4.567721980052865532e-02 -3.394320183065440560e-02 5.865231382647186770e-03 3.336622519938494541e-02 -3.578364537906928572e-02 -1.208710089842167552e-03
-4.650092031562499869e+03 4.566717653314440739e-02 -3.389724743079292751e-02 5.883174578063620971e-03 3.332901340408113422e-02 -3.575109654570707285e-02 -1.211041570812971266e-03
-4.649049643749999632e+03 4.565621720589178867e-02 -3.385013000493929808e-02 5.901241616474241225e-03 3.329119703704973288e-02 -3.571733588556701144e-02 -1.213069424258640368e-03
-4.648007255937499394e+03 4.564470024733993658e-02 -3.380195160458820264e-02 5.919560493745476722e-03 3.325228471002675268e-02 -3.568186117183180101e-02 -1.214788230902525681e-03
-4.646964868124999157e+03 4.563295516343556651e-02 -3.375297851229426549e-02 5.938162855308766822e-03 3.321185915446019793e-02 -3.564424845884973936e-02 -1.216194652194767896e-03
-4.645922480312499829e+03 4.562100519213196231e-02 -3.370340504419112870e-02 5.956963244996095475e-03 3.316953963283797435e-02 -3.560411473542912653e-02 -1.217287551295572617e-03
-4.644880092499999591e+03 4.560885178097984910e-02 -3.365334694424022138e-02 5.975904605973072700e-03 3.312514889449245936e-02 -3.556128280736561148e-02 -1.218066956436579746e-03
-4.643837704687498444e+03 4.559628982879970760e-02 -3.360271675312202777e-02 5.994928087126887364e-03 3.307853710207600550e-02 -3.551560502575610428e-02 -1.218533961840054811e-03
-4.642795316874999116e+03 4.558324596745420149e-02 -3.355133383463650837e-02 6.014087292665327295e-03 3.302926378702501775e-02 -3.546664750169145619e-02 -1.218691857333215750e-03
-4.641752929062499788e+03 4.557013439022351842e-02 -3.349949570350842232e-02 6.033440561811825517e-03 3.297713411087691698e-02 -3.541422550823902782e-02 -1.218545698681053032e-03
-4.640710541249999551e+03 4.555689030139104673e-02 -3.344722004307648655e-02 6.052946585745449561e-03 3.292188652430846213e-02 -3.535808970322344702e-02 -1.218101589457493313e-03
-4.639668153437499313e+03 4.554323279710202621e-02 -3.339448835572043223e-02 6.072473981253014713e-03 3.286345628232200528e-02 -3.529818921438550305e-02 -1.217366466031743035e-03
-4.638625765624999985e+03 4.552856227047983456e-02 -3.334096770897879841e-02 6.091889255021968458e-03 3.280174297082277812e-02 -3.523444165814025586e-02 -1.216349343658734315e-03
-4.637583377812499748e+03 4.551238376062839708e-02 -3.328628737550217570e-02 6.111130271845511587e-03 3.273669865946440133e-02 -3.516681962968023351e-02 -1.215060485107918907e-03
-4.636540990000000420e+03 4.549476746218152762e-02 -3.323035990550946006e-02 6.130275693852270044e-03 3.266809865331428420e-02 -3.509512058657153488e-02 -1.213510966628627294e-03
-4.635498602187499273e+03 4.547550207977519438e-02 -3.317295865609559691e-02 6.149333250626815191e-03 3.259562909363471900e-02 -3.501905414254922327e-02 -1.211712524457251488e-03
-4.634456214374999945e+03 4.545446117077833054e-02 -3.311401614144329070e-02 6.168273608806468938e-03 3.251926462608836083e-02 -3.493862239624385968e-02 -1.209678885077745958e-03
-4.633413826562499708e+03 4.543149145419060619e-02 -3.305348273128978082e-02 6.187044887405479011e-03 3.243925086489991838e-02 -3.485410031221045091e-02 -1.207424723655264528e-03
-4.632371438749999470e+03 4.540677815912546461e-02 -3.299148467534249868e-02 6.205676503761642891e-03 3.235546877858987841e-02 -3.476540002880272595e-02 -1.204965625106419217e-03
-4.631329050937499233e+03 4.538029893229340861e-02 -3.292808828199620536e-02 6.224124055162892633e-03 3.226764335088250918e-02 -3.467227909160693761e-02 -1.202317870362209227e-03
-4.630286663125000814e+03 4.535207401881410222e-02 -3.286312418275438157e-02 6.242482267574218577e-03 3.217568977546489406e-02 -3.457468898371814786e-02 -1.199499604126627551e-03
-4.629244275312498758e+03 4.532249233854166587e-02 -3.279659346512195373e-02 6.260944941864942000e-03 3.207972620896880345e-02 -3.447278556792509469e-02 -1.196529679478144752e-03
-4.628201887499999430e+03 4.529165074243420713e-02 -3.272840339480256877e-02 6.279607079176951004e-03 3.197977731684049918e-02 -3.436663291059711967e-02 -1.193427796878311761e-03
-4.627159499687499192e+03 4.526028518220471392e-02 -3.265901962118100688e-02 6.298604079206354331e-03 3.187624637371113540e-02 -3.425667485454478994e-02 -1.190214240416827491e-03
-4.626117111874999864e+03 4.522901113262259298e-02 -3.258891647284406501e-02 6.318006542042247167e-03 3.176945499415643331e-02 -3.414327597617897864e-02 -1.186910491011274613e-03
-4.625074724062499627e+03 4.519790026076044021e-02 -3.251816564027493889e-02 6.337814340925379715e-03 3.165930172268685561e-02 -3.402637819591339957e-02 -1.183538236613275452e-03
-4.624032336249999389e+03 4.516617825796489377e-02 -3.244651626518349485e-02 6.357765595524971815e-03 3.154579099658342406e-02 -3.390602984612959420e-02 -1.180119424773088321e-03
-4.622989948437499152e+03 4.513296086238711285e-02 -3.237345789467500207e-02 6.377673313667449155e-03 3.142912913317198048e-02 -3.378248126887917896e-02 -1.176676067853600757e-03
-4.621947560624999824e+03 4.509740112593967759e-02 -3.229853116837892030e-02 6.397343596051582003e-03 3.130925757368935997e-02 -3.365571788684654925e-02 -1.173230156578594858e-03
-4.620905172812499586e+03 4.505906548224731384e-02 -3.222147272434641024e-02 6.416691229948602235e-03 3.118615373504298946e-02 -3.352576013162997942e-02 -1.169803198293490861e-03
-4.619862785000000258e+03 4.501826802481199291e-02 -3.214253257652057577e-02 6.435748487161353608e-03 3.105977668065782252e-02 -3.339260885228238079e-02 -1.166416085812277187e-03
-4.618820397187498202e+03 4.497554019434251565e-02 -3.206197391286409043e-02 6.454649614245973333e-03 3.093015262286372830e-02 -3.325633091831424470e-02 -1.163089147725259289e-03
-4.617778009374999783e+03 4.493077932816075953e-02 -3.197974288901545004e-02 6.473370139357711994e-03 3.079713971654474830e-02 -3.311682254773858081e-02 -1.159841415596916904e-03
-4.616735621562499546e+03 4.488420113135986600e-02 -3.189588533826197975e-02 6.491994790830084641e-03 3.066088168296362063e-02 -3.297426356087791721e-02 -1.156690938957145474e-03
-4.615693233749999308e+03 4.483585277117114326e-02 -3.181032372760266014e-02 6.510585866548865806e-03 3.052127681977821055e-02 -3.282858598632665270e-02 -1.153654583274218689e-03
-4.614650845937499980e+03 4.478604782000747409e-02 -3.172331482115049728e-02 6.529171937403547427e-03 3.037839967494728941e-02 -3.267989615800102193e-02 -1.150748241526869950e-03
-4.613608458125000652e+03 4.473546865998806465e-02 -3.163520797546607449e-02 6.547919553443107450e-03 3.023235038499069369e-02 -3.252832181065212075e-02 -1.147985712830715049e-03
-4.612566070312498596e+03 4.468353221811363629e-02 -3.154582601844492518e-02 6.566625785949678148e-03 3.008301694104811505e-02 -3.237377614221210315e-02 -1.145379600581993181e-03
-4.611523682499999268e+03 4.463001398876192266e-02 -3.145502320537905266e-02 6.585251260149124763e-03 2.993035303912165712e-02 -3.221623503313163217e-02 -1.142940997004987741e-03
-4.610481294687499940e+03 4.457555615162291790e-02 -3.136295482467788692e-02 6.604039090324462236e-03 2.977451348259805078e-02 -3.205587272456353332e-02 -1.140679620982741052e-03
-4.609438906874999702e+03 4.452044853522583306e-02 -3.126971410513303823e-02 6.623087502981349003e-03 2.961588075007064169e-02 -3.189308611638677626e-02 -1.138602683158064684e-03
-4.608396519062499465e+03 4.446504739504198583e-02 -3.117535987834276281e-02 6.642545282378215996e-03 2.945457973295442788e-02 -3.172801189739202221e-02 -1.136716082218790442e-03
-4.607354131249999227e+03 4.440941854010185819e-02 -3.107976956677939787e-02 6.662506430292975193e-03 2.929041037412702386e-02 -3.156045872234530120e-02 -1.135024174109138017e-03
-4.606311743437499899e+03 4.435418187670958634e-02 -3.098327863114959738e-02 6.683113085612301177e-03 2.912402859483999296e-02 -3.139108828184467709e-02 -1.133529843502341849e-03
-4.605269355624999662e+03 4.430004372093013232e-02 -3.088620499465666303e-02 6.704559379260091774e-03 2.895622606163174642e-02 -3.122069344436028890e-02 -1.132233691364271022e-03
-4.604226967812499424e+03 4.424689841204339918e-02 -3.078851105996679993e-02 6.726811335347863269e-03 2.878738440001274781e-02 -3.104965509073251070e-02 -1.131135345359878626e-03
-4.603184579999999187e+03 4.419433163788648311e-02 -3.069005262114109234e-02 6.749733914323739065e-03 2.861770448764525132e-02 -3.087817126298408529e-02 -1.130233387669415035e-03
-4.602142192187499859e+03 4.414126041683864854e-02 -3.059016809181508423e-02 6.773116235107104824e-03 2.844730846789883527e-02 -3.070635905211486008e-02 -1.129525292108012188e-03
-4.601099804374999621e+03 4.408761973844042142e-02 -3.048883970168136601e-02 6.796934789074134294e-03 2.827672104794691152e-02 -3.053473492781683465e-02 -1.129006939934964820e-03
-4.600057416562499384e+03 4.403459270510770573e-02 -3.038674575857741589e-02 6.821442102075465745e-03 2.810662026013861087e-02 -3.036396773354715223e-02 -1.128673736704267861e-03
-4.599015028749999146e+03 4.398334740983328439e-02 -3.028449329919188915e-02 6.846918839000654122e-03 2.793739451704931737e-02 -3.019443553123227555e-02 -1.128520507091483431e-03
-4.597972640937499818e+03 4.393458103313890167e-02 -3.018251403935136648e-02 6.873497796615881880e-03 2.776947203724629276e-02 -3.002655437061578850e-02 -1.128541166684752205e-03
-4.596930253124999581e+03 4.388858956052985039e-02 -3.008090421741816886e-02 6.901278875828129912e-03 2.760307402495525836e-02 -2.986053104205827272e-02 -1.128728508551511299e-03
-4.595887865312500253e+03 4.384579743035224575e-02 -2.997981532679870956e-02 6.930398627043713768e-03 2.743863210212040687e-02 -2.969678208266589639e-02 -1.129074990272745408e-03
-4.594845477499999106e+03 4.380677968004324796e-02 -2.987947692699456995e-02 6.961029643911294598e-03 2.727643091546137766e-02 -2.953557626805656741e-02 -1.129572676297595094e-03
-4.593803089687499778e+03 4.377175031131899652e-02 -2.977990816219642720e-02 6.993269378506159449e-03 2.711686170728850459e-02 -2.937728746576601796e-02 -1.130212879238755817e-03
-4.592760701874999540e+03 4.374085261398628910e-02 -2.968112060709829705e-02 7.027183811549446782e-03 2.695952965538285506e-02 -2.922150203528700932e-02 -1.130986189952076261e-03
-4.591718314062499303e+03 4.371429637908613719e-02 -2.958323307455461293e-02 7.062818503357683013e-03 2.680437339285675694e-02 -2.906813922053211319e-02 -1.131882913837675740e-03
-4.590675926249999975e+03 4.369207833583628464e-02 -2.948645552197243572e-02 7.100067012739377098e-03 2.665162036752007427e-02 -2.891740639095881707e-02 -1.132893011719371618e-03
-4.589633538437499737e+03 4.367483801913511765e-02 -2.939121229004959882e-02 7.139037027007135230e-03 2.650139587878532627e-02 -2.876940708388274134e-02 -1.134005602548706021e-03
-4.588591150624999500e+03 4.366336592957870133e-02 -2.929801085834091157e-02 7.179870180818104936e-03 2.635371734889232348e-02 -2.862413556174747686e-02 -1.135209106427576909e-03
-4.587548762812500172e+03 4.365824120859547464e-02 -2.920719586264651155e-02 7.222683714590854946e-03 2.620850221160210547e-02 -2.848148502552641514e-02 -1.136491406962156355e-03
-4.586506374999999935e+03 4.366005497126734802e-02 -2.911883544383717451e-02 7.267739246214315052e-03 2.606561674162538589e-02 -2.834129635597202115e-02 -1.137839807173317850e-03
-4.585463987187499697e+03 4.366894117176019219e-02 -2.903314001377968120e-02 7.314998976738696507e-03 2.592449083448084349e-02 -2.820297185027652309e-02 -1.139240507897839151e-03
-4.584421599374999460e+03 4.368436632918492463e-02 -2.894993549308250147e-02 7.364283221472029198e-03 2.578423472175629325e-02 -2.806559240289784041e-02 -1.140678840570774665e-03
-4.583379211562499222e+03 4.370554938843187326e-02 -2.886875945662181753e-02 7.415432807125643677e-03 2.564426428828421242e-02 -2.792854294773705615e-02 -1.142139329726420995e-03
-4.582336823749999894e+03 4.373165884292217614e-02 -2.878906046344625533e-02 7.468307745879625842e-03 2.550455268617405832e-02 -2.779176371013303282e-02 -1.143605511979490499e-03
-4.581294435937499657e+03 4.376329324804636989e-02 -2.871075935579463223e-02 7.523246960359725698e-03 2.536543048633437339e-02 -2.765555034266625398e-02 -1.145059928165940511e-03
-4.580252048124998510e+03 4.380042246848191156e-02 -2.863369778400058976e-02 7.580314983228863233e-03 2.522713736744737825e-02 -2.752010604156652357e-02 -1.146484337059574610e-03
-4.579209660312499182e+03 4.384229021605538096e-02 -2.855739304458593600e-02 7.639375007999891880e-03 2.508947729072057847e-02 -2.738519694509566199e-02 -1.147859827187543494e-03
-4.578167272499999854e+03 4.388787594442278284e-02 -2.848122879249139969e-02 7.700224792867023209e-03 2.495197296028816777e-02 -2.725030663467809672e-02 -1.149166837194967291e-03
-4.577124884687499616e+03 4.393729751905271763e-02 -2.840516235254894606e-02 7.762944556298600855e-03 2.481396921975309935e-02 -2.711474121217215261e-02 -1.150385996209525759e-03
-4.576082496874999379e+03 4.399098647206598628e-02 -2.832926743018942747e-02 7.827713232093660295e-03 2.467534738247480902e-02 -2.697834339132635512e-02 -1.151498004425774132e-03
-4.575040109062499141e+03 4.404853977338964166e-02 -2.825336640360388493e-02 7.894418268381213355e-03 2.453608911199506651e-02 -2.684105678561592156e-02 -1.152483836810424276e-03
-4.573997721249999813e+03 4.410995960011451777e-02 -2.817743874723946385e-02 7.963071146110256224e-03 2.439590168637513143e-02 -2.670255116498482933e-02 -1.153324739304847435e-03
-4.572955333437500485e+03 4.417495573130366532e-02 -2.810136014824323250e-02 8.033589122650515446e-03 2.425490763408472139e-02 -2.656291466465868917e-02 -1.154003515286984105e-03
-4.571912945624999338e+03 4.424313031689975501e-02 -2.802466238347317562e-02 8.106007363705633462e-03 2.411290702304899267e-02 -2.642191492726549823e-02 -1.154503952108252999e-03
-4.570870557812500010e+03 4.431472031356881863e-02 -2.794698867481372820e-02 8.180622336613376303e-03 2.396965360144100859e-02 -2.627927597124494336e-02 -1.154811184901970633e-03
-4.569828169999999773e+03 4.438997659046040739e-02 -2.786843722317429092e-02 8.257510343650416307e-03 2.382499017553256840e-02 -2.613481267784167547e-02 -1.154911251154554621e-03
-4.568785782187499535e+03 4.446861945470213101e-02 -2.778902058296163144e-02 8.336525357928174090e-03 2.367895083846286233e-02 -2.598853702459574810e-02 -1.154793093066443753e-03
-4.567743394374999298e+03 4.455048735662207188e-02 -2.770876545922934184e-02 8.417573321730199148e-03 2.353151284696228251e-02 -2.584040693168841371e-02 -1.154447042363068200e-03
-4.566701006562499970e+03 4.463631621056986243e-02 -2.762809064350734908e-02 8.500812964595604732e-03 2.338304434333875192e-02 -2.569077489027355582e-02 -1.153865273467399996e-03
-4.565658618749999732e+03 4.472649615675733381e-02 -2.754719540582532475e-02 8.586339589175992840e-03 2.323313175206747488e-02 -2.553921407829050708e-02 -1.153041163111518481e-03
-4.564616230937499495e+03 4.482110556668252727e-02 -2.746609140526597159e-02 8.674186538522671297e-03 2.308167593712997720e-02 -2.538561863055682766e-02 -1.151971346713425446e-03
-4.563573843124999257e+03 4.491939597492867337e-02 -2.738446003072117149e-02 8.764138681757661919e-03 2.292876198564935616e-02 -2.523006914729412561e-02 -1.150653580822383207e-03
-4.562531455312499929e+03 4.502101876653318707e-02 -2.730214772019057962e-02 8.856098302437944228e-03 2.277452011784281138e-02 -2.507269478536278129e-02 -1.149087333759981700e-03
-4.561489067499999692e+03 4.512628094106968524e-02 -2.721956174794699229e-02 8.950015262830865112e-03 2.261909123353526146e-02 -2.491363762890000041e-02 -1.147273197682369258e-03
-4.560446679687499454e+03 4.523493263722215552e-02 -2.713674776821787746e-02 9.045741871572038004e-03 2.246264351079173271e-02 -2.475307209822755899e-02 -1.145214293717911622e-03
-4.559404291874999217e+03 4.534696636630971417e-02 -2.705366617970074786e-02 9.143293798974414660e-03 2.230501882060816066e-02 -2.459084698595221871e-02 -1.142914082672028160e-03
-4.558361904062499889e+03 4.546181812223408503e-02 -2.697002549630314605e-02 9.242534425325089550e-03 2.214646577298661975e-02 -2.442721908566843764e-02 -1.140376656340909159e-03
-4.557319516249999651e+03 4.557831679551948428e-02 -2.688510203064800597e-02 9.343239714641470711e-03 2.198742936257960801e-02 -2.426264180365531736e-02 -1.137606220537852944e-03
-4.556277128437500323e+03 4.569588414110855451e-02 -2.679839182809421252e-02 9.445372234309593051e-03 2.182800795004877573e-02 -2.409722422588858257e-02 -1.134608137919901685e-03
-4.555234740624999176e+03 4.581394467040501156e-02 -2.670949610199447460e-02 9.548843675921467669e-03 2.166830121952410815e-02 -2.393107537858298398e-02 -1.131387079529436179e-03
-4.554192352812499848e+03 4.593176767521192638e-02 -2.661792047230219713e-02 9.653535836964698483e-03 2.150835409757376193e-02 -2.376424866682655054e-02 -1.127947284626395390e-03
-4.553149964999999611e+03 4.604888531176907357e-02 -2.652325506030730681e-02 9.759419533554251208e-03 2.134821746314916058e-02 -2.359680212290488771e-02 -1.124292329877862049e-03
-4.552107577187499373e+03 4.616506884778376341e-02 -2.642530944243236951e-02 9.866475358431684925e-03 2.118762835493024493e-02 -2.342848012283393552e-02 -1.120425883951845078e-03
-4.551065189374999136e+03 4.628049531322575572e-02 -2.632420179283560813e-02 9.974732800585389692e-03 2.102634099591616304e-02 -2.325904177657379251e-02 -1.116350390328814954e-03
-4.550022801562499808e+03 4.639487137521607768e-02 -2.621988212532104512e-02 1.008407018006740596e-02 2.086418667651476072e-02 -2.308832138431347880e-02 -1.112067353899359691e-03
-4.548980413749999570e+03 4.650750175532646774e-02 -2.611211820117316507e-02 1.019425593884569492e-02 2.070057371500638038e-02 -2.291572867145331982e-02 -1.107577478223470803e-03
-4.547938025937499333e+03 4.661797056711554366e-02 -2.600080731461573008e-02 1.030513313412790080e-02 2.053536877773351130e-02 -2.274113133314263624e-02 -1.102881277704562471e-03
-4.546895638125000005e+03 4.672656822981026414e-02 -2.588630626478092070e-02 1.041666850520724281e-02 2.036904693583252782e-02 -2.256500323228219362e-02 -1.097978148224834421e-03
-4.545853250312499767e+03 4.683391157159597085e-02 -2.576923020356684801e-02 1.052886297462339756e-02 2.020191734748190762e-02 -2.238765041625469590e-02 -1.092866534386393923e-03
-4.544810862499999530e+03 4.694050521671403603e-02 -2.565015435713257144e-02 1.064168119832266043e-02 2.003365536168410024e-02 -2.220874448658171491e-02 -1.087544562448807114e-03
-4.543768474687499292e+03 4.704526066183467581e-02 -2.552869468022468669e-02 1.075477051726346674e-02 1.986360528739639086e-02 -2.202762615709866201e-02 -1.082010434851135789e-03
-4.542726086874999964e+03 4.714701069140087714e-02 -2.540464404272065393e-02 1.086765086361619545e-02 1.969184304917637185e-02 -2.184436672014782727e-02 -1.076261835485724455e-03
-4.541683699062499727e+03 4.724516692775482252e-02 -2.527800843584871934e-02 1.098002524663234565e-02 1.951871990936582604e-02 -2.165931219675019948e-02 -1.070296143692186499e-03
-4.540641311250000399e+03 4.733956061759099498e-02 -2.514874378598308882e-02 1.109183137385770165e-02 1.934457258354055353e-02 -2.147279510990110149e-02 -1.064111263180275930e-03
-4.539598923437498343e+03 4.742970558403091647e-02 -2.501642989896673414e-02 1.120303610624910108e-02 1.916968153852853865e-02 -2.128509319283894766e-02 -1.057705827155204720e-03
-4.538556535624999924e+03 4.751455730764359703e-02 -2.488060532286415910e-02 1.131334774823466831e-02 1.899381695668669878e-02 -2.109597431005097098e-02 -1.051078676682136968e-03
-4.537514147812499687e+03 4.759376482157459676e-02 -2.474139714412981056e-02 1.142252713370887213e-02 1.881660343323742282e-02 -2.090506139674740485e-02 -1.044228981754989930e-03
-4.536471759999999449e+03 4.766729441857760902e-02 -2.459901241678183470e-02 1.153045378665513467e-02 1.863825461834328276e-02 -2.071256936005941296e-02 -1.037157370858066184e-03
-4.535429372187499212e+03 4.773393590399441916e-02 -2.445303580472014265e-02 1.163673036699105698e-02 1.845885915019469456e-02 -2.051859054487468678e-02 -1.029865697339996111e-03
-4.534386984374999884e+03 4.779301000519158710e-02 -2.430325256559270203e-02 1.174112448395363273e-02 1.827815790737882806e-02 -2.032287124158646194e-02 -1.022356667103816287e-03
-4.533344596562499646e+03 4.784472872540272009e-02 -2.415000077018012239e-02 1.184357317555131787e-02 1.809674075319685563e-02 -2.012600844564869929e-02 -1.014633846225923347e-03
-4.532302208749999409e+03 4.788958963395670981e-02 -2.399330549785564856e-02 1.194431287176168054e-02 1.791529221134184613e-02 -1.992869771686198860e-02 -1.006702752760071451e-03
-4.531259820937499171e+03 4.792849025243930278e-02 -2.383363482111992490e-02 1.204355854651810442e-02 1.773385669127714587e-02 -1.973099704969648663e-02 -9.985701792096712479e-04
-4.530217433124999843e+03 4.796114954866140950e-02 -2.367122117315913557e-02 1.214105381106843524e-02 1.755271366507938843e-02 -1.953320158068306070e-02 -9.902439578018380848e-04
-4.529175045312499606e+03 4.798639262580474407e-02 -2.350620460927083794e-02 1.223614140694706358e-02 1.737232917242357080e-02 -1.933579444418304094e-02 -9.817326358797370204e-04
-4.528132657499999368e+03 4.800319454860021984e-02 -2.333815030510288241e-02 1.232852641702584726e-02 1.719262575865464909e-02 -1.913871881778520315e-02 -9.730465295652745332e-04
-4.527090269687499131e+03 4.801226270904139504e-02 -2.316729485931197374e-02 1.241844448303077927e-02 1.701372049684093252e-02 -1.894211413845274875e-02 -9.641968208059072468e-04
-4.526047881874999803e+03 4.801512459654822679e-02 -2.299415530140195424e-02 1.250640096434544116e-02 1.683572498871955050e-02 -1.874611566931066314e-02 -9.551953402955562110e-04
-4.525005494062499565e+03 4.801278707773679738e-02 -2.281928743939209969e-02 1.259262145676838529e-02 1.665856271963378488e-02 -1.855067074250629083e-02 -9.460540114362497258e-04
-4.523963106249999328e+03 4.800661508878989459e-02 -2.264381390780630804e-02 1.267722726279943944e-02 1.648241672811467939e-02 -1.835598819253126540e-02 -9.367857322082932207e-04
-4.522920718437498181e+03 4.799768643315298344e-02 -2.246826733496062878e-02 1.276049076185115268e-02 1.630765540415025916e-02 -1.816246213428730771e-02 -9.274033650685259032e-04
-4.521878330624999762e+03 4.798640565562719423e-02 -2.229281116414559560e-02 1.284253245162030911e-02 1.613435498780489349e-02 -1.797019436114999716e-02 -9.179196866725499891e-04
-4.520835942812499525e+03 4.797307215716360013e-02 -2.211748100774147893e-02 1.292348425620408123e-02 1.596267662364782638e-02 -1.777937085418223109e-02 -9.083471152672032214e-04
-4.519793554999999287e+03 4.795922641712840884e-02 -2.194299703993156381e-02 1.300375646461059131e-02 1.579290161649277505e-02 -1.759029798797199715e-02 -8.986981857396108327e-04
-4.518751167187499959e+03 4.794717963157814344e-02 -2.177049278951188882e-02 1.308393811375050189e-02 1.562519664546255932e-02 -1.740316611313054776e-02 -8.889847338339960632e-04
-4.517708779374999722e+03 4.793853614385194806e-02 -2.160062888201973175e-02 1.316450118960681495e-02 1.545945647481495808e-02 -1.721789238997558855e-02 -8.792179575803153431e-04
-4.516666391562498575e+03 4.793533973388480751e-02 -2.143465943662008905e-02 1.324584062352207429e-02 1.529588272710757577e-02 -1.703469963811948470e-02 -8.694084555059544694e-04
-4.515624003749999247e+03 4.793856985798444770e-02 -2.127323164237945180e-02 1.332812268650954320e-02 1.513485756083416886e-02 -1.685399035152572444e-02 -8.595663953457797438e-04
-4.514581615937499919e+03 4.794844422955579777e-02 -2.111632099267512358e-02 1.341146817261321990e-02 1.497610113500154674e-02 -1.667550363467393618e-02 -8.497012498361928732e-04
-4.513539228124999681e+03 4.796519611765015512e-02 -2.096393034036858963e-02 1.349599220965282294e-02 1.481914662497918998e-02 -1.649879042962433193e-02 -8.398219023225702131e-04
-4.512496840312499444e+03 4.798888890457196632e-02 -2.081615968361484603e-02 1.358167686117627698e-02 1.466362722504247276e-02 -1.632350082776852160e-02 -8.299368013630262610e-04
-4.511454452499999206e+03 4.802036462896295405e-02 -2.067282257644832699e-02 1.366903645231169057e-02 1.450947056265676494e-02 -1.614957827671894414e-02 -8.200538570310911182e-04
-4.510412064687499878e+03 4.806006407486317078e-02 -2.053368881867372389e-02 1.375840617294308947e-02 1.435646159495204514e-02 -1.597682228861688203e-02 -8.101803468324157318e-04
-4.509369676874999641e+03 4.810872477114674917e-02 -2.039903999973191259e-02 1.385001381471574408e-02 1.420451521951775729e-02 -1.580516144944053847e-02 -8.003231149613895031e-04
-4.508327289062499403e+03 4.816581417160890194e-02 -2.026846031207156160e-02 1.394380066579728981e-02 1.405345362616342193e-02 -1.563443053921999282e-02 -7.904884565282862012e-04
-4.507284901249999166e+03 4.823074345798292195e-02 -2.014142474069842426e-02 1.403973460169785463e-02 1.390340835780953972e-02 -1.546477242941252800e-02 -7.806820358014947888e-04
-4.506242513437499838e+03 4.830445612782607867e-02 -2.001831903455271455e-02 1.413809464271655741e-02 1.375493217197211980e-02 -1.529675039845647747e-02 -7.709091132421744957e-04
-4.505200125624999600e+03 4.838710411900014330e-02 -1.989904530096405638e-02 1.423900596703709352e-02 1.360795508972954988e-02 -1.513030380989984110e-02 -7.611743600851445229e-04
-4.504157737812499363e+03 4.847910329790014461e-02 -1.978392790831661266e-02 1.434251472401059345e-02 1.346206419938382123e-02 -1.496502811257961404e-02 -7.514819565978939119e-04
-4.503115349999999125e+03 4.858130690515946593e-02 -1.967360059840229936e-02 1.444873081659725153e-02 1.331681746951787239e-02 -1.480048808202992852e-02 -7.418353062560288256e-04
-4.502072962187499797e+03 4.869408460159550811e-02 -1.956854756654143393e-02 1.455759704623438983e-02 1.317252501387479631e-02 -1.463699956598986732e-02 -7.322372760575344194e-04
-4.501030574374999560e+03 4.881690473170982592e-02 -1.946873761361470404e-02 1.466886347444477587e-02 1.302939904805828185e-02 -1.447477926703623005e-02 -7.226901094889750772e-04
-4.499988186562498413e+03 4.894997830537514694e-02 -1.937402005776849706e-02 1.478271124020904409e-02 1.288699776695868306e-02 -1.431338880128562099e-02 -7.131955171634683181e-04
-4.498945798749999994e+03 4.909342902324092400e-02 -1.928436514587828637e-02 1.489921710484604263e-02 1.274499220479836069e-02 -1.415250084945661804e-02 -7.037543223291287857e-04
-4.497903410937499757e+03 4.924682840049056376e-02 -1.919937384875462782e-02 1.501836608416065415e-02 1.260359673153922319e-02 -1.399233030334796034e-02 -6.943667859043669470e-04
-4.496861023124999519e+03 4.941120577180721507e-02 -1.911906529267917709e-02 1.514066316265472341e-02 1.246278888512578238e-02 -1.383285389681785001e-02 -6.850325058460311018e-04
-4.495818635312499282e+03 4.958905505197599983e-02 -1.904433398389139553e-02 1.526690832816153358e-02 1.232269973876022086e-02 -1.367420055537516693e-02 -6.757504083074714106e-04
-4.494776247499999954e+03 4.978087668288257855e-02 -1.897487485128562801e-02 1.539750444790856029e-02 1.218313116880652587e-02 -1.351616829744679490e-02 -6.665185643201328907e-04
-4.493733859687500626e+03 4.998456914261928397e-02 -1.890966491573052230e-02 1.553191221457416935e-02 1.204385290575533778e-02 -1.335852162759093575e-02 -6.573343609178002901e-04
-4.492691471874998570e+03 5.019949842901879483e-02 -1.884849152087192392e-02 1.566992093590090229e-02 1.190492956108400377e-02 -1.320131884474680557e-02 -6.481946418314030699e-04
-4.491649084062499242e+03 5.042486928311273875e-02 -1.879096888541835486e-02 1.581132621362839330e-02 1.176627385193590621e-02 -1.304446516701830185e-02 -6.390956575411979286e-04
-4.490606696249999914e+03 5.066033388386698144e-02 -1.873696983795618970e-02 1.595601806430265932e-02 1.162870179637614729e-02 -1.288876814157472080e-02 -6.300331725992858872e-04
-4.489564308437499676e+03 5.090442625082997746e-02 -1.868609399777693483e-02 1.610346393209860505e-02 1.149232228524918117e-02 -1.273432772667734345e-02 -6.210027207140818946e-04
-4.488521920624999439e+03 5.115597894555058700e-02 -1.863767718000574475e-02 1.625341233428096929e-02 1.135681236902928715e-02 -1.258081167674694918e-02 -6.119996538588315599e-04
-4.487479532812499201e+03 5.141425251516718031e-02 -1.859107146727475776e-02 1.640581731044383693e-02 1.122182292639696370e-02 -1.242786127603636923e-02 -6.030191748197035210e-04
-4.486437144999999873e+03 5.167879673756753389e-02 -1.854576231731685024e-02 1.656071085765648682e-02 1.108752138232400875e-02 -1.227563387338571378e-02 -5.940562455308506752e-04
-4.485394757187499636e+03 5.194976344252071054e-02 -1.850135902359550596e-02 1.671836427004732076e-02 1.095382156211301139e-02 -1.212403282030093815e-02 -5.851056290939641398e-04
-4.484352369374999398e+03 5.222598968206132453e-02 -1.845722472787682603e-02 1.687851440949988263e-02 1.082068490624336216e-02 -1.197300834452921098e-02 -5.761617191429239775e-04
-4.483309981562500070e+03 5.250632599517035537e-02 -1.841277308377141028e-02 1.704087946503435660e-02 1.068865895977284299e-02 -1.182309619792321423e-02 -5.672186190751855135e-04
-4.482267593749998923e+03 5.279068034284255945e-02 -1.836783907568134006e-02 1.720549618647243539e-02 1.055783459241191324e-02 -1.167437524690847876e-02 -5.582703272482814581e-04
-4.481225205937499595e+03 5.307883386554598792e-02 -1.832228879025108934e-02 1.737232225770245220e-02 1.042788278962891724e-02 -1.152650402275866987e-02 -5.493106165648755550e-04
-4.480182818124999358e+03 5.337128412326037213e-02 -1.827654670047769783e-02 1.754139420355270082e-02 1.029919956378482458e-02 -1.137986551634227045e-02 -5.403329762787230416e-04
-4.479140430312499120e+03 5.366767752147354881e-02 -1.823005570383935334e-02 1.771281345324036277e-02 1.017158588842750726e-02 -1.123424740552786232e-02 -5.313307585501778540e-04
-4.478098042499999792e+03 5.396849992599753176e-02 -1.818271789489908641e-02 1.788687196106460500e-02 1.004491763183611684e-02 -1.108951240300939077e-02 -5.222973855866385904e-04
-4.477055654687499555e+03 5.427371525959544946e-02 -1.813441372908549190e-02 1.806361110956317129e-02 9.919430365628232465e-03 -1.094588253052213543e-02 -5.132260824469511576e-04
-4.476013266874998408e+03 5.458189723591426457e-02 -1.808448474886653959e-02 1.824264699414606880e-02 9.795369405313968103e-03 -1.080358924171866131e-02 -5.041099182023457345e-04
-4.474970879062499989e+03 5.489190636190481587e-02 -1.803222993860990192e-02 1.842376038081990075e-02 9.672966144685721593e-03 -1.066285036650777354e-02 -4.949421109110252156e-04
-4.473928491249999752e+03 5.520436846538001596e-02 -1.797752694281249536e-02 1.860732514529996398e-02 9.552294909598326583e-03 -1.052372635673308812e-02 -4.857157235673803899e-04
-4.472886103437499514e+03 5.552026224209944544e-02 -1.792064143190330583e-02 1.879369786792894903e-02 9.433825680946842165e-03 -1.038667263700276781e-02 -4.764234780279627155e-04
-4.471843715624999277e+03 5.583908702443368677e-02 -1.786119297147915203e-02 1.898281849896129442e-02 9.317309696997993357e-03 -1.025142411649685413e-02 -4.670572097494295194e-04
-4.470801327812499949e+03 5.616030469222670074e-02 -1.779906915796981154e-02 1.917447438319051442e-02 9.203584065567217351e-03 -1.011880036668295728e-02 -4.576081505578690964e-04
-4.469758939999999711e+03 5.648355077527653784e-02 -1.773434331233440103e-02 1.936844667736554310e-02 9.092319017225966929e-03 -9.988451334639070547e-03 -4.480661587065517008e-04
-4.468716552187499474e+03 5.680805822499909730e-02 -1.766669087697755880e-02 1.956451379513834965e-02 8.982899540394837304e-03 -9.859738792875652122e-03 -4.384196262404086017e-04
-4.467674164374999236e+03 5.713466556002018415e-02 -1.759622017932396462e-02 1.976304047030128311e-02 8.875152936720052954e-03 -9.732463014359628295e-03 -4.286550388197868573e-04
-4.466631776562499908e+03 5.746481457533422765e-02 -1.752335277143051567e-02 1.996453602305142336e-02 8.769199261352635805e-03 -9.606714143096908159e-03 -4.187574408721378037e-04
-4.465589388749998761e+03 5.779818795166798140e-02 -1.744818702383647141e-02 2.016879248692374921e-02 8.666068465678224142e-03 -9.483487834601274022e-03 -4.087096844615249942e-04
-4.464547000937499433e+03 5.813442811546189193e-02 -1.737121831343137537e-02 2.037538372266183354e-02 8.566339297964933180e-03 -9.363324340170439686e-03 -3.984925211027528190e-04
-4.463504613124999196e+03 5.847287352868493077e-02 -1.729216963132926624e-02 2.058411718634513624e-02 8.469966115445596438e-03 -9.246134223103575148e-03 -3.880840538289869694e-04
-4.462462225312499868e+03 5.881349306544107758e-02 -1.721101821131827345e-02 2.079498867549442465e-02 8.377398119660236023e-03 -9.132321708567989541e-03 -3.774617944538767047e-04
-4.461419837499999630e+03 5.915643758151331588e-02 -1.712820726508954006e-02 2.100785208349992272e-02 8.288991400189805667e-03 -9.022194043292229917e-03 -3.666013215512146733e-04
-4.460377449687499393e+03 5.950126073326938991e-02 -1.704353673840635491e-02 2.122258413065647442e-02 8.204046788370408447e-03 -8.915000795776747630e-03 -3.554770037031696459e-04
-4.459335061874998246e+03 5.984622076941674418e-02 -1.695661899145864057e-02 2.143850756893101589e-02 8.122112111395362460e-03 -8.810235595180562415e-03 -3.440617418926003568e-04
-4.458292674062499827e+03 6.019133962073246885e-02 -1.686794653661936871e-02 2.165538715820133561e-02 8.042839148143783243e-03 -8.707498982342680438e-03 -3.323299170994491398e-04
-4.457250286249999590e+03 6.053584689461145862e-02 -1.677706049508256858e-02 2.187306723516798182e-02 7.965738453036877095e-03 -8.606249033982977734e-03 -3.202552904730510239e-04
-4.456207898437499352e+03 6.087906597697467781e-02 -1.668373270827772439e-02 2.209132341505762320e-02 7.890295552303900825e-03 -8.505920131642840873e-03 -3.078122896694678013e-04
-4.455165510625000024e+03 6.122067949839522100e-02 -1.658760227021782718e-02 2.231017712169955022e-02 7.815460127584899011e-03 -8.405412038798023081e-03 -2.949759556065634984e-04
-4.454123122812499787e+03 6.156090647583466885e-02 -1.648866351548459314e-02 2.252974046498744387e-02 7.740411651147406820e-03 -8.303861982018611448e-03 -2.817251654356026937e-04
-4.453080734999999549e+03 6.189893258422281969e-02 -1.638661144521592547e-02 2.274975889534772491e-02 7.665058730917445259e-03 -8.201139390896797221e-03 -2.680403299896751677e-04
-4.452038347187500221e+03 6.223569256293165486e-02 -1.628186472561847856e-02 2.297049047282365836e-02 7.589708015300210449e-03 -8.097517173429408244e-03 -2.539045790645978675e-04
-4.450995959374999984e+03 6.257322576728689689e-02 -1.617578370233785715e-02 2.319227512045992506e-02 7.514050261745455588e-03 -7.992658456373520279e-03 -2.393040973140323456e-04
-4.449953571562499747e+03 6.291263787947712349e-02 -1.606947363008418353e-02 2.341511316002125101e-02 7.437799733307188556e-03 -7.886261195604316043e-03 -2.242307311485648551e-04
-4.448911183749999509e+03 6.325438988006570895e-02 -1.596329621609819671e-02 2.363905397874125486e-02 7.361696612431837053e-03 -7.779055717828988956e-03 -2.086795526985744335e-04
-4.447868795937499272e+03 6.359901860819179575e-02 -1.585753250966802710e-02 2.386422562969416072e-02 7.286635700586793080e-03 -7.671935076561000114e-03 -1.926496879871049807e-04
-4.446826408124999944e+03 6.394865390651352510e-02 -1.575352699787178207e-02 2.409102083724326895e-02 7.212700944623899775e-03 -7.564990647062606356e-03 -1.761448512193533990e-04
-4.445784020312499706e+03 6.430554687146086690e-02 -1.565245989219857595e-02 2.431997484104436377e-02 7.139667606488117255e-03 -7.458017551213601617e-03 -1.591749723627408533e-04
-4.444741632499999469e+03 6.467082895826259392e-02 -1.555462908838846012e-02 2.455150453504278268e-02 7.067360649495979530e-03 -7.350867073959184775e-03 -1.417532122316022972e-04
-4.443699244687499231e+03 6.504414759752147335e-02 -1.545966035504913426e-02 2.478562062339152716e-02 6.994726875027392279e-03 -7.242518890911296865e-03 -1.238960079419533500e-04
-4.442656856874999903e+03 6.542562226190466734e-02 -1.536745163751527740e-02 2.502243421717316799e-02 6.920918778547720945e-03 -7.132165393566683789e-03 -1.056233075094819505e-04
-4.441614469062499666e+03 6.581567911241312241e-02 -1.527782398617728334e-02 2.526224813063003907e-02 6.845619997297192581e-03 -7.019537337631651108e-03 -8.695867016722981914e-05
-4.440572081250000338e+03 6.621466581903442949e-02 -1.519074973691140855e-02 2.550525015139799151e-02 6.769061960429348726e-03 -6.904915166774624677e-03 -6.792660317263964239e-05
-4.439529693437499191e+03 6.662297918058790458e-02 -1.510653391986977075e-02 2.575148634258786137e-02 6.691299474914789297e-03 -6.788404036172601859e-03 -4.855228062890701280e-05
-4.438487305624999863e+03 6.704088914625627726e-02 -1.502523679358875285e-02 2.600106192386904963e-02 6.612776245377580131e-03 -6.670499092083569809e-03 -2.886142335299457458e-05
-4.437444917812499625e+03 6.747027229790916736e-02 -1.494745379228538257e-02 2.625461776682138509e-02 6.534267623219929509e-03 -6.552027088249760128e-03 -8.879732514916422600e-06
-4.436402530000000297e+03 6.791340847855140139e-02 -1.487428711305847570e-02 2.651274283906329340e-02 6.455548463429934374e-03 -6.432810146871216321e-03 1.136915827935878906e-05
-4.435360142187499150e+03 6.837034147698894948e-02 -1.480576682081662619e-02 2.677544376346061017e-02 6.375551485795845526e-03 -6.311822502610961449e-03 3.186449159244285806e-05
-4.434317754374999822e+03 6.884091109505473260e-02 -1.474185501439492958e-02 2.704265923513695866e-02 6.293836775156103069e-03 -6.188661180108048082e-03 5.258779752402845586e-05
-4.433275366562499585e+03 6.932557362677276014e-02 -1.468259648685110892e-02 2.731459480141108093e-02 6.210321321753246859e-03 -6.063273670107817426e-03 7.352382582271603138e-05
-4.432232978749999347e+03 6.982383578379602884e-02 -1.462745361405546653e-02 2.759127261016537658e-02 6.124628305354935798e-03 -5.935304580248987501e-03 9.466186255297329470e-05
-4.431190590937500019e+03 7.033527767432080913e-02 -1.457570707801875490e-02 2.787284231365656437e-02 6.037033507675476987e-03 -5.805041530018668211e-03 1.159959888284042525e-04
-4.430148203125000691e+03 7.085860661544662875e-02 -1.452642224256658378e-02 2.815912498689763024e-02 5.947034736600517041e-03 -5.671984991233367662e-03 1.375248726835737948e-04
-4.429105815312498635e+03 7.139411611620602449e-02 -1.448050452032171968e-02 2.844981514195320249e-02 5.855270346448875757e-03 -5.536765362272638019e-03 1.592524920881179201e-04
-4.428063427499999307e+03 7.194041668066716855e-02 -1.443770758875479072e-02 2.874434159973260350e-02 5.761242141563273009e-03 -5.398865009975491874e-03 1.811885657938899167e-04
-4.427021039687499979e+03 7.249606027423420584e-02 -1.439712284029344078e-02 2.904243462865899877e-02 5.663823292913877303e-03 -5.257126188419762418e-03 2.033485522470574152e-04
-4.425978651874999741e+03 7.305991136605821668e-02 -1.435850008023210195e-02 2.934365131868760593e-02 5.562251659924013700e-03 -5.110746348482787110e-03 2.257526557206133218e-04
-4.424936264062499504e+03 7.362934616644060959e-02 -1.432069349970179623e-02 2.964725249578334387e-02 5.456912646671340135e-03 -4.960060090939699858e-03 2.484262778658199219e-04
-4.423893876249999266e+03 7.420443048116481810e-02 -1.428340243319289882e-02 2.995342116483707545e-02 5.347139660706168481e-03 -4.804340246589777937e-03 2.713997070581966272e-04
-4.422851488437499938e+03 7.478443952707897191e-02 -1.424634269843231583e-02 3.026193706459037736e-02 5.231915058442192235e-03 -4.642498624783922626e-03 2.947082168291341540e-04
-4.421809100624999701e+03 7.536612992602852168e-02 -1.420798347478992481e-02 3.057194362212078617e-02 5.110541409126772086e-03 -4.473762571154449308e-03 3.183894189861613891e-04
-4.420766712812499463e+03 7.594888002125436965e-02 -1.416756793571865430e-02 3.088350790303191415e-02 4.982855563459835657e-03 -4.297887861355908709e-03 3.424838510519634741e-04
-4.419724325000000135e+03 7.653150404439215682e-02 -1.412469443333408750e-02 3.119623758304944025e-02 4.848556350921483238e-03 -4.114487212304028529e-03 3.670345693087278421e-04
-4.418681937187498988e+03 7.711168619577105088e-02 -1.407813219056984130e-02 3.150958958030460055e-02 4.707775680184277806e-03 -3.923600695743916650e-03 3.920874922201811200e-04
-4.417639549374999660e+03 7.768866862677666074e-02 -1.402771652550097344e-02 3.182326688050761410e-02 4.560336694729775348e-03 -3.724962451798265097e-03 4.176871214657558299e-04
-4.416597161562499423e+03 7.826439627431355794e-02 -1.397517818026333160e-02 3.213737700431661820e-02 4.406299557346344230e-03 -3.518542373490135024e-03 4.438785919281046030e-04
-4.415554773749999185e+03 7.884038122155112571e-02 -1.392173487449147734e-02 3.245206718401768414e-02 4.245711494933822328e-03 -3.304297168227465688e-03 4.707071633531773438e-04
-4.414512385937499857e+03 7.941694322367745529e-02 -1.386781740688123460e-02 3.276728199704516398e-02 4.079055043408760794e-03 -3.082616617058884286e-03 4.982192131749379289e-04
-4.413469998124999620e+03 7.999297885222522719e-02 -1.381264630365775133e-02 3.308285890619120512e-02 3.906576833431232160e-03 -2.853663924371504027e-03 5.264564545298641750e-04
-4.412427610312498473e+03 8.056762983083601282e-02 -1.375481122726742930e-02 3.339907300256061973e-02 3.728730046590497497e-03 -2.617809375282843451e-03 5.554603356538282159e-04
-4.411385222499999145e+03 8.114129301452240040e-02 -1.369443679435383698e-02 3.371606051501786078e-02 3.547017164606023221e-03 -2.376476543041229367e-03 5.852703107823968185e-04
-4.410342834687499817e+03 8.171434594308810140e-02 -1.363205717416115896e-02 3.403374371272901294e-02 3.362417360359506047e-03 -2.130565839553007473e-03 6.159257604032491789e-04
-4.409300446874999579e+03 8.228709909795517419e-02 -1.356796156482687962e-02 3.435213353884270654e-02 3.174966706667238601e-03 -1.880051101367863960e-03 6.474578026496878623e-04
-4.408258059062499342e+03 8.285961541528041874e-02 -1.350193745821011426e-02 3.467136787806069514e-02 2.985029233769797511e-03 -1.625236744804803724e-03 6.798962444824970018e-04
-4.407215671250000014e+03 8.343124889115412224e-02 -1.343405654520050778e-02 3.499108804365950315e-02 2.793589662101828193e-03 -1.367055456187381106e-03 7.132671029572241941e-04
-4.406173283437499776e+03 8.400229486092555820e-02 -1.336514779043570730e-02 3.531102702654238812e-02 2.601977076553597338e-03 -1.106789239687923105e-03 7.475939184328364660e-04
-4.405130895624999539e+03 8.457415843150199730e-02 -1.329681194254140469e-02 3.563108696663622871e-02 2.411830297545621178e-03 -8.460505776033589061e-04 7.828898599711324371e-04
-4.404088507812499302e+03 8.514770464408734363e-02 -1.322922903137583803e-02 3.595161095469298629e-02 2.224702836470382385e-03 -5.863723462151714839e-04 8.191652451276050170e-04
-4.403046119999999974e+03 8.572529721839823591e-02 -1.316300983495529917e-02 3.627347558327067428e-02 2.041854022716709655e-03 -3.290031549393114020e-04 8.564254338886995600e-04
-4.402003732187499736e+03 8.630893694577522479e-02 -1.309940374713314953e-02 3.659705645885497072e-02 1.863297145288028873e-03 -7.395369359694276695e-05 8.946717258455445711e-04
-4.400961344374999499e+03 8.689962310140249280e-02 -1.303898369686598210e-02 3.692256666671566573e-02 1.688663611948682235e-03 1.791265958990184357e-04 9.338951039238500102e-04
-4.399918956562499261e+03 8.749769467880615104e-02 -1.298184241861106113e-02 3.725012872689588417e-02 1.516218045469142940e-03 4.319485847103488561e-04 9.740833150897454645e-04
-4.398876568749999933e+03 8.810418160492361483e-02 -1.292904869466347112e-02 3.757972297767256387e-02 1.346475654543365444e-03 6.839617760894568799e-04 1.015218715316410511e-03
-4.397834180937499696e+03 8.871968363692958603e-02 -1.288091296347694710e-02 3.791149413744987484e-02 1.181357163557888654e-03 9.332004973908792668e-04 1.057278830474383527e-03
-4.396791793124999458e+03 8.934061973674806145e-02 -1.283469004076800458e-02 3.824502409936154923e-02 1.020430058719391450e-03 1.180034055752506722e-03 1.100232057235949737e-03
-4.395749405312500130e+03 8.996679937647870939e-02 -1.278946407280533853e-02 3.858067550879906715e-02 8.632948114846890342e-04 1.424792044524294653e-03 1.144043428004493579e-03
-4.394707017499999893e+03 9.060030669255204894e-02 -1.274605392863189385e-02 3.891908072058963136e-02 7.100690778141195356e-04 1.667277885152852919e-03 1.188673481483487095e-03
-4.393664629687499655e+03 9.124163823515185623e-02 -1.270532954230649964e-02 3.926005326613028756e-02 5.611709582648474054e-04 1.906985671265563898e-03 1.234078314765205651e-03
-4.392622241874999418e+03 9.189095672906688606e-02 -1.266808464245628395e-02 3.960327806195557132e-02 4.172811797998666507e-04 2.143133775738415535e-03 1.280207477769141310e-03
-4.391579854062499180e+03 9.254794010865478870e-02 -1.263437626691104633e-02 3.994856585612859001e-02 2.772530202009280444e-04 2.376764693809455594e-03 1.327008857005191386e-03
-4.390537466249999852e+03 9.321259054146414924e-02 -1.260433230271005081e-02 4.029585409366683718e-02 1.402229278814315881e-04 2.608632793834845132e-03 1.374427860858137710e-03
-4.389495078437500524e+03 9.388265236536187663e-02 -1.257719546184865936e-02 4.064439376925900460e-02 7.110146491661525209e-06 2.837703726065217511e-03 1.422406936278438000e-03
-4.388452690624999377e+03 9.455657138027019626e-02 -1.255288958353687964e-02 4.099344608476011148e-02 -1.215714165911253170e-04 3.063343317238056626e-03 1.470885950323466956e-03
-4.387410302812499140e+03 9.523390788520116890e-02 -1.253116392018167533e-02 4.134291707267745419e-02 -2.461443245851241933e-04 3.285754461943383390e-03 1.519805068679128948e-03
-4.386367914999999812e+03 9.591620580305723620e-02 -1.251285780984107490e-02 4.169315906304889990e-02 -3.660747957507609444e-04 3.504284555380394323e-03 1.569104879814816472e-03
-4.385325527187499574e+03 9.660532839203056499e-02 -1.249887972558309454e-02 4.204464908528631611e-02 -4.806884480239941547e-04 3.718141222565749145e-03 1.618726387270877495e-03
-4.384283139374999337e+03 9.730012947036451032e-02 -1.248877504122621052e-02 4.239704092373222655e-02 -5.911455399635308708e-04 3.928370567171247073e-03 1.668612513603858535e-03
-4.383240751562500918e+03 9.799978126107820875e-02 -1.248197511060061653e-02 4.275020502833587477e-02 -6.972193373519599592e-04 4.134638109990466763e-03 1.718709386319254703e-03
-4.382198363749999771e+03 9.870577131913264857e-02 -1.247899172564784914e-02 4.310462928097365948e-02 -7.972615690825897092e-04 4.335194111290934481e-03 1.768966271104172386e-03
-4.381155975937499534e+03 9.942015849294935648e-02 -1.248034280120383956e-02 4.346108448240589006e-02 -8.899098625212101960e-04 4.528580964017020656e-03 1.819335550747905447e-03
-4.380113588124999296e+03 1.001438864779611165e-01 -1.248590952278622740e-02 4.382010175169507443e-02 -9.754651749467328943e-04 4.715013147405023620e-03 1.869773986229146664e-03
-4.379071200312499968e+03 1.008775726075605284e-01 -1.249596646875216280e-02 4.418185244737388162e-02 -1.053681401947960915e-03 4.894166954930331132e-03 1.920242776491185976e-03
-4.378028812499999731e+03 1.016229272562243213e-01 -1.251093510219466326e-02 4.454698133596730891e-02 -1.124529393271490440e-03 5.065945056097649613e-03 1.970707831413078936e-03
-4.376986424687499493e+03 1.023804774594801598e-01 -1.253059231624262075e-02 4.491586331013388417e-02 -1.190533234540428441e-03 5.232812933028020176e-03 2.021139849243796735e-03
-4.375944036874999256e+03 1.031503904472210048e-01 -1.255446868108535223e-02 4.528881680381981883e-02 -1.252121427815111165e-03 5.395149158123826658e-03 2.071513865154358397e-03
-4.374901649062499928e+03 1.039327396658833447e-01 -1.258276716579380915e-02 4.566577720591745437e-02 -1.308072662069053194e-03 5.551690115551810058e-03 2.121808726741378649e-03
-4.373859261249999690e+03 1.047295515240525970e-01 -1.261642140317267326e-02 4.604729064159242269e-02 -1.357504271128399508e-03 5.701519768423456321e-03 2.172007748647529057e-03
-4.372816873437500362e+03 1.055417665968649138e-01 -1.265650582515290105e-02 4.643329009521038331e-02 -1.398647448234899976e-03 5.842844466119410246e-03 2.222098508942254701e-03
-4.371774485624998306e+03 1.063664849245551935e-01 -1.270254788798644285e-02 4.682256218855395530e-02 -1.431247688534301697e-03 5.975393002906034638e-03 2.272072657185865169e-03
-4.370732097812499887e+03 1.072036689210615901e-01 -1.275492743545200355e-02 4.721489872634761220e-02 -1.455240656286771461e-03 6.099091015322965180e-03 2.321925179518095558e-03
-4.369689709999999650e+03 1.080527495405761568e-01 -1.281336494267623465e-02 4.761015492043871311e-02 -1.470659835063445938e-03 6.213968176263671463e-03 2.371654170600111678e-03
-4.368647322187499412e+03 1.089111997097847312e-01 -1.287696800385438808e-02 4.800751294406355868e-02 -1.478664564224500648e-03 6.321186288903003422e-03 2.421260862339253122e-03
-4.367604934374999175e+03 1.097765654142168895e-01 -1.294505459540257891e-02 4.840608628637629862e-02 -1.481849715707183983e-03 6.423347030804359321e-03 2.470748657548587236e-03
-4.366562546562499847e+03 1.106460661320090855e-01 -1.301704132205246632e-02 4.880477596372111843e-02 -1.482139024891381430e-03 6.522384553729741741e-03 2.520122764419179939e-03
-4.365520158749999609e+03 1.115218827268470714e-01 -1.309455508916766361e-02 4.920385841765805013e-02 -1.480102423395967658e-03 6.618880170846930949e-03 2.569388873725481862e-03
-4.364477770937499372e+03 1.124041968271245057e-01 -1.317768666404176697e-02 4.960337874012125947e-02 -1.476383097966624345e-03 6.713488895979512032e-03 2.618552899006442326e-03
-4.363435383124999134e+03 1.132907473053801906e-01 -1.326501147294922335e-02 5.000291813963120280e-02 -1.470646197659527133e-03 6.805887890829252426e-03 2.667620846584863297e-03
-4.362392995312499806e+03 1.141805390297216671e-01 -1.335529217808801607e-02 5.040259702531803970e-02 -1.462221766320109459e-03 6.895420002094573841e-03 2.716599117887231758e-03
-4.361350607499999569e+03 1.150738290862624164e-01 -1.344841008164385752e-02 5.080260356624899387e-02 -1.451134276688750661e-03 6.982120847789972419e-03 2.765493285550610879e-03
-4.360308219687499331e+03 1.159717794104965644e-01 -1.354476398543799816e-02 5.120332000871700290e-02 -1.436835899561542031e-03 7.065452341255929608e-03 2.814308220847193572e-03
-4.359265831875000003e+03 1.168724090663473825e-01 -1.364294000269200904e-02 5.160446291678748992e-02 -1.420321778587968833e-03 7.146419034475655178e-03 2.863048627943842739e-03
-4.358223444062499766e+03 1.177718764563225329e-01 -1.374012599379913213e-02 5.200551756462475084e-02 -1.402941505840614184e-03 7.226380688766582960e-03 2.911719591462985906e-03
-4.357181056249999529e+03 1.186696260290903693e-01 -1.383571034283699076e-02 5.240651219131233635e-02 -1.386164597606890682e-03 7.306815726466138472e-03 2.960325564429623895e-03
-4.356138668437498382e+03 1.195638871828080957e-01 -1.392846463533035928e-02 5.280717592330876065e-02 -1.372492034169565077e-03 7.390234025026354986e-03 3.008870995428395388e-03
-4.355096280624999963e+03 1.204539457243889305e-01 -1.401787509662748635e-02 5.320740867635194438e-02 -1.362765234179252535e-03 7.477485147033757426e-03 3.057359956427253313e-03
-4.354053892812499726e+03 1.213411267043999486e-01 -1.410392532240750153e-02 5.360788141266757678e-02 -1.355794442240850287e-03 7.567386768837473451e-03 3.105796163298310281e-03
-4.353011504999999488e+03 1.222272968366231588e-01 -1.418653145137035651e-02 5.400956927752999931e-02 -1.351100040977028238e-03 7.659466168526312888e-03 3.154183063774642758e-03
-4.351969117187499251e+03 1.231119670265939242e-01 -1.426465407121669735e-02 5.441274690719442864e-02 -1.349355540647820349e-03 7.754404269169744117e-03 3.202524364260960800e-03
-4.350926729374999923e+03 1.239969050433211289e-01 -1.433907643638709928e-02 5.481790665080055885e-02 -1.350560866767167370e-03 7.852206269611786485e-03 3.250822701422309557e-03
-4.349884341562499685e+03 1.248818315714005922e-01 -1.440939103572011493e-02 5.522511306659030894e-02 -1.353507189350000410e-03 7.951667864578668143e-03 3.299080337614332132e-03
-4.348841953750000357e+03 1.257696729288831083e-01 -1.447686302172973907e-02 5.563519761091895166e-02 -1.357263170467359024e-03 8.051861338237667476e-03 3.347299083885154226e-03
-4.347799565937499210e+03 1.266607747945998896e-01 -1.454180024373120765e-02 5.604818029926584427e-02 -1.361869363837475699e-03 8.152832355302940329e-03 3.395481495732732315e-03
-4.346757178124999882e+03 1.275559518342362919e-01 -1.460377682489976368e-02 5.646468182469812497e-02 -1.367771397877707608e-03 8.255031043248340153e-03 3.443629822685316273e-03
-4.345714790312499645e+03 1.284540754658334283e-01 -1.466256383261171047e-02 5.688425235363518684e-02 -1.376354998747658133e-03 8.359849091733807108e-03 3.491747046493074054e-03
-4.344672402499999407e+03 1.293553956275522998e-01 -1.471810981718064959e-02 5.730704254841927081e-02 -1.388932500449488981e-03 8.468604401679100807e-03 3.539835950614806347e-03
-4.343630014687499170e+03 1.302596076317058538e-01 -1.476953260010592517e-02 5.773334111329172375e-02 -1.405061219225481502e-03 8.580860241607726063e-03 3.587899511191122281e-03
-4.342587626874999842e+03 1.311675578764689432e-01 -1.481722994884776025e-02 5.816337292525011055e-02 -1.424906826147410988e-03 8.696789212052063317e-03 3.635941192952327032e-03
-4.341545239062499604e+03 1.320784562853708766e-01 -1.486111659226483500e-02 5.859678555940987799e-02 -1.449751737060327259e-03 8.817680813414618263e-03 3.683964538177145719e-03
-4.340502851249999367e+03 1.329901142532185221e-01 -1.490052331181308982e-02 5.903281958547655639e-02 -1.478537802461710616e-03 8.942486070066802545e-03 3.731974133802544880e-03
-4.339460463437498220e+03 1.338991214778110506e-01 -1.493411634645963777e-02 5.947043670279165972e-02 -1.511248193008146116e-03 9.071200525273867554e-03 3.779976166132858768e-03
-4.338418075624999801e+03 1.348037897600211643e-01 -1.496104521016085494e-02 5.990921784604005124e-02 -1.548182214977131092e-03 9.204136264166360576e-03 3.827977024594615175e-03
-4.337375687812499564e+03 1.357049414420014033e-01 -1.498137794649501489e-02 6.034953928304576803e-02 -1.586169576853227198e-03 9.338136145989935771e-03 3.875983284568354070e-03
-4.336333299999999326e+03 1.366023388226493829e-01 -1.499542510133587171e-02 6.079112630144394708e-02 -1.622678435389416588e-03 9.470681870505525193e-03 3.924001717558054519e-03
-4.335290912187499998e+03 1.374972398584022037e-01 -1.500396481843602366e-02 6.123421820791839776e-02 -1.655698240943417280e-03 9.599775039298503315e-03 3.972038399177542367e-03
-4.334248524374999761e+03 1.383893487943980150e-01 -1.500652896063615557e-02 6.167890071282727815e-02 -1.686465988998354839e-03 9.726664430357769703e-03 4.020099220679707215e-03
-4.333206136562499523e+03 1.392814409220384519e-01 -1.500342697152296650e-02 6.212640679553300960e-02 -1.715215314667866385e-03 9.851595613869675028e-03 4.068190149600906490e-03
-4.332163748750000195e+03 1.401767091283152022e-01 -1.499495736055925753e-02 6.257818399330956904e-02 -1.741960477428602591e-03 9.974593330455657977e-03 4.116316426513527693e-03
-4.331121360937499958e+03 1.410790630931568201e-01 -1.498154225255118356e-02 6.303597596235406553e-02 -1.768096429034552060e-03 1.009706292632499280e-02 4.164483248645219939e-03
-4.330078973124999720e+03 1.419896731382854216e-01 -1.496374473232181881e-02 6.350008649013932915e-02 -1.792689071816006355e-03 1.021808137858783681e-02 4.212696153385914362e-03
-4.329036585312499483e+03 1.429064201169280013e-01 -1.494127867137200541e-02 6.396959966861562319e-02 -1.814848720475388533e-03 1.033677277312372404e-02 4.260962026324166020e-03
-4.327994197499999245e+03 1.438275545642049569e-01 -1.491364503055642166e-02 6.444389112629304861e-02 -1.835479680535941939e-03 1.045405748045319036e-02 4.309288899958623777e-03
-4.326951809687499917e+03 1.447518173160881327e-01 -1.488028279257723636e-02 6.492261178433191005e-02 -1.856026415543241513e-03 1.057139974284147105e-02 4.357686663649114334e-03
-4.325909421875000589e+03 1.456792887090231081e-01 -1.484127167015069325e-02 6.540576199757947018e-02 -1.876953217398387701e-03 1.068928673915755384e-02 4.406166760879581985e-03
-4.324867034062499442e+03 1.466106933098261234e-01 -1.479727622304141503e-02 6.589337217905300026e-02 -1.897588543976905587e-03 1.080707209082771778e-02 4.454741773425406094e-03
-4.323824646249999205e+03 1.475465904145972229e-01 -1.474891621326563165e-02 6.638541230395739179e-02 -1.919145984605553478e-03 1.092599741615062243e-02 4.503425715772534262e-03
-4.322782258437499877e+03 1.484878618238684445e-01 -1.469670149608343947e-02 6.688206783710015646e-02 -1.941783497466596439e-03 1.104625233885682400e-02 4.552234420695113783e-03
-4.321739870624999639e+03 1.494383542321299774e-01 -1.464291311246047195e-02 6.738412076911259874e-02 -1.965128660986685972e-03 1.116750039474823791e-02 4.601185866880775320e-03
-4.320697482812499402e+03 1.503994577188109139e-01 -1.458913543230601698e-02 6.789147376406662326e-02 -1.988365482404185793e-03 1.128896509916679433e-02 4.650299808381305570e-03
-4.319655094999999164e+03 1.513757917000228825e-01 -1.453836105908835191e-02 6.840494093622039029e-02 -2.009032494237446113e-03 1.140822514863253784e-02 4.699596327197546296e-03
-4.318612707187499836e+03 1.523694595383833228e-01 -1.449238765272794702e-02 6.892467490658496510e-02 -2.025654056258384232e-03 1.152384968255905015e-02 4.749097813150333393e-03
-4.317570319374999599e+03 1.533789232101090694e-01 -1.445067877120879626e-02 6.945017381268596413e-02 -2.037932638021349840e-03 1.163559058026619568e-02 4.798828971122422703e-03
-4.316527931562498452e+03 1.544029744144206073e-01 -1.441295866893160978e-02 6.998097062485164610e-02 -2.048392550454811514e-03 1.174602634078879965e-02 4.848816895166994934e-03
-4.315485543750000033e+03 1.554418480895229382e-01 -1.438053328074907419e-02 7.051653014737541136e-02 -2.058895422911171183e-03 1.185707312148131382e-02 4.899088849285072184e-03
-4.314443155937499796e+03 1.564926169734181527e-01 -1.435327175708007129e-02 7.105545512164644639e-02 -2.069945738965403743e-03 1.196929232782536698e-02 4.949673294429981184e-03
-4.313400768124999558e+03 1.575548564698202036e-01 -1.433049851788349184e-02 7.159787234051351312e-02 -2.080734613450702444e-03 1.208193407900088820e-02 5.000599732775092877e-03
-4.312358380312499321e+03 1.586310019292643814e-01 -1.431358912593819546e-02 7.214431352781025542e-02 -2.089956946457500065e-03 1.219375301409683816e-02 5.051898033819668399e-03
-4.311315992499999993e+03 1.597185676400447729e-01 -1.430175316268408013e-02 7.269393129329188019e-02 -2.098091176914203618e-03 1.230528456414694757e-02 5.103596693616371111e-03
-4.310273604687499756e+03 1.608149111728785219e-01 -1.429323053678612475e-02 7.324628394222892913e-02 -2.104919136142119080e-03 1.241637027685245018e-02 5.155725570355166633e-03
-4.309231216875000428e+03 1.619242293831147927e-01 -1.428961010461746693e-02 7.380267485134528460e-02 -2.110692951406216347e-03 1.252731908484070247e-02 5.208313066717242847e-03
-4.308188829062499281e+03 1.630476778212887057e-01 -1.429145897167635910e-02 7.436339799156352348e-02 -2.116444810190722114e-03 1.263922140484566997e-02 5.261388297327474796e-03
-4.307146441249999953e+03 1.641830559804823564e-01 -1.429840761688063247e-02 7.492753820478828541e-02 -2.121544603296919747e-03 1.275149590269799606e-02 5.314975649700537721e-03
-4.306104053437499715e+03 1.653295398927105697e-01 -1.431045891873184914e-02 7.549468302927780927e-02 -2.128543205379632673e-03 1.286674120092966625e-02 5.369098997775016355e-03
-4.305061665624999478e+03 1.664882728855861249e-01 -1.432779067586069030e-02 7.606531464494201145e-02 -2.139011364268555114e-03 1.298656989989393877e-02 5.423779267812691395e-03
-4.304019277812499240e+03 1.676603758057571281e-01 -1.434974853411734134e-02 7.664031958513235765e-02 -2.152413554260889077e-03 1.311048759255429609e-02 5.479037019146703290e-03
-4.302976889999999912e+03 1.688517633760158176e-01 -1.437906614075852400e-02 7.722128799959013246e-02 -2.167004551028906250e-03 1.323677739474178605e-02 5.534886421856440551e-03
-4.301934502187499675e+03 1.700636279451344379e-01 -1.441602090653640311e-02 7.780867667289877165e-02 -2.183114548339037692e-03 1.336579610624431813e-02 5.591340778952640436e-03
-4.300892114374999437e+03 1.712986637362833853e-01 -1.446133558249934441e-02 7.840347037473149872e-02 -2.202352131170910374e-03 1.349917300158444064e-02 5.648410435206765133e-03
-4.299849726562499200e+03 1.725564397439727504e-01 -1.451428218066011175e-02 7.900581715185779619e-02 -2.225833793089219276e-03 1.363804497072212962e-02 5.706105588816455174e-03
-4.298807338749999872e+03 1.738378980808322483e-01 -1.457558077090187823e-02 7.961582846646184097e-02 -2.254789461870368439e-03 1.378365199651071862e-02 5.764431267320174225e-03
-4.297764950937499634e+03 1.751456838322084097e-01 -1.464703573339100513e-02 8.023392422586410333e-02 -2.289710353204153347e-03 1.393649216700440507e-02 5.823390906900127381e-03
-4.296722563124999397e+03 1.764781538003039885e-01 -1.472732918196723202e-02 8.085994102306794107e-02 -2.329981396519648779e-03 1.409595402626590693e-02 5.882986314873128210e-03
-4.295680175312499159e+03 1.778372534810380434e-01 -1.481723633932614456e-02 8.149446459539848309e-02 -2.372661440187821824e-03 1.425909816643665916e-02 5.943218363124418667e-03
-4.294637787499999831e+03 1.792234518119309450e-01 -1.491784994697631893e-02 8.213718420218184268e-02 -2.416533746454502165e-03 1.442470411346178857e-02 6.004085183503642988e-03
-4.293595399687499594e+03 1.806381920565511279e-01 -1.503094525402764309e-02 8.278793485775724770e-02 -2.459802457238109870e-03 1.459097666215099752e-02 6.065587102456443391e-03
-4.292553011874998447e+03 1.820824627066880697e-01 -1.515695728115253223e-02 8.344699355572955668e-02 -2.503418530348548374e-03 1.475886587966847296e-02 6.127723674659963163e-03
-4.291510624062500028e+03 1.835564041899742926e-01 -1.529665380632522047e-02 8.411404627351537489e-02 -2.548700520317801529e-03 1.492968976418182839e-02 6.190494621932014080e-03
-4.290468236249999791e+03 1.850620051133265720e-01 -1.545094518529894871e-02 8.478963180448746695e-02 -2.596803301840313119e-03 1.510459778201633969e-02 6.253897240088014155e-03
-4.289425848437499553e+03 1.866017258052491412e-01 -1.562022482275306906e-02 8.547478361727957330e-02 -2.647135760216372171e-03 1.528299447277136139e-02 6.317929356277495259e-03
-4.288383460624999316e+03 1.881771654768840396e-01 -1.580461830274159513e-02 8.617023776251679645e-02 -2.699151353955391366e-03 1.546432732223709458e-02 6.382587984140849005e-03
-4.287341072812499988e+03 1.897874276318206321e-01 -1.600279897928253564e-02 8.687620805071685770e-02 -2.752799304718508457e-03 1.564853721943639323e-02 6.447868957358939349e-03
-4.286298684999999750e+03 1.914313516832991946e-01 -1.621424670427014034e-02 8.759237469581013236e-02 -2.807282176120285810e-03 1.583480916797477822e-02 6.513763495927247724e-03
-4.285256297187499513e+03 1.931059206209597701e-01 -1.643873589432235521e-02 8.831734271929195246e-02 -2.859584176859086488e-03 1.602010643996418932e-02 6.580261131552549679e-03
-4.284213909374999275e+03 1.948097455476981710e-01 -1.667576531558702044e-02 8.905066846532390390e-02 -2.906627874306441216e-03 1.620132371595835521e-02 6.647347920825956782e-03
-4.283171521562500857e+03 1.965431257659780162e-01 -1.692463366236081693e-02 8.979285147957591362e-02 -2.948307364182828263e-03 1.637831689038080074e-02 6.715004763098985155e-03
-4.282129133749998800e+03 1.983049779217269382e-01 -1.718341224251326849e-02 9.054431278924236770e-02 -2.985915596095235248e-03 1.655232845973936620e-02 6.783206431822065043e-03
-4.281086745937499472e+03 2.000979461337281107e-01 -1.745239098269420891e-02 9.130622752208396309e-02 -3.019604999691382144e-03 1.672345035388658752e-02 6.851922677097603553e-03
-4.280044358124999235e+03 2.019216789653185684e-01 -1.773081735154636088e-02 9.207879576741609395e-02 -3.048043359549569651e-03 1.689027825187857865e-02 6.921117446164503847e-03
-4.279001970312499907e+03 2.037745789826079235e-01 -1.801720652482739771e-02 9.286196109352631844e-02 -3.070050775041848791e-03 1.705154117896409000e-02 6.990745201961121903e-03
-4.277959582499999669e+03 2.056578728960157532e-01 -1.831062439776088777e-02 9.365680443116931875e-02 -3.084513472977974159e-03 1.720601596353262680e-02 7.060751245277324152e-03
-4.276917194687499432e+03 2.075679103171537143e-01 -1.860773854362286761e-02 9.446316682880326332e-02 -3.092250156689702826e-03 1.735439749452544200e-02 7.131073668917868938e-03
-4.275874806874998285e+03 2.095021740964989054e-01 -1.890623593659120083e-02 9.528094616764387625e-02 -3.093280373129062271e-03 1.749656419649564879e-02 7.201641911683292173e-03
-4.274832419062499866e+03 2.114631021212648176e-01 -1.920697822186444650e-02 9.611093005900572805e-02 -3.086395211299290155e-03 1.763114432391817143e-02 7.272374556309439339e-03
-4.273790031249999629e+03 2.134519575980434736e-01 -1.951016505553951341e-02 9.695365011908572972e-02 -3.069112670453618547e-03 1.775547207103153613e-02 7.343179700288958792e-03
-4.272747643437499391e+03 2.154661596491000697e-01 -1.981360655628155304e-02 9.780891038426223205e-02 -3.043819775015567906e-03 1.787173687004077471e-02 7.413958547512601235e-03
-4.271705255624999154e+03 2.175015539325629854e-01 -2.011515956802455152e-02 9.867570500631821229e-02 -3.012067316682538916e-03 1.798127810761393497e-02 7.484605395465699328e-03
-4.270662867812499826e+03 2.195568811637770845e-01 -2.041480657332330959e-02 9.955341364945777261e-02 -2.970902776482489509e-03 1.808091594206817990e-02 7.555006582792846495e-03
-4.269620479999999588e+03 2.216288830259535159e-01 -2.071160028174938092e-02 1.004408812945241508e-01 -2.920163663559400494e-03 1.817025415655117507e-02 7.625045246495888371e-03
-4.268578092187500260e+03 2.237126867225166793e-01 -2.100290161984797246e-02 1.013369917634981410e-01 -2.861708347046845388e-03 1.825091046521643001e-02 7.694601059084794047e-03
-4.267535704375000023e+03 2.258045958289608135e-01 -2.128744666754330342e-02 1.022405302327445281e-01 -2.796873896729034845e-03 1.832396769265892678e-02 7.763546897964946833e-03
-4.266493316562498876e+03 2.279069294629814668e-01 -2.156572062724134223e-02 1.031524144620876993e-01 -2.726749346398671132e-03 1.839026502520074713e-02 7.831757839401036481e-03
-4.265450928749999548e+03 2.300207477538998291e-01 -2.183803828613931769e-02 1.040730166747172586e-01 -2.651776037022721046e-03 1.844999445049879533e-02 7.899109206738037792e-03
-4.264408540937499311e+03 2.321416869213046852e-01 -2.210182613743508911e-02 1.050014409056775067e-01 -2.572627495067753792e-03 1.850358207951140199e-02 7.965477292221826919e-03
-4.263366153124999983e+03 2.342675134126990522e-01 -2.235731949528161830e-02 1.059364531197662801e-01 -2.490475195968628284e-03 1.855195296193197160e-02 8.030738882981671226e-03
-4.262323765312499745e+03 2.363970775593201012e-01 -2.260493384412354950e-02 1.068772710395081288e-01 -2.402825794689192850e-03 1.859238898469926793e-02 8.094781595005038841e-03
-4.261281377499998598e+03 2.385242219817635401e-01 -2.284107808471627643e-02 1.078226107434182846e-01 -2.307751542301538991e-03 1.862275417650274476e-02 8.157501317100602015e-03
-4.260238989687499270e+03 2.406411163373853856e-01 -2.306113929629827197e-02 1.087708633813479209e-01 -2.205639096269121704e-03 1.864324508762128449e-02 8.218802995676082260e-03
-4.259196601874999033e+03 2.427456186474362398e-01 -2.326326498721719566e-02 1.097218844561570761e-01 -2.095149775542555666e-03 1.865234421501314049e-02 8.278597219735292848e-03
-4.258154214062499705e+03 2.448411060009811901e-01 -2.344852697628136556e-02 1.106768265507945131e-01 -1.978506711293152951e-03 1.865213109424746982e-02 8.336812191477159517e-03
-4.257111826249999467e+03 2.469266169067705907e-01 -2.361699796929337541e-02 1.116351741678152515e-01 -1.859416392686609812e-03 1.864618265881973214e-02 8.393383133066562030e-03
-4.256069438437499230e+03 2.489984611621075539e-01 -2.376720606763428265e-02 1.125958200565385092e-01 -1.738711985754543086e-03 1.863522278972916738e-02 8.448255401987313229e-03
-4.255027050624999902e+03 2.510501197824461239e-01 -2.389610957487175308e-02 1.135570258362853802e-01 -1.615340907210213034e-03 1.861810217337181092e-02 8.501380633080798943e-03
-4.253984662812499664e+03 2.530817980878656281e-01 -2.400355119804806550e-02 1.145189734718105312e-01 -1.488369806549360089e-03 1.859382477348842794e-02 8.552727483469533057e-03
-4.252942274999999427e+03 2.550954758895664920e-01 -2.409078593696265327e-02 1.154820253067906088e-01 -1.357933599924774325e-03 1.856247398876944427e-02 8.602270194422336272e-03
-4.251899887187500099e+03 2.570893324591423390e-01 -2.415659173680038962e-02 1.164458800911766650e-01 -1.223957946311670427e-03 1.852393956024818086e-02 8.649990806968254134e-03
-4.250857499374999861e+03 2.590583683469374621e-01 -2.419885632246519119e-02 1.174090930850473780e-01 -1.086714565354118030e-03 1.847845968421461121e-02 8.695872559430247242e-03
-4.249815111562498714e+03 2.610035603984581787e-01 -2.421973381831538791e-02 1.183710758279760411e-01 -9.464752802892609923e-04 1.842630875017252368e-02 8.739916734941630475e-03
-4.248772723749999386e+03 2.629228333529206596e-01 -2.421837122072626261e-02 1.193312168827318914e-01 -8.046311117319900758e-04 1.836887745998399407e-02 8.782123174126001131e-03
-4.247730335937499149e+03 2.648094638046214477e-01 -2.419365891321145073e-02 1.202867099073051255e-01 -6.648612608262704018e-04 1.830985898606236895e-02 8.822498862618049706e-03
-4.246687948124999821e+03 2.666586663787288147e-01 -2.414651381159731158e-02 1.212347049058112025e-01 -5.295219907114801124e-04 1.825163044860354106e-02 8.861054228946028954e-03
-4.245645560312499583e+03 2.684667639617361323e-01 -2.407835902417254301e-02 1.221726528378393878e-01 -3.983610332893927977e-04 1.819399418935804813e-02 8.897816578034326365e-03
-4.244603172500000255e+03 2.702358209218776453e-01 -2.399085262297896010e-02 1.231007574236567814e-01 -2.681926740541996056e-04 1.813381439475361678e-02 8.932810860349707505e-03
-4.243560784687499108e+03 2.719614863806468774e-01 -2.388368202640377483e-02 1.240170007630062021e-01 -1.382731517303335475e-04 1.807040754590861706e-02 8.966067197089143057e-03
-4.242518396874999780e+03 2.736384953272854026e-01 -2.375502772498331791e-02 1.249196589895704423e-01 -1.038794751023752738e-05 1.800563153414902473e-02 8.997621793319395336e-03
-4.241476009062499543e+03 2.752685035037892303e-01 -2.360610927477607701e-02 1.258089488520860999e-01 1.150334597943341794e-04 1.794001842395765572e-02 9.027525941875995386e-03
-4.240433621249999305e+03 2.768520922081302849e-01 -2.343785044641335386e-02 1.266846989287825076e-01 2.370570858516657733e-04 1.787461913970366661e-02 9.055838112777665760e-03
-4.239391233437499977e+03 2.783898338541356265e-01 -2.324964102589912457e-02 1.275474995762871655e-01 3.550190164872922549e-04 1.781023040375023445e-02 9.082624710118765085e-03
-4.238348845624999740e+03 2.798840423799825450e-01 -2.304018254175346087e-02 1.283991560688206857e-01 4.672549239308106117e-04 1.774866738328192972e-02 9.107961153606370167e-03
-4.237306457812499502e+03 2.813380645260996626e-01 -2.281043774965893500e-02 1.292408605187763682e-01 5.737640330802686039e-04 1.769011344124450658e-02 9.131938737162385855e-03
-4.236264070000000174e+03 2.827544587140428112e-01 -2.256148145099154401e-02 1.300733543908854095e-01 6.756410566808182874e-04 1.763368161829951750e-02 9.154661337490167458e-03
-4.235221682187499027e+03 2.841363238281883752e-01 -2.229074130464752529e-02 1.308994714030471962e-01 7.718549819678999918e-04 1.758063379826916781e-02 9.176244390118533031e-03
-4.234179294374999699e+03 2.854810932315391958e-01 -2.199517400209568402e-02 1.317194492488714952e-01 8.597885594048889496e-04 1.753384978379520648e-02 9.196819171600046847e-03
-4.233136906562499462e+03 2.867901803166826302e-01 -2.167703046802799127e-02 1.325328691433958761e-01 9.393321328906110296e-04 1.749373316915157212e-02 9.216532651021092440e-03
-4.232094518750000134e+03 2.880663198647407941e-01 -2.133924032785067260e-02 1.333396343321148481e-01 1.010266060202679762e-03 1.746082202231167418e-02 9.235544041257174805e-03
-4.231052130937499896e+03 2.893077381775125412e-01 -2.098130843738886531e-02 1.341391058456720686e-01 1.068609451816442645e-03 1.743944057425303451e-02 9.254025013034739011e-03
-4.230009743124999659e+03 2.905163812600919937e-01 -2.060404449159905504e-02 1.349318532789709202e-01 1.112643525581510570e-03 1.743167325454329092e-02 9.272158390062399877e-03
-4.228967355312499421e+03 2.916956256634415934e-01 -2.020989031864143387e-02 1.357183455522520121e-01 1.140108156777787721e-03 1.744017111345337948e-02 9.290139635115582731e-03
-4.227924967500000093e+03 2.928432494417252951e-01 -1.979927153452870972e-02 1.364972595874468508e-01 1.151577498599962515e-03 1.746477681447622735e-02 9.308177156538094063e-03
-4.226882579687498946e+03 2.939573811521950519e-01 -1.937260396293743678e-02 1.372674514798121748e-01 1.147604962087440082e-03 1.750536963085292178e-02 9.326487296470181362e-03
-4.225840191874999618e+03 2.950368188087058585e-01 -1.892942246169469767e-02 1.380285519090360402e-01 1.129638585443027039e-03 1.756094732501152847e-02 9.345292955227275586e-03
-4.224797804062499381e+03 2.960768541203651627e-01 -1.846767149469118185e-02 1.387792341260609408e-01 1.098626752752852355e-03 1.763102297678893413e-02 9.364824864770892807e-03
-4.223755416249999143e+03 2.970813392439509704e-01 -1.798885236593331452e-02 1.395206739925704820e-01 1.050657715544138244e-03 1.771998236680254885e-02 9.385320041173343328e-03
-4.222713028437499815e+03 2.980547672001145343e-01 -1.749496743103848631e-02 1.402541168399906168e-01 9.830012192007901717e-04 1.783103468309262321e-02 9.407017951146706691e-03
-4.221670640625000487e+03 2.989982086812452700e-01 -1.698644298191191379e-02 1.409798846286233476e-01 8.962779561329974401e-04 1.796403021408826683e-02 9.430154085110631704e-03
-4.220628252812500250e+03 2.999114265053858253e-01 -1.646573227968668035e-02 1.416966330497376192e-01 7.903118915219527543e-04 1.811961337918717441e-02 9.454962635354563147e-03
-4.219585864999999103e+03 3.007978979933848551e-01 -1.593551694637695970e-02 1.424047604173602488e-01 6.673629776391756807e-04 1.829597750054098165e-02 9.481670239090080402e-03
-4.218543477187498866e+03 3.016571895839574857e-01 -1.539464137290364083e-02 1.431046268146734801e-01 5.256072038806367495e-04 1.849538749655926448e-02 9.510497350219949964e-03
-4.217501089374999538e+03 3.024873342594332493e-01 -1.484234757351668085e-02 1.437956261985939566e-01 3.637060049263124949e-04 1.871959476201354861e-02 9.541650383469928165e-03
-4.216458701562499300e+03 3.032881214428613803e-01 -1.427909852174975847e-02 1.444774222963078891e-01 1.832694331584325265e-04 1.896737731916983694e-02 9.575323376164136466e-03
-4.215416313749999972e+03 3.040586662028373355e-01 -1.370442365149647339e-02 1.451498090754413661e-01 -1.203800496979998483e-05 1.923543247266715564e-02 9.611697233848678912e-03
-4.214373925937498825e+03 3.048010906208350468e-01 -1.311808356989554829e-02 1.458139670834442958e-01 -2.227099793770618424e-04 1.952459253458543181e-02 9.650941277604185853e-03
-4.213331538124999497e+03 3.055154262673956955e-01 -1.252035428687844204e-02 1.464697729825846784e-01 -4.521105518327031558e-04 1.983851091474222658e-02 9.693200181454761713e-03
-4.212289150312499260e+03 3.062072033056636444e-01 -1.191568241557894141e-02 1.471177683591839702e-01 -7.013376944635550322e-04 2.017854380231866307e-02 9.738603053927553585e-03
-4.211246762499999932e+03 3.068789050018216891e-01 -1.130597417133942517e-02 1.477582412136827505e-01 -9.717172628143297408e-04 2.054624895087722378e-02 9.787265844031447018e-03
-4.210204374687499694e+03 3.075338012525205000e-01 -1.069064968183780322e-02 1.483931158803247774e-01 -1.261946913332644441e-03 2.094053578598258775e-02 9.839294436324972845e-03
-4.209161986874999457e+03 3.081761934343796860e-01 -1.007267123556882145e-02 1.490230621523278010e-01 -1.570925780451979661e-03 2.136044502073362883e-02 9.894759620140825343e-03
-4.208119599062499219e+03 3.088176648569466165e-01 -9.457937993745921951e-03 1.496509220630961590e-01 -1.898683448277137167e-03 2.180611744158815479e-02 9.953716996655509464e-03
-4.207077211249999891e+03 3.094664656609178999e-01 -8.850892042825990111e-03 1.502785989109329812e-01 -2.243629915966008359e-03 2.227603485629706462e-02 1.001620247016552813e-02
-4.206034823437499654e+03 3.101229966924425874e-01 -8.252282557907792554e-03 1.509059178446853500e-01 -2.606669285386666382e-03 2.277116174445515534e-02 1.008224622953424361e-02
-4.204992435625000326e+03 3.107896791190694064e-01 -7.662701415448986905e-03 1.515337934344156978e-01 -2.988988692630069766e-03 2.329267357866793287e-02 1.015184244301893350e-02
-4.203950047812499179e+03 3.114619323833209275e-01 -7.080248352707059663e-03 1.521608860614147019e-01 -3.391467518346170679e-03 2.384142199601956696e-02 1.022497723883669836e-02
-4.202907659999998941e+03 3.121364429516201300e-01 -6.502967351786556605e-03 1.527865166686846465e-01 -3.811435659739860135e-03 2.441467096208127172e-02 1.030161765117070492e-02
-4.201865272187499613e+03 3.128181137898445319e-01 -5.931163659737877757e-03 1.534129823826066996e-01 -4.249856572727920417e-03 2.501331238077482422e-02 1.038172790402345363e-02
-4.200822884374999376e+03 3.135194639042974685e-01 -5.370073297496734226e-03 1.540439244615192105e-01 -4.702635066939441985e-03 2.563310675649194473e-02 1.046523584477625050e-02
-4.199780496562500048e+03 3.142525229282513433e-01 -4.824672373425548631e-03 1.546828693761191365e-01 -5.162281051210586454e-03 2.626639084251451706e-02 1.055205489565196227e-02
-4.198738108749999810e+03 3.150235747884480020e-01 -4.297160555960851530e-03 1.553318593892494270e-01 -5.626521310295887722e-03 2.691069528351343332e-02 1.064208698660877410e-02
-4.197695720937500482e+03 3.158346321261872869e-01 -3.789964735561038994e-03 1.559906884386228210e-01 -6.091895214167775477e-03 2.756234778702668087e-02 1.073522628642945183e-02
-4.196653333124999335e+03 3.166831119144954410e-01 -3.302638987057205169e-03 1.566582890202783962e-01 -6.556671432218101614e-03 2.821934102646894010e-02 1.083133479712541924e-02
-4.195610945312500007e+03 3.175694441934704959e-01 -2.835731377996413873e-03 1.573346021105760939e-01 -7.018436817923737712e-03 2.887897935065326938e-02 1.093027126636476713e-02
-4.194568557499999770e+03 3.184906899192662677e-01 -2.386470727900526223e-03 1.580195430310209759e-01 -7.477078907150137843e-03 2.954084397961483782e-02 1.103188253623235346e-02
-4.193526169687499532e+03 3.194532403413006261e-01 -1.958563209000803614e-03 1.587144551752144028e-01 -7.929422322656958649e-03 3.020143062568637904e-02 1.113600415151471019e-02
-4.192483781874999295e+03 3.204585347149395136e-01 -1.554028837298633255e-03 1.594190498910023068e-01 -8.372398329593765121e-03 3.085729421676930428e-02 1.124244794358776958e-02
-4.191441394062499967e+03 3.215108897169896007e-01 -1.177461041568456882e-03 1.601331915326817956e-01 -8.802366531438135522e-03 3.150441232479712916e-02 1.135102289667949682e-02
-4.190399006249999729e+03 3.226212585285230805e-01 -8.356177782171817555e-04 1.608589796021761553e-01 -9.216181761954515481e-03 3.213921798120362300e-02 1.146151810962455289e-02
-4.189356618437500401e+03 3.237895777475584547e-01 -5.306598464146759266e-04 1.615953029144306941e-01 -9.614865663256106504e-03 3.276230260654415527e-02 1.157371847164402612e-02
-4.188314230625000164e+03 3.250116781868712112e-01 -2.607042485469495720e-04 1.623410185661657568e-01 -9.998319853220043532e-03 3.337310751820019017e-02 1.168739383249007766e-02
-4.187271842812499926e+03 3.262830514427370598e-01 -2.364195388209876930e-05 1.630949274005588090e-01 -1.036404749420543996e-02 3.396867439281961443e-02 1.180231344930708637e-02
-4.186229454999998779e+03 3.276037289248950879e-01 1.798788053696742315e-04 1.638567227154207051e-01 -1.070717956836146970e-02 3.454364452520207462e-02 1.191823247842030246e-02
-4.185187067187499451e+03 3.289700258691024004e-01 3.499692958296883247e-04 1.646246200022001560e-01 -1.102589135270613460e-02 3.509569025037127116e-02 1.203489944883256828e-02
-4.184144679374999214e+03 3.303798511997780296e-01 4.859254150823485996e-04 1.653972225662649342e-01 -1.132020525173157294e-02 3.562432648970673132e-02 1.215206061898757746e-02
-4.183102291562499886e+03 3.318307729740828105e-01 5.886333710115503395e-04 1.661737583207982261e-01 -1.159073938884722099e-02 3.612965828595594842e-02 1.226945944855436371e-02
-4.182059903749999648e+03 3.333223947540281951e-01 6.571503642970209433e-04 1.669535597842049801e-01 -1.183404490005004334e-02 3.660770957406871140e-02 1.238683233700933403e-02
-4.181017515937500320e+03 3.348508868983813280e-01 6.935879423073426815e-04 1.677357686996508446e-01 -1.204873568127886457e-02 3.705656111108555917e-02 1.250391271490335077e-02
-4.179975128124999173e+03 3.364048527194531957e-01 7.052770390367922755e-04 1.685183510075962121e-01 -1.223826880727471762e-02 3.747915961685541197e-02 1.262044540479034631e-02
-4.178932740312499845e+03 3.379773312209026215e-01 6.970723631919903407e-04 1.693002542168120239e-01 -1.240766953176448972e-02 3.788003169908269602e-02 1.273618108365910488e-02
-4.177890352499999608e+03 3.395592607203999358e-01 6.720529331929506710e-04 1.700784880562143941e-01 -1.256086720448116277e-02 3.826261187603346992e-02 1.285087233577615271e-02
-4.176847964687499370e+03 3.411443963174032312e-01 6.313360495093338354e-04 1.708504902695435756e-01 -1.269698041529002466e-02 3.862554686439598206e-02 1.296428322455297870e-02
-4.175805576875000042e+03 3.427284773556820707e-01 5.772855490036089311e-04 1.716153140484084905e-01 -1.281573054314466206e-02 3.896811504926146752e-02 1.307619225305840620e-02
-4.174763189062499805e+03 3.443048682776227998e-01 5.139994400058353792e-04 1.723716913475508983e-01 -1.291735638650166884e-02 3.929012928767816604e-02 1.318638645058825207e-02
-4.173720801249999568e+03 3.458709034634932511e-01 4.427423058165937120e-04 1.731189225198161152e-01 -1.300323315070575636e-02 3.959255404681674001e-02 1.329466044805549356e-02
-4.172678413437500240e+03 3.474211051342990242e-01 3.647016661887120953e-04 1.738548632701280849e-01 -1.307684302650755429e-02 3.987850288567017926e-02 1.340082992958130728e-02
-4.171636025624999093e+03 3.489463338530670589e-01 2.809985778396409048e-04 1.745755047723502873e-01 -1.314069275771525408e-02 4.015016782381793103e-02 1.350473753305134021e-02
-4.170593637812499765e+03 3.504462337413127848e-01 1.913973095256232826e-04 1.752805512073207783e-01 -1.319569117103862668e-02 4.040815884370720090e-02 1.360623383633428711e-02
-4.169551249999999527e+03 3.519139805999531578e-01 9.965511911922460969e-05 1.759684676405088299e-01 -1.324592071839100771e-02 4.065628201044745038e-02 1.370518064602821787e-02
-4.168508862187499290e+03 3.533449044935638161e-01 8.385661913373580745e-06 1.766382258513128356e-01 -1.329413404569743627e-02 4.089706639647931047e-02 1.380146617539093797e-02
-4.167466474374999962e+03 3.547360019029656142e-01 -8.228857029583857077e-05 1.772883873292843693e-01 -1.333902461922887271e-02 4.112901251618318599e-02 1.389499394847715404e-02
-4.166424086562499724e+03 3.560869259047059199e-01 -1.743720398297531060e-04 1.779177785175541371e-01 -1.337692691258362751e-02 4.134828593715499101e-02 1.398567951228568348e-02
-4.165381698749999487e+03 3.573992363514041370e-01 -2.678586838815067046e-04 1.785271822095110816e-01 -1.340932780819045420e-02 4.155623043812872730e-02 1.407345131496914523e-02
-4.164339310937500159e+03 3.586786325741162518e-01 -3.632703585521859443e-04 1.791191869973157158e-01 -1.343661301529871198e-02 4.175311469624792826e-02 1.415825084047460554e-02
-4.163296923124999012e+03 3.599274830001264469e-01 -4.605280846945616728e-04 1.796950161804791168e-01 -1.345613075050609321e-02 4.193618075372708420e-02 1.424002500161049463e-02
-4.162254535312499684e+03 3.611421550981716577e-01 -5.593676142440079380e-04 1.802529857014236458e-01 -1.346685532994098752e-02 4.210433349484260512e-02 1.431873908245080533e-02
-4.161212147499999446e+03 3.623197338954581292e-01 -6.582100436359908727e-04 1.807924273889577327e-01 -1.346715767781907908e-02 4.225587765432371745e-02 1.439435998825232092e-02
-4.160169759687499209e+03 3.634605238111078829e-01 -7.569602810034424013e-04 1.813135397694709550e-01 -1.345629316472398730e-02 4.239003031852751902e-02 1.446686857690176672e-02
-4.159127371874999881e+03 3.645691763552184606e-01 -8.577951882625675997e-04 1.818175595005855072e-01 -1.343584166015300563e-02 4.250834248413019184e-02 1.453625041198859484e-02
-4.158084984062499643e+03 3.656484043566500808e-01 -9.623595955788018588e-04 1.823050199058266208e-01 -1.340538191915023429e-02 4.261037524644303853e-02 1.460249666364640646e-02
-4.157042596249999406e+03 3.666990352943509390e-01 -1.070399547817692341e-03 1.827764608691977155e-01 -1.336231644768575560e-02 4.269350033534489997e-02 1.466559194382957218e-02
-4.156000208437499168e+03 3.677163764544690294e-01 -1.179920841348654475e-03 1.832305332642607532e-01 -1.330836693493452766e-02 4.275944291109879530e-02 1.472553798808213035e-02
-4.154957820624999840e+03 3.686978236365253125e-01 -1.292565676451895226e-03 1.836651142911751300e-01 -1.324561856039529160e-02 4.281029364508611573e-02 1.478233754234540946e-02
-4.153915432812499603e+03 3.696434383083913033e-01 -1.408345206036901599e-03 1.840802289287483684e-01 -1.317197723762106656e-02 4.284395656547783371e-02 1.483598966392838010e-02
-4.152873044999999365e+03 3.705518633324516031e-01 -1.527271243493301661e-03 1.844751930470936441e-01 -1.308338379344051172e-02 4.285633782198091518e-02 1.488647701427020346e-02
-4.151830657187500037e+03 3.714233937820505260e-01 -1.649706075790706526e-03 1.848499742566093174e-01 -1.297472517620627472e-02 4.284231475494881120e-02 1.493379478937126650e-02
-4.150788269374999800e+03 3.722583276104398098e-01 -1.776791045057258926e-03 1.852041509188945279e-01 -1.284102512978385624e-02 4.279689409194996352e-02 1.497793448108305711e-02
-4.149745881562499562e+03 3.730584912695074640e-01 -1.910128247814925784e-03 1.855378341939960540e-01 -1.267992058717907523e-02 4.271768456938260933e-02 1.501888199110176618e-02
-4.148703493750000234e+03 3.738219654974502260e-01 -2.051295143829687164e-03 1.858492743842048989e-01 -1.249448902393608500e-02 4.260772805966566573e-02 1.505661951786478950e-02
-4.147661105937499997e+03 3.745439239991336655e-01 -2.200467643711895641e-03 1.861359695592127717e-01 -1.228771523419666320e-02 4.247002826311067902e-02 1.509115651445700965e-02
-4.146618718124998850e+03 3.752299620827497795e-01 -2.360635169845920565e-03 1.863992201022199036e-01 -1.206328007281160658e-02 4.230825994505947596e-02 1.512248993612393469e-02
-4.145576330312499522e+03 3.758885637130623958e-01 -2.537197694961317810e-03 1.866405671689813639e-01 -1.182427890755889319e-02 4.212552206547150180e-02 1.515062157895630431e-02
-4.144533942499999284e+03 3.765248463059016615e-01 -2.734162908430991506e-03 1.868605659105642969e-01 -1.157462844235496169e-02 4.192573236277150062e-02 1.517555196020827120e-02
-4.143491554687499956e+03 3.771337821126147793e-01 -2.949520459441849762e-03 1.870577059248227925e-01 -1.131816780485596363e-02 4.171279027244769594e-02 1.519731123379586442e-02
-4.142449166874999719e+03 3.777211227130625182e-01 -3.186304408692740720e-03 1.872333452909620832e-01 -1.105556135994166175e-02 4.148741872330891783e-02 1.521592868168362804e-02
-4.141406779062500391e+03 3.782849022138824457e-01 -3.442047336644558312e-03 1.873877340995453722e-01 -1.078959007079293049e-02 4.125245925110054834e-02 1.523143459015380632e-02
-4.140364391250000153e+03 3.788231085352078975e-01 -3.712874105385954859e-03 1.875218013547757523e-01 -1.052081294849099673e-02 4.100854622136867328e-02 1.524386663643883914e-02
-4.139322003437499006e+03 3.793300493874448565e-01 -3.994340043733749998e-03 1.876349208388176371e-01 -1.025128414713871380e-02 4.075787410689046125e-02 1.525329497987587372e-02
-4.138279615624999678e+03 3.798076064317179590e-01 -4.286506078901158000e-03 1.877280010064077687e-01 -9.983972408922498973e-03 4.050355761250958031e-02 1.525979260179353807e-02
-4.137237227812499441e+03 3.802726126292830244e-01 -4.594310794709097895e-03 1.878069873466252648e-01 -9.718630276087009828e-03 4.024549389081329143e-02 1.526343180736314080e-02
-4.136194840000000113e+03 3.807319940130524660e-01 -4.918807875168022120e-03 1.878748163129259074e-01 -9.453499653869717675e-03 3.998206618472448237e-02 1.526428326542738842e-02
-4.135152452187498966e+03 3.811872542475236436e-01 -5.260551403601376741e-03 1.879319617551934718e-01 -9.190285053062607554e-03 3.971516827533561056e-02 1.526244161113650237e-02
-4.134110064374999638e+03 3.816431784112248593e-01 -5.621331659250385429e-03 1.879799193900700827e-01 -8.931080644448323794e-03 3.944708304148513561e-02 1.525800119851840678e-02
-4.133067676562499400e+03 3.821052672493868707e-01 -6.002522801500010177e-03 1.880207524974554512e-01 -8.676609538455049703e-03 3.917871022447720619e-02 1.525105034301107998e-02
-4.132025288750000072e+03 3.825727637002028780e-01 -6.405464363343938740e-03 1.880534136231184206e-01 -8.427806707548822843e-03 3.891118161861471803e-02 1.524168745553294846e-02
-4.130982900937499835e+03 3.830447983345316998e-01 -6.828184635283406773e-03 1.880784512869347336e-01 -8.191512802397183171e-03 3.865156316931486757e-02 1.523002518345884133e-02
-4.129940513124999597e+03 3.835281845617616869e-01 -7.272283807028862186e-03 1.880984702498727512e-01 -7.969030012171991056e-03 3.840137737364525405e-02 1.521617368073662976e-02
-4.128898125312499360e+03 3.840324174912906341e-01 -7.742245420656520064e-03 1.881159767817482675e-01 -7.757833406219939200e-03 3.815829802718055663e-02 1.520023231048031262e-02
-4.127855737500000032e+03 3.845630444971349093e-01 -8.240191377749027379e-03 1.881326842261901999e-01 -7.559683766062245958e-03 3.792428634857102770e-02 1.518230129125439087e-02
-4.126813349687499795e+03 3.851256572290141511e-01 -8.763843147182780180e-03 1.881525259901060954e-01 -7.376256408767215694e-03 3.770122684729549506e-02 1.516248521926413795e-02
-4.125770961875000467e+03 3.857242280470521423e-01 -9.313068565717504826e-03 1.881775536944093885e-01 -7.204627719732721244e-03 3.748638754235812665e-02 1.514087991131270357e-02
-4.124728574062498410e+03 3.863696349652446238e-01 -9.890557364575204569e-03 1.882118602224276127e-01 -7.043336504270516704e-03 3.727848345384131290e-02 1.511757347478539897e-02
-4.123686186249999082e+03 3.870646491874736861e-01 -1.049300251890740616e-02 1.882584823155568909e-01 -6.891289937153710632e-03 3.707658316399822102e-02 1.509264661342225519e-02
-4.122643798437498845e+03 3.878070779872150875e-01 -1.111668819609845996e-02 1.883181803925587650e-01 -6.746809102345447534e-03 3.687915987288079706e-02 1.506617538526767650e-02
-4.121601410624999517e+03 3.885977567945748112e-01 -1.176037327044847369e-02 1.883919912621974668e-01 -6.608749867548339291e-03 3.668522904297108478e-02 1.503823958771137448e-02
-4.120559022812499279e+03 3.894403266940298369e-01 -1.242567180506377184e-02 1.884809278491917650e-01 -6.476883114554772905e-03 3.649470315402993104e-02 1.500891001973758340e-02
-4.119516634999999951e+03 3.903424883969358050e-01 -1.311695929591060947e-02 1.885866542729655315e-01 -6.350561311288730262e-03 3.630704474250572023e-02 1.497824171560849411e-02
-4.118474247187499714e+03 3.912981657235005128e-01 -1.383313217453467983e-02 1.887066853288097701e-01 -6.230513582795022334e-03 3.612310451210689471e-02 1.494629546465593532e-02
-4.117431859375000386e+03 3.922962643239539804e-01 -1.456783008881915378e-02 1.888386531905138499e-01 -6.113000993229883266e-03 3.593925588563694207e-02 1.491312744620352897e-02
-4.116389471562499239e+03 3.933380597010719959e-01 -1.531983274355958914e-02 1.889838058020786860e-01 -5.993650462690140214e-03 3.575119997833529212e-02 1.487877475782257639e-02
-4.115347083749999911e+03 3.944171297542256593e-01 -1.608570508049004394e-02 1.891406507609268706e-01 -5.872201189119556457e-03 3.555875168184583629e-02 1.484327524636313948e-02
-4.114304695937498764e+03 3.955296723037452500e-01 -1.686059013213385416e-02 1.893097146040372269e-01 -5.750394211279526678e-03 3.536371076772391875e-02 1.480665827822219387e-02
-4.113262308124999436e+03 3.966760913259084753e-01 -1.764206409338315781e-02 1.894924112648124215e-01 -5.632929570442077316e-03 3.517080919057655186e-02 1.476893981006724074e-02
-4.112219920312499198e+03 3.978611934131099370e-01 -1.843227994438521866e-02 1.896900688666609269e-01 -5.518655568344702812e-03 3.497891977579552225e-02 1.473013210372540842e-02
-4.111177532499999870e+03 3.990862539694226552e-01 -1.922994745954899332e-02 1.899039701904136901e-01 -5.407260342013386900e-03 3.478775341761512069e-02 1.469024653780086516e-02
-4.110135144687499633e+03 4.003466453713729889e-01 -2.003045161267213298e-02 1.901341072425044021e-01 -5.303869710483914007e-03 3.460247388501986460e-02 1.464930208726797529e-02
-4.109092756874999395e+03 4.016435288131499637e-01 -2.083175219240119419e-02 1.903820809658025581e-01 -5.211266685375526286e-03 3.442588027733336359e-02 1.460730679597892039e-02
-4.108050369062499158e+03 4.029684285731224280e-01 -2.163076322531667581e-02 1.906451978744156117e-01 -5.130426745253483488e-03 3.425896716576534023e-02 1.456427021025592967e-02
-4.107007981249999830e+03 4.043135351761892315e-01 -2.242238700359378695e-02 1.909221016209373678e-01 -5.064289883263849677e-03 3.410469885843250837e-02 1.452020448758433065e-02
-4.105965593437498683e+03 4.056668940292932901e-01 -2.319855730072660494e-02 1.912108479890249346e-01 -5.016017845496462124e-03 3.396625960477998168e-02 1.447512087964175805e-02
-4.104923205624999355e+03 4.070182632820264490e-01 -2.395581584453642526e-02 1.915080470271917079e-01 -4.985185850045400005e-03 3.384324239696386016e-02 1.442902827345922574e-02
-4.103880817812500027e+03 4.083611897341701824e-01 -2.469247567346927533e-02 1.918113166113743495e-01 -4.972254566185639775e-03 3.373610954059996087e-02 1.438192748720716271e-02
-4.102838429999999789e+03 4.096792311807626596e-01 -2.539974637979945660e-02 1.921168303591860582e-01 -4.978945990026368423e-03 3.364660836996524740e-02 1.433383118996943775e-02
-4.101796042187500461e+03 4.109559130945112937e-01 -2.606975344224933544e-02 1.924202873378532408e-01 -5.007506965860069117e-03 3.357701156365941464e-02 1.428475229889967016e-02
-4.100753654375000224e+03 4.121894667384392585e-01 -2.670059239553969690e-02 1.927217555107175739e-01 -5.059604047443699675e-03 3.352898860386101243e-02 1.423469227820865768e-02
-4.099711266562499077e+03 4.133769842719705045e-01 -2.728984517947948343e-02 1.930209900204677420e-01 -5.135115274172848479e-03 3.350240894317919882e-02 1.418364683450317257e-02
-4.098668878749998839e+03 4.145124776546099676e-01 -2.783627197220359117e-02 1.933156160783737199e-01 -5.231051415954859549e-03 3.349430715429864425e-02 1.413162786917189322e-02
-4.097626490937499511e+03 4.156008623848800321e-01 -2.834178705791252570e-02 1.936071353165760012e-01 -5.343369879825337308e-03 3.350064064617126747e-02 1.407863538317296118e-02
-4.096584103124999274e+03 4.166525475021669589e-01 -2.881112994394069773e-02 1.938983840310725126e-01 -5.470369028392993785e-03 3.351967983571545184e-02 1.402465540366122816e-02
-4.095541715312499946e+03 4.176623696433890975e-01 -2.924372650432389281e-02 1.941870701122374310e-01 -5.609965249091175381e-03 3.354932674887673577e-02 1.396968074989278150e-02
-4.094499327500000163e+03 4.186208515508813011e-01 -2.963561211797424363e-02 1.944704372769718026e-01 -5.765018171468310262e-03 3.359246029066455252e-02 1.391372105959812026e-02
-4.093456939687499471e+03 4.195171056889802630e-01 -2.998462916140829174e-02 1.947441226012334992e-01 -5.937405988177130167e-03 3.365099975163005075e-02 1.385679688172646029e-02
-4.092414551874999233e+03 4.203502760548312178e-01 -3.029158390888546035e-02 1.950072972983237785e-01 -6.126258123137037770e-03 3.372410489337670375e-02 1.379892338511983126e-02
-4.091372164062499451e+03 4.211229434627020152e-01 -3.055637606455428520e-02 1.952613014382547085e-01 -6.334106334932322266e-03 3.381435434530948025e-02 1.374012400518857813e-02
-4.090329776249999668e+03 4.218340994634681151e-01 -3.078035139125801650e-02 1.955049568642832081e-01 -6.564069768441677111e-03 3.392497611786737116e-02 1.368045317471284876e-02
-4.089287388437499885e+03 4.224840341500102348e-01 -3.096467045919202091e-02 1.957378292727012248e-01 -6.815470192283355592e-03 3.405542590631682742e-02 1.361997785701673722e-02
-4.088245000624999193e+03 4.230726994654768758e-01 -3.111179984355452732e-02 1.959586629126678914e-01 -7.086344541716573138e-03 3.420388980328706308e-02 1.355877263078524367e-02
-4.087202612812499410e+03 4.235930511544510613e-01 -3.121976759055275844e-02 1.961649211793979608e-01 -7.378165879467053767e-03 3.437202337161947285e-02 1.349692874607621648e-02
-4.086160224999999627e+03 4.240374973058712582e-01 -3.128610168872993091e-02 1.963540423117837164e-01 -7.693858646458655304e-03 3.456297944427005192e-02 1.343456039890570004e-02
-4.085117837187500299e+03 4.243995788111690204e-01 -3.130893863848074193e-02 1.965237285853140281e-01 -8.035098801589653228e-03 3.477867147475278281e-02 1.337178633658156306e-02
-4.084075449375000062e+03 4.246699932542146727e-01 -3.128467907896422678e-02 1.966711275906985468e-01 -8.403643385419313355e-03 3.502112445982526190e-02 1.330874053720297774e-02
-4.083033061562498915e+03 4.248524325689393977e-01 -3.121382554412917634e-02 1.967978324125939094e-01 -8.796443200794271111e-03 3.528757147732657085e-02 1.324556413826615160e-02
-4.081990673749999132e+03 4.249502525196517388e-01 -3.109858784135159301e-02 1.969044159011584527e-01 -9.209493390211622582e-03 3.557431713846569837e-02 1.318241187412703616e-02
-4.080948285937499804e+03 4.249652442749344283e-01 -3.093983261440316074e-02 1.969913384623347974e-01 -9.643894415979199081e-03 3.588279216222547974e-02 1.311944887312313859e-02
-4.079905898124999567e+03 4.248965889203733526e-01 -3.073615854404624162e-02 1.970588902949338694e-01 -1.010354703420661762e-02 3.621724645141837645e-02 1.305684970860587941e-02
-4.078863510312500239e+03 4.247423183308041139e-01 -3.048436452564552701e-02 1.971076871689254051e-01 -1.058475966225072215e-02 3.657433371026676955e-02 1.299478702400802370e-02
-4.077821122499999092e+03 4.245000186354541682e-01 -3.018475977338428914e-02 1.971363689897439320e-01 -1.108420410606191127e-02 3.695107784591097205e-02 1.293343686992452952e-02
-4.076778734687500219e+03 4.241756626787929196e-01 -2.984112919339654627e-02 1.971460314317292073e-01 -1.160068547648059230e-02 3.734663266360922773e-02 1.287297359356431511e-02
-4.075736346874999072e+03 4.237773431279319158e-01 -2.945625319086289662e-02 1.971393303338378755e-01 -1.213362813497037736e-02 3.776076348126911758e-02 1.281356767314936924e-02
-4.074693959062499744e+03 4.233145819751302219e-01 -2.903594586201318356e-02 1.971181216922092694e-01 -1.268052337236835053e-02 3.819130028454729292e-02 1.275538845608947466e-02
-4.073651571249999506e+03 4.227998397733376268e-01 -2.858777932417704351e-02 1.970848490035808087e-01 -1.323825598166778958e-02 3.863546770952022008e-02 1.269860586392621352e-02
-4.072609183437499723e+03 4.222415398984597501e-01 -2.811537711695358266e-02 1.970419094641337188e-01 -1.380302368491893861e-02 3.908979377954042989e-02 1.264338504731074390e-02
-4.071566795624999031e+03 4.216480261949583919e-01 -2.762237754715697255e-02 1.969916541592960924e-01 -1.437508778679780219e-02 3.955486086890001168e-02 1.258988654105110475e-02
-4.070524407812499703e+03 4.210279059854387662e-01 -2.711286634796524972e-02 1.969363418811639344e-01 -1.495376492883838775e-02 4.003027130783515936e-02 1.253825318949838667e-02
-4.069482019999999466e+03 4.203885376692388931e-01 -2.659030368225643107e-02 1.968779201900801856e-01 -1.553611545771311012e-02 4.051333000497542303e-02 1.248860727363115646e-02
-4.068439632187500138e+03 4.197346047483912490e-01 -2.605636637449807932e-02 1.968178913715661615e-01 -1.612245968271201063e-02 4.100459123053811633e-02 1.244106577391305285e-02
-4.067397244374998536e+03 4.190666212609176489e-01 -2.551040255857281100e-02 1.967568375867486119e-01 -1.671222797896759760e-02 4.150368362340944861e-02 1.239572782222092724e-02
-4.066354856562499208e+03 4.183838154085749439e-01 -2.495274199176989935e-02 1.966942079668684840e-01 -1.730301230498929727e-02 4.200835681405651334e-02 1.235267225453360977e-02
-4.065312468749998970e+03 4.176859528797364218e-01 -2.438329968884851012e-02 1.966299286920948075e-01 -1.789432726305813584e-02 4.251822928419726061e-02 1.231195101056956065e-02
-4.064270080937499642e+03 4.169821837815295695e-01 -2.380746499544138944e-02 1.965658821786618327e-01 -1.848202401915674878e-02 4.302920485804397066e-02 1.227359041944361268e-02
-4.063227693124999405e+03 4.162867350332503102e-01 -2.323533087356366086e-02 1.965041404117650603e-01 -1.905681589870996534e-02 4.353199021637742944e-02 1.223758715883373031e-02
-4.062185305312500077e+03 4.156063657064887340e-01 -2.267118042802444139e-02 1.964459419343025925e-01 -1.961472922562113724e-02 4.402256471843951635e-02 1.220391774640919129e-02
-4.061142917499998475e+03 4.149525607024743268e-01 -2.211646308103301997e-02 1.963963042296185679e-01 -2.015577372434088771e-02 4.450081278979991367e-02 1.217251953272951298e-02
-4.060100529687499147e+03 4.143328128958468359e-01 -2.157382580773981387e-02 1.963576508815376154e-01 -2.067807181375598546e-02 4.496468657174997746e-02 1.214330737899699079e-02
-4.059058141874998910e+03 4.137465527282966904e-01 -2.104616041755193873e-02 1.963282539950089167e-01 -2.117696725310701938e-02 4.540934578853257630e-02 1.211618926771277499e-02
-4.058015754062499582e+03 4.131898704198513905e-01 -2.053290833111020078e-02 1.963064403129640700e-01 -2.165315577988793233e-02 4.583526864319097810e-02 1.209105643165152462e-02
-4.056973366249999799e+03 4.126673338268081470e-01 -2.003475879651464911e-02 1.962941509897032089e-01 -2.210803618092484213e-02 4.624357212501287173e-02 1.206776797204401480e-02
-4.055930978437499562e+03 4.121876051315633838e-01 -1.955311599848508913e-02 1.962950140964507817e-01 -2.254340478371734749e-02 4.663572714428729921e-02 1.204616118028497412e-02
-4.054888590624999324e+03 4.117498885750596749e-01 -1.908837076918342215e-02 1.963084355227868172e-01 -2.296188132218717273e-02 4.701403328671519694e-02 1.202607598226401557e-02
-4.053846202812499996e+03 4.113464053317578140e-01 -1.863779355959732306e-02 1.963318925783235913e-01 -2.336420199849753229e-02 4.737887919665575986e-02 1.200733859907911379e-02
-4.052803814999999759e+03 4.109685199793796651e-01 -1.819843504941122750e-02 1.963625443615656108e-01 -2.375183840708618502e-02 4.773137139505073678e-02 1.198976649398227241e-02
-4.051761427187499976e+03 4.106133071991895367e-01 -1.776741352128682200e-02 1.964003698031394352e-01 -2.412830863827713362e-02 4.807462343697613966e-02 1.197315739934949955e-02
-4.050719039374999738e+03 4.102836408965503945e-01 -1.734414767788138717e-02 1.964470976228855637e-01 -2.449773862392475715e-02 4.841232146978172862e-02 1.195729142292848921e-02
-4.049676651562499501e+03 4.099816826991198315e-01 -1.693025719585248418e-02 1.965029974168723548e-01 -2.486020226364929475e-02 4.874412057299762346e-02 1.194195915467416609e-02
-4.048634263750000173e+03 4.097136129983816044e-01 -1.652705823368004132e-02 1.965704996111536929e-01 -2.521579716671639923e-02 4.906968855306508004e-02 1.192694569317434387e-02
-4.047591875937499481e+03 4.094872533393670855e-01 -1.613672598825622792e-02 1.966524264979022107e-01 -2.557193860156798879e-02 4.939597291588147809e-02 1.191201715715674465e-02
-4.046549488124999698e+03 4.092991930622670305e-01 -1.575827600907287254e-02 1.967475647531384264e-01 -2.593472655366417176e-02 4.972862512923837547e-02 1.189694928778710185e-02
-4.045507100312499460e+03 4.091564377064845215e-01 -1.539488463639183957e-02 1.968578279975857215e-01 -2.630842188903188134e-02 5.007145399049172524e-02 1.188151605072992195e-02
-4.044464712500000132e+03 4.090736344672363800e-01 -1.505043118111028429e-02 1.969885979335358472e-01 -2.669524992321850934e-02 5.042622930376242096e-02 1.186548969027195755e-02
-4.043422324687498985e+03 4.090479060983709392e-01 -1.472187834291082548e-02 1.971399545594653691e-01 -2.709769335833191878e-02 5.079503383483866680e-02 1.184867023825337401e-02
-4.042379936875000112e+03 4.090819979938261630e-01 -1.440867117822394392e-02 1.973135478020214550e-01 -2.751396539590458129e-02 5.117567648165124300e-02 1.183085554287333259e-02
-4.041337549062499420e+03 4.091787544232413643e-01 -1.411062363508238521e-02 1.975108946082245465e-01 -2.794240948692386373e-02 5.156611237569315442e-02 1.181185144438464188e-02
-4.040295161249999637e+03 4.093287592366176009e-01 -1.382362689543875298e-02 1.977293446534660049e-01 -2.838279502285581679e-02 5.196575915058836148e-02 1.179148206386627581e-02
-4.039252773437499400e+03 4.095307531464291162e-01 -1.354512218242750164e-02 1.979695482309480614e-01 -2.883409113611124647e-02 5.237325795207194851e-02 1.176958340798035102e-02
-4.038210385625000072e+03 4.097898905627175847e-01 -1.327392485322438989e-02 1.982346746918894065e-01 -2.928993244790191464e-02 5.278192009154440700e-02 1.174599382182124618e-02
-4.037167997812500289e+03 4.100962576971705631e-01 -1.300639833712749147e-02 1.985215858828738023e-01 -2.975024346764986935e-02 5.319143210644179665e-02 1.172059431939596712e-02
-4.036125610000000506e+03 4.104424612052923194e-01 -1.273907415897771421e-02 1.988283207305545919e-01 -3.021486737213490564e-02 5.360141794236003565e-02 1.169327528511256500e-02
-4.035083222187499359e+03 4.108311697771604987e-01 -1.247154024533653552e-02 1.991564194698745016e-01 -3.068122614820580421e-02 5.400911570781433829e-02 1.166394477980426878e-02
-4.034040834374999577e+03 4.112663498548155272e-01 -1.220452212087187564e-02 1.995075034738320596e-01 -3.114934918319273160e-02 5.441439743938181195e-02 1.163252412809454017e-02
-4.032998446562499794e+03 4.117529310736218195e-01 -1.194020988553851949e-02 1.998829418903256550e-01 -3.162313734376243773e-02 5.482105799098403037e-02 1.159896032361079805e-02
-4.031956058750000011e+03 4.122859529215339158e-01 -1.167423578354919063e-02 2.002824360359622691e-01 -3.210870866278711655e-02 5.523515698951030756e-02 1.156322416336159203e-02
-4.030913670937500228e+03 4.128573953562656440e-01 -1.140180382706325671e-02 2.007043737536249872e-01 -3.260971681116772714e-02 5.566033794832683790e-02 1.152531056857955712e-02
-4.029871283124999536e+03 4.134707490907182925e-01 -1.112557945122939762e-02 2.011491694285631460e-01 -3.312682057944871944e-02 5.609727924983951702e-02 1.148522933519540053e-02
-4.028828895312499299e+03 4.141293200312255451e-01 -1.084482342656669512e-02 2.016188472008789978e-01 -3.365826860329115128e-02 5.654427399942606874e-02 1.144300269806745700e-02
-4.027786507499999971e+03 4.148309426651733967e-01 -1.055711867561685488e-02 2.021135349754300536e-01 -3.420193968485564506e-02 5.699929343751094363e-02 1.139867687632764408e-02
-4.026744119687499733e+03 4.155811229601517609e-01 -1.026363041021979144e-02 2.026354032589526843e-01 -3.475300686615737100e-02 5.745763788882920359e-02 1.135231551133591629e-02
-4.025701731874999950e+03 4.163883056385034309e-01 -9.968194605404719078e-03 2.031867576504217121e-01 -3.530416954598967344e-02 5.791216218910956448e-02 1.130399632155994899e-02
-4.024659344062499258e+03 4.172487219743360454e-01 -9.667707900063469278e-03 2.037672674292991815e-01 -3.585266199583186930e-02 5.836026898063751550e-02 1.125380349240282137e-02
-4.023616956249999475e+03 4.181604892389195749e-01 -9.361105002009232831e-03 2.043765255901873190e-01 -3.640314510440095797e-02 5.880681309590770484e-02 1.120183399575337864e-02
-4.022574568437499693e+03 4.191361425420635500e-01 -9.049583186424629139e-03 2.050202012946510666e-01 -3.695779997378306758e-02 5.925416360576782338e-02 1.114818181599237616e-02
-4.021532180624999910e+03 4.201749808599336555e-01 -8.730273257177735904e-03 2.056993771522067915e-01 -3.751853661666701423e-02 5.970448820858378219e-02 1.109297579595838572e-02
-4.020489792812500127e+03 4.212744629869664137e-01 -8.400315095074830166e-03 2.064142119590385849e-01 -3.808910789233575789e-02 6.016183496640799960e-02 1.103636353703611739e-02
-4.019447404999998980e+03 4.224340244015337698e-01 -8.055732678540660635e-03 2.071664101166296179e-01 -3.867944886106802760e-02 6.063644764654506358e-02 1.097849939273852320e-02
-4.018405017187499197e+03 4.236467518231276652e-01 -7.695861435954493013e-03 2.079528483893038626e-01 -3.929343817215658757e-02 6.113255536871687462e-02 1.091955859828014526e-02
-4.017362629374999415e+03 4.249209476897369275e-01 -7.324557623927236902e-03 2.087757514566233874e-01 -3.993100961309044988e-02 6.165040759503369328e-02 1.085969899097162690e-02
-4.016320241562499632e+03 4.262635024863651867e-01 -6.943335521319657713e-03 2.096378059394697346e-01 -4.059502144762068554e-02 6.219319145757882389e-02 1.079908500497907611e-02
-4.015277853750000304e+03 4.276776190424965152e-01 -6.554043201129436738e-03 2.105396895250041811e-01 -4.128983958861040526e-02 6.276561482636251743e-02 1.073788761887604741e-02
-4.014235465937499157e+03 4.291606145015722795e-01 -6.154199592218030646e-03 2.114813019966939600e-01 -4.201872662530335006e-02 6.337128848668424630e-02 1.067628093069045332e-02
-4.013193078124999829e+03 4.306943140597056519e-01 -5.737773978914808420e-03 2.124565696079522281e-01 -4.278493245714221072e-02 6.401387229867210038e-02 1.061446992076494483e-02
-4.012150690312499137e+03 4.322751157287370027e-01 -5.306184484239096118e-03 2.134629811160049240e-01 -4.358664249641222566e-02 6.469195419849263495e-02 1.055265585104020291e-02
-4.011108302499999809e+03 4.339099999051498346e-01 -4.862739600186192016e-03 2.145023709439085047e-01 -4.442673135704008208e-02 6.540880140390406550e-02 1.049103502343199518e-02
-4.010065914687499571e+03 4.356005459282196179e-01 -4.405124183122561231e-03 2.155766834264183918e-01 -4.531383911280601612e-02 6.617344813075749788e-02 1.042980450897573914e-02
-4.009023526874999334e+03 4.373513688584480530e-01 -3.932377795921662700e-03 2.166887046140287543e-01 -4.625091355606483767e-02 6.698922417755942549e-02 1.036915531074729217e-02
-4.007981139062499096e+03 4.391686239624639221e-01 -3.448973905039944172e-03 2.178392742348954914e-01 -4.723582327511099965e-02 6.785439487651764856e-02 1.030928580070332445e-02
-4.006938751249999768e+03 4.410638191968832555e-01 -2.960189024541742125e-03 2.190315066634672680e-01 -4.826417554727543968e-02 6.876496579925732433e-02 1.025039512599094753e-02
-4.005896363437499531e+03 4.430384377711099053e-01 -2.467162658240532134e-03 2.202655733139108341e-01 -4.933656996905223802e-02 6.972197129070019372e-02 1.019270066082398306e-02
-4.004853975625000203e+03 4.450916968685405539e-01 -1.969604788026077351e-03 2.215412254888666777e-01 -5.045613515965283180e-02 7.072898022892691594e-02 1.013642253463704727e-02
-4.003811587812499511e+03 4.472283399901517131e-01 -1.469097123873198095e-03 2.228600424501832322e-01 -5.162292858590294270e-02 7.178648808203981491e-02 1.008177974806843957e-02
-4.002769199999999273e+03 4.494455702353634674e-01 -9.671691062512954504e-04 2.242198590186453566e-01 -5.283323525135826676e-02 7.289127773560466483e-02 1.002902124212320251e-02
-4.001726812187499490e+03 4.517402849701031009e-01 -4.624455059868658180e-04 2.256198099944911051e-01 -5.408481135886937519e-02 7.404162294285125678e-02 9.978405791990942533e-03
-4.000684424374999708e+03 4.541083346716163760e-01 4.561780805175177922e-05 2.270580943068374047e-01 -5.537753950342455544e-02 7.523789955890226866e-02 9.930180027738856607e-03
-3.999642036562499470e+03 4.565564956718936029e-01 5.514048577724538908e-04 2.285352922959680566e-01 -5.670613152332312085e-02 7.647530274611030743e-02 9.884585611393595025e-03
-3.998599648749999687e+03 4.590923820479754225e-01 1.050646858654673103e-03 2.300530760240356576e-01 -5.807087452711953701e-02 7.775458988232440694e-02 9.841857677602434962e-03
-3.997557260937499905e+03 4.617265200449767182e-01 1.539762200500062808e-03 2.316149156078421423e-01 -5.946800997763017349e-02 7.907250966337110720e-02 9.802249842870465121e-03
-3.996514873125000122e+03 4.644717452243944389e-01 2.015052137128085178e-03 2.332253790274124994e-01 -6.089817296959726400e-02 8.043016523669399565e-02 9.765996133548367555e-03
-3.995472485312500339e+03 4.673454002337500968e-01 2.471317766273687516e-03 2.348905402466981429e-01 -6.236023733720324341e-02 8.182686119465482077e-02 9.733311928725783477e-03
-3.994430097499999647e+03 4.703521286914932875e-01 2.907261560243863847e-03 2.366120743764456580e-01 -6.385574240810758251e-02 8.326457607730822219e-02 9.704416834600318106e-03
-3.993387709687499409e+03 4.734991981252618665e-01 3.321821950095581611e-03 2.383930863938655276e-01 -6.538305130625853001e-02 8.474212611485343327e-02 9.679537404297453365e-03
-3.992345321874999627e+03 4.767935199774777089e-01 3.716476437560723139e-03 2.402377742836103724e-01 -6.694369831292527884e-02 8.626145957686864874e-02 9.658880631971693623e-03
-3.991302934062500299e+03 4.802401280830950192e-01 4.089298651333688264e-03 2.421476902735243408e-01 -6.854121129781849675e-02 8.782655555097118594e-02 9.642672126576349798e-03
-3.990260546249999607e+03 4.838440488958963281e-01 4.439975614990768898e-03 2.441251903286801028e-01 -7.017726073305510792e-02 8.943947776530547511e-02 9.631108516125181859e-03
-3.989218158437500279e+03 4.876238786700993755e-01 4.763528258402137741e-03 2.461770826388423039e-01 -7.185000794213512731e-02 9.109872301547874973e-02 9.624357536671809474e-03
-3.988175770624999132e+03 4.915802647380285162e-01 5.060681253849097158e-03 2.483040518909966354e-01 -7.355932209385340759e-02 9.280445776056633900e-02 9.622567833356467440e-03
-3.987133382812499804e+03 4.957096115678650272e-01 5.334587509700066885e-03 2.505058751701885744e-01 -7.530128637514327261e-02 9.455307746667411528e-02 9.625895545765426539e-03
-3.986090994999999111e+03 5.000003421009781013e-01 5.588263105394713354e-03 2.527782721408544098e-01 -7.707271884581644306e-02 9.634169339191048231e-02 9.634487273047028302e-03
-3.985048607187500238e+03 5.044551797327223586e-01 5.820465000624191164e-03 2.551219860818167984e-01 -7.886941357320578772e-02 9.816632152453660942e-02 9.648453975665416057e-03
-3.984006219374999546e+03 5.090684581626017113e-01 6.034662804493720438e-03 2.575359196624009139e-01 -8.069180612671157660e-02 1.000275164477365947e-01 9.667855160512507304e-03
-3.982963831562499763e+03 5.138203296998956615e-01 6.237819516485440703e-03 2.600136304174089918e-01 -8.254420830625475158e-02 1.019297503745224265e-01 9.692771034133835714e-03
-3.981921443749999526e+03 5.187057409704417532e-01 6.433278345610832227e-03 2.625542625258631135e-01 -8.442846766198001951e-02 1.038749543239875228e-01 9.723243331003742981e-03
-3.980879055937500198e+03 5.237193793116107221e-01 6.629476245529303084e-03 2.651593779795640149e-01 -8.634643776939196491e-02 1.058649785108839586e-01 9.759270370746012460e-03
-3.979836668124999051e+03 5.288687716562632257e-01 6.828575518969840982e-03 2.678338200820640225e-01 -8.829731574069288325e-02 1.078989056259648111e-01 9.800794942635958698e-03
-3.978794280312499723e+03 5.341672854070134147e-01 7.032202974481608672e-03 2.705850838422461102e-01 -9.027672413411673424e-02 1.099722091043872502e-01 9.847742485135256227e-03
-3.977751892499999030e+03 5.396218530365575194e-01 7.242115869220115514e-03 2.734175148119186716e-01 -9.228060673930467417e-02 1.120806665181759421e-01 9.900029889435635680e-03
-3.976709504687499702e+03 5.452444669790976750e-01 7.462274462316449523e-03 2.763390895613071496e-01 -9.431395684531473922e-02 1.142289877341227805e-01 9.957515444404018909e-03
-3.975667116874999465e+03 5.510453970225216436e-01 7.697014459209444194e-03 2.793571094179232994e-01 -9.637984856200108863e-02 1.164198692493340348e-01 1.002001034366647829e-02
-3.974624729062500137e+03 5.570186011070232812e-01 7.955518923311043905e-03 2.824731446740464946e-01 -9.848403501218830347e-02 1.186587024990693601e-01 1.008733374344054044e-02
-3.973582341249999899e+03 5.631734824816407858e-01 8.239059754228448759e-03 2.856925312977624531e-01 -1.006280051538323422e-01 1.209465527307421184e-01 1.015927378845487422e-02
-3.972539953437499207e+03 5.695217304858000151e-01 8.542754688224539483e-03 2.890186716877428674e-01 -1.028154041921200967e-01 1.232866372643033614e-01 1.023561653609165317e-02
-3.971497565624998970e+03 5.760666938372996926e-01 8.864420533344106318e-03 2.924521476569155731e-01 -1.050465439441356785e-01 1.256788053144050898e-01 1.031613068513471780e-02
-3.970455177812499642e+03 5.828088086273507384e-01 9.210366846432295126e-03 2.959963305764041763e-01 -1.073246236029029438e-01 1.281257379322531809e-01 1.040055716467512374e-02
-3.969412789999999404e+03 5.897384548648150204e-01 9.587612889091663704e-03 2.996499217891344657e-01 -1.096558438560049920e-01 1.306331457469789015e-01 1.048865094548694435e-02
-3.968370402187500076e+03 5.968452939090614917e-01 1.000131697561334153e-02 3.034103295834577607e-01 -1.120490314080511557e-01 1.332093716820790807e-01 1.058017013701395906e-02
-3.967328014374998929e+03 6.041261881160023828e-01 1.045387542900146072e-02 3.072771848559738839e-01 -1.145081393674287212e-01 1.358578405230609354e-01 1.067485057781612616e-02
-3.966285626562499601e+03 6.115810099427261282e-01 1.095081037760534462e-02 3.112531829820087137e-01 -1.170406629295513423e-01 1.385855189529222042e-01 1.077242801168543269e-02
-3.965243238749999819e+03 6.191878058728575995e-01 1.150811554671496949e-02 3.153353423303188463e-01 -1.196559380304117598e-01 1.414012879737269468e-01 1.087267497165759003e-02
-3.964200850937500036e+03 6.269309174670083529e-01 1.213469919395492209e-02 3.195202906225885764e-01 -1.223662219669721940e-01 1.443169260071549276e-01 1.097535202009137893e-02
-3.963158463124999344e+03 6.348039948999830706e-01 1.283393336779161190e-02 3.238065431808621053e-01 -1.251792274384126435e-01 1.473396013474543298e-01 1.108018695452084486e-02
-3.962116075312499106e+03 6.428158032401800615e-01 1.360747883405159439e-02 3.281993156790373178e-01 -1.281037067838403376e-01 1.504775600445471262e-01 1.118692663035340644e-02
-3.961073687499999323e+03 6.509598897178726640e-01 1.446180424600335829e-02 3.326986189671999883e-01 -1.311474160843880687e-01 1.537381185529216043e-01 1.129535123426677820e-02
-3.960031299687499541e+03 6.592393744968920721e-01 1.539704379159722095e-02 3.373060805525394668e-01 -1.343213977352984700e-01 1.571318893946962170e-01 1.140524582969888734e-02
-3.958988911874999758e+03 6.676553506561300200e-01 1.641326911677505954e-02 3.420222829199499603e-01 -1.376346464484649867e-01 1.606675036501813147e-01 1.151642860085816573e-02
-3.957946524062499975e+03 6.762229469376919155e-01 1.750965711808717337e-02 3.468543799576832010e-01 -1.410943678299344251e-01 1.643518148519826361e-01 1.162872351102410898e-02
-3.956904136250000192e+03 6.849308844809168795e-01 1.869500106911321791e-02 3.518011290424048476e-01 -1.447113447826054999e-01 1.681954007536041185e-01 1.174202798549929538e-02
-3.955861748437499045e+03 6.938062048713008467e-01 1.996627369374905092e-02 3.568745384437962964e-01 -1.484890887333962795e-01 1.722015422930952833e-01 1.185622677984950017e-02
-3.954819360624999263e+03 7.028651343247782624e-01 2.132262003500788941e-02 3.620822919626304759e-01 -1.524271559290190647e-01 1.763696573306084980e-01 1.197125070079471491e-02
-3.953776972812499480e+03 7.121033234660447686e-01 2.277594539034106039e-02 3.674281663414646903e-01 -1.565354989399410923e-01 1.807096886368019795e-01 1.208709484843045572e-02
-3.952734584999999697e+03 7.215234923475728479e-01 2.433153362554205112e-02 3.729161604946314990e-01 -1.608187552127139652e-01 1.852264425283618454e-01 1.220384365782393836e-02
-3.951692197187499005e+03 7.311410411655985264e-01 2.598625699690440549e-02 3.785524082924962008e-01 -1.652843977000924280e-01 1.899275960066093005e-01 1.232159915325841543e-02
-3.950649809375000132e+03 7.409628771309879625e-01 2.774497741647369980e-02 3.843427957224425096e-01 -1.699463467404352945e-01 1.948273756691245306e-01 1.244051446434461632e-02
-3.949607421562499439e+03 7.509973008549490903e-01 2.961719103388388286e-02 3.902962199681342947e-01 -1.748141151873679744e-01 1.999356903194892399e-01 1.256078756606063447e-02
-3.948565033750000111e+03 7.612845992628911596e-01 3.159417967870560562e-02 3.964284676153247977e-01 -1.798813572979671427e-01 2.052466097760891062e-01 1.268262623906095746e-02
-3.947522645937499419e+03 7.718408447850172438e-01 3.367608996341865668e-02 4.027476487509450420e-01 -1.851504830667848878e-01 2.107631431659517385e-01 1.280633004958342536e-02
-3.946480258124999636e+03 7.827195507307209699e-01 3.585961675369789270e-02 4.092788681923559269e-01 -1.906232980494462492e-01 2.164877080399041642e-01 1.293220499522894189e-02
-3.945437870312498944e+03 7.939613421141247240e-01 3.814628703458691761e-02 4.160432017164424900e-01 -1.963085117795127510e-01 2.224297078821100282e-01 1.306059805129865421e-02
-3.944395482499999616e+03 8.056163356830474687e-01 4.053400615016460040e-02 4.230646614251514781e-01 -2.022076341224903762e-01 2.285914528378401589e-01 1.319190935767486535e-02
-3.943353094687499834e+03 8.177167378424463617e-01 4.302828706769692979e-02 4.303621092475636845e-01 -2.083481769031717834e-01 2.350013364600173349e-01 1.332657977842277401e-02
-3.942310706875000051e+03 8.302805270231189416e-01 4.563805247441699020e-02 4.379490002039074792e-01 -2.147446630191753025e-01 2.416749327988027274e-01 1.346513488981368814e-02
-3.941268319062499813e+03 8.433594955492784706e-01 4.834871038390266273e-02 4.458439381062003770e-01 -2.213873355616563510e-01 2.486035402313892528e-01 1.360810233486649083e-02
-3.940225931250000031e+03 8.570001690072029943e-01 5.115719088686365018e-02 4.540686501396716257e-01 -2.282761857164147257e-01 2.557882574916794938e-01 1.375603588763235977e-02
-3.939183543437499338e+03 8.712115421390080883e-01 5.407510940333948996e-02 4.626334377501643003e-01 -2.354284024283362919e-01 2.632475558526189419e-01 1.390957671214134057e-02
-3.938141155624999556e+03 8.860101972647719260e-01 5.710759281161229689e-02 4.715491574147773202e-01 -2.428467938996160258e-01 2.709855727977152906e-01 1.406938944904960465e-02
-3.937098767812499773e+03 9.014007742185539129e-01 6.026652434189861546e-02 4.808240706856741209e-01 -2.505406414348300692e-01 2.790130348962474582e-01 1.423619673070869104e-02
-3.936056379999999535e+03 9.173725322132412208e-01 6.357909851171324178e-02 4.904664033986941285e-01 -2.585307139886267036e-01 2.873522767936253497e-01 1.441078140249936468e-02
-3.935013992187499753e+03 9.339367168411210063e-01 6.705719876737545326e-02 5.004877180298656913e-01 -2.668311889776534551e-01 2.960189443441085810e-01 1.459387768322757857e-02
-3.933971604374999970e+03 9.511029492084396297e-01 7.071296053059096531e-02 5.108988933607055971e-01 -2.754694487192106411e-01 3.050419860974231678e-01 1.478626868910625988e-02
-3.932929216562499732e+03 9.688864713512771454e-01 7.456731456867921048e-02 5.217180217023975608e-01 -2.844705004097231593e-01 3.144478622710556448e-01 1.498868093066624101e-02
-3.931886828749999950e+03 9.873120230858670743e-01 7.862789139498592428e-02 5.329612905312012261e-01 -2.938490614093750564e-01 3.242527895839251162e-01 1.520186408727501777e-02
-3.930844440937499257e+03 1.006409456557588067e+00 8.290166953672403749e-02 5.446471099908206659e-01 -3.036239917781443642e-01 3.344770414310417328e-01 1.542652482644867214e-02
-3.929802053124999475e+03 1.026224566434267960e+00 8.739529037239060494e-02 5.568016911039097572e-01 -3.138282973044243529e-01 3.451550052740783303e-01 1.566335398482699218e-02
-3.928759665312499237e+03 1.046770320171459989e+00 9.213543903809408298e-02 5.694448532310186772e-01 -3.245192621575842540e-01 3.563453573506666916e-01 1.591304759654121881e-02
-3.927717277499999909e+03 1.068032184359374082e+00 9.716218496114290004e-02 5.825893607232590643e-01 -3.357516074633040137e-01 3.681043290862383577e-01 1.617636081146718585e-02
-3.926674889687499672e+03 1.090071494234802207e+00 1.024969188974231837e-01 5.962765713448942018e-01 -3.475692729951788129e-01 3.804770669451396081e-01 1.645389697498036985e-02
-3.925632501874999434e+03 1.112955389299025599e+00 1.081410866035000390e-01 6.105407782814596951e-01 -3.599961651678695862e-01 3.934886335700358284e-01 1.674623420108312111e-02
-3.924590114062499197e+03 1.136726076753264980e+00 1.141043814575665727e-01 6.254079325226624686e-01 -3.730628282945587237e-01 4.071706909759301718e-01 1.705393134068578995e-02
-3.923547726249999414e+03 1.161381858726177052e+00 1.204314012655283705e-01 6.408994853423569671e-01 -3.868108345897196543e-01 4.215660574414618056e-01 1.737761142587114505e-02
-3.922505338437499177e+03 1.186916036398127927e+00 1.271780093493576624e-01 6.570400185286286998e-01 -4.012877231638866116e-01 4.367233868208650893e-01 1.771783182848929439e-02
-3.921462950624999849e+03 1.213354916554241436e+00 1.343675638935068473e-01 6.738543711119963087e-01 -4.165181347829886027e-01 4.526684536681412352e-01 1.807515944257629889e-02
-3.920420562812499611e+03 1.240710628661336967e+00 1.420431415831026334e-01 6.913701466238761917e-01 -4.325494815771765422e-01 4.694499070211789471e-01 1.845021272200122672e-02
-3.919378174999999828e+03 1.269048703794089850e+00 1.502183078572497388e-01 7.096268985194682521e-01 -4.494221359166464813e-01 4.871092971523165449e-01 1.884358061783504568e-02
-3.918335787187499591e+03 1.298457601732644573e+00 1.588945933351283146e-01 7.286696248934394493e-01 -4.671581035051534103e-01 5.056697547511156410e-01 1.925582562298112574e-02
-3.917293399375000263e+03 1.329002035104987156e+00 1.680918069821639715e-01 7.485405911245806010e-01 -4.857865722090718430e-01 5.251615689592729064e-01 1.968749837510052822e-02
-3.916251011562499116e+03 1.360781167602005182e+00 1.777871353356497153e-01 7.692779735951340569e-01 -5.053181290516091106e-01 5.455965867187539953e-01 2.013922883357241803e-02
-3.915208623750000697e+03 1.393902540666765999e+00 1.879650661453489136e-01 7.909277874618199089e-01 -5.257853541303456613e-01 5.670086256960042981e-01 2.061163578282933576e-02
-3.914166235937499096e+03 1.428448074261282619e+00 1.986409321788206173e-01 8.135386655169547510e-01 -5.472359398321593460e-01 5.894464159199317432e-01 2.110523804388621943e-02
-3.913123848124999768e+03 1.464465359230902264e+00 2.098369713525060354e-01 8.371455222933985585e-01 -5.696999719746751456e-01 6.129411456570732497e-01 2.162058684119909369e-02
-3.912081460312499530e+03 1.501973857472591600e+00 2.215880040754587277e-01 8.617754863408964017e-01 -5.932127149432659952e-01 6.375295801784430783e-01 2.215843261758851032e-02
-3.911039072500000202e+03 1.541036255098046537e+00 2.339227385852878371e-01 8.874742536313634522e-01 -6.178121242448924022e-01 6.632510710728204417e-01 2.271947341396405098e-02
-3.909996684687499510e+03 1.581700468218407707e+00 2.468594118291015382e-01 9.142749143703403636e-01 -6.435323077703268835e-01 6.901407584496284109e-01 2.330422533965073942e-02
-3.908954296874999727e+03 1.624056444593587889e+00 2.604198802583856942e-01 9.422333751066338525e-01 -6.704078604924776918e-01 7.182340435332119633e-01 2.391309152036713570e-02
-3.907911909062499035e+03 1.668159034771322435e+00 2.746353810688945130e-01 9.713926764497036181e-01 -6.985003191669897360e-01 7.475937934814098629e-01 2.454673715720998711e-02
-3.906869521249999707e+03 1.714011721112619124e+00 2.895797869630751809e-01 1.001791487908287204e+00 -7.279010940232505389e-01 7.783126230455924555e-01 2.520576451117095135e-02
-3.905827133437499469e+03 1.761688072395288573e+00 3.053079356747297468e-01 1.033493998866195307e+00 -7.586947187644921264e-01 8.104758054369480824e-01 2.589054333622797105e-02
-3.904784745625000141e+03 1.811377244361897176e+00 3.218331092368774127e-01 1.066601420326318106e+00 -7.909828846624303855e-01 8.441853779644419298e-01 2.660124665100584845e-02
-3.903742357812499449e+03 1.863217683965431526e+00 3.391726920467873496e-01 1.101191670519490629e+00 -8.248643705355560574e-01 8.795404323997375595e-01 2.733803093209081006e-02
-3.902699969999999666e+03 1.917312808732257068e+00 3.573471764685364205e-01 1.137326707673120385e+00 -8.604288702250113552e-01 9.166310142709388487e-01 2.810107202296373979e-02
-3.901657582187499429e+03 1.973763823037006482e+00 3.763630131655673616e-01 1.175060364029186122e+00 -8.977639796360433744e-01 9.555447093178166540e-01 2.889036484088669185e-02
-3.900615194375000101e+03 2.032592706228653956e+00 3.962638617543812192e-01 1.214425464096952512e+00 -9.369335053950552661e-01 9.963452302995217114e-01 2.970586245223321570e-02
-3.899572806562498954e+03 2.093871590860970855e+00 4.171036620422275965e-01 1.255485047933599052e+00 -9.780351734565705391e-01 1.039130133714463611e+00 3.054748012894642137e-02
-3.898530418749999171e+03 2.157720560434277957e+00 4.389322727168216698e-01 1.298324083010151453e+00 -1.021206603419910319e+00 1.084036759830574237e+00 3.141507820533195189e-02
-3.897488030937499843e+03 2.224349884553332046e+00 4.618146947552385084e-01 1.343080199911912187e+00 -1.066594730797188806e+00 1.131210980002605559e+00 3.230812460270828662e-02
-3.896445643124999606e+03 2.293915160371428286e+00 4.858041940137792780e-01 1.389857832011493599e+00 -1.114335253321520947e+00 1.180786669300082581e+00 3.322570798928071306e-02
-3.895403255312500278e+03 2.366468608181448108e+00 5.109470000780564902e-01 1.438706190875703728e+00 -1.164524085570971978e+00 1.232858539834256861e+00 3.416722713164233732e-02
-3.894360867500000040e+03 2.442061369585922126e+00 5.372680770541746753e-01 1.489663325542701866e+00 -1.217237409062333020e+00 1.287501182410139444e+00 3.513188667390310105e-02
-3.893318479687500258e+03 2.520779818929759664e+00 5.647898242318560857e-01 1.542783626117262274e+00 -1.272520342478955069e+00 1.344757368947981480e+00 3.611851323451323315e-02
-3.892276091874999111e+03 2.602699941484639012e+00 5.935687356217267396e-01 1.598133340057440677e+00 -1.330477755716490629e+00 1.404729140229200590e+00 3.712569225635495990e-02
-3.891233704062499783e+03 2.687739644034667030e+00 6.236854149784288870e-01 1.655711716186094140e+00 -1.391216464108951056e+00 1.467520676510274402e+00 3.815210620066170066e-02
-3.890191316249999545e+03 2.775813193428278591e+00 6.552081398779210364e-01 1.715510006462609871e+00 -1.454816181666549912e+00 1.533208929322851688e+00 3.919637382815078369e-02
-3.889148928437500217e+03 2.866859011439108151e+00 6.882363099985293609e-01 1.777547104227702679e+00 -1.521358092863564826e+00 1.601872105387019296e+00 4.025700626172728364e-02
-3.888106540624999070e+03 2.960837478352111418e+00 7.227822176403486676e-01 1.841809340661237027e+00 -1.590863162804031283e+00 1.673527525047886932e+00 4.133218112192782456e-02
-3.887064152812499742e+03 3.057652824051269036e+00 7.589147045559794247e-01 1.908283238788109237e+00 -1.663396999481104199e+00 1.748236949318876743e+00 4.241997491888655630e-02
-3.886021764999999505e+03 3.157261066623457513e+00 7.967024108525880832e-01 1.976981123067394375e+00 -1.739066936173226052e+00 1.826103839207327439e+00 4.351845151705051318e-02
-3.884979377187500177e+03 3.259796748272026701e+00 8.361386454556223313e-01 2.047966935578145797e+00 -1.817966897786647662e+00 1.907217750101624976e+00 4.462542615748857355e-02
-3.883936989374999939e+03 3.365477683729292124e+00 8.772394788471082894e-01 2.121357635608840830e+00 -1.900266144334338936e+00 1.991741265848388398e+00 4.573756075702468948e-02
-3.882894601562499702e+03 3.474320341482198149e+00 9.201177756992398038e-01 2.197217884905251495e+00 -1.986159484458410507e+00 2.079862207524229234e+00 4.685136153290900274e-02
-3.881852213749999009e+03 3.586316410906409846e+00 9.649098612344111370e-01 2.275611673952180336e+00 -2.075822775113034258e+00 2.171749714419205279e+00 4.796346965308544152e-02
-3.880809825937499681e+03 3.701828743830795965e+00 1.011646942230833179e+00 2.356736048896627356e+00 -2.169368049281412691e+00 2.267507717082923868e+00 4.906983390075537327e-02
-3.879767438124999444e+03 3.821351336976609669e+00 1.060328453448826869e+00 2.440837752576902719e+00 -2.266841642103167853e+00 2.367171235350649994e+00 5.016479662374144499e-02
-3.878725050312500116e+03 3.945318594609650731e+00 1.110957925851130845e+00 2.528135786461736423e+00 -2.368240563032569135e+00 2.470724533057364614e+00 5.124198501239740633e-02
-3.877682662499999424e+03 4.073971350141884606e+00 1.163582438948686848e+00 2.618774119312352600e+00 -2.473697439002941145e+00 2.578287762381686665e+00 5.229516168937266285e-02
-3.876640274687500096e+03 4.207713195962966779e+00 1.218198420875481691e+00 2.712952800167277800e+00 -2.583289293199124259e+00 2.689923398144953737e+00 5.331705247291496086e-02
-3.875597886874998949e+03 4.346953254478156836e+00 1.274723459885966026e+00 2.810835234044003705e+00 -2.696970692780500833e+00 2.805569355805948906e+00 5.429933151272435532e-02
-3.874555499062499621e+03 4.491633354085498020e+00 1.333165033966181134e+00 2.912396073252319084e+00 -2.814684998575667230e+00 2.925154486551318378e+00 5.523474398782495659e-02
-3.873513111249999838e+03 4.641905485360651618e+00 1.393532130528846613e+00 3.017715809563667140e+00 -2.936437722195239353e+00 3.048669797642392432e+00 5.611603772357660891e-02
-3.872470723437499601e+03 4.798399045287045084e+00 1.455727243919322067e+00 3.127060425302405910e+00 -3.062238647067606401e+00 3.176105333830809840e+00 5.693334338160178920e-02
-3.871428335624999818e+03 4.961281885886029031e+00 1.519692103708482067e+00 3.240484735073676514e+00 -3.192024656480497491e+00 3.307378826821100404e+00 5.767708517030150500e-02
-3.870385947812500035e+03 5.130752496282137365e+00 1.585363332917290258e+00 3.358056327027380661e+00 -3.325709125784632292e+00 3.442382903327906529e+00 5.833688877163711872e-02
-3.869343559999999798e+03 5.306807246204737538e+00 1.652703776287542947e+00 3.479754827721534216e+00 -3.463232712494512811e+00 3.581038688714008877e+00 5.890298810974792937e-02
-3.868301172187500015e+03 5.489328990481467052e+00 1.721647473075547552e+00 3.605488699642172001e+00 -3.604441201249636073e+00 3.723172346427021662e+00 5.936557258869284287e-02
-3.867258784374999323e+03 5.678184840693164759e+00 1.792173093719814148e+00 3.735180838412674120e+00 -3.749213308286424517e+00 3.868645079368374873e+00 5.971588554097546214e-02
-3.866216396562499540e+03 5.873587360364526333e+00 1.864263171210549741e+00 3.868928802092015840e+00 -3.897504366967373901e+00 4.017390968176144384e+00 5.994330060438523428e-02
-3.865174008749999302e+03 6.075474126480587600e+00 1.937859359101812728e+00 4.006672191547360207e+00 -4.049220697143227632e+00 4.169297422866329761e+00 6.003836286155093960e-02
-3.864131620937499520e+03 6.283631773762315298e+00 2.012877645305867880e+00 4.148262320263004455e+00 -4.204165141052246923e+00 4.324148831510924218e+00 5.999184522933843910e-02
-3.863089233124999737e+03 6.497632705662837793e+00 2.089232523148418341e+00 4.293442620891743999e+00 -4.362069041030193439e+00 4.481659063229469275e+00 5.979501109963813316e-02
-3.862046845312499499e+03 6.716652955136482639e+00 2.166911233531158665e+00 4.441794686708083972e+00 -4.522743694006941872e+00 4.641628163385456141e+00 5.944223468925718262e-02
-3.861004457499998807e+03 6.940440750702391526e+00 2.245817041664628366e+00 4.593144231166702340e+00 -4.686086994788949411e+00 4.803941783199149107e+00 5.892739420510068049e-02
-3.859962069687499479e+03 7.168438795435441158e+00 2.325873888347364193e+00 4.747174545915259003e+00 -4.851842909351426592e+00 4.968332013671443725e+00 5.824455216000835184e-02
-3.858919681874999242e+03 7.399875271633542084e+00 2.407107668080520568e+00 4.903512628909882487e+00 -5.019829240638206791e+00 5.134609491117250180e+00 5.739012523952148614e-02
-3.857877294062499459e+03 7.634429883317380927e+00 2.489436196631241938e+00 5.061957239529554897e+00 -5.189802123285064184e+00 5.302521188753964942e+00 5.635953273444964384e-02
-3.856834906249999676e+03 7.871974370480049110e+00 2.572882435939010559e+00 5.222455716670488357e+00 -5.361675878156279218e+00 5.471974279459326240e+00 5.514920065152301154e-02
-3.855792518437499439e+03 8.112469127459274176e+00 2.657367918635777926e+00 5.384949035652056182e+00 -5.535304828939288768e+00 5.642811839384966888e+00 5.375350522283873361e-02
-3.854750130624999656e+03 8.355510575212550251e+00 2.742833206117019085e+00 5.549205662015676666e+00 -5.710566537627495443e+00 5.814906395975267372e+00 5.216992917388657558e-02
-3.853707742812500328e+03 8.600669580863852914e+00 2.829173302750390917e+00 5.714958511802373131e+00 -5.887220088546286867e+00 5.988013483197096143e+00 5.039669732540429103e-02
-3.852665354999999636e+03 8.847539998687254936e+00 2.916297200932359779e+00 5.881958978600439814e+00 -6.065071567117335860e+00 6.161939082996005901e+00 4.843375793933479140e-02
-3.851622967187498944e+03 9.095856471109080132e+00 3.004062525787781102e+00 6.050003165255144921e+00 -6.243878842052454026e+00 6.336441362637941666e+00 4.628126029274375747e-02
-3.850580579374999616e+03 9.345013775665121258e+00 3.092402886401948159e+00 6.218755205888307991e+00 -6.423466191596403974e+00 6.511349248956635805e+00 4.394152868011585306e-02
-3.849538191562499833e+03 9.594790227899791191e+00 3.181298418206684353e+00 6.388094287327636955e+00 -6.603767433069542392e+00 6.686600871130988111e+00 4.141671903072285249e-02
-3.848495803749999595e+03 9.845106471228614708e+00 3.270688764102138268e+00 6.557950573299288877e+00 -6.784716813975170346e+00 6.862132956225083902e+00 3.870807112495672220e-02
-3.847453415937500267e+03 1.009606560234498929e+01 3.360515714734913395e+00 6.728346518423050426e+00 -6.966281341475690780e+00 7.037912319040044551e+00 3.581548878217768322e-02
-3.846411028124999575e+03 1.034742559993178190e+01 3.450859908348554494e+00 6.899201404047302866e+00 -7.148640394220425520e+00 7.214122539255171773e+00 3.274107251737271018e-02
-3.845368640312499792e+03 1.059983037048856325e+01 3.541717336634907287e+00 7.070835217835682585e+00 -7.331941638246798121e+00 7.390909390500606690e+00 2.948387612690451035e-02
-3.844326252500000010e+03 1.085447872639927525e+01 3.632954886027803365e+00 7.243780895080051074e+00 -7.516184815696899335e+00 7.568260977079752649e+00 2.603808069142668144e-02
-3.843283864687499772e+03 1.111233893384003579e+01 3.724408589032959238e+00 7.418440630163116722e+00 -7.701273295036370037e+00 7.746070539117429377e+00 2.239862204052978437e-02
-3.842241476874999989e+03 1.137434245974408498e+01 3.815977659426650348e+00 7.595229831080698268e+00 -7.887245034961554602e+00 7.924364518671690227e+00 1.855974185506778160e-02
-3.841199089062499297e+03 1.164151861434721091e+01 3.907543747310522342e+00 7.774604101638614040e+00 -8.074056805844831430e+00 8.103082404859328847e+00 1.451279950724872550e-02
-3.840156701249999514e+03 1.191371400212505094e+01 3.998968131760994194e+00 7.956417418693851218e+00 -8.261434100484807530e+00 8.281942300394778300e+00 1.025409995498500863e-02
-3.839114313437499732e+03 1.219105865821956947e+01 4.090068060271825345e+00 8.140643464438374721e+00 -8.449084668386646513e+00 8.460644109386066702e+00 5.779720499709913549e-03
-3.838071925624999949e+03 1.247273741823070914e+01 4.180771315151157630e+00 8.326838548349801528e+00 -8.636629872563533539e+00 8.638809658190554686e+00 1.089892813509952402e-03
-3.837029537812500166e+03 1.275852043414882253e+01 4.271024363608900032e+00 8.514860988091546901e+00 -8.823804439792354515e+00 8.816172318835526767e+00 -3.816060478413460782e-03
-3.835987149999999019e+03 1.304811766269900097e+01 4.360766818749230112e+00 8.704535580420010632e+00 -9.010405213844620675e+00 8.992527734353155111e+00 -8.938739745734418027e-03
-3.834944762187499236e+03 1.334103841268829349e+01 4.449758593995957412e+00 8.895496917226694222e+00 -9.196094898530283501e+00 9.167541704320031570e+00 -1.427659710512743825e-02
-3.833902374374999454e+03 1.363605209992527634e+01 4.537849262629122471e+00 9.087054389667573062e+00 -9.380442203747390906e+00 9.340795339999791835e+00 -1.982343187379944846e-02
-3.832859986562499671e+03 1.393227729082691724e+01 4.625013227552486228e+00 9.278754399070296088e+00 -9.563168119820037560e+00 9.512024953562358220e+00 -2.557158312883889978e-02
-3.831817598749999888e+03 1.422962299460394320e+01 4.710971366713933683e+00 9.470411878765341740e+00 -9.743860392416385352e+00 9.680821837321859746e+00 -3.151927754726327469e-02
-3.830775210937499196e+03 1.452595990361722755e+01 4.795499543335346004e+00 9.660850019078418782e+00 -9.921836067765685385e+00 9.846527750389823197e+00 -3.765415868793255821e-02
-3.829732823124999413e+03 1.481942204316632683e+01 4.878497364291687788e+00 9.849085507996957034e+00 -1.009678833143360599e+01 1.000886490247428640e+01 -4.396171447966024798e-02
-3.828690435312499631e+03 1.510916739378983742e+01 4.959833650612301525e+00 1.003463170609772170e+01 -1.026853665251280034e+01 1.016767268553813075e+01 -5.043198348733369391e-02
-3.827648047500000303e+03 1.539404451877742908e+01 5.039322475903915688e+00 1.021681986748368587e+01 -1.043667663314555050e+01 1.032256906047049760e+01 -5.705378633752599543e-02
-3.826605659687499610e+03 1.567288316797266923e+01 5.116973471941108187e+00 1.039506961374576655e+01 -1.060100486582775581e+01 1.047337613787490973e+01 -6.381436397642292757e-02
-3.825563271874999828e+03 1.594487765993958206e+01 5.192973319440199020e+00 1.056907137559543841e+01 -1.076145624774690646e+01 1.062004896446063640e+01 -7.070364164313369670e-02
-3.824520884062499135e+03 1.620926432927678462e+01 5.267438376420946256e+00 1.073850143368916399e+01 -1.091816873129895882e+01 1.076275120806832852e+01 -7.770876161531625748e-02
-3.823478496249999807e+03 1.646637197288307419e+01 5.340624463764225283e+00 1.090365208332838520e+01 -1.107165471621999053e+01 1.090200562837247489e+01 -8.482454392375717023e-02
-3.822436108437499570e+03 1.671678642243404056e+01 5.412425076072310937e+00 1.106476300902349053e+01 -1.122199668672278428e+01 1.103789778879119865e+01 -9.204944896579167479e-02
-3.821393720625000242e+03 1.696010228904294337e+01 5.482891680523276356e+00 1.122165725240522427e+01 -1.136937344423624019e+01 1.117062226300183347e+01 -9.937559061720267761e-02
-3.820351332812498640e+03 1.719643374437353245e+01 5.552267065652976008e+00 1.137451328093144021e+01 -1.151423378215404014e+01 1.130063926690137599e+01 -1.067972576263320761e-01
-3.819308944999999312e+03 1.742645628477979614e+01 5.620678809656916464e+00 1.152373267425625336e+01 -1.165705050288501177e+01 1.142842443430425625e+01 -1.143130342903772856e-01
-3.818266557187499075e+03 1.765085350466557301e+01 5.688266995860169040e+00 1.166972730898325850e+01 -1.179816253196226405e+01 1.155431761704604021e+01 -1.219224574581125875e-01
-3.817224169374999747e+03 1.787111592187568121e+01 5.755056190668771166e+00 1.181325478618796154e+01 -1.193786020635933021e+01 1.167859885554931587e+01 -1.296306754050091381e-01
-3.816181781562499509e+03 1.808816122370964052e+01 5.820809700513280838e+00 1.195465567047501310e+01 -1.207607250625215833e+01 1.180119532169645957e+01 -1.374385922778488534e-01
-3.815139393749999726e+03 1.830291314366756694e+01 5.885520641659184093e+00 1.209438847200340028e+01 -1.221289339786387451e+01 1.192219822721088818e+01 -1.453475853264931950e-01
-3.814097005937499489e+03 1.851538009000493901e+01 5.949003105107455447e+00 1.223236448306502311e+01 -1.234807550504702434e+01 1.204136877621739998e+01 -1.533533644148120378e-01
-3.813054618125000161e+03 1.872588861015650252e+01 6.011324009110686539e+00 1.236878044553682443e+01 -1.248191946526685925e+01 1.215901067399100910e+01 -1.614543956379255463e-01
-3.812012230312499014e+03 1.893425194880391871e+01 6.072685122913949129e+00 1.250364383299172921e+01 -1.261478396111344047e+01 1.227549286721408173e+01 -1.696455469496801483e-01
-3.810969842499999686e+03 1.914222214222692031e+01 6.133140496450556256e+00 1.263785777015209177e+01 -1.274709244935280239e+01 1.239122281997622821e+01 -1.779348146882868964e-01
-3.809927454687499448e+03 1.935034855532006759e+01 6.192538219050220505e+00 1.277162102850930836e+01 -1.287866268583171703e+01 1.250602053910274591e+01 -1.863210733644860007e-01
-3.808885066874999666e+03 1.955957151488631851e+01 6.250694476616923012e+00 1.290531195139902998e+01 -1.300934477668038625e+01 1.261973390547448304e+01 -1.948054356029517709e-01
-3.807842679062498974e+03 1.976998103457042077e+01 6.307334602471541984e+00 1.303883828076285845e+01 -1.313873304445591295e+01 1.273196994219684619e+01 -2.033815511295357925e-01
-3.806800291249999646e+03 1.998144915267738497e+01 6.362221329249775792e+00 1.317201744148598408e+01 -1.326656250361165235e+01 1.284248011345766827e+01 -2.120411950769933995e-01
-3.805757903437499408e+03 2.019375965576712773e+01 6.415064458728352292e+00 1.330459627000233880e+01 -1.339247633760342282e+01 1.295092711122082285e+01 -2.207746131913008447e-01
-3.804715515624999171e+03 2.040639775385330168e+01 6.465771828368566787e+00 1.343627125278502099e+01 -1.351621282831365889e+01 1.305707635011139800e+01 -2.295682391011295287e-01
-3.803673127812499843e+03 2.061932822742926774e+01 6.514053400327772358e+00 1.356687974813661235e+01 -1.363734296723116479e+01 1.316052390305222097e+01 -2.384095320894726033e-01
-3.802630739999999605e+03 2.083125441019976165e+01 6.559562429321636579e+00 1.369560006966782062e+01 -1.375505997560830806e+01 1.326050867475871264e+01 -2.472756504247981268e-01
-3.801588352187499368e+03 2.104092118515537990e+01 6.602125766871859369e+00 1.382171806170994266e+01 -1.386886739063916529e+01 1.335657451391758066e+01 -2.561464383607931494e-01
-3.800545964374999585e+03 2.124669692833830581e+01 6.641696408950793717e+00 1.394439438841004808e+01 -1.397847984649997599e+01 1.344848301620393372e+01 -2.649984151480203054e-01
-3.799503576562499802e+03 2.144798565669814394e+01 6.678606556249699011e+00 1.406349714617970470e+01 -1.408431660218736781e+01 1.353667712201787765e+01 -2.738197400847454666e-01
-3.798461188749999565e+03 2.164486794281361171e+01 6.712933273626446429e+00 1.417910517381935520e+01 -1.418643368483803968e+01 1.362123246499586493e+01 -2.826006099210864875e-01
-3.797418800937500237e+03 2.183671250308656653e+01 6.744529925003845960e+00 1.429082953451919380e+01 -1.428444078570251996e+01 1.370179184642396386e+01 -2.913244696392773281e-01
-3.796376413124999999e+03 2.202207887253205598e+01 6.773399185207065187e+00 1.439795132535029332e+01 -1.437794703363718440e+01 1.377800950703395699e+01 -2.999687633016140942e-01
-3.795334025312499307e+03 2.219917143274418692e+01 6.799736731742726192e+00 1.449967056165101376e+01 -1.446684208129398641e+01 1.384981813515040905e+01 -3.085119730717902908e-01
-3.794291637499999069e+03 2.236766570397334775e+01 6.823976384351642999e+00 1.459604187780372975e+01 -1.455146720246332492e+01 1.391757285592184701e+01 -3.169471732707393463e-01
-3.793249249687499741e+03 2.252722234777708010e+01 6.846662294019778550e+00 1.468716761118158232e+01 -1.463240002993983246e+01 1.398186114100306732e+01 -3.252694444683819630e-01
-3.792206861874999504e+03 2.267907090450460927e+01 6.868198349558747751e+00 1.477386450212154934e+01 -1.471033844457405593e+01 1.404335776448427708e+01 -3.334903400448894217e-01
-3.791164474062500176e+03 2.282537902002937003e+01 6.888359352099255872e+00 1.485710387051311621e+01 -1.478527355366650298e+01 1.410204152328763172e+01 -3.416160151894351293e-01
-3.790122086249999938e+03 2.296588988428550948e+01 6.907085556374884305e+00 1.493672737672954653e+01 -1.485697179308435167e+01 1.415770838935159759e+01 -3.496317018663766540e-01
-3.789079698437499701e+03 2.310055472595497861e+01 6.924678363327151587e+00 1.501286130339397040e+01 -1.492595897811306571e+01 1.421088943582685182e+01 -3.575347711431060005e-01
-3.788037310624999009e+03 2.323040895936360073e+01 6.941172380989200974e+00 1.508604072189520373e+01 -1.499246134558536170e+01 1.426180553962519326e+01 -3.653279029800846622e-01
-3.786994922812499681e+03 2.335592408151650545e+01 6.956517937130216822e+00 1.515647656836418911e+01 -1.505641823723323114e+01 1.431040629841452372e+01 -3.730059694093522671e-01
-3.785952534999999443e+03 2.347742084392741191e+01 6.970899276722725801e+00 1.522442128905384529e+01 -1.511819210585407447e+01 1.435705394812037738e+01 -3.805690788668489311e-01
-3.784910147187500115e+03 2.359704745893537492e+01 6.983897065722148412e+00 1.529073944295439880e+01 -1.517762843548667462e+01 1.440158180261063592e+01 -3.880233164380194610e-01
-3.783867759374999423e+03 2.371511318264639456e+01 6.995093946168756460e+00 1.535537698830590081e+01 -1.523429498193898191e+01 1.444357782453732142e+01 -3.953585787008295771e-01
-3.782825371562499640e+03 2.383229994029537835e+01 7.004039391028224593e+00 1.541844965790404665e+01 -1.528772226902363229e+01 1.448258443361658721e+01 -4.025689177035224886e-01
-3.781782983749999858e+03 2.394859970952303740e+01 7.010245008863094540e+00 1.547970925824347788e+01 -1.533711891033250296e+01 1.451784347878087900e+01 -4.096377157758111509e-01
-3.780740595937500075e+03 2.406256326574690263e+01 7.013760153204150249e+00 1.553845578176998998e+01 -1.538226437084468756e+01 1.454917208065524115e+01 -4.165461450947232636e-01
-3.779698208124999837e+03 2.417511674891153106e+01 7.014939482155387651e+00 1.559532962257146949e+01 -1.542359152527484589e+01 1.457698239439169363e+01 -4.233045654415757419e-01
-3.778655820312500055e+03 2.428698518936629824e+01 7.013574947617487787e+00 1.565058933643916816e+01 -1.546071217195230219e+01 1.460088924272182531e+01 -4.299114646152401020e-01
-3.777613432499999362e+03 2.439862173913551047e+01 7.009247780685805118e+00 1.570425217626345038e+01 -1.549277824259159786e+01 1.462006792865055260e+01 -4.363551569705221289e-01
-3.776571044687499580e+03 2.450877304511796595e+01 7.001464504575126035e+00 1.575544471463806673e+01 -1.551866140935369565e+01 1.463344417667811648e+01 -4.426086163377899174e-01
-3.775528656874999797e+03 2.461681908061166268e+01 6.990090077821089487e+00 1.580378936530643053e+01 -1.553806335230573765e+01 1.464073814000493279e+01 -4.486626061504032648e-01
-3.774486269062500014e+03 2.472263492826606068e+01 6.974894945464769513e+00 1.584910889020991043e+01 -1.555051210089295211e+01 1.464150024827888963e+01 -4.545059263070299616e-01
-3.773443881250000231e+03 2.482593937237840720e+01 6.955984966916719969e+00 1.589131555313104371e+01 -1.555616755671245244e+01 1.463589875663821971e+01 -4.601344000371164755e-01
-3.772401493437499084e+03 2.492694124491140784e+01 6.933346421009097149e+00 1.593050686722264331e+01 -1.555489054974591667e+01 1.462379946496488969e+01 -4.655455423905112688e-01
-3.771359105624999302e+03 2.502599887851319949e+01 6.906728712266968273e+00 1.596673667786941841e+01 -1.554622759827821454e+01 1.460475934157050482e+01 -4.707341283538549748e-01
-3.770316717812499519e+03 2.512328046242292245e+01 6.876235616638565418e+00 1.600014091734250954e+01 -1.553045966343302275e+01 1.457905695058590290e+01 -4.757013564235599290e-01
-3.769274329999999736e+03 2.521883724933338300e+01 6.841856767391762517e+00 1.603073999511969916e+01 -1.550754527859830212e+01 1.454665723164423419e+01 -4.804440234770342988e-01
-3.768231942187499953e+03 2.531275322365182134e+01 6.803687328326976314e+00 1.605862343785560853e+01 -1.547767542027508192e+01 1.450774834088983312e+01 -4.849635396926251785e-01
-3.767189554374999261e+03 2.540497464578984932e+01 6.761931988459259912e+00 1.608386661011468277e+01 -1.544123727278514480e+01 1.446270995979183560e+01 -4.892636564966553747e-01
-3.766147166562499478e+03 2.549726711367262766e+01 6.716798888880457952e+00 1.610745639022017883e+01 -1.539900124443678209e+01 1.441225927090706804e+01 -4.933709867648565228e-01
-3.765104778749999696e+03 2.559050769577423168e+01 6.667877917800915100e+00 1.612962633909976518e+01 -1.535063912728598368e+01 1.435606850226254139e+01 -4.972853125117212558e-01
-3.764062390937499913e+03 2.568546501381464964e+01 6.614961666064132828e+00 1.615065707256788485e+01 -1.529591831073765462e+01 1.429390076627937489e+01 -5.010087722291406420e-01
-3.763020003124999675e+03 2.578217660934456035e+01 6.557819434148171034e+00 1.617045197438870829e+01 -1.523439896536507554e+01 1.422532614277656648e+01 -5.045364112942549717e-01
-3.761977615312498983e+03 2.588094560769495089e+01 6.496314443652904558e+00 1.618909426245126681e+01 -1.516586308762411051e+01 1.415011205494225877e+01 -5.078755163409259810e-01
-3.760935227499999201e+03 2.598161525982185083e+01 6.430031923254762027e+00 1.620629818198785443e+01 -1.508964477958512873e+01 1.406760390380870440e+01 -5.110204378882117204e-01
-3.759892839687499418e+03 2.608290662426019324e+01 6.359076252668372398e+00 1.622147635804858012e+01 -1.500566213629141110e+01 1.397773131056819373e+01 -5.139654128616094608e-01
-3.758850451874999635e+03 2.618538659956236714e+01 6.283828486975769678e+00 1.623510270590181648e+01 -1.491460210062588843e+01 1.388113235615659136e+01 -5.167348722346482015e-01
-3.757808064062500307e+03 2.628891561417620082e+01 6.203883546491938183e+00 1.624690492152972254e+01 -1.481577505800966144e+01 1.377713118659542246e+01 -5.193219357071195974e-01
-3.756765676250000070e+03 2.639099749950256424e+01 6.119939422890829483e+00 1.625598375563555820e+01 -1.470995400825909272e+01 1.366651921633232547e+01 -5.217173959633831792e-01
-3.755723288437499377e+03 2.649168952488385997e+01 6.032828671556830002e+00 1.626278400988222117e+01 -1.459838859674371747e+01 1.355048197645591301e+01 -5.239533101439016738e-01
-3.754680900624999140e+03 2.659221285469809004e+01 5.943176088138451441e+00 1.626822865653619843e+01 -1.448232714556244005e+01 1.343017818787453344e+01 -5.260744788439531971e-01
-3.753638512812499812e+03 2.669433788000813124e+01 5.850635735996017495e+00 1.627303005875465303e+01 -1.436175808136800569e+01 1.330553899872953849e+01 -5.281095413192343768e-01
-3.752596124999999574e+03 2.679864202380590044e+01 5.755120559232301147e+00 1.627743347839021837e+01 -1.423664877016540053e+01 1.317649670490067315e+01 -5.300760326323629146e-01
-3.751553737187499792e+03 2.690606229016275819e+01 5.656542540399150276e+00 1.628186345650406608e+01 -1.410713681387271379e+01 1.304314027741055426e+01 -5.319982682310802069e-01
-3.750511349375000009e+03 2.701782472405475133e+01 5.554527411182350605e+00 1.628674595662806368e+01 -1.397289152193893713e+01 1.290510211875329460e+01 -5.338947015928195983e-01
-3.749468961562499771e+03 2.713470005652175843e+01 5.448650090543127433e+00 1.629225389673531765e+01 -1.383321140895891155e+01 1.276165833651305448e+01 -5.357765362229293116e-01
-3.748426573749999079e+03 2.725736280153056157e+01 5.338091876754979204e+00 1.629831524235599716e+01 -1.368676075932372527e+01 1.261148331641160070e+01 -5.376387214560618411e-01
-3.747384185937499751e+03 2.738412661361624956e+01 5.222750527543725596e+00 1.630403566332615739e+01 -1.353289340560199783e+01 1.245396183712296967e+01 -5.394657842395140790e-01
-3.746341798124999514e+03 2.751416842254133144e+01 5.103270421378532262e+00 1.630932578518396525e+01 -1.337249992976083490e+01 1.228994313792951765e+01 -5.412783959156578506e-01
-3.745299410312499731e+03 2.764751316534160352e+01 4.979531388598566366e+00 1.631413808354629325e+01 -1.320551463126030534e+01 1.211933942554688137e+01 -5.430876028567143132e-01
-3.744257022499999948e+03 2.778337037193473691e+01 4.851695521194549166e+00 1.631815839894390763e+01 -1.303193012520687866e+01 1.194213576316850123e+01 -5.448971810191886034e-01
-3.743214634687499711e+03 2.792105611840802837e+01 4.720014568496376128e+00 1.632117067466522542e+01 -1.285188681050779280e+01 1.175845425476749284e+01 -5.467162778701482040e-01
-3.742172246874999928e+03 2.806148497239134088e+01 4.584963804690249667e+00 1.632386980007838062e+01 -1.266625679285357187e+01 1.156909590103893848e+01 -5.485804459073176931e-01
-3.741129859062499690e+03 2.820583900943278977e+01 4.445842158600300742e+00 1.632649639636969141e+01 -1.247403283327839851e+01 1.137303901694363262e+01 -5.504969081673833919e-01
-3.740087471249999908e+03 2.835266274516531126e+01 4.302623124504453500e+00 1.632830941379226886e+01 -1.227481808204818314e+01 1.116991895498398968e+01 -5.524495635320971765e-01
-3.739045083437499216e+03 2.850217844613140272e+01 4.155844445153459965e+00 1.632968876333351460e+01 -1.206954805351649540e+01 1.096062621941886484e+01 -5.544609170488161709e-01
-3.738002695624999433e+03 2.865489447296974745e+01 4.004815902938918981e+00 1.633054359746870077e+01 -1.185727503280769923e+01 1.074421752201002889e+01 -5.565287553988346181e-01
-3.736960307812499650e+03 2.880939533166255728e+01 3.849441018903141387e+00 1.633011789436321948e+01 -1.163752414824419468e+01 1.052025258146872133e+01 -5.586357833877358958e-01
-3.735917919999999867e+03 2.896367422619297471e+01 3.690336201984272702e+00 1.632771632630320013e+01 -1.141091709684592814e+01 1.028937161622557817e+01 -5.607727403101750996e-01
-3.734875532187499630e+03 2.911777802493227085e+01 3.528196922668377145e+00 1.632370999420460222e+01 -1.117867234034745749e+01 1.005274838639610735e+01 -5.629619769756759595e-01
-3.733833144375000302e+03 2.927213530619682302e+01 3.363245428033811546e+00 1.631842436917638750e+01 -1.094136829902244301e+01 9.810928549456658487e+00 -5.652198747828921510e-01
-3.732790756562500064e+03 2.942645786065513391e+01 3.195739646025067771e+00 1.631184431858378048e+01 -1.069957235344469382e+01 9.564463679227579007e+00 -5.675543371085579603e-01
-3.731748368750000736e+03 2.958161465210864094e+01 3.025734343574508323e+00 1.630443176298751951e+01 -1.045370007963365389e+01 9.313735296569463529e+00 -5.699823915320960666e-01
-3.730705980937499135e+03 2.973761169587557873e+01 2.853073285483290977e+00 1.629611170585000934e+01 -1.020365116395099925e+01 9.058646124733181537e+00 -5.725025196089087443e-01
-3.729663593124999807e+03 2.989423455554124587e+01 2.677939240748456573e+00 1.628686838664442860e+01 -9.949537722811381713e+00 8.799308718854232936e+00 -5.751145019785751655e-01
-3.728621205312499569e+03 3.005226855999870139e+01 2.500310185643743299e+00 1.627708364919432071e+01 -9.691315255677022122e+00 8.535656755781847238e+00 -5.778292499475879973e-01
-3.727578817500000241e+03 3.021123060853353337e+01 2.320150040268859737e+00 1.626649800269236579e+01 -9.428820005321046693e+00 8.267551003973725443e+00 -5.806345006736601810e-01
-3.726536429687499549e+03 3.037149771660874720e+01 2.137198282497753787e+00 1.625516978946588154e+01 -9.161718995156430623e+00 7.994674947410049803e+00 -5.835220238731898545e-01
-3.725494041874999766e+03 3.053342715886468994e+01 1.950930732423066694e+00 1.624301560857288962e+01 -8.889317728066311375e+00 7.716363876157741331e+00 -5.864769259542841340e-01
-3.724451654062499074e+03 3.069502632349823656e+01 1.760858267746206574e+00 1.622879456048505276e+01 -8.610486136986764905e+00 7.431603640056934523e+00 -5.894412484649148576e-01
-3.723409266249999746e+03 3.085314912024986000e+01 1.568186023935096207e+00 1.621153596598192337e+01 -8.326439665082888908e+00 7.141675742611910849e+00 -5.923819612354889186e-01
-3.722366878437499508e+03 3.100726529515863206e+01 1.373783399165936281e+00 1.619140929439573284e+01 -8.038439203026999991e+00 6.847840742389081470e+00 -5.952992303189584833e-01
-3.721324490625000180e+03 3.115706165485498147e+01 1.178036420860205435e+00 1.616845085405567417e+01 -7.746960157376372891e+00 6.550592399331237381e+00 -5.981838790225676439e-01
-3.720282102812499033e+03 3.130159284068625425e+01 9.814566254500391995e-01 1.614244360854032578e+01 -7.452906620559918593e+00 6.250865091155339393e+00 -6.010207647022899335e-01
-3.719239714999999705e+03 3.144129454914923016e+01 7.847009343898558864e-01 1.611393382604375901e+01 -7.157621316471438178e+00 5.949968709585585103e+00 -6.038263034429266485e-01
-3.718197327187499468e+03 3.157707986236455966e+01 5.874011248677616370e-01 1.608319395389509765e+01 -6.860645632661440452e+00 5.647455480153871221e+00 -6.065950762537838381e-01
-3.717154939375000140e+03 3.170668661957880730e+01 3.900382643368924818e-01 1.604933335131574523e+01 -6.562291843632987565e+00 5.343715988736621014e+00 -6.092879274481831642e-01
-3.716112551562498993e+03 3.182868030956220196e+01 1.943888143204298424e-01 1.601252274012039223e+01 -6.264934756664078286e+00 5.041105261718713315e+00 -6.119147474726821523e-01
-3.715070163749999210e+03 3.194481176352513785e+01 1.057415841860018246e-03 1.597393974215699686e+01 -5.969818068127629829e+00 4.740790234506976120e+00 -6.145139168103269656e-01
-3.714027775937498973e+03 3.205716252079604089e+01 -1.903559209739892899e-01 1.593442520542165575e+01 -5.676638630492336191e+00 4.442432440482644296e+00 -6.171030950048458363e-01
-3.712985388124999645e+03 3.216709963664203542e+01 -3.803865907677551061e-01 1.589439504646519907e+01 -5.384583720817681218e+00 4.145224084034635048e+00 -6.196798183915229741e-01
-3.711943000312499862e+03 3.227499775865859988e+01 -5.692813987067941728e-01 1.585391323247513284e+01 -5.093270523259799454e+00 3.848809320708155290e+00 -6.222306012758220817e-01
-3.710900612500000079e+03 3.238176250347540730e+01 -7.573257504566810461e-01 1.581328994632229978e+01 -4.802395074927809482e+00 3.552893121193231529e+00 -6.247509768672890873e-01
-3.709858224687500297e+03 3.248821693038722458e+01 -9.450756823301397214e-01 1.577265873695526821e+01 -4.511241629025263933e+00 3.256788235377902296e+00 -6.272266968236807072e-01
-3.708815836874999604e+03 3.259462958362513518e+01 -1.132890221189344571e+00 1.573197434553864582e+01 -4.219388191821079381e+00 2.960111614613851305e+00 -6.296382886036137050e-01
-3.707773449062499367e+03 3.270093274427253505e+01 -1.321675088016742272e+00 1.569075011385619689e+01 -3.925121358643517411e+00 2.661245258492403565e+00 -6.319380500755570340e-01
-3.706731061249999584e+03 3.280366208005943918e+01 -1.510369030665250190e+00 1.564778427103391678e+01 -3.629454365326876264e+00 2.361307972020576074e+00 -6.340731966531500952e-01
-3.705688673437499801e+03 3.290295593027040155e+01 -1.698126759951807063e+00 1.560356852292632723e+01 -3.333766416128800980e+00 2.061640749627799085e+00 -6.360628332505010585e-01
-3.704646285624999109e+03 3.299999496300944202e+01 -1.885401267371423550e+00 1.555846675145931357e+01 -3.037590106323253103e+00 1.761786259354484852e+00 -6.379019234843840147e-01
-3.703603897812499781e+03 3.309430389082674395e+01 -2.071979994518899471e+00 1.551234761714587940e+01 -2.741190182260063057e+00 1.462040802713240328e+00 -6.395746897734112535e-01
-3.702561509999999544e+03 3.318585485589317585e+01 -2.257514308753015619e+00 1.546537158045049409e+01 -2.445214147298361951e+00 1.163048130461120877e+00 -6.410830084186204259e-01
-3.701519122187499761e+03 3.327507833306624008e+01 -2.442345560694505036e+00 1.541758326112201516e+01 -2.149284271650383715e+00 8.644536273511624902e-01 -6.424153221496106125e-01
-3.700476734374999978e+03 3.336082292590949550e+01 -2.626484338734700330e+00 1.536840167136424995e+01 -1.853196257643442646e+00 5.661224464857309568e-01 -6.435369055788559001e-01
-3.699434346562499741e+03 3.344111753243003449e+01 -2.808908173701086142e+00 1.531735232848030392e+01 -1.558190949439046680e+00 2.693299424323927771e-01 -6.444305035033269791e-01
-3.698391958749999048e+03 3.351672170499662684e+01 -2.988917995873032307e+00 1.526516448939630344e+01 -1.265589771629533011e+00 -2.466786212696230052e-02 -6.451288168782475241e-01
-3.697349570937499720e+03 3.358901555357626734e+01 -3.166651577368743364e+00 1.521245933038051845e+01 -9.754481586112822011e-01 -3.158469249022659020e-01 -6.456475417567739683e-01
-3.696307183124999483e+03 3.365928572545242758e+01 -3.342319455021519392e+00 1.515977494084112820e+01 -6.876887660004560310e-01 -6.043089630144730107e-01 -6.459988645074644653e-01
-3.695264795312499700e+03 3.372942033003863571e+01 -3.516449444104534194e+00 1.510779155500682513e+01 -4.016912008408227153e-01 -8.906900392538945610e-01 -6.461906200473586104e-01
-3.694222407499999463e+03 3.380093256272184021e+01 -3.689595267765577447e+00 1.505698894993782133e+01 -1.166600557056562404e-01 -1.175795786170278356e+00 -6.462279209379673262e-01
-3.693180019687500135e+03 3.387440611561828518e+01 -3.862646387688299932e+00 1.500721437275813486e+01 1.688582340753945199e-01 -1.461045147176782466e+00 -6.460934565506940563e-01
-3.692137631874998988e+03 3.394980706141817706e+01 -4.035993180031949734e+00 1.495825574242352296e+01 4.557635689288185854e-01 -1.747298006508259061e+00 -6.457672187897203209e-01
-3.691095244062499660e+03 3.402544181020905967e+01 -4.209492427840737960e+00 1.490933777748909428e+01 7.441551785921667328e-01 -2.034572650438462915e+00 -6.452087359231479802e-01
-3.690052856249999422e+03 3.410061152351693181e+01 -4.382416651515637085e+00 1.486047461460146657e+01 1.032946937292320122e+00 -2.321785671610629098e+00 -6.444193671591547101e-01
-3.689010468437499640e+03 3.417618561564942326e+01 -4.555199406806625717e+00 1.481188415600577279e+01 1.322578608620082141e+00 -2.609364506604477274e+00 -6.433929489921975664e-01
-3.687968080624999857e+03 3.425023518574982972e+01 -4.727502652841847564e+00 1.476277087201987115e+01 1.612484309883395861e+00 -2.896668538308720731e+00 -6.420921142126624348e-01
-3.686925692812500074e+03 3.432216982925560700e+01 -4.898580262937947793e+00 1.471321250416450965e+01 1.901423868615752522e+00 -3.182480360867314229e+00 -6.405282461257807425e-01
-3.685883304999999837e+03 3.439149465967126673e+01 -5.067723062861186456e+00 1.466331609826012006e+01 2.188419956793729249e+00 -3.465845724007421857e+00 -6.387128836068464155e-01
-3.684840917187500054e+03 3.445764702441640281e+01 -5.234775457964405021e+00 1.461287812066068525e+01 2.473244828282211483e+00 -3.746539287217551806e+00 -6.366472294676701615e-01
-3.683798529374999362e+03 3.452005776955358129e+01 -5.398786397527017833e+00 1.456208938311516121e+01 2.754475868534800753e+00 -4.023184179906795777e+00 -6.343541556859974007e-01
-3.682756141562499579e+03 3.457963149340011455e+01 -5.558977428822185374e+00 1.451179132046449460e+01 3.030704206950023405e+00 -4.294472333877935810e+00 -6.318840634639563136e-01
-3.681713753749999341e+03 3.463895580646839534e+01 -5.715660706317509998e+00 1.446312172238562255e+01 3.302106298555534725e+00 -4.560687502715617292e+00 -6.292906020800413947e-01
-3.680671365937499559e+03 3.469963766190289078e+01 -5.869113854176997158e+00 1.441674537271679668e+01 3.568960508825972600e+00 -4.822182369213459552e+00 -6.266109301937432541e-01
-3.679628978124999776e+03 3.476449985207279525e+01 -6.020422260839399797e+00 1.437353115275340443e+01 3.832691031339045651e+00 -5.080446402094795921e+00 -6.238776853778754683e-01
-3.678586590312499538e+03 3.483599343823976824e+01 -6.170761339352820229e+00 1.433411704072033821e+01 4.094964818168651099e+00 -5.337183470602197666e+00 -6.211093262167729501e-01
-3.677544202499999756e+03 3.491453310052131087e+01 -6.321254412737840944e+00 1.429814884467066172e+01 4.357635788878872596e+00 -5.594201726117145057e+00 -6.182829686191357865e-01
-3.676501814687499973e+03 3.499768414268312000e+01 -6.471229995186103423e+00 1.426474481074035339e+01 4.619907530625402714e+00 -5.850648670107053917e+00 -6.153705697408252684e-01
-3.675459426874999281e+03 3.508682293763524740e+01 -6.620371707608497580e+00 1.423475129530140570e+01 4.880919232572177080e+00 -6.105767827603364672e+00 -6.124242975155941293e-01
-3.674417039062499498e+03 3.518468259727226410e+01 -6.770102651282187800e+00 1.420882345692590576e+01 5.142345810224887792e+00 -6.361282433801239478e+00 -6.094683117881752876e-01
-3.673374651249999260e+03 3.529204516993397078e+01 -6.921607157863141069e+00 1.418676026711389859e+01 5.405683518670560517e+00 -6.618663756569892698e+00 -6.064901189496662015e-01
-3.672332263437499478e+03 3.540854495698390991e+01 -7.075162908011368934e+00 1.416824003497216466e+01 5.671331636882289473e+00 -6.878298067912933078e+00 -6.034832155153219135e-01
-3.671289875624999695e+03 3.553485426865231034e+01 -7.231693399957385360e+00 1.415313727507989050e+01 5.940612038324456279e+00 -7.141493617050617360e+00 -6.004407893630806514e-01
-3.670247487812499912e+03 3.566900981175832186e+01 -7.391271471344547095e+00 1.414043389466085898e+01 6.214014105028210722e+00 -7.408649654448110411e+00 -5.973177747099499557e-01
-3.669205099999999675e+03 3.580891249341363647e+01 -7.552945833444772994e+00 1.412955581903373670e+01 6.490362878863362717e+00 -7.678577860750659845e+00 -5.941074909436486751e-01
-3.668162712187498983e+03 3.595312000168846822e+01 -7.716525866589611482e+00 1.411987715101844643e+01 6.769592021039416707e+00 -7.951178876355657010e+00 -5.907934276581200406e-01
-3.667120324374999200e+03 3.609922331452175825e+01 -7.880739271451417061e+00 1.411082930174584149e+01 7.049994421271761347e+00 -8.224740519004754447e+00 -5.873730488664968830e-01
-3.666077936562499872e+03 3.624540272988490131e+01 -8.044411954811199195e+00 1.410208937720239497e+01 7.329717340881252596e+00 -8.497424169735818822e+00 -5.838534144272827797e-01
-3.665035548749999634e+03 3.639233507908757304e+01 -8.206265553387503076e+00 1.409463492469102341e+01 7.606498323512484561e+00 -8.767113775703526457e+00 -5.803077260955217254e-01
-3.663993160937500306e+03 3.654375470500218626e+01 -8.367185489669438425e+00 1.408989059561684165e+01 7.881147836805832085e+00 -9.034764479937717141e+00 -5.768083215659424168e-01
-3.662950773124999159e+03 3.670331621881537387e+01 -8.529261217610139667e+00 1.408863927870862121e+01 8.156291609962469380e+00 -9.303048983896221813e+00 -5.733786869668754393e-01
-3.661908385312499831e+03 3.687012275293614749e+01 -8.693098745505768221e+00 1.409012962908443001e+01 8.433072316872234353e+00 -9.573046297429879559e+00 -5.699869902788227138e-01
-3.660865997499999139e+03 3.704310806448484783e+01 -8.858461661932036435e+00 1.409394673447862090e+01 8.711294897362140688e+00 -9.844551420688292254e+00 -5.666282616630756719e-01
-3.659823609687499811e+03 3.722222983421564635e+01 -9.025416871545273167e+00 1.410003602396860778e+01 8.991135881640762051e+00 -1.011776273086521094e+01 -5.633134246122234456e-01
-3.658781221874999119e+03 3.740773192144011006e+01 -9.194359306761366923e+00 1.410832198144943028e+01 9.273101637609915571e+00 -1.039319173222384052e+01 -5.600450473069628066e-01
-3.657738834062499336e+03 3.759928153377040161e+01 -9.365715595766149093e+00 1.411842494539562232e+01 9.557759025502674533e+00 -1.067139661473017931e+01 -5.568187946137522770e-01
-3.656696446249999553e+03 3.779668214386091307e+01 -9.539746936114207543e+00 1.413011609705671745e+01 9.845519443959371841e+00 -1.095278395783239489e+01 -5.536322569365123014e-01
-3.655654058437499771e+03 3.799912020230600973e+01 -9.716718815251217833e+00 1.414285589842001656e+01 1.013686403865412444e+01 -1.123778950525004205e+01 -5.504627332979591392e-01
-3.654611670624999533e+03 3.820351817324296917e+01 -9.895987343728853247e+00 1.415542744197842140e+01 1.043113331926369014e+01 -1.152566758481133391e+01 -5.472671327738217739e-01
-3.653569282812500205e+03 3.840702480641386529e+01 -1.007609488686273735e+01 1.416713376678558944e+01 1.072636826885630157e+01 -1.181444694711917798e+01 -5.440393391314398697e-01
-3.652526894999999968e+03 3.860868198794008777e+01 -1.025641671303061209e+01 1.417780817055737330e+01 1.102157543601095568e+01 -1.210314991864908407e+01 -5.407872413190640826e-01
-3.651484507187499275e+03 3.880703329151463521e+01 -1.043627509445035528e+01 1.418706126910443821e+01 1.131586931748362090e+01 -1.239089334153890576e+01 -5.375120120276423163e-01
-3.650442119374999493e+03 3.900089458854002089e+01 -1.061487228791615856e+01 1.419469984724000255e+01 1.160820306361153698e+01 -1.267665294747854077e+01 -5.342249419335013405e-01
-3.649399731562499710e+03 3.919029114326431085e+01 -1.079161631556956991e+01 1.420103256085791443e+01 1.189754686649706983e+01 -1.295945052167406786e+01 -5.309518275884982375e-01
-3.648357343749999472e+03 3.937617459777824536e+01 -1.096669258292623361e+01 1.420644259970972278e+01 1.218410080773898940e+01 -1.323952212323597877e+01 -5.277106577484947936e-01
-3.647314955937500145e+03 3.955725218293554946e+01 -1.113985131726036215e+01 1.421040837484116892e+01 1.246762265610779430e+01 -1.351658664778803498e+01 -5.244819958401195636e-01
-3.646272568124999452e+03 3.973231667928691735e+01 -1.130959481661024135e+01 1.421307493245107878e+01 1.274579301025774214e+01 -1.378837619369366863e+01 -5.212915917179631320e-01
-3.645230180312499670e+03 3.990371999389918045e+01 -1.147648984387061333e+01 1.421533494093753447e+01 1.301919804614826148e+01 -1.405555436189348484e+01 -5.181781578726124549e-01
-3.644187792500000342e+03 4.007204956928738682e+01 -1.164092001944888644e+01 1.421729034784888412e+01 1.328830943078569504e+01 -1.431860588811384716e+01 -5.151482286640752806e-01
-3.643145404687499649e+03 4.023834094278115003e+01 -1.180332827478942193e+01 1.421923752156529908e+01 1.355354423059750246e+01 -1.457797821016185758e+01 -5.122169897821780005e-01
-3.642103016874999867e+03 4.040324092922547550e+01 -1.196443711803064680e+01 1.422113876551291156e+01 1.381589853650987187e+01 -1.483467050167928747e+01 -5.093859825847087963e-01
-3.641060629062499174e+03 4.056643077547599319e+01 -1.212470703018778906e+01 1.422260449800817739e+01 1.407602594395471307e+01 -1.508930381163737344e+01 -5.066389338413292975e-01
-3.640018241249999846e+03 4.072569902878130677e+01 -1.228374425144363080e+01 1.422272579518929270e+01 1.433367533242393144e+01 -1.534155856852830269e+01 -5.039416180521860689e-01
-3.638975853437499609e+03 4.087979086029301357e+01 -1.244084508536206890e+01 1.422122697697687066e+01 1.458799768516247042e+01 -1.559057931238492145e+01 -5.012908136112247393e-01
-3.637933465625000281e+03 4.102724238598668194e+01 -1.259564951969217894e+01 1.421755602228401116e+01 1.483832162744850791e+01 -1.583566270336028481e+01 -4.986705379558892259e-01
-3.636891077812500043e+03 4.116643349930003382e+01 -1.274716280667666446e+01 1.421140008851497072e+01 1.508308560471345494e+01 -1.607523764435173419e+01 -4.960760198191387915e-01
-3.635848689999999351e+03 4.129684683236062881e+01 -1.289480896322420733e+01 1.420278842072337078e+01 1.532125412316457336e+01 -1.630828709240810781e+01 -4.935164846217680590e-01
-3.634806302187499114e+03 4.141918504992217009e+01 -1.303840877246893193e+01 1.419216196086947335e+01 1.555235067528404969e+01 -1.653438404561574515e+01 -4.910166851658473997e-01
-3.633763914374999786e+03 4.153559507566192366e+01 -1.317915440611401223e+01 1.417999832994964926e+01 1.577805485769086147e+01 -1.675524462348606747e+01 -4.885948828976031111e-01
-3.632721526562499548e+03 4.164494886234678006e+01 -1.331706928174413207e+01 1.416572184444149407e+01 1.599858304441453605e+01 -1.697103927552105773e+01 -4.862281155532621191e-01
-3.631679138750000220e+03 4.174540194702221640e+01 -1.345154217521752749e+01 1.414871586287046767e+01 1.621321587599607028e+01 -1.718101091851091411e+01 -4.838975212574228024e-01
-3.630636750937499528e+03 4.183570207446462064e+01 -1.358212088516675209e+01 1.412858033439615291e+01 1.642131103931326663e+01 -1.738449756963854398e+01 -4.815932651626396721e-01
-3.629594363125000200e+03 4.191314930826240470e+01 -1.370770051150017821e+01 1.410451764440928635e+01 1.662147859511346581e+01 -1.758006008626267302e+01 -4.792907455746034939e-01
-3.628551975312499508e+03 4.197597034437263375e+01 -1.382663475098519612e+01 1.407646410949053362e+01 1.681133587388531225e+01 -1.776533551520468990e+01 -4.769998206596878787e-01
-3.627509587500000180e+03 4.202652493794669653e+01 -1.393885643603122659e+01 1.404563316305902809e+01 1.699057783057557813e+01 -1.794011759022591335e+01 -4.747698798251676622e-01
-3.626467199687499487e+03 4.206750235750825340e+01 -1.404529335345236163e+01 1.401290563051734672e+01 1.716038997361804874e+01 -1.810564512848293717e+01 -4.726275774324443235e-01
-3.625424811874999705e+03 4.210151019885829982e+01 -1.414695450408371080e+01 1.397908093376434557e+01 1.732208190435418516e+01 -1.826327073074267204e+01 -4.705944131942437769e-01
-3.624382424062499013e+03 4.212960233785064190e+01 -1.424477207184605021e+01 1.394421995641816103e+01 1.747696718228764468e+01 -1.841429290641944405e+01 -4.686628620659018529e-01
-3.623340036249999685e+03 4.215231794118513164e+01 -1.433933820177378848e+01 1.390829620957617685e+01 1.762589295049744109e+01 -1.855955136350857870e+01 -4.668292065055700824e-01
-3.622297648437499447e+03 4.216782328277391656e+01 -1.443067482710073257e+01 1.387038182772403871e+01 1.776914793027208361e+01 -1.869926349995035864e+01 -4.650577848391362346e-01
-3.621255260625000119e+03 4.217222719138425902e+01 -1.451718363735243678e+01 1.382933018174528783e+01 1.790475151484010041e+01 -1.883138094341736135e+01 -4.633147142886321346e-01
-3.620212872812498972e+03 4.216485771430169649e+01 -1.459773273763795842e+01 1.378537113373739764e+01 1.803113529418594396e+01 -1.895436942866297514e+01 -4.616170672385173090e-01
-3.619170484999999644e+03 4.214698318273292443e+01 -1.467248316137133202e+01 1.373905839541538043e+01 1.814863089037282151e+01 -1.906859653059126813e+01 -4.599828201092200919e-01
-3.618128097187498952e+03 4.211897043800953355e+01 -1.474138325377665382e+01 1.369060123280461738e+01 1.825722528002522083e+01 -1.917406111718034722e+01 -4.584179185775640319e-01
-3.617085709374999624e+03 4.208093832820224378e+01 -1.480405934510390686e+01 1.364024586385164817e+01 1.835644999805476729e+01 -1.927031430242152865e+01 -4.569321521833797362e-01
-3.616043321562499841e+03 4.203378432663461695e+01 -1.486037852666268932e+01 1.358850746763292605e+01 1.844609064798040521e+01 -1.935717986309250804e+01 -4.555446075560519170e-01
-3.615000933749999604e+03 4.198028432475052085e+01 -1.491124517325559751e+01 1.353632195776510727e+01 1.852723913277975143e+01 -1.943581342318338656e+01 -4.542871452018162892e-01
-3.613958545937499821e+03 4.192096354656067092e+01 -1.495692322970847776e+01 1.348382002219496023e+01 1.860035493976666032e+01 -1.950668009481785603e+01 -4.531625775255977984e-01
-3.612916158125000038e+03 4.185839802333089210e+01 -1.499807612505357568e+01 1.343195804640761892e+01 1.866631625352801649e+01 -1.957071806513159373e+01 -4.522009058017880667e-01
-3.611873770312499346e+03 4.179543017819537454e+01 -1.503624853534494754e+01 1.338138515415336549e+01 1.872734359384312341e+01 -1.963017897058036709e+01 -4.514176883686204511e-01
-3.610831382499999563e+03 4.173284414415412158e+01 -1.507210439676632951e+01 1.333216154499736739e+01 1.878439515209226229e+01 -1.968601117131263578e+01 -4.508080096101894640e-01
-3.609788994687499326e+03 4.167238929986056917e+01 -1.510675967220197080e+01 1.328460411378095607e+01 1.883902433839870127e+01 -1.973978207274345920e+01 -4.503788671723772952e-01
-3.608746606874999543e+03 4.161465310875205859e+01 -1.514104249484688580e+01 1.323859270250515152e+01 1.889249143827892041e+01 -1.979273330218545723e+01 -4.501209319532689657e-01
-3.607704219062499760e+03 4.155951618504093403e+01 -1.517558704288449789e+01 1.319375063704672790e+01 1.894574888956865522e+01 -1.984578206254449029e+01 -4.500165864879170363e-01
-3.606661831249999977e+03 4.150527230138332868e+01 -1.521041405121578016e+01 1.314921445579301107e+01 1.899883249311566402e+01 -1.989889982796411516e+01 -4.500336674242264023e-01
-3.605619443437499740e+03 4.144879904110055691e+01 -1.524467801623211471e+01 1.310384561206947041e+01 1.905067756998020201e+01 -1.995094573064639576e+01 -4.501340803330960982e-01
-3.604577055624999048e+03 4.138931890678745162e+01 -1.527804098649363951e+01 1.305742429333559329e+01 1.910083415365002679e+01 -2.000145284275965452e+01 -4.503093445548142504e-01
-3.603534667812499720e+03 4.132468794593997075e+01 -1.531014041324968744e+01 1.300905979886816510e+01 1.914908295177504982e+01 -2.005013558706486165e+01 -4.505263176449037510e-01
-3.602492279999999482e+03 4.125215071859009441e+01 -1.534007754278162494e+01 1.295782368935435791e+01 1.919437632084144241e+01 -2.009587858098701219e+01 -4.507511300727836123e-01
-3.601449892187499245e+03 4.116927353779006182e+01 -1.536692273076477910e+01 1.290296388688288154e+01 1.923547786763193912e+01 -2.013739501067122006e+01 -4.509585715196390288e-01
-3.600407504374999462e+03 4.107335405872468925e+01 -1.538940502907679075e+01 1.284376456051676563e+01 1.927076345074789643e+01 -2.017300669963514181e+01 -4.511216244436236367e-01
-3.599365116562499679e+03 4.096271235896616503e+01 -1.540626910421641682e+01 1.278001328923376079e+01 1.929862931231242129e+01 -2.020108717078026217e+01 -4.512289292339212721e-01
-3.598322728749999442e+03 4.083776005569362155e+01 -1.541690638863145324e+01 1.271222007614192151e+01 1.931824606376509834e+01 -2.022083427490689189e+01 -4.512941055708975524e-01
-3.597280340937500114e+03 4.070039275837309134e+01 -1.542185345813769359e+01 1.264106443480164899e+01 1.933039039386451563e+01 -2.023305872625142143e+01 -4.513341661934547888e-01
-3.596237953125000331e+03 4.055011599025311142e+01 -1.542082519371730598e+01 1.256644155560905318e+01 1.933478385379810049e+01 -2.023745738207237821e+01 -4.513367641371393568e-01
-3.595195565312499184e+03 4.038750553826089629e+01 -1.541353058195281989e+01 1.248878476025349471e+01 1.933107685679187426e+01 -2.023369688453531268e+01 -4.513100138717205390e-01
-3.594153177499999401e+03 4.021389346620060934e+01 -1.540019427164105537e+01 1.240864772494324875e+01 1.931957344848515845e+01 -2.022210083938461267e+01 -4.512636954497289965e-01
-3.593110789687499619e+03 4.003043105864818330e+01 -1.538116659428109401e+01 1.232643093091335373e+01 1.930068356132568397e+01 -2.020309011706385860e+01 -4.512032778690883150e-01
-3.592068401874999836e+03 3.983612562853331696e+01 -1.535616229668908339e+01 1.224178062305072778e+01 1.927413971123586123e+01 -2.017636101242596069e+01 -4.511106505950497891e-01
-3.591026014062500053e+03 3.963156116968119136e+01 -1.532473719838483817e+01 1.215521079520167191e+01 1.923926997515063420e+01 -2.014125977676221169e+01 -4.509949008057897446e-01
-3.589983626250000270e+03 3.941885738321361288e+01 -1.528756352251427231e+01 1.206744521669804548e+01 1.919691453667421754e+01 -2.009866173262278721e+01 -4.508735979742862221e-01
-3.588941238437499578e+03 3.919898710809462727e+01 -1.524492806328122718e+01 1.197882693863480874e+01 1.914740474570135476e+01 -2.004891795425114864e+01 -4.507566042748986646e-01
-3.587898850624999341e+03 3.897391366926245837e+01 -1.519754647126639568e+01 1.188997986051677458e+01 1.909167613688518728e+01 -1.999299434320880309e+01 -4.506591031618070731e-01
-3.586856462812499558e+03 3.874522135851903215e+01 -1.514627621062294338e+01 1.180126742337697010e+01 1.903079492221552727e+01 -1.993196653249066586e+01 -4.505858051375698503e-01
-3.585814074999999775e+03 3.851356939215600761e+01 -1.509161580947927739e+01 1.171276997688627119e+01 1.896539506192759816e+01 -1.986646419965660115e+01 -4.505345688645014945e-01
-3.584771687187499992e+03 3.827850495825337873e+01 -1.503366519011199109e+01 1.162421115227658674e+01 1.889564064407223754e+01 -1.979661016052514810e+01 -4.504847582264545069e-01
-3.583729299374999300e+03 3.803996942729826714e+01 -1.497218876801353282e+01 1.153567936138406225e+01 1.882119520154551040e+01 -1.972205727523839158e+01 -4.504310368464431447e-01
-3.582686911562499517e+03 3.779916483431939866e+01 -1.490752498213138999e+01 1.144760639757620702e+01 1.874247855657148776e+01 -1.964324526528295678e+01 -4.503833543557317909e-01
-3.581644523749999735e+03 3.755754741348386716e+01 -1.484028897451552176e+01 1.136041281677226600e+01 1.866040316145637235e+01 -1.956110887106274987e+01 -4.503528548031886514e-01
-3.580602135937499952e+03 3.731534497698643804e+01 -1.477065138455916049e+01 1.127412721594306078e+01 1.857518239315879782e+01 -1.947584937233982672e+01 -4.503334895905127810e-01
-3.579559748124999714e+03 3.707434283383239659e+01 -1.469925573526349361e+01 1.118932049650535809e+01 1.848756914756505410e+01 -1.938824343478725254e+01 -4.503371436110996662e-01
-3.578517360312499022e+03 3.683589016358452994e+01 -1.462687947123783161e+01 1.110627861017580287e+01 1.839867337989020157e+01 -1.929941248384216834e+01 -4.503695519759854937e-01
-3.577474972499999240e+03 3.660038635660151840e+01 -1.455395800536680895e+01 1.102498362589087222e+01 1.830907852648214273e+01 -1.920993447670406695e+01 -4.504279751109603880e-01
-3.576432584687499457e+03 3.636814513746473665e+01 -1.448092879501697539e+01 1.094537373427352911e+01 1.821939004576947241e+01 -1.912040488948742478e+01 -4.505074218589774637e-01
-3.575390196874999674e+03 3.613876900027228345e+01 -1.440804281982909529e+01 1.086712471975029004e+01 1.812975697401441622e+01 -1.903094241949901644e+01 -4.505927227422993342e-01
-3.574347809062500346e+03 3.591198848671934485e+01 -1.433533052573407218e+01 1.079008660585175861e+01 1.804013154076476866e+01 -1.894147711997056405e+01 -4.506727896028986380e-01
-3.573305421249998744e+03 3.568717376142201658e+01 -1.426277562924531850e+01 1.071395263845075618e+01 1.795044196077403598e+01 -1.885192179572835158e+01 -4.507399174771572481e-01
-3.572263033437500326e+03 3.546317991676816206e+01 -1.419000388080327646e+01 1.063833743516225105e+01 1.786027379731727649e+01 -1.876183311870204307e+01 -4.507796606923820115e-01
-3.571220645624999179e+03 3.524107576116355744e+01 -1.411755148876024890e+01 1.056350735181051803e+01 1.777038565639436385e+01 -1.867197921958682727e+01 -4.507967815962325431e-01
-3.570178257812499851e+03 3.501945795604497391e+01 -1.404528284257226822e+01 1.048882852210202188e+01 1.768075387703609636e+01 -1.858229410329940734e+01 -4.507701131316562693e-01
-3.569135869999999613e+03 3.479670850007277494e+01 -1.397267429933393856e+01 1.041375370843801562e+01 1.759080819831437026e+01 -1.849216212060725439e+01 -4.506769611464407355e-01
-3.568093482187499831e+03 3.457049450200233309e+01 -1.389899042761994252e+01 1.033748409530843482e+01 1.749972025672258624e+01 -1.840068910724185258e+01 -4.504844252596350018e-01
-3.567051094374999138e+03 3.433935191639617557e+01 -1.382332877890336320e+01 1.025973873962906069e+01 1.740641010418293533e+01 -1.830675295737089670e+01 -4.501714265939780746e-01
-3.566008706562499810e+03 3.410314142656817182e+01 -1.374551096359605395e+01 1.018053712384300447e+01 1.731064943640162213e+01 -1.821010946648546636e+01 -4.497300150419220044e-01
-3.564966318749999573e+03 3.386161397522908345e+01 -1.366516971491335397e+01 1.009993826176695286e+01 1.721185030406460115e+01 -1.811015182144345914e+01 -4.491507586894297743e-01
-3.563923930937500245e+03 3.361605382222713700e+01 -1.358244793131156847e+01 1.001851280953215628e+01 1.711004904920521952e+01 -1.800693636563115518e+01 -4.484436582129682769e-01
-3.562881543124999098e+03 3.336852127088060627e+01 -1.349795322757758953e+01 9.936987165985947001e+00 1.700594635885170902e+01 -1.790121180533070699e+01 -4.476327232394997635e-01
-3.561839155312499770e+03 3.312041257676104067e+01 -1.341241305783253424e+01 9.855695819086614407e+00 1.690042481551375886e+01 -1.779389169664971604e+01 -4.467334405679789233e-01
-3.560796767499999078e+03 3.287155433399965432e+01 -1.332607053933660879e+01 9.774430587372409107e+00 1.679381808127433118e+01 -1.768530622206150582e+01 -4.457440703935887649e-01
-3.559754379687499750e+03 3.262064296199999092e+01 -1.323865820348001243e+01 9.692673349057956855e+00 1.668580332183752901e+01 -1.757510950019958784e+01 -4.446530891810295261e-01
-3.558711991874999512e+03 3.236718799125819146e+01 -1.314995827028009145e+01 9.610287679656419613e+00 1.657601066193073081e+01 -1.746292234564497647e+01 -4.434558418571228344e-01
-3.557669604062499729e+03 3.211104544126462912e+01 -1.305997303203014681e+01 9.527200433138760971e+00 1.646448643550428059e+01 -1.734878820306131431e+01 -4.421508837785182444e-01
-3.556627216249999947e+03 3.185160404327054806e+01 -1.296863631465114253e+01 9.443139065111735064e+00 1.635123283463081023e+01 -1.723269184315276803e+01 -4.407295042609790103e-01
-3.555584828437499255e+03 3.158737356614779657e+01 -1.287544291630051774e+01 9.357611015813695587e+00 1.623562272711169285e+01 -1.711396967448646578e+01 -4.391734736873872946e-01
-3.554542440624999017e+03 3.131762274031655124e+01 -1.277995929064450920e+01 9.270467352979705922e+00 1.611706916025602609e+01 -1.699201574063323861e+01 -4.374732901886076442e-01
-3.553500052812499689e+03 3.104249866737184149e+01 -1.268219656856377853e+01 9.181776041645347775e+00 1.599560136310306824e+01 -1.686686498878150431e+01 -4.356318128392172029e-01
-3.552457664999999452e+03 3.076081195298203141e+01 -1.258160604940686511e+01 9.091216680799508509e+00 1.587058077094368613e+01 -1.673785055020966084e+01 -4.336348896329859093e-01
-3.551415277187499669e+03 3.047262721138979913e+01 -1.247792820257401836e+01 8.998951294369529563e+00 1.574163554648325203e+01 -1.660460101526559740e+01 -4.314827343911732394e-01
-3.550372889375000341e+03 3.017864414226299630e+01 -1.237116037415416514e+01 8.905331030320578378e+00 1.560864834004357249e+01 -1.646701658685415737e+01 -4.291841234052938825e-01
-3.549330501562500103e+03 2.988030104424442612e+01 -1.226169502644920328e+01 8.810878854823014805e+00 1.547207106089658346e+01 -1.632558800474460980e+01 -4.267584719240141711e-01
-3.548288113749999411e+03 2.957786137796372117e+01 -1.214954805401275628e+01 8.715718531173873629e+00 1.533184308446128519e+01 -1.618026392498239829e+01 -4.242104202605578855e-01
-3.547245725937499174e+03 2.927315093727948181e+01 -1.203517920656455154e+01 8.620533119916172993e+00 1.518847322827583390e+01 -1.603160093091928218e+01 -4.215638513217251360e-01
-3.546203338124999846e+03 2.896725378919585836e+01 -1.191891033482751538e+01 8.525703761267811487e+00 1.504237862801993941e+01 -1.588004949301028290e+01 -4.188354324951712448e-01
-3.545160950312499608e+03 2.866190589489534446e+01 -1.180123283530888045e+01 8.431852746242267216e+00 1.489407400541869819e+01 -1.572617300769521975e+01 -4.160495011382590591e-01
-3.544118562500000280e+03 2.835893054589553941e+01 -1.168283515104319648e+01 8.339547531341731101e+00 1.474439916153358254e+01 -1.557086557237609448e+01 -4.132332054212555783e-01
-3.543076174687500043e+03 2.805925476960405973e+01 -1.156422220634263276e+01 8.248999212876483966e+00 1.459403433871757017e+01 -1.541484546139758116e+01 -4.104055613400040547e-01
-3.542033786874999805e+03 2.776359600533972127e+01 -1.144586148996969577e+01 8.160332841543059601e+00 1.444358450757347789e+01 -1.525874698432327392e+01 -4.075812383748989021e-01
-3.540991399062499568e+03 2.747152355330318585e+01 -1.132783041739428143e+01 8.073294432000963639e+00 1.429314263812515229e+01 -1.510266467391353373e+01 -4.047610178941921100e-01
-3.539949011250000240e+03 2.718300433954187412e+01 -1.121014517669322430e+01 7.987859385303472948e+00 1.414272486335054424e+01 -1.494661529657911458e+01 -4.019452166142843397e-01
-3.538906623437499547e+03 2.689847059755104297e+01 -1.109296320972952010e+01 7.904165165165216500e+00 1.399250138289446355e+01 -1.479078576067548134e+01 -3.991421888905101190e-01
-3.537864235625000219e+03 2.661869421788881240e+01 -1.097664589758458575e+01 7.822417103554945683e+00 1.384288154753796718e+01 -1.463561707300979720e+01 -3.963677627359170064e-01
-3.536821847812499072e+03 2.634321804452650895e+01 -1.086119791965507275e+01 7.742384313421195152e+00 1.369395024208982292e+01 -1.448119362017838441e+01 -3.936216890442806871e-01
-3.535779459999999744e+03 2.607229099746179202e+01 -1.074666546017804158e+01 7.664168163954495405e+00 1.354571498075442193e+01 -1.432753804182792301e+01 -3.909115305367508730e-01
-3.534737072187499507e+03 2.580662983517943587e+01 -1.063338261909127702e+01 7.587960061903961773e+00 1.339862104854341496e+01 -1.417512177394041295e+01 -3.882503626984981637e-01
-3.533694684375000179e+03 2.554621653282146099e+01 -1.052150673176932472e+01 7.513672394755171347e+00 1.325283526683329249e+01 -1.402412372811865815e+01 -3.856442306426824396e-01
-3.532652296562499942e+03 2.529105329202178964e+01 -1.041118900836309713e+01 7.441230713904193550e+00 1.310857652912550186e+01 -1.387477645653519254e+01 -3.830999637048445039e-01
-3.531609908749999249e+03 2.504068878006167154e+01 -1.030252086602310868e+01 7.370363710600808638e+00 1.296609797244848927e+01 -1.372733184242773596e+01 -3.806169349896237342e-01
-3.530567520937499012e+03 2.479415623347061626e+01 -1.019529332462224858e+01 7.300692544875978740e+00 1.282522851589775215e+01 -1.358160603636411601e+01 -3.781887602331824305e-01
-3.529525133124999684e+03 2.455020730153752240e+01 -1.008919301632976229e+01 7.231749756767048787e+00 1.268566941584206553e+01 -1.343728053735816275e+01 -3.758055607580471635e-01
-3.528482745312499446e+03 2.430754004669265811e+01 -9.983743901119648712e+00 7.163122375575969869e+00 1.254683262709967195e+01 -1.329373698599683706e+01 -3.734521794485821666e-01
-3.527440357500000118e+03 2.406603675756089800e+01 -9.878792968439023880e+00 7.094828013232235442e+00 1.240845571410616976e+01 -1.315070621733151235e+01 -3.711252516126718470e-01
-3.526397969687498971e+03 2.382556078536107691e+01 -9.774284495649473214e+00 7.026826231369523335e+00 1.227044205047480929e+01 -1.300809210497133428e+01 -3.688250272482612169e-01
-3.525355581874999643e+03 2.358613140188236912e+01 -9.670177253119584648e+00 6.959147280520259216e+00 1.213274106477026137e+01 -1.286584724985568506e+01 -3.665530925427105124e-01
-3.524313194062499406e+03 2.334757572895592403e+01 -9.566434386705765291e+00 6.891723145909605108e+00 1.199535245678490192e+01 -1.272397165465894986e+01 -3.643095989370228605e-01
-3.523270806249999623e+03 2.310976317826022708e+01 -9.463041866076684627e+00 6.824495521818468191e+00 1.185827425184547224e+01 -1.258246826892655079e+01 -3.620970085405398331e-01
-3.522228418437499840e+03 2.287240236401693849e+01 -9.359973249014069907e+00 6.757331940187995656e+00 1.172158804059158754e+01 -1.244141941182511601e+01 -3.599156856167646246e-01
-3.521186030624999148e+03 2.263429059329201465e+01 -9.256948219709606462e+00 6.689771233296675668e+00 1.158497124731391992e+01 -1.230047886799255252e+01 -3.577538103393171354e-01
-3.520143642812499365e+03 2.239414537619992629e+01 -9.153532994246379673e+00 6.621389043664473562e+00 1.144789842386200718e+01 -1.215908074462305422e+01 -3.555911603805217980e-01
-3.519101254999999583e+03 2.215155402225047254e+01 -9.049382583578871930e+00 6.552151476851494571e+00 1.130999663970583846e+01 -1.201683524120576330e+01 -3.534193007499630834e-01
-3.518058867187499800e+03 2.190706728799193215e+01 -8.944482252657563137e+00 6.482341278183815447e+00 1.117122354831163911e+01 -1.187371290541120139e+01 -3.512446785497803647e-01
-3.517016479375000017e+03 2.166116113038438939e+01 -8.838963728673105535e+00 6.412130612976616462e+00 1.103178021681713616e+01 -1.172993234209551439e+01 -3.490760626391881671e-01
-3.515974091562498870e+03 2.141379265139518395e+01 -8.732849974194463627e+00 6.341486548620878239e+00 1.089167795577942854e+01 -1.158549861281263915e+01 -3.469103285166059703e-01
-3.514931703749999087e+03 2.116527103268898458e+01 -8.626225745334991757e+00 6.270521288620573230e+00 1.075097522822631113e+01 -1.144047191297078392e+01 -3.447483423722368934e-01
-3.513889315937499305e+03 2.091616661385630493e+01 -8.519223245373112263e+00 6.199453903443459701e+00 1.060982399630732509e+01 -1.129501149825297368e+01 -3.425937509728240737e-01
-3.512846928124999522e+03 2.066718045329734466e+01 -8.412049141036899158e+00 6.128531613161348091e+00 1.046845823247883622e+01 -1.114936853093672120e+01 -3.404551492289421000e-01
-3.511804540312499739e+03 2.041895368482441597e+01 -8.305038836297265803e+00 6.057907344005005079e+00 1.032727988645939021e+01 -1.100396168395341689e+01 -3.383408987470125640e-01
-3.510762152499999956e+03 2.017167117086583517e+01 -8.198330217714335788e+00 5.987604623627487577e+00 1.018647444102887967e+01 -1.085897924645081680e+01 -3.362524027109682345e-01
-3.509719764687499264e+03 1.992563639648544793e+01 -8.092079810067904333e+00 5.917696996432649570e+00 1.004627885310200419e+01 -1.071466801015900394e+01 -3.341945785284998194e-01
-3.508677376874999936e+03 1.968092076591302586e+01 -7.986371084166865586e+00 5.848178463114994230e+00 9.906871890481724563e+00 -1.057120945798898148e+01 -3.321687837536277943e-01
-3.507634989062499244e+03 1.943717857903598656e+01 -7.881190471287888855e+00 5.778882994735374368e+00 9.768326184924834621e+00 -1.042867007478605323e+01 -3.301719449306088072e-01
-3.506592601249999461e+03 1.919411932159284007e+01 -7.776499523730382002e+00 5.709684567969077307e+00 9.630599199610410110e+00 -1.028700003455379886e+01 -3.282004174716936507e-01
-3.505550213437499679e+03 1.895131358470079164e+01 -7.672227307586116041e+00 5.640403961696156543e+00 9.493637691955294500e+00 -1.014613657184093576e+01 -3.262494399428210179e-01
-3.504507825624999441e+03 1.870829494106617119e+01 -7.568225764742593675e+00 5.570881968165942943e+00 9.357257621824121685e+00 -1.000587941193248120e+01 -3.243108950541798152e-01
-3.503465437812500113e+03 1.846464406965372973e+01 -7.464389350166304560e+00 5.500961717681533081e+00 9.221305049552297461e+00 -9.866058886501461345e+00 -3.223769184745823302e-01
-3.502423049999999876e+03 1.821999499735119343e+01 -7.360536806145876021e+00 5.430550851290636416e+00 9.085575871685481530e+00 -9.726452887220251142e+00 -3.204385077673854165e-01
-3.501380662187499638e+03 1.797479307153763273e+01 -7.256730381199106183e+00 5.359840915295575492e+00 8.950195051759527232e+00 -9.587187616789099920e+00 -3.184962825147858445e-01
-3.500338274375000310e+03 1.772931348653203898e+01 -7.153026430497940069e+00 5.288941324005358879e+00 8.815286386843254718e+00 -9.448386202732111272e+00 -3.165499079444288877e-01
-3.499295886562499618e+03 1.748424225535002918e+01 -7.049592582285440834e+00 5.218111266270089033e+00 8.681105749307828745e+00 -9.310310368108510204e+00 -3.146023094003403409e-01
-3.498253498749999380e+03 1.724006932274901871e+01 -6.946623399305794422e+00 5.147498446096491875e+00 8.547931610167539773e+00 -9.173246570197697736e+00 -3.126574800150801470e-01
-3.497211110937500052e+03 1.699678713039518030e+01 -6.844093318726890196e+00 5.077111854853315620e+00 8.415712431520949721e+00 -9.037140851256628693e+00 -3.107142098678395414e-01
-3.496168723124999815e+03 1.675478387860486151e+01 -6.742026835996054679e+00 5.007133327074594575e+00 8.284440102988231303e+00 -8.901993600432955844e+00 -3.087767487223617713e-01
-3.495126335312499577e+03 1.651484778105169582e+01 -6.640613187062754719e+00 4.937862334325227920e+00 8.154362943723194590e+00 -8.768065324138865080e+00 -3.068511902078357445e-01
-3.494083947499999795e+03 1.627759856585870679e+01 -6.540102633121861686e+00 4.869483601933201733e+00 8.025799477319244701e+00 -8.635691642530948897e+00 -3.049460826058515983e-01
-3.493041559687500012e+03 1.604290456091324657e+01 -6.440513873130132794e+00 4.801921944083249905e+00 7.898735295617013819e+00 -8.504853650413840782e+00 -3.030591773984133153e-01
-3.491999171874999320e+03 1.581073989456159090e+01 -6.341824003296732570e+00 4.735175855521243093e+00 7.773072625949830616e+00 -8.375449611688482676e+00 -3.011884928693260854e-01
-3.490956784062499537e+03 1.558147633221301298e+01 -6.244182714305933857e+00 4.669356356965532306e+00 7.648923301670887298e+00 -8.247597529213276601e+00 -2.993371137711944852e-01
-3.489914396249999754e+03 1.535516167732601645e+01 -6.147672751652907053e+00 4.604445970350418804e+00 7.526412536053578961e+00 -8.121417768147809468e+00 -2.975026160471148651e-01
-3.488872008437499517e+03 1.513196697290282877e+01 -6.052420579023297442e+00 4.540466969301842681e+00 7.405730206840872576e+00 -7.997093667738434775e+00 -2.956817304487814879e-01
-3.487829620624999734e+03 1.491169673732581735e+01 -5.958382745743542763e+00 4.477343316027261544e+00 7.286839184463872243e+00 -7.874573908881342454e+00 -2.938673622087357717e-01
-3.486787232812499951e+03 1.469459322736920548e+01 -5.865622396839238917e+00 4.415164563615690874e+00 7.169810334700999377e+00 -7.753925226776512858e+00 -2.920574460377566850e-01
-3.485744845000000169e+03 1.448123616305841566e+01 -5.774301169782744658e+00 4.354139749770037149e+00 7.054838262718339692e+00 -7.635347482189121848e+00 -2.902546097353911336e-01
-3.484702457187500386e+03 1.427205626038698938e+01 -5.684538793594125394e+00 4.294424357625906907e+00 6.942104716698366929e+00 -7.519028181860598181e+00 -2.884617325811152377e-01
-3.483660069374999239e+03 1.406750739438408360e+01 -5.596450988765617751e+00 4.236187438289225504e+00 6.831781429408356310e+00 -7.405153404162582831e+00 -2.866859873771139822e-01
-3.482617681562499456e+03 1.386789326256998045e+01 -5.510238986205893141e+00 4.179480203214050782e+00 6.724092522497392643e+00 -7.293958794887825725e+00 -2.849331361952161523e-01
-3.481575293749999673e+03 1.367269067541736050e+01 -5.425862537348439929e+00 4.124061171677976034e+00 6.618936232266980468e+00 -7.185334949181423347e+00 -2.831993584572220501e-01
-3.480532905937500345e+03 1.348143054362235382e+01 -5.343203627849586468e+00 4.069754791119579274e+00 6.516144244688494958e+00 -7.079098167524634277e+00 -2.814769614180688273e-01
-3.479490518124999653e+03 1.329407370943738798e+01 -5.262208280940614102e+00 4.016568437101770250e+00 6.415549017903326323e+00 -6.975075008716778768e+00 -2.797629954067260005e-01
-3.478448130312499870e+03 1.311087426523927313e+01 -5.182962886839552752e+00 3.964585954080516839e+00 6.317228445838263262e+00 -6.873355571615605619e+00 -2.780635628886716226e-01
-3.477405742499999633e+03 1.293162562940902660e+01 -5.105485423550078394e+00 3.913695056512524140e+00 6.221186111906805039e+00 -6.773938255542597986e+00 -2.763760718178963072e-01
-3.476363354687500305e+03 1.275612881774487306e+01 -5.029706389569148506e+00 3.863831001688871947e+00 6.127393156339849156e+00 -6.676789875323884793e+00 -2.746983594920172078e-01
-3.475320966874999158e+03 1.258417612348452863e+01 -4.955587851131657118e+00 3.814908896395915683e+00 6.035809029553357519e+00 -6.581865867694772554e+00 -2.730284190707080172e-01
-3.474278579062500285e+03 1.241585206664513308e+01 -4.883183783338905570e+00 3.766944008808813305e+00 5.946477429659369207e+00 -6.489213304636363588e+00 -2.713679374884971907e-01
-3.473236191249999138e+03 1.225089503175393979e+01 -4.812412284144135910e+00 3.719846485276391501e+00 5.859256742182126665e+00 -6.398691071535732355e+00 -2.697171646768038999e-01
-3.472193803437499810e+03 1.208909393911389074e+01 -4.743213606314089503e+00 3.673540652154414943e+00 5.773986794769657038e+00 -6.310142921948801664e+00 -2.680780635895724795e-01
-3.471151415624999572e+03 1.193025642424018429e+01 -4.675527153454737572e+00 3.627960606715717518e+00 5.690558394349618965e+00 -6.223461394142825398e+00 -2.664514998966029391e-01
-3.470109027812500244e+03 1.177390223237403966e+01 -4.609228302167073466e+00 3.582928517752950182e+00 5.608850310207685652e+00 -6.138520810711820985e+00 -2.648352502520670559e-01
-3.469066640000000007e+03 1.161960794545550435e+01 -4.544139108113065539e+00 3.538321611474656070e+00 5.528724916765076713e+00 -6.055176682184320924e+00 -2.632258827096220499e-01
-3.468024252187499314e+03 1.146731254587383120e+01 -4.480205196315141691e+00 3.494136527778273660e+00 5.450103945099272984e+00 -5.973350168728700282e+00 -2.616231118147128165e-01
-3.466981864374999077e+03 1.131700487375180586e+01 -4.417404535838832302e+00 3.450378679646659119e+00 5.372965291374343977e+00 -5.893014471867392245e+00 -2.600245902465237458e-01
-3.465939476562499749e+03 1.116895352152983811e+01 -4.355800592356548151e+00 3.407150628999909614e+00 5.297303493352054637e+00 -5.814164731394431129e+00 -2.584306190211878018e-01
-3.464897088749999511e+03 1.102320181401681687e+01 -4.295395261273045051e+00 3.364473098626480141e+00 5.223083770117452396e+00 -5.736772210158071594e+00 -2.568442200203096548e-01
-3.463854700937500183e+03 1.087998643286807088e+01 -4.236262815196509379e+00 3.322427305567219769e+00 5.150405574820652532e+00 -5.660941309701960300e+00 -2.552678674406532178e-01
-3.462812313124999037e+03 1.073927847313348494e+01 -4.178394900268491696e+00 3.281002974525885740e+00 5.079233808415084539e+00 -5.586641158819212194e+00 -2.537036752020639940e-01
-3.461769925312499709e+03 1.060101004421465376e+01 -4.121734617289586566e+00 3.240194605034328657e+00 5.009489861055355320e+00 -5.513790319001408591e+00 -2.521502289730266910e-01
-3.460727537499999016e+03 1.046557634684263860e+01 -4.066386272297073390e+00 3.200147647804251871e+00 4.941281899548238599e+00 -5.442506561653001285e+00 -2.506123310523813430e-01
-3.459685149687500143e+03 1.033308689475778763e+01 -4.012459794393452128e+00 3.160861924830013603e+00 4.874710664691471074e+00 -5.372895095593916537e+00 -2.490922154512223430e-01
-3.458642761874999451e+03 1.020337685728483379e+01 -3.959922438172851944e+00 3.122271370901043674e+00 4.809737342565627571e+00 -5.304913342069777826e+00 -2.475879997520753772e-01
-3.457600374062499213e+03 1.007645939766520549e+01 -3.908770109135241810e+00 3.084384599299310636e+00 4.746343797509839924e+00 -5.238545192911493231e+00 -2.461006977008274865e-01
-3.456557986249998976e+03 9.952291003361501964e+00 -3.859008526345837797e+00 3.047177004196912176e+00 4.684477326137226783e+00 -5.173735753130905834e+00 -2.446292134968395815e-01
-3.455515598437499648e+03 9.830917417829629912e+00 -3.810613064946410944e+00 3.010683772246770751e+00 4.624084163427049532e+00 -5.110433392183500345e+00 -2.431746143782256842e-01
-3.454473210624999865e+03 9.712381805825229364e+00 -3.763586770227127953e+00 2.974924948473655739e+00 4.565148764812130722e+00 -5.048625573830813451e+00 -2.417384045093411704e-01
-3.453430822812500082e+03 9.596543569930171103e+00 -3.717883145347443463e+00 2.939853464784160320e+00 4.507667966438540397e+00 -4.988306245154008778e+00 -2.403191393577344126e-01
-3.452388435000000300e+03 9.483106544843931118e+00 -3.673409455467087525e+00 2.905367603560887080e+00 4.451611037827325035e+00 -4.929436724131934788e+00 -2.389128431523046825e-01
-3.451346047187499153e+03 9.371857285720466280e+00 -3.630047037537286414e+00 2.871419956707885301e+00 4.396814881403666497e+00 -4.871847561804766080e+00 -2.375163402005498470e-01
-3.450303659374999825e+03 9.262676253240888613e+00 -3.587748073452198483e+00 2.837974644000897939e+00 4.343222113582987376e+00 -4.815477931660359090e+00 -2.361279090386856350e-01
-3.449261271562499587e+03 9.155464959011881731e+00 -3.546448405117297753e+00 2.805014477068285661e+00 4.290753127625235308e+00 -4.760241188655561118e+00 -2.347440305151628770e-01
-3.448218883749999804e+03 9.050475597287977791e+00 -3.506164526278819693e+00 2.772657300977610983e+00 4.239419816407649755e+00 -4.706148247128593809e+00 -2.333642153604715275e-01
-3.447176495937499567e+03 8.947850009065072996e+00 -3.466905563435149329e+00 2.740969464896509500e+00 4.189242917343150019e+00 -4.653219446241428692e+00 -2.319882644491392809e-01
-3.446134108125000239e+03 8.847630505862678518e+00 -3.428644885807931697e+00 2.709985436410314197e+00 4.140235828040844446e+00 -4.601467867167203352e+00 -2.306160195631792587e-01
-3.445091720312499547e+03 8.749926679064712332e+00 -3.391389257981404892e+00 2.679756625959801575e+00 4.092408092089388383e+00 -4.550901896488419140e+00 -2.292469021995149070e-01
-3.444049332500000219e+03 8.654876853670108616e+00 -3.355157228920903734e+00 2.650342923303234510e+00 4.045772796134769145e+00 -4.501536088055757112e+00 -2.278816459604944000e-01
-3.443006944687499526e+03 8.562362807347735583e+00 -3.319944871762556815e+00 2.621687206614993215e+00 4.000367081117743417e+00 -4.453404938354897702e+00 -2.265189286185768924e-01
-3.441964556874999744e+03 8.472086824796729587e+00 -3.285693723595444204e+00 2.593669854122508944e+00 3.956172923283097997e+00 -4.406482311561497056e+00 -2.251546941391993628e-01
-3.440922169062499052e+03 8.383798834389748933e+00 -3.252322476965731290e+00 2.566206474176068397e+00 3.913089413583549003e+00 -4.360655535390463911e+00 -2.237830609034573981e-01
-3.439879781250000178e+03 8.297513024762379175e+00 -3.219811649617514426e+00 2.539313888400552610e+00 3.871094805355524748e+00 -4.315895041293221546e+00 -2.224001179688479823e-01
-3.438837393437499486e+03 8.213634612814836089e+00 -3.188233118257421062e+00 2.513158770914399209e+00 3.830224807335639969e+00 -4.272242847952458789e+00 -2.210090203084098259e-01
-3.437795005625000158e+03 8.132271287780632463e+00 -3.157645188342897757e+00 2.487765832814386791e+00 3.790522842958945482e+00 -4.229746320566829532e+00 -2.196117388039418028e-01
-3.436752617812499011e+03 8.053203967182378520e+00 -3.128012223712958395e+00 2.463043369355007783e+00 3.751933815592493726e+00 -4.188344737363458137e+00 -2.182054608854823996e-01
-3.435710229999999683e+03 7.976347703412141499e+00 -3.099279057413097505e+00 2.438976496823746842e+00 3.714408270047101723e+00 -4.147985198269195095e+00 -2.167884641110468802e-01
-3.434667842187498991e+03 7.901683527206465385e+00 -3.071431375663626895e+00 2.415562907036218565e+00 3.677964612372030651e+00 -4.108686218490415598e+00 -2.153608030591925016e-01
-3.433625454374999663e+03 7.829114560787330035e+00 -3.044453894345295453e+00 2.392761803015553745e+00 3.642579094488552549e+00 -4.070422582732473593e+00 -2.139217441219607163e-01
-3.432583066562499880e+03 7.758611039844177881e+00 -3.018331023371632060e+00 2.370566089531501941e+00 3.608284394908874759e+00 -4.033227512686976546e+00 -2.124715588890508378e-01
-3.431540678749999643e+03 7.690134976838674419e+00 -2.993035188158037485e+00 2.348970581643656352e+00 3.575080999848712082e+00 -3.997102982227232371e+00 -2.110109911892597279e-01
-3.430498290937499860e+03 7.623671762257177242e+00 -2.968553912245484927e+00 2.327974229246782656e+00 3.542948307854243417e+00 -3.962029295786759331e+00 -2.095404939662582344e-01
-3.429455903125000077e+03 7.559015380482323465e+00 -2.944833340815259159e+00 2.307500972333684786e+00 3.511849949939421123e+00 -3.927969087794643599e+00 -2.080595689276114324e-01
-3.428413515312500294e+03 7.496001574859488592e+00 -2.921810983330307199e+00 2.287499923042265682e+00 3.481714238507493064e+00 -3.894846374211711204e+00 -2.065660678521094862e-01
-3.427371127500000512e+03 7.434751975713991712e+00 -2.899498516794094094e+00 2.268026062811774324e+00 3.452539988626871281e+00 -3.862661560060166366e+00 -2.050607857166471260e-01
-3.426328739687499365e+03 7.375271673183863896e+00 -2.877868949036562096e+00 2.249095443384313331e+00 3.424264097264873463e+00 -3.831355483568628095e+00 -2.035456931518771495e-01
-3.425286351874999582e+03 7.317319051766724591e+00 -2.856807531998203586e+00 2.230644630095469871e+00 3.396766325990681068e+00 -3.800810763241218027e+00 -2.020222186252685348e-01
-3.424243964062499799e+03 7.260688352321564842e+00 -2.836231007750201538e+00 2.212612356476808984e+00 3.369956605274108341e+00 -3.770939740401729967e+00 -2.004915675638108130e-01
-3.423201576250000016e+03 7.205229847577246716e+00 -2.816095439772786868e+00 2.194945742472703465e+00 3.343797635948576374e+00 -3.741707198268866552e+00 -1.989547811601450611e-01
-3.422159188437499779e+03 7.150864034536276392e+00 -2.796377400164350213e+00 2.177616763574988568e+00 3.318292634317467460e+00 -3.713118435780286664e+00 -1.974129007314096296e-01
-3.421116800624999541e+03 7.097366895883213012e+00 -2.777015598148626641e+00 2.160544064020418986e+00 3.293392157104584328e+00 -3.685122929810134451e+00 -1.958653863527748673e-01
-3.420074412812499304e+03 7.044596552034564141e+00 -2.757949042618312419e+00 2.143687208755119311e+00 3.269046820852374857e+00 -3.657674151828537390e+00 -1.943136654880812941e-01
-3.419032024999999521e+03 6.992208732279839190e+00 -2.739105833288105529e+00 2.126910035459213866e+00 3.245152762445492556e+00 -3.630664560008081576e+00 -1.927558987812948432e-01
-3.417989637187499284e+03 6.939940391467254166e+00 -2.720392514668959816e+00 2.110127760959894072e+00 3.221561218867777576e+00 -3.603941419778639688e+00 -1.911901004554308336e-01
-3.416947249374999956e+03 6.887684163904587820e+00 -2.701746970771026213e+00 2.093317770149577317e+00 3.198168268509180567e+00 -3.577401977636302632e+00 -1.896168545635611991e-01
-3.415904861562499264e+03 6.835374703806758490e+00 -2.683138882202819264e+00 2.076462553092918828e+00 3.174911199712507681e+00 -3.550985747793718783e+00 -1.880372740406051346e-01
-3.414862473749999481e+03 6.783046563011509100e+00 -2.664534939288361048e+00 2.059596036903978522e+00 3.151778691772428864e+00 -3.524683784165679512e+00 -1.864525461966254349e-01
-3.413820085937499698e+03 6.730692943986464449e+00 -2.645856398861599956e+00 2.042754180452953872e+00 3.128705276299669436e+00 -3.498437076293294368e+00 -1.848658999968125216e-01
-3.412777698125000370e+03 6.678216378603158532e+00 -2.627045037497874880e+00 2.025917377772383343e+00 3.105632225357343845e+00 -3.472192337237860471e+00 -1.832800559402582574e-01
-3.411735310312499223e+03 6.625575801085702210e+00 -2.608096588263129512e+00 2.009067245993044981e+00 3.082559397972177262e+00 -3.445953177167326853e+00 -1.816968895975748233e-01
-3.410692922499998986e+03 6.572822187789353343e+00 -2.589055646894176554e+00 1.992206983499511530e+00 3.059507279640135025e+00 -3.419742102311612353e+00 -1.801174113357390805e-01
-3.409650534687499203e+03 6.519916020428850878e+00 -2.569916111975745654e+00 1.975319900857495758e+00 3.036451590560250047e+00 -3.393536551777486920e+00 -1.785424806086183813e-01
-3.408608146874999875e+03 6.466929690555241805e+00 -2.550689913545956422e+00 1.958436244543659832e+00 3.013417587058491165e+00 -3.367365740983600197e+00 -1.769740769625546828e-01
-3.407565759062499637e+03 6.414005812038784171e+00 -2.531400956941489255e+00 1.941615366203576887e+00 2.990404926927348939e+00 -3.341235949612703315e+00 -1.754155113426771884e-01
-3.406523371250000309e+03 6.361047987722823649e+00 -2.512025142994988691e+00 1.924821132233143883e+00 2.967403711389545062e+00 -3.315140940129438274e+00 -1.738686143699467168e-01
-3.405480983437500072e+03 6.307880206431507375e+00 -2.492496959107949106e+00 1.907998283719063659e+00 2.944329273219752352e+00 -3.288994416453201897e+00 -1.723325716167249666e-01
-3.404438595624999380e+03 6.254479917373028997e+00 -2.472801730790656016e+00 1.891142859870063697e+00 2.921137374792354802e+00 -3.262751944977657637e+00 -1.708072850926514175e-01
-3.403396207812499142e+03 6.200939520504882729e+00 -2.452957854141195604e+00 1.874291852138565639e+00 2.897824889220926181e+00 -3.236413416071686200e+00 -1.692942634253800649e-01
-3.402353819999999814e+03 6.147269691797348834e+00 -2.432971086247555093e+00 1.857447720917136058e+00 2.874379704959572290e+00 -3.209968721004750059e+00 -1.677945080225891339e-01
-3.401311432187499577e+03 6.093450641996348338e+00 -2.412832424259514497e+00 1.840605063529930918e+00 2.850763822357820665e+00 -3.183378003778224219e+00 -1.663070907102016660e-01
-3.400269044374999339e+03 6.039627703181210450e+00 -2.392564422504015020e+00 1.823825248790652553e+00 2.826990020566234829e+00 -3.156657704385285257e+00 -1.648338419095254082e-01
-3.399226656562499556e+03 5.985970798899128198e+00 -2.372222553444675697e+00 1.807165491295973148e+00 2.803099355177885776e+00 -3.129852964505512425e+00 -1.633768046638126858e-01
-3.398184268749999774e+03 5.932564958889891216e+00 -2.351835393727118362e+00 1.790654011054607198e+00 2.779117387328096989e+00 -3.102991831695381286e+00 -1.619372221836420378e-01
-3.397141880937499991e+03 5.879471176072946115e+00 -2.331414313505637548e+00 1.774315593644922195e+00 2.755027440497360036e+00 -3.076059999746320273e+00 -1.605162796244801460e-01
-3.396099493125000208e+03 5.826807584414859242e+00 -2.310978028642014515e+00 1.758199925553796117e+00 2.730837466250660484e+00 -3.049068322817396037e+00 -1.591154282833675826e-01
-3.395057105312499061e+03 5.774678608583744932e+00 -2.290549538671471375e+00 1.742347714507255230e+00 2.706581460244909643e+00 -3.022056182444548433e+00 -1.577373610998193953e-01
-3.394014717499999279e+03 5.723078732980221517e+00 -2.270157734081992285e+00 1.726741760646816060e+00 2.682303104520325832e+00 -2.995068983383727623e+00 -1.563829394317007015e-01
-3.392972329687499496e+03 5.672053463612160229e+00 -2.249836808791056519e+00 1.711387714065680798e+00 2.658084802817449521e+00 -2.968190616431555018e+00 -1.550529068070523320e-01
-3.391929941874999713e+03 5.621589111471904765e+00 -2.229611555917997201e+00 1.696266338184380995e+00 2.633977948089869514e+00 -2.941472188948946354e+00 -1.537471204295380034e-01
-3.390887554062499930e+03 5.571624544583405836e+00 -2.209483200394037894e+00 1.681346464782838668e+00 2.610006160097380512e+00 -2.914935786450704835e+00 -1.524648131766622727e-01
-3.389845166249999693e+03 5.522068347929195653e+00 -2.189436483612527962e+00 1.666590012600279280e+00 2.586173735843756205e+00 -2.888583334708339834e+00 -1.512047994322913702e-01
-3.388802778437500365e+03 5.473011910046746031e+00 -2.169495552501202518e+00 1.652030590275091360e+00 2.562517234783060260e+00 -2.862453331452532890e+00 -1.499680483347364257e-01
-3.387760390624999218e+03 5.424426209821915812e+00 -2.149659052150692862e+00 1.637654356890537288e+00 2.539062488982220422e+00 -2.836572672604589229e+00 -1.487550918111843756e-01
-3.386718002812499890e+03 5.376288070252691398e+00 -2.129932697111345696e+00 1.623446858566543582e+00 2.515846468652861212e+00 -2.810979303842817689e+00 -1.475664175949780443e-01
-3.385675614999999652e+03 5.328567749166205125e+00 -2.110355609226273632e+00 1.609373655460708097e+00 2.492919885414713654e+00 -2.785721850509689013e+00 -1.464009825474876514e-01
-3.384633227187499870e+03 5.281243506649731856e+00 -2.090967933445301963e+00 1.595403803634517503e+00 2.470306309150183566e+00 -2.760821523290015733e+00 -1.452576070699161670e-01
-3.383590839374999177e+03 5.234200488971670673e+00 -2.071765292674491832e+00 1.581482073911331776e+00 2.447994464283943739e+00 -2.736263137839123338e+00 -1.441343367775893836e-01
-3.382548451562500304e+03 5.187413611477685649e+00 -2.052750949332020625e+00 1.567594290872466489e+00 2.425992165149846169e+00 -2.712052878687201130e+00 -1.430303567686778965e-01
-3.381506063749999612e+03 5.140798818652015711e+00 -2.033930495280818374e+00 1.553695629241779841e+00 2.404314925114536816e+00 -2.688203359336447384e+00 -1.419442171109552842e-01
-3.380463675937500284e+03 5.094304578195409938e+00 -2.015279703029288605e+00 1.539772429542799248e+00 2.382962240771089313e+00 -2.664710848704410662e+00 -1.408743039666609798e-01
-3.379421288124999137e+03 5.047904823151632137e+00 -1.996786320132073467e+00 1.525817777459881786e+00 2.361905295972184682e+00 -2.641544813414335113e+00 -1.398197587210754100e-01
-3.378378900312499809e+03 5.001630133266314004e+00 -1.978470131298087020e+00 1.511837068850000021e+00 2.341135645942041599e+00 -2.618694511948202130e+00 -1.387794330030802936e-01
-3.377336512499999117e+03 4.955601085148246376e+00 -1.960358860304129314e+00 1.497876726142969739e+00 2.320674364284057933e+00 -2.596180698596509018e+00 -1.377531671562254589e-01
-3.376294124687499789e+03 4.909879189574602343e+00 -1.942448080665167165e+00 1.483969725187683109e+00 2.300518915667234321e+00 -2.574002347643882249e+00 -1.367417159883237698e-01
-3.375251736874999551e+03 4.864492773333329190e+00 -1.924737811502278850e+00 1.470130219611415878e+00 2.280659051725941744e+00 -2.552148957482639702e+00 -1.357449528783489512e-01
-3.374209349062500223e+03 4.819566178569923309e+00 -1.907265999423051861e+00 1.456401408975018352e+00 2.261123412638799568e+00 -2.530650182595451270e+00 -1.347633849783257398e-01
-3.373166961249998621e+03 4.775198728516564017e+00 -1.890068726127810850e+00 1.442814914133378368e+00 2.241964749486189845e+00 -2.509560314747806498e+00 -1.337977826308087426e-01
-3.372124573437500203e+03 4.731343189261779436e+00 -1.873138712704514042e+00 1.429350763802523128e+00 2.223187782544111979e+00 -2.488881984753264831e+00 -1.328471011045764261e-01
-3.371082185624999056e+03 4.687990478045169773e+00 -1.856451579959293996e+00 1.416016601862337687e+00 2.204758283318143164e+00 -2.468578477216170519e+00 -1.319100969490136777e-01
-3.370039797812499728e+03 4.645249711699391604e+00 -1.840019314087754765e+00 1.402860983903242875e+00 2.186658347626043497e+00 -2.448631877383327105e+00 -1.309867648786417760e-01
-3.368997409999999491e+03 4.603299521068964673e+00 -1.823863829785778323e+00 1.389962252503008422e+00 2.168902614136346330e+00 -2.429058010357864728e+00 -1.300776981107590047e-01
-3.367955022187499708e+03 4.562389075636803071e+00 -1.808018560860632062e+00 1.377428264487964293e+00 2.151545470845430241e+00 -2.409915323738808457e+00 -1.291849264466889968e-01
-3.366912634374999470e+03 4.522655916621716621e+00 -1.792498148828847393e+00 1.365320472666347484e+00 2.134593706419417813e+00 -2.391215579076410691e+00 -1.283109363284965221e-01
-3.365870246562500142e+03 4.484109244834162844e+00 -1.777316872501153666e+00 1.353636339534358912e+00 2.118055263318279646e+00 -2.372967982789104813e+00 -1.274563597354128053e-01
-3.364827858749999450e+03 4.446685931835039796e+00 -1.762471895819591738e+00 1.342345730714651131e+00 2.101942325675581369e+00 -2.355182721672834045e+00 -1.266201979986264770e-01
-3.363785470937500122e+03 4.410361575411611668e+00 -1.747968722003213848e+00 1.331433697196322319e+00 2.086246422382657340e+00 -2.337850802757924562e+00 -1.258021901876338333e-01
-3.362743083124998975e+03 4.375035823105294597e+00 -1.733813656804092940e+00 1.320846917798279341e+00 2.070952824250518631e+00 -2.320954944152951782e+00 -1.250010599512167142e-01
-3.361700695312499647e+03 4.340585550949192850e+00 -1.720015681082483372e+00 1.310519356370377864e+00 2.056055198929727101e+00 -2.304483537304025109e+00 -1.242141691871489068e-01
-3.360658307499999864e+03 4.306864620388719977e+00 -1.706546583902023517e+00 1.300392049202060640e+00 2.041506091625317154e+00 -2.288383774223212264e+00 -1.234388412989476796e-01
-3.359615919687500082e+03 4.273783432062231213e+00 -1.693361129944001231e+00 1.290442811322160432e+00 2.027253621300296071e+00 -2.272601436078073078e+00 -1.226739073888889198e-01
-3.358573531874999844e+03 4.241248870401672200e+00 -1.680436308991565486e+00 1.280636592072395441e+00 2.013263821017952981e+00 -2.257099700938603792e+00 -1.219179399603254194e-01
-3.357531144062499607e+03 4.209134701375020882e+00 -1.667755556404076911e+00 1.270918564748369839e+00 1.999517173570744877e+00 -2.241852936121020878e+00 -1.211678812751381257e-01
-3.356488756249999369e+03 4.177387233611649542e+00 -1.655297018371709949e+00 1.261272811066581845e+00 1.985976669826960306e+00 -2.226820905735265921e+00 -1.204221179541528214e-01
-3.355446368437499586e+03 4.145962526695236683e+00 -1.643042060402059246e+00 1.251686670323543638e+00 1.972617136568779239e+00 -2.211976549524042213e+00 -1.196797064776316949e-01
-3.354403980624999349e+03 4.114773228181189069e+00 -1.630981751035367466e+00 1.242120927771706462e+00 1.959417169481948440e+00 -2.197293827294899859e+00 -1.189383289064756266e-01
-3.353361592812499566e+03 4.083710058074969673e+00 -1.619072376467774577e+00 1.232542796969145815e+00 1.946317695863069686e+00 -2.182708052045795988e+00 -1.181951780913630262e-01
-3.352319204999999783e+03 4.052677216696500828e+00 -1.607245109481058698e+00 1.222938786626647234e+00 1.933209929300601093e+00 -2.168108113523444569e+00 -1.174490921114217518e-01
-3.351276817187499546e+03 4.021714014542773441e+00 -1.595477831084658904e+00 1.213339614162970426e+00 1.920061806988582642e+00 -2.153461731974647186e+00 -1.166999624930319390e-01
-3.350234429375000218e+03 3.990801311752275815e+00 -1.583737123323763374e+00 1.203752411616237250e+00 1.906825106874189490e+00 -2.138719861699664548e+00 -1.159473774127375290e-01
-3.349192041562499981e+03 3.960002713593329116e+00 -1.572019256807518861e+00 1.194210833744198785e+00 1.893470828833472286e+00 -2.123853518107304605e+00 -1.151913446369161875e-01
-3.348149653749999288e+03 3.929348649657689041e+00 -1.560335640863526052e+00 1.184724394122633528e+00 1.879998365212641742e+00 -2.108861292162268697e+00 -1.144314634748136994e-01
-3.347107265937499051e+03 3.898852555868852932e+00 -1.548683022097213424e+00 1.175301438971222634e+00 1.866390923806621860e+00 -2.093725188938507120e+00 -1.136671325659426440e-01
-3.346064878124999723e+03 3.868528663539529067e+00 -1.537046881515535368e+00 1.165956344215123508e+00 1.852638124857679980e+00 -2.078434077738990915e+00 -1.128979764406555786e-01
-3.345022490312499485e+03 3.838421979887157498e+00 -1.525409523651764854e+00 1.156720452621086359e+00 1.838736861083330343e+00 -2.062986551038192395e+00 -1.121248449774311096e-01
-3.343980102500000157e+03 3.808543654007317425e+00 -1.513767081428374350e+00 1.147601271035675774e+00 1.824678185813179310e+00 -2.047372930926079082e+00 -1.113473725564502054e-01
-3.342937714687500375e+03 3.778911932521583861e+00 -1.502110903876989756e+00 1.138612242038333333e+00 1.810463915733956375e+00 -2.031595835422053575e+00 -1.105659598440482394e-01
-3.341895326874999682e+03 3.749457980786253586e+00 -1.490422344624560802e+00 1.129728268617861131e+00 1.796097279100606459e+00 -2.015656864996099085e+00 -1.097797929477464379e-01
-3.340852939062499900e+03 3.720195810030098027e+00 -1.478702003140530685e+00 1.120956059191307030e+00 1.781591797282890743e+00 -1.999569045074819140e+00 -1.089886238959641845e-01
-3.339810551250000117e+03 3.691148491124804032e+00 -1.466947277867800992e+00 1.112308446169731235e+00 1.766937302418397193e+00 -1.983321665022887981e+00 -1.081921813022453938e-01
-3.338768163437499879e+03 3.662346876808058482e+00 -1.455158463613523301e+00 1.103800711523404088e+00 1.752142199735921224e+00 -1.966924361229475116e+00 -1.073910807467767375e-01
-3.337725775625000097e+03 3.633802355716464927e+00 -1.443340257015650385e+00 1.095436207186338828e+00 1.737230784503454029e+00 -1.950402231823637145e+00 -1.065857236600915442e-01
-3.336683387812499404e+03 3.605523606891626542e+00 -1.431499192422450717e+00 1.087216010655239318e+00 1.722211182449683076e+00 -1.933764631742616924e+00 -1.057767246464670213e-01
-3.335640999999999622e+03 3.577500407780177305e+00 -1.419646324233279522e+00 1.079129500504044659e+00 1.707099460646540390e+00 -1.917027748553172373e+00 -1.049641439533159776e-01
-3.334598612187499839e+03 3.549725623228359161e+00 -1.407784424454840311e+00 1.071171732472918192e+00 1.691908799766224769e+00 -1.900204993141706877e+00 -1.041480966877410541e-01
-3.333556224375000056e+03 3.522179866660437142e+00 -1.395905935732688175e+00 1.063336797215918006e+00 1.676632787872532449e+00 -1.883290767059913717e+00 -1.033289895936905373e-01
-3.332513836562500273e+03 3.494841672010762679e+00 -1.384009907641938097e+00 1.055614442466737746e+00 1.661280849577112750e+00 -1.866295028567783287e+00 -1.025070894953353656e-01
-3.331471448749999126e+03 3.467624198651799272e+00 -1.372088080523373055e+00 1.047965386245858888e+00 1.645855662114276807e+00 -1.849218755126044167e+00 -1.016815465058835966e-01
-3.330429060937499344e+03 3.440469056347507326e+00 -1.360124822994187799e+00 1.040368252304945562e+00 1.630354742300870186e+00 -1.832058592810294595e+00 -1.008519252547120104e-01
-3.329386673124999561e+03 3.413352191512906586e+00 -1.348098696721774736e+00 1.032821728818645202e+00 1.614765412251442545e+00 -1.814803071494048403e+00 -1.000188296213029016e-01
-3.328344285312499778e+03 3.386221619063815691e+00 -1.335993672142245403e+00 1.025307833262144808e+00 1.599085095919831723e+00 -1.797450488351530984e+00 -9.918269621584972773e-02
-3.327301897499999995e+03 3.359015352645403407e+00 -1.323806009926863592e+00 1.017797445118228339e+00 1.583320580210378692e+00 -1.780007930994272236e+00 -9.834367539194678598e-02
-3.326259509687499758e+03 3.331641724628098267e+00 -1.311544517507749585e+00 1.010240344199861751e+00 1.567483626578473954e+00 -1.762485591836107091e+00 -9.750098262881640165e-02
-3.325217121874999975e+03 3.303977405462697359e+00 -1.299200698974568802e+00 1.002579123949079776e+00 1.551560427676843323e+00 -1.744867645088949315e+00 -9.665360870605299581e-02
-3.324174734062499283e+03 3.275909562713017920e+00 -1.286770540767661286e+00 9.947593838166784996e-01 1.535530749586769161e+00 -1.727132441330272217e+00 -9.580084587175143052e-02
-3.323132346249999500e+03 3.247410899263640349e+00 -1.274278054097578661e+00 9.867554771315831807e-01 1.519415680924771195e+00 -1.709299556271785425e+00 -9.494193767350701807e-02
-3.322089958437499718e+03 3.218445091668238334e+00 -1.261720080722868786e+00 9.785508125819839531e-01 1.503210849215930844e+00 -1.691363474986596671e+00 -9.407631288533291336e-02
-3.321047570624999480e+03 3.189013553893540909e+00 -1.249068786545488141e+00 9.701599981410627960e-01 1.486889378778494697e+00 -1.673298783745840623e+00 -9.320470248367296318e-02
-3.320005182812499243e+03 3.159193302425675753e+00 -1.236311246785083195e+00 9.616279928581598080e-01 1.470441672417110546e+00 -1.655100488749409848e+00 -9.232940816614974844e-02
-3.318962794999999460e+03 3.129059151628735602e+00 -1.223466085844848728e+00 9.529828865576601693e-01 1.453883491570144626e+00 -1.636787450817555722e+00 -9.145197962370534006e-02
-3.317920407187499677e+03 3.098625023508573051e+00 -1.210555562444122213e+00 9.442205075846148432e-01 1.437247401187129459e+00 -1.618392757998784237e+00 -9.057267840582738927e-02
-3.316878019375000349e+03 3.067914376596629467e+00 -1.197575512488504579e+00 9.353546566021097020e-01 1.420528814865366529e+00 -1.599913409308585388e+00 -8.969229722160944329e-02
-3.315835631562499657e+03 3.036956870463946689e+00 -1.184524180599434651e+00 9.264010313698682886e-01 1.403713343374903166e+00 -1.581337570230019640e+00 -8.881211342755815363e-02
-3.314793243749999874e+03 3.005793220270436272e+00 -1.171410328395956268e+00 9.173756006827571419e-01 1.386803587333679033e+00 -1.562670529171681366e+00 -8.793347091900116652e-02
-3.313750855937500091e+03 2.974462089932353948e+00 -1.158255560363125714e+00 9.082868873269183130e-01 1.369832555111178296e+00 -1.543946584512651654e+00 -8.705701470073669290e-02
-3.312708468124999854e+03 2.943025808639845309e+00 -1.145074970322703889e+00 8.991585028633631849e-01 1.352850827528912170e+00 -1.525218491652259090e+00 -8.618383206167340438e-02
-3.311666080312500071e+03 2.911525976010834516e+00 -1.131885557224888705e+00 8.900027464238225994e-01 1.335890038094000198e+00 -1.506519885720527530e+00 -8.531492381326366559e-02
-3.310623692499999834e+03 2.880011757837047881e+00 -1.118707566536375264e+00 8.808340757577969304e-01 1.318975227045283916e+00 -1.487877041047711124e+00 -8.445090700121392346e-02
-3.309581304687499596e+03 2.848508516889921793e+00 -1.105560997964954772e+00 8.716551670390272344e-01 1.302122032033879329e+00 -1.469305671607448405e+00 -8.359181978678473235e-02
-3.308538916875000268e+03 2.816996156796530038e+00 -1.092440475983844639e+00 8.624586620107039803e-01 1.285328905775128705e+00 -1.450804455756975475e+00 -8.273777499092350995e-02
-3.307496529062499576e+03 2.785542398795326502e+00 -1.079360554681696005e+00 8.532711360902964781e-01 1.268604155653257237e+00 -1.432383246737093607e+00 -8.188954554191811563e-02
-3.306454141249999793e+03 2.754235151363253919e+00 -1.066336269661774860e+00 8.441290154761467157e-01 1.251976529021162188e+00 -1.414072756921947782e+00 -8.104811395039297761e-02
-3.305411753437499556e+03 2.723159433540769392e+00 -1.053382807600665716e+00 8.350672114523162159e-01 1.235468970288737589e+00 -1.395898355637988697e+00 -8.021469267462545683e-02
-3.304369365624999773e+03 2.692373269019588733e+00 -1.040529416990381817e+00 8.261001189128664990e-01 1.219109937269223121e+00 -1.377889807663841060e+00 -7.938993519730917769e-02
-3.303326977812499536e+03 2.661888123058753663e+00 -1.027796086852636348e+00 8.172234745830596614e-01 1.202909596080146581e+00 -1.360057232333000909e+00 -7.857381812642699748e-02
-3.302284590000000208e+03 2.631765872651511184e+00 -1.015203421352144142e+00 8.084579137555223394e-01 1.186883049534217083e+00 -1.342416607116998950e+00 -7.776677879139091976e-02
-3.301242202187499515e+03 2.602034910704986714e+00 -1.002775950171920671e+00 7.998053770364965676e-01 1.171062121743444040e+00 -1.325000030067338574e+00 -7.696895416194732276e-02
-3.300199814374999278e+03 2.572753372812878414e+00 -9.905343306565888017e-01 7.912846005070098832e-01 1.155453744586266707e+00 -1.307814740219020111e+00 -7.618049781637681317e-02
-3.299157426562499495e+03 2.543980136909961054e+00 -9.785011942132552099e-01 7.829137096906696458e-01 1.140086242280131001e+00 -1.290890593921490748e+00 -7.540217582067987312e-02
-3.298115038749999712e+03 2.515724145202935969e+00 -9.666800967122545218e-01 7.746954066956891483e-01 1.124983859603054581e+00 -1.274252234615832924e+00 -7.463418750638918520e-02
-3.297072650937499930e+03 2.487994726371826726e+00 -9.550724628320369503e-01 7.666336434235613284e-01 1.110147978543434055e+00 -1.257901752556209063e+00 -7.387688700638740669e-02
-3.296030263124999692e+03 2.460790626546613069e+00 -9.436907434943246908e-01 7.587215721443101302e-01 1.095599978669167474e+00 -1.241860268032269898e+00 -7.313014468155121239e-02
-3.294987875312499000e+03 2.434076362116111447e+00 -9.325212125455574208e-01 7.509483138212087461e-01 1.081326591431631012e+00 -1.226114092635941066e+00 -7.239375060215504087e-02
-3.293945487499999672e+03 2.407803391445774821e+00 -9.215491937291733215e-01 7.432969360047001484e-01 1.067315715241540897e+00 -1.210651058181354989e+00 -7.166767146990711546e-02
-3.292903099687499889e+03 2.381953106938212272e+00 -9.107629667667642703e-01 7.357639931983730452e-01 1.053557961991729020e+00 -1.195461515748026393e+00 -7.095177687814858969e-02
-3.291860711874999652e+03 2.356527102296243292e+00 -9.001666087820723305e-01 7.283482459433645584e-01 1.040056864979601592e+00 -1.180548600225819644e+00 -7.024586762310895682e-02
-3.290818324062500324e+03 2.331519191034636673e+00 -8.897702913004434944e-01 7.210415215503800379e-01 1.026837258185480772e+00 -1.165936306041495785e+00 -6.954952392800756167e-02
-3.289775936249999177e+03 2.306920700987001194e+00 -8.795732800153434061e-01 7.138398448396914286e-01 1.013910207086129223e+00 -1.151635256812477026e+00 -6.886252486317390176e-02
-3.288733548437499394e+03 2.282745788333533365e+00 -8.695706932291034086e-01 7.067527290028117193e-01 1.001276134240359106e+00 -1.137646148894526421e+00 -6.818500732708375478e-02
-3.287691160624999611e+03 2.258959314964350984e+00 -8.597559384259714221e-01 6.997659042851923639e-01 9.889289983615825452e-01 -1.123962226951228160e+00 -6.751661429482280763e-02
-3.286648772812499828e+03 2.235555356735366317e+00 -8.501312510694205571e-01 6.928752926327558237e-01 9.768696598751224203e-01 -1.110583817003698570e+00 -6.685707856428817208e-02
-3.285606385000000046e+03 2.212560267599789299e+00 -8.407111084199684337e-01 6.860868373385979879e-01 9.651205874326984624e-01 -1.097533251746260818e+00 -6.620633215678119188e-02
-3.284563997187499808e+03 2.190018686060410946e+00 -8.315176453402178813e-01 6.794117935144747822e-01 9.537076199863789849e-01 -1.084836358880954199e+00 -6.556436944728760707e-02
-3.283521609374999116e+03 2.167926914521951964e+00 -8.225634531681040862e-01 6.728420209392356188e-01 9.426502026486378583e-01 -1.072511568910501367e+00 -6.493068313093175448e-02
-3.282479221562499788e+03 2.146230837520838097e+00 -8.138319658609346474e-01 6.663587482300666887e-01 9.319138149987624686e-01 -1.060523227291068959e+00 -6.430470614615328706e-02
-3.281436833749999550e+03 2.124921624160124534e+00 -8.053154459083327055e-01 6.599614294009780169e-01 9.214682889307291846e-01 -1.048840943527601155e+00 -6.368632729843598517e-02
-3.280394445937500222e+03 2.104006903630444292e+00 -7.970045793814423130e-01 6.536585353141100008e-01 9.112993422175241776e-01 -1.037450715136909896e+00 -6.307568645969287291e-02
-3.279352058124999076e+03 2.083468416278155821e+00 -7.888804364448859241e-01 6.474504002233999467e-01 9.013956926022610450e-01 -1.026341459006324452e+00 -6.247288320203176620e-02
-3.278309670312499748e+03 2.063250373206705568e+00 -7.809224523735711632e-01 6.413194184580170987e-01 8.917404574496334835e-01 -1.015495339818625276e+00 -6.187744118449595848e-02
-3.277267282499999510e+03 2.043377693436638332e+00 -7.731241043267556012e-01 6.352813060449237215e-01 8.823176261080041272e-01 -1.004896575960611882e+00 -6.128947492630371086e-02
-3.276224894687499727e+03 2.023878744977557709e+00 -7.654719237745869487e-01 6.293569815157046277e-01 8.731029835132081418e-01 -9.945222871595947867e-01 -6.070965182319332937e-02
-3.275182506874999490e+03 2.004783669605898044e+00 -7.579731154100144419e-01 6.235579191556815948e-01 8.640864203244402741e-01 -9.843629903385699986e-01 -6.013828500706490388e-02
-3.274140119062499252e+03 1.986104748347793159e+00 -7.506378710127707965e-01 6.178851721518988649e-01 8.552631509919382813e-01 -9.744140987299377832e-01 -5.957547386899974401e-02
-3.273097731249999470e+03 1.967815453856041064e+00 -7.434578361356738441e-01 6.123296583050021891e-01 8.466206748571701857e-01 -9.646624079145847963e-01 -5.902086652870731226e-02
-3.272055343437499687e+03 1.949924331079198048e+00 -7.364258191267633036e-01 6.068992386808897965e-01 8.381500743412914067e-01 -9.550987462277248374e-01 -5.847433594321670841e-02
-3.271012955624999904e+03 1.932405781664419120e+00 -7.295419485393999093e-01 6.015810485122615736e-01 8.298402508338118544e-01 -9.457104541720849911e-01 -5.793510166913661691e-02
-3.269970567812499667e+03 1.915277352018661450e+00 -7.228051325330356880e-01 5.963843964371675632e-01 8.216878716477646893e-01 -9.364934337988491952e-01 -5.740278107554230153e-02
-3.268928179999999884e+03 1.898555140773491967e+00 -7.162093374453113448e-01 5.913203446775232575e-01 8.136877542767018134e-01 -9.274427053798341980e-01 -5.687747555156617840e-02
-3.267885792187499192e+03 1.882202718818997145e+00 -7.097429364637777294e-01 5.863764945413235674e-01 8.058183813849428834e-01 -9.185354996269237127e-01 -5.635855912099045628e-02
-3.266843404374999864e+03 1.866209360235954628e+00 -7.033995527189157437e-01 5.815506736185784842e-01 7.980672914308123422e-01 -9.097583656942701547e-01 -5.584553713172891315e-02
-3.265801016562499626e+03 1.850584993409772450e+00 -6.971794773422986813e-01 5.768477006916078453e-01 7.904458672196221780e-01 -9.011222110317043121e-01 -5.533817190604106012e-02
-3.264758628750000298e+03 1.835310094319372975e+00 -6.910764010973332594e-01 5.722609716186642936e-01 7.829576173281695972e-01 -8.926295491274367500e-01 -5.483596589963352780e-02
-3.263716240937499606e+03 1.820350452520058671e+00 -6.850786918777758139e-01 5.677791988692545422e-01 7.755883171350340666e-01 -8.842650648648385792e-01 -5.433837386490230487e-02
-3.262673853124999368e+03 1.805685322699149387e+00 -6.791867052981095387e-01 5.633918384965016513e-01 7.683196200750667115e-01 -8.760093010557329363e-01 -5.384484049033311237e-02
-3.261631465312499586e+03 1.791305614273984492e+00 -6.733926155285487880e-01 5.590982552513216186e-01 7.611320403788096600e-01 -8.678418186612294472e-01 -5.335488914120985193e-02
-3.260589077499999803e+03 1.777219674032081143e+00 -6.676979707391743624e-01 5.549018443985386240e-01 7.540332470813926324e-01 -8.597691763992835190e-01 -5.286796465894538777e-02
-3.259546689687500020e+03 1.763414268621522840e+00 -6.621049848844228203e-01 5.507948792440311436e-01 7.470192187839180820e-01 -8.517857332764339207e-01 -5.238325724625792629e-02
-3.258504301874999783e+03 1.749905941056598913e+00 -6.566148069398127785e-01 5.467850479726479307e-01 7.400836238883015117e-01 -8.438847670491164132e-01 -5.190057158040738139e-02
-3.257461914062499545e+03 1.736684136407513623e+00 -6.512304316440348240e-01 5.428655768294339268e-01 7.332363625975193422e-01 -8.360748062323967167e-01 -5.141922181743858317e-02
-3.256419526250000217e+03 1.723744651885851464e+00 -6.459511740401919777e-01 5.390347045072771959e-01 7.264842132515892947e-01 -8.283618942480776015e-01 -5.093884049824413951e-02
-3.255377138437499525e+03 1.711060423997385005e+00 -6.407630345462166366e-01 5.352858922579565304e-01 7.198220330938657208e-01 -8.207399182113396252e-01 -5.045894255873693834e-02
-3.254334750624999742e+03 1.698614234438125870e+00 -6.356652220442433610e-01 5.316109309668961558e-01 7.132545021225736859e-01 -8.132124303543463162e-01 -4.997896411588627352e-02
-3.253292362812499505e+03 1.686405909975987383e+00 -6.306694811609403484e-01 5.280038644061648689e-01 7.067943125808444638e-01 -8.057912005322749316e-01 -4.949844397571522003e-02
-3.252249974999999722e+03 1.674432920431373484e+00 -6.257889291513485386e-01 5.244568712897988982e-01 7.004510087488051706e-01 -7.984847276253308479e-01 -4.901685943826281089e-02
-3.251207587187499030e+03 1.662681072519353487e+00 -6.210280170020914259e-01 5.209606306640569562e-01 6.942241645421900476e-01 -7.912916991820362345e-01 -4.853376731992304488e-02
-3.250165199374999702e+03 1.651118634009310693e+00 -6.163833272188168344e-01 5.175009936587501302e-01 6.881160469727234386e-01 -7.842133934280894891e-01 -4.804867322768301141e-02
-3.249122811562499464e+03 1.639740691648262860e+00 -6.118610578042372738e-01 5.140724108559292516e-01 6.821327558123834178e-01 -7.772550607285900748e-01 -4.756115245810335623e-02
-3.248080423749999227e+03 1.628527747799408454e+00 -6.074535521661497128e-01 5.106689653747570334e-01 6.762730235744414120e-01 -7.704152605572797130e-01 -4.707111849141904641e-02
-3.247038035937499899e+03 1.617464680709044256e+00 -6.031577815421875766e-01 5.072846108306291457e-01 6.705337511617446289e-01 -7.636907140910037528e-01 -4.657848146462955502e-02
-3.245995648124999661e+03 1.606560064409793709e+00 -5.989693853543470725e-01 5.039258088246123535e-01 6.649128558487619189e-01 -7.570799112655927088e-01 -4.608352770841539492e-02
-3.244953260312500333e+03 1.595811281478232591e+00 -5.948742512628906187e-01 5.005982984791750301e-01 6.593931386526467042e-01 -7.505670399676318549e-01 -4.558695065749260311e-02
-3.243910872499999641e+03 1.585214550158457358e+00 -5.908684036065388057e-01 4.973021720227519538e-01 6.539719528541720894e-01 -7.441504525612496757e-01 -4.508924985353875148e-02
-3.242868484687499404e+03 1.574710655840622531e+00 -5.869434592318342192e-01 4.940120141491101124e-01 6.486491004672978455e-01 -7.378298501771848317e-01 -4.459037485494354164e-02
-3.241826096874999621e+03 1.564244141516123454e+00 -5.830757010048086553e-01 4.907119554283971841e-01 6.434039259340188499e-01 -7.315849073100414435e-01 -4.409049068801125515e-02
-3.240783709062499838e+03 1.553807162973500633e+00 -5.792464382344730822e-01 4.874074161254969839e-01 6.382205195950804155e-01 -7.254013026300958344e-01 -4.359039151750780661e-02
-3.239741321249999146e+03 1.543393098778530925e+00 -5.754483192021533355e-01 4.840987593269912015e-01 6.330916324306430365e-01 -7.192731922664923339e-01 -4.309077991792465562e-02
-3.238698933437499818e+03 1.532988823628463670e+00 -5.716797825210107042e-01 4.807802051877550498e-01 6.280181080952884631e-01 -7.132024953656498356e-01 -4.259219363518072787e-02
-3.237656545624999126e+03 1.522587261740304010e+00 -5.679373347200957767e-01 4.774499619123804273e-01 6.229925100675698380e-01 -7.071830890297303718e-01 -4.209528948108031549e-02
-3.236614157812499343e+03 1.512186185638856317e+00 -5.642196251006471597e-01 4.741075925697389448e-01 6.180047644521786676e-01 -7.012063889592133892e-01 -4.160081225351735384e-02
-3.235571769999999560e+03 1.501781223534574439e+00 -5.605218923609368575e-01 4.707532896253851518e-01 6.130405751766644373e-01 -6.952594800255421648e-01 -4.110945242443886372e-02
-3.234529382187499778e+03 1.491357566837053783e+00 -5.568370179856763080e-01 4.673832072482486111e-01 6.080883413889562883e-01 -6.893320007329997168e-01 -4.062182967202177669e-02
-3.233486994374999995e+03 1.480910080043229993e+00 -5.531577924650540323e-01 4.639983819470928084e-01 6.031443480373051003e-01 -6.834219641364699394e-01 -4.013880804958252363e-02
-3.232444606562499757e+03 1.470429786644100734e+00 -5.494769117049107532e-01 4.605979759647669813e-01 5.982066024011424288e-01 -6.775284598370258093e-01 -3.966092871794168334e-02
-3.231402218749999520e+03 1.459916827475497447e+00 -5.457900599425956623e-01 4.571842160246583076e-01 5.932828481732032033e-01 -6.716602295630265118e-01 -3.918869069491171669e-02
-3.230359830937499737e+03 1.449387715200677329e+00 -5.420901122861185861e-01 4.537689162140913779e-01 5.883707261693179591e-01 -6.658168277063186702e-01 -3.872305076850040412e-02
-3.229317443124999500e+03 1.438862555972155510e+00 -5.383698318507792457e-01 4.503657389181372483e-01 5.834655994892985476e-01 -6.599957508342846335e-01 -3.826507567249300829e-02
-3.228275055312500172e+03 1.428362219649222498e+00 -5.346284947929866860e-01 4.469854793271872406e-01 5.785721169781821160e-01 -6.542036568927400708e-01 -3.781576995727902596e-02
-3.227232667499999479e+03 1.417902157681059983e+00 -5.308743337684563857e-01 4.436317473212229578e-01 5.737043894877846828e-01 -6.484556886534829090e-01 -3.737564958284910616e-02
-3.226190279687499697e+03 1.407484599624438726e+00 -5.270998126376750248e-01 4.403094250787519259e-01 5.688576223750960725e-01 -6.427482988102557471e-01 -3.694533821757978870e-02
-3.225147891874999914e+03 1.397124842259762190e+00 -5.232996921259011058e-01 4.370287779519783089e-01 5.640217956962112478e-01 -6.370732190908030557e-01 -3.652571169729590395e-02
-3.224105504062500131e+03 1.386825096389972867e+00 -5.194813906429635031e-01 4.337872054616120354e-01 5.591948699021216385e-01 -6.314288718609626372e-01 -3.611700097942049242e-02
-3.223063116249999894e+03 1.376573125406749476e+00 -5.156479401162968879e-01 4.305770727942533904e-01 5.543749090423109038e-01 -6.258133139424744140e-01 -3.571920245008176203e-02
-3.222020728437500111e+03 1.366369366059319246e+00 -5.118064071805011883e-01 4.273950681324638623e-01 5.495649735614100972e-01 -6.202296174591320765e-01 -3.533232194886098271e-02
-3.220978340624999873e+03 1.356220291327052463e+00 -5.079637712481979150e-01 4.242409395236777514e-01 5.447718507287230283e-01 -6.146846116849874475e-01 -3.495638047813216104e-02
-3.219935952812499636e+03 1.346140228601602651e+00 -5.041275543809226045e-01 4.211180888883501172e-01 5.400047825725228234e-01 -6.091873847735902459e-01 -3.459130110053371815e-02
-3.218893564999999853e+03 1.336124831696400950e+00 -5.003036327021725960e-01 4.180214079326455834e-01 5.352695067414957597e-01 -6.037431153418496566e-01 -3.423680430017694148e-02
-3.217851177187500070e+03 1.326171507710853126e+00 -4.964977523138189297e-01 4.149467336343003465e-01 5.305755712284693226e-01 -5.983607001393764779e-01 -3.389256445545360541e-02
-3.216808789375000288e+03 1.316267032188243258e+00 -4.927108862187306593e-01 4.118869762818488933e-01 5.259340038217312774e-01 -5.930503667762051512e-01 -3.355818147723688138e-02
-3.215766401562499141e+03 1.306395875305376819e+00 -4.889421662263496726e-01 4.088348159282541583e-01 5.213506300774616298e-01 -5.878168824073928267e-01 -3.323312616496564703e-02
-3.214724013749999813e+03 1.296562295416401556e+00 -4.851975531946483566e-01 4.057894034799787164e-01 5.168290047060372094e-01 -5.826630917962977163e-01 -3.291704354513024650e-02
-3.213681625937499575e+03 1.286787142865562839e+00 -4.814960953264420529e-01 4.027516400834249000e-01 5.123859619340214167e-01 -5.776048002061991982e-01 -3.260941913608889769e-02
-3.212639238125000247e+03 1.277065642417355873e+00 -4.778470501170323792e-01 3.997145146268808458e-01 5.080246464802922191e-01 -5.726437661129367696e-01 -3.230955981632221974e-02
-3.211596850312500010e+03 1.267394839342584012e+00 -4.742466190724342612e-01 3.966784495368499419e-01 5.037375908101231481e-01 -5.677713782880993154e-01 -3.201689373898804897e-02
-3.210554462499999318e+03 1.257789788363177896e+00 -4.707016918302977526e-01 3.936475266654435590e-01 4.995308022775745149e-01 -5.629928053245226716e-01 -3.173100152347405750e-02
-3.209512074687499535e+03 1.248267606462786228e+00 -4.672210832172599693e-01 3.906258971014027748e-01 4.954194164627659935e-01 -5.583223473426134342e-01 -3.145146543992374810e-02
-3.208469686874999752e+03 1.238866507605499878e+00 -4.638190109862730948e-01 3.876255571935407485e-01 4.914204901432096539e-01 -5.537766574115184914e-01 -3.117808363415441181e-02
-3.207427299062499515e+03 1.229606191973088292e+00 -4.604978213944518339e-01 3.846551784013866881e-01 4.875291113997891057e-01 -5.493503334505036584e-01 -3.091061102535733879e-02
-3.206384911250000187e+03 1.220500553675262667e+00 -4.572608172253251335e-01 3.817200535386487958e-01 4.837453621948324956e-01 -5.450428117081982382e-01 -3.064872475668291990e-02
-3.205342523437499040e+03 1.211550969881634687e+00 -4.541097832148521807e-01 3.788199777547668901e-01 4.800727416547256321e-01 -5.408568082310295511e-01 -3.039203328815193519e-02
-3.204300135624999257e+03 1.202744079992712711e+00 -4.510414292856457230e-01 3.759499179542367120e-01 4.765052177643019915e-01 -5.367856799920410760e-01 -3.014023111386949019e-02
-3.203257747812499474e+03 1.194074476715366595e+00 -4.480588216584376338e-01 3.731056439877591391e-01 4.730532285305291684e-01 -5.328389511744413554e-01 -2.989286132195606918e-02
-3.202215359999999691e+03 1.185544363853392458e+00 -4.451673844229649957e-01 3.702855498599761375e-01 4.697244171380800526e-01 -5.290231947257671985e-01 -2.964938879384360765e-02
-3.201172972187500363e+03 1.177157224375422473e+00 -4.423627944156419134e-01 3.674935384086142620e-01 4.665097176256868261e-01 -5.253288010271232045e-01 -2.940954170071821000e-02
-3.200130584374999671e+03 1.168922488973150431e+00 -4.396374440782339632e-01 3.647381261126316221e-01 4.633905464027558985e-01 -5.217374247999801984e-01 -2.917343919861215343e-02
-3.199088196562499434e+03 1.160836805802221816e+00 -4.369814012754222876e-01 3.620225992843888463e-01 4.603576165272207366e-01 -5.182397114525174597e-01 -2.894104746264836159e-02
-3.198045808749999651e+03 1.152890773481623166e+00 -4.343829651009544213e-01 3.593481055575817873e-01 4.574121919661315316e-01 -5.148366458888533614e-01 -2.871222696136088021e-02
-3.197003420937499868e+03 1.145080981000747400e+00 -4.318365248667205836e-01 3.567157429366732413e-01 4.545520989862927852e-01 -5.115259248763028843e-01 -2.848691294500507384e-02
-3.195961033125000085e+03 1.137394120807843967e+00 -4.293331678126045547e-01 3.541233107579915274e-01 4.517673990330856593e-01 -5.082975742684474607e-01 -2.826508761768084868e-02
-3.194918645312499848e+03 1.129818631705111098e+00 -4.268658742669300121e-01 3.515685365985951050e-01 4.490474363587400042e-01 -5.051407749623064714e-01 -2.804666930178323705e-02
-3.193876257499999156e+03 1.122350285565183681e+00 -4.244333660823435550e-01 3.490499484845698275e-01 4.463905434991632948e-01 -5.020537676496146240e-01 -2.783161207522561603e-02
-3.192833869687499828e+03 1.114989803442958838e+00 -4.220309333277681985e-01 3.465702652460901367e-01 4.437903317360767375e-01 -4.990301542097984600e-01 -2.761991123686086819e-02
-3.191791481874999590e+03 1.107745238906542307e+00 -4.196638236423271273e-01 3.441308896716367416e-01 4.412483220860455857e-01 -4.960711806368375276e-01 -2.741142927539597443e-02
-3.190749094062499807e+03 1.100618214022084373e+00 -4.173328576120042821e-01 3.417322232273822258e-01 4.387638023572594248e-01 -4.931758516765455402e-01 -2.720602465964305425e-02
-3.189706706249999570e+03 1.093604981556907774e+00 -4.150333080992122947e-01 3.393747547084071114e-01 4.363316349415050643e-01 -4.903387794142995970e-01 -2.700357223639726981e-02
-3.188664318437499787e+03 1.086714832096230987e+00 -4.127673299368033732e-01 3.370620505605251838e-01 4.339595431062206465e-01 -4.875676579951395140e-01 -2.680405744445946495e-02
-3.187621930624999095e+03 1.079948738383912143e+00 -4.105425027095084278e-01 3.347908114292828530e-01 4.316522918406385245e-01 -4.848667381482156258e-01 -2.660722315378855410e-02
-3.186579542812499767e+03 1.073315243631097315e+00 -4.083686506713786746e-01 3.325603976995321065e-01 4.294189460064676278e-01 -4.822446938219655532e-01 -2.641287390774898353e-02
-3.185537154999999530e+03 1.066816992504228345e+00 -4.062484824998912059e-01 3.303707726209764717e-01 4.272641616054397851e-01 -4.797057750795408748e-01 -2.622080673705059692e-02
-3.184494767187499747e+03 1.060454859408491712e+00 -4.041861558506829599e-01 3.282202943625172065e-01 4.251912160268849217e-01 -4.772527634194903001e-01 -2.603077369630273780e-02
-3.183452379374999509e+03 1.054223536095192371e+00 -4.021791154789394751e-01 3.261075862873866194e-01 4.231901431473442665e-01 -4.748754138315091078e-01 -2.584263534208239635e-02
-3.182409991562499272e+03 1.048125554230199263e+00 -4.002302023337069303e-01 3.240324920972004752e-01 4.212562933266965071e-01 -4.725687277836791433e-01 -2.565621722849131467e-02
-3.181367603749999489e+03 1.042175216430982321e+00 -3.983397790694976348e-01 3.220019794671811209e-01 4.193862330163628527e-01 -4.703292213778458297e-01 -2.547149418074154056e-02
-3.180325215937499706e+03 1.036374303496300220e+00 -3.965045585684258134e-01 3.200185834812311891e-01 4.175714563296692439e-01 -4.681482637389567381e-01 -2.528840370464372281e-02
-3.179282828124999469e+03 1.030715767031172625e+00 -3.947170087556011731e-01 3.180825427566270069e-01 4.158009707173127012e-01 -4.660145621771559776e-01 -2.510679572992165903e-02
-3.178240440312499686e+03 1.025180036539045769e+00 -3.929662813901700358e-01 3.161894948573388819e-01 4.140630749606083461e-01 -4.639158295204611759e-01 -2.492637727992640800e-02
-3.177198052499999903e+03 1.019746184620093699e+00 -3.912436826934455603e-01 3.143333217163613580e-01 4.123351760781423514e-01 -4.618289570166008162e-01 -2.474689046922921853e-02
-3.176155664687499211e+03 1.014409601309201214e+00 -3.895503883137051981e-01 3.125111306902923491e-01 4.106203664999157343e-01 -4.597564213944140832e-01 -2.456802744724921606e-02
-3.175113276874999883e+03 1.009167185835104785e+00 -3.878852867415871764e-01 3.107219269155190311e-01 4.089190927837845768e-01 -4.576982167801519896e-01 -2.438956199818372722e-02
-3.174070889062499646e+03 1.004020429732816133e+00 -3.862496293586719642e-01 3.089658303132550854e-01 4.072297734596721508e-01 -4.556523313333325498e-01 -2.421127893683017868e-02
-3.173028501249999863e+03 9.989617561734718265e-01 -3.846438492257351904e-01 3.072388380444227018e-01 4.055497121641628011e-01 -4.536155723220802738e-01 -2.403293007895872940e-02
-3.171986113437500080e+03 9.939822662651844887e-01 -3.830687143981705844e-01 3.055361161559396188e-01 4.038782676573214880e-01 -4.515867875399312004e-01 -2.385425994130487698e-02
-3.170943725625000297e+03 9.890821925821767779e-01 -3.815280095273680949e-01 3.038558905947185140e-01 4.022183745685651290e-01 -4.495685374366602538e-01 -2.367508143404758320e-02
-3.169901337812499605e+03 9.842651576579680706e-01 -3.800270925560799151e-01 3.021972940864668389e-01 4.005719601866795099e-01 -4.475624284157016519e-01 -2.349523411451101898e-02
-3.168858949999999822e+03 9.795223615566510666e-01 -3.785661589453408471e-01 3.005558256089848612e-01 3.989395202829735254e-01 -4.455685399732141061e-01 -2.331450984512028340e-02
-3.167816562187499585e+03 9.748534257563109540e-01 -3.771401860983382148e-01 2.989338021815268753e-01 3.973172903848579129e-01 -4.435830280078180143e-01 -2.313286881148010274e-02
-3.166774174374999802e+03 9.702570856761134621e-01 -3.757501937239718925e-01 2.973300810833953700e-01 3.957034089852338732e-01 -4.416039010990857605e-01 -2.295024605692589509e-02
-3.165731786562500019e+03 9.657202918475892295e-01 -3.743932784512942757e-01 2.957395882965431211e-01 3.940922247588665162e-01 -4.396253818406485880e-01 -2.276657854089101166e-02
-3.164689398750000237e+03 9.612367406948737480e-01 -3.730690956791796742e-01 2.941593475769559984e-01 3.924854277709378669e-01 -4.376490810708855705e-01 -2.258182664997382752e-02
-3.163647010937499090e+03 9.568017447451770963e-01 -3.717761311631221921e-01 2.925877742012522043e-01 3.908832576712002460e-01 -4.356751215781986541e-01 -2.239593195349925611e-02
-3.162604623124999762e+03 9.524133352573337374e-01 -3.705148678529709416e-01 2.910236439351617799e-01 3.892920468138629242e-01 -4.337096978936872960e-01 -2.220882553991213385e-02
-3.161562235312499524e+03 9.480569187268015341e-01 -3.692816133517178856e-01 2.894615089317358336e-01 3.877157431708458390e-01 -4.317564078549362416e-01 -2.202033234204518047e-02
-3.160519847500000196e+03 9.437156106330020222e-01 -3.680669892772353569e-01 2.878976137387899148e-01 3.861467140746998594e-01 -4.298076514933523717e-01 -2.183046870932623187e-02
-3.159477459687499959e+03 9.393774774653738113e-01 -3.668657026179306668e-01 2.863286378789893782e-01 3.845766568953752906e-01 -4.278551457397639646e-01 -2.163924442219436126e-02
-3.158435071874999267e+03 9.350434124174916706e-01 -3.656817557951994591e-01 2.847530267026164852e-01 3.830066875987745423e-01 -4.258998568384143035e-01 -2.144658461981982858e-02
-3.157392684062499484e+03 9.306962534936711329e-01 -3.645086721280828557e-01 2.831654386553321689e-01 3.814333342237814506e-01 -4.239383604730874167e-01 -2.125251312465295875e-02
-3.156350296249999701e+03 9.263227475202741035e-01 -3.633381483727692873e-01 2.815633991545055670e-01 3.798524262056046652e-01 -4.219666952390165870e-01 -2.105713451670601297e-02
-3.155307908437499918e+03 9.219200310909263507e-01 -3.621707431517428022e-01 2.799451965509653362e-01 3.782620152718561557e-01 -4.199830177067312431e-01 -2.086050121743757493e-02
-3.154265520625000136e+03 9.174862275542727819e-01 -3.610033610101889834e-01 2.783114414216962818e-01 3.766629313968733461e-01 -4.179881855071753138e-01 -2.066262705515098386e-02
-3.153223132812499443e+03 9.130230556668625930e-01 -3.598363220482052593e-01 2.766628366697172492e-01 3.750607376524319747e-01 -4.159878421617346778e-01 -2.046355225465135499e-02
-3.152180744999999206e+03 9.085404569996700097e-01 -3.586717255849231623e-01 2.750033060439723842e-01 3.734574625192892405e-01 -4.139843139204084643e-01 -2.026342570055960149e-02
-3.151138357187499878e+03 9.040288430395766461e-01 -3.575076429118542176e-01 2.733290226439080706e-01 3.718546785987268399e-01 -4.119792474820837547e-01 -2.006228444167848166e-02
-3.150095969374999640e+03 8.994803723526855199e-01 -3.563381844061356274e-01 2.716390132537658264e-01 3.702477376461015823e-01 -4.099683513309463900e-01 -1.986030684242240732e-02
-3.149053581562500312e+03 8.948927917535338672e-01 -3.551614375098288701e-01 2.699331088980932436e-01 3.686375311547863687e-01 -4.079527580364903927e-01 -1.965761344085200854e-02
-3.148011193749999165e+03 8.902675719947990007e-01 -3.539711989822691973e-01 2.682151448618354528e-01 3.670179224503209436e-01 -4.059267877447469974e-01 -1.945443264721303037e-02
-3.146968805937499383e+03 8.856001263547821356e-01 -3.527592438529984498e-01 2.664869422591862880e-01 3.653879008535504402e-01 -4.038898074894569090e-01 -1.925095331795320663e-02
-3.145926418124999600e+03 8.808919680016251696e-01 -3.515233733256319937e-01 2.647503578448109907e-01 3.637531715984185232e-01 -4.018477425302482420e-01 -1.904728546591488367e-02
-3.144884030312499817e+03 8.761438619263357541e-01 -3.502637454237103043e-01 2.630056990993251409e-01 3.621187745800247826e-01 -3.998056949944351346e-01 -1.884346020720515172e-02
-3.143841642500000034e+03 8.713670386930858491e-01 -3.489843274444702215e-01 2.612566006669124752e-01 3.604908180746051460e-01 -3.977697076180192748e-01 -1.863944477170705397e-02
-3.142799254687499797e+03 8.665624618221799969e-01 -3.476833940200179662e-01 2.595044094435557946e-01 3.588695955189299402e-01 -3.957400939152993513e-01 -1.843524919818474717e-02
-3.141756866874999105e+03 8.617298056119873095e-01 -3.463555906850625532e-01 2.577516401069979146e-01 3.572527078739504702e-01 -3.937145374399658726e-01 -1.823091478300771506e-02
-3.140714479062499777e+03 8.568777800919279430e-01 -3.449997355499302421e-01 2.560032369765197213e-01 3.556413782462919948e-01 -3.916944584728987433e-01 -1.802654011330337772e-02
-3.139672091249999539e+03 8.520125559979196961e-01 -3.436117995953317794e-01 2.542642964918940263e-01 3.540315164618768051e-01 -3.896760625915346443e-01 -1.782227306482894388e-02
-3.138629703437499757e+03 8.471407031206061866e-01 -3.421920864679786067e-01 2.525379528944627361e-01 3.524272583031349826e-01 -3.876637629804782770e-01 -1.761825233867164373e-02
-3.137587315624999519e+03 8.422664874176218897e-01 -3.407440849701638408e-01 2.508245993401757024e-01 3.508364739386223841e-01 -3.856655016766772914e-01 -1.741451386902748491e-02
-3.136544927812499282e+03 8.373889744079249242e-01 -3.392648128757461135e-01 2.491252633891639368e-01 3.492548723731168092e-01 -3.836770510353678665e-01 -1.721108933112554598e-02
-3.135502539999999044e+03 8.325139246642049295e-01 -3.377607358434948082e-01 2.474395900245010549e-01 3.476811746891044219e-01 -3.816970153839229218e-01 -1.700792034740925343e-02
-3.134460152187499716e+03 8.276512050778033203e-01 -3.362400793519963460e-01 2.457684011213324693e-01 3.461193275196793318e-01 -3.797292414446657993e-01 -1.680495696249323725e-02
-3.133417764374999479e+03 8.228150559960033528e-01 -3.347112401290874284e-01 2.441146179469960709e-01 3.445790159293352639e-01 -3.777834029114554015e-01 -1.660219349106006534e-02
-3.132375376562499696e+03 8.180090220486674335e-01 -3.331762783558020469e-01 2.424789813899524138e-01 3.430639408235592325e-01 -3.758631138404328054e-01 -1.639958650843678992e-02
-3.131332988749999913e+03 8.132411521697963108e-01 -3.316375410464237339e-01 2.408643418507810940e-01 3.415768500383943862e-01 -3.739709843759367880e-01 -1.619706716877117661e-02
-3.130290600937499221e+03 8.085219687058110560e-01 -3.300980699032214916e-01 2.392744390747751915e-01 3.401219306236153428e-01 -3.721112019886382849e-01 -1.599463568251145718e-02
-3.129248213124999893e+03 8.038553982996801128e-01 -3.285603461995467156e-01 2.377099945910267076e-01 3.387029179750610797e-01 -3.702872605335140177e-01 -1.579217127922646902e-02
-3.128205825312499655e+03 7.992378560421418143e-01 -3.270207832854587493e-01 2.361710091738510320e-01 3.373122305218118622e-01 -3.684915889284665624e-01 -1.558967920332737789e-02
-3.127163437499999873e+03 7.946575603930993159e-01 -3.254767238294040688e-01 2.346529230828888202e-01 3.359464942051741954e-01 -3.667206549953196393e-01 -1.538708039507275319e-02
-3.126121049687499635e+03 7.901160921230190315e-01 -3.239321469278676480e-01 2.331545375573640944e-01 3.346068730567609006e-01 -3.649756219292281112e-01 -1.518437443623360875e-02
-3.125078661875000307e+03 7.856166946960488895e-01 -3.223930482939865172e-01 2.316744763048668720e-01 3.332911527942806762e-01 -3.632541387792830312e-01 -1.498149299250115148e-02
-3.124036274062499160e+03 7.811674464230634607e-01 -3.208639034979815507e-01 2.302145392175558580e-01 3.319994662935359386e-01 -3.615562584475485730e-01 -1.477839607700629117e-02
-3.122993886249999832e+03 7.767773564294773170e-01 -3.193472013533653064e-01 2.287779835426300978e-01 3.307338620777088289e-01 -3.598840671144477588e-01 -1.457510251836945450e-02
-3.121951498437499595e+03 7.724498697104447142e-01 -3.178401715640732927e-01 2.273679117799118077e-01 3.294938459390233665e-01 -3.582371552071408338e-01 -1.437165463405870765e-02
-3.120909110624999812e+03 7.681812109851247072e-01 -3.163420347763554186e-01 2.259828244862837066e-01 3.282805161547182049e-01 -3.566165937516834750e-01 -1.416803879848268881e-02
-3.119866722812499575e+03 7.639696565602096534e-01 -3.148568304915629890e-01 2.246198388904389887e-01 3.270976857399117699e-01 -3.550261463128505102e-01 -1.396423028646937362e-02
-3.118824335000000247e+03 7.598176780688865595e-01 -3.133847009703111253e-01 2.232801178214985083e-01 3.259422920612395913e-01 -3.534629532551448183e-01 -1.376033059695263953e-02
-3.117781947187499554e+03 7.557309417389311834e-01 -3.119287573485554632e-01 2.219649397142400282e-01 3.248177202944827480e-01 -3.519304239475166129e-01 -1.355635182651691861e-02
-3.116739559374999772e+03 7.517166208243006853e-01 -3.104959461857570990e-01 2.206744173162678568e-01 3.237309975766818892e-01 -3.504355885002564119e-01 -1.335229546178724573e-02
-3.115697171562499534e+03 7.477788679015671125e-01 -3.090860078849284043e-01 2.194107540374234944e-01 3.226832265070088690e-01 -3.489797098620622817e-01 -1.314824167752672371e-02
-3.114654783749999751e+03 7.439146973552038800e-01 -3.077032257185891018e-01 2.181703161401748192e-01 3.216784618101552473e-01 -3.475668100042607067e-01 -1.294417409705274358e-02
-3.113612395937499969e+03 7.401110973615441235e-01 -3.063455519806057570e-01 2.169476198371255160e-01 3.207185078332920880e-01 -3.461987569242869767e-01 -1.274012454549744780e-02
-3.112570008124999731e+03 7.363616338709461084e-01 -3.050080530352972108e-01 2.157419113164116553e-01 3.197985844220129770e-01 -3.448711082829922225e-01 -1.253626193048963493e-02
-3.111527620312499039e+03 7.326701124723927760e-01 -3.036913452158134796e-01 2.145547790833564061e-01 3.189140420169238599e-01 -3.435796328034321778e-01 -1.233279539325413815e-02
-3.110485232499999711e+03 7.290380916054400862e-01 -3.024011641998142763e-01 2.133841291874966073e-01 3.180652501929015497e-01 -3.423247339404561496e-01 -1.212974187377726873e-02
-3.109442844687499473e+03 7.254663131113543439e-01 -3.011396535800985319e-01 2.122292579456172834e-01 3.172507645478390703e-01 -3.411052812778635479e-01 -1.192725836501225094e-02
-3.108400456875000145e+03 7.219495478235486985e-01 -2.999035286139773993e-01 2.110891914798571078e-01 3.164665624799922750e-01 -3.399176367793035336e-01 -1.172553714965560157e-02
-3.107358069062500363e+03 7.184833566421884310e-01 -2.986915475927053865e-01 2.099623277516027009e-01 3.157113076567490406e-01 -3.387606585066515463e-01 -1.152467542495126847e-02
-3.106315681249999216e+03 7.150759031987476977e-01 -2.975094731007189575e-01 2.088498661843593840e-01 3.149881324790533288e-01 -3.376377315180817962e-01 -1.132479951951425451e-02
-3.105273293437499888e+03 7.117259603501771004e-01 -2.963590222935196250e-01 2.077503341147393379e-01 3.142958329532351547e-01 -3.365479400488782247e-01 -1.112605354782153673e-02
-3.104230905624999650e+03 7.084224371267353604e-01 -2.952326876326168414e-01 2.066619383159550849e-01 3.136275397095522610e-01 -3.354847711917038899e-01 -1.092861574107576589e-02
-3.103188517812499867e+03 7.051491190370327011e-01 -2.941213800075858642e-01 2.055811143184189116e-01 3.129750412721386543e-01 -3.344404368683545625e-01 -1.073269779810798359e-02
-3.102146130000000085e+03 7.018891486500110632e-01 -2.930136921935309613e-01 2.045051374426846147e-01 3.123285171812494321e-01 -3.334057739692718458e-01 -1.053862839401120341e-02
-3.101103742187499392e+03 6.986406462077637824e-01 -2.919069429307434849e-01 2.034344088068504586e-01 3.116843776995495974e-01 -3.323778364752100201e-01 -1.034672938783018532e-02
-3.100061354374999155e+03 6.954063304043349714e-01 -2.907990281828498058e-01 2.023713389340824620e-01 3.110385007661315981e-01 -3.313530041886294519e-01 -1.015725171124893557e-02
-3.099018966562499827e+03 6.921863904026996916e-01 -2.896918864279160455e-01 2.013150523111548462e-01 3.103929483244800558e-01 -3.303335416804409896e-01 -9.970296677980459987e-03
-3.097976578749999589e+03 6.889799737204349572e-01 -2.885870987699679646e-01 2.002643314005609909e-01 3.097504625963122260e-01 -3.293222943056832719e-01 -9.785915854685467430e-03
-3.096934190937500261e+03 6.857834833305931355e-01 -2.874866154695805975e-01 1.992164026648700625e-01 3.091110923638681340e-01 -3.283192259170455984e-01 -9.604066776588739140e-03
-3.095891803125000024e+03 6.825946133895828272e-01 -2.863903648980530847e-01 1.981701473801809610e-01 3.084724059860768364e-01 -3.273220108733804201e-01 -9.424802443651804015e-03
-3.094849415312499332e+03 6.794121662268187700e-01 -2.852965389646994199e-01 1.971258685519436948e-01 3.078373909371274197e-01 -3.263337997339203489e-01 -9.248204398396450698e-03
-3.093807027499999549e+03 6.762349197031846115e-01 -2.842038861756588375e-01 1.960835793909950497e-01 3.072045963657948908e-01 -3.253534261166103891e-01 -9.074414875407737016e-03
-3.092764639687499766e+03 6.730676772417185649e-01 -2.831132331299966998e-01 1.950452672378846786e-01 3.065727144006626381e-01 -3.243798296546842597e-01 -8.903557627010805567e-03
-3.091722251874999529e+03 6.699106056413067778e-01 -2.820267418525208014e-01 1.940099327942629293e-01 3.059364768856329686e-01 -3.234078628366206520e-01 -8.735692975493895493e-03
-3.090679864062500201e+03 6.667647636688647239e-01 -2.809445249906489250e-01 1.929780477708946118e-01 3.052936649082519383e-01 -3.224354900851785222e-01 -8.570912588463319715e-03
-3.089637476249999054e+03 6.636310817160788744e-01 -2.798675853419970716e-01 1.919495779801044522e-01 3.046412259726694050e-01 -3.214597717862306969e-01 -8.409272906780699761e-03
-3.088595088437499271e+03 6.605077690076339714e-01 -2.787927037689858500e-01 1.909252363101241190e-01 3.039725444282407874e-01 -3.204743374339292239e-01 -8.250896502844174904e-03
-3.087552700624999488e+03 6.573987568798873582e-01 -2.777212813651687151e-01 1.899062869474245907e-01 3.032875493453806581e-01 -3.194792274448266522e-01 -8.095839049722988387e-03
-3.086510312812499706e+03 6.543162872885049941e-01 -2.766566967238512920e-01 1.888971591095707225e-01 3.025860778705143916e-01 -3.184745160058933822e-01 -7.944219067689514344e-03
-3.085467925000000378e+03 6.512681965290302299e-01 -2.755999666915837087e-01 1.879012617877592328e-01 3.018630089322609789e-01 -3.174553348387554874e-01 -7.796162953247242136e-03
-3.084425537187499231e+03 6.482523996298993341e-01 -2.745508319105902095e-01 1.869176822887535505e-01 3.011200470795281636e-01 -3.164234842179106666e-01 -7.651718569191253219e-03
-3.083383149374999448e+03 6.452671479454570314e-01 -2.735094735533813992e-01 1.859454593662836497e-01 3.003564103492682436e-01 -3.153782941553176511e-01 -7.510941903024696831e-03
-3.082340761562499665e+03 6.423110803388829559e-01 -2.724756778316531070e-01 1.849840221086774261e-01 2.995709309001380327e-01 -3.143186222840733124e-01 -7.373845691967638970e-03
-3.081298373749999882e+03 6.393805620294452652e-01 -2.714500840561825390e-01 1.840312351893045595e-01 2.987622662047965671e-01 -3.132430554025150693e-01 -7.240394598859201634e-03
-3.080255985937500100e+03 6.364586065830474260e-01 -2.704271619262655912e-01 1.830813757949199816e-01 2.979219581599494848e-01 -3.121429428659495686e-01 -7.110492353000034960e-03
-3.079213598124999407e+03 6.335292603057535166e-01 -2.694028802402081424e-01 1.821284890274538215e-01 2.970457633068591674e-01 -3.110138279127505068e-01 -6.984032302945667944e-03
-3.078171210312499625e+03 6.305942458457279853e-01 -2.683779599503025581e-01 1.811730785133416621e-01 2.961341822096014154e-01 -3.098561985283344589e-01 -6.861008159366529559e-03
-3.077128822499999842e+03 6.276498315068175238e-01 -2.673505070383714877e-01 1.802142298703966750e-01 2.951913998252712057e-01 -3.086742123243175207e-01 -6.741406249523170489e-03
-3.076086434687499604e+03 6.246847680136620173e-01 -2.663159878052892005e-01 1.792485877757236667e-01 2.942184885708710729e-01 -3.074688124416451451e-01 -6.625161935387042199e-03
-3.075044046874999822e+03 6.216984667892357930e-01 -2.652753435734606646e-01 1.782753884265750044e-01 2.932186544331443767e-01 -3.062430687536388807e-01 -6.512207160247274543e-03
-3.074001659062499584e+03 6.186949838842225047e-01 -2.642308881001567133e-01 1.772955037666359701e-01 2.921963300371168137e-01 -3.050013857604823020e-01 -6.402527861682736320e-03
-3.072959271250000256e+03 6.156756591935425016e-01 -2.631830599060610565e-01 1.763093855295585488e-01 2.911547567413975690e-01 -3.037469604422605718e-01 -6.296101850431486645e-03
-3.071916883437499564e+03 6.126410320182450464e-01 -2.621309406582445489e-01 1.753177631223351296e-01 2.900958952501435095e-01 -3.024816973201582271e-01 -6.192901035007352707e-03
-3.070874495624999781e+03 6.095977506193513973e-01 -2.610772358528294923e-01 1.743226092145920281e-01 2.890241131296222843e-01 -3.012099025781471706e-01 -6.092894724262470051e-03
-3.069832107812499544e+03 6.065494602455908657e-01 -2.600233094557358182e-01 1.733250649616137895e-01 2.879388729640993683e-01 -2.999309664191142089e-01 -5.996046727507409885e-03
-3.068789719999999761e+03 6.034988365674553989e-01 -2.589709186804086682e-01 1.723255902453136867e-01 2.868448675158140615e-01 -2.986494105373984631e-01 -5.902271510792202538e-03
-3.067747332187499069e+03 6.004387574331077060e-01 -2.579150746005508532e-01 1.713231203094319754e-01 2.857374652625305211e-01 -2.973604773167775051e-01 -5.811506027123507570e-03
-3.066704944374999741e+03 5.973665332333295552e-01 -2.568550349686026246e-01 1.703166846430082537e-01 2.846178158358158017e-01 -2.960651120056145280e-01 -5.723648084899366634e-03
-3.065662556562499503e+03 5.942876344510426012e-01 -2.557890828928495175e-01 1.693098775934784861e-01 2.834882880575054220e-01 -2.947657034332296644e-01 -5.638707687862122044e-03
-3.064620168750000175e+03 5.912007290556684502e-01 -2.547137491137444476e-01 1.683037667003899063e-01 2.823479768893848996e-01 -2.934613067322561775e-01 -5.556664921435666704e-03
-3.063577780937499483e+03 5.881126033701183919e-01 -2.536314256542098189e-01 1.673005481716971221e-01 2.811969027049567860e-01 -2.921517506231476879e-01 -5.477423959095424968e-03
-3.062535393124999700e+03 5.850324316032919914e-01 -2.525443286267022303e-01 1.663037007895537822e-01 2.800325150575910804e-01 -2.908344067626770224e-01 -5.400945852542978799e-03
-3.061493005312500372e+03 5.819662127526143980e-01 -2.514543919677277306e-01 1.653152583323333480e-01 2.788557080160361523e-01 -2.895100548608194879e-01 -5.327173422391661729e-03
-3.060450617499999680e+03 5.789135412458777941e-01 -2.503629863729433525e-01 1.643343340133536223e-01 2.776691134135115258e-01 -2.881811016668699432e-01 -5.255994126679215672e-03
-3.059408229687500352e+03 5.758778634615320247e-01 -2.492719070243104851e-01 1.633617548116911566e-01 2.764758641636076986e-01 -2.868504105846541585e-01 -5.187273210523223911e-03
-3.058365841874999660e+03 5.728662528125917364e-01 -2.481826319583806673e-01 1.624003182473854612e-01 2.752787981202664547e-01 -2.855206436722406149e-01 -5.120922775987080990e-03
-3.057323454062499877e+03 5.698875342192918358e-01 -2.470959372326011483e-01 1.614540481299124586e-01 2.740804061387854818e-01 -2.841941957578297262e-01 -5.056894809522109215e-03
-3.056281066250000094e+03 5.669487051297759095e-01 -2.460145253867194459e-01 1.605250918273851135e-01 2.728828982202117781e-01 -2.828731126810175578e-01 -4.995107230402906322e-03
-3.055238678437499857e+03 5.640507317483579586e-01 -2.449383009022121360e-01 1.596139795604487044e-01 2.716849513814738604e-01 -2.815559355940890351e-01 -4.935492106307558767e-03
-3.054196290624999619e+03 5.611998339496073740e-01 -2.438696055924822470e-01 1.587226496301774592e-01 2.704875617458241122e-01 -2.802435329403041298e-01 -4.877985597239987113e-03
-3.053153902812499837e+03 5.583948112817543885e-01 -2.428109582980526315e-01 1.578492430445661288e-01 2.692936696309111699e-01 -2.789386045148907201e-01 -4.822467441989768989e-03
-3.052111514999999599e+03 5.556320941049962547e-01 -2.417602698721483256e-01 1.569930212613915854e-01 2.681053434335321506e-01 -2.776430263410892274e-01 -4.768841453778558358e-03
-3.051069127187499817e+03 5.529162675192148546e-01 -2.407193492629106646e-01 1.561553729601923568e-01 2.669275242239954604e-01 -2.763615378940609268e-01 -4.717006835032708061e-03
-3.050026739375000034e+03 5.502518938081227828e-01 -2.396924911849040440e-01 1.553364323151565363e-01 2.657660344525121232e-01 -2.750997264066072923e-01 -4.666845977047594067e-03
-3.048984351562499796e+03 5.476407078480319823e-01 -2.386832505194414200e-01 1.545352908229750133e-01 2.646254349554128527e-01 -2.738619694451709941e-01 -4.618267244879052484e-03
-3.047941963749999104e+03 5.450781979121602783e-01 -2.376938197960337396e-01 1.537485966522459391e-01 2.635061349449721591e-01 -2.726484283067426850e-01 -4.571146680885249981e-03
-3.046899575937499776e+03 5.425616700014193050e-01 -2.367239224700433131e-01 1.529751395562146121e-01 2.624064245961545971e-01 -2.714572230531789310e-01 -4.525399228512172987e-03
-3.045857188124999539e+03 5.400891434052763618e-01 -2.357744818755265481e-01 1.522134686667338810e-01 2.613277083965865333e-01 -2.702895916539044818e-01 -4.480941628658985550e-03
-3.044814800312500211e+03 5.376582412370430886e-01 -2.348471991212024435e-01 1.514615472765310500e-01 2.602722748462644731e-01 -2.691476014999503730e-01 -4.437663326842916124e-03
-3.043772412499999518e+03 5.352696557495238983e-01 -2.339455691885687638e-01 1.507179736124980574e-01 2.592444716003169947e-01 -2.680352517776171672e-01 -4.395390088650078485e-03
-3.042730024687499281e+03 5.329283424195920826e-01 -2.330738418881874718e-01 1.499830987162289186e-01 2.582458206677122337e-01 -2.669538687582581060e-01 -4.354024045272921438e-03
-3.041687636874999498e+03 5.306399265119547959e-01 -2.322336782876779637e-01 1.492589031378880327e-01 2.572776510945312123e-01 -2.659046875726555070e-01 -4.313518239062198549e-03
-3.040645249062499715e+03 5.284004871618339649e-01 -2.314261544407737736e-01 1.485428867798909147e-01 2.563377346911925869e-01 -2.648851079520279650e-01 -4.273686630417685567e-03
-3.039602861249999933e+03 5.262055815296627914e-01 -2.306482656970084699e-01 1.478343287351072954e-01 2.554230383320477693e-01 -2.638918933256821364e-01 -4.234427496817170546e-03
-3.038560473437500150e+03 5.240532214638666808e-01 -2.299010463831887285e-01 1.471317147177050033e-01 2.545343427229768141e-01 -2.629255503542321515e-01 -4.195603815627681719e-03
-3.037518085624999458e+03 5.219339106248024329e-01 -2.291814312660359343e-01 1.464318279144531387e-01 2.536705344808937723e-01 -2.619846296264977670e-01 -4.157047572801991255e-03
-3.036475697812499220e+03 5.198501510296243966e-01 -2.284915460506573848e-01 1.457348544258307566e-01 2.528328913603698491e-01 -2.610700749403143672e-01 -4.118591789972265126e-03
-3.035433309999999892e+03 5.178040300820723196e-01 -2.278345581796896724e-01 1.450402527204684988e-01 2.520216490097236806e-01 -2.601816811337608337e-01 -4.080016062018548828e-03
-3.034390922187499655e+03 5.157915229811915747e-01 -2.272094924141339067e-01 1.443464991899515160e-01 2.512372424869981358e-01 -2.593195153052186286e-01 -4.041136409110261153e-03
-3.033348534375000327e+03 5.138063486476623920e-01 -2.266122140699522725e-01 1.436525185099006285e-01 2.504799323037970038e-01 -2.584834785424429682e-01 -4.001773119322981319e-03
-3.032306146562499180e+03 5.118458384326824984e-01 -2.260374185328835883e-01 1.429596226061786157e-01 2.497431324975656897e-01 -2.576667387683880261e-01 -3.961803135411171711e-03
-3.031263758749999397e+03 5.099103466546895946e-01 -2.254815682676741539e-01 1.422697517103051479e-01 2.490230658100869854e-01 -2.568652404501685083e-01 -3.921087320040744090e-03
-3.030221370937499614e+03 5.079950483257242855e-01 -2.249402329938998690e-01 1.415827053596400154e-01 2.483180265851637480e-01 -2.560770519386494914e-01 -3.879512676742879508e-03
-3.029178983124999831e+03 5.060997517329739459e-01 -2.244109112036055398e-01 1.408996357895908047e-01 2.476298113194265182e-01 -2.553036908969991692e-01 -3.836939788786331539e-03
-3.028136595312500049e+03 5.042209152724690391e-01 -2.238913161955583819e-01 1.402199140110495790e-01 2.469536879244559335e-01 -2.545400483769023614e-01 -3.793180226223235620e-03
-3.027094207499999357e+03 5.023511430386707888e-01 -2.233773304031758944e-01 1.395419013313521361e-01 2.462835708342379915e-01 -2.537797352728463074e-01 -3.748082219304154066e-03
-3.026051819687499574e+03 5.004874430733569080e-01 -2.228641583962941708e-01 1.388664964649466427e-01 2.456141111833926305e-01 -2.530173402365334945e-01 -3.701614526570445006e-03
-3.025009431874999791e+03 4.986289920414003207e-01 -2.223498591100586674e-01 1.381942556846326997e-01 2.449442222589477691e-01 -2.522516676783456702e-01 -3.653722709698932307e-03
-3.023967044062499554e+03 4.967729429630451388e-01 -2.218324367345147485e-01 1.375247536823575312e-01 2.442717939988419684e-01 -2.514804771225458979e-01 -3.604341561851967784e-03
-3.022924656249999771e+03 4.949198394723806627e-01 -2.213134982857875299e-01 1.368574590690993520e-01 2.436006529891728278e-01 -2.507074167605737314e-01 -3.553381885700456107e-03
-3.021882268437499079e+03 4.930712509247857644e-01 -2.207926370616348777e-01 1.361933589206219264e-01 2.429317278462017893e-01 -2.499333804927287572e-01 -3.500826323263480505e-03
-3.020839880625000205e+03 4.912261605114484619e-01 -2.202676672124444790e-01 1.355330357348522030e-01 2.422654216072746836e-01 -2.491587758245754347e-01 -3.446677108650395525e-03
-3.019797492812499513e+03 4.893868336972491684e-01 -2.197368820259038569e-01 1.348784752046478519e-01 2.416020778183261830e-01 -2.483839862975452395e-01 -3.390954239609492681e-03
-3.018755104999999730e+03 4.875577179035864850e-01 -2.192015246120700978e-01 1.342312807337639746e-01 2.409452975306056177e-01 -2.476126663857811383e-01 -3.333684427587764194e-03
-3.017712717187500402e+03 4.857365946386043021e-01 -2.186587412878149839e-01 1.335917710779430390e-01 2.402920989660026763e-01 -2.468420319627495085e-01 -3.274966498373413099e-03
-3.016670329374999710e+03 4.839169583496217841e-01 -2.181051550004412254e-01 1.329583833047133790e-01 2.396356049078981754e-01 -2.460653811083332310e-01 -3.214888100217534305e-03
-3.015627941562499018e+03 4.820964283169512643e-01 -2.175424428796386700e-01 1.323290896832848562e-01 2.389749396180566865e-01 -2.452819651831684988e-01 -3.153512782555905301e-03
-3.014585553749999690e+03 4.802774210668668831e-01 -2.169749803135465060e-01 1.317029134453386319e-01 2.383110387872956482e-01 -2.444928253242308891e-01 -3.090893268467613964e-03
-3.013543165937499907e+03 4.784616317572281119e-01 -2.164061821386890627e-01 1.310789983320680974e-01 2.376482099527658931e-01 -2.437024434653012051e-01 -3.027116756267656406e-03
-3.012500778125000124e+03 4.766483920175041966e-01 -2.158384912892528096e-01 1.304557891011498549e-01 2.369879313157804424e-01 -2.429125314691136239e-01 -2.962300076666579511e-03
-3.011458390312499887e+03 4.748340510730865160e-01 -2.152722422815318837e-01 1.298312930164572110e-01 2.363333702184794438e-01 -2.421265760587367477e-01 -2.896602920128661923e-03
-3.010416002499999195e+03 4.730129136735780060e-01 -2.147048747406964386e-01 1.292039431721053733e-01 2.356847834394399377e-01 -2.413451689848733761e-01 -2.830192772716708799e-03
-3.009373614687500321e+03 4.711810058125615597e-01 -2.141349441015923394e-01 1.285724749398452493e-01 2.350409800404922867e-01 -2.405674426872240479e-01 -2.763231323365887126e-03
-3.008331226874999629e+03 4.693399474884640266e-01 -2.135612804118597330e-01 1.279382831006233290e-01 2.343981303353047663e-01 -2.397899706496680050e-01 -2.695920157181605492e-03
-3.007288839062499846e+03 4.674965674027647955e-01 -2.129862983119147346e-01 1.273035772402463517e-01 2.337552062028985800e-01 -2.390121717833559867e-01 -2.628482790228710286e-03
-3.006246451249999609e+03 4.656506349797320254e-01 -2.124097480358742573e-01 1.266683697680090759e-01 2.331124083681999637e-01 -2.382346644996990725e-01 -2.561128065749563101e-03
-3.005204063437499826e+03 4.637958385870480371e-01 -2.118295352901886364e-01 1.260305563925978034e-01 2.324700833487977070e-01 -2.374581775150538254e-01 -2.494047083128069203e-03
-3.004161675624999134e+03 4.619279185197774362e-01 -2.112439426102794560e-01 1.253888705209822430e-01 2.318272070740489410e-01 -2.366821439815056105e-01 -2.427468453728342124e-03
-3.003119287812499806e+03 4.600477285108417469e-01 -2.106528061326253531e-01 1.247438212797194051e-01 2.311827490235473792e-01 -2.359059768183989769e-01 -2.361613897425806231e-03
-3.002076899999999569e+03 4.581570300044383592e-01 -2.100544456546558636e-01 1.240971300587912496e-01 2.305360570500641360e-01 -2.351295481465951742e-01 -2.296745548265523035e-03
-3.001034512187499786e+03 4.562518821444473405e-01 -2.094473600500003918e-01 1.234475802057883320e-01 2.298880837321805592e-01 -2.343542367512801150e-01 -2.233076509549773974e-03
-2.999992124374999548e+03 4.543283227943846203e-01 -2.088328128528610383e-01 1.227925621571309411e-01 2.292434548389747639e-01 -2.335849026885374879e-01 -2.170723924781372844e-03
-2.998949736562499311e+03 4.523920035643721471e-01 -2.082136320588850453e-01 1.221334880249271837e-01 2.286038906356563372e-01 -2.328236484258584538e-01 -2.109878895101037922e-03
-2.997907348749999983e+03 4.504519788250896384e-01 -2.075912632307649608e-01 1.214741598940025091e-01 2.279696458723397823e-01 -2.320711650404070348e-01 -2.050759584033630140e-03
-2.996864960937499745e+03 4.485169500994692360e-01 -2.069678341205379579e-01 1.208178633246509287e-01 2.273409370219306447e-01 -2.313280399259147191e-01 -1.993551451992024628e-03
-2.995822573124999053e+03 4.465919014744622051e-01 -2.063471458719271512e-01 1.201651907708367745e-01 2.267188908633098188e-01 -2.305956388716613459e-01 -1.938374004175779384e-03
-2.994780185312499725e+03 4.446814092403278407e-01 -2.057324484431018174e-01 1.195168069707581299e-01 2.261044279287431347e-01 -2.298750691935271262e-01 -1.885320632392005957e-03
-2.993737797499999488e+03 4.427914258329633812e-01 -2.051266415964425049e-01 1.188742390540053068e-01 2.254983453405053351e-01 -2.291673691073169428e-01 -1.834511883405805146e-03
-2.992695409687500160e+03 4.409250123496709084e-01 -2.045293836998362258e-01 1.182391888606059982e-01 2.248971886609433257e-01 -2.284693914167458817e-01 -1.786101377901268879e-03
-2.991653021874999922e+03 4.390879582085279731e-01 -2.039440054860081342e-01 1.176128871689089694e-01 2.242990882472933878e-01 -2.277794560572543314e-01 -1.740183904980464446e-03
-2.990610634062499230e+03 4.372837847090013108e-01 -2.033717165293069673e-01 1.169964898184960300e-01 2.237026554347586460e-01 -2.270963326692694295e-01 -1.696838617255405635e-03
-2.989568246249999902e+03 4.355170707371380234e-01 -2.028152242162289121e-01 1.163909336823524820e-01 2.231090539856752375e-01 -2.264212476493242254e-01 -1.656096831824505891e-03
-2.988525858437499664e+03 4.337902296618580400e-01 -2.022754057773728797e-01 1.157969875331180121e-01 2.225156390431878850e-01 -2.257516787558156712e-01 -1.618019856313873813e-03
-2.987483470624999427e+03 4.321040337441234280e-01 -2.017519393690190010e-01 1.152151980530530528e-01 2.219226319137523329e-01 -2.250879161559455055e-01 -1.582642121096574164e-03
-2.986441082812500099e+03 4.304548232230464566e-01 -2.012417719124930393e-01 1.146452620594217153e-01 2.213284853539047858e-01 -2.244283982248100606e-01 -1.549956435452618528e-03
-2.985398694999999861e+03 4.288435801293439820e-01 -2.007462697923501072e-01 1.140869895546247903e-01 2.207367170407702195e-01 -2.237765538589143455e-01 -1.519918409072057571e-03
-2.984356307187499169e+03 4.272744224084569775e-01 -2.002676457923480147e-01 1.135413331101349510e-01 2.201499391749522361e-01 -2.231349151049912272e-01 -1.492487965019502483e-03
-2.983313919374999841e+03 4.257517701606609584e-01 -1.998090744869649993e-01 1.130089149438575219e-01 2.195731552529563979e-01 -2.225083268166089812e-01 -1.467585781826302250e-03
-2.982271531562499604e+03 4.242733729830648337e-01 -1.993694560451041986e-01 1.124891596884687178e-01 2.190077209201726771e-01 -2.218979765531095827e-01 -1.445127816468472085e-03
-2.981229143750000276e+03 4.228318537908611341e-01 -1.989455754905595508e-01 1.119799871185681861e-01 2.184545520403038121e-01 -2.213045621941402696e-01 -1.425005076918223331e-03
-2.980186755937499129e+03 4.214185269185533045e-01 -1.985360797976210012e-01 1.114777326431535265e-01 2.179142650245367852e-01 -2.207284806212762573e-01 -1.407107798369740433e-03
-2.979144368124999801e+03 4.200344257356256050e-01 -1.981423037402467169e-01 1.109822448991801130e-01 2.173890805940306703e-01 -2.201717386135513821e-01 -1.391329009760363701e-03
-2.978101980312499563e+03 4.186802832887137615e-01 -1.977641180986743352e-01 1.104939546374458792e-01 2.168784402687766177e-01 -2.196334544142486134e-01 -1.377507072736008009e-03
-2.977059592499999781e+03 4.173529622891334889e-01 -1.974003637566803804e-01 1.100118732476274008e-01 2.163795560755160108e-01 -2.191105639803669347e-01 -1.365503952425474324e-03
-2.976017204687499088e+03 4.160524765508178402e-01 -1.970500143274087901e-01 1.095365222509882691e-01 2.158910731502997615e-01 -2.186015292285478362e-01 -1.355228039124040584e-03
-2.974974816874999306e+03 4.147821530418027702e-01 -1.967145756007790125e-01 1.090688137192122598e-01 2.154162924549921643e-01 -2.181093285161065654e-01 -1.346518030557205961e-03
-2.973932429062499523e+03 4.135436489167551577e-01 -1.963943871980315392e-01 1.086094055082628407e-01 2.149567665902234470e-01 -2.176352691879157308e-01 -1.339251298846136275e-03
-2.972890041249999740e+03 4.123362916756847518e-01 -1.960895037151856313e-01 1.081579343895660572e-01 2.145126727451606985e-01 -2.171792389755773101e-01 -1.333283115208298624e-03
-2.971847653437500412e+03 4.111590301701029682e-01 -1.957984337943564079e-01 1.077146210525898457e-01 2.140843244759642883e-01 -2.167412942357090089e-01 -1.328484879872361604e-03
-2.970805265624999720e+03 4.100105042364931562e-01 -1.955192133343814365e-01 1.072797673505463678e-01 2.136698804191027590e-01 -2.163194085589481008e-01 -1.324764069922672880e-03
-2.969762877812499028e+03 4.088898977773302579e-01 -1.952502420867797406e-01 1.068537646980695227e-01 2.132687076895952716e-01 -2.159127346250888368e-01 -1.322013467746787838e-03
-2.968720489999999700e+03 4.077888794168419428e-01 -1.949853277109600269e-01 1.064355434993950467e-01 2.128745514102921566e-01 -2.155148285997715296e-01 -1.320138594739707349e-03
-2.967678102187499917e+03 4.067027920177769817e-01 -1.947217495453739122e-01 1.060241340488637107e-01 2.124839516038484200e-01 -2.151220226094429644e-01 -1.319035502797294770e-03
-2.966635714374999679e+03 4.056308852823877209e-01 -1.944604930253805986e-01 1.056186685191458641e-01 2.120982157838276483e-01 -2.147353774420207029e-01 -1.318580829096535970e-03
-2.965593326562500351e+03 4.045702654124081477e-01 -1.942019839581833884e-01 1.052174867516666446e-01 2.117200360050396635e-01 -2.143573565321008900e-01 -1.318660263530599614e-03
-2.964550938749999204e+03 4.035219539902457631e-01 -1.939477977921766350e-01 1.048203111857347603e-01 2.113529730271498930e-01 -2.139912953848121524e-01 -1.319161178831129277e-03
-2.963508550937499422e+03 4.024829289837307256e-01 -1.936969250051205071e-01 1.044261357846737459e-01 2.109977399176566071e-01 -2.136377317565926748e-01 -1.319995919468046862e-03
-2.962466163124999639e+03 4.014537422767032182e-01 -1.934495786650910487e-01 1.040351281666474365e-01 2.106548992977904378e-01 -2.132970529360435630e-01 -1.321076819126576485e-03
-2.961423775312499856e+03 4.004372828841776255e-01 -1.932105075856136167e-01 1.036463578446909228e-01 2.103283220273307885e-01 -2.129728797055271128e-01 -1.322278839098164080e-03
-2.960381387500000073e+03 3.994301005242390512e-01 -1.929792430073654086e-01 1.032583340090412194e-01 2.100163311786643061e-01 -2.126633996711598251e-01 -1.323534246247755819e-03
-2.959338999687500291e+03 3.984310534585241426e-01 -1.927550714164245338e-01 1.028708404574474877e-01 2.097165256738042771e-01 -2.123661344226324965e-01 -1.324804374414108397e-03
-2.958296611874999144e+03 3.974408311472946709e-01 -1.925373200645348337e-01 1.024845572284428658e-01 2.094279592518672461e-01 -2.120800909764446185e-01 -1.326065862288693109e-03
-2.957254224062499816e+03 3.964540607493866053e-01 -1.923209765250079306e-01 1.020993030383001432e-01 2.091479176748185509e-01 -2.118025853721032803e-01 -1.327333848642368386e-03
-2.956211836249999578e+03 3.954685517224060254e-01 -1.921039181733535384e-01 1.017150424138227038e-01 2.088756176787302521e-01 -2.115327930976006465e-01 -1.328587709435201120e-03
-2.955169448437499796e+03 3.944830277293827625e-01 -1.918844370372557173e-01 1.013319910040413052e-01 2.086090039637906179e-01 -2.112685522885449085e-01 -1.329774162377183678e-03
-2.954127060625000013e+03 3.934990826549055187e-01 -1.916643293924391867e-01 1.009500483264992865e-01 2.083480294945846412e-01 -2.110096365376922245e-01 -1.330803521553785597e-03
-2.953084672812499321e+03 3.925216386590815176e-01 -1.914460777037511052e-01 1.005704316035108681e-01 2.080933863364137770e-01 -2.107567068399487931e-01 -1.331660251767499562e-03
-2.952042284999999083e+03 3.915495437431636416e-01 -1.912296113364825301e-01 1.001925976387058048e-01 2.078430631901702352e-01 -2.105076872785318909e-01 -1.332312044180824573e-03
-2.950999897187499755e+03 3.905756403929122045e-01 -1.910122008358943468e-01 9.981433274132361921e-02 2.075941708118390350e-01 -2.102595701533581385e-01 -1.332699670759552191e-03
-2.949957509374999518e+03 3.895960811690797887e-01 -1.907923355821420364e-01 9.943446770727215611e-02 2.073474644633370167e-01 -2.100129749304807669e-01 -1.332755233571880507e-03
-2.948915121562500190e+03 3.886139395894826487e-01 -1.905715570134999814e-01 9.905376634077872611e-02 2.071077193387718951e-01 -2.097726136101576155e-01 -1.332447135692858484e-03
-2.947872733749999497e+03 3.876295419610252813e-01 -1.903473999750052159e-01 9.867362329854761915e-02 2.068747265511622635e-01 -2.095382656223160611e-01 -1.331769535576889270e-03
-2.946830345937499260e+03 3.866423139818728760e-01 -1.901179433548531306e-01 9.829471184241250770e-02 2.066476191039647858e-01 -2.093089553084193366e-01 -1.330668102227299671e-03
-2.945787958124999932e+03 3.856528403013014805e-01 -1.898844827297520854e-01 9.791667659808163393e-02 2.064289759236315747e-01 -2.090871432253837148e-01 -1.329083650876083716e-03
-2.944745570312499694e+03 3.846584016497126002e-01 -1.896442336518138483e-01 9.753954952965060432e-02 2.062191310622419893e-01 -2.088731529387945207e-01 -1.327010938276274163e-03
-2.943703182500000366e+03 3.836577830517331478e-01 -1.893950226381696522e-01 9.716380832459178829e-02 2.060173896137096616e-01 -2.086662601054325716e-01 -1.324435245861460640e-03
-2.942660794687499674e+03 3.826479278216231017e-01 -1.891342722734411785e-01 9.678921214840766063e-02 2.058198688695386802e-01 -2.084625502100090066e-01 -1.321340670235175577e-03
-2.941618406874999437e+03 3.816294720227672577e-01 -1.888617019222257609e-01 9.641621880211617701e-02 2.056267358321529348e-01 -2.082621673396756468e-01 -1.317715753761360955e-03
-2.940576019062500109e+03 3.806020290385496163e-01 -1.885757993966895307e-01 9.604538968046422154e-02 2.054357959000290001e-01 -2.080628783309899088e-01 -1.313541215480461700e-03
-2.939533631249999871e+03 3.795675404371771089e-01 -1.882768033829398391e-01 9.567757372717969333e-02 2.052464352370985123e-01 -2.078639686770628603e-01 -1.308766719982182433e-03
-2.938491243437499634e+03 3.785306802146788385e-01 -1.879658390184529293e-01 9.531454346572303116e-02 2.050596534522114434e-01 -2.076663928309386842e-01 -1.303369689363615422e-03
-2.937448855624999851e+03 3.774917147193688760e-01 -1.876441513297203434e-01 9.495581066584013463e-02 2.048762377185420203e-01 -2.074708649657948101e-01 -1.297313623626403364e-03
-2.936406467812499614e+03 3.764500833275694069e-01 -1.873115300524489379e-01 9.460120039834489514e-02 2.046954932091999968e-01 -2.072765868989976390e-01 -1.290546844898833242e-03
-2.935364079999999376e+03 3.754051335731590777e-01 -1.869668527811727543e-01 9.425094576723512529e-02 2.045146637959401881e-01 -2.070808474655577713e-01 -1.283091834808787295e-03
-2.934321692187499593e+03 3.743547840835841911e-01 -1.866093806427756296e-01 9.390437484091054832e-02 2.043331394687332714e-01 -2.068830352827567554e-01 -1.274947907011752179e-03
-2.933279304374999811e+03 3.732969202371664852e-01 -1.862370649347909468e-01 9.356145439459810642e-02 2.041475803551446588e-01 -2.066798972358152575e-01 -1.266158440335306929e-03
-2.932236916562499573e+03 3.722353188343677788e-01 -1.858509916515403981e-01 9.322352899466135323e-02 2.039583487004085760e-01 -2.064719248848610744e-01 -1.256788092226228393e-03
-2.931194528749999790e+03 3.711736722627199669e-01 -1.854540147769022096e-01 9.289101799778971824e-02 2.037665067378776618e-01 -2.062602791194009244e-01 -1.246886190761636306e-03
-2.930152140937499098e+03 3.701091841994829656e-01 -1.850441101805192501e-01 9.256353527653654600e-02 2.035692884044277284e-01 -2.060422963992125656e-01 -1.236503997392404903e-03
-2.929109753125000225e+03 3.690394136372926459e-01 -1.846191616485967635e-01 9.224091739721926309e-02 2.033647333587108585e-01 -2.058161170041311605e-01 -1.225691822710149028e-03
-2.928067365312499533e+03 3.679645701657925927e-01 -1.841792799386526291e-01 9.192321326847803509e-02 2.031517215867321147e-01 -2.055806880087390764e-01 -1.214483211003481757e-03
-2.927024977499999750e+03 3.668840188953675918e-01 -1.837246295305767496e-01 9.161002379245919425e-02 2.029286263478709829e-01 -2.053344169157128585e-01 -1.202895283920940627e-03
-2.925982589687499512e+03 3.657971665115129500e-01 -1.832566248859419100e-01 9.130034708328764459e-02 2.026956294188651808e-01 -2.050775111646474247e-01 -1.190940872891118251e-03
-2.924940201875000184e+03 3.647071699552439372e-01 -1.827787954913454582e-01 9.099400036843072193e-02 2.024534220858617006e-01 -2.048107006231895399e-01 -1.178639268663922044e-03
-2.923897814062499037e+03 3.636148663058183517e-01 -1.822923259645708449e-01 9.069081232269078641e-02 2.021993243667468687e-01 -2.045313879857739159e-01 -1.166031809513527273e-03
-2.922855426249999709e+03 3.625202658482481466e-01 -1.817981669119078381e-01 9.039031403037006696e-02 2.019315139680533666e-01 -2.042378438454475198e-01 -1.153164938697071604e-03
-2.921813038437499927e+03 3.614263457222444131e-01 -1.812984811795438633e-01 9.009291323182520850e-02 2.016503084714715843e-01 -2.039304957413536068e-01 -1.140093634941017958e-03
-2.920770650624999689e+03 3.603331486326283306e-01 -1.807935941833898885e-01 8.979846895986726141e-02 2.013559739221079670e-01 -2.036096979840380516e-01 -1.126862030965044940e-03
-2.919728262812499906e+03 3.592378943753269382e-01 -1.802841150748428212e-01 8.950528793889175883e-02 2.010487112465090820e-01 -2.032757275421323007e-01 -1.113508147811600449e-03
-2.918685875000000124e+03 3.581403745502255709e-01 -1.797718483255341948e-01 8.921236555156740466e-02 2.007298717433819157e-01 -2.029299877666743135e-01 -1.100058011646219474e-03
-2.917643487187500341e+03 3.570398703109576855e-01 -1.792595513788733941e-01 8.891796557439698989e-02 2.004011778268914579e-01 -2.025741702145802958e-01 -1.086496193844432639e-03
-2.916601099374999649e+03 3.559358782957557921e-01 -1.787479021547389024e-01 8.862149944552792646e-02 2.000634048270330811e-01 -2.022090696562862389e-01 -1.072832414626576905e-03
-2.915558711562499866e+03 3.548325553190934123e-01 -1.782403643140543503e-01 8.832331506651183717e-02 1.997195750115485224e-01 -2.018376952663583079e-01 -1.059060127404885593e-03
-2.914516323749999628e+03 3.537328330552634292e-01 -1.777405790633392324e-01 8.802305852279659892e-02 1.993711809944106184e-01 -2.014615059278479781e-01 -1.045162466718676597e-03
-2.913473935937500300e+03 3.526369421274144766e-01 -1.772507902875740671e-01 8.771972375799651223e-02 1.990193705693280302e-01 -2.010816797559465130e-01 -1.031154593309204122e-03
-2.912431548125000063e+03 3.515439652511757052e-01 -1.767719492442436091e-01 8.741237588961110749e-02 1.986648854096329242e-01 -2.006990022314204813e-01 -1.017058410893792236e-03
-2.911389160312499371e+03 3.504526331432755715e-01 -1.763028517101196679e-01 8.710098182182500481e-02 1.983054492649135581e-01 -2.003113178572096809e-01 -1.002934296148070073e-03
-2.910346772499999588e+03 3.493590368398853396e-01 -1.758410040659918461e-01 8.678483444118882673e-02 1.979390308811498078e-01 -1.999166691944718188e-01 -9.888191566609792673e-04
-2.909304384687499805e+03 3.482631158663223592e-01 -1.753850816161449111e-01 8.646456645909572636e-02 1.975658308631535187e-01 -1.995153013018299559e-01 -9.747352193382270626e-04
-2.908261996875000023e+03 3.471638811516610801e-01 -1.749326721634429926e-01 8.614088774918364499e-02 1.971852067712172862e-01 -1.991066559402794311e-01 -9.607245845310681195e-04
-2.907219609062500240e+03 3.460643337884922177e-01 -1.744840850086745165e-01 8.581514258400126105e-02 1.967957477897011032e-01 -1.986894002201171072e-01 -9.468262152079663608e-04
-2.906177221249999093e+03 3.449641930543146939e-01 -1.740374647708078648e-01 8.548811944024328757e-02 1.963964541680575104e-01 -1.982625622958092970e-01 -9.330540638759009893e-04
-2.905134833437499765e+03 3.438668639303028018e-01 -1.735934358421333257e-01 8.516120901314949698e-02 1.959876102306921941e-01 -1.978264074819477969e-01 -9.193986256278047524e-04
-2.904092445624999527e+03 3.427741961369813462e-01 -1.731516714255958711e-01 8.483550059367295226e-02 1.955673653370429144e-01 -1.973791110255702919e-01 -9.058728442636957952e-04
-2.903050057812499745e+03 3.416886708267422579e-01 -1.727137974059654024e-01 8.451142428041114041e-02 1.951374167683867511e-01 -1.969223313576524415e-01 -8.924572946328575371e-04
-2.902007670000000417e+03 3.406117813878953293e-01 -1.722814211686202468e-01 8.418892599674838995e-02 1.947001623416595995e-01 -1.964583864402596469e-01 -8.791120493000099652e-04
-2.900965282187499270e+03 3.395419113117018606e-01 -1.718539901708205919e-01 8.386747311450115649e-02 1.942558585082230782e-01 -1.959875055794923493e-01 -8.658235356346257860e-04
-2.899922894374999032e+03 3.384788764185148735e-01 -1.714311513841729750e-01 8.354714941279164919e-02 1.938040698007191531e-01 -1.955092792559529336e-01 -8.526047276169008374e-04
-2.898880506562499704e+03 3.374252058509760732e-01 -1.710133732515492500e-01 8.322898417203930532e-02 1.933442607301197880e-01 -1.950231923047706928e-01 -8.394657873254341915e-04
-2.897838118749999921e+03 3.363830284592822517e-01 -1.706019370197843499e-01 8.291340057897574056e-02 1.928766196713458392e-01 -1.945294387745253872e-01 -8.264095515897686064e-04
-2.896795730937500139e+03 3.353546383685021004e-01 -1.701978463999341828e-01 8.260104434900288062e-02 1.924011491231676085e-01 -1.940280643757707479e-01 -8.134576263015504041e-04
-2.895753343124999446e+03 3.343410410263327748e-01 -1.698016566728511589e-01 8.229214042682468644e-02 1.919186326698920642e-01 -1.935198760991380384e-01 -8.006217146229886641e-04
-2.894710955312499209e+03 3.333452969491909612e-01 -1.694131522989629490e-01 8.198832590737166470e-02 1.914281033344933936e-01 -1.930039897605539956e-01 -7.879432130303103392e-04
-2.893668567499999881e+03 3.323698680374034264e-01 -1.690323937730374704e-01 8.169080046897721215e-02 1.909299821260736496e-01 -1.924808458928651544e-01 -7.754318833957363731e-04
-2.892626179687499643e+03 3.314168437724609451e-01 -1.686615052412840654e-01 8.139954794195994325e-02 1.904280494466981388e-01 -1.919541573137500123e-01 -7.630539335259427193e-04
-2.891583791874999861e+03 3.304851374615418447e-01 -1.683010941898627211e-01 8.111372240328981742e-02 1.899233494316752979e-01 -1.914249287865369409e-01 -7.507896774308366571e-04
-2.890541404062499623e+03 3.295736533072343155e-01 -1.679519217294431765e-01 8.083239633716535200e-02 1.894179031637044375e-01 -1.908950974135078249e-01 -7.385971249016796188e-04
-2.889499016249999386e+03 3.286777589553414591e-01 -1.676116005608700721e-01 8.055444764173944061e-02 1.889122651556233157e-01 -1.903651917642497082e-01 -7.264633043132179627e-04
-2.888456628437499603e+03 3.277894715442052354e-01 -1.672759481484537292e-01 8.027797673640227338e-02 1.884043285915621146e-01 -1.898331531233239666e-01 -7.144122658809347716e-04
-2.887414240624999820e+03 3.269067775275319998e-01 -1.669445126555910153e-01 8.000220323310472392e-02 1.878959207520946861e-01 -1.893008213145022378e-01 -7.024502812037849465e-04
-2.886371852812499583e+03 3.260277959552319027e-01 -1.666177304973328888e-01 7.972596779849332183e-02 1.873909672907213553e-01 -1.887720987984722043e-01 -6.905657538754522706e-04
-2.885329464999999800e+03 3.251459696976589098e-01 -1.662928201720894339e-01 7.944738191814133821e-02 1.868884875906175747e-01 -1.882460231325751021e-01 -6.787677709787716439e-04
-2.884287077187499108e+03 3.242558609736766462e-01 -1.659688331319699173e-01 7.916420195112526537e-02 1.863870596632779264e-01 -1.877212066136413615e-01 -6.670734751817131115e-04
-2.883244689374999325e+03 3.233562566030599439e-01 -1.656460232371051722e-01 7.887569546233356987e-02 1.858861240626162314e-01 -1.871971326203079877e-01 -6.555042788458829116e-04
-2.882202301562499542e+03 3.224479316038706966e-01 -1.653245199233870366e-01 7.858218681200952738e-02 1.853851870272868463e-01 -1.866733847938189528e-01 -6.440988832660299356e-04
-2.881159913749999760e+03 3.215307981421551831e-01 -1.650039363129330305e-01 7.828382758255103546e-02 1.848827215221908182e-01 -1.861485262507949767e-01 -6.329023643020892202e-04
-2.880117525937499522e+03 3.206091794022384867e-01 -1.646853491480849141e-01 7.798224031977039894e-02 1.843801700613856565e-01 -1.856241398495368788e-01 -6.219848940755903777e-04
-2.879075138124999739e+03 3.196821491500649315e-01 -1.643675525831676254e-01 7.767756464576347497e-02 1.838766132549015664e-01 -1.850994107819928514e-01 -6.113987635456363074e-04
-2.878032750312499047e+03 3.187448016204277867e-01 -1.640476922665861648e-01 7.736877411273572480e-02 1.833693733852224117e-01 -1.845717527427565563e-01 -6.011896787670756607e-04
[truncated: 1,385,206 more chars]
