# Supplementary material for: Multipolar electric and magnetic contributions to sum-frequency generation spectra reveal biaxial interfacial water structure
Source: Nat Commun. 2026 May 13;17:4333. doi: 10.1038/s41467-026-72345-4 (PMC13172427; doi:10.1038/s41467-026-72345-4)
Supplement: Supplementary file 3 — Source data [file 41467_2026_72345_MOESM3_ESM.zip › SourceData/Fig5(g,j).txt]

f eps_imag
-1.562488367245140068e+02 5.584384580100624218e-01
-1.562465101735420774e+02 5.626375441612473383e-01
-1.562441836225701479e+02 5.668367928419079105e-01
-1.562418570715982185e+02 5.710357608384367678e-01
-1.562395305206262606e+02 5.752341446051053575e-01
-1.562372039696543311e+02 5.794316441227973513e-01
-1.562348774186823732e+02 5.836278166370134635e-01
-1.562325508677104438e+02 5.878223921758745085e-01
-1.562302243167385143e+02 5.920151637773559683e-01
-1.562278977657665564e+02 5.962058806492106511e-01
-1.562255712147946269e+02 6.003942886278776925e-01
-1.562232446638226691e+02 6.045799734979443452e-01
-1.562209181128507396e+02 6.087624792979789978e-01
-1.562185915618788101e+02 6.129413735554021248e-01
-1.562162650109068522e+02 6.171164476140877930e-01
-1.562139384599349228e+02 6.212876233100277368e-01
-1.562116119089629933e+02 6.254546452140214985e-01
-1.562092853579910638e+02 6.296171606359385331e-01
-1.562069588070191060e+02 6.337748768809752242e-01
-1.562046322560472049e+02 6.379275079745061472e-01
-1.562023057050752470e+02 6.420747551094595496e-01
-1.561999791541032891e+02 6.462165082409717654e-01
-1.561976526031313597e+02 6.503528626538268576e-01
-1.561953260521594018e+02 6.544837388848619986e-01
-1.561929995011874439e+02 6.586088510910376170e-01
-1.561906729502155429e+02 6.627278890651498999e-01
-1.561883463992435850e+02 6.668405096110784358e-01
-1.561860198482716555e+02 6.709463065123704162e-01
-1.561836932972996976e+02 6.750449814520287362e-01
-1.561813667463277966e+02 6.791362608154306590e-01
-1.561790401953558387e+02 6.832197816724192574e-01
-1.561767136443838808e+02 6.872952156977631955e-01
-1.561743870934119514e+02 6.913622506769836473e-01
-1.561720605424400219e+02 6.954205659296666120e-01
-1.561697339914680640e+02 6.994698373159519145e-01
-1.561674074404961345e+02 7.035097255118653026e-01
-1.561650808895241767e+02 7.075397875885689469e-01
-1.561627543385522472e+02 7.115596635489419564e-01
-1.561604277875803177e+02 7.155691928835594684e-01
-1.561581012366083883e+02 7.195681713384967093e-01
-1.561557746856364304e+02 7.235562430464973493e-01
-1.561534481346645009e+02 7.275330734773408636e-01
-1.561511215836925430e+02 7.314983036127722382e-01
-1.561487950327206136e+02 7.354515096558680298e-01
-1.561464684817486841e+02 7.393923459758027228e-01
-1.561441419307767262e+02 7.433205492658387925e-01
-1.561418153798047967e+02 7.472358656893616224e-01
-1.561394888288328673e+02 7.511380315124662754e-01
-1.561371622778609094e+02 7.550267065647541243e-01
-1.561348357268889799e+02 7.589014916464881244e-01
-1.561325091759170220e+02 7.627621997952401811e-01
-1.561301826249450926e+02 7.666086268331288034e-01
-1.561278560739731347e+02 7.704405053952201321e-01
-1.561255295230012337e+02 7.742576882581654329e-01
-1.561232029720292758e+02 7.780599253711062424e-01
-1.561208764210573179e+02 7.818469040343181131e-01
-1.561185498700853884e+02 7.856183769349085466e-01
-1.561162233191134590e+02 7.893740807931141079e-01
-1.561138967681415011e+02 7.931137609910074993e-01
-1.561115702171695716e+02 7.968373171429257162e-01
-1.561092436661976421e+02 8.005446732341623406e-01
-1.561069171152256843e+02 8.042356442518662218e-01
-1.561045905642537548e+02 8.079100430374048791e-01
-1.561022640132818253e+02 8.115676566397070912e-01
-1.560999374623098674e+02 8.152082682080440401e-01
-1.560976109113379380e+02 8.188316639262843699e-01
-1.560952843603659801e+02 8.224376681351011076e-01
-1.560929578093940506e+02 8.260260453477090703e-01
-1.560906312584220927e+02 8.295963960700708517e-01
-1.560883047074501633e+02 8.331483116839759617e-01
-1.560859781564782338e+02 8.366814411194268830e-01
-1.560836516055062759e+02 8.401954906747326479e-01
-1.560813250545343465e+02 8.436902337801936991e-01
-1.560789985035624170e+02 8.471654197447796575e-01
-1.560766719525904591e+02 8.506207420121489893e-01
-1.560743454016185296e+02 8.540559195789808600e-01
-1.560720188506465718e+02 8.574706019503927079e-01
-1.560696922996746423e+02 8.608644719447969829e-01
-1.560673657487027128e+02 8.642373898305157898e-01
-1.560650391977307549e+02 8.675892315652060649e-01
-1.560627126467588255e+02 8.709198283550311226e-01
-1.560603860957868960e+02 8.742289563748605330e-01
-1.560580595448149666e+02 8.775162946968217970e-01
-1.560557329938430087e+02 8.807816485203655565e-01
-1.560534064428710792e+02 8.840248884757913039e-01
-1.560510798918991213e+02 8.872459215024469659e-01
-1.560487533409271634e+02 8.904447188127299073e-01
-1.560464267899552624e+02 8.936211996643903532e-01
-1.560441002389833045e+02 8.967752487869734557e-01
-1.560417736880113466e+02 8.999067288468750592e-01
-1.560394471370394172e+02 9.030155273351738732e-01
-1.560371205860675161e+02 9.061015019503685375e-01
-1.560347940350955582e+02 9.091644016659653493e-01
-1.560324674841236003e+02 9.122040252017959983e-01
-1.560301409331516709e+02 9.152201751507280658e-01
-1.560278143821797130e+02 9.182126053045186476e-01
-1.560254878312078120e+02 9.211811134836671577e-01
-1.560231612802358541e+02 9.241254413196208217e-01
-1.560208347292638962e+02 9.270454071036753341e-01
-1.560185081782919951e+02 9.299408680396504812e-01
-1.560161816273200373e+02 9.328117875051232799e-01
-1.560138550763481078e+02 9.356580939665617436e-01
-1.560115285253761499e+02 9.384795501634142223e-01
-1.560092019744041920e+02 9.412760078418477283e-01
-1.560068754234322910e+02 9.440474908990093006e-01
-1.560045488724603331e+02 9.467939650067106472e-01
-1.560022223214884036e+02 9.495153316479664207e-01
-1.559998957705164457e+02 9.522115089396835375e-01
-1.559975692195444879e+02 9.548822708602140441e-01
-1.559952426685725868e+02 9.575275701444267984e-01
-1.559929161176006289e+02 9.601473487600067358e-01
-1.559905895666286995e+02 9.627415083964454556e-01
-1.559882630156567416e+02 9.653099396080770944e-01
-1.559859364646848121e+02 9.678527612824823212e-01
-1.559836099137128826e+02 9.703701897418762767e-01
-1.559812833627409532e+02 9.728622067267063134e-01
-1.559789568117689953e+02 9.753291456997420505e-01
-1.559766302607970658e+02 9.777713521053973400e-01
-1.559743037098251364e+02 9.801888185444223023e-01
-1.559719771588531785e+02 9.825816090571608541e-01
-1.559696506078812206e+02 9.849497316387174628e-01
-1.559673240569093196e+02 9.872930493112568318e-01
-1.559649975059373617e+02 9.896115649141281612e-01
-1.559626709549654038e+02 9.919052758913344814e-01
-1.559603444039934743e+02 9.941741362333267329e-01
-1.559580178530215449e+02 9.964181310817338266e-01
-1.559556913020495870e+02 9.986372594495983579e-01
-1.559533647510776575e+02 1.000831576982905702e+00
-1.559510382001057280e+02 1.003001051013183043e+00
-1.559487116491337702e+02 1.005145499716775692e+00
-1.559463850981618407e+02 1.007264832595858417e+00
-1.559440585471899112e+02 1.009359015085210087e+00
-1.559417319962179533e+02 1.011428133775678306e+00
-1.559394054452460239e+02 1.013472233251151211e+00
-1.559370788942740660e+02 1.015491263028424740e+00
-1.559347523433021365e+02 1.017485336153311826e+00
-1.559324257923302071e+02 1.019454463693412416e+00
-1.559300992413582492e+02 1.021398549270171596e+00
-1.559277726903863197e+02 1.023317563429887223e+00
-1.559254461394143902e+02 1.025211458259531971e+00
-1.559231195884424324e+02 1.027080181866393493e+00
-1.559207930374705029e+02 1.028923728998802911e+00
-1.559184664864985450e+02 1.030742172154480496e+00
-1.559161399355266155e+02 1.032535677461901003e+00
-1.559138133845546861e+02 1.034304281511058354e+00
-1.559114868335827282e+02 1.036047918523631983e+00
-1.559091602826107987e+02 1.037766601778680187e+00
-1.559068337316388408e+02 1.039460515657593120e+00
-1.559045071806669398e+02 1.041129894889336160e+00
-1.559021806296949819e+02 1.042774923551408106e+00
-1.558998540787230240e+02 1.044395706559183123e+00
-1.558975275277510946e+02 1.045992221219658180e+00
-1.558952009767791651e+02 1.047564429907578143e+00
-1.558928744258072356e+02 1.049112225526112274e+00
-1.558905478748352778e+02 1.050635474600507102e+00
-1.558882213238633483e+02 1.052134094212537674e+00
-1.558858947728913904e+02 1.053608093374595267e+00
-1.558835682219194325e+02 1.055057471814463854e+00
-1.558812416709475315e+02 1.056482259423253467e+00
-1.558789151199755736e+02 1.057882557854639805e+00
-1.558765885690036157e+02 1.059258493054836103e+00
-1.558742620180316862e+02 1.060610091335231875e+00
-1.558719354670597568e+02 1.061937461951649508e+00
-1.558696089160878273e+02 1.063240797808066684e+00
-1.558672823651158694e+02 1.064520163905672501e+00
-1.558649558141439400e+02 1.065775635183787262e+00
-1.558626292631720105e+02 1.067007237882857451e+00
-1.558603027122000526e+02 1.068215013731360408e+00
-1.558579761612281231e+02 1.069398993680213739e+00
-1.558556496102561653e+02 1.070559158218888696e+00
-1.558533230592842642e+02 1.071695451450747294e+00
-1.558509965083123063e+02 1.072807790336568257e+00
-1.558486699573403769e+02 1.073896250439044131e+00
-1.558463434063684190e+02 1.074960996123519141e+00
-1.558440168553964611e+02 1.076002212776858036e+00
-1.558416903044245601e+02 1.077020032149077489e+00
-1.558393637534526022e+02 1.078014450566713522e+00
-1.558370372024806727e+02 1.078985515382925309e+00
-1.558347106515087148e+02 1.079933335055571320e+00
-1.558323841005367854e+02 1.080858099340275880e+00
-1.558300575495648559e+02 1.081760065627438649e+00
-1.558277309985928980e+02 1.082639599661010754e+00
-1.558254044476209685e+02 1.083497013074985471e+00
-1.558230778966490391e+02 1.084332356616674486e+00
-1.558207513456770812e+02 1.085145568760996992e+00
-1.558184247947051233e+02 1.085936648594047371e+00
-1.558160982437331938e+02 1.086705656163121869e+00
-1.558137716927612644e+02 1.087452711506051939e+00
-1.558114451417893065e+02 1.088177923527802182e+00
-1.558091185908174054e+02 1.088881432894427181e+00
-1.558067920398454476e+02 1.089563459528856360e+00
-1.558044654888734897e+02 1.090224143371395726e+00
-1.558021389379015602e+02 1.090863627322891549e+00
-1.557998123869296307e+02 1.091482135445444923e+00
-1.557974858359576729e+02 1.092080159269036344e+00
-1.557951592849857434e+02 1.092658103792278235e+00
-1.557928327340137855e+02 1.093216024934492658e+00
-1.557905061830418560e+02 1.093753966677354361e+00
-1.557881796320699266e+02 1.094272021553137630e+00
-1.557858530810979687e+02 1.094770441174359510e+00
-1.557835265301260392e+02 1.095249408063954544e+00
-1.557811999791541098e+02 1.095708967123760536e+00
-1.557788734281821519e+02 1.096149209341064745e+00
-1.557765468772102224e+02 1.096570401879452206e+00
-1.557742203262382930e+02 1.096972885271386700e+00
-1.557718937752663351e+02 1.097356763359114362e+00
-1.557695672242944056e+02 1.097722167627547041e+00
-1.557672406733224761e+02 1.098069625741860511e+00
-1.557649141223505183e+02 1.098399626752124991e+00
-1.557625875713785604e+02 1.098712523267703078e+00
-1.557602610204066593e+02 1.099008681351433703e+00
-1.557579344694347014e+02 1.099288380520161867e+00
-1.557556079184627436e+02 1.099551905866381629e+00
-1.557532813674908425e+02 1.099799629441864823e+00
-1.557509548165188846e+02 1.100032311339582458e+00
-1.557486282655469267e+02 1.100250601138587525e+00
-1.557463017145749973e+02 1.100454762513465301e+00
-1.557439751636030678e+02 1.100644977543751457e+00
-1.557416486126311099e+02 1.100821366116142785e+00
-1.557393220616591520e+02 1.100984139269409967e+00
-1.557369955106872510e+02 1.101133524593593593e+00
-1.557346689597152931e+02 1.101269718595740077e+00
-1.557323424087433352e+02 1.101393048530472374e+00
-1.557300158577714058e+02 1.101503781946146621e+00
-1.557276893067994763e+02 1.101602266354154258e+00
-1.557253627558275468e+02 1.101688821042021038e+00
-1.557230362048555889e+02 1.101763490154577418e+00
-1.557207096538836595e+02 1.101826386065527297e+00
-1.557183831029117300e+02 1.101877691159889983e+00
-1.557160565519397721e+02 1.101917751652161659e+00
-1.557137300009678427e+02 1.101946918480141369e+00
-1.557114034499958848e+02 1.101965407665602692e+00
-1.557090768990239837e+02 1.101973446796602474e+00
-1.557067503480520259e+02 1.101971185124151154e+00
-1.557044237970800680e+02 1.101958883010243584e+00
-1.557020972461081385e+02 1.101936829661932737e+00
-1.556997706951361806e+02 1.101905165897866246e+00
-1.556974441441642796e+02 1.101864023095112666e+00
-1.556951175931923217e+02 1.101813692345437135e+00
-1.556927910422203638e+02 1.101754468735813175e+00
-1.556904644912484343e+02 1.101686694959839841e+00
-1.556881379402765333e+02 1.101610789209959362e+00
-1.556858113893045754e+02 1.101527219545795688e+00
-1.556834848383326175e+02 1.101436510871122376e+00
-1.556811582873606881e+02 1.101338993430014179e+00
-1.556788317363887302e+02 1.101234995228571600e+00
-1.556765051854168007e+02 1.101124792363248339e+00
-1.556741786344448712e+02 1.101008596342929247e+00
-1.556718520834729134e+02 1.100886567570506180e+00
-1.556695255325009555e+02 1.100758811008492044e+00
-1.556671989815290544e+02 1.100625549199953479e+00
-1.556648724305571250e+02 1.100487305197241028e+00
-1.556625458795851671e+02 1.100344547010125851e+00
-1.556602193286132092e+02 1.100197590115712609e+00
-1.556578927776413082e+02 1.100046856519581562e+00
-1.556555662266693503e+02 1.099892630740476607e+00
-1.556532396756973924e+02 1.099735108673574047e+00
-1.556509131247254629e+02 1.099574693288786875e+00
-1.556485865737535050e+02 1.099411749525045279e+00
-1.556462600227815756e+02 1.099246474188756206e+00
-1.556439334718096461e+02 1.099079057753676425e+00
-1.556416069208377166e+02 1.098909665610188657e+00
-1.556392803698657588e+02 1.098738541230235732e+00
-1.556369538188938293e+02 1.098565918642782080e+00
-1.556346272679218998e+02 1.098392206287976958e+00
-1.556323007169499419e+02 1.098217826753570936e+00
-1.556299741659780125e+02 1.098042995588023985e+00
-1.556276476150060546e+02 1.097867862944795991e+00
-1.556253210640341251e+02 1.097692531237681957e+00
-1.556229945130621957e+02 1.097517305217322381e+00
-1.556206679620902378e+02 1.097342512781763757e+00
-1.556183414111183083e+02 1.097168405309064454e+00
-1.556160148601463789e+02 1.096995274493929751e+00
-1.556136883091744210e+02 1.096823462680698746e+00
-1.556113617582024915e+02 1.096653226991365582e+00
-1.556090352072305620e+02 1.096484581096901723e+00
-1.556067086562586042e+02 1.096317298864726730e+00
-1.556043821052866463e+02 1.096151090934023520e+00
-1.556020555543147452e+02 1.095985853781632713e+00
-1.555997290033427873e+02 1.095821609110998018e+00
-1.555974024523708295e+02 1.095658498125680946e+00
-1.555950759013989000e+02 1.095496740810409708e+00
-1.555927493504269705e+02 1.095336346116909665e+00
-1.555904227994550126e+02 1.095177379166240250e+00
-1.555880962484830832e+02 1.095020125645402187e+00
-1.555857696975111537e+02 1.094864785970339094e+00
-1.555834431465391958e+02 1.094711365548838966e+00
-1.555811165955672664e+02 1.094559837360139065e+00
-1.555787900445953369e+02 1.094410602993443726e+00
-1.555764634936233790e+02 1.094264158411443200e+00
-1.555741369426514495e+02 1.094120599942892902e+00
-1.555718103916794917e+02 1.093980048499214375e+00
-1.555694838407075622e+02 1.093842673079705952e+00
-1.555671572897356043e+02 1.093708479277625267e+00
-1.555648307387637033e+02 1.093577847933478120e+00
-1.555625041877917454e+02 1.093451267612284061e+00
-1.555601776368197875e+02 1.093328818708402705e+00
-1.555578510858478580e+02 1.093210585302834881e+00
-1.555555245348759286e+02 1.093096561498967390e+00
-1.555531979839039991e+02 1.092986389024980687e+00
-1.555508714329320412e+02 1.092879847559939721e+00
-1.555485448819600833e+02 1.092777009215017303e+00
-1.555462183309881539e+02 1.092677898692848482e+00
-1.555438917800162528e+02 1.092582461235030777e+00
-1.555415652290442949e+02 1.092490525568915460e+00
-1.555392386780723371e+02 1.092401766958919440e+00
-1.555369121271004076e+02 1.092316070548830842e+00
-1.555345855761284497e+02 1.092233530337878733e+00
-1.555322590251565487e+02 1.092154225668539036e+00
-1.555299324741845908e+02 1.092078149305836687e+00
-1.555276059232126329e+02 1.092005157727938158e+00
-1.555252793722406750e+02 1.091935277972480467e+00
-1.555229528212687740e+02 1.091868589951623614e+00
-1.555206262702968445e+02 1.091804988624415884e+00
-1.555182997193248866e+02 1.091744345196643762e+00
-1.555159731683529287e+02 1.091686703703892869e+00
-1.555136466173810277e+02 1.091632144124853543e+00
-1.555113200664090698e+02 1.091580680674782977e+00
-1.555089935154371403e+02 1.091532476030214749e+00
-1.555066669644651824e+02 1.091487634108426308e+00
-1.555043404134932246e+02 1.091446253637043062e+00
-1.555020138625213235e+02 1.091408538904272474e+00
-1.554996873115493656e+02 1.091374598491593906e+00
-1.554973607605774362e+02 1.091344273737941073e+00
-1.554950342096054783e+02 1.091317527566278089e+00
-1.554927076586335204e+02 1.091294504410315502e+00
-1.554903811076616194e+02 1.091275360215783197e+00
-1.554880545566896615e+02 1.091260339711561667e+00
-1.554857280057177320e+02 1.091249480645701375e+00
-1.554834014547458025e+02 1.091242756896910748e+00
-1.554810749037738447e+02 1.091239947847736813e+00
-1.554787483528019152e+02 1.091240723145818103e+00
-1.554764218018299857e+02 1.091244932141832935e+00
-1.554740952508580278e+02 1.091252463904398784e+00
-1.554717686998860984e+02 1.091263750764577045e+00
-1.554694421489141405e+02 1.091279268051686513e+00
-1.554671155979422110e+02 1.091299037314690468e+00
-1.554647890469702816e+02 1.091323092885234214e+00
-1.554624624959983237e+02 1.091351474302039604e+00
-1.554601359450263942e+02 1.091384168136609656e+00
-1.554578093940544647e+02 1.091421245170743237e+00
-1.554554828430825069e+02 1.091462770717080311e+00
-1.554531562921105774e+02 1.091508620289431075e+00
-1.554508297411386479e+02 1.091558678028795137e+00
-1.554485031901666900e+02 1.091613100266794811e+00
-1.554461766391947322e+02 1.091671940804779029e+00
-1.554438500882228027e+02 1.091735216406404696e+00
-1.554415235372508732e+02 1.091803015664167598e+00
-1.554391969862789153e+02 1.091875127623624486e+00
-1.554368704353069859e+02 1.091951368925864418e+00
-1.554345438843350564e+02 1.092031787752246963e+00
-1.554322173333630985e+02 1.092116578896271895e+00
-1.554298907823911691e+02 1.092205946990260301e+00
-1.554275642314192396e+02 1.092300006715360539e+00
-1.554252376804472817e+02 1.092398813953124437e+00
-1.554229111294753523e+02 1.092502374087359174e+00
-1.554205845785034228e+02 1.092610683603928434e+00
-1.554182580275314649e+02 1.092723906295826053e+00
-1.554159314765595354e+02 1.092842182328983558e+00
-1.554136049255875776e+02 1.092965583659155637e+00
-1.554112783746156481e+02 1.093094184071813135e+00
-1.554089518236437186e+02 1.093228118750301903e+00
-1.554066252726717607e+02 1.093367521839847312e+00
-1.554042987216998313e+02 1.093512493090741611e+00
-1.554019721707279018e+02 1.093663028851575403e+00
-1.553996456197559439e+02 1.093819034206623853e+00
-1.553973190687840145e+02 1.093980333376222136e+00
-1.553949925178120566e+02 1.094146725060633596e+00
-1.553926659668401271e+02 1.094318264008058428e+00
-1.553903394158681692e+02 1.094494881745940340e+00
-1.553880128648962398e+02 1.094676326849537640e+00
-1.553856863139243103e+02 1.094862258545960199e+00
-1.553833597629523524e+02 1.095052484051412645e+00
-1.553810332119804229e+02 1.095247086340180864e+00
-1.553787066610084935e+02 1.095445920306457932e+00
-1.553763801100365356e+02 1.095648601864773530e+00
-1.553740535590646061e+02 1.095855189368270644e+00
-1.553717270080926767e+02 1.096066054527741196e+00
-1.553694004571207472e+02 1.096281370061216620e+00
-1.553670739061487893e+02 1.096501038814005291e+00
-1.553647473551768599e+02 1.096724914585041288e+00
-1.553624208042049020e+02 1.096952922302623978e+00
-1.553600942532329441e+02 1.097185156461130573e+00
-1.553577677022610430e+02 1.097421784388002086e+00
-1.553554411512890852e+02 1.097662638463385854e+00
-1.553531146003171557e+02 1.097907760778113362e+00
-1.553507880493451978e+02 1.098157260658470413e+00
-1.553484614983732968e+02 1.098411017594036698e+00
-1.553461349474013389e+02 1.098669076404306333e+00
-1.553438083964293810e+02 1.098931350741079171e+00
-1.553414818454574515e+02 1.099197724453726988e+00
-1.553391552944854936e+02 1.099468214979561820e+00
-1.553368287435135926e+02 1.099742665670867536e+00
-1.553345021925416347e+02 1.100020930144088638e+00
-1.553321756415696768e+02 1.100302942772301451e+00
-1.553298490905977474e+02 1.100588639500867716e+00
-1.553275225396258179e+02 1.100877966575396050e+00
-1.553251959886538884e+02 1.101170842967147623e+00
-1.553228694376819305e+02 1.101467217164805446e+00
-1.553205428867099727e+02 1.101767192724454336e+00
-1.553182163357380716e+02 1.102070884631693115e+00
-1.553158897847661422e+02 1.102378390091648619e+00
-1.553135632337941843e+02 1.102689741176942073e+00
-1.553112366828222264e+02 1.103004782840539155e+00
-1.553089101318502685e+02 1.103323377397584570e+00
-1.553065835808783675e+02 1.103645502613394003e+00
-1.553042570299064096e+02 1.103971141533992562e+00
-1.553019304789344801e+02 1.104300239973360798e+00
-1.552996039279625222e+02 1.104632648102163772e+00
-1.552972773769905928e+02 1.104968160332805205e+00
-1.552949508260186633e+02 1.105306698537442456e+00
-1.552926242750467338e+02 1.105648228375243125e+00
-1.552902977240747759e+02 1.105992776051003101e+00
-1.552879711731028181e+02 1.106340302531873210e+00
-1.552856446221309170e+02 1.106690720691658747e+00
-1.552833180711589591e+02 1.107044058960771959e+00
-1.552809915201870012e+02 1.107400325185097900e+00
-1.552786649692150718e+02 1.107759472985406113e+00
-1.552763384182431423e+02 1.108121325557511527e+00
-1.552740118672711844e+02 1.108485477311210055e+00
-1.552716853162992550e+02 1.108851537356724704e+00
-1.552693587653273255e+02 1.109219211522970205e+00
-1.552670322143553676e+02 1.109588364418603978e+00
-1.552647056633834382e+02 1.109959045213248841e+00
-1.552623791124115087e+02 1.110331316454302941e+00
-1.552600525614395508e+02 1.110705160355470511e+00
-1.552577260104676213e+02 1.111080359361960479e+00
-1.552553994594956635e+02 1.111456802687363243e+00
-1.552530729085237340e+02 1.111834820580591243e+00
-1.552507463575518045e+02 1.112214647568682491e+00
-1.552484198065798466e+02 1.112596132645144342e+00
-1.552460932556079172e+02 1.112979116070953012e+00
-1.552437667046359877e+02 1.113363612118356327e+00
-1.552414401536640298e+02 1.113749717862135391e+00
-1.552391136026921004e+02 1.114137509971967921e+00
-1.552367870517201709e+02 1.114527018106400869e+00
-1.552344605007482130e+02 1.114918270413467694e+00
-1.552321339497762551e+02 1.115311302382406833e+00
-1.552298073988043541e+02 1.115705989108191298e+00
-1.552274808478323962e+02 1.116102137865231159e+00
-1.552251542968604383e+02 1.116499747499046791e+00
-1.552228277458885088e+02 1.116898847746334855e+00
-1.552205011949165794e+02 1.117299336620807937e+00
-1.552181746439446215e+02 1.117701203985768776e+00
-1.552158480929727205e+02 1.118104609060884824e+00
-1.552135215420007626e+02 1.118509628779420950e+00
-1.552111949910288047e+02 1.118916094622292690e+00
-1.552088684400568468e+02 1.119323837973326130e+00
-1.552065418890849458e+02 1.119732588638351789e+00
-1.552042153381130163e+02 1.120142072845008885e+00
-1.552018887871410584e+02 1.120552156113868714e+00
-1.551995622361691005e+02 1.120962846223921838e+00
-1.551972356851971711e+02 1.121374070088534625e+00
-1.551949091342252132e+02 1.121785610842982672e+00
-1.551925825832533121e+02 1.122197204281771166e+00
-1.551902560322813542e+02 1.122608506190303279e+00
-1.551879294813093964e+02 1.123019508322884219e+00
-1.551856029303374669e+02 1.123430267693599438e+00
-1.551832763793655658e+02 1.123840802014290485e+00
-1.551809498283936080e+02 1.124251072366452497e+00
-1.551786232774216501e+02 1.124661172602985815e+00
-1.551762967264496922e+02 1.125071298888892901e+00
-1.551739701754777911e+02 1.125481377746902156e+00
-1.551716436245058617e+02 1.125891324109554281e+00
-1.551693170735339038e+02 1.126301061543153903e+00
-1.551669905225619459e+02 1.126710590513879451e+00
-1.551646639715900449e+02 1.127119883427428082e+00
-1.551623374206180870e+02 1.127528744506274050e+00
-1.551600108696461575e+02 1.127936915286867237e+00
-1.551576843186741996e+02 1.128344123988192393e+00
-1.551553577677022417e+02 1.128750315576691587e+00
-1.551530312167302839e+02 1.129155512177709930e+00
-1.551507046657583828e+02 1.129559662268636799e+00
-1.551483781147864534e+02 1.129962823082645507e+00
-1.551460515638144955e+02 1.130365147130630410e+00
-1.551437250128425376e+02 1.130766697412073585e+00
-1.551413984618706365e+02 1.131167498971666685e+00
-1.551390719108986787e+02 1.131567676493872909e+00
-1.551367453599267492e+02 1.131967345455996199e+00
-1.551344188089548197e+02 1.132366592387296977e+00
-1.551320922579828618e+02 1.132765416942598691e+00
-1.551297657070109040e+02 1.133163857944613051e+00
-1.551274391560389745e+02 1.133562051750271582e+00
-1.551251126050670450e+02 1.133959958858166361e+00
-1.551227860540950871e+02 1.134357594996921348e+00
-1.551204595031231577e+02 1.134755038496026769e+00
-1.551181329521512282e+02 1.135152223481831646e+00
-1.551158064011792703e+02 1.135549189985037177e+00
-1.551134798502073409e+02 1.135945974267623670e+00
-1.551111532992354114e+02 1.136342487305579629e+00
-1.551088267482634535e+02 1.136738571698175271e+00
-1.551065001972915240e+02 1.137134016690060312e+00
-1.551041736463195946e+02 1.137528663970905018e+00
-1.551018470953476367e+02 1.137922542240143109e+00
-1.550995205443757072e+02 1.138315681280365199e+00
-1.550971939934037493e+02 1.138707984924915539e+00
-1.550948674424318199e+02 1.139099420171817867e+00
-1.550925408914598904e+02 1.139490057341122853e+00
-1.550902143404879325e+02 1.139879854723580443e+00
-1.550878877895160031e+02 1.140268677823533805e+00
-1.550855612385440736e+02 1.140656194832449621e+00
-1.550832346875721157e+02 1.141042052178719679e+00
-1.550809081366001863e+02 1.141426134728568575e+00
-1.550785815856282568e+02 1.141808454624625435e+00
-1.550762550346562989e+02 1.142189144348582985e+00
-1.550739284836843410e+02 1.142568186532535446e+00
-1.550716019327124400e+02 1.142945313827149922e+00
-1.550692753817404821e+02 1.143320105264789888e+00
-1.550669488307685242e+02 1.143691951509914428e+00
-1.550646222797965947e+02 1.144060401906416446e+00
-1.550622957288246653e+02 1.144425335216752826e+00
-1.550599691778527358e+02 1.144786739138770493e+00
-1.550576426268807779e+02 1.145144658283690164e+00
-1.550553160759088485e+02 1.145499073328885897e+00
-1.550529895249368906e+02 1.145849884428304266e+00
-1.550506629739649611e+02 1.146197145696542297e+00
-1.550483364229930316e+02 1.146541237432316285e+00
-1.550460098720210738e+02 1.146882462074248377e+00
-1.550436833210491159e+02 1.147220859446784980e+00
-1.550413567700771864e+02 1.147556356115901233e+00
-1.550390302191052569e+02 1.147888857466486945e+00
-1.550367036681333275e+02 1.148218437679404680e+00
-1.550343771171613696e+02 1.148545235663339881e+00
-1.550320505661894401e+02 1.148869283788006124e+00
-1.550297240152175107e+02 1.149190659083897170e+00
-1.550273974642455528e+02 1.149509395951817892e+00
-1.550250709132736233e+02 1.149825697358952015e+00
-1.550227443623016654e+02 1.150139793371204755e+00
-1.550204178113297644e+02 1.150451525818573684e+00
-1.550180912603578065e+02 1.150761017512698992e+00
-1.550157647093858486e+02 1.151068695849272627e+00
-1.550134381584139192e+02 1.151374924686546564e+00
-1.550111116074419613e+02 1.151679699941158264e+00
-1.550087850564700602e+02 1.151982915231573923e+00
-1.550064585054981023e+02 1.152284551420207581e+00
-1.550041319545261445e+02 1.152584509691051862e+00
-1.550018054035542150e+02 1.152882908959524944e+00
-1.549994788525823139e+02 1.153179823202544974e+00
-1.549971523016103561e+02 1.153475110478199728e+00
-1.549948257506383982e+02 1.153768426814205883e+00
-1.549924991996664687e+02 1.154059566979955376e+00
-1.549901726486945108e+02 1.154348615915237408e+00
-1.549878460977225814e+02 1.154635526305310522e+00
-1.549855195467506519e+02 1.154920188871522369e+00
-1.549831929957786940e+02 1.155202523075771426e+00
-1.549808664448067645e+02 1.155482469501396547e+00
-1.549785398938348351e+02 1.155759947435118118e+00
-1.549762133428629056e+02 1.156034834402714262e+00
-1.549738867918909477e+02 1.156307172490815827e+00
-1.549715602409189898e+02 1.156577268652832169e+00
-1.549692336899470888e+02 1.156845268777905611e+00
-1.549669071389751309e+02 1.157111135290669113e+00
-1.549645805880032015e+02 1.157375084681546706e+00
-1.549622540370312436e+02 1.157637174714796879e+00
-1.549599274860592857e+02 1.157897310062468099e+00
-1.549576009350873562e+02 1.158155507492431013e+00
-1.549552743841154268e+02 1.158411755284592504e+00
-1.549529478331434973e+02 1.158666219581774293e+00
-1.549506212821715394e+02 1.158919210631028207e+00
-1.549482947311996099e+02 1.159170849494070010e+00
-1.549459681802276521e+02 1.159420932186163045e+00
-1.549436416292557226e+02 1.159669097500769297e+00
-1.549413150782837931e+02 1.159915131089596541e+00
-1.549389885273118352e+02 1.160158993488865198e+00
-1.549366619763399058e+02 1.160400760315652535e+00
-1.549343354253679763e+02 1.160640634997101239e+00
-1.549320088743960184e+02 1.160878681156609415e+00
-1.549296823234240890e+02 1.161114533429433271e+00
-1.549273557724521595e+02 1.161347702675079363e+00
-1.549250292214802016e+02 1.161577929798816911e+00
-1.549227026705082437e+02 1.161805097628258121e+00
-1.549203761195363427e+02 1.162029137980953308e+00
-1.549180495685643848e+02 1.162250116963152280e+00
-1.549157230175924269e+02 1.162468227981112268e+00
-1.549133964666205259e+02 1.162683440392523471e+00
-1.549110699156485680e+02 1.162895781095226511e+00
-1.549087433646766101e+02 1.163105336401919931e+00
-1.549064168137046806e+02 1.163311954766228062e+00
-1.549040902627327512e+02 1.163515522913129541e+00
-1.549017637117607933e+02 1.163716102783352024e+00
-1.548994371607888638e+02 1.163913764483425650e+00
-1.548971106098169344e+02 1.164108560070852727e+00
-1.548947840588449765e+02 1.164300665061207329e+00
-1.548924575078730470e+02 1.164490130048562389e+00
-1.548901309569010891e+02 1.164676829503577205e+00
-1.548878044059291597e+02 1.164860627733627974e+00
-1.548854778549572302e+02 1.165041625889701393e+00
-1.548831513039852723e+02 1.165219931960445487e+00
-1.548808247530133428e+02 1.165395696960362493e+00
-1.548784982020414134e+02 1.165569193979259843e+00
-1.548761716510694555e+02 1.165740428929811223e+00
-1.548738451000975260e+02 1.165909395015501060e+00
-1.548715185491255681e+02 1.166076123739579362e+00
-1.548691919981536387e+02 1.166240793244679441e+00
-1.548668654471816808e+02 1.166403751415350909e+00
-1.548645388962097798e+02 1.166565118674686596e+00
-1.548622123452378219e+02 1.166724749603920586e+00
-1.548598857942658640e+02 1.166882513587022219e+00
-1.548575592432939345e+02 1.167038347223711359e+00
-1.548552326923220335e+02 1.167192265491114433e+00
-1.548529061413500756e+02 1.167344441668919153e+00
-1.548505795903781177e+02 1.167495014403867160e+00
-1.548482530394061882e+02 1.167644042533603210e+00
-1.548459264884342304e+02 1.167791621529448154e+00
-1.548435999374623009e+02 1.167937930433732285e+00
-1.548412733864903714e+02 1.168082899770496397e+00
-1.548389468355184135e+02 1.168226530406980546e+00
-1.548366202845464557e+02 1.168368872943694736e+00
-1.548342937335745546e+02 1.168509675855428087e+00
-1.548319671826026251e+02 1.168648742463687107e+00
-1.548296406316306673e+02 1.168786008296166523e+00
-1.548273140806587094e+02 1.168921387229669540e+00
-1.548249875296868083e+02 1.169054957923291171e+00
-1.548226609787148504e+02 1.169186918178420687e+00
-1.548203344277429210e+02 1.169317451364228377e+00
-1.548180078767709631e+02 1.169446701577682157e+00
-1.548156813257990052e+02 1.169574686074334346e+00
-1.548133547748271042e+02 1.169701407173918462e+00
-1.548110282238551463e+02 1.169826702188671685e+00
-1.548087016728832168e+02 1.169950460702068762e+00
-1.548063751219112589e+02 1.170072683101816446e+00
-1.548040485709393010e+02 1.170193331702044093e+00
-1.548017220199674000e+02 1.170312472641132473e+00
-1.547993954689954705e+02 1.170430117700642425e+00
-1.547970689180235127e+02 1.170546118453089202e+00
-1.547947423670515548e+02 1.170660413803773947e+00
-1.547924158160796537e+02 1.170773067446658766e+00
-1.547900892651076958e+02 1.170884069692233354e+00
-1.547877627141357380e+02 1.170993458331064385e+00
-1.547854361631638085e+02 1.171101483205399196e+00
-1.547831096121918790e+02 1.171208232245263492e+00
-1.547807830612199211e+02 1.171313465923706776e+00
-1.547784565102479917e+02 1.171417138714625494e+00
-1.547761299592760622e+02 1.171519311890549808e+00
-1.547738034083041043e+02 1.171619943779963924e+00
-1.547714768573321749e+02 1.171719117411625266e+00
-1.547691503063602454e+02 1.171816876998995172e+00
-1.547668237553882875e+02 1.171913302564806969e+00
-1.547644972044163296e+02 1.172008520017667310e+00
-1.547621706534444286e+02 1.172102526846957593e+00
-1.547598441024724707e+02 1.172195390752436728e+00
-1.547575175515005128e+02 1.172287139671731149e+00
-1.547551910005285833e+02 1.172377851339072352e+00
-1.547528644495566539e+02 1.172467727548765826e+00
-1.547505378985846960e+02 1.172556819178483645e+00
-1.547482113476127665e+02 1.172645466245133106e+00
-1.547458847966408371e+02 1.172733965758891772e+00
-1.547435582456688792e+02 1.172822355397777461e+00
-1.547412316946969497e+02 1.172910965667302019e+00
-1.547389051437250203e+02 1.172999952063377593e+00
-1.547365785927530624e+02 1.173089000199227128e+00
-1.547342520417811329e+02 1.173177969566976397e+00
-1.547319254908091750e+02 1.173266859711760812e+00
-1.547295989398372456e+02 1.173355577239570069e+00
-1.547272723888653161e+02 1.173444141663853246e+00
-1.547249458378933582e+02 1.173532387220280970e+00
-1.547226192869214287e+02 1.173620173843149095e+00
-1.547202927359494993e+02 1.173707529602605826e+00
-1.547179661849775414e+02 1.173794654532614778e+00
-1.547156396340056119e+02 1.173881533079375927e+00
-1.547133130830336825e+02 1.173967894389581268e+00
-1.547109865320617246e+02 1.174053532440079151e+00
-1.547086599810897951e+02 1.174138024692412463e+00
-1.547063334301178656e+02 1.174221042436808249e+00
-1.547040068791459078e+02 1.174302779383969764e+00
-1.547016803281739499e+02 1.174383293357675440e+00
-1.546993537772020488e+02 1.174462432519328248e+00
-1.546970272262300909e+02 1.174540212881319601e+00
-1.546947006752581331e+02 1.174616624926781094e+00
-1.546923741242862036e+02 1.174691737680924941e+00
-1.546900475733142741e+02 1.174765554726088679e+00
-1.546877210223423447e+02 1.174838125446555637e+00
-1.546853944713703868e+02 1.174909502854615484e+00
-1.546830679203984573e+02 1.174979599826087462e+00
-1.546807413694265279e+02 1.175048657621251325e+00
-1.546784148184545700e+02 1.175116956682578540e+00
-1.546760882674826405e+02 1.175184462443429556e+00
-1.546737617165106826e+02 1.175251161990274573e+00
-1.546714351655387247e+02 1.175316927575436710e+00
-1.546691086145668237e+02 1.175381640168976727e+00
-1.546667820635948658e+02 1.175445341193112947e+00
-1.546644555126229363e+02 1.175507943725560667e+00
-1.546621289616509785e+02 1.175569436752990748e+00
-1.546598024106790774e+02 1.175629840667924864e+00
-1.546574758597071195e+02 1.175689181036971842e+00
-1.546551493087351616e+02 1.175747678355720360e+00
-1.546528227577632322e+02 1.175805497620218576e+00
-1.546504962067912743e+02 1.175862639804214682e+00
-1.546481696558193732e+02 1.175918976062713561e+00
-1.546458431048474154e+02 1.175974325795118958e+00
-1.546435165538754575e+02 1.176028711632377988e+00
-1.546411900029035280e+02 1.176082288134081555e+00
-1.546388634519315985e+02 1.176135211449200302e+00
-1.546365369009596691e+02 1.176187636009890625e+00
-1.546342103499877112e+02 1.176239498325253985e+00
-1.546318837990157817e+02 1.176290624618529623e+00
-1.546295572480438238e+02 1.176341035544367086e+00
-1.546272306970719228e+02 1.176391032672662540e+00
-1.546249041460999649e+02 1.176440913860061555e+00
-1.546225775951280070e+02 1.176490896895368010e+00
-1.546202510441560776e+02 1.176541143858137906e+00
-1.546179244931841481e+02 1.176591739712416596e+00
-1.546155979422121902e+02 1.176642720717203661e+00
-1.546132713912402608e+02 1.176694173785434616e+00
-1.546109448402683029e+02 1.176746177515165748e+00
-1.546086182892963734e+02 1.176798925050185129e+00
-1.546062917383244155e+02 1.176852630782068809e+00
-1.546039651873525145e+02 1.176907393847785865e+00
-1.546016386363805566e+02 1.176963338751083388e+00
-1.545993120854085987e+02 1.177020452300785447e+00
-1.545969855344366692e+02 1.177078773156511327e+00
-1.545946589834647398e+02 1.177138532950045668e+00
-1.545923324324927819e+02 1.177199985381727210e+00
-1.545900058815208524e+02 1.177263189170189239e+00
-1.545876793305489230e+02 1.177328098525999955e+00
-1.545853527795769651e+02 1.177394747297386912e+00
-1.545830262286050356e+02 1.177463297964585820e+00
-1.545806996776331061e+02 1.177534016827768593e+00
-1.545783731266611483e+02 1.177607071372631653e+00
-1.545760465756892188e+02 1.177682504610276348e+00
-1.545737200247172609e+02 1.177760347405854446e+00
-1.545713934737453314e+02 1.177840663909795804e+00
-1.545690669227734020e+02 1.177923601478412463e+00
-1.545667403718014441e+02 1.178009340788860104e+00
-1.545644138208295146e+02 1.178097958195854167e+00
-1.545620872698575852e+02 1.178189381991712192e+00
-1.545597607188856273e+02 1.178283526286396876e+00
-1.545574341679136978e+02 1.178380193833912459e+00
-1.545551076169417684e+02 1.178479289527791574e+00
-1.545527810659698105e+02 1.178580934461209040e+00
-1.545504545149978526e+02 1.178685297816107758e+00
-1.545481279640259515e+02 1.178792514396627800e+00
-1.545458014130539937e+02 1.178902736054928457e+00
-1.545434748620820358e+02 1.179016176327654097e+00
-1.545411483111101063e+02 1.179132996778770481e+00
-1.545388217601381768e+02 1.179253160375939080e+00
-1.545364952091662190e+02 1.179376551622829616e+00
-1.545341686581942895e+02 1.179503187094980809e+00
-1.545318421072223600e+02 1.179633054505791590e+00
-1.545295155562504021e+02 1.179766091655517934e+00
-1.545271890052784727e+02 1.179902076328414928e+00
-1.545248624543065432e+02 1.180040907975965281e+00
-1.545225359033345853e+02 1.180182712743227169e+00
-1.545202093523626274e+02 1.180327715705499658e+00
-1.545178828013906980e+02 1.180476272864202869e+00
-1.545155562504187969e+02 1.180628551160119777e+00
-1.545132296994468390e+02 1.180784635811090721e+00
-1.545109031484748812e+02 1.180944653647080234e+00
-1.545085765975029517e+02 1.181108725390281888e+00
-1.545062500465309938e+02 1.181277059551606223e+00
-1.545039234955590928e+02 1.181449678825651217e+00
-1.545015969445871349e+02 1.181626518797640912e+00
-1.544992703936151770e+02 1.181807563503161296e+00
-1.544969438426432475e+02 1.181992452794646153e+00
-1.544946172916713181e+02 1.182180741922804534e+00
-1.544922907406993886e+02 1.182372054613847645e+00
-1.544899641897274307e+02 1.182566094158931769e+00
-1.544876376387554728e+02 1.182762931108851001e+00
-1.544853110877835718e+02 1.182962863772059503e+00
-1.544829845368116423e+02 1.183165835186987369e+00
-1.544806579858396844e+02 1.183371226905904905e+00
-1.544783314348677266e+02 1.183578598303785645e+00
-1.544760048838958255e+02 1.183788111727415382e+00
-1.544736783329238676e+02 1.183999934873269710e+00
-1.544713517819519097e+02 1.184214049098824439e+00
-1.544690252309799803e+02 1.184430413454775621e+00
-1.544666986800080224e+02 1.184649136678991299e+00
-1.544643721290360645e+02 1.184870418431521744e+00
-1.544620455780641635e+02 1.185094187014444467e+00
-1.544597190270922340e+02 1.185320583667863303e+00
-1.544573924761202761e+02 1.185549592166813992e+00
-1.544550659251483182e+02 1.185781023187221228e+00
-1.544527393741764172e+02 1.186014981078223007e+00
-1.544504128232044593e+02 1.186251761934335791e+00
-1.544480862722325298e+02 1.186491617047815472e+00
-1.544457597212605720e+02 1.186734314167714688e+00
-1.544434331702886425e+02 1.186979635335417393e+00
-1.544411066193167130e+02 1.187227520179617413e+00
-1.544387800683447551e+02 1.187477869758629678e+00
-1.544364535173728257e+02 1.187730676343530467e+00
-1.544341269664008678e+02 1.187985865447739542e+00
-1.544318004154289383e+02 1.188243332268324126e+00
-1.544294738644570089e+02 1.188503150935848574e+00
-1.544271473134850510e+02 1.188765623234083524e+00
-1.544248207625131215e+02 1.189030828054314481e+00
-1.544224942115411920e+02 1.189298672213520813e+00
-1.544201676605692342e+02 1.189568940007376119e+00
-1.544178411095973047e+02 1.189841321758912995e+00
-1.544155145586253468e+02 1.190115483429843524e+00
-1.544131880076534173e+02 1.190390981147764204e+00
-1.544108614566814879e+02 1.190667580002420456e+00
-1.544085349057095300e+02 1.190945079910128657e+00
-1.544062083547376005e+02 1.191223371532414532e+00
-1.544038818037656711e+02 1.191502519301113727e+00
-1.544015552527937132e+02 1.191782699090520259e+00
-1.543992287018217837e+02 1.192064099110591302e+00
-1.543969021508498543e+02 1.192346867593459869e+00
-1.543945755998778964e+02 1.192630841421214560e+00
-1.543922490489059385e+02 1.192915867313441458e+00
-1.543899224979340374e+02 1.193201898901291136e+00
-1.543875959469620796e+02 1.193488718749955213e+00
-1.543852693959901217e+02 1.193776223181902463e+00
-1.543829428450181922e+02 1.194064374038690923e+00
-1.543806162940462627e+02 1.194353057676819541e+00
-1.543782897430743049e+02 1.194642105612553351e+00
-1.543759631921023754e+02 1.194931395197130097e+00
-1.543736366411304459e+02 1.195221002301827262e+00
-1.543713100901585165e+02 1.195511012081069246e+00
-1.543689835391865586e+02 1.195801295458035929e+00
-1.543666569882146291e+02 1.196091709090830735e+00
-1.543643304372426712e+02 1.196381965183811458e+00
-1.543620038862707418e+02 1.196671903290601247e+00
-1.543596773352988123e+02 1.196961530128550555e+00
-1.543573507843268544e+02 1.197250829027143526e+00
-1.543550242333549249e+02 1.197539890681554420e+00
-1.543526976823829671e+02 1.197828695032162383e+00
-1.543503711314110376e+02 1.198117091885738228e+00
-1.543480445804391081e+02 1.198405066850092071e+00
-1.543457180294671502e+02 1.198692840457271203e+00
-1.543433914784952208e+02 1.198980450708866163e+00
-1.543410649275232913e+02 1.199267750663652876e+00
-1.543387383765513334e+02 1.199554667559868726e+00
-1.543364118255794040e+02 1.199841346048220014e+00
-1.543340852746074461e+02 1.200127998257950024e+00
-1.543317587236355450e+02 1.200414671045989534e+00
-1.543294321726635872e+02 1.200701357786537304e+00
-1.543271056216916577e+02 1.200988385290959082e+00
-1.543247790707196998e+02 1.201276069561147519e+00
-1.543224525197477419e+02 1.201564363842419159e+00
-1.543201259687758409e+02 1.201853130032218386e+00
-1.543177994178038830e+02 1.202142234376725627e+00
-1.543154728668319535e+02 1.202431690488299898e+00
-1.543131463158599956e+02 1.202721619164997424e+00
-1.543108197648880946e+02 1.203012032897849748e+00
-1.543084932139161367e+02 1.203302667543123983e+00
-1.543061666629441788e+02 1.203593316470345842e+00
-1.543038401119722494e+02 1.203883953184733180e+00
-1.543015135610002915e+02 1.204174469820899374e+00
-1.542991870100283620e+02 1.204464768340449465e+00
-1.542968604590564325e+02 1.204755000048717273e+00
-1.542945339080844747e+02 1.205044904762651692e+00
-1.542922073571125452e+02 1.205334139487931555e+00
-1.542898808061406157e+02 1.205622904506149728e+00
-1.542875542551686863e+02 1.205911274244698017e+00
-1.542852277041967284e+02 1.206199242246654091e+00
-1.542829011532247705e+02 1.206486771030133909e+00
-1.542805746022528410e+02 1.206773669512803737e+00
-1.542782480512809116e+02 1.207059793273375092e+00
-1.542759215003089821e+02 1.207345260433133616e+00
-1.542735949493370242e+02 1.207630535493940060e+00
-1.542712683983650948e+02 1.207915914374215305e+00
-1.542689418473931653e+02 1.208201383834167419e+00
-1.542666152964212074e+02 1.208486960290525269e+00
-1.542642887454492779e+02 1.208772501186451631e+00
-1.542619621944773201e+02 1.209057993043492152e+00
-1.542596356435053906e+02 1.209343641749995202e+00
-1.542573090925334327e+02 1.209629686659705161e+00
-1.542549825415615032e+02 1.209916312591464926e+00
-1.542526559905895738e+02 1.210203488739052480e+00
-1.542503294396176159e+02 1.210491301392281338e+00
-1.542480028886456864e+02 1.210779928177200926e+00
-1.542456763376737570e+02 1.211069412443287474e+00
-1.542433497867017991e+02 1.211359668479746521e+00
-1.542410232357298412e+02 1.211650674606346456e+00
-1.542386966847579401e+02 1.211942610673617082e+00
-1.542363701337859823e+02 1.212235606547521272e+00
-1.542340435828140244e+02 1.212529563262294774e+00
-1.542317170318421233e+02 1.212824277876285217e+00
-1.542293904808701654e+02 1.213119659179211052e+00
-1.542270639298982076e+02 1.213415999529417144e+00
-1.542247373789262781e+02 1.213713503651222103e+00
-1.542224108279543486e+02 1.214012103693591138e+00
-1.542200842769823907e+02 1.214311559905375093e+00
-1.542177577260104613e+02 1.214611535067193548e+00
-1.542154311750385318e+02 1.214911890449808629e+00
-1.542131046240665739e+02 1.215212668395530216e+00
-1.542107780730946445e+02 1.215514018875496927e+00
-1.542084515221227150e+02 1.215816044766858450e+00
-1.542061249711507571e+02 1.216118723659370904e+00
-1.542037984201788277e+02 1.216422069188481947e+00
-1.542014718692068698e+02 1.216725642008439801e+00
-1.541991453182349403e+02 1.217028995649622525e+00
-1.541968187672630108e+02 1.217332326416694865e+00
-1.541944922162910530e+02 1.217635826396628929e+00
-1.541921656653191235e+02 1.217939511307941647e+00
-1.541898391143471940e+02 1.218243269694211373e+00
-1.541875125633752361e+02 1.218547108781985244e+00
-1.541851860124033067e+02 1.218850990369410470e+00
-1.541828594614313772e+02 1.219155007097294519e+00
-1.541805329104594193e+02 1.219459470465283468e+00
-1.541782063594874614e+02 1.219764229363298202e+00
-1.541758798085155604e+02 1.220069131751439162e+00
-1.541735532575436025e+02 1.220373999514337449e+00
-1.541712267065716446e+02 1.220678503391676273e+00
-1.541689001555997152e+02 1.220982727513135524e+00
-1.541665736046278141e+02 1.221286946600888212e+00
-1.541642470536558562e+02 1.221591179505940872e+00
-1.541619205026838983e+02 1.221895159997393066e+00
-1.541595939517119689e+02 1.222198776946717302e+00
-1.541572674007400110e+02 1.222502112436785637e+00
-1.541549408497680815e+02 1.222805203700674914e+00
-1.541526142987961521e+02 1.223108154824806615e+00
-1.541502877478241942e+02 1.223411012313167179e+00
-1.541479611968522647e+02 1.223713573531001853e+00
-1.541456346458803353e+02 1.224016062701862584e+00
-1.541433080949084058e+02 1.224318838178960700e+00
-1.541409815439364479e+02 1.224621910766637622e+00
-1.541386549929644900e+02 1.224925141858983491e+00
-1.541363284419925890e+02 1.225228309024757767e+00
-1.541340018910206311e+02 1.225531209194249849e+00
-1.541316753400487016e+02 1.225833850204215425e+00
-1.541293487890767437e+02 1.226136344556191693e+00
-1.541270222381047859e+02 1.226438635119114107e+00
-1.541246956871328848e+02 1.226740688262724310e+00
-1.541223691361609269e+02 1.227042248933958080e+00
-1.541200425851889975e+02 1.227343158159932779e+00
-1.541177160342170396e+02 1.227643525055017726e+00
-1.541153894832450817e+02 1.227943422856080602e+00
-1.541130629322731806e+02 1.228243011549591035e+00
-1.541107363813012512e+02 1.228542341429924800e+00
-1.541084098303292933e+02 1.228841535290261522e+00
-1.541060832793573354e+02 1.229140599726805005e+00
-1.541037567283854344e+02 1.229439019958101786e+00
-1.541014301774134765e+02 1.229736309697782470e+00
-1.540991036264415186e+02 1.230032193686086517e+00
-1.540967770754696176e+02 1.230326669883705648e+00
-1.540944505244976597e+02 1.230619855668816598e+00
-1.540921239735257018e+02 1.230911922878939802e+00
-1.540897974225537723e+02 1.231203184781539894e+00
-1.540874708715818429e+02 1.231493890122689283e+00
-1.540851443206098850e+02 1.231784448769312812e+00
-1.540828177696379271e+02 1.232074863092633699e+00
-1.540804912186660260e+02 1.232364764479798369e+00
-1.540781646676940682e+02 1.232654219477024471e+00
-1.540758381167221103e+02 1.232943197358833398e+00
-1.540735115657501808e+02 1.233231528391433907e+00
-1.540711850147782513e+02 1.233519481254995886e+00
-1.540688584638062935e+02 1.233807339661048053e+00
-1.540665319128343640e+02 1.234095160007249170e+00
-1.540642053618624345e+02 1.234383143758563950e+00
-1.540618788108904766e+02 1.234671508182029642e+00
-1.540595522599185472e+02 1.234960403667469953e+00
-1.540572257089466177e+02 1.235250039952034529e+00
-1.540548991579746598e+02 1.235540597890302017e+00
-1.540525726070027304e+02 1.235832333498501079e+00
-1.540502460560307725e+02 1.236125350305212311e+00
-1.540479195050588430e+02 1.236419655751940461e+00
-1.540455929540869136e+02 1.236715237633554620e+00
-1.540432664031149557e+02 1.237012041438881438e+00
-1.540409398521430262e+02 1.237310012616529509e+00
-1.540386133011710967e+02 1.237609065770278738e+00
-1.540362867501991389e+02 1.237909213300008693e+00
-1.540339601992272094e+02 1.238210398305927606e+00
-1.540316336482552799e+02 1.238512572881764306e+00
-1.540293070972833220e+02 1.238815608996552742e+00
-1.540269805463113642e+02 1.239119349249946822e+00
-1.540246539953394631e+02 1.239423786765298852e+00
-1.540223274443675336e+02 1.239728772051732930e+00
-1.540200008933955758e+02 1.240034004574065651e+00
-1.540176743424236179e+02 1.240339658546725232e+00
-1.540153477914516884e+02 1.240645946652005227e+00
-1.540130212404797305e+02 1.240952742937093234e+00
-1.540106946895078295e+02 1.241260032454393425e+00
-1.540083681385358716e+02 1.241567831414080558e+00
-1.540060415875639137e+02 1.241876409046297702e+00
-1.540037150365919842e+02 1.242186291951468124e+00
-1.540013884856200548e+02 1.242497736256300778e+00
-1.539990619346481253e+02 1.242810846494532662e+00
-1.539967353836761674e+02 1.243125658050752591e+00
-1.539944088327042095e+02 1.243442014929077466e+00
-1.539920822817323085e+02 1.243759899898553956e+00
-1.539897557307603506e+02 1.244079410053763102e+00
-1.539874291797884212e+02 1.244400673166584204e+00
-1.539851026288164633e+02 1.244723742140726452e+00
-1.539827760778445054e+02 1.245048424502901208e+00
-1.539804495268726043e+02 1.245374513745200806e+00
-1.539781229759006465e+02 1.245702008080464607e+00
-1.539757964249287170e+02 1.246031054934092275e+00
-1.539734698739567591e+02 1.246361804924582373e+00
-1.539711433229848012e+02 1.246694366341913662e+00
-1.539688167720129002e+02 1.247028904574104757e+00
-1.539664902210409707e+02 1.247365622347995417e+00
-1.539641636700690128e+02 1.247704399579325996e+00
-1.539618371190970549e+02 1.248044973317057771e+00
-1.539595105681251539e+02 1.248387194240068832e+00
-1.539571840171531960e+02 1.248731024379455157e+00
-1.539548574661812665e+02 1.249076516188237784e+00
-1.539525309152093087e+02 1.249423560439041792e+00
-1.539502043642373792e+02 1.249772227291379822e+00
-1.539478778132654213e+02 1.250122724025464871e+00
-1.539455512622934918e+02 1.250475001049124790e+00
-1.539432247113215624e+02 1.250829075918865607e+00
-1.539408981603496045e+02 1.251185083434752432e+00
-1.539385716093776750e+02 1.251543318394108928e+00
-1.539362450584057456e+02 1.251904032905116759e+00
-1.539339185074337877e+02 1.252267247257051963e+00
-1.539315919564618582e+02 1.252633038968675727e+00
-1.539292654054899288e+02 1.253001439815165874e+00
-1.539269388545179709e+02 1.253372391301948552e+00
-1.539246123035460414e+02 1.253745843519084913e+00
-1.539222857525740835e+02 1.254121894707122653e+00
-1.539199592016021541e+02 1.254500627005713520e+00
-1.539176326506302246e+02 1.254881717994304591e+00
-1.539153060996582667e+02 1.255264853998499852e+00
-1.539129795486863372e+02 1.255649942279119413e+00
-1.539106529977143794e+02 1.256036987614944866e+00
-1.539083264467424499e+02 1.256426133547360990e+00
-1.539059998957705204e+02 1.256817363239144170e+00
-1.539036733447985625e+02 1.257210603912286784e+00
-1.539013467938266331e+02 1.257605937256000450e+00
-1.538990202428547036e+02 1.258003538912620067e+00
-1.538966936918827457e+02 1.258403694815865004e+00
-1.538943671409108163e+02 1.258806550564786741e+00
-1.538920405899388584e+02 1.259211995671838391e+00
-1.538897140389669289e+02 1.259619997892476917e+00
-1.538873874879949994e+02 1.260030866332095822e+00
-1.538850609370230416e+02 1.260444879051961564e+00
-1.538827343860511121e+02 1.260861992607064552e+00
-1.538804078350791826e+02 1.261282106243471368e+00
-1.538780812841072247e+02 1.261704945872254457e+00
-1.538757547331352953e+02 1.262130115878500547e+00
-1.538734281821633658e+02 1.262557409304486677e+00
-1.538711016311914079e+02 1.262986791874085357e+00
-1.538687750802194500e+02 1.263418162385427923e+00
-1.538664485292475490e+02 1.263851300464490679e+00
-1.538641219782755911e+02 1.264286003734404584e+00
-1.538617954273036332e+02 1.264722149547993668e+00
-1.538594688763317038e+02 1.265159585605912129e+00
-1.538571423253597743e+02 1.265598190605719653e+00
-1.538548157743878164e+02 1.266037996621546258e+00
-1.538524892234158870e+02 1.266478880645764082e+00
-1.538501626724439575e+02 1.266920675649231054e+00
-1.538478361214719996e+02 1.267363590837206511e+00
-1.538455095705000701e+02 1.267807941162862440e+00
-1.538431830195281407e+02 1.268254005023939479e+00
-1.538408564685561828e+02 1.268701952077091022e+00
-1.538385299175842533e+02 1.269151669519037240e+00
-1.538362033666123239e+02 1.269603291464190153e+00
-1.538338768156403660e+02 1.270057122778525782e+00
-1.538315502646684365e+02 1.270513158842173640e+00
-1.538292237136964786e+02 1.270971472668600777e+00
-1.538268971627245776e+02 1.271432158943903268e+00
-1.538245706117526197e+02 1.271895141930006190e+00
-1.538222440607806618e+02 1.272360325475221821e+00
-1.538199175098087323e+02 1.272827680780993287e+00
-1.538175909588367745e+02 1.273297242205929214e+00
-1.538152644078648734e+02 1.273769060368520778e+00
-1.538129378568929155e+02 1.274243187450588399e+00
-1.538106113059209576e+02 1.274719828991130122e+00
-1.538082847549490282e+02 1.275199380543422301e+00
-1.538059582039770987e+02 1.275681965305708987e+00
-1.538036316530051693e+02 1.276167571087910568e+00
-1.538013051020332114e+02 1.276656476961002040e+00
-1.537989785510612535e+02 1.277148998614787256e+00
-1.537966520000893524e+02 1.277645283339809534e+00
-1.537943254491174230e+02 1.278145431941939636e+00
-1.537919988981454651e+02 1.278649417789309073e+00
-1.537896723471735072e+02 1.279157134178847688e+00
-1.537873457962016062e+02 1.279668548906325531e+00
-1.537850192452296483e+02 1.280183594021095272e+00
-1.537826926942576904e+02 1.280702184667257715e+00
-1.537803661432857609e+02 1.281224207332903875e+00
-1.537780395923138030e+02 1.281749276007160709e+00
-1.537757130413418736e+02 1.282277103505457427e+00
-1.537733864903699441e+02 1.282807591457226559e+00
-1.537710599393980146e+02 1.283340566263585725e+00
-1.537687333884260568e+02 1.283875953460910990e+00
-1.537664068374540989e+02 1.284413698117457425e+00
-1.537640802864821978e+02 1.284953706597666834e+00
-1.537617537355102399e+02 1.285495926491303731e+00
-1.537594271845383105e+02 1.286040343830082699e+00
-1.537571006335663526e+02 1.286587043287894305e+00
-1.537547740825944231e+02 1.287135920694884250e+00
-1.537524475316224937e+02 1.287686676810710695e+00
-1.537501209806505358e+02 1.288239324504392380e+00
-1.537477944296786063e+02 1.288793791282252021e+00
-1.537454678787066769e+02 1.289349543930570219e+00
-1.537431413277347190e+02 1.289906147410635251e+00
-1.537408147767627895e+02 1.290463605054655849e+00
-1.537384882257908600e+02 1.291021989388764890e+00
-1.537361616748189022e+02 1.291581187108982176e+00
-1.537338351238469443e+02 1.292140889998484310e+00
-1.537315085728750148e+02 1.292700727202851452e+00
-1.537291820219030853e+02 1.293260608611751517e+00
-1.537268554709311275e+02 1.293820520736284729e+00
-1.537245289199591980e+02 1.294380459973506481e+00
-1.537222023689872685e+02 1.294940567909379281e+00
-1.537198758180153106e+02 1.295500930184931843e+00
-1.537175492670433812e+02 1.296061680892800272e+00
-1.537152227160714517e+02 1.296623234135233504e+00
-1.537128961650994938e+02 1.297185859909274042e+00
-1.537105696141275359e+02 1.297749461248128400e+00
-1.537082430631556349e+02 1.298314191002036155e+00
-1.537059165121836770e+02 1.298880270783520752e+00
-1.537035899612117191e+02 1.299447770506634736e+00
-1.537012634102397897e+02 1.300016712715048817e+00
-1.536989368592678602e+02 1.300586915358869389e+00
-1.536966103082959023e+02 1.301158398795566606e+00
-1.536942837573239728e+02 1.301731305582250808e+00
-1.536919572063520434e+02 1.302305555404048576e+00
-1.536896306553800855e+02 1.302880941582522434e+00
-1.536873041044081560e+02 1.303457174556164055e+00
-1.536849775534362266e+02 1.304034012522256480e+00
-1.536826510024642971e+02 1.304611296416178456e+00
-1.536803244514923392e+02 1.305188807224138658e+00
-1.536779979005203813e+02 1.305766559341256183e+00
-1.536756713495484519e+02 1.306344933621471860e+00
-1.536733447985765224e+02 1.306924235590932959e+00
-1.536710182476045929e+02 1.307504599183768601e+00
-1.536686916966326351e+02 1.308085998058846178e+00
-1.536663651456607056e+02 1.308668242385431002e+00
-1.536640385946887477e+02 1.309250993246083405e+00
-1.536617120437168467e+02 1.309834138840684892e+00
-1.536593854927448888e+02 1.310417971217508804e+00
-1.536570589417729309e+02 1.311002552225967843e+00
-1.536547323908009730e+02 1.311587841331032234e+00
-1.536524058398290720e+02 1.312173887822285723e+00
-1.536500792888571425e+02 1.312760638127429935e+00
-1.536477527378851846e+02 1.313347917533818299e+00
-1.536454261869132267e+02 1.313935628221219787e+00
-1.536430996359413257e+02 1.314523914763671586e+00
-1.536407730849693678e+02 1.315112628001233519e+00
-1.536384465339974383e+02 1.315701557794360488e+00
-1.536361199830254805e+02 1.316290775331095064e+00
-1.536337934320535226e+02 1.316880313327556173e+00
-1.536314668810815647e+02 1.317470015017540463e+00
-1.536291403301096636e+02 1.318059878424165499e+00
-1.536268137791377342e+02 1.318650084162461988e+00
-1.536244872281657763e+02 1.319240809412689064e+00
-1.536221606771938184e+02 1.319832173529840835e+00
-1.536198341262219174e+02 1.320424109402867252e+00
-1.536175075752499595e+02 1.321016734451520014e+00
-1.536151810242780300e+02 1.321610343960502476e+00
-1.536128544733060721e+02 1.322205103579132901e+00
-1.536105279223341427e+02 1.322800907303963491e+00
-1.536082013713622132e+02 1.323397576443754442e+00
-1.536058748203902837e+02 1.323995250091649201e+00
-1.536035482694183258e+02 1.324594035968195804e+00
-1.536012217184463964e+02 1.325193860330739604e+00
-1.535988951674744385e+02 1.325794455615968426e+00
-1.535965686165025090e+02 1.326395476632879822e+00
-1.535942420655305796e+02 1.326996933403112644e+00
-1.535919155145586217e+02 1.327598795173461355e+00
-1.535895889635866922e+02 1.328201114936038429e+00
-1.535872624126147628e+02 1.328804051816902199e+00
-1.535849358616428049e+02 1.329407378831984010e+00
-1.535826093106708754e+02 1.330011147541604322e+00
-1.535802827596989459e+02 1.330615594731210383e+00
-1.535779562087269881e+02 1.331220542925961592e+00
-1.535756296577550302e+02 1.331825729484433118e+00
-1.535733031067831007e+02 1.332430930463151864e+00
-1.535709765558111712e+02 1.333036067188089202e+00
-1.535686500048392134e+02 1.333640888245398726e+00
-1.535663234538672839e+02 1.334245547765459117e+00
-1.535639969028953544e+02 1.334850613154217713e+00
-1.535616703519233965e+02 1.335456247339890323e+00
-1.535593438009514671e+02 1.336062327344049061e+00
-1.535570172499795376e+02 1.336668800747603081e+00
-1.535546906990075797e+02 1.337275451279456018e+00
-1.535523641480356218e+02 1.337882043068929105e+00
-1.535500375970637208e+02 1.338488476174483743e+00
-1.535477110460917629e+02 1.339094646933035371e+00
-1.535453844951198050e+02 1.339700494194749902e+00
-1.535430579441478756e+02 1.340305970995957496e+00
-1.535407313931759461e+02 1.340911375257968441e+00
-1.535384048422040166e+02 1.341516857090154780e+00
-1.535360782912320587e+02 1.342122429232156966e+00
-1.535337517402601293e+02 1.342728206509961275e+00
-1.535314251892881714e+02 1.343334132988466045e+00
-1.535290986383162419e+02 1.343940198674240749e+00
-1.535267720873443125e+02 1.344546523982094843e+00
-1.535244455363723546e+02 1.345153027018597180e+00
-1.535221189854004251e+02 1.345759436095864015e+00
-1.535197924344284672e+02 1.346365928976712478e+00
-1.535174658834565378e+02 1.346972840712133745e+00
-1.535151393324846083e+02 1.347580139668317800e+00
-1.535128127815126504e+02 1.348187882460911258e+00
-1.535104862305407210e+02 1.348796337924717204e+00
-1.535081596795687915e+02 1.349405738860494086e+00
-1.535058331285968336e+02 1.350016175886176839e+00
-1.535035065776249041e+02 1.350627511638943012e+00
-1.535011800266529747e+02 1.351239349721754746e+00
-1.534988534756810168e+02 1.351851384830004665e+00
-1.534965269247090873e+02 1.352463626938212427e+00
-1.534942003737371579e+02 1.353076110659508613e+00
-1.534918738227652000e+02 1.353688750682919828e+00
-1.534895472717932421e+02 1.354301449429237358e+00
-1.534872207208213410e+02 1.354914142141515399e+00
-1.534848941698493832e+02 1.355526717889555144e+00
-1.534825676188774537e+02 1.356139069789824125e+00
-1.534802410679054958e+02 1.356751132196327037e+00
-1.534779145169335948e+02 1.357362600769425498e+00
-1.534755879659616369e+02 1.357973153089876650e+00
-1.534732614149896790e+02 1.358582719930415017e+00
-1.534709348640177495e+02 1.359191022998046394e+00
-1.534686083130457916e+02 1.359797842534887113e+00
-1.534662817620738338e+02 1.360403229884614928e+00
-1.534639552111019327e+02 1.361007021452137700e+00
-1.534616286601299748e+02 1.361609020040213780e+00
-1.534593021091580454e+02 1.362209185773971543e+00
-1.534569755581861159e+02 1.362807541634877051e+00
-1.534546490072141864e+02 1.363404224199196380e+00
-1.534523224562422286e+02 1.363999270032575595e+00
-1.534499959052702707e+02 1.364592412978317126e+00
-1.534476693542983696e+02 1.365183290494725421e+00
-1.534453428033264117e+02 1.365771542169277541e+00
-1.534430162523544823e+02 1.366356932189137563e+00
-1.534406897013825244e+02 1.366939497982851970e+00
-1.534383631504105665e+02 1.367519277925354437e+00
-1.534360365994386655e+02 1.368096537506778843e+00
-1.534337100484667076e+02 1.368671296292331974e+00
-1.534313834974947781e+02 1.369243292447259064e+00
-1.534290569465228202e+02 1.369812471498255801e+00
-1.534267303955508908e+02 1.370378727658639439e+00
-1.534244038445789329e+02 1.370942048797413770e+00
-1.534220772936070318e+02 1.371502433981390601e+00
-1.534197507426350739e+02 1.372059929112145138e+00
-1.534174241916631161e+02 1.372614512969092315e+00
-1.534150976406912150e+02 1.373166029182440129e+00
-1.534127710897192571e+02 1.373714358847069938e+00
-1.534104445387472992e+02 1.374259209470627852e+00
-1.534081179877753698e+02 1.374800375281117759e+00
-1.534057914368034403e+02 1.375337954559485043e+00
-1.534034648858314824e+02 1.375872191349311491e+00
-1.534011383348595530e+02 1.376403322190160816e+00
-1.533988117838876235e+02 1.376931400352387813e+00
-1.533964852329156656e+02 1.377456285510800793e+00
-1.533941586819437362e+02 1.377977861553216998e+00
-1.533918321309718067e+02 1.378496125847681553e+00
-1.533895055799998488e+02 1.379011172223705506e+00
-1.533871790290278909e+02 1.379523141441008294e+00
-1.533848524780559615e+02 1.380032113389654480e+00
-1.533825259270840320e+02 1.380538047925187639e+00
-1.533801993761120741e+02 1.381040958765957782e+00
-1.533778728251401446e+02 1.381541053625367832e+00
-1.533755462741682152e+02 1.382038491991913975e+00
-1.533732197231962573e+02 1.382533235188136089e+00
-1.533708931722243278e+02 1.383025223203353304e+00
-1.533685666212523699e+02 1.383514512734097757e+00
-1.533662400702804405e+02 1.384000900861544148e+00
-1.533639135193085110e+02 1.384484311256030109e+00
-1.533615869683365531e+02 1.384965194778977837e+00
-1.533592604173646237e+02 1.385444223938216535e+00
-1.533569338663926942e+02 1.385921444388179324e+00
-1.533546073154207363e+02 1.386396758905678261e+00
-1.533522807644488068e+02 1.386870286649387607e+00
-1.533499542134768774e+02 1.387341982435482679e+00
-1.533476276625049195e+02 1.387811769998950284e+00
-1.533453011115329616e+02 1.388279671455766362e+00
-1.533429745605610606e+02 1.388745780173234579e+00
-1.533406480095891027e+02 1.389209969313752291e+00
-1.533383214586171448e+02 1.389671943660784281e+00
-1.533359949076452438e+02 1.390131393364983703e+00
-1.533336683566733143e+02 1.390588175706726659e+00
-1.533313418057013564e+02 1.391042094618962777e+00
-1.533290152547293985e+02 1.391493180187119094e+00
-1.533266887037574691e+02 1.391941571954931733e+00
-1.533243621527855112e+02 1.392387132684308249e+00
-1.533220356018136101e+02 1.392829698037622022e+00
-1.533197090508416522e+02 1.393269107172663501e+00
-1.533173824998696944e+02 1.393705245490726385e+00
-1.533150559488977649e+02 1.394138109820842741e+00
-1.533127293979258070e+02 1.394567801603195489e+00
-1.533104028469539060e+02 1.394994296181735205e+00
-1.533080762959819481e+02 1.395417425776759313e+00
-1.533057497450099902e+02 1.395837076980546376e+00
-1.533034231940380607e+02 1.396253077172019186e+00
-1.533010966430661313e+02 1.396665319328808996e+00
-1.532987700920942018e+02 1.397073769001820454e+00
-1.532964435411222439e+02 1.397478292907476938e+00
-1.532941169901502860e+02 1.397878794782730028e+00
-1.532917904391783850e+02 1.398275162631332336e+00
-1.532894638882064271e+02 1.398667651590937533e+00
-1.532871373372344976e+02 1.399056546487360331e+00
-1.532848107862625398e+02 1.399441833083528097e+00
-1.532824842352905819e+02 1.399823735884391018e+00
-1.532801576843186808e+02 1.400202425466029021e+00
-1.532778311333467514e+02 1.400578022485780449e+00
-1.532755045823747935e+02 1.400950653529078993e+00
-1.532731780314028356e+02 1.401320100173211403e+00
-1.532708514804309345e+02 1.401686092183291210e+00
-1.532685249294589767e+02 1.402048799047291183e+00
-1.532661983784870188e+02 1.402408381818514682e+00
-1.532638718275150893e+02 1.402764834890999346e+00
-1.532615452765431598e+02 1.403118216931570794e+00
-1.532592187255712020e+02 1.403468420232914182e+00
-1.532568921745992725e+02 1.403815155347623245e+00
-1.532545656236273430e+02 1.404158258206595900e+00
-1.532522390726553851e+02 1.404497703818530452e+00
-1.532499125216834557e+02 1.404833286974339623e+00
-1.532475859707115262e+02 1.405164573154837893e+00
-1.532452594197395683e+02 1.405491304965952981e+00
-1.532429328687676389e+02 1.405813435195108596e+00
-1.532406063177957094e+02 1.406130979973960526e+00
-1.532382797668237515e+02 1.406443945639926252e+00
-1.532359532158518221e+02 1.406752192663363932e+00
-1.532336266648798642e+02 1.407055835488579598e+00
-1.532313001139079347e+02 1.407355132294722866e+00
-1.532289735629360052e+02 1.407650179112383881e+00
-1.532266470119640474e+02 1.407940934587291748e+00
-1.532243204609921179e+02 1.408227393706306785e+00
-1.532219939100201884e+02 1.408509627031596656e+00
-1.532196673590482305e+02 1.408787626305347818e+00
-1.532173408080763011e+02 1.409061556662002612e+00
-1.532150142571043716e+02 1.409331460822165649e+00
-1.532126877061324137e+02 1.409597214797606801e+00
-1.532103611551604558e+02 1.409858787203163599e+00
-1.532080346041885264e+02 1.410116161705041948e+00
-1.532057080532165969e+02 1.410369158193855332e+00
-1.532033815022446390e+02 1.410617759277358996e+00
-1.532010549512727096e+02 1.410862131915072704e+00
-1.531987284003007801e+02 1.411102379359215675e+00
-1.531964018493288222e+02 1.411338607987344895e+00
-1.531940752983568927e+02 1.411570794888951097e+00
-1.531917487473849633e+02 1.411799072177797765e+00
-1.531894221964130054e+02 1.412023358460441802e+00
-1.531870956454410759e+02 1.412243408645222909e+00
-1.531847690944691465e+02 1.412459343065705530e+00
-1.531824425434971886e+02 1.412671585809801789e+00
-1.531801159925252307e+02 1.412880206381945669e+00
-1.531777894415533297e+02 1.413084925579530138e+00
-1.531754628905813718e+02 1.413285697337036684e+00
-1.531731363396094139e+02 1.413482725612743351e+00
-1.531708097886374844e+02 1.413676244586562047e+00
-1.531684832376655550e+02 1.413866614614392780e+00
-1.531661566866936255e+02 1.414054168802401756e+00
-1.531638301357216676e+02 1.414239010112084305e+00
-1.531615035847497381e+02 1.414421368248882427e+00
-1.531591770337777803e+02 1.414601306290669269e+00
-1.531568504828058508e+02 1.414778492070785987e+00
-1.531545239318339213e+02 1.414952643161546453e+00
-1.531521973808619634e+02 1.415123784138054397e+00
-1.531498708298900340e+02 1.415292133722876766e+00
-1.531475442789181045e+02 1.415457992859608938e+00
-1.531452177279461466e+02 1.415621742431470542e+00
-1.531428911769742172e+02 1.415783711179160909e+00
-1.531405646260022593e+02 1.415944243292400540e+00
-1.531382380750303582e+02 1.416103768663372842e+00
-1.531359115240584003e+02 1.416262510941716180e+00
-1.531335849730864425e+02 1.416420582445160337e+00
-1.531312584221145130e+02 1.416578033133029768e+00
-1.531289318711426120e+02 1.416735145115577410e+00
-1.531266053201706541e+02 1.416892236965924701e+00
-1.531242787691986962e+02 1.417049365528724403e+00
-1.531219522182267667e+02 1.417206546381903909e+00
-1.531196256672548088e+02 1.417363771336527245e+00
-1.531172991162828509e+02 1.417521080387256660e+00
-1.531149725653109499e+02 1.417678488997330843e+00
-1.531126460143389920e+02 1.417835957892225940e+00
-1.531103194633670626e+02 1.417993368293143597e+00
-1.531079929123951047e+02 1.418150753298135891e+00
-1.531056663614232036e+02 1.418308197026898254e+00
-1.531033398104512457e+02 1.418465724352596657e+00
-1.531010132594792879e+02 1.418623505455193001e+00
-1.530986867085073584e+02 1.418781750562796429e+00
-1.530963601575354289e+02 1.418940896964124621e+00
-1.530940336065634710e+02 1.419101325311694861e+00
-1.530917070555915416e+02 1.419263187040100016e+00
-1.530893805046195837e+02 1.419426720897305483e+00
-1.530870539536476542e+02 1.419592130374664363e+00
-1.530847274026757248e+02 1.419759619915988980e+00
-1.530824008517037953e+02 1.419929277068665563e+00
-1.530800743007318374e+02 1.420101221871025388e+00
-1.530777477497598795e+02 1.420275530110373108e+00
-1.530754211987879501e+02 1.420452167702681345e+00
-1.530730946478160206e+02 1.420631287124666464e+00
-1.530707680968440911e+02 1.420813043530631647e+00
-1.530684415458721332e+02 1.420997462161180280e+00
-1.530661149949002038e+02 1.421184310332713086e+00
-1.530637884439282743e+02 1.421373384643375815e+00
-1.530614618929563164e+02 1.421564885479374762e+00
-1.530591353419843870e+02 1.421758999070627194e+00
-1.530568087910124575e+02 1.421955209054297509e+00
-1.530544822400404996e+02 1.422153285660949340e+00
-1.530521556890685417e+02 1.422353861193323299e+00
-1.530498291380966407e+02 1.422557316117002646e+00
-1.530475025871246828e+02 1.422763595070462017e+00
-1.530451760361527249e+02 1.422972632849202279e+00
-1.530428494851807955e+02 1.423184408056546557e+00
-1.530405229342088660e+02 1.423398909414321567e+00
-1.530381963832369081e+02 1.423616331537680635e+00
-1.530358698322649786e+02 1.423836649365955553e+00
-1.530335432812930492e+02 1.424059674792834684e+00
-1.530312167303210913e+02 1.424285354328459041e+00
-1.530288901793491334e+02 1.424513626650774967e+00
-1.530265636283772324e+02 1.424744362491268124e+00
-1.530242370774052745e+02 1.424977436082865534e+00
-1.530219105264333166e+02 1.425212800071200769e+00
-1.530195839754613871e+02 1.425450265106814385e+00
-1.530172574244894577e+02 1.425689966637053274e+00
-1.530149308735174998e+02 1.425932149008286576e+00
-1.530126043225455703e+02 1.426176998729503653e+00
-1.530102777715736408e+02 1.426424866544436121e+00
-1.530079512206016830e+02 1.426675944467735269e+00
-1.530056246696297535e+02 1.426930083495264512e+00
-1.530032981186578240e+02 1.427186755198542212e+00
-1.530009715676858661e+02 1.427445786272673711e+00
-1.529986450167139367e+02 1.427707359110005569e+00
-1.529963184657419788e+02 1.427971470852695157e+00
-1.529939919147700778e+02 1.428238189100470956e+00
-1.529916653637981199e+02 1.428507460840254151e+00
-1.529893388128261620e+02 1.428779073811305755e+00
-1.529870122618542325e+02 1.429052853159053171e+00
-1.529846857108823315e+02 1.429328566344578944e+00
-1.529823591599103736e+02 1.429605984590877288e+00
-1.529800326089384157e+02 1.429885021145396173e+00
-1.529777060579664862e+02 1.430165716892672689e+00
-1.529753795069945284e+02 1.430448166070043881e+00
-1.529730529560225705e+02 1.430732579937279869e+00
-1.529707264050506694e+02 1.431019245130296991e+00
-1.529683998540787115e+02 1.431308363271866391e+00
-1.529660733031067537e+02 1.431600117505620773e+00
-1.529637467521348242e+02 1.431894699862332532e+00
-1.529614202011629231e+02 1.432192191298411243e+00
-1.529590936501909653e+02 1.432492573431829230e+00
-1.529567670992190074e+02 1.432795654317552847e+00
-1.529544405482470779e+02 1.433101341591573208e+00
-1.529521139972751484e+02 1.433409761987985087e+00
-1.529497874463031906e+02 1.433721000017076586e+00
-1.529474608953312611e+02 1.434035232506383872e+00
-1.529451343443593032e+02 1.434352567228074582e+00
-1.529428077933873453e+02 1.434672766457248061e+00
-1.529404812424154443e+02 1.434995719131503034e+00
-1.529381546914435148e+02 1.435321553211513779e+00
-1.529358281404715569e+02 1.435650461912090448e+00
-1.529335015894995990e+02 1.435982633497494998e+00
-1.529311750385276980e+02 1.436318253406320355e+00
-1.529288484875557401e+02 1.436657355637757094e+00
-1.529265219365838107e+02 1.436999593518250240e+00
-1.529241953856118528e+02 1.437344839705205768e+00
-1.529218688346399233e+02 1.437693339337572596e+00
-1.529195422836679938e+02 1.438045224979677794e+00
-1.529172157326960360e+02 1.438400375851581536e+00
-1.529148891817241065e+02 1.438758762418900217e+00
-1.529125626307521770e+02 1.439120445721786767e+00
-1.529102360797802191e+02 1.439485280750756324e+00
-1.529079095288082897e+02 1.439853444548389927e+00
-1.529055829778363602e+02 1.440225318480816696e+00
-1.529032564268644023e+02 1.440601055792120277e+00
-1.529009298758924729e+02 1.440980788728796202e+00
-1.528986033249205434e+02 1.441364770445598742e+00
-1.528962767739485855e+02 1.441753147097337928e+00
-1.528939502229766276e+02 1.442145880338333130e+00
-1.528916236720047266e+02 1.442542990476075815e+00
-1.528892971210327687e+02 1.442944460892456870e+00
-1.528869705700608108e+02 1.443350246405673998e+00
-1.528846440190888814e+02 1.443760295998154142e+00
-1.528823174681169519e+02 1.444174367242499590e+00
-1.528799909171449940e+02 1.444592240671771277e+00
-1.528776643661730645e+02 1.445014120073290664e+00
-1.528753378152011351e+02 1.445439754214228767e+00
-1.528730112642291772e+02 1.445868686500520583e+00
-1.528706847132572477e+02 1.446300975705610004e+00
-1.528683581622853183e+02 1.446736803906139235e+00
-1.528660316113133604e+02 1.447176196753398036e+00
-1.528637050603414025e+02 1.447619021545069495e+00
-1.528613785093694730e+02 1.448065313485392469e+00
-1.528590519583975436e+02 1.448515223243786121e+00
-1.528567254074255857e+02 1.448968839587826407e+00
-1.528543988564536562e+02 1.449426127164611389e+00
-1.528520723054817267e+02 1.449887167207198901e+00
-1.528497457545097689e+02 1.450352056085934427e+00
-1.528474192035378394e+02 1.450820733617279146e+00
-1.528450926525659099e+02 1.451293063847334919e+00
-1.528427661015939520e+02 1.451768783331050638e+00
-1.528404395506220226e+02 1.452248121287256666e+00
-1.528381129996500931e+02 1.452731268827493594e+00
-1.528357864486781352e+02 1.453218184347093045e+00
-1.528334598977062058e+02 1.453709103167739380e+00
-1.528311333467342479e+02 1.454204073637413552e+00
-1.528288067957623184e+02 1.454703155641718038e+00
-1.528264802447903890e+02 1.455206404821414612e+00
-1.528241536938184311e+02 1.455713762584000648e+00
-1.528218271428465016e+02 1.456225084416524984e+00
-1.528195005918745721e+02 1.456740064336668583e+00
-1.528171740409026427e+02 1.457258308253883916e+00
-1.528148474899306848e+02 1.457779333890883988e+00
-1.528125209389587553e+02 1.458302794530861535e+00
-1.528101943879867974e+02 1.458828793368718513e+00
-1.528078678370148680e+02 1.459357256367862288e+00
-1.528055412860429385e+02 1.459887979420802617e+00
-1.528032147350709806e+02 1.460420987572162321e+00
-1.528008881840990227e+02 1.460955933729771505e+00
-1.527985616331271217e+02 1.461492299320132915e+00
-1.527962350821551638e+02 1.462029789305525629e+00
-1.527939085311832343e+02 1.462568028182517299e+00
-1.527915819802112765e+02 1.463106728082140817e+00
-1.527892554292393754e+02 1.463645749017121078e+00
-1.527869288782674175e+02 1.464184926091833594e+00
-1.527846023272954596e+02 1.464724339238665962e+00
-1.527822757763235302e+02 1.465263848091323595e+00
-1.527799492253515723e+02 1.465803153721547236e+00
-1.527776226743796144e+02 1.466342116331240897e+00
-1.527752961234077134e+02 1.466880661838785516e+00
-1.527729695724357555e+02 1.467418942320811492e+00
-1.527706430214638260e+02 1.467957116084029456e+00
-1.527683164704918681e+02 1.468495176804571756e+00
-1.527659899195199671e+02 1.469033009673703649e+00
-1.527636633685480092e+02 1.469570780682538436e+00
-1.527613368175760513e+02 1.470108658072151631e+00
-1.527590102666041219e+02 1.470646586906807274e+00
-1.527566837156321924e+02 1.471184508872893204e+00
-1.527543571646602629e+02 1.471722328628669363e+00
-1.527520306136883050e+02 1.472260188870338160e+00
-1.527497040627163756e+02 1.472798467366606578e+00
-1.527473775117444461e+02 1.473337203797370654e+00
-1.527450509607724882e+02 1.473876430187175623e+00
-1.527427244098005588e+02 1.474416367861374200e+00
-1.527403978588286009e+02 1.474957069216654926e+00
-1.527380713078566714e+02 1.475498457794610641e+00
-1.527357447568847135e+02 1.476040323629215667e+00
-1.527334182059128125e+02 1.476582427232384198e+00
-1.527310916549408546e+02 1.477124617971969256e+00
-1.527287651039688967e+02 1.477666731567566227e+00
-1.527264385529969672e+02 1.478208672398714674e+00
-1.527241120020250378e+02 1.478750530111838435e+00
-1.527217854510530799e+02 1.479292240586703278e+00
-1.527194589000811504e+02 1.479833696686453370e+00
-1.527171323491092210e+02 1.480374739126450789e+00
-1.527148057981372631e+02 1.480915419618963780e+00
-1.527124792471653336e+02 1.481455779322972566e+00
-1.527101526961934042e+02 1.481995714555838228e+00
-1.527078261452214463e+02 1.482535170747131925e+00
-1.527054995942495168e+02 1.483073849368928609e+00
-1.527031730432775589e+02 1.483611312619567579e+00
-1.527008464923056295e+02 1.484147313527785617e+00
-1.526985199413337000e+02 1.484681793548410456e+00
-1.526961933903617421e+02 1.485214448074820615e+00
-1.526938668393898126e+02 1.485745096403090937e+00
-1.526915402884178832e+02 1.486273771880208150e+00
-1.526892137374459253e+02 1.486800474057689669e+00
-1.526868871864739958e+02 1.487325172117710093e+00
-1.526845606355020379e+02 1.487847709734880119e+00
-1.526822340845301085e+02 1.488368182488399638e+00
-1.526799075335581506e+02 1.488886709318473667e+00
-1.526775809825862211e+02 1.489403106457666714e+00
-1.526752544316142917e+02 1.489917202923635831e+00
-1.526729278806423338e+02 1.490428839039136033e+00
-1.526706013296704043e+02 1.490937919206590800e+00
-1.526682747786984748e+02 1.491444196797921284e+00
-1.526659482277265170e+02 1.491947382598950655e+00
-1.526636216767545591e+02 1.492447487541710638e+00
-1.526612951257826580e+02 1.492944474358655293e+00
-1.526589685748107001e+02 1.493438307076291105e+00
-1.526566420238387423e+02 1.493929057682965578e+00
-1.526543154728668412e+02 1.494416845552620332e+00
-1.526519889218948833e+02 1.494901791071612029e+00
-1.526496623709229254e+02 1.495384020192946917e+00
-1.526473358199509960e+02 1.495863615489646525e+00
-1.526450092689790949e+02 1.496340653949031818e+00
-1.526426827180071371e+02 1.496815298353577628e+00
-1.526403561670351792e+02 1.497287492389203667e+00
-1.526380296160632497e+02 1.497756910516837570e+00
-1.526357030650912918e+02 1.498223536682220747e+00
-1.526333765141193908e+02 1.498687553900285296e+00
-1.526310499631474329e+02 1.499149033609320059e+00
-1.526287234121754750e+02 1.499607984261170479e+00
-1.526263968612035455e+02 1.500064067772382659e+00
-1.526240703102315877e+02 1.500517041447122502e+00
-1.526217437592596866e+02 1.500967016379516128e+00
-1.526194172082877287e+02 1.501414091110357729e+00
-1.526170906573157708e+02 1.501857962446077943e+00
-1.526147641063438414e+02 1.502298232273713730e+00
-1.526124375553719403e+02 1.502734981519438850e+00
-1.526101110043999824e+02 1.503168288373637473e+00
-1.526077844534280246e+02 1.503598084471311713e+00
-1.526054579024560951e+02 1.504024378088672620e+00
-1.526031313514841656e+02 1.504447130345417882e+00
-1.526008048005122077e+02 1.504866182038330225e+00
-1.525984782495402783e+02 1.505281564192554988e+00
-1.525961516985683204e+02 1.505693561083313758e+00
-1.525938251475963625e+02 1.506102177306475998e+00
-1.525914985966244615e+02 1.506507487001103041e+00
-1.525891720456525320e+02 1.506909833073490690e+00
-1.525868454946805741e+02 1.507309340104955542e+00
-1.525845189437086162e+02 1.507705966674901310e+00
-1.525821923927367152e+02 1.508099671854807866e+00
-1.525798658417647573e+02 1.508490518913933487e+00
-1.525775392907927994e+02 1.508878427540535139e+00
-1.525752127398208700e+02 1.509263037174183086e+00
-1.525728861888489405e+02 1.509643907561566190e+00
-1.525705596378769826e+02 1.510020908254031236e+00
-1.525682330869050531e+02 1.510394198635368168e+00
-1.525659065359331237e+02 1.510763586689203963e+00
-1.525635799849611658e+02 1.511128804529232372e+00
-1.525612534339892363e+02 1.511489760673507599e+00
-1.525589268830173069e+02 1.511846331912175767e+00
-1.525566003320453490e+02 1.512198417710019838e+00
-1.525542737810734195e+02 1.512545861151172844e+00
-1.525519472301014616e+02 1.512888713355837522e+00
-1.525496206791295322e+02 1.513227090739691638e+00
-1.525472941281576027e+02 1.513561106027826009e+00
-1.525449675771856448e+02 1.513890940181189082e+00
-1.525426410262137153e+02 1.514216689388937720e+00
-1.525403144752417859e+02 1.514538359688517355e+00
-1.525379879242698280e+02 1.514855690199188309e+00
-1.525356613732978985e+02 1.515168636415250569e+00
-1.525333348223259691e+02 1.515477319905508269e+00
-1.525310082713540112e+02 1.515781511607151133e+00
-1.525286817203820533e+02 1.516080961573338826e+00
-1.525263551694101523e+02 1.516375637445068314e+00
-1.525240286184381944e+02 1.516665715998679387e+00
-1.525217020674662365e+02 1.516951242481807904e+00
-1.525193755164943354e+02 1.517232015820490609e+00
-1.525170489655223776e+02 1.517507932311844110e+00
-1.525147224145504197e+02 1.517779148392641053e+00
-1.525123958635784902e+02 1.518045815388740394e+00
-1.525100693126065607e+02 1.518308105740922898e+00
-1.525077427616346029e+02 1.518566181146969507e+00
-1.525054162106626450e+02 1.518819950787819062e+00
-1.525030896596907439e+02 1.519069306536356967e+00
-1.525007631087187860e+02 1.519314125793541193e+00
-1.524984365577468566e+02 1.519554398538838891e+00
-1.524961100067748987e+02 1.519790466741705703e+00
-1.524937834558029692e+02 1.520022719801483735e+00
-1.524914569048310113e+02 1.520251209158901773e+00
-1.524891303538591103e+02 1.520475841607657808e+00
-1.524868038028871524e+02 1.520696611699546841e+00
-1.524844772519151945e+02 1.520913512793787836e+00
-1.524821507009432651e+02 1.521126487919106207e+00
-1.524798241499713356e+02 1.521335556763239394e+00
-1.524774975989994061e+02 1.521540686012372579e+00
-1.524751710480274483e+02 1.521742477212830735e+00
-1.524728444970554904e+02 1.521941480784422041e+00
-1.524705179460835609e+02 1.522137512630475475e+00
-1.524681913951116314e+02 1.522330454099154018e+00
-1.524658648441397020e+02 1.522520415065065080e+00
-1.524635382931677441e+02 1.522707562891719046e+00
-1.524612117421958146e+02 1.522891916801213830e+00
-1.524588851912238852e+02 1.523073474735751942e+00
-1.524565586402519557e+02 1.523252347319072886e+00
-1.524542320892799978e+02 1.523428569774862185e+00
-1.524519055383080399e+02 1.523601978713137406e+00
-1.524495789873360820e+02 1.523772498539761378e+00
-1.524472524363641810e+02 1.523939996785528717e+00
-1.524449258853922515e+02 1.524104130432503812e+00
-1.524425993344202936e+02 1.524264702574419594e+00
-1.524402727834483358e+02 1.524422095079744022e+00
-1.524379462324764347e+02 1.524576445466302221e+00
-1.524356196815044768e+02 1.524727692390425382e+00
-1.524332931305325474e+02 1.524876040861790738e+00
-1.524309665795605895e+02 1.525021377427672853e+00
-1.524286400285886316e+02 1.525163664894549465e+00
-1.524263134776167021e+02 1.525302839885008144e+00
-1.524239869266447727e+02 1.525438667891833688e+00
-1.524216603756728432e+02 1.525571073880666706e+00
-1.524193338247008853e+02 1.525700079737813963e+00
-1.524170072737289559e+02 1.525825725593142002e+00
-1.524146807227570264e+02 1.525948346006514411e+00
-1.524123541717850685e+02 1.526068330445816246e+00
-1.524100276208131390e+02 1.526185737999447678e+00
-1.524077010698412096e+02 1.526300356010026338e+00
-1.524053745188692517e+02 1.526411866241327520e+00
-1.524030479678973222e+02 1.526520291897451642e+00
-1.524007214169253643e+02 1.526625732013447756e+00
-1.523983948659534349e+02 1.526728213236682175e+00
-1.523960683149815054e+02 1.526827842916718136e+00
-1.523937417640095475e+02 1.526924730529459984e+00
-1.523914152130376181e+02 1.527018934539869255e+00
-1.523890886620656886e+02 1.527110392225732083e+00
-1.523867621110937307e+02 1.527199261958717580e+00
-1.523844355601218012e+02 1.527285622381953312e+00
-1.523821090091498718e+02 1.527369515125282184e+00
-1.523797824581779139e+02 1.527451240011664435e+00
-1.523774559072059844e+02 1.527531290234027894e+00
-1.523751293562340550e+02 1.527610028535265618e+00
-1.523728028052620971e+02 1.527687496346419982e+00
-1.523704762542901392e+02 1.527763961359078326e+00
-1.523681497033182382e+02 1.527839899459311646e+00
-1.523658231523462803e+02 1.527915545492469107e+00
-1.523634966013743224e+02 1.527991023205543364e+00
-1.523611700504023929e+02 1.528066510022660029e+00
-1.523588434994304635e+02 1.528141810385678090e+00
-1.523565169484585056e+02 1.528216753763081970e+00
-1.523541903974865761e+02 1.528291243167675617e+00
-1.523518638465146466e+02 1.528365151265185462e+00
-1.523495372955426888e+02 1.528438439838794460e+00
-1.523472107445707593e+02 1.528511020783172913e+00
-1.523448841935988298e+02 1.528582550850397848e+00
-1.523425576426268719e+02 1.528652988921590739e+00
-1.523402310916549141e+02 1.528722562970594945e+00
-1.523379045406829846e+02 1.528791131952755622e+00
-1.523355779897110551e+02 1.528858477043479214e+00
-1.523332514387391257e+02 1.528924449736534408e+00
-1.523309248877671678e+02 1.528989022550304888e+00
-1.523285983367952383e+02 1.529052482788661127e+00
-1.523262717858232804e+02 1.529115187637434259e+00
-1.523239452348513510e+02 1.529177321286972591e+00
-1.523216186838794215e+02 1.529239361601090197e+00
-1.523192921329074636e+02 1.529301492537567864e+00
-1.523169655819355341e+02 1.529363561164844620e+00
-1.523146390309635763e+02 1.529425656500572606e+00
-1.523123124799916468e+02 1.529487472941973403e+00
-1.523099859290197173e+02 1.529548513645723640e+00
-1.523076593780477594e+02 1.529608673300284272e+00
-1.523053328270758584e+02 1.529668008562242942e+00
-1.523030062761039005e+02 1.529726439456909004e+00
-1.523006797251319426e+02 1.529783830684304347e+00
-1.522983531741600132e+02 1.529840207411239383e+00
-1.522960266231881121e+02 1.529895189214821150e+00
-1.522937000722161542e+02 1.529948557434531731e+00
-1.522913735212441964e+02 1.530000548355876067e+00
-1.522890469702722669e+02 1.530051333133048974e+00
-1.522867204193003090e+02 1.530101003148602201e+00
-1.522843938683283511e+02 1.530149514333862371e+00
-1.522820673173564501e+02 1.530196879862230519e+00
-1.522797407663844922e+02 1.530243246108279109e+00
-1.522774142154125343e+02 1.530288811684287209e+00
-1.522750876644406048e+02 1.530333746576280962e+00
-1.522727611134687038e+02 1.530378064068179889e+00
-1.522704345624967459e+02 1.530421523033125952e+00
-1.522681080115247880e+02 1.530464203544027013e+00
-1.522657814605528586e+02 1.530506252365917641e+00
-1.522634549095809291e+02 1.530547572706673742e+00
-1.522611283586089996e+02 1.530588393056385943e+00
-1.522588018076370417e+02 1.530628786198935165e+00
-1.522564752566650839e+02 1.530668472621748988e+00
-1.522541487056931544e+02 1.530707460970173184e+00
-1.522518221547212249e+02 1.530745937534517598e+00
-1.522494956037492955e+02 1.530783748671679767e+00
-1.522471690527773376e+02 1.530820600424887212e+00
-1.522448425018053797e+02 1.530856293505476806e+00
-1.522425159508334787e+02 1.530890871870801861e+00
-1.522401893998615208e+02 1.530924553449051873e+00
-1.522378628488895913e+02 1.530957257025352902e+00
-1.522355362979176334e+02 1.530988802133577575e+00
-1.522332097469456755e+02 1.531019350066201490e+00
-1.522308831959737745e+02 1.531049248676680907e+00
-1.522285566450018166e+02 1.531078808051860918e+00
-1.522262300940298871e+02 1.531108091859154863e+00
-1.522239035430579577e+02 1.531137399866818516e+00
-1.522215769920859998e+02 1.531167056394108217e+00
-1.522192504411140703e+02 1.531196964603405375e+00
-1.522169238901421409e+02 1.531227326489838614e+00
-1.522145973391701830e+02 1.531258295441500605e+00
-1.522122707881982251e+02 1.531289775931091279e+00
-1.522099442372263240e+02 1.531321945224820791e+00
-1.522076176862543662e+02 1.531355147556208607e+00
-1.522052911352824083e+02 1.531389407949130588e+00
-1.522029645843104788e+02 1.531424453565421784e+00
-1.522006380333385493e+02 1.531460319470174358e+00
-1.521983114823665915e+02 1.531497087387333478e+00
-1.521959849313946620e+02 1.531534851308142819e+00
-1.521936583804227325e+02 1.531573935674554798e+00
-1.521913318294507746e+02 1.531614416630741271e+00
-1.521890052784788452e+02 1.531656302469938780e+00
-1.521866787275069157e+02 1.531699650703920890e+00
-1.521843521765349578e+02 1.531744318056283305e+00
-1.521820256255630284e+02 1.531790484291774668e+00
-1.521796990745910705e+02 1.531838484552539681e+00
-1.521773725236191410e+02 1.531888454817675660e+00
-1.521750459726472116e+02 1.531940551687842822e+00
-1.521727194216752537e+02 1.531994845882528322e+00
-1.521703928707033242e+02 1.532051388577130746e+00
-1.521680663197313947e+02 1.532110217544661923e+00
-1.521657397687594369e+02 1.532171049493457948e+00
-1.521634132177875074e+02 1.532233607544282616e+00
-1.521610866668155495e+02 1.532298097715852236e+00
-1.521587601158436200e+02 1.532364791510867574e+00
-1.521564335648716622e+02 1.532433824529319866e+00
-1.521541070138997327e+02 1.532505197257912677e+00
-1.521517804629278032e+02 1.532579062118990532e+00
-1.521494539119558738e+02 1.532655458763429346e+00
-1.521471273609839159e+02 1.532734656768428350e+00
-1.521448008100119864e+02 1.532817266631456343e+00
-1.521424742590400285e+02 1.532903383871385472e+00
-1.521401477080681275e+02 1.532992912295725096e+00
-1.521378211570961696e+02 1.533086016190297052e+00
-1.521354946061242117e+02 1.533182916204665291e+00
-1.521331680551522538e+02 1.533283492767119505e+00
-1.521308415041803528e+02 1.533387504823964909e+00
-1.521285149532084233e+02 1.533494875000690261e+00
-1.521261884022364654e+02 1.533605685712226885e+00
-1.521238618512645075e+02 1.533720015797195968e+00
-1.521215353002925781e+02 1.533837792952148726e+00
-1.521192087493206486e+02 1.533958791600334104e+00
-1.521168821983487192e+02 1.534082743973080643e+00
-1.521145556473767613e+02 1.534209305270311408e+00
-1.521122290964048034e+02 1.534338449809032889e+00
-1.521099025454329023e+02 1.534470358615492191e+00
-1.521075759944609445e+02 1.534605109287715319e+00
-1.521052494434890150e+02 1.534742766257766400e+00
-1.521029228925170571e+02 1.534883322811446016e+00
-1.521005963415450992e+02 1.535026761661469230e+00
-1.520982697905731982e+02 1.535172802004943993e+00
-1.520959432396012403e+02 1.535321224500762805e+00
-1.520936166886293108e+02 1.535471842058982794e+00
-1.520912901376573529e+02 1.535624048040823864e+00
-1.520889635866854519e+02 1.535777231049098912e+00
-1.520866370357134940e+02 1.535931197516443802e+00
-1.520843104847415646e+02 1.536085714812000846e+00
-1.520819839337696067e+02 1.536240776599285374e+00
-1.520796573827976488e+02 1.536396565571690243e+00
-1.520773308318257193e+02 1.536553279261394067e+00
-1.520750042808537899e+02 1.536711227120246770e+00
-1.520726777298818604e+02 1.536870690122910332e+00
-1.520703511789099025e+02 1.537032213658141577e+00
-1.520680246279379730e+02 1.537196122752471084e+00
-1.520656980769660436e+02 1.537362534428825755e+00
-1.520633715259940857e+02 1.537531588690725481e+00
-1.520610449750221562e+02 1.537703452090002143e+00
-1.520587184240502268e+02 1.537878176746761527e+00
-1.520563918730782689e+02 1.538055552800792425e+00
-1.520540653221063110e+02 1.538235332043659032e+00
-1.520517387711343815e+02 1.538417278365897811e+00
-1.520494122201624521e+02 1.538601464428581700e+00
-1.520470856691904942e+02 1.538788078951116578e+00
-1.520447591182185647e+02 1.538977320813373018e+00
-1.520424325672466352e+02 1.539169274550014066e+00
-1.520401060162746774e+02 1.539364021226473200e+00
-1.520377794653027479e+02 1.539561577814525739e+00
-1.520354529143308184e+02 1.539761944897859669e+00
-1.520331263633588605e+02 1.539965451285389308e+00
-1.520307998123869311e+02 1.540172284840390260e+00
-1.520284732614150016e+02 1.540382546758732873e+00
-1.520261467104430437e+02 1.540596369342093208e+00
-1.520238201594711143e+02 1.540813830528527051e+00
-1.520214936084991564e+02 1.541035072325426025e+00
-1.520191670575272269e+02 1.541259824377293475e+00
-1.520168405065552975e+02 1.541487797071046773e+00
-1.520145139555833396e+02 1.541718837193032376e+00
-1.520121874046114101e+02 1.541952742084409245e+00
-1.520098608536394806e+02 1.542189487212859866e+00
-1.520075343026675228e+02 1.542429093617216473e+00
-1.520052077516955933e+02 1.542671610891595435e+00
-1.520028812007236638e+02 1.542917333409410396e+00
-1.520005546497517059e+02 1.543166542140519182e+00
-1.519982280987797481e+02 1.543419054587059192e+00
-1.519959015478078470e+02 1.543674667439059567e+00
-1.519935749968358891e+02 1.543933236559970057e+00
-1.519912484458639312e+02 1.544194660244970541e+00
-1.519889218948920018e+02 1.544458992231449335e+00
-1.519865953439200723e+02 1.544726371426775824e+00
-1.519842687929481144e+02 1.544996930446941308e+00
-1.519819422419761850e+02 1.545270657149480975e+00
-1.519796156910042555e+02 1.545547479262160406e+00
-1.519772891400322976e+02 1.545827455503320014e+00
-1.519749625890603397e+02 1.546110471110158091e+00
-1.519726360380884387e+02 1.546396444210190513e+00
-1.519703094871164808e+02 1.546685416874045815e+00
-1.519679829361445229e+02 1.546977610475323450e+00
-1.519656563851726219e+02 1.547273082561476887e+00
-1.519633298342006640e+02 1.547571923634960989e+00
-1.519610032832287345e+02 1.547874403723543679e+00
-1.519586767322567766e+02 1.548180454071731438e+00
-1.519563501812848756e+02 1.548490205834604394e+00
-1.519540236303129177e+02 1.548803867358009345e+00
-1.519516970793409598e+02 1.549121453839270579e+00
-1.519493705283690304e+02 1.549443250050082099e+00
-1.519470439773970725e+02 1.549769255981743754e+00
-1.519447174264251714e+02 1.550098965561466535e+00
-1.519423908754532135e+02 1.550432195882691877e+00
-1.519400643244812557e+02 1.550769030869555420e+00
-1.519377377735093262e+02 1.551109473935051275e+00
-1.519354112225373683e+02 1.551453579547046546e+00
-1.519330846715654673e+02 1.551801645968144072e+00
-1.519307581205935094e+02 1.552153959264424676e+00
-1.519284315696215515e+02 1.552510526034210248e+00
-1.519261050186496220e+02 1.552871004676166677e+00
-1.519237784676777210e+02 1.553235471853750882e+00
-1.519214519167057631e+02 1.553604060011894550e+00
-1.519191253657338052e+02 1.553976595424478857e+00
-1.519167988147618757e+02 1.554353040962995536e+00
-1.519144722637899463e+02 1.554733221439448698e+00
-1.519121457128179884e+02 1.555117063012491974e+00
-1.519098191618460589e+02 1.555504666461857033e+00
-1.519074926108741010e+02 1.555896085171657894e+00
-1.519051660599021716e+02 1.556291416079725654e+00
-1.519028395089302421e+02 1.556690557415919773e+00
-1.519005129579583127e+02 1.557093391655842707e+00
-1.518981864069863548e+02 1.557499612545597989e+00
-1.518958598560143969e+02 1.557908817906524579e+00
-1.518935333050424958e+02 1.558320839593041240e+00
-1.518912067540705380e+02 1.558735429443316667e+00
-1.518888802030985801e+02 1.559152728616569172e+00
-1.518865536521266506e+02 1.559573001143948590e+00
-1.518842271011547211e+02 1.559996358673847450e+00
-1.518819005501827633e+02 1.560422793369308003e+00
-1.518795739992108338e+02 1.560852426759815392e+00
-1.518772474482389043e+02 1.561285246629523504e+00
-1.518749208972669464e+02 1.561721010784794750e+00
-1.518725943462950170e+02 1.562159814052725304e+00
-1.518702677953230875e+02 1.562601536110870493e+00
-1.518679412443511296e+02 1.563045849799690634e+00
-1.518656146933792002e+02 1.563492564019651310e+00
-1.518632881424072423e+02 1.563941675547366295e+00
-1.518609615914353128e+02 1.564393193773594204e+00
-1.518586350404633833e+02 1.564846659982382704e+00
-1.518563084894914255e+02 1.565301658781735217e+00
-1.518539819385194960e+02 1.565758233429614066e+00
-1.518516553875475665e+02 1.566216567624898470e+00
-1.518493288365756086e+02 1.566676653702104849e+00
-1.518470022856036792e+02 1.567138270399957456e+00
-1.518446757346317497e+02 1.567601334982643202e+00
-1.518423491836597918e+02 1.568066010637889862e+00
-1.518400226326878339e+02 1.568532372806680231e+00
-1.518376960817159329e+02 1.569000655566100466e+00
-1.518353695307439750e+02 1.569471258915075884e+00
-1.518330429797720171e+02 1.569944091618930671e+00
-1.518307164288000877e+02 1.570418821197818504e+00
-1.518283898778281582e+02 1.570895312145018430e+00
-1.518260633268562003e+02 1.571373380025252953e+00
-1.518237367758842709e+02 1.571852888626306122e+00
-1.518214102249123414e+02 1.572333788467718207e+00
-1.518190836739403835e+02 1.572816371043565198e+00
-1.518167571229684256e+02 1.573300924836424475e+00
-1.518144305719965246e+02 1.573787229950705413e+00
-1.518121040210245667e+02 1.574275188933381919e+00
-1.518097774700526372e+02 1.574764891245759912e+00
-1.518074509190806793e+02 1.575256261319034179e+00
-1.518051243681087499e+02 1.575748822525897763e+00
-1.518027978171367920e+02 1.576242301118404576e+00
-1.518004712661648909e+02 1.576736761628727779e+00
-1.517981447151929331e+02 1.577232355590535651e+00
-1.517958181642209752e+02 1.577729195481026858e+00
-1.517934916132490457e+02 1.578227107611444247e+00
-1.517911650622771162e+02 1.578725645462861538e+00
-1.517888385113051868e+02 1.579224606895557992e+00
-1.517865119603332289e+02 1.579724209532097134e+00
-1.517841854093612710e+02 1.580224263158265474e+00
-1.517818588583893415e+02 1.580724020813081054e+00
-1.517795323074174405e+02 1.581223011135122425e+00
-1.517772057564454826e+02 1.581721237031411986e+00
-1.517748792054735247e+02 1.582218698240940746e+00
-1.517725526545015953e+02 1.582715610677915219e+00
-1.517702261035296658e+02 1.583212514281212790e+00
-1.517678995525577079e+02 1.583709453244636745e+00
-1.517655730015857785e+02 1.584206348371376638e+00
-1.517632464506138206e+02 1.584703914186293972e+00
-1.517609198996418627e+02 1.585203027878691273e+00
-1.517585933486699616e+02 1.585704116867080460e+00
-1.517562667976980322e+02 1.586207217940528436e+00
-1.517539402467260743e+02 1.586712392213329936e+00
-1.517516136957541164e+02 1.587219737116311258e+00
-1.517492871447822154e+02 1.587729323076600751e+00
-1.517469605938102575e+02 1.588240936826419647e+00
-1.517446340428383280e+02 1.588754111349039544e+00
-1.517423074918663701e+02 1.589268427691843399e+00
-1.517399809408944122e+02 1.589783709617291541e+00
-1.517376543899225112e+02 1.590300012198010648e+00
-1.517353278389505533e+02 1.590817434177006273e+00
-1.517330012879786238e+02 1.591336108424180829e+00
-1.517306747370066660e+02 1.591856010567384461e+00
-1.517283481860347365e+02 1.592377149755918486e+00
-1.517260216350628070e+02 1.592899686477094345e+00
-1.517236950840908492e+02 1.593423755751534276e+00
-1.517213685331189197e+02 1.593949453717266262e+00
-1.517190419821469902e+02 1.594477049161544535e+00
-1.517167154311750323e+02 1.595006657020131113e+00
-1.517143888802031029e+02 1.595538494850488487e+00
-1.517120623292311450e+02 1.596072948486329190e+00
-1.517097357782592155e+02 1.596610293728501828e+00
-1.517074092272872861e+02 1.597150583056502038e+00
-1.517050826763153282e+02 1.597693576168434770e+00
-1.517027561253433987e+02 1.598238939985358043e+00
-1.517004295743714692e+02 1.598786278578036235e+00
-1.516981030233995114e+02 1.599335082774487882e+00
-1.516957764724275819e+02 1.599884928194561962e+00
-1.516934499214556524e+02 1.600435582722187000e+00
-1.516911233704836945e+02 1.600987290195974300e+00
-1.516887968195117367e+02 1.601540427515704579e+00
-1.516864702685398356e+02 1.602095124498989831e+00
-1.516841437175678777e+02 1.602651406197306061e+00
-1.516818171665959198e+02 1.603208985803116660e+00
-1.516794906156239904e+02 1.603767794960065496e+00
-1.516771640646520609e+02 1.604327812870724568e+00
-1.516748375136801030e+02 1.604888871212270640e+00
-1.516725109627081736e+02 1.605451034344251626e+00
-1.516701844117362441e+02 1.606014209480574051e+00
-1.516678578607642862e+02 1.606578154113177392e+00
-1.516655313097923568e+02 1.607143086803932697e+00
-1.516632047588204273e+02 1.607709385500264876e+00
-1.516608782078484694e+02 1.608277169776076931e+00
-1.516585516568765399e+02 1.608846681877474927e+00
-1.516562251059046105e+02 1.609418260278849155e+00
-1.516538985549326526e+02 1.609991941419643302e+00
-1.516515720039607231e+02 1.610567562782160067e+00
-1.516492454529887652e+02 1.611145474712593506e+00
-1.516469189020168358e+02 1.611725962375235799e+00
-1.516445923510449063e+02 1.612308855877923497e+00
-1.516422658000729484e+02 1.612893921755093718e+00
-1.516399392491010190e+02 1.613480884377356039e+00
-1.516376126981290611e+02 1.614069387777805620e+00
-1.516352861471571316e+02 1.614659055907616825e+00
-1.516329595961852021e+02 1.615249724515331442e+00
-1.516306330452132443e+02 1.615841461754378372e+00
-1.516283064942413148e+02 1.616434071034376974e+00
-1.516259799432693569e+02 1.617026990707939760e+00
-1.516236533922974274e+02 1.617620000324552887e+00
-1.516213268413254980e+02 1.618213340623840812e+00
-1.516190002903535401e+02 1.618807140816465484e+00
-1.516166737393816391e+02 1.619401405047502074e+00
-1.516143471884096812e+02 1.619996161716422911e+00
-1.516120206374377233e+02 1.620591635325411062e+00
-1.516096940864657938e+02 1.621188261460893898e+00
-1.516073675354938928e+02 1.621786131998167901e+00
-1.516050409845219349e+02 1.622385275338374733e+00
-1.516027144335499770e+02 1.622985729739311989e+00
-1.516003878825780475e+02 1.623587307581886297e+00
-1.515980613316060897e+02 1.624189621650507398e+00
-1.515957347806341318e+02 1.624792623504428768e+00
-1.515934082296622307e+02 1.625396480299495350e+00
-1.515910816786902728e+02 1.626000940291970176e+00
-1.515887551277183434e+02 1.626605593005067796e+00
-1.515864285767463855e+02 1.627210502707016726e+00
-1.515841020257744844e+02 1.627816116556127346e+00
-1.515817754748025266e+02 1.628422615936566009e+00
-1.515794489238305687e+02 1.629030034116994763e+00
-1.515771223728586392e+02 1.629638497318126156e+00
-1.515747958218867097e+02 1.630248241579193680e+00
-1.515724692709147803e+02 1.630859432062028436e+00
-1.515701427199428224e+02 1.631471711965230664e+00
-1.515678161689708645e+02 1.632084681238160417e+00
-1.515654896179989635e+02 1.632698152356940824e+00
-1.515631630670270056e+02 1.633311990236149702e+00
-1.515608365160550761e+02 1.633926162312606456e+00
-1.515585099650831182e+02 1.634540533109048122e+00
-1.515561834141111603e+02 1.635155000014208548e+00
-1.515538568631392309e+02 1.635769644969046865e+00
-1.515515303121673014e+02 1.636384505226142538e+00
-1.515492037611953720e+02 1.636999375199340356e+00
-1.515468772102234141e+02 1.637614647730510020e+00
-1.515445506592514846e+02 1.638230860623318019e+00
-1.515422241082795551e+02 1.638848077814335724e+00
-1.515398975573075973e+02 1.639466286575255394e+00
-1.515375710063356678e+02 1.640085530973195871e+00
-1.515352444553637383e+02 1.640705907408216202e+00
-1.515329179043917804e+02 1.641327220091817418e+00
-1.515305913534198226e+02 1.641949378372454804e+00
-1.515282648024479215e+02 1.642572619987516136e+00
-1.515259382514759636e+02 1.643197214865772748e+00
-1.515236117005040057e+02 1.643823214266971755e+00
-1.515212851495320763e+02 1.644450483216722159e+00
-1.515189585985601468e+02 1.645079034667453088e+00
-1.515166320475881889e+02 1.645708877466859343e+00
-1.515143054966162595e+02 1.646339468886184987e+00
-1.515119789456443300e+02 1.646970463597538625e+00
-1.515096523946723721e+02 1.647601799260975719e+00
-1.515073258437004426e+02 1.648233364521924038e+00
-1.515049992927285132e+02 1.648865018202204213e+00
-1.515026727417565553e+02 1.649496550646031956e+00
-1.515003461907846258e+02 1.650128043594818905e+00
-1.514980196398126679e+02 1.650759529260706016e+00
-1.514956930888407385e+02 1.651391172560612297e+00
-1.514933665378688090e+02 1.652023141213426749e+00
-1.514910399868968511e+02 1.652655284076076647e+00
-1.514887134359249217e+02 1.653287542651530995e+00
-1.514863868849529922e+02 1.653919959414732022e+00
-1.514840603339810343e+02 1.654552487174219877e+00
-1.514817337830091049e+02 1.655184755660868756e+00
-1.514794072320371754e+02 1.655816221046287007e+00
-1.514770806810652175e+02 1.656446459922502612e+00
-1.514747541300932596e+02 1.657075236064717849e+00
-1.514724275791213586e+02 1.657702543362276959e+00
-1.514701010281494007e+02 1.658328347405349845e+00
-1.514677744771774428e+02 1.658952822390929116e+00
-1.514654479262055133e+02 1.659576156793605595e+00
-1.514631213752335839e+02 1.660198089638082575e+00
-1.514607948242616544e+02 1.660818361945308741e+00
-1.514584682732896965e+02 1.661436829587900732e+00
-1.514561417223177671e+02 1.662053377336981885e+00
-1.514538151713458092e+02 1.662667916613533636e+00
-1.514514886203738513e+02 1.663280449706481701e+00
-1.514491620694019502e+02 1.663891042327331204e+00
-1.514468355184299924e+02 1.664499916905850085e+00
-1.514445089674580345e+02 1.665107272403650862e+00
-1.514421824164861050e+02 1.665713075550212752e+00
-1.514398558655142040e+02 1.666317261662224158e+00
-1.514375293145422461e+02 1.666919940969868508e+00
-1.514352027635702882e+02 1.667521171238321553e+00
-1.514328762125983587e+02 1.668121115984642744e+00
-1.514305496616264293e+02 1.668719883366198031e+00
-1.514282231106544998e+02 1.669317153428890421e+00
-1.514258965596825419e+02 1.669912989980896656e+00
-1.514235700087105840e+02 1.670507720474306179e+00
-1.514212434577386830e+02 1.671101318150937098e+00
-1.514189169067667251e+02 1.671693823024778647e+00
-1.514165903557947956e+02 1.672285290212315534e+00
-1.514142638048228378e+02 1.672875593952664719e+00
-1.514119372538508799e+02 1.673464411480843017e+00
-1.514096107028789788e+02 1.674051448433272471e+00
-1.514072841519070494e+02 1.674636620998954717e+00
-1.514049576009350915e+02 1.675219746075023552e+00
-1.514026310499631336e+02 1.675800891950879556e+00
-1.514003044989912325e+02 1.676380073670934001e+00
-1.513979779480192747e+02 1.676957018612438954e+00
-1.513956513970473168e+02 1.677531643282958118e+00
-1.513933248460753873e+02 1.678103878434957785e+00
-1.513909982951034294e+02 1.678673496564064838e+00
-1.513886717441315000e+02 1.679240388998586520e+00
-1.513863451931595705e+02 1.679804528736518865e+00
-1.513840186421876410e+02 1.680365886213248228e+00
-1.513816920912156831e+02 1.680924456304978998e+00
-1.513793655402437537e+02 1.681479966441618679e+00
-1.513770389892718242e+02 1.682032157176166942e+00
-1.513747124382998663e+02 1.682580986338430451e+00
-1.513723858873279084e+02 1.683126484434659620e+00
-1.513700593363560074e+02 1.683668659742869833e+00
-1.513677327853840495e+02 1.684207431670714739e+00
-1.513654062344120916e+02 1.684742615522989206e+00
-1.513630796834401622e+02 1.685274049619644332e+00
-1.513607531324682327e+02 1.685801795654436219e+00
-1.513584265814962748e+02 1.686325894273306814e+00
-1.513561000305243454e+02 1.686846258704490342e+00
-1.513537734795524159e+02 1.687362816316509972e+00
-1.513514469285804580e+02 1.687875434874614111e+00
-1.513491203776085285e+02 1.688383972309753789e+00
-1.513467938266365991e+02 1.688888613318901166e+00
-1.513444672756646412e+02 1.689389468268044814e+00
-1.513421407246927117e+02 1.689886338912915287e+00
-1.513398141737207538e+02 1.690379039731902511e+00
-1.513374876227488244e+02 1.690867798713846071e+00
-1.513351610717768949e+02 1.691352847209663723e+00
-1.513328345208049370e+02 1.691833994211693781e+00
-1.513305079698330076e+02 1.692311129727222863e+00
-1.513281814188610781e+02 1.692784091740836327e+00
-1.513258548678891202e+02 1.693252760550808311e+00
-1.513235283169171908e+02 1.693717361409422084e+00
-1.513212017659452613e+02 1.694177921291091238e+00
-1.513188752149733034e+02 1.694633997227650291e+00
-1.513165486640013739e+02 1.695085509511221389e+00
-1.513142221130294445e+02 1.695532740095232027e+00
-1.513118955620574866e+02 1.695975875023957746e+00
-1.513095690110855287e+02 1.696414820879814878e+00
-1.513072424601135992e+02 1.696849287733408707e+00
-1.513049159091416698e+02 1.697279315191544624e+00
-1.513025893581697119e+02 1.697704987699926615e+00
-1.513002628071977824e+02 1.698126027090371970e+00
-1.512979362562258530e+02 1.698542396146724087e+00
-1.512956097052539235e+02 1.698954444458939061e+00
-1.512932831542819656e+02 1.699362321796186626e+00
-1.512909566033100361e+02 1.699766038745437191e+00
-1.512886300523380783e+02 1.700165637102530436e+00
-1.512863035013661204e+02 1.700561317725135302e+00
-1.512839769503942193e+02 1.700953440942940542e+00
-1.512816503994222614e+02 1.701341982823394217e+00
-1.512793238484503036e+02 1.701726790090902552e+00
-1.512769972974783741e+02 1.702107713307316361e+00
-1.512746707465064446e+02 1.702484340152866205e+00
-1.512723441955345152e+02 1.702856448351611762e+00
-1.512700176445625573e+02 1.703224037296167781e+00
-1.512676910935906562e+02 1.703587176746241605e+00
-1.512653645426186984e+02 1.703945740648695528e+00
-1.512630379916467405e+02 1.704299594763511339e+00
-1.512607114406748110e+02 1.704648695175175366e+00
-1.512583848897028531e+02 1.704993124463849874e+00
-1.512560583387309521e+02 1.705333391633908180e+00
-1.512537317877589942e+02 1.705669716937016300e+00
-1.512514052367870363e+02 1.706001993863132560e+00
-1.512490786858151068e+02 1.706330365998194765e+00
-1.512467521348431490e+02 1.706654959415545347e+00
-1.512444255838712479e+02 1.706975600704850438e+00
-1.512420990328992900e+02 1.707292195233838239e+00
-1.512397724819273606e+02 1.707604606962264793e+00
-1.512374459309554027e+02 1.707912700802475037e+00
-1.512351193799835016e+02 1.708216738723040251e+00
-1.512327928290115437e+02 1.708516992324998984e+00
-1.512304662780395859e+02 1.708813644288754041e+00
-1.512281397270676564e+02 1.709106709766868848e+00
-1.512258131760957269e+02 1.709395830984433706e+00
-1.512234866251237690e+02 1.709680774254370261e+00
-1.512211600741518396e+02 1.709961474519535063e+00
-1.512188335231798817e+02 1.710237785185036108e+00
-1.512165069722079522e+02 1.710509586462045650e+00
-1.512141804212360228e+02 1.710776865111584000e+00
-1.512118538702640933e+02 1.711039602157182982e+00
-1.512095273192921354e+02 1.711297640396615583e+00
-1.512072007683201775e+02 1.711551411882822560e+00
-1.512048742173482481e+02 1.711800947051791866e+00
-1.512025476663763186e+02 1.712045730517072206e+00
-1.512002211154043607e+02 1.712285646372202930e+00
-1.511978945644324313e+02 1.712520624008906367e+00
-1.511955680134604734e+02 1.712750501425740479e+00
-1.511932414624885439e+02 1.712975043275741793e+00
-1.511909149115166144e+02 1.713194359940454881e+00
-1.511885883605446850e+02 1.713408638364342318e+00
-1.511862618095727271e+02 1.713617772914328263e+00
-1.511839352586007976e+02 1.713821572829052453e+00
-1.511816087076288397e+02 1.714019973552367571e+00
-1.511792821566569103e+02 1.714213033732425950e+00
-1.511769556056849808e+02 1.714401007131672205e+00
-1.511746290547130229e+02 1.714584052799938085e+00
-1.511723025037410935e+02 1.714762195287734103e+00
-1.511699759527691640e+02 1.714935346688983397e+00
-1.511676494017972061e+02 1.715103346107058391e+00
-1.511653228508252766e+02 1.715265991101946330e+00
-1.511629962998533472e+02 1.715422983049176286e+00
-1.511606697488813893e+02 1.715574138001457083e+00
-1.511583431979094314e+02 1.715719300577060347e+00
-1.511560166469375304e+02 1.715858385375951034e+00
-1.511536900959655725e+02 1.715991320032363543e+00
-1.511513635449936146e+02 1.716118245020731292e+00
-1.511490369940216851e+02 1.716239495854992247e+00
-1.511467104430497557e+02 1.716355470125080940e+00
-1.511443838920777978e+02 1.716466524221502032e+00
-1.511420573411058683e+02 1.716572577607588190e+00
-1.511397307901339389e+02 1.716673627882471465e+00
-1.511374042391619810e+02 1.716769896920342209e+00
-1.511350776881900515e+02 1.716861408316600057e+00
-1.511327511372181220e+02 1.716948241773775807e+00
-1.511304245862461642e+02 1.717030496148674201e+00
-1.511280980352742347e+02 1.717108137659800970e+00
-1.511257714843022768e+02 1.717181062630962041e+00
-1.511234449333303473e+02 1.717249213199384394e+00
-1.511211183823584179e+02 1.717312592703783780e+00
-1.511187918313864600e+02 1.717371115597251530e+00
-1.511164652804145305e+02 1.717424568316168854e+00
-1.511141387294425726e+02 1.717472823598632736e+00
-1.511118121784706716e+02 1.717515777085107054e+00
-1.511094856274987137e+02 1.717553180626412157e+00
-1.511071590765267558e+02 1.717584653397587369e+00
-1.511048325255548264e+02 1.717609814463818330e+00
-1.511025059745828685e+02 1.717628423804495874e+00
-1.511001794236109674e+02 1.717640280746886017e+00
-1.510978528726390095e+02 1.717644978596258198e+00
-1.510955263216670517e+02 1.717642393873993978e+00
-1.510931997706951222e+02 1.717632501951388946e+00
-1.510908732197232212e+02 1.717615105280107635e+00
-1.510885466687512633e+02 1.717590308064490312e+00
-1.510862201177793054e+02 1.717558234029960218e+00
-1.510838935668073759e+02 1.717518896340346490e+00
-1.510815670158354465e+02 1.717472200507388802e+00
-1.510792404648634886e+02 1.717418237711543672e+00
-1.510769139138915591e+02 1.717357063069745005e+00
-1.510745873629196012e+02 1.717288863685245248e+00
-1.510722608119476433e+02 1.717213593277578942e+00
-1.510699342609757423e+02 1.717130939316491745e+00
-1.510676077100038128e+02 1.717040946345249619e+00
-1.510652811590318549e+02 1.716943547293571459e+00
-1.510629546080598971e+02 1.716838839420761653e+00
-1.510606280570879960e+02 1.716727038653896642e+00
-1.510583015061160381e+02 1.716608268123432035e+00
-1.510559749551441087e+02 1.716482680672359429e+00
-1.510536484041721508e+02 1.716350064646785301e+00
-1.510513218532001929e+02 1.716209945636612000e+00
-1.510489953022282918e+02 1.716062224494617094e+00
-1.510466687512563340e+02 1.715907025754760173e+00
-1.510443422002844045e+02 1.715744691691682311e+00
-1.510420156493124466e+02 1.715575545226597498e+00
-1.510396890983405171e+02 1.715399656757574443e+00
-1.510373625473685877e+02 1.715217102316063835e+00
-1.510350359963966582e+02 1.715027884823352888e+00
-1.510327094454247003e+02 1.714832297327474775e+00
-1.510303828944527709e+02 1.714630727026086765e+00
-1.510280563434808130e+02 1.714423319513922239e+00
-1.510257297925088835e+02 1.714210259302841211e+00
-1.510234032415369256e+02 1.713991641934523802e+00
-1.510210766905649962e+02 1.713767417238659663e+00
-1.510187501395930667e+02 1.713537663017718149e+00
-1.510164235886211088e+02 1.713302405761567782e+00
-1.510140970376491794e+02 1.713061816842305074e+00
-1.510117704866772499e+02 1.712816104776129222e+00
-1.510094439357052920e+02 1.712565224159968924e+00
-1.510071173847333341e+02 1.712309293195579896e+00
-1.510047908337614331e+02 1.712048413276635372e+00
-1.510024642827894752e+02 1.711782625106623934e+00
-1.510001377318175173e+02 1.711512219928805312e+00
-1.509978111808456163e+02 1.711237183176290477e+00
-1.509954846298736584e+02 1.710957273696859682e+00
-1.509931580789017005e+02 1.710672758809480776e+00
-1.509908315279297710e+02 1.710384060230998315e+00
-1.509885049769578416e+02 1.710091480412704534e+00
-1.509861784259858837e+02 1.709795578465964416e+00
-1.509838518750139542e+02 1.709496769679908823e+00
-1.509815253240420247e+02 1.709195143061608357e+00
-1.509791987730700669e+02 1.708891023813327026e+00
-1.509768722220981374e+02 1.708584627944156553e+00
-1.509745456711262079e+02 1.708275744410225894e+00
-1.509722191201542500e+02 1.707963987733014388e+00
-1.509698925691823206e+02 1.707649012868095451e+00
-1.509675660182103911e+02 1.707330608383583304e+00
-1.509652394672384332e+02 1.707008657934251383e+00
-1.509629129162665038e+02 1.706683276799343396e+00
-1.509605863652945459e+02 1.706354844837594031e+00
-1.509582598143226164e+02 1.706023492456287372e+00
-1.509559332633506870e+02 1.705689077902481587e+00
-1.509536067123787291e+02 1.705351335303260107e+00
-1.509512801614067712e+02 1.705010090338013207e+00
-1.509489536104348701e+02 1.704665643634727390e+00
-1.509466270594629123e+02 1.704318403797810744e+00
-1.509443005084909828e+02 1.703968705535712891e+00
-1.509419739575190249e+02 1.703616949529838775e+00
-1.509396474065470954e+02 1.703263288443449097e+00
-1.509373208555751376e+02 1.702907363713046518e+00
-1.509349943046032365e+02 1.702549122979864382e+00
-1.509326677536312786e+02 1.702189126321460133e+00
-1.509303412026593207e+02 1.701827849132632409e+00
-1.509280146516873629e+02 1.701465529721260417e+00
-1.509256881007154618e+02 1.701102125133182819e+00
-1.509233615497435324e+02 1.700737695848606901e+00
-1.509210349987715745e+02 1.700372602527020272e+00
-1.509187084477996734e+02 1.700007150273963985e+00
-1.509163818968277155e+02 1.699641564703342711e+00
-1.509140553458557577e+02 1.699276026405935447e+00
-1.509117287948838282e+02 1.698910434688181814e+00
-1.509094022439118703e+02 1.698544653754139988e+00
-1.509070756929399124e+02 1.698178661214957197e+00
-1.509047491419680114e+02 1.697812493760535002e+00
-1.509024225909960535e+02 1.697446297146670169e+00
-1.509000960400241240e+02 1.697080032204349997e+00
-1.508977694890521661e+02 1.696713701746193736e+00
-1.508954429380802367e+02 1.696347284905595165e+00
-1.508931163871083072e+02 1.695980775570020249e+00
-1.508907898361363493e+02 1.695614145016200114e+00
-1.508884632851644199e+02 1.695247489067751134e+00
-1.508861367341924904e+02 1.694881003672209951e+00
-1.508838101832205609e+02 1.694514647829397536e+00
-1.508814836322486030e+02 1.694148305368925911e+00
-1.508791570812766736e+02 1.693781940933822394e+00
-1.508768305303047441e+02 1.693415477395570745e+00
-1.508745039793327862e+02 1.693048848129356632e+00
-1.508721774283608283e+02 1.692682240926339121e+00
-1.508698508773888989e+02 1.692315962817984465e+00
-1.508675243264169694e+02 1.691950045654637913e+00
-1.508651977754450115e+02 1.691584139267917841e+00
-1.508628712244731105e+02 1.691218065946237692e+00
-1.508605446735011526e+02 1.690852046950801935e+00
-1.508582181225291947e+02 1.690486248699513139e+00
-1.508558915715572653e+02 1.690120617439036632e+00
-1.508535650205853358e+02 1.689755274346447678e+00
-1.508512384696133779e+02 1.689390301773697978e+00
-1.508489119186414200e+02 1.689025750391494274e+00
-1.508465853676694906e+02 1.688661696267733214e+00
-1.508442588166975611e+02 1.688298268866517571e+00
-1.508419322657256032e+02 1.687935589454136354e+00
-1.508396057147536737e+02 1.687573542173707697e+00
-1.508372791637817443e+02 1.687211975322683966e+00
-1.508349526128097864e+02 1.686850907041345549e+00
-1.508326260618378569e+02 1.686490475712761450e+00
-1.508302995108659275e+02 1.686130620684781034e+00
-1.508279729598939696e+02 1.685771550260306118e+00
-1.508256464089220401e+02 1.685413594731014486e+00
-1.508233198579501106e+02 1.685057056750196125e+00
-1.508209933069781528e+02 1.684702349502221308e+00
-1.508186667560062233e+02 1.684349356905876283e+00
-1.508163402050342654e+02 1.683998057178439645e+00
-1.508140136540623359e+02 1.683648572673241972e+00
-1.508116871030904065e+02 1.683300618113288127e+00
-1.508093605521184486e+02 1.682954043499312435e+00
-1.508070340011465191e+02 1.682608807167313314e+00
-1.508047074501745897e+02 1.682264646406186337e+00
-1.508023808992026318e+02 1.681921240418861263e+00
-1.508000543482307023e+02 1.681578106635989611e+00
-1.507977277972587729e+02 1.681235008796652997e+00
-1.507954012462868150e+02 1.680891998037031598e+00
-1.507930746953148571e+02 1.680549196128990230e+00
-1.507907481443429560e+02 1.680206605358162575e+00
-1.507884215933709982e+02 1.679864314093158839e+00
-1.507860950423990403e+02 1.679522835740416831e+00
-1.507837684914271108e+02 1.679182456545535329e+00
-1.507814419404551813e+02 1.678843395239256964e+00
-1.507791153894832235e+02 1.678506062737415760e+00
-1.507767888385112940e+02 1.678170870832605077e+00
-1.507744622875393645e+02 1.677837859174415858e+00
-1.507721357365674351e+02 1.677506901393317484e+00
-1.507698091855954772e+02 1.677178146642815504e+00
-1.507674826346235477e+02 1.676851749339513864e+00
-1.507651560836515898e+02 1.676527596891809857e+00
-1.507628295326796319e+02 1.676205558754562563e+00
-1.507605029817077309e+02 1.675885603792445000e+00
-1.507581764307357730e+02 1.675567613394894462e+00
-1.507558498797638435e+02 1.675252177726099800e+00
-1.507535233287918857e+02 1.674939905553577635e+00
-1.507511967778199846e+02 1.674631023630550830e+00
-1.507488702268480267e+02 1.674325825181617766e+00
-1.507465436758760688e+02 1.674024434069014688e+00
-1.507442171249041394e+02 1.673726949837557543e+00
-1.507418905739321815e+02 1.673433238760411168e+00
-1.507395640229602805e+02 1.673143157163946126e+00
-1.507372374719883226e+02 1.672856469984399075e+00
-1.507349109210163647e+02 1.672572920722509515e+00
-1.507325843700444636e+02 1.672292383214588840e+00
-1.507302578190725058e+02 1.672014904232794086e+00
-1.507279312681005763e+02 1.671740598554694479e+00
-1.507256047171286184e+02 1.671469730684655541e+00
-1.507232781661566605e+02 1.671202701462308315e+00
-1.507209516151847595e+02 1.670939684138124770e+00
-1.507186250642128300e+02 1.670680821362497070e+00
-1.507162985132408721e+02 1.670426353285654031e+00
-1.507139719622689142e+02 1.670176390772937447e+00
-1.507116454112970132e+02 1.669931429989675697e+00
-1.507093188603250553e+02 1.669692199454187564e+00
-1.507069923093530974e+02 1.669458894675180716e+00
-1.507046657583811680e+02 1.669231526468496485e+00
-1.507023392074092101e+02 1.669010121677380276e+00
-1.507000126564372806e+02 1.668794655049977704e+00
-1.506976861054653511e+02 1.668584874923955130e+00
-1.506953595544934217e+02 1.668380531314695103e+00
-1.506930330035214638e+02 1.668181213850015165e+00
-1.506907064525495343e+02 1.667986527992810775e+00
-1.506883799015776049e+02 1.667796500275071647e+00
-1.506860533506056470e+02 1.667611377812291851e+00
-1.506837267996337175e+02 1.667431372295291814e+00
-1.506814002486617596e+02 1.667256785731555446e+00
-1.506790736976898302e+02 1.667087607540552519e+00
-1.506767471467178723e+02 1.666923855002493404e+00
-1.506744205957459428e+02 1.666766111180384202e+00
-1.506720940447740134e+02 1.666614598027998717e+00
-1.506697674938020555e+02 1.666469265317362503e+00
-1.506674409428301260e+02 1.666330039415397701e+00
-1.506651143918581965e+02 1.666196718761863593e+00
-1.506627878408862387e+02 1.666068832864326499e+00
-1.506604612899143092e+02 1.665946028369747811e+00
-1.506581347389423513e+02 1.665828180272891368e+00
-1.506558081879704218e+02 1.665715454233002601e+00
-1.506534816369984924e+02 1.665607670982570010e+00
-1.506511550860265345e+02 1.665504330909726161e+00
-1.506488285350546050e+02 1.665405349517647071e+00
-1.506465019840826756e+02 1.665310819855704283e+00
-1.506441754331107177e+02 1.665220863691246889e+00
-1.506418488821387882e+02 1.665135267996895374e+00
-1.506395223311668587e+02 1.665053802626453638e+00
-1.506371957801949009e+02 1.664976604630557189e+00
-1.506348692292229430e+02 1.664903835018315403e+00
-1.506325426782510419e+02 1.664835527556772332e+00
-1.506302161272790840e+02 1.664771638803110410e+00
-1.506278895763071546e+02 1.664712236500028864e+00
-1.506255630253351967e+02 1.664657434084179766e+00
-1.506232364743632672e+02 1.664607247762673881e+00
-1.506209099233913093e+02 1.664561820759270727e+00
-1.506185833724194083e+02 1.664521007404787367e+00
-1.506162568214474504e+02 1.664484872555618722e+00
-1.506139302704754925e+02 1.664453734669038010e+00
-1.506116037195035631e+02 1.664427660612856519e+00
-1.506092771685316336e+02 1.664406562737377415e+00
-1.506069506175597041e+02 1.664390355449131720e+00
-1.506046240665877463e+02 1.664378889897752734e+00
-1.506022975156157884e+02 1.664371846140599409e+00
-1.505999709646438589e+02 1.664369118926212643e+00
-1.505976444136719294e+02 1.664370623044643782e+00
-1.505953178627000000e+02 1.664376253078686307e+00
-1.505929913117280421e+02 1.664385764815847990e+00
-1.505906647607560842e+02 1.664398920912097068e+00
-1.505883382097841547e+02 1.664415849636357247e+00
-1.505860116588122253e+02 1.664436743768510141e+00
-1.505836851078402958e+02 1.664461555679334515e+00
-1.505813585568683379e+02 1.664490047008099882e+00
-1.505790320058963800e+02 1.664522471804105619e+00
-1.505767054549244790e+02 1.664559393444478230e+00
-1.505743789039525495e+02 1.664601050311671937e+00
-1.505720523529805916e+02 1.664647467995863828e+00
-1.505697258020086338e+02 1.664698583716342828e+00
-1.505673992510367327e+02 1.664754186038477579e+00
-1.505650727000647748e+02 1.664813957244469567e+00
-1.505627461490928454e+02 1.664877892625357347e+00
-1.505604195981208875e+02 1.664946147816827926e+00
-1.505580930471489296e+02 1.665018604158108095e+00
-1.505557664961769717e+02 1.665095388189151260e+00
-1.505534399452050707e+02 1.665176780106444099e+00
-1.505511133942331412e+02 1.665262777629755053e+00
-1.505487868432611833e+02 1.665352954071494640e+00
-1.505464602922892539e+02 1.665446840584437593e+00
-1.505441337413173244e+02 1.665544417701988023e+00
-1.505418071903453665e+02 1.665645600947083027e+00
-1.505394806393734370e+02 1.665750164549534285e+00
-1.505371540884015076e+02 1.665858029119383854e+00
-1.505348275374295497e+02 1.665969287581378744e+00
-1.505325009864576202e+02 1.666083916657740138e+00
-1.505301744354856623e+02 1.666202028393930723e+00
-1.505278478845137329e+02 1.666323617123827594e+00
-1.505255213335418034e+02 1.666448684709788353e+00
-1.505231947825698455e+02 1.666577602085750565e+00
-1.505208682315979161e+02 1.666710768389783048e+00
-1.505185416806259582e+02 1.666848404684547091e+00
-1.505162151296540287e+02 1.666990361371444074e+00
-1.505138885786820993e+02 1.667136471416727383e+00
-1.505115620277101698e+02 1.667286867745653378e+00
-1.505092354767382119e+02 1.667441629891996069e+00
-1.505069089257662824e+02 1.667600731050823626e+00
-1.505045823747943246e+02 1.667764287303987736e+00
-1.505022558238223951e+02 1.667932200481627270e+00
-1.504999292728504372e+02 1.668104105651589952e+00
-1.504976027218785077e+02 1.668279612575362947e+00
-1.504952761709065783e+02 1.668458619206680149e+00
-1.504929496199346204e+02 1.668640573718647158e+00
-1.504906230689626909e+02 1.668824468382950066e+00
-1.504882965179907615e+02 1.669009782857930668e+00
-1.504859699670188036e+02 1.669196624101278559e+00
-1.504836434160468741e+02 1.669385106041095801e+00
-1.504813168650749446e+02 1.669575228503950237e+00
-1.504789903141029868e+02 1.669766913210021686e+00
-1.504766637631310289e+02 1.669960342916152252e+00
-1.504743372121591278e+02 1.670156065616702268e+00
-1.504720106611871699e+02 1.670354331075206256e+00
-1.504696841102152121e+02 1.670554948078847524e+00
-1.504673575592432826e+02 1.670757501798270983e+00
-1.504650310082713531e+02 1.670962037295990354e+00
-1.504627044572993952e+02 1.671168677725798135e+00
-1.504603779063274658e+02 1.671377193992411581e+00
-1.504580513553555363e+02 1.671587367507501476e+00
-1.504557248043835784e+02 1.671799039376885121e+00
-1.504533982534116490e+02 1.672012182821712489e+00
-1.504510717024397195e+02 1.672227032343195363e+00
-1.504487451514677616e+02 1.672443475046105910e+00
-1.504464186004958322e+02 1.672661370501341116e+00
-1.504440920495238743e+02 1.672880660127590957e+00
-1.504417654985519448e+02 1.673101116846094749e+00
-1.504394389475800153e+02 1.673322473772162589e+00
-1.504371123966080575e+02 1.673544587574548714e+00
-1.504347858456361280e+02 1.673767485709979796e+00
-1.504324592946641985e+02 1.673991133426566469e+00
-1.504301327436922406e+02 1.674215421541382032e+00
-1.504278061927203112e+02 1.674440242795012468e+00
-1.504254796417483817e+02 1.674665763921085126e+00
-1.504231530907764522e+02 1.674892225395427037e+00
-1.504208265398044944e+02 1.675119715955009303e+00
-1.504184999888325365e+02 1.675348325806146565e+00
-1.504161734378606070e+02 1.675577843410242407e+00
-1.504138468868886491e+02 1.675808115761710404e+00
-1.504115203359167481e+02 1.676039487997177391e+00
-1.504091937849447902e+02 1.676272298873204392e+00
-1.504068672339728323e+02 1.676506907526465140e+00
-1.504045406830009028e+02 1.676743565442290196e+00
-1.504022141320290018e+02 1.676982419525316903e+00
-1.503998875810570439e+02 1.677223601354067117e+00
-1.503975610300850860e+02 1.677467201741822400e+00
-1.503952344791131566e+02 1.677712784083741360e+00
-1.503929079281411987e+02 1.677959696649878651e+00
-1.503905813771692692e+02 1.678207707333750243e+00
-1.503882548261973398e+02 1.678456610648525027e+00
-1.503859282752253819e+02 1.678706122860131655e+00
-1.503836017242534524e+02 1.678955817413530394e+00
-1.503812751732815229e+02 1.679205350696412413e+00
-1.503789486223095935e+02 1.679454260468633997e+00
-1.503766220713376356e+02 1.679702548211768454e+00
-1.503742955203656777e+02 1.679950501955469688e+00
-1.503719689693937767e+02 1.680197922927922916e+00
-1.503696424184218188e+02 1.680444816983836853e+00
-1.503673158674498893e+02 1.680691360424044545e+00
-1.503649893164779314e+02 1.680937440140107819e+00
-1.503626627655059735e+02 1.681183085542495625e+00
-1.503603362145340725e+02 1.681428454280340823e+00
-1.503580096635621146e+02 1.681674223846766569e+00
-1.503556831125901851e+02 1.681921218020839603e+00
-1.503533565616182273e+02 1.682169551189939272e+00
-1.503510300106462978e+02 1.682418898951030028e+00
-1.503487034596743683e+02 1.682668964700665182e+00
-1.503463769087024389e+02 1.682919703952889590e+00
-1.503440503577304810e+02 1.683171009593146694e+00
-1.503417238067585231e+02 1.683422511071808625e+00
-1.503393972557866221e+02 1.683673749154295463e+00
-1.503370707048146642e+02 1.683924542178575123e+00
-1.503347441538427063e+02 1.684174922619049886e+00
-1.503324176028707768e+02 1.684424887320160380e+00
-1.503300910518988474e+02 1.684674433160723073e+00
-1.503277645009268895e+02 1.684923900650909800e+00
-1.503254379499549600e+02 1.685173560387395852e+00
-1.503231113989830305e+02 1.685423316234578417e+00
-1.503207848480110727e+02 1.685673161092887229e+00
-1.503184582970391148e+02 1.685923315819770840e+00
-1.503161317460672137e+02 1.686173584928708058e+00
-1.503138051950952558e+02 1.686423186113811479e+00
-1.503114786441232980e+02 1.686671581914085172e+00
-1.503091520931513685e+02 1.686918716457957768e+00
-1.503068255421794390e+02 1.687164635923126932e+00
-1.503044989912074811e+02 1.687409261932666160e+00
-1.503021724402355517e+02 1.687652430657686109e+00
-1.502998458892636222e+02 1.687893889619651366e+00
-1.502975193382916643e+02 1.688133470221920174e+00
-1.502951927873197349e+02 1.688371237876882702e+00
-1.502928662363478054e+02 1.688607380465302343e+00
-1.502905396853758475e+02 1.688842101692850983e+00
-1.502882131344039180e+02 1.689075409320913268e+00
-1.502858865834319602e+02 1.689307115894140177e+00
-1.502835600324600307e+02 1.689537066836533485e+00
-1.502812334814881012e+02 1.689765226277891275e+00
-1.502789069305161718e+02 1.689991651286924634e+00
-1.502765803795442139e+02 1.690215834127590355e+00
-1.502742538285722844e+02 1.690437327783803845e+00
-1.502719272776003265e+02 1.690656190832316996e+00
-1.502696007266284255e+02 1.690872266030700510e+00
-1.502672741756564676e+02 1.691085332409196784e+00
-1.502649476246845097e+02 1.691295234883202658e+00
-1.502626210737125518e+02 1.691502146211057100e+00
-1.502602945227406508e+02 1.691706268116907053e+00
-1.502579679717687213e+02 1.691907752399755882e+00
-1.502556414207967634e+02 1.692106749140044331e+00
-1.502533148698248056e+02 1.692303187078789684e+00
-1.502509883188528761e+02 1.692496961636910102e+00
-1.502486617678809182e+02 1.692688104428432982e+00
-1.502463352169089887e+02 1.692876596795662270e+00
-1.502440086659370593e+02 1.693062356716669381e+00
-1.502416821149651014e+02 1.693245206327179009e+00
-1.502393555639931435e+02 1.693425062401508807e+00
-1.502370290130212425e+02 1.693601989220450799e+00
-1.502347024620493130e+02 1.693776246534512309e+00
-1.502323759110773551e+02 1.693948096370782697e+00
-1.502300493601053972e+02 1.694117374319049851e+00
-1.502277228091334962e+02 1.694283874421642855e+00
-1.502253962581615383e+02 1.694447236747161467e+00
-1.502230697071896088e+02 1.694607109819764146e+00
-1.502207431562176509e+02 1.694763629246834435e+00
-1.502184166052456931e+02 1.694916873387734224e+00
-1.502160900542737920e+02 1.695067033644328980e+00
-1.502137635033018626e+02 1.695214516436939434e+00
-1.502114369523299047e+02 1.695359626511723450e+00
-1.502091104013579468e+02 1.695502539771910344e+00
-1.502067838503859889e+02 1.695643263344220886e+00
-1.502044572994140879e+02 1.695781831144648644e+00
-1.502021307484421584e+02 1.695918454735011238e+00
-1.501998041974702005e+02 1.696053250084732067e+00
-1.501974776464982710e+02 1.696185889906806299e+00
-1.501951510955263416e+02 1.696316055567753001e+00
-1.501928245445543837e+02 1.696443964472852617e+00
-1.501904979935824258e+02 1.696569892917744626e+00
-1.501881714426105248e+02 1.696694231834247057e+00
-1.501858448916385669e+02 1.696817335183312236e+00
-1.501835183406666090e+02 1.696938998029937862e+00
-1.501811917896946795e+02 1.697058971150408269e+00
-1.501788652387227501e+02 1.697177224655902261e+00
-1.501765386877507922e+02 1.697293531099512309e+00
-1.501742121367788627e+02 1.697407455593706427e+00
-1.501718855858069332e+02 1.697518954494902532e+00
-1.501695590348349754e+02 1.697628247572189331e+00
-1.501672324838630459e+02 1.697735294087407532e+00
-1.501649059328911164e+02 1.697839829714952176e+00
-1.501625793819191585e+02 1.697941497713536974e+00
-1.501602528309472291e+02 1.698040258312047746e+00
-1.501579262799752712e+02 1.698136183369874486e+00
-1.501555997290033417e+02 1.698228856322671065e+00
-1.501532731780313838e+02 1.698317981277571276e+00
-1.501509466270594544e+02 1.698403853032067534e+00
-1.501486200760875249e+02 1.698486907058080586e+00
-1.501462935251155670e+02 1.698567320665922420e+00
-1.501439669741436376e+02 1.698645327032803687e+00
-1.501416404231717081e+02 1.698721190014480076e+00
-1.501393138721997502e+02 1.698795019126696282e+00
-1.501369873212278208e+02 1.698866802793959740e+00
-1.501346607702558629e+02 1.698936557439749029e+00
-1.501323342192839334e+02 1.699004191095911720e+00
-1.501300076683120039e+02 1.699069578828056537e+00
-1.501276811173400461e+02 1.699132809768409968e+00
-1.501253545663681166e+02 1.699194021859703030e+00
-1.501230280153961871e+02 1.699253237533804306e+00
-1.501207014644242292e+02 1.699310526381082376e+00
-1.501183749134522998e+02 1.699365886501565059e+00
-1.501160483624803703e+02 1.699419208695074568e+00
-1.501137218115084124e+02 1.699470333154601720e+00
-1.501113952605364830e+02 1.699518902052340685e+00
-1.501090687095645535e+02 1.699564855841397604e+00
-1.501067421585925956e+02 1.699608324758301814e+00
-1.501044156076206377e+02 1.699649259966434345e+00
-1.501020890566487367e+02 1.699687445646510753e+00
-1.500997625056767788e+02 1.699722700299671097e+00
-1.500974359547048209e+02 1.699754981828067502e+00
-1.500951094037328915e+02 1.699784217202507719e+00
-1.500927828527609620e+02 1.699810429270818046e+00
-1.500904563017890325e+02 1.699833366630779885e+00
-1.500881297508170746e+02 1.699852659576597036e+00
-1.500858031998451452e+02 1.699868323266337189e+00
-1.500834766488732157e+02 1.699880339303903920e+00
-1.500811500979012578e+02 1.699888690126301505e+00
-1.500788235469293284e+02 1.699893294128370647e+00
-1.500764969959573705e+02 1.699893683960452373e+00
-1.500741704449854694e+02 1.699889849811283105e+00
-1.500718438940135115e+02 1.699882014737704505e+00
-1.500695173430415537e+02 1.699870051161928242e+00
-1.500671907920696242e+02 1.699853544498651337e+00
-1.500648642410976663e+02 1.699832293864738109e+00
-1.500625376901257653e+02 1.699806544440848777e+00
-1.500602111391538074e+02 1.699776373118668582e+00
-1.500578845881818495e+02 1.699741674496236588e+00
-1.500555580372099200e+02 1.699702191856111488e+00
-1.500532314862379621e+02 1.699657608448160273e+00
-1.500509049352660611e+02 1.699607772825345364e+00
-1.500485783842941032e+02 1.699553023149393605e+00
-1.500462518333221453e+02 1.699493339826398053e+00
-1.500439252823502159e+02 1.699428321386593277e+00
-1.500415987313782864e+02 1.699357982606679141e+00
-1.500392721804063569e+02 1.699282587527606747e+00
-1.500369456294343991e+02 1.699202335588382518e+00
-1.500346190784624412e+02 1.699117258318111778e+00
-1.500322925274905117e+02 1.699027421174349239e+00
-1.500299659765186107e+02 1.698933047789606077e+00
-1.500276394255466528e+02 1.698834287355700745e+00
-1.500253128745746949e+02 1.698731014377190984e+00
-1.500229863236027654e+02 1.698623125052438843e+00
-1.500206597726308360e+02 1.698510719582914552e+00
-1.500183332216588781e+02 1.698393925549643635e+00
-1.500160066706869486e+02 1.698272767105554637e+00
-1.500136801197149907e+02 1.698147078475770622e+00
-1.500113535687430613e+02 1.698016827247269767e+00
-1.500090270177711318e+02 1.697882101245944630e+00
-1.500067004667992023e+02 1.697742746370599853e+00
-1.500043739158272444e+02 1.697598647075274414e+00
-1.500020473648553150e+02 1.697450060475215627e+00
-1.499997208138833571e+02 1.697297052371987691e+00
-1.499973942629114276e+02 1.697139330693683945e+00
-1.499950677119394982e+02 1.696976880904014440e+00
-1.499927411609675403e+02 1.696809961238266773e+00
-1.499904146099956108e+02 1.696638680228923279e+00
-1.499880880590236814e+02 1.696463170516315566e+00
-1.499857615080517235e+02 1.696283201007821262e+00
-1.499834349570797940e+02 1.696098458493957795e+00
-1.499811084061078361e+02 1.695909167457663402e+00
-1.499787818551359067e+02 1.695715359204556183e+00
-1.499764553041639488e+02 1.695516935559475247e+00
-1.499741287531920193e+02 1.695313853568038986e+00
-1.499718022022200898e+02 1.695106091550756089e+00
-1.499694756512481320e+02 1.694893638136901748e+00
-1.499671491002762025e+02 1.694676367710554743e+00
-1.499648225493042730e+02 1.694453962907053191e+00
-1.499624959983323151e+02 1.694226330561248828e+00
-1.499601694473603857e+02 1.693993463919229558e+00
-1.499578428963884562e+02 1.693755258307185319e+00
-1.499555163454164983e+02 1.693511583485745486e+00
-1.499531897944445404e+02 1.693262178670738471e+00
-1.499508632434726394e+02 1.693007007856082380e+00
-1.499485366925006815e+02 1.692746122653219221e+00
-1.499462101415287236e+02 1.692479715105795979e+00
-1.499438835905567942e+02 1.692207996023624483e+00
-1.499415570395848647e+02 1.691931183303948316e+00
-1.499392304886129068e+02 1.691649657221363956e+00
-1.499369039376409773e+02 1.691363074407923106e+00
-1.499345773866690479e+02 1.691070973110457842e+00
-1.499322508356970900e+02 1.690773373966663939e+00
-1.499299242847251890e+02 1.690470427664717779e+00
-1.499275977337532311e+02 1.690162245867630197e+00
-1.499252711827812732e+02 1.689848920144624733e+00
-1.499229446318093437e+02 1.689530622366169021e+00
-1.499206180808373858e+02 1.689207387290944329e+00
-1.499182915298654848e+02 1.688879662469542575e+00
-1.499159649788935269e+02 1.688548174956169934e+00
-1.499136384279215690e+02 1.688213541883840207e+00
-1.499113118769496396e+02 1.687876039290571395e+00
-1.499089853259777385e+02 1.687535575183903402e+00
-1.499066587750057806e+02 1.687192043563062516e+00
-1.499043322240338227e+02 1.686845547840453374e+00
-1.499020056730618933e+02 1.686496162652042052e+00
-1.498996791220899354e+02 1.686143785919765659e+00
-1.498973525711180059e+02 1.685788477439166044e+00
-1.498950260201460765e+02 1.685430509685695633e+00
-1.498926994691741186e+02 1.685070030731034452e+00
-1.498903729182021607e+02 1.684707068643146677e+00
-1.498880463672302596e+02 1.684341897164702173e+00
-1.498857198162583302e+02 1.683974612752911826e+00
-1.498833932652863723e+02 1.683605128666226136e+00
-1.498810667143144144e+02 1.683233263335889740e+00
-1.498787401633425134e+02 1.682858682992088406e+00
-1.498764136123705555e+02 1.682481136149908352e+00
-1.498740870613985976e+02 1.682100121003439197e+00
-1.498717605104266681e+02 1.681715275395145648e+00
-1.498694339594547102e+02 1.681326559811141541e+00
-1.498671074084827524e+02 1.680934106273303197e+00
-1.498647808575108513e+02 1.680538152137973196e+00
-1.498624543065389219e+02 1.680138695132337157e+00
-1.498601277555669640e+02 1.679735790846205390e+00
-1.498578012045950061e+02 1.679329668985344304e+00
-1.498554746536231050e+02 1.678920735437192668e+00
-1.498531481026511472e+02 1.678509354103689066e+00
-1.498508215516792177e+02 1.678095702269491785e+00
-1.498484950007072882e+02 1.677680000647642222e+00
-1.498461684497353303e+02 1.677262531653243904e+00
-1.498438418987634009e+02 1.676843647567711315e+00
-1.498415153477914430e+02 1.676423714267040843e+00
-1.498391887968195135e+02 1.676002883359698492e+00
-1.498368622458475841e+02 1.675581147509736635e+00
-1.498345356948756262e+02 1.675158597917663306e+00
-1.498322091439036967e+02 1.674735434354072572e+00
-1.498298825929317672e+02 1.674311704244313859e+00
-1.498275560419598094e+02 1.673887446447139160e+00
-1.498252294909878799e+02 1.673462750581556024e+00
-1.498229029400159504e+02 1.673037776834064960e+00
-1.498205763890439925e+02 1.672612942401119129e+00
-1.498182498380720347e+02 1.672188432313085560e+00
-1.498159232871001336e+02 1.671764015297986683e+00
-1.498135967361281757e+02 1.671339568741177839e+00
-1.498112701851562178e+02 1.670915184653838148e+00
-1.498089436341842884e+02 1.670490884987809732e+00
-1.498066170832123589e+02 1.670066766366426148e+00
-1.498042905322404010e+02 1.669642671727721961e+00
-1.498019639812684716e+02 1.669218480941612626e+00
-1.497996374302965421e+02 1.668794404677751642e+00
-1.497973108793245842e+02 1.668370541689297770e+00
-1.497949843283526263e+02 1.667946986123195252e+00
-1.497926577773807253e+02 1.667523597895507637e+00
-1.497903312264087674e+02 1.667100285984707497e+00
-1.497880046754368095e+02 1.666676980728349022e+00
-1.497856781244648801e+02 1.666253458886970407e+00
-1.497833515734929506e+02 1.665829819279362134e+00
-1.497810250225209927e+02 1.665406269800301597e+00
-1.497786984715490632e+02 1.664982929095364383e+00
-1.497763719205771338e+02 1.664559901642758577e+00
-1.497740453696052043e+02 1.664136888733403152e+00
-1.497717188186332464e+02 1.663713662554470618e+00
-1.497693922676613170e+02 1.663290503377660601e+00
-1.497670657166893591e+02 1.662867650986866952e+00
-1.497647391657174296e+02 1.662445263817068808e+00
-1.497624126147455002e+02 1.662023315908100152e+00
-1.497600860637735423e+02 1.661601681549725207e+00
-1.497577595128016128e+02 1.661180522830537853e+00
-1.497554329618296549e+02 1.660760058720397447e+00
-1.497531064108577255e+02 1.660340139941742343e+00
-1.497507798598857960e+02 1.659920777856430218e+00
-1.497484533089138381e+02 1.659502081928780903e+00
-1.497461267579419086e+02 1.659083986374528363e+00
-1.497438002069699792e+02 1.658666312747335114e+00
-1.497414736559980213e+02 1.658248840979232863e+00
-1.497391471050260918e+02 1.657831532447653133e+00
-1.497368205540541624e+02 1.657414350841576178e+00
-1.497344940030822329e+02 1.656997280363015745e+00
-1.497321674521102750e+02 1.656580270330342719e+00
-1.497298409011383455e+02 1.656163093036335576e+00
-1.497275143501663877e+02 1.655745812547024132e+00
-1.497251877991944298e+02 1.655328798842633509e+00
-1.497228612482225287e+02 1.654912075718318221e+00
-1.497205346972505708e+02 1.654495267560752270e+00
-1.497182081462786414e+02 1.654078116814225785e+00
-1.497158815953066835e+02 1.653660393983941823e+00
-1.497135550443347825e+02 1.653241923106027578e+00
-1.497112284933628246e+02 1.652822619370499124e+00
-1.497089019423908667e+02 1.652402149933905218e+00
-1.497065753914189372e+02 1.651980365197477152e+00
-1.497042488404469793e+02 1.651557380938164066e+00
-1.497019222894750499e+02 1.651133513124058094e+00
-1.496995957385031204e+02 1.650708937402361576e+00
-1.496972691875311625e+02 1.650283972403442379e+00
-1.496949426365592331e+02 1.649859040748890227e+00
-1.496926160855873036e+02 1.649433997709390143e+00
-1.496902895346153741e+02 1.649008595982264680e+00
-1.496879629836434162e+02 1.648582846477337327e+00
-1.496856364326714584e+02 1.648156771606997806e+00
-1.496833098816995289e+02 1.647730266186849590e+00
-1.496809833307275994e+02 1.647303322801292547e+00
-1.496786567797556700e+02 1.646875777615598668e+00
-1.496763302287837121e+02 1.646447109648073504e+00
-1.496740036778117542e+02 1.646016793381618770e+00
-1.496716771268398531e+02 1.645584358225191668e+00
-1.496693505758678953e+02 1.645149454728593419e+00
-1.496670240248959658e+02 1.644712029095274808e+00
-1.496646974739240079e+02 1.644272092704479604e+00
-1.496623709229520784e+02 1.643829411020974574e+00
-1.496600443719801206e+02 1.643383464536924743e+00
-1.496577178210082195e+02 1.642933948383000553e+00
-1.496553912700362616e+02 1.642480849000085508e+00
-1.496530647190643037e+02 1.642024021900478026e+00
-1.496507381680923743e+02 1.641563272829597242e+00
-1.496484116171204448e+02 1.641098402396466316e+00
-1.496460850661484869e+02 1.640629561824809901e+00
-1.496437585151765575e+02 1.640156983266074953e+00
-1.496414319642046280e+02 1.639680708131920239e+00
-1.496391054132326701e+02 1.639200877733344663e+00
-1.496367788622607407e+02 1.638717603334913120e+00
-1.496344523112888112e+02 1.638230894938301097e+00
-1.496321257603168533e+02 1.637740643306109689e+00
-1.496297992093448954e+02 1.637246918224791070e+00
-1.496274726583729660e+02 1.636749862565222369e+00
-1.496251461074010365e+02 1.636249603364433591e+00
-1.496228195564290786e+02 1.635746245263550724e+00
-1.496204930054571491e+02 1.635239748296985818e+00
-1.496181664544852197e+02 1.634730145682648184e+00
-1.496158399035132618e+02 1.634217812133190950e+00
-1.496135133525413323e+02 1.633703100467841729e+00
-1.496111868015694029e+02 1.633186027839938825e+00
-1.496088602505974450e+02 1.632666711026071082e+00
-1.496065336996255155e+02 1.632144966485746806e+00
-1.496042071486535576e+02 1.631620353527210465e+00
-1.496018805976816282e+02 1.631092861433120822e+00
-1.495995540467096987e+02 1.630562440627230991e+00
-1.495972274957377408e+02 1.630029004602848275e+00
-1.495949009447658113e+02 1.629492832795693236e+00
-1.495925743937938819e+02 1.628954210744919751e+00
-1.495902478428219524e+02 1.628413052679925643e+00
-1.495879212918499945e+02 1.627869371629097506e+00
-1.495855947408780651e+02 1.627323380472607717e+00
-1.495832681899061072e+02 1.626775032905073637e+00
-1.495809416389341493e+02 1.626224627393692890e+00
-1.495786150879622483e+02 1.625672660769878819e+00
-1.495762885369902904e+02 1.625119281488673906e+00
-1.495739619860183325e+02 1.624564728125371005e+00
-1.495716354350464030e+02 1.624009088280557123e+00
-1.495693088840745020e+02 1.623452379744229068e+00
-1.495669823331025441e+02 1.622894575423593500e+00
-1.495646557821305862e+02 1.622335428359151344e+00
-1.495623292311586567e+02 1.621775108605429505e+00
-1.495600026801866989e+02 1.621213944256393757e+00
-1.495576761292147978e+02 1.620651739982030826e+00
-1.495553495782428399e+02 1.620088280692956628e+00
-1.495530230272708820e+02 1.619523689408567169e+00
-1.495506964762989526e+02 1.618957939589022788e+00
-1.495483699253270231e+02 1.618390861289480398e+00
-1.495460433743550936e+02 1.617822439351617181e+00
-1.495437168233831358e+02 1.617252841827166554e+00
-1.495413902724111779e+02 1.616682409495666661e+00
-1.495390637214392768e+02 1.616111347626465911e+00
-1.495367371704673189e+02 1.615539993357889115e+00
-1.495344106194953895e+02 1.614968895357356438e+00
-1.495320840685234316e+02 1.614398290561063654e+00
-1.495297575175514737e+02 1.613828345053149427e+00
-1.495274309665795727e+02 1.613259148641094987e+00
-1.495251044156076148e+02 1.612690719087138236e+00
-1.495227778646356853e+02 1.612122909867979903e+00
-1.495204513136637274e+02 1.611555743710589628e+00
-1.495181247626917695e+02 1.610989244746097615e+00
-1.495157982117198685e+02 1.610423094719491521e+00
-1.495134716607479390e+02 1.609857218807843715e+00
-1.495111451097759812e+02 1.609291538514167730e+00
-1.495088185588040517e+02 1.608725718042383512e+00
-1.495064920078321222e+02 1.608159403684472410e+00
-1.495041654568601643e+02 1.607592506078906025e+00
-1.495018389058882065e+02 1.607025357327021453e+00
-1.494995123549163054e+02 1.606457941530013089e+00
-1.494971858039443475e+02 1.605890006361737621e+00
-1.494948592529723896e+02 1.605321582470051744e+00
-1.494925327020004602e+02 1.604752678797106036e+00
-1.494902061510285307e+02 1.604183375708905679e+00
-1.494878796000565728e+02 1.603613942188593544e+00
-1.494855530490846434e+02 1.603043817620897427e+00
-1.494832264981127139e+02 1.602472560608184438e+00
-1.494808999471407560e+02 1.601900244936610873e+00
-1.494785733961688265e+02 1.601326584455645019e+00
-1.494762468451968971e+02 1.600751591738108104e+00
-1.494739202942249392e+02 1.600175434169236466e+00
-1.494715937432530097e+02 1.599598466372146754e+00
-1.494692671922810518e+02 1.599020989865032716e+00
-1.494669406413091224e+02 1.598443215247624449e+00
-1.494646140903371929e+02 1.597865251159072963e+00
-1.494622875393652350e+02 1.597286960605459605e+00
-1.494599609883933056e+02 1.596708128659439785e+00
-1.494576344374213477e+02 1.596128620321259461e+00
-1.494553078864494182e+02 1.595548237974657280e+00
-1.494529813354774888e+02 1.594966721790379793e+00
-1.494506547845055309e+02 1.594383966836357303e+00
-1.494483282335336014e+02 1.593799995997373209e+00
-1.494460016825616435e+02 1.593214727963943922e+00
-1.494436751315897141e+02 1.592628091733033768e+00
-1.494413485806177846e+02 1.592039744904322207e+00
-1.494390220296458267e+02 1.591449150330915829e+00
-1.494366954786738972e+02 1.590856216154207470e+00
-1.494343689277019678e+02 1.590261240863231063e+00
-1.494320423767300099e+02 1.589664374443259920e+00
-1.494297158257580520e+02 1.589065633257515042e+00
-1.494273892747861510e+02 1.588465159502992829e+00
-1.494250627238142215e+02 1.587862970747274671e+00
-1.494227361728422636e+02 1.587259063698985395e+00
-1.494204096218703341e+02 1.586653460622355238e+00
-1.494180830708983763e+02 1.586046171440025576e+00
-1.494157565199264184e+02 1.585437016688187040e+00
-1.494134299689545173e+02 1.584825830463552743e+00
-1.494111034179825594e+02 1.584212587127760807e+00
-1.494087768670106016e+02 1.583597287813792498e+00
-1.494064503160386721e+02 1.582979653533344910e+00
-1.494041237650667426e+02 1.582359207477766816e+00
-1.494017972140948132e+02 1.581735909171790189e+00
-1.493994706631228553e+02 1.581109790032392715e+00
-1.493971441121509258e+02 1.580480904964935540e+00
-1.493948175611789964e+02 1.579849459753787544e+00
-1.493924910102070385e+02 1.579215658853045268e+00
-1.493901644592351090e+02 1.578579718885572802e+00
-1.493878379082631511e+02 1.577941870441513128e+00
-1.493855113572912501e+02 1.577302065085723903e+00
-1.493831848063192922e+02 1.576660260191232732e+00
-1.493808582553473343e+02 1.576016799918941613e+00
-1.493785317043754048e+02 1.575372105234134956e+00
-1.493762051534034470e+02 1.574726534583919202e+00
-1.493738786024314891e+02 1.574080240808869657e+00
-1.493715520514595880e+02 1.573433195370693705e+00
-1.493692255004876301e+02 1.572785318069566340e+00
-1.493668989495157007e+02 1.572136748381262938e+00
-1.493645723985437428e+02 1.571487755924175334e+00
-1.493622458475718418e+02 1.570838432669624973e+00
-1.493599192965998839e+02 1.570188759013796842e+00
-1.493575927456279544e+02 1.569538944968604133e+00
-1.493552661946559965e+02 1.568889281239892908e+00
-1.493529396436840671e+02 1.568239956081201480e+00
-1.493506130927121092e+02 1.567590961463141142e+00
-1.493482865417401797e+02 1.566942537326998286e+00
-1.493459599907682502e+02 1.566294765082309137e+00
-1.493436334397962924e+02 1.565647417258739571e+00
-1.493413068888243913e+02 1.565000573409880191e+00
-1.493389803378524334e+02 1.564354140099257995e+00
-1.493366537868804755e+02 1.563707972847409478e+00
-1.493343272359085461e+02 1.563062123630786004e+00
-1.493320006849366166e+02 1.562416612284667661e+00
-1.493296741339646587e+02 1.561771388282683359e+00
-1.493273475829927293e+02 1.561126714610013178e+00
-1.493250210320207714e+02 1.560482861055801473e+00
-1.493226944810488419e+02 1.559839780932230413e+00
-1.493203679300769124e+02 1.559197660120285045e+00
-1.493180413791049546e+02 1.558556731728321321e+00
-1.493157148281330251e+02 1.557916823191270339e+00
-1.493133882771610956e+02 1.557277711847322221e+00
-1.493110617261891377e+02 1.556639276568916541e+00
-1.493087351752172083e+02 1.556001427131077142e+00
-1.493064086242452788e+02 1.555364010643955686e+00
-1.493040820732733209e+02 1.554726868923179905e+00
-1.493017555223013915e+02 1.554089925564004160e+00
-1.492994289713294620e+02 1.553453299156624556e+00
-1.492971024203575041e+02 1.552817078115207305e+00
-1.492947758693855462e+02 1.552181273748181267e+00
-1.492924493184136452e+02 1.551545924721808856e+00
-1.492901227674416873e+02 1.550911258805077075e+00
-1.492877962164697294e+02 1.550277650296503440e+00
-1.492854696654978000e+02 1.549644800841175618e+00
-1.492831431145258705e+02 1.549012387639617128e+00
-1.492808165635539126e+02 1.548380527035552179e+00
-1.492784900125819831e+02 1.547749389851202473e+00
-1.492761634616100537e+02 1.547119305066794848e+00
-1.492738369106380958e+02 1.546490394001238888e+00
-1.492715103596661379e+02 1.545862754768379421e+00
-1.492691838086942369e+02 1.545236524705936754e+00
-1.492668572577222790e+02 1.544611774828705819e+00
-1.492645307067503211e+02 1.543988691982280059e+00
-1.492622041557783916e+02 1.543367253395279137e+00
-1.492598776048064622e+02 1.542747113601044440e+00
-1.492575510538345043e+02 1.542128042655637632e+00
-1.492552245028625748e+02 1.541509850505462298e+00
-1.492528979518906453e+02 1.540892320166062479e+00
-1.492505714009186875e+02 1.540275318084638023e+00
-1.492482448499467580e+02 1.539658654316979236e+00
-1.492459182989748285e+02 1.539042429145969226e+00
-1.492435917480028706e+02 1.538426893705777232e+00
-1.492412651970309696e+02 1.537812048920925712e+00
-1.492389386460590117e+02 1.537197846467721396e+00
-1.492366120950870538e+02 1.536584292832683163e+00
-1.492342855441151244e+02 1.535971339408492398e+00
-1.492319589931431665e+02 1.535358844921898447e+00
-1.492296324421712654e+02 1.534746566153672553e+00
-1.492273058911993076e+02 1.534134624312195383e+00
-1.492249793402273497e+02 1.533523112527208188e+00
-1.492226527892554202e+02 1.532912007088217177e+00
-1.492203262382835192e+02 1.532301724308410940e+00
-1.492179996873115613e+02 1.531692715329958654e+00
-1.492156731363396034e+02 1.531084906518496380e+00
-1.492133465853676739e+02 1.530478299403826403e+00
-1.492110200343957160e+02 1.529873085099954677e+00
-1.492086934834237866e+02 1.529269349874770700e+00
-1.492063669324518571e+02 1.528666739681817210e+00
-1.492040403814798992e+02 1.528064644921809379e+00
-1.492017138305079413e+02 1.527462837406788898e+00
-1.491993872795360403e+02 1.526861381767273818e+00
-1.491970607285641108e+02 1.526260706068822692e+00
-1.491947341775921529e+02 1.525660905130954204e+00
-1.491924076266201951e+02 1.525061834093175861e+00
-1.491900810756482940e+02 1.524463524066969500e+00
-1.491877545246763361e+02 1.523865933843955300e+00
-1.491854279737043782e+02 1.523269063811799606e+00
-1.491831014227324488e+02 1.522672895506205437e+00
-1.491807748717604909e+02 1.522077089950533146e+00
-1.491784483207885614e+02 1.521481458773019213e+00
-1.491761217698166320e+02 1.520885967421365725e+00
-1.491737952188447025e+02 1.520290520730444461e+00
-1.491714686678727446e+02 1.519695106353640357e+00
-1.491691421169007867e+02 1.519099568962821500e+00
-1.491668155659288857e+02 1.518503843013051302e+00
-1.491644890149569278e+02 1.517908129948324580e+00
-1.491621624639849983e+02 1.517312584820302845e+00
-1.491598359130130405e+02 1.516717467780587469e+00
-1.491575093620411110e+02 1.516123196299671738e+00
-1.491551828110691815e+02 1.515529722182441974e+00
-1.491528562600972236e+02 1.514936895168778719e+00
-1.491505297091252942e+02 1.514344297331345901e+00
-1.491482031581533647e+02 1.513751320911283393e+00
-1.491458766071814068e+02 1.513157921755201363e+00
-1.491435500562094774e+02 1.512564117804184427e+00
-1.491412235052375479e+02 1.511969723688104228e+00
-1.491388969542655900e+02 1.511374441141589031e+00
-1.491365704032936321e+02 1.510777796563613107e+00
-1.491342438523217311e+02 1.510179490574200090e+00
-1.491319173013497732e+02 1.509579309074688958e+00
-1.491295907503778153e+02 1.508977144919126712e+00
-1.491272641994058858e+02 1.508373138970600102e+00
-1.491249376484339564e+02 1.507767484011611980e+00
-1.491226110974619985e+02 1.507160264390750237e+00
-1.491202845464900690e+02 1.506551348811906221e+00
-1.491179579955181396e+02 1.505940485215868652e+00
-1.491156314445461817e+02 1.505327865435564183e+00
-1.491133048935742522e+02 1.504714094725799090e+00
-1.491109783426023228e+02 1.504099598035201213e+00
-1.491086517916303649e+02 1.503484451442387071e+00
-1.491063252406584070e+02 1.502868255730778646e+00
-1.491039986896864775e+02 1.502250867733063489e+00
-1.491016721387145481e+02 1.501632521564476797e+00
-1.490993455877425902e+02 1.501013169256908641e+00
-1.490970190367706607e+02 1.500392560929503238e+00
-1.490946924857987312e+02 1.499770771636443456e+00
-1.490923659348267734e+02 1.499147796492819262e+00
-1.490900393838548439e+02 1.498523331702056982e+00
-1.490877128328829144e+02 1.497896511317604151e+00
-1.490853862819109850e+02 1.497266826149970420e+00
-1.490830597309390271e+02 1.496634510345080660e+00
-1.490807331799670692e+02 1.495999538348116609e+00
-1.490784066289951397e+02 1.495361916650918221e+00
-1.490760800780232103e+02 1.494721605983061696e+00
-1.490737535270512808e+02 1.494078569086376262e+00
-1.490714269760793229e+02 1.493432876083180982e+00
-1.490691004251073934e+02 1.492784692500640942e+00
-1.490667738741354356e+02 1.492134033467013010e+00
-1.490644473231635061e+02 1.491480734901630356e+00
-1.490621207721915766e+02 1.490824719196124137e+00
-1.490597942212196187e+02 1.490166086367726850e+00
-1.490574676702476609e+02 1.489504738079164170e+00
-1.490551411192757598e+02 1.488840268487990448e+00
-1.490528145683038304e+02 1.488172852021421022e+00
-1.490504880173318725e+02 1.487502924171943297e+00
-1.490481614663599146e+02 1.486830365669336684e+00
-1.490458349153880135e+02 1.486154998762267976e+00
-1.490435083644160557e+02 1.485477037803535794e+00
-1.490411818134441262e+02 1.484796700272446923e+00
-1.490388552624721683e+02 1.484113891017927456e+00
-1.490365287115002104e+02 1.483428334981897079e+00
-1.490342021605283094e+02 1.482739801303576188e+00
-1.490318756095563515e+02 1.482048354817731228e+00
-1.490295490585844220e+02 1.481354386190113281e+00
-1.490272225076124641e+02 1.480658200194638008e+00
-1.490248959566405063e+02 1.479959826084510821e+00
-1.490225694056686052e+02 1.479258984395589005e+00
-1.490202428546966473e+02 1.478555393426799869e+00
-1.490179163037247179e+02 1.477849042774139976e+00
-1.490155897527527600e+02 1.477139887764507442e+00
-1.490132632017808305e+02 1.476427939057677552e+00
-1.490109366508089010e+02 1.475713383778975318e+00
-1.490086100998369432e+02 1.474996287131716155e+00
-1.490062835488650137e+02 1.474276858094762277e+00
-1.490039569978930842e+02 1.473555245919625278e+00
-1.490016304469211263e+02 1.472831457737932226e+00
-1.489993038959491969e+02 1.472105577511639174e+00
-1.489969773449772674e+02 1.471377685882634179e+00
-1.489946507940053095e+02 1.470648059486642234e+00
-1.489923242430333801e+02 1.469916766050648915e+00
-1.489899976920614506e+02 1.469183588616865821e+00
-1.489876711410894927e+02 1.468448205906641713e+00
-1.489853445901175633e+02 1.467710438783309312e+00
-1.489830180391456338e+02 1.466970329964250475e+00
-1.489806914881736759e+02 1.466227935817450811e+00
-1.489783649372017180e+02 1.465483091741714983e+00
-1.489760383862297886e+02 1.464735695558223583e+00
-1.489737118352578591e+02 1.463986095233295925e+00
-1.489713852842859012e+02 1.463234666707437848e+00
-1.489690587333139717e+02 1.462481559389547936e+00
-1.489667321823420423e+02 1.461726691313115944e+00
-1.489644056313700844e+02 1.460969903266414072e+00
-1.489620790803981549e+02 1.460210950999824231e+00
-1.489597525294262255e+02 1.459449738394505536e+00
-1.489574259784542676e+02 1.458686402743407884e+00
-1.489550994274823381e+02 1.457920953531556707e+00
-1.489527728765104087e+02 1.457153321391490230e+00
-1.489504463255384508e+02 1.456383472454221728e+00
-1.489481197745665213e+02 1.455611471248451583e+00
-1.489457932235945634e+02 1.454837113798062687e+00
-1.489434666726226340e+02 1.454060094524977087e+00
-1.489411401216507045e+02 1.453280137347472634e+00
-1.489388135706787466e+02 1.452497067619763271e+00
-1.489364870197068171e+02 1.451710857057194826e+00
-1.489341604687348593e+02 1.450921452148979496e+00
-1.489318339177629298e+02 1.450128504366744453e+00
-1.489295073667910003e+02 1.449331747330936171e+00
-1.489271808158190424e+02 1.448531304613194459e+00
-1.489248542648471130e+02 1.447727198687728700e+00
-1.489225277138751551e+02 1.446919266560106054e+00
-1.489202011629032256e+02 1.446107378023433032e+00
-1.489178746119312962e+02 1.445291212212963750e+00
-1.489155480609593383e+02 1.444470500887179876e+00
-1.489132215099874088e+02 1.443645556238844385e+00
-1.489108949590154793e+02 1.442816626132739755e+00
-1.489085684080435215e+02 1.441983580170651091e+00
-1.489062418570715920e+02 1.441146443456652548e+00
-1.489039153060996625e+02 1.440305310623109625e+00
-1.489015887551277046e+02 1.439460070512925904e+00
-1.488992622041557752e+02 1.438610650765710819e+00
-1.488969356531838457e+02 1.437757036848792636e+00
-1.488946091022118878e+02 1.436899371815889559e+00
-1.488922825512399299e+02 1.436037900231480702e+00
-1.488899560002680289e+02 1.435172609628353912e+00
-1.488876294492960710e+02 1.434303623732194666e+00
-1.488853028983241131e+02 1.433431277408767190e+00
-1.488829763473521837e+02 1.432555557765296861e+00
-1.488806497963802826e+02 1.431676315248230136e+00
-1.488783232454083247e+02 1.430793132616490215e+00
-1.488759966944363669e+02 1.429905760189449371e+00
-1.488736701434644374e+02 1.429014196820733495e+00
-1.488713435924924795e+02 1.428118536849286802e+00
-1.488690170415205785e+02 1.427218885426998041e+00
-1.488666904905486206e+02 1.426315277906823331e+00
-1.488643639395766627e+02 1.425407989163073985e+00
-1.488620373886047332e+02 1.424497308086283942e+00
-1.488597108376328038e+02 1.423583426843215038e+00
-1.488573842866608743e+02 1.422666440242112085e+00
-1.488550577356889164e+02 1.421746181144331267e+00
-1.488527311847169585e+02 1.420822527947543046e+00
-1.488504046337450575e+02 1.419895715404479342e+00
-1.488480780827730996e+02 1.418965997522924294e+00
-1.488457515318011701e+02 1.418033632531527699e+00
-1.488434249808292122e+02 1.417098838410229877e+00
-1.488410984298572544e+02 1.416161635958879783e+00
-1.488387718788853533e+02 1.415222107123599748e+00
-1.488364453279133954e+02 1.414280402608063536e+00
-1.488341187769414660e+02 1.413336542950018648e+00
-1.488317922259695081e+02 1.412390508434165026e+00
-1.488294656749975502e+02 1.411442384287822538e+00
-1.488271391240256492e+02 1.410492335388443541e+00
-1.488248125730537197e+02 1.409540689840673044e+00
-1.488224860220817618e+02 1.408587673832802034e+00
-1.488201594711098039e+02 1.407633588295610583e+00
-1.488178329201379029e+02 1.406678809572090350e+00
-1.488155063691659450e+02 1.405723461381194639e+00
-1.488131798181939871e+02 1.404767750410917504e+00
-1.488108532672220576e+02 1.403811963864881607e+00
-1.488085267162501282e+02 1.402856521168922121e+00
-1.488062001652781703e+02 1.401901916829567218e+00
-1.488038736143062408e+02 1.400948128161292328e+00
-1.488015470633343114e+02 1.399994958852961213e+00
-1.487992205123623535e+02 1.399042555326511339e+00
-1.487968939613904240e+02 1.398091050952217529e+00
-1.487945674104184945e+02 1.397140607604568263e+00
-1.487922408594465367e+02 1.396191403923152219e+00
-1.487899143084746072e+02 1.395243515096271869e+00
-1.487875877575026493e+02 1.394297088272059115e+00
-1.487852612065307198e+02 1.393352336812139214e+00
-1.487829346555587904e+02 1.392409428152779460e+00
-1.487806081045868325e+02 1.391468327617567891e+00
-1.487782815536149030e+02 1.390528737396179437e+00
-1.487759550026429736e+02 1.389590568269360116e+00
-1.487736284516710157e+02 1.388653919682589111e+00
-1.487713019006990862e+02 1.387718662917985180e+00
-1.487689753497271568e+02 1.386784527382046495e+00
-1.487666487987551989e+02 1.385851503150257180e+00
-1.487643222477832410e+02 1.384919555318584239e+00
-1.487619956968113115e+02 1.383988526115015105e+00
-1.487596691458393821e+02 1.383058399228413560e+00
-1.487573425948674242e+02 1.382128953195828291e+00
-1.487550160438954947e+02 1.381199896181422027e+00
-1.487526894929235652e+02 1.380271220004341437e+00
-1.487503629419516074e+02 1.379342934110071583e+00
-1.487480363909796779e+02 1.378414952677941896e+00
-1.487457098400077484e+02 1.377487245677692096e+00
-1.487433832890357905e+02 1.376559922237867939e+00
-1.487410567380638327e+02 1.375633099852098251e+00
-1.487387301870919316e+02 1.374706727311984178e+00
-1.487364036361200021e+02 1.373780857431076363e+00
-1.487340770851480443e+02 1.372855677644255534e+00
-1.487317505341760864e+02 1.371931097789199638e+00
-1.487294239832041569e+02 1.371007045259357460e+00
-1.487270974322321990e+02 1.370083556825822946e+00
-1.487247708812602980e+02 1.369160620121880667e+00
-1.487224443302883401e+02 1.368238036897242882e+00
-1.487201177793163822e+02 1.367315647365046516e+00
-1.487177912283444527e+02 1.366393250459094766e+00
-1.487154646773725233e+02 1.365470565376502243e+00
-1.487131381264005938e+02 1.364547525518298166e+00
-1.487108115754286359e+02 1.363624045736763213e+00
-1.487084850244566780e+02 1.362700160310728048e+00
-1.487061584734847770e+02 1.361775932845407100e+00
-1.487038319225128191e+02 1.360851404668720566e+00
-1.487015053715408897e+02 1.359926795469073024e+00
-1.486991788205689318e+02 1.359002416153604287e+00
-1.486968522695970307e+02 1.358078432321650375e+00
-1.486945257186250728e+02 1.357155023412255801e+00
-1.486921991676531434e+02 1.356232206198306756e+00
-1.486898726166811855e+02 1.355309998963465823e+00
-1.486875460657092276e+02 1.354388554342449869e+00
-1.486852195147372697e+02 1.353468042990327636e+00
-1.486828929637653687e+02 1.352548582032674807e+00
-1.486805664127934392e+02 1.351630227904270454e+00
-1.486782398618214813e+02 1.350713228963579926e+00
-1.486759133108495234e+02 1.349797484420376170e+00
-1.486735867598776224e+02 1.348882717152006583e+00
-1.486712602089056645e+02 1.347968796300524463e+00
-1.486689336579337066e+02 1.347055503368287388e+00
-1.486666071069617772e+02 1.346142773751709543e+00
-1.486642805559898477e+02 1.345230602078643312e+00
-1.486619540050178898e+02 1.344319007043757175e+00
-1.486596274540459603e+02 1.343408055059780226e+00
-1.486573009030740309e+02 1.342497817153461170e+00
-1.486549743521020730e+02 1.341588386290184731e+00
-1.486526478011301435e+02 1.340679871059380579e+00
-1.486503212501582141e+02 1.339772170987491684e+00
-1.486479946991862562e+02 1.338864765632049592e+00
-1.486456681482143267e+02 1.337957123872203224e+00
-1.486433415972423973e+02 1.337048848684408986e+00
-1.486410150462704394e+02 1.336139828839985944e+00
-1.486386884952985099e+02 1.335230144882288750e+00
-1.486363619443265804e+02 1.334319642066857048e+00
-1.486340353933546226e+02 1.333407984517448241e+00
-1.486317088423826931e+02 1.332495144021875522e+00
-1.486293822914107352e+02 1.331581357959828793e+00
-1.486270557404388057e+02 1.330666713018907599e+00
-1.486247291894668763e+02 1.329751225919933999e+00
-1.486224026384949184e+02 1.328834904615821877e+00
-1.486200760875229889e+02 1.327917796125188454e+00
-1.486177495365510595e+02 1.326999924551307775e+00
-1.486154229855791016e+02 1.326081404728993496e+00
-1.486130964346071437e+02 1.325162420120802098e+00
-1.486107698836352426e+02 1.324243128225528920e+00
-1.486084433326632848e+02 1.323323651656275635e+00
-1.486061167816913269e+02 1.322403856607623052e+00
-1.486037902307194258e+02 1.321483602933589907e+00
-1.486014636797474679e+02 1.320562880469394962e+00
-1.485991371287755101e+02 1.319641671820980910e+00
-1.485968105778035806e+02 1.318719807958767198e+00
-1.485944840268316511e+02 1.317797210476581604e+00
-1.485921574758596932e+02 1.316873821296235869e+00
-1.485898309248877638e+02 1.315949483299320377e+00
-1.485875043739158343e+02 1.315024167784037967e+00
-1.485851778229438764e+02 1.314097622438850532e+00
-1.485828512719719185e+02 1.313169625790606254e+00
-1.485805247210000175e+02 1.312240054720257731e+00
-1.485781981700280596e+02 1.311308732203426697e+00
-1.485758716190561017e+02 1.310375447917140779e+00
-1.485735450680841723e+02 1.309440178513647579e+00
-1.485712185171122428e+02 1.308502947316053433e+00
-1.485688919661403133e+02 1.307563654880866455e+00
-1.485665654151683555e+02 1.306622470256980639e+00
-1.485642388641964260e+02 1.305679466513794518e+00
-1.485619123132244681e+02 1.304734465317820336e+00
-1.485595857622525386e+02 1.303787407340385451e+00
-1.485572592112806092e+02 1.302838299460206128e+00
-1.485549326603086513e+02 1.301886999560899261e+00
-1.485526061093367218e+02 1.300933432350094288e+00
-1.485502795583647924e+02 1.299977658918965773e+00
-1.485479530073928345e+02 1.299019931045762410e+00
-1.485456264564209050e+02 1.298060589928185182e+00
-1.485432999054489471e+02 1.297099707900517540e+00
-1.485409733544770461e+02 1.296137237193811576e+00
-1.485386468035050882e+02 1.295173120951686130e+00
-1.485363202525331303e+02 1.294207192447791366e+00
-1.485339937015612009e+02 1.293239396401564489e+00
-1.485316671505892998e+02 1.292269809790785429e+00
-1.485293405996173419e+02 1.291298436463062638e+00
-1.485270140486453840e+02 1.290325250817614178e+00
-1.485246874976734546e+02 1.289350315984802098e+00
-1.485223609467014967e+02 1.288373830059604819e+00
-1.485200343957295672e+02 1.287395962625839774e+00
-1.485177078447576378e+02 1.286416687413634463e+00
-1.485153812937856799e+02 1.285435978786020339e+00
-1.485130547428137504e+02 1.284453842688100034e+00
-1.485107281918418209e+02 1.283470197979714067e+00
-1.485084016408698915e+02 1.282484903474333082e+00
-1.485060750898979336e+02 1.281498010954017719e+00
-1.485037485389259757e+02 1.280509803371790323e+00
-1.485014219879540462e+02 1.279520332339980193e+00
-1.484990954369821168e+02 1.278529504961777752e+00
-1.484967688860101589e+02 1.277537315681848362e+00
-1.484944423350382294e+02 1.276543739332788752e+00
-1.484921157840662715e+02 1.275548645900973055e+00
-1.484897892330943421e+02 1.274552118957307689e+00
-1.484874626821224126e+02 1.273554187392072379e+00
-1.484851361311504832e+02 1.272554708014646430e+00
-1.484828095801785253e+02 1.271553644779333414e+00
-1.484804830292065674e+02 1.270550795836042246e+00
-1.484781564782346379e+02 1.269546011929606921e+00
-1.484758299272627085e+02 1.268539426504115442e+00
-1.484735033762907790e+02 1.267531352595079985e+00
-1.484711768253188211e+02 1.266521958334353881e+00
-1.484688502743468916e+02 1.265511386388435744e+00
-1.484665237233749622e+02 1.264499816701594836e+00
-1.484641971724030043e+02 1.263487350569389767e+00
-1.484618706214310748e+02 1.262474160299342785e+00
-1.484595440704591454e+02 1.261460372323786938e+00
-1.484572175194871875e+02 1.260446005272858550e+00
-1.484548909685152296e+02 1.259430955218819648e+00
-1.484525644175433285e+02 1.258414981408210176e+00
-1.484502378665713707e+02 1.257397975337015694e+00
-1.484479113155994128e+02 1.256379954811242872e+00
-1.484455847646274833e+02 1.255360919146304433e+00
-1.484432582136555538e+02 1.254340850851623168e+00
-1.484409316626835960e+02 1.253319823237797559e+00
-1.484386051117116665e+02 1.252297873762480585e+00
-1.484362785607397370e+02 1.251274936851517472e+00
-1.484339520097677791e+02 1.250251083705551602e+00
-1.484316254587958497e+02 1.249226218737027772e+00
-1.484292989078239202e+02 1.248200308661169489e+00
-1.484269723568519623e+02 1.247173470103478232e+00
-1.484246458058800329e+02 1.246145800081147614e+00
-1.484223192549080750e+02 1.245117408472964371e+00
-1.484199927039361455e+02 1.244088193657368446e+00
-1.484176661529642161e+02 1.243058009394991226e+00
-1.484153396019922582e+02 1.242026872739949939e+00
-1.484130130510203287e+02 1.240994870914410075e+00
-1.484106865000483708e+02 1.239962180089045019e+00
-1.484083599490764414e+02 1.238929033490159259e+00
-1.484060333981045119e+02 1.237895620632027516e+00
-1.484037068471325540e+02 1.236862259309772005e+00
-1.484013802961606245e+02 1.235829328823078166e+00
-1.483990537451886667e+02 1.234796977183495015e+00
-1.483967271942167656e+02 1.233765326857183098e+00
-1.483944006432448077e+02 1.232734413368311799e+00
-1.483920740922728498e+02 1.231704188934343858e+00
-1.483897475413009204e+02 1.230674807893390676e+00
-1.483874209903290193e+02 1.229646430939920654e+00
-1.483850944393570614e+02 1.228619347886795055e+00
-1.483827678883851036e+02 1.227593919642264941e+00
-1.483804413374131741e+02 1.226570543087359910e+00
-1.483781147864412162e+02 1.225549496476497024e+00
-1.483757882354692583e+02 1.224530415593256372e+00
-1.483734616844973573e+02 1.223513025568598866e+00
-1.483711351335253994e+02 1.222497328306462627e+00
-1.483688085825534415e+02 1.221483313414180483e+00
-1.483664820315815120e+02 1.220471080169383438e+00
-1.483641554806096110e+02 1.219460684526300520e+00
-1.483618289296376531e+02 1.218452282041769807e+00
-1.483595023786656952e+02 1.217445941872105974e+00
-1.483571758276937942e+02 1.216441506584807541e+00
-1.483548492767218363e+02 1.215438895591664403e+00
-1.483525227257499068e+02 1.214438093825338072e+00
-1.483501961747779490e+02 1.213439059199915571e+00
-1.483478696238059911e+02 1.212441527747482262e+00
-1.483455430728340900e+02 1.211445029018970443e+00
-1.483432165218621321e+02 1.210449327171243983e+00
-1.483408899708902027e+02 1.209454255890849872e+00
-1.483385634199182448e+02 1.208459641801586049e+00
-1.483362368689462869e+02 1.207465452118432925e+00
-1.483339103179743859e+02 1.206471675886656714e+00
-1.483315837670024564e+02 1.205478160246831409e+00
-1.483292572160304985e+02 1.204484833670921295e+00
-1.483269306650585406e+02 1.203491753242669438e+00
-1.483246041140866112e+02 1.202498890764885475e+00
-1.483222775631146817e+02 1.201506195066793348e+00
-1.483199510121427238e+02 1.200513664673195313e+00
-1.483176244611707943e+02 1.199521321400591756e+00
-1.483152979101988649e+02 1.198529166274513003e+00
-1.483129713592269070e+02 1.197537193578992687e+00
-1.483106448082549775e+02 1.196545290921635640e+00
-1.483083182572830481e+02 1.195553289296152011e+00
-1.483059917063110902e+02 1.194561172792266701e+00
-1.483036651553391607e+02 1.193568704466463792e+00
-1.483013386043672313e+02 1.192575745862831882e+00
-1.482990120533952734e+02 1.191582452658919156e+00
-1.482966855024233155e+02 1.190589053702341138e+00
-1.482943589514514144e+02 1.189595862986553509e+00
-1.482920324004794566e+02 1.188602789544336069e+00
-1.482897058495074987e+02 1.187609745992420418e+00
-1.482873792985355692e+02 1.186616877631149203e+00
-1.482850527475636397e+02 1.185624196528016538e+00
-1.482827261965916819e+02 1.184631406426129629e+00
-1.482803996456197524e+02 1.183638372904714853e+00
-1.482780730946478229e+02 1.182645393662895561e+00
-1.482757465436758650e+02 1.181652570300868232e+00
-1.482734199927039356e+02 1.180659854431765687e+00
-1.482710934417320061e+02 1.179667233850593355e+00
-1.482687668907600482e+02 1.178674686501166358e+00
-1.482664403397881188e+02 1.177681893447516170e+00
-1.482641137888161609e+02 1.176688320240941499e+00
-1.482617872378442314e+02 1.175693665639757635e+00
-1.482594606868723019e+02 1.174697909454053057e+00
-1.482571341359003441e+02 1.173701094553106561e+00
-1.482548075849284146e+02 1.172703074145788005e+00
-1.482524810339564851e+02 1.171703892723862550e+00
-1.482501544829845272e+02 1.170703588684848473e+00
-1.482478279320125978e+02 1.169701964838713915e+00
-1.482455013810406683e+02 1.168698902532077089e+00
-1.482431748300687104e+02 1.167694566222091446e+00
-1.482408482790967810e+02 1.166689307809712695e+00
-1.482385217281248231e+02 1.165683678632681408e+00
-1.482361951771528936e+02 1.164678164529093785e+00
-1.482338686261809357e+02 1.163672948940476681e+00
-1.482315420752090063e+02 1.162667804262856652e+00
-1.482292155242370768e+02 1.161662463771744758e+00
-1.482268889732651189e+02 1.160657112284770642e+00
-1.482245624222931895e+02 1.159651915943742173e+00
-1.482222358713212600e+02 1.158646794566890792e+00
-1.482199093203493021e+02 1.157641663185927428e+00
-1.482175827693773726e+02 1.156636440992824033e+00
-1.482152562184054432e+02 1.155631052052606078e+00
-1.482129296674334853e+02 1.154625371397627775e+00
-1.482106031164615558e+02 1.153619305715487320e+00
-1.482082765654896264e+02 1.152613122177414962e+00
-1.482059500145176685e+02 1.151606870969487773e+00
-1.482036234635457106e+02 1.150600407072196241e+00
-1.482012969125738095e+02 1.149593588754382223e+00
-1.481989703616018517e+02 1.148586372260602007e+00
-1.481966438106299222e+02 1.147578723882061169e+00
-1.481943172596579643e+02 1.146570638529785802e+00
-1.481919907086860633e+02 1.145562401740926495e+00
-1.481896641577141054e+02 1.144554299456058466e+00
-1.481873376067421475e+02 1.143546506935484874e+00
-1.481850110557702180e+02 1.142539207641215526e+00
-1.481826845047982601e+02 1.141532589946714804e+00
-1.481803579538263591e+02 1.140526888364805647e+00
-1.481780314028544012e+02 1.139522251077224047e+00
-1.481757048518824433e+02 1.138518764611941458e+00
-1.481733783009105139e+02 1.137516500130811625e+00
-1.481710517499385844e+02 1.136515445174598016e+00
-1.481687251989666549e+02 1.135515613230863474e+00
-1.481663986479946971e+02 1.134517030867718157e+00
-1.481640720970227392e+02 1.133519548320181425e+00
-1.481617455460508097e+02 1.132523040940473402e+00
-1.481594189950789087e+02 1.131527611778738285e+00
-1.481570924441069508e+02 1.130533220839245789e+00
-1.481547658931349929e+02 1.129539927503858232e+00
-1.481524393421630634e+02 1.128547845826398000e+00
-1.481501127911911340e+02 1.127557007026914082e+00
-1.481477862402191761e+02 1.126567544218443961e+00
-1.481454596892472466e+02 1.125579585502225921e+00
-1.481431331382752887e+02 1.124593227052483213e+00
-1.481408065873033593e+02 1.123608412317293137e+00
-1.481384800363314014e+02 1.122625060047923951e+00
-1.481361534853595003e+02 1.121643184892697986e+00
-1.481338269343875425e+02 1.120662859424910618e+00
-1.481315003834155846e+02 1.119684086517775068e+00
-1.481291738324436551e+02 1.118706893761751031e+00
-1.481268472814717256e+02 1.117731387321022174e+00
-1.481245207304997678e+02 1.116757478246547919e+00
-1.481221941795278383e+02 1.115785005715339118e+00
-1.481198676285559088e+02 1.114813914753333579e+00
-1.481175410775839509e+02 1.113844260425748134e+00
-1.481152145266120215e+02 1.112876155602168460e+00
-1.481128879756400920e+02 1.111909619355088363e+00
-1.481105614246681341e+02 1.110944504073624328e+00
-1.481082348736962047e+02 1.109980560691623097e+00
-1.481059083227242468e+02 1.109017651843822838e+00
-1.481035817717523173e+02 1.108055790582451516e+00
-1.481012552207803878e+02 1.107094970827367852e+00
-1.480989286698084300e+02 1.106135106449288585e+00
-1.480966021188365005e+02 1.105175877487921232e+00
-1.480942755678645710e+02 1.104216884290953438e+00
-1.480919490168926131e+02 1.103258096139419830e+00
-1.480896224659206837e+02 1.102299667144101658e+00
-1.480872959149487542e+02 1.101341355888299178e+00
-1.480849693639767963e+02 1.100382957914419091e+00
-1.480826428130048384e+02 1.099424440273427228e+00
-1.480803162620329374e+02 1.098465707222916699e+00
-1.480779897110609795e+02 1.097506410294624368e+00
-1.480756631600890216e+02 1.096546327955611355e+00
-1.480733366091170922e+02 1.095585470651088356e+00
-1.480710100581451627e+02 1.094623693029493916e+00
-1.480686835071732048e+02 1.093660952410892895e+00
-1.480663569562012754e+02 1.092697263064485558e+00
-1.480640304052293459e+02 1.091732659056353860e+00
-1.480617038542573880e+02 1.090767217392146993e+00
-1.480593773032854301e+02 1.089801242008398452e+00
-1.480570507523135291e+02 1.088834789439483863e+00
-1.480547242013415712e+02 1.087867721553375633e+00
-1.480523976503696133e+02 1.086900129738570087e+00
-1.480500710993976838e+02 1.085931977998381814e+00
-1.480477445484257828e+02 1.084963061822494801e+00
-1.480454179974538249e+02 1.083993323474228276e+00
-1.480430914464818670e+02 1.083022931120318111e+00
-1.480407648955099376e+02 1.082052061919089869e+00
-1.480384383445379797e+02 1.081080549151320236e+00
-1.480361117935660786e+02 1.080108305553593606e+00
-1.480337852425941207e+02 1.079135473791245525e+00
-1.480314586916221629e+02 1.078162098037388716e+00
-1.480291321406502334e+02 1.077188286781213922e+00
-1.480268055896782755e+02 1.076214142971632093e+00
-1.480244790387063745e+02 1.075239734467690944e+00
-1.480221524877344166e+02 1.074265020465300147e+00
-1.480198259367624587e+02 1.073289741311864498e+00
-1.480174993857905292e+02 1.072313770376394082e+00
-1.480151728348186282e+02 1.071337286022389756e+00
-1.480128462838466703e+02 1.070360425659083514e+00
-1.480105197328747124e+02 1.069383117381164316e+00
-1.480081931819028114e+02 1.068405078075917336e+00
-1.480058666309308535e+02 1.067426089045107274e+00
-1.480035400799588956e+02 1.066446198130351242e+00
-1.480012135289869661e+02 1.065465348431794634e+00
-1.479988869780150083e+02 1.064483381473028567e+00
-1.479965604270430504e+02 1.063500210170450933e+00
-1.479942338760711493e+02 1.062515730603987185e+00
-1.479919073250992199e+02 1.061530021555982861e+00
-1.479895807741272620e+02 1.060543207307214963e+00
-1.479872542231553041e+02 1.059555529687054243e+00
-1.479849276721834030e+02 1.058567406430774627e+00
-1.479826011212114452e+02 1.057579147982262935e+00
-1.479802745702395157e+02 1.056590862016565824e+00
-1.479779480192675578e+02 1.055602474690599202e+00
-1.479756214682956283e+02 1.054613895923893319e+00
-1.479732949173236705e+02 1.053625131689246208e+00
-1.479709683663517410e+02 1.052636336913360893e+00
-1.479686418153798115e+02 1.051647704236088110e+00
-1.479663152644078536e+02 1.050659423332437559e+00
-1.479639887134359242e+02 1.049671479737052326e+00
-1.479616621624639947e+02 1.048683720747764836e+00
-1.479593356114920368e+02 1.047696148272355243e+00
-1.479570090605201074e+02 1.046708748047773474e+00
-1.479546825095481779e+02 1.045721507639394199e+00
-1.479523559585762200e+02 1.044734487116116828e+00
-1.479500294076042906e+02 1.043747468444980342e+00
-1.479477028566323327e+02 1.042760086040038114e+00
-1.479453763056604032e+02 1.041772282095471125e+00
-1.479430497546884737e+02 1.040783952303222293e+00
-1.479407232037165159e+02 1.039794789991056678e+00
-1.479383966527445864e+02 1.038804794625716177e+00
-1.479360701017726569e+02 1.037814272536023541e+00
-1.479337435508006990e+02 1.036823394738479287e+00
-1.479314169998287696e+02 1.035832303875345417e+00
-1.479290904488568401e+02 1.034841130073276050e+00
-1.479267638978848822e+02 1.033849837833795915e+00
-1.479244373469129243e+02 1.032858396719223526e+00
-1.479221107959410233e+02 1.031866921158029582e+00
-1.479197842449690654e+02 1.030875572470787871e+00
-1.479174576939971075e+02 1.029884547842102149e+00
-1.479151311430251781e+02 1.028894026178780230e+00
-1.479128045920532486e+02 1.027903972216667183e+00
-1.479104780410812907e+02 1.026914359740807026e+00
-1.479081514901093612e+02 1.025925269400026041e+00
-1.479058249391374318e+02 1.024936999387403347e+00
-1.479034983881655023e+02 1.023949703912132803e+00
-1.479011718371935444e+02 1.022963464519496490e+00
-1.478988452862216150e+02 1.021978532216763824e+00
-1.478965187352496571e+02 1.020994883644128715e+00
-1.478941921842777276e+02 1.020012420937818964e+00
-1.478918656333057982e+02 1.019031313374126668e+00
-1.478895390823338403e+02 1.018051545986401241e+00
-1.478872125313618824e+02 1.017072769458441828e+00
-1.478848859803899529e+02 1.016094846299215204e+00
-1.478825594294180235e+02 1.015117696548552662e+00
-1.478802328784460940e+02 1.014141294767145096e+00
-1.478779063274741361e+02 1.013165726571127578e+00
-1.478755797765022066e+02 1.012190993118251114e+00
-1.478732532255302488e+02 1.011217123171291421e+00
-1.478709266745583193e+02 1.010244177257306974e+00
-1.478686001235863898e+02 1.009272176719576475e+00
-1.478662735726144319e+02 1.008301135695780948e+00
-1.478639470216425025e+02 1.007331139718967039e+00
-1.478616204706705730e+02 1.006362313750318593e+00
-1.478592939196986151e+02 1.005394672949694757e+00
-1.478569673687266857e+02 1.004428124531154376e+00
-1.478546408177547278e+02 1.003462605240918570e+00
-1.478523142667828267e+02 1.002498103352185366e+00
-1.478499877158108688e+02 1.001534695152992871e+00
-1.478476611648389394e+02 1.000572522327797698e+00
-1.478453346138669815e+02 9.996115139995792598e-01
-1.478430080628950805e+02 9.986514610577411633e-01
-1.478406815119231226e+02 9.976920765291236171e-01
-1.478383549609511647e+02 9.967331853715351020e-01
-1.478360284099792352e+02 9.957747849070269774e-01
-1.478337018590072773e+02 9.948166920458330065e-01
-1.478313753080353194e+02 9.938588086523654219e-01
-1.478290487570634184e+02 9.929012503369976095e-01
-1.478267222060914605e+02 9.919441836570898063e-01
-1.478243956551195311e+02 9.909876322339329358e-01
-1.478220691041476016e+02 9.900315538114243807e-01
-1.478197425531756721e+02 9.890760479111815329e-01
-1.478174160022037142e+02 9.881212627426395612e-01
-1.478150894512317564e+02 9.871670032102037862e-01
-1.478127629002598269e+02 9.862130314885836357e-01
-1.478104363492878974e+02 9.852594716946762032e-01
-1.478081097983159680e+02 9.843063850813057458e-01
-1.478057832473440101e+02 9.833537841716301076e-01
-1.478034566963720522e+02 9.824017995660493385e-01
-1.478011301454001227e+02 9.814505632228587295e-01
-1.477988035944281933e+02 9.805000642811280143e-01
-1.477964770434562638e+02 9.795502239787035048e-01
-1.477941504924843059e+02 9.786009285584733597e-01
-1.477918239415123480e+02 9.776521675877546391e-01
-1.477894973905404186e+02 9.767040773700347289e-01
-1.477871708395684891e+02 9.757568998331335175e-01
-1.477848442885965596e+02 9.748108187165315242e-01
-1.477825177376246018e+02 9.738656126312500438e-01
-1.477801911866526723e+02 9.729208873304325822e-01
-1.477778646356807428e+02 9.719765812618356149e-01
-1.477755380847087849e+02 9.710328746801411004e-01
-1.477732115337368271e+02 9.700898637820775106e-01
-1.477708849827649260e+02 9.691475371425898322e-01
-1.477685584317929681e+02 9.682058758693998790e-01
-1.477662318808210102e+02 9.672649411200286984e-01
-1.477639053298491092e+02 9.663247589568064733e-01
-1.477615787788771513e+02 9.653852134081281067e-01
-1.477592522279051934e+02 9.644460483281406260e-01
-1.477569256769332640e+02 9.635070320850688264e-01
-1.477545991259613345e+02 9.625681356140513012e-01
-1.477522725749893766e+02 9.616295337990747871e-01
-1.477499460240174471e+02 9.606913907686656096e-01
-1.477476194730455177e+02 9.597538199730190067e-01
-1.477452929220735598e+02 9.588169924398184385e-01
-1.477429663711016303e+02 9.578809297522175026e-01
-1.477406398201296724e+02 9.569454716629623992e-01
-1.477383132691577430e+02 9.560105699388692369e-01
-1.477359867181858135e+02 9.550761138177668030e-01
-1.477336601672138556e+02 9.541419347136288476e-01
-1.477313336162419262e+02 9.532078769240504013e-01
-1.477290070652699967e+02 9.522738376369336288e-01
-1.477266805142980388e+02 9.513397716147737881e-01
-1.477243539633261094e+02 9.504055426584417932e-01
-1.477220274123541799e+02 9.494711433307164716e-01
-1.477197008613822220e+02 9.485366770137366732e-01
-1.477173743104102925e+02 9.476022220623859793e-01
-1.477150477594383347e+02 9.466677249059384236e-01
-1.477127212084664052e+02 9.457332703515208827e-01
-1.477103946574944473e+02 9.447989899266520109e-01
-1.477080681065225463e+02 9.438649087207046096e-01
-1.477057415555505884e+02 9.429311048784666527e-01
-1.477034150045786305e+02 9.419974813470596287e-01
-1.477010884536067010e+02 9.410638121394875322e-01
-1.476987619026348000e+02 9.401300790801001561e-01
-1.476964353516628421e+02 9.391964609261993502e-01
-1.476941088006908842e+02 9.382629138343978603e-01
-1.476917822497189547e+02 9.373293427305758874e-01
-1.476894556987469969e+02 9.363957450482052192e-01
-1.476871291477750390e+02 9.354620939576173688e-01
-1.476848025968031379e+02 9.345285037857857802e-01
-1.476824760458311800e+02 9.335950462233992830e-01
-1.476801494948592222e+02 9.326617317145720065e-01
-1.476778229438872927e+02 9.317286620228183436e-01
-1.476754963929153917e+02 9.307958927159740714e-01
-1.476731698419434338e+02 9.298633973273299214e-01
-1.476708432909714759e+02 9.289313887221676280e-01
-1.476685167399995464e+02 9.280001420067510720e-01
-1.476661901890276170e+02 9.270698177182939981e-01
-1.476638636380556875e+02 9.261404011844395212e-01
-1.476615370870837296e+02 9.252118579525155928e-01
-1.476592105361117717e+02 9.242842199352060417e-01
-1.476568839851398707e+02 9.233574866127971514e-01
-1.476545574341679128e+02 9.224317001079112011e-01
-1.476522308831959833e+02 9.215067795844018583e-01
-1.476499043322240254e+02 9.205826200176269181e-01
-1.476475777812520676e+02 9.196592552781394092e-01
-1.476452512302801665e+02 9.187366324783104998e-01
-1.476429246793082370e+02 9.178146315031406877e-01
-1.476405981283362792e+02 9.168932742465282226e-01
-1.476382715773643213e+02 9.159726344573719814e-01
-1.476359450263924202e+02 9.150527588003424251e-01
-1.476336184754204623e+02 9.141336995124429432e-01
-1.476312919244485045e+02 9.132154576177314853e-01
-1.476289653734765750e+02 9.122979106062348853e-01
-1.476266388225046455e+02 9.113809871505007543e-01
-1.476243122715326876e+02 9.104646854125889588e-01
-1.476219857205607582e+02 9.095489579646443001e-01
-1.476196591695888287e+02 9.086338453654154712e-01
-1.476173326186168708e+02 9.077193200900165460e-01
-1.476150060676449129e+02 9.068054081040478609e-01
-1.476126795166730119e+02 9.058922895654200058e-01
-1.476103529657010540e+02 9.049799081032350312e-01
-1.476080264147290961e+02 9.040682349809653351e-01
-1.476056998637571667e+02 9.031572832565661901e-01
-1.476033733127852372e+02 9.022469603691222195e-01
-1.476010467618132793e+02 9.013370640036200143e-01
-1.475987202108413499e+02 9.004273794683155252e-01
-1.475963936598694204e+02 8.995178636035409125e-01
-1.475940671088974625e+02 8.986084531566869149e-01
-1.475917405579255330e+02 8.976989515948446963e-01
-1.475894140069536036e+02 8.967892729000569441e-01
-1.475870874559816457e+02 8.958793946259352436e-01
-1.475847609050097162e+02 8.949692764169130399e-01
-1.475824343540377583e+02 8.940589167922509128e-01
-1.475801078030658289e+02 8.931482070216436586e-01
-1.475777812520938994e+02 8.922369128453165876e-01
-1.475754547011219415e+02 8.913247724672169747e-01
-1.475731281501500121e+02 8.904116141825040298e-01
-1.475708015991780826e+02 8.894974890056605021e-01
-1.475684750482061247e+02 8.885824390613011881e-01
-1.475661484972341952e+02 8.876664915967092950e-01
-1.475638219462622658e+02 8.867497937907046213e-01
-1.475614953952903079e+02 8.858324428759501989e-01
-1.475591688443183500e+02 8.849144608029225756e-01
-1.475568422933464490e+02 8.839957238601133804e-01
-1.475545157423744911e+02 8.830759299185281241e-01
-1.475521891914025616e+02 8.821548582759672907e-01
-1.475498626404306037e+02 8.812323984497958396e-01
-1.475475360894586743e+02 8.803085388089320062e-01
-1.475452095384867164e+02 8.793833564630407773e-01
-1.475428829875148153e+02 8.784568071922167487e-01
-1.475405564365428575e+02 8.775287587497123676e-01
-1.475382298855708996e+02 8.765989170976306033e-01
-1.475359033345989417e+02 8.756669596089189378e-01
-1.475335767836270406e+02 8.747328167732077997e-01
-1.475312502326551112e+02 8.737965419351056973e-01
-1.475289236816831533e+02 8.728582008412298920e-01
-1.475265971307111954e+02 8.719179118935734829e-01
-1.475242705797392659e+02 8.709756131623477282e-01
-1.475219440287673365e+02 8.700311358940638895e-01
-1.475196174777954070e+02 8.690844905304452306e-01
-1.475172909268234491e+02 8.681357141497157981e-01
-1.475149643758514912e+02 8.671847274402039174e-01
-1.475126378248795902e+02 8.662315593992121476e-01
-1.475103112739076323e+02 8.652763382272550263e-01
-1.475079847229357028e+02 8.643191670113185010e-01
-1.475056581719637450e+02 8.633600863903073686e-01
-1.475033316209917871e+02 8.623990097574950608e-01
-1.475010050700198860e+02 8.614359138146477912e-01
-1.474986785190479281e+02 8.604709665044271150e-01
-1.474963519680759987e+02 8.595042476290911670e-01
-1.474940254171040408e+02 8.585357797853619966e-01
-1.474916988661321398e+02 8.575656905489771331e-01
-1.474893723151601819e+02 8.565940047271615176e-01
-1.474870457641882524e+02 8.556207521968859364e-01
-1.474847192132162945e+02 8.546460178806001284e-01
-1.474823926622443651e+02 8.536697275165490151e-01
-1.474800661112724072e+02 8.526919425917878215e-01
-1.474777395603004777e+02 8.517127309158540882e-01
-1.474754130093285482e+02 8.507319398797645871e-01
-1.474730864583565904e+02 8.497493626712175896e-01
-1.474707599073846609e+02 8.487648392058264601e-01
-1.474684333564127314e+02 8.477784367479030969e-01
-1.474661068054407735e+02 8.467902328032562709e-01
-1.474637802544688441e+02 8.458002389521973585e-01
-1.474614537034969146e+02 8.448083905318737319e-01
-1.474591271525249567e+02 8.438145977296346301e-01
-1.474568006015530273e+02 8.428189996086254965e-01
-1.474544740505810694e+02 8.418216522649610845e-01
-1.474521474996091399e+02 8.408225174285364201e-01
-1.474498209486371820e+02 8.398217028757120062e-01
-1.474474943976652526e+02 8.388193010084739054e-01
-1.474451678466933231e+02 8.378154012495667713e-01
-1.474428412957213652e+02 8.368099854362829326e-01
-1.474405147447494357e+02 8.358030649352730101e-01
-1.474381881937775063e+02 8.347947095649000948e-01
-1.474358616428055484e+02 8.337850116222885744e-01
-1.474335350918336189e+02 8.327741377221070662e-01
-1.474312085408616895e+02 8.317619435735903455e-01
-1.474288819898897316e+02 8.307481062762562818e-01
-1.474265554389178021e+02 8.297326394333455202e-01
-1.474242288879458442e+02 8.287156375307472844e-01
-1.474219023369739148e+02 8.276971031093341979e-01
-1.474195757860019853e+02 8.266770406483597844e-01
-1.474172492350300274e+02 8.256554412424481626e-01
-1.474149226840580980e+02 8.246323336120059411e-01
-1.474125961330861685e+02 8.236078631449545995e-01
-1.474102695821142106e+02 8.225821501133198099e-01
-1.474079430311422811e+02 8.215550776984482662e-01
-1.474056164801703517e+02 8.205266133735011902e-01
-1.474032899291983938e+02 8.194968107189958273e-01
-1.474009633782264359e+02 8.184656520305637617e-01
-1.473986368272545349e+02 8.174330452246925116e-01
-1.473963102762825770e+02 8.163989161432853026e-01
-1.473939837253106191e+02 8.153631996610313237e-01
-1.473916571743386896e+02 8.143258852735375530e-01
-1.473893306233667602e+02 8.132869908830733241e-01
-1.473870040723948023e+02 8.122464616773514834e-01
-1.473846775214228728e+02 8.112042610583423130e-01
-1.473823509704509434e+02 8.101604284160223157e-01
-1.473800244194789855e+02 8.091150869981598159e-01
-1.473776978685070560e+02 8.080681938142884047e-01
-1.473753713175351265e+02 8.070196969307109613e-01
-1.473730447665631687e+02 8.059696647073526510e-01
-1.473707182155912392e+02 8.049181361732336004e-01
-1.473683916646193097e+02 8.038652100473534512e-01
-1.473660651136473518e+02 8.028111322945619133e-01
-1.473637385626754224e+02 8.017561358672418148e-01
-1.473614120117034645e+02 8.007001605399395316e-01
-1.473590854607315634e+02 7.996429409896410601e-01
-1.473567589097596056e+02 7.985842788179293716e-01
-1.473544323587876477e+02 7.975240997404585697e-01
-1.473521058078157182e+02 7.964624506641537760e-01
-1.473497792568437603e+02 7.953993953478777357e-01
-1.473474527058718593e+02 7.943349601527069925e-01
-1.473451261548999014e+02 7.932691723544541551e-01
-1.473427996039279435e+02 7.922020035325588738e-01
-1.473404730529560140e+02 7.911333768089566787e-01
-1.473381465019840562e+02 7.900633361410888122e-01
-1.473358199510121551e+02 7.889920412830567775e-01
-1.473334934000401972e+02 7.879196647280112265e-01
-1.473311668490682393e+02 7.868463860716166103e-01
-1.473288402980963099e+02 7.857722606343041649e-01
-1.473265137471244088e+02 7.846973009861919479e-01
-1.473241871961524510e+02 7.836213484876534130e-01
-1.473218606451804931e+02 7.825441605185907701e-01
-1.473195340942085920e+02 7.814657350240447053e-01
-1.473172075432366341e+02 7.803860582696056092e-01
-1.473148809922646763e+02 7.793051054560911073e-01
-1.473125544412927468e+02 7.782228618631946704e-01
-1.473102278903207889e+02 7.771393251336319308e-01
-1.473079013393488310e+02 7.760545448507073507e-01
-1.473055747883769300e+02 7.749685816615067280e-01
-1.473032482374050005e+02 7.738813323451362303e-01
-1.473009216864330426e+02 7.727926125266632029e-01
-1.472985951354610847e+02 7.717024972352737322e-01
-1.472962685844891837e+02 7.706109338278140930e-01
-1.472939420335172258e+02 7.695179286988113043e-01
-1.472916154825452963e+02 7.684236859155569865e-01
-1.472892889315733385e+02 7.673282917299651951e-01
-1.472869623806014090e+02 7.662318569503655530e-01
-1.472846358296294795e+02 7.651345247588223764e-01
-1.472823092786575216e+02 7.640362966890763552e-01
-1.472799827276855922e+02 7.629369293225539694e-01
-1.472776561767136343e+02 7.618361818529382212e-01
-1.472753296257417048e+02 7.607339114167573912e-01
-1.472730030747697754e+02 7.596301205096543940e-01
-1.472706765237978175e+02 7.585249685488040239e-01
-1.472683499728258880e+02 7.574185877186687676e-01
-1.472660234218539301e+02 7.563111164993542301e-01
-1.472636968708820007e+02 7.552026936619515851e-01
-1.472613703199100712e+02 7.540932829501706403e-01
-1.472590437689381133e+02 7.529828983739578208e-01
-1.472567172179661839e+02 7.518717380881285717e-01
-1.472543906669942544e+02 7.507598992625593715e-01
-1.472520641160222965e+02 7.496473403114335410e-01
-1.472497375650503670e+02 7.485339402123117880e-01
-1.472474110140784376e+02 7.474195563370962248e-01
-1.472450844631064797e+02 7.463040559794835715e-01
-1.472427579121345218e+02 7.451874162782089472e-01
-1.472404313611626208e+02 7.440697730411752753e-01
-1.472381048101906629e+02 7.429513210845845039e-01
-1.472357782592187050e+02 7.418319714781976826e-01
-1.472334517082467755e+02 7.407115027802924079e-01
-1.472311251572748461e+02 7.395899596851190916e-01
-1.472287986063028882e+02 7.384674091932371676e-01
-1.472264720553309587e+02 7.373439059857234135e-01
-1.472241455043590292e+02 7.362195582152349926e-01
-1.472218189533870714e+02 7.350945082240034623e-01
-1.472194924024151419e+02 7.339687443845961390e-01
-1.472171658514432124e+02 7.328421439866797948e-01
-1.472148393004712830e+02 7.317146761231128060e-01
-1.472125127494993251e+02 7.305863911783415654e-01
-1.472101861985273672e+02 7.294574320900257813e-01
-1.472078596475554377e+02 7.283278947898226274e-01
-1.472055330965835083e+02 7.271978909290438553e-01
-1.472032065456115788e+02 7.260674278869265752e-01
-1.472008799946396209e+02 7.249365876779225726e-01
-1.471985534436676915e+02 7.238054592339473459e-01
-1.471962268926957336e+02 7.226739061974791767e-01
-1.471939003417238041e+02 7.215419983601545351e-01
-1.471915737907518746e+02 7.204099069407274847e-01
-1.471892472397799168e+02 7.192777540871266861e-01
-1.471869206888079589e+02 7.181455407055711282e-01
-1.471845941378360294e+02 7.170133487850440801e-01
-1.471822675868641284e+02 7.158814350789407532e-01
-1.471799410358921705e+02 7.147499325663475567e-01
-1.471776144849202126e+02 7.136189517585513897e-01
-1.471752879339482831e+02 7.124885245289782620e-01
-1.471729613829763537e+02 7.113585683807618354e-01
-1.471706348320044242e+02 7.102290831179625119e-01
-1.471683082810324663e+02 7.091001570705712798e-01
-1.471659817300605084e+02 7.079719245830562446e-01
-1.471636551790885505e+02 7.068445614793361642e-01
-1.471613286281166495e+02 7.057182232108950570e-01
-1.471590020771447200e+02 7.045929607231197211e-01
-1.471566755261727621e+02 7.034684135519861936e-01
-1.471543489752008043e+02 7.023442661857728364e-01
-1.471520224242289032e+02 7.012205955710970606e-01
-1.471496958732569453e+02 7.000974962764354714e-01
-1.471473693222850159e+02 6.989750508617793567e-01
-1.471450427713130580e+02 6.978533288990123040e-01
-1.471427162203411001e+02 6.967323497638077123e-01
-1.471403896693691991e+02 6.956119963905862402e-01
-1.471380631183972412e+02 6.944922171189058524e-01
-1.471357365674253117e+02 6.933730861797935408e-01
-1.471334100164533822e+02 6.922546178622982493e-01
-1.471310834654814244e+02 6.911368355837372857e-01
-1.471287569145094949e+02 6.900199233495388773e-01
-1.471264303635375370e+02 6.889040090852162068e-01
-1.471241038125656075e+02 6.877891440971990455e-01
-1.471217772615936781e+02 6.866754440106633828e-01
-1.471194507106217486e+02 6.855629977320200075e-01
-1.471171241596497907e+02 6.844518865131854479e-01
-1.471147976086778613e+02 6.833420024358438649e-01
-1.471124710577059318e+02 6.822330504142989360e-01
-1.471101445067339739e+02 6.811246676720965620e-01
-1.471078179557620160e+02 6.800167141131741033e-01
-1.471054914047900866e+02 6.789093443696933017e-01
-1.471031648538181571e+02 6.778026883520676948e-01
-1.471008383028461992e+02 6.766968517650286952e-01
-1.470985117518742697e+02 6.755918417873943982e-01
-1.470961852009023403e+02 6.744876319262022024e-01
-1.470938586499303824e+02 6.733842891548855736e-01
-1.470915320989584529e+02 6.722818832308666837e-01
-1.470892055479865235e+02 6.711804785994264222e-01
-1.470868789970145656e+02 6.700801179056898871e-01
-1.470845524460426077e+02 6.689808448066939528e-01
-1.470822258950707067e+02 6.678827777546435529e-01
-1.470798993440987488e+02 6.667860833015561983e-01
-1.470775727931267909e+02 6.656909024904869021e-01
-1.470752462421548614e+02 6.645973315964569528e-01
-1.470729196911829320e+02 6.635054220316853879e-01
-1.470705931402109741e+02 6.624152798762279470e-01
-1.470682665892390446e+02 6.613270866786244984e-01
-1.470659400382671151e+02 6.602410379791059380e-01
-1.470636134872951573e+02 6.591573030831012758e-01
-1.470612869363232278e+02 6.580760038181580063e-01
-1.470589603853512983e+02 6.569972146830460602e-01
-1.470566338343793404e+02 6.559209651892738968e-01
-1.470543072834074110e+02 6.548472251999342131e-01
-1.470519807324354531e+02 6.537759416754725939e-01
-1.470496541814635236e+02 6.527071539606670303e-01
-1.470473276304915942e+02 6.516409077795624061e-01
-1.470450010795196363e+02 6.505772068047365186e-01
-1.470426745285477068e+02 6.495160511457168662e-01
-1.470403479775757773e+02 6.484573101576922571e-01
-1.470380214266038195e+02 6.474009281149029071e-01
-1.470356948756318900e+02 6.463469502653230725e-01
-1.470333683246599605e+02 6.452954459882882521e-01
-1.470310417736880026e+02 6.442464404474964601e-01
-1.470287152227160732e+02 6.431999139243765873e-01
-1.470263886717441437e+02 6.421558177725865679e-01
-1.470240621207721858e+02 6.411140472765236575e-01
-1.470217355698002279e+02 6.400745571823086566e-01
-1.470194090188283269e+02 6.390372894311057150e-01
-1.470170824678563690e+02 6.380023082395765988e-01
-1.470147559168844111e+02 6.369697366561206664e-01
-1.470124293659124817e+02 6.359396646400873321e-01
-1.470101028149405806e+02 6.349121512333195660e-01
-1.470077762639686227e+02 6.338872047562058576e-01
-1.470054497129966649e+02 6.328647876528462612e-01
-1.470031231620247354e+02 6.318448788484769540e-01
-1.470007966110527775e+02 6.308274116811584120e-01
-1.469984700600808196e+02 6.298123738370422497e-01
-1.469961435091089186e+02 6.287998187523820004e-01
-1.469938169581369607e+02 6.277897864901413882e-01
-1.469914904071650312e+02 6.267823968381452948e-01
-1.469891638561930733e+02 6.257776568948680840e-01
-1.469868373052211723e+02 6.247755506245977752e-01
-1.469845107542492144e+02 6.237762199168568333e-01
-1.469821842032772565e+02 6.227797071620437830e-01
-1.469798576523053271e+02 6.217859195069230793e-01
-1.469775311013333976e+02 6.207948935417026970e-01
-1.469752045503614681e+02 6.198067415216947929e-01
-1.469728779993895103e+02 6.188213583626535064e-01
-1.469705514484175524e+02 6.178385716141999717e-01
-1.469682248974456513e+02 6.168579848542145028e-01
-1.469658983464736934e+02 6.158792163453932211e-01
-1.469635717955017640e+02 6.149021040478664935e-01
-1.469612452445298061e+02 6.139265659993959900e-01
-1.469589186935578482e+02 6.129526955232680319e-01
-1.469565921425859187e+02 6.119805312924333496e-01
-1.469542655916140177e+02 6.110101225565243155e-01
-1.469519390406420598e+02 6.100415275479289523e-01
-1.469496124896701019e+02 6.090747574732366942e-01
-1.469472859386982009e+02 6.081098079012514646e-01
-1.469449593877262430e+02 6.071467528238236877e-01
-1.469426328367542851e+02 6.061856809575374427e-01
-1.469403062857823556e+02 6.052265456837984114e-01
-1.469379797348104262e+02 6.042691734340469578e-01
-1.469356531838384683e+02 6.033134930395694928e-01
-1.469333266328665388e+02 6.023595962644436863e-01
-1.469310000818946094e+02 6.014074317172548589e-01
-1.469286735309226515e+02 6.004568452029174219e-01
-1.469263469799506936e+02 5.995078415485585177e-01
-1.469240204289787926e+02 5.985604038389350512e-01
-1.469216938780068347e+02 5.976143754466415325e-01
-1.469193673270348768e+02 5.966696325750951990e-01
-1.469170407760629473e+02 5.957261944606360160e-01
-1.469147142250910179e+02 5.947840367906993553e-01
-1.469123876741190600e+02 5.938430588113844388e-01
-1.469100611231471305e+02 5.929031029989592083e-01
-1.469077345721752010e+02 5.919640494257689678e-01
-1.469054080212032432e+02 5.910258395802789888e-01
-1.469030814702313137e+02 5.900883418413207515e-01
-1.469007549192593558e+02 5.891515412443694144e-01
-1.468984283682874263e+02 5.882155234668107191e-01
-1.468961018173154969e+02 5.872804000845732730e-01
-1.468937752663435390e+02 5.863463028643756125e-01
-1.468914487153716095e+02 5.854133519330552149e-01
-1.468891221643996801e+02 5.844814963498120575e-01
-1.468867956134277222e+02 5.835506852155281088e-01
-1.468844690624557927e+02 5.826209487921449881e-01
-1.468821425114838632e+02 5.816923056310198126e-01
-1.468798159605119054e+02 5.807648288689120086e-01
-1.468774894095399475e+02 5.798384574638949518e-01
-1.468751628585680464e+02 5.789130341027723947e-01
-1.468728363075960885e+02 5.779884935314665295e-01
-1.468705097566241307e+02 5.770648479291901056e-01
-1.468681832056522296e+02 5.761422026163844912e-01
-1.468658566546803002e+02 5.752206360058428336e-01
-1.468635301037083423e+02 5.743001757182392142e-01
-1.468612035527363844e+02 5.733809898459147902e-01
-1.468588770017644549e+02 5.724631953969511189e-01
-1.468565504507924970e+02 5.715468087391486485e-01
-1.468542238998205960e+02 5.706319152985306342e-01
-1.468518973488486381e+02 5.697186299378280694e-01
-1.468495707978766802e+02 5.688068915764226130e-01
-1.468472442469047508e+02 5.678965654758575399e-01
-1.468449176959327929e+02 5.669876499535625447e-01
-1.468425911449608918e+02 5.660801887836236501e-01
-1.468402645939889339e+02 5.651742729577042823e-01
-1.468379380430169761e+02 5.642699809663659360e-01
-1.468356114920450466e+02 5.633672823653876893e-01
-1.468332849410731171e+02 5.624661358905169717e-01
-1.468309583901011877e+02 5.615665610714952738e-01
-1.468286318391292298e+02 5.606686825104063576e-01
-1.468263052881572719e+02 5.597727001270019764e-01
-1.468239787371853708e+02 5.588787789623108626e-01
-1.468216521862134130e+02 5.579869122972529460e-01
-1.468193256352414835e+02 5.570970184717614071e-01
-1.468169990842695256e+02 5.562091505956980875e-01
-1.468146725332975677e+02 5.553233851197687532e-01
-1.468123459823256667e+02 5.544397645456172752e-01
-1.468100194313537372e+02 5.535583713603331457e-01
-1.468076928803817793e+02 5.526793368086918568e-01
-1.468053663294098214e+02 5.518026432333876796e-01
-1.468030397784379204e+02 5.509282776912524104e-01
-1.468007132274659625e+02 5.500563470833920166e-01
-1.467983866764940046e+02 5.491869458445624019e-01
-1.467960601255220752e+02 5.483201743302109632e-01
-1.467937335745501173e+02 5.474560869172795385e-01
-1.467914070235781878e+02 5.465947163147607535e-01
-1.467890804726062584e+02 5.457359007153044228e-01
-1.467867539216343289e+02 5.448795050306538545e-01
-1.467844273706623710e+02 5.440256711807422985e-01
-1.467821008196904415e+02 5.431745741577546083e-01
-1.467797742687185121e+02 5.423263694469202534e-01
-1.467774477177465542e+02 5.414812376744426725e-01
-1.467751211667746247e+02 5.406392971870519482e-01
-1.467727946158026953e+02 5.398005013469691082e-01
-1.467704680648307374e+02 5.389647745405945489e-01
-1.467681415138588079e+02 5.381321658742220793e-01
-1.467658149628868500e+02 5.373026681798133142e-01
-1.467634884119149206e+02 5.364762956955705375e-01
-1.467611618609429911e+02 5.356531063741878373e-01
-1.467588353099710332e+02 5.348329996911272977e-01
-1.467565087589991037e+02 5.340158305458722054e-01
-1.467541822080271459e+02 5.332015731396251290e-01
-1.467518556570552164e+02 5.323903267011091955e-01
-1.467495291060832869e+02 5.315821506527291795e-01
-1.467472025551113290e+02 5.307770469576714722e-01
-1.467448760041393996e+02 5.299749680159049348e-01
-1.467425494531674417e+02 5.291757306963353891e-01
-1.467402229021955122e+02 5.283792368380428872e-01
-1.467378963512235828e+02 5.275856225061356097e-01
-1.467355698002516249e+02 5.267949280623142050e-01
-1.467332432492796954e+02 5.260071363167665437e-01
-1.467309166983077660e+02 5.252223770309630835e-01
-1.467285901473358081e+02 5.244407819543080995e-01
-1.467262635963638786e+02 5.236624650543035830e-01
-1.467239370453919491e+02 5.228875122678302567e-01
-1.467216104944199913e+02 5.221158676491418626e-01
-1.467192839434480618e+02 5.213474619990899894e-01
-1.467169573924761323e+02 5.205821902521411415e-01
-1.467146308415041744e+02 5.198198617793641230e-01
-1.467123042905322166e+02 5.190602793564509376e-01
-1.467099777395602871e+02 5.183033907239850135e-01
-1.467076511885883576e+02 5.175493281363283682e-01
-1.467053246376163997e+02 5.167981464967666971e-01
-1.467029980866444703e+02 5.160497584259101655e-01
-1.467006715356725408e+02 5.153039925643103647e-01
-1.466983449847006113e+02 5.145608054764647665e-01
-1.466960184337286535e+02 5.138200888843696967e-01
-1.466936918827567240e+02 5.130817121178525841e-01
-1.466913653317847661e+02 5.123457813159463248e-01
-1.466890387808128366e+02 5.116124172860441188e-01
-1.466867122298409072e+02 5.108816853318099982e-01
-1.466843856788689493e+02 5.101535965680317197e-01
-1.466820591278970198e+02 5.094281289268518531e-01
-1.466797325769250904e+02 5.087051554132944187e-01
-1.466774060259531325e+02 5.079846036211906890e-01
-1.466750794749812030e+02 5.072665846618480412e-01
-1.466727529240092451e+02 5.065512358760602130e-01
-1.466704263730373441e+02 5.058386211597998283e-01
-1.466680998220653862e+02 5.051286136771901969e-01
-1.466657732710934283e+02 5.044210535829888320e-01
-1.466634467201214989e+02 5.037159499379055827e-01
-1.466611201691495410e+02 5.030133112355611447e-01
-1.466587936181776399e+02 5.023130971138258793e-01
-1.466564670672056820e+02 5.016152770924680038e-01
-1.466541405162337242e+02 5.009197952900589224e-01
-1.466518139652617947e+02 5.002266047873185073e-01
-1.466494874142898368e+02 4.995356638329642718e-01
-1.466471608633179358e+02 4.988468336225270749e-01
-1.466448343123459779e+02 4.981599175279448066e-01
-1.466425077613740200e+02 4.974748601742703391e-01
-1.466401812104020905e+02 4.967916982084268351e-01
-1.466378546594301895e+02 4.961104303187041653e-01
-1.466355281084582316e+02 4.954308598173416955e-01
-1.466332015574862737e+02 4.947527806114896953e-01
-1.466308750065143442e+02 4.940760679909673159e-01
-1.466285484555424148e+02 4.934005937474054693e-01
-1.466262219045704569e+02 4.927264095499247487e-01
-1.466238953535985274e+02 4.920535593813561981e-01
-1.466215688026265695e+02 4.913819124479140710e-01
-1.466192422516546401e+02 4.907114591946410975e-01
-1.466169157006827106e+02 4.900423045199884253e-01
-1.466145891497107812e+02 4.893744518577538005e-01
-1.466122625987388233e+02 4.887079089669725263e-01
-1.466099360477668654e+02 4.880427338268304993e-01
-1.466076094967949359e+02 4.873789973174507129e-01
-1.466052829458230065e+02 4.867167555806235502e-01
-1.466029563948510770e+02 4.860559303889324667e-01
-1.466006298438791191e+02 4.853964314753556608e-01
-1.465983032929071896e+02 4.847382888831809900e-01
-1.465959767419352602e+02 4.840815426109625341e-01
-1.465936501909633023e+02 4.834262774938862250e-01
-1.465913236399913728e+02 4.827725215430477279e-01
-1.465889970890194434e+02 4.821202263436870084e-01
-1.465866705380474855e+02 4.814693468696276124e-01
-1.465843439870755276e+02 4.808198192348485667e-01
-1.465820174361036266e+02 4.801716252907779481e-01
-1.465796908851316687e+02 4.795247646198700919e-01
-1.465773643341597108e+02 4.788792405521907769e-01
-1.465750377831877813e+02 4.782349961667793914e-01
-1.465727112322158519e+02 4.775920196616017521e-01
-1.465703846812438940e+02 4.769504332983408035e-01
-1.465680581302719645e+02 4.763103430299797658e-01
-1.465657315793000350e+02 4.756719064214554593e-01
-1.465634050283280772e+02 4.750352629576838903e-01
-1.465610784773561193e+02 4.744004618393538042e-01
-1.465587519263842182e+02 4.737675416397587047e-01
-1.465564253754122603e+02 4.731365696104655738e-01
-1.465540988244403025e+02 4.725076235458118279e-01
-1.465517722734683730e+02 4.718807807722559811e-01
-1.465494457224964435e+02 4.712560185026015147e-01
-1.465471191715244856e+02 4.706332722396318613e-01
-1.465447926205525562e+02 4.700125683090938811e-01
-1.465424660695806267e+02 4.693939375503203837e-01
-1.465401395186086688e+02 4.687773851423327476e-01
-1.465378129676367394e+02 4.681629604805616629e-01
-1.465354864166648099e+02 4.675506974890079603e-01
-1.465331598656928520e+02 4.669405342381068857e-01
-1.465308333147209225e+02 4.663324694719747088e-01
-1.465285067637489647e+02 4.657265007780108657e-01
-1.465261802127770352e+02 4.651226896829649404e-01
-1.465238536618051057e+02 4.645212030794814151e-01
-1.465215271108331478e+02 4.639221890976240603e-01
-1.465192005598612184e+02 4.633255754394516313e-01
-1.465168740088893173e+02 4.627310875389088474e-01
-1.465145474579173595e+02 4.621387059174884016e-01
-1.465122209069454016e+02 4.615485861128718059e-01
-1.465098943559734721e+02 4.609608591093397600e-01
-1.465075678050015142e+02 4.603756202773547357e-01
-1.465052412540295563e+02 4.597929679028358030e-01
-1.465029147030576553e+02 4.592129395173304429e-01
-1.465005881520856974e+02 4.586355536161741409e-01
-1.464982616011137395e+02 4.580608392873486978e-01
-1.464959350501418101e+02 4.574887663801855964e-01
-1.464936084991699090e+02 4.569193849288856746e-01
-1.464912819481979511e+02 4.563528102244704399e-01
-1.464889553972259932e+02 4.557891519488956877e-01
-1.464866288462540638e+02 4.552284484252016039e-01
-1.464843022952821343e+02 4.546706569999446890e-01
-1.464819757443101764e+02 4.541156852790004805e-01
-1.464796491933382470e+02 4.535634301144489955e-01
-1.464773226423662891e+02 4.530138189425870765e-01
-1.464749960913943312e+02 4.524668352389923931e-01
-1.464726695404224301e+02 4.519224252751961046e-01
-1.464703429894505007e+02 4.513805681165450334e-01
-1.464680164384785428e+02 4.508413195885634384e-01
-1.464656898875065849e+02 4.503046536468899852e-01
-1.464633633365346839e+02 4.497705423307780115e-01
-1.464610367855627260e+02 4.492390130847872531e-01
-1.464587102345907965e+02 4.487100922231140876e-01
-1.464563836836188386e+02 4.481838369249214193e-01
-1.464540571326468807e+02 4.476602085668845432e-01
-1.464517305816749797e+02 4.471391292145687757e-01
-1.464494040307030218e+02 4.466206720406929453e-01
-1.464470774797310924e+02 4.461048616298895486e-01
-1.464447509287591345e+02 4.455916726570910424e-01
-1.464424243777872050e+02 4.450810506516907350e-01
-1.464400978268152755e+02 4.445729673143979932e-01
-1.464377712758433461e+02 4.440674585150693465e-01
-1.464354447248713882e+02 4.435644840916006526e-01
-1.464331181738994587e+02 4.430639993001610488e-01
-1.464307916229275293e+02 4.425660459665339830e-01
-1.464284650719555714e+02 4.420706330860244559e-01
-1.464261385209836135e+02 4.415777071713199442e-01
-1.464238119700117124e+02 4.410872899998374841e-01
-1.464214854190397546e+02 4.405994364215589099e-01
-1.464191588680677967e+02 4.401141561607054831e-01
-1.464168323170958672e+02 4.396314702749148373e-01
-1.464145057661239377e+02 4.391513914436400157e-01
-1.464121792151519799e+02 4.386739061438469367e-01
-1.464098526641800504e+02 4.381989249304182321e-01
-1.464075261132081209e+02 4.377263218973443393e-01
-1.464051995622361630e+02 4.372561310186268146e-01
-1.464028730112642052e+02 4.367883918627765150e-01
-1.464005464602923041e+02 4.363229461701874645e-01
-1.463982199093203462e+02 4.358596135714402631e-01
-1.463958933583483883e+02 4.353984235455157226e-01
-1.463935668073764589e+02 4.349394478181075052e-01
-1.463912402564045294e+02 4.344827287372140523e-01
-1.463889137054325715e+02 4.340283468736519934e-01
-1.463865871544606421e+02 4.335762702828935833e-01
-1.463842606034887126e+02 4.331264622084786131e-01
-1.463819340525167547e+02 4.326790196337837457e-01
-1.463796075015448253e+02 4.322340021341874450e-01
-1.463772809505728958e+02 4.317913868279455447e-01
-1.463749543996009379e+02 4.313512582132623119e-01
-1.463726278486290084e+02 4.309135885286843326e-01
-1.463703012976570790e+02 4.304783160001858788e-01
-1.463679747466851211e+02 4.300455109641216356e-01
-1.463656481957131916e+02 4.296151108592887735e-01
-1.463633216447412337e+02 4.291870333328963172e-01
-1.463609950937693043e+02 4.287612985908486607e-01
-1.463586685427973748e+02 4.283379610536248161e-01
-1.463563419918254169e+02 4.279170702609930710e-01
-1.463540154408534875e+02 4.274986823720244300e-01
-1.463516888898815580e+02 4.270828181039412752e-01
-1.463493623389096001e+02 4.266693825667206563e-01
-1.463470357879376706e+02 4.262583542846697382e-01
-1.463447092369657412e+02 4.258497369533182364e-01
-1.463423826859937833e+02 4.254434374911408301e-01
-1.463400561350218254e+02 4.250393926560825930e-01
-1.463377295840498959e+02 4.246375787917181510e-01
-1.463354030330779665e+02 4.242380239485541993e-01
-1.463330764821060086e+02 4.238407577095021916e-01
-1.463307499311341076e+02 4.234458012195295717e-01
-1.463284233801621497e+02 4.230531888542385377e-01
-1.463260968291902202e+02 4.226629526560019556e-01
-1.463237702782182623e+02 4.222750114559328249e-01
-1.463214437272463613e+02 4.218892563297407250e-01
-1.463191171762744034e+02 4.215056669507090126e-01
-1.463167906253024455e+02 4.211243019643364227e-01
-1.463144640743305160e+02 4.207452498873509028e-01
-1.463121375233585582e+02 4.203685647599551545e-01
-1.463098109723866003e+02 4.199942478289668268e-01
-1.463074844214146992e+02 4.196223126778530488e-01
-1.463051578704427413e+02 4.192528366482217717e-01
-1.463028313194708119e+02 4.188859038250784539e-01
-1.463005047684988540e+02 4.185215328130052481e-01
-1.462981782175269529e+02 4.181596372737716449e-01
-1.462958516665549951e+02 4.178000850839238556e-01
-1.462935251155830372e+02 4.174428050909445020e-01
-1.462911985646111077e+02 4.170877439092707806e-01
-1.462888720136391782e+02 4.167348894885531396e-01
-1.462865454626672488e+02 4.163842367024843116e-01
-1.462842189116952909e+02 4.160357588196888501e-01
-1.462818923607233330e+02 4.156894459221739391e-01
-1.462795658097514320e+02 4.153451380132375803e-01
-1.462772392587794741e+02 4.150026825324599211e-01
-1.462749127078075446e+02 4.146620540787991915e-01
-1.462725861568355867e+02 4.143232472349117623e-01
-1.462702596058636573e+02 4.139863031004657468e-01
-1.462679330548916994e+02 4.136512994603043780e-01
-1.462656065039197983e+02 4.133182692534616010e-01
-1.462632799529478405e+02 4.129871654449733809e-01
-1.462609534019758826e+02 4.126579063698401773e-01
-1.462586268510039531e+02 4.123304848849640436e-01
-1.462563003000320236e+02 4.120049149534966704e-01
-1.462539737490600658e+02 4.116811245149399889e-01
-1.462516471980881363e+02 4.113590715972778589e-01
-1.462493206471162068e+02 4.110387143285473832e-01
-1.462469940961442489e+02 4.107200095354079927e-01
-1.462446675451723195e+02 4.104029375152804526e-01
-1.462423409942003900e+02 4.100874102406208976e-01
-1.462400144432284321e+02 4.097733902104392367e-01
-1.462376878922565027e+02 4.094608652059869014e-01
-1.462353613412845448e+02 4.091497779959267223e-01
-1.462330347903126153e+02 4.088401398971805434e-01
-1.462307082393406574e+02 4.085319319504612801e-01
-1.462283816883687280e+02 4.082251094950876680e-01
-1.462260551373967985e+02 4.079196806532060515e-01
-1.462237285864248406e+02 4.076155968019633535e-01
-1.462214020354529112e+02 4.073127648066933726e-01
-1.462190754844809817e+02 4.070111308684579154e-01
-1.462167489335090238e+02 4.067107044857986020e-01
-1.462144223825370943e+02 4.064115406009871090e-01
-1.462120958315651365e+02 4.061137041371993828e-01
-1.462097692805932070e+02 4.058170429033511328e-01
-1.462074427296212775e+02 4.055214006708834917e-01
-1.462051161786493196e+02 4.052268052910921181e-01
-1.462027896276773902e+02 4.049333143878964814e-01
-1.462004630767054607e+02 4.046409802109482978e-01
-1.461981365257335028e+02 4.043497511953708656e-01
-1.461958099747615449e+02 4.040595973656989637e-01
-1.461934834237896439e+02 4.037705611695583396e-01
-1.461911568728176860e+02 4.034826458220489021e-01
-1.461888303218457281e+02 4.031958606072142959e-01
-1.461865037708738271e+02 4.029101922434583649e-01
-1.461841772199018692e+02 4.026255848049644648e-01
-1.461818506689299113e+02 4.023420473386554730e-01
-1.461795241179579818e+02 4.020596012568114497e-01
-1.461771975669860524e+02 4.017782042446307877e-01
-1.461748710160141229e+02 4.014978419495057183e-01
-1.461725444650421650e+02 4.012185692159720984e-01
-1.461702179140702356e+02 4.009403690461245673e-01
-1.461678913630982777e+02 4.006632086874192811e-01
-1.461655648121263766e+02 4.003870887490844632e-01
-1.461632382611544188e+02 4.001119626971698651e-01
-1.461609117101824609e+02 3.998377568397986082e-01
-1.461585851592105314e+02 3.995644573910898667e-01
-1.461562586082385735e+02 3.992920382420534486e-01
-1.461539320572666725e+02 3.990205158670419028e-01
-1.461516055062947146e+02 3.987499365663796369e-01
-1.461492789553227567e+02 3.984803299640722329e-01
-1.461469524043508272e+02 3.982117622751548125e-01
-1.461446258533788978e+02 3.979441886628652392e-01
-1.461422993024069683e+02 3.976774576502460912e-01
-1.461399727514350104e+02 3.974114604247500626e-01
-1.461376462004630525e+02 3.971462116367264761e-01
-1.461353196494911515e+02 3.968817093494085291e-01
-1.461329930985191936e+02 3.966179653719841269e-01
-1.461306665475472641e+02 3.963550606465122694e-01
-1.461283399965753063e+02 3.960931035892489294e-01
-1.461260134456033484e+02 3.958321514326522683e-01
-1.461236868946314473e+02 3.955722084584868958e-01
-1.461213603436595179e+02 3.953132794707631681e-01
-1.461190337926875600e+02 3.950553628998521027e-01
-1.461167072417156021e+02 3.947985128771944741e-01
-1.461143806907437011e+02 3.945427802033381615e-01
-1.461120541397717432e+02 3.942881101092660656e-01
-1.461097275887997853e+02 3.940344594845408555e-01
-1.461074010378278558e+02 3.937818740324199873e-01
-1.461050744868558979e+02 3.935303299456001103e-01
-1.461027479358839685e+02 3.932797621450397907e-01
-1.461004213849120390e+02 3.930301531125941494e-01
-1.460980948339401095e+02 3.927814311973162331e-01
-1.460957682829681517e+02 3.925335144841301527e-01
-1.460934417319962222e+02 3.922863871042027162e-01
-1.460911151810242927e+02 3.920400474957932979e-01
-1.460887886300523348e+02 3.917944825941395703e-01
-1.460864620790804054e+02 3.915497445814217214e-01
-1.460841355281084475e+02 3.913058373700660231e-01
-1.460818089771365180e+02 3.910627029278224698e-01
-1.460794824261645886e+02 3.908203153113444239e-01
-1.460771558751926307e+02 3.905786545648018415e-01
-1.460748293242207012e+02 3.903377055871394830e-01
-1.460725027732487717e+02 3.900974746207777621e-01
-1.460701762222768139e+02 3.898580286896053959e-01
-1.460678496713048844e+02 3.896194066836378700e-01
-1.460655231203329549e+02 3.893816296100569563e-01
-1.460631965693609970e+02 3.891447548208609719e-01
-1.460608700183890392e+02 3.889088002837512992e-01
-1.460585434674171381e+02 3.886737659675806866e-01
-1.460562169164451802e+02 3.884397034686286609e-01
-1.460538903654732223e+02 3.882066619355654113e-01
-1.460515638145012929e+02 3.879746630637115890e-01
-1.460492372635293634e+02 3.877436812978142799e-01
-1.460469107125574055e+02 3.875137121862891054e-01
-1.460445841615854761e+02 3.872847557896277881e-01
-1.460422576106135466e+02 3.870567540309614030e-01
-1.460399310596415887e+02 3.868296609505594841e-01
-1.460376045086696308e+02 3.866034653523817144e-01
-1.460352779576977298e+02 3.863782049376235928e-01
-1.460329514067257719e+02 3.861538954623828235e-01
-1.460306248557538424e+02 3.859305352097333053e-01
-1.460282983047818846e+02 3.857081624847945589e-01
-1.460259717538099551e+02 3.854867676829302758e-01
-1.460236452028379972e+02 3.852662649179501853e-01
-1.460213186518660962e+02 3.850465884318261534e-01
-1.460189921008941383e+02 3.848277316728191955e-01
-1.460166655499221804e+02 3.846096803409292386e-01
-1.460143389989502509e+02 3.843923762004056721e-01
-1.460120124479783215e+02 3.841757833935288691e-01
-1.460096858970063920e+02 3.839598789223956365e-01
-1.460073593460344341e+02 3.837445739706423220e-01
-1.460050327950624762e+02 3.835298034616019258e-01
-1.460027062440905468e+02 3.833155390180659206e-01
-1.460003796931186173e+02 3.831017902223000648e-01
-1.459980531421466878e+02 3.828885712121676277e-01
-1.459957265911747299e+02 3.826758530251954671e-01
-1.459934000402028005e+02 3.824636136341789672e-01
-1.459910734892308426e+02 3.822518734687850306e-01
-1.459887469382589131e+02 3.820405876935969447e-01
-1.459864203872869837e+02 3.818296953529702886e-01
-1.459840938363150258e+02 3.816192071286699239e-01
-1.459817672853430679e+02 3.814091395839530607e-01
-1.459794407343711669e+02 3.811994846452781971e-01
-1.459771141833992090e+02 3.809902263984511483e-01
-1.459747876324272795e+02 3.807813983973268868e-01
-1.459724610814553216e+02 3.805730496565685739e-01
-1.459701345304834206e+02 3.803651375764873777e-01
-1.459678079795114627e+02 3.801575428335347007e-01
-1.459654814285395332e+02 3.799502156044554657e-01
-1.459631548775675753e+02 3.797431395853085312e-01
-1.459608283265956175e+02 3.795362778798792025e-01
-1.459585017756236880e+02 3.793295810805092927e-01
-1.459561752246517585e+02 3.791230343812951320e-01
-1.459538486736798291e+02 3.789166438849087548e-01
-1.459515221227078712e+02 3.787103687006780350e-01
-1.459491955717359417e+02 3.785041041414409779e-01
-1.459468690207640122e+02 3.782977831056100748e-01
-1.459445424697920544e+02 3.780913774436442942e-01
-1.459422159188201249e+02 3.778848536266448122e-01
-1.459398893678481954e+02 3.776782382302169006e-01
-1.459375628168762375e+02 3.774715664357662925e-01
-1.459352362659043081e+02 3.772647569021214120e-01
-1.459329097149323502e+02 3.770577485913940707e-01
-1.459305831639604207e+02 3.768504791987034586e-01
-1.459282566129884913e+02 3.766428295246030400e-01
-1.459259300620165334e+02 3.764347265565231027e-01
-1.459236035110446039e+02 3.762260436043073364e-01
-1.459212769600726460e+02 3.760166511012110746e-01
-1.459189504091007166e+02 3.758064648709142364e-01
-1.459166238581287871e+02 3.755954603479824128e-01
-1.459142973071568576e+02 3.753836415044797814e-01
-1.459119707561848998e+02 3.751709823901851482e-01
-1.459096442052129703e+02 3.749574376622185068e-01
-1.459073176542410408e+02 3.747429740004229459e-01
-1.459049911032690829e+02 3.745275981537257715e-01
-1.459026645522971251e+02 3.743113286622604674e-01
-1.459003380013252240e+02 3.740942039211603287e-01
-1.458980114503532661e+02 3.738762490218882073e-01
-1.458956848993813082e+02 3.736574846187163401e-01
-1.458933583484093788e+02 3.734378871136619926e-01
-1.458910317974374493e+02 3.732173598166651507e-01
-1.458887052464654914e+02 3.729958796164362100e-01
-1.458863786954935620e+02 3.727734811222591094e-01
-1.458840521445216325e+02 3.725501661568842438e-01
-1.458817255935496746e+02 3.723259237773354213e-01
-1.458793990425777167e+02 3.721007061499815305e-01
-1.458770724916058157e+02 3.718744449334862590e-01
-1.458747459406338578e+02 3.716471161843562521e-01
-1.458724193896618999e+02 3.714187666554180645e-01
-1.458700928386899704e+02 3.711894673475218953e-01
-1.458677662877180410e+02 3.709591776353703407e-01
-1.458654397367460831e+02 3.707277773368042317e-01
-1.458631131857741536e+02 3.704951981891087542e-01
-1.458607866348022242e+02 3.702614327285744800e-01
-1.458584600838302663e+02 3.700264262937805193e-01
-1.458561335328583368e+02 3.697901322854525996e-01
-1.458538069818864074e+02 3.695525351716876794e-01
-1.458514804309144495e+02 3.693135857861609694e-01
-1.458491538799425200e+02 3.690732409603670328e-01
-1.458468273289705621e+02 3.688314846119984947e-01
-1.458445007779986327e+02 3.685883710479214703e-01
-1.458421742270267032e+02 3.683440365933318139e-01
-1.458398476760547453e+02 3.680986038988259823e-01
-1.458375211250828158e+02 3.678520888255868426e-01
-1.458351945741108864e+02 3.676044877878900663e-01
-1.458328680231389285e+02 3.673557755887197351e-01
-1.458305414721669990e+02 3.671059472429212822e-01
-1.458282149211950696e+02 3.668550428512698525e-01
-1.458258883702231401e+02 3.666030390389369842e-01
-1.458235618192511822e+02 3.663499081197471585e-01
-1.458212352682792528e+02 3.660956582021114847e-01
-1.458189087173072949e+02 3.658403194327213837e-01
-1.458165821663353370e+02 3.655839611931477884e-01
-1.458142556153634359e+02 3.653265889197935268e-01
-1.458119290643914781e+02 3.650681244329255226e-01
-1.458096025134195202e+02 3.648085559875538508e-01
-1.458072759624475907e+02 3.645479505718109969e-01
-1.458049494114756897e+02 3.642862991749897250e-01
-1.458026228605037318e+02 3.640235766288940633e-01
-1.458002963095317739e+02 3.637598431430617008e-01
-1.457979697585598444e+02 3.634950892169780956e-01
-1.457956432075879150e+02 3.632292076673720449e-01
-1.457933166566159571e+02 3.629621175681162493e-01
-1.457909901056440276e+02 3.626938233949456580e-01
-1.457886635546720697e+02 3.624243342336812002e-01
-1.457863370037001403e+02 3.621536387085553810e-01
-1.457840104527282108e+02 3.618817626235986684e-01
-1.457816839017562813e+02 3.616087463654782952e-01
-1.457793573507843234e+02 3.613346226112982285e-01
-1.457770307998123656e+02 3.610594160932196761e-01
-1.457747042488404645e+02 3.607831668251898494e-01
-1.457723776978685066e+02 3.605059330721163136e-01
-1.457700511468965772e+02 3.602277675794343104e-01
-1.457677245959246193e+02 3.599486725265430009e-01
-1.457653980449526614e+02 3.596686624966752288e-01
-1.457630714939807604e+02 3.593878030245971078e-01
-1.457607449430088025e+02 3.591061402274637882e-01
-1.457584183920368730e+02 3.588235968984904711e-01
-1.457560918410649151e+02 3.585401057810359560e-01
-1.457537652900929857e+02 3.582556521743725519e-01
-1.457514387391210562e+02 3.579702035002673144e-01
-1.457491121881491267e+02 3.576838009023481368e-01
-1.457467856371771688e+02 3.573964440741937421e-01
-1.457444590862052110e+02 3.571081617775848649e-01
-1.457421325352333099e+02 3.568190335788158363e-01
-1.457398059842613520e+02 3.565290776385397487e-01
-1.457374794332893941e+02 3.562383323428546245e-01
-1.457351528823174647e+02 3.559468852680036099e-01
-1.457328263313455352e+02 3.556547577797917747e-01
-1.457304997803735773e+02 3.553619574141595461e-01
-1.457281732294016479e+02 3.550685122253612880e-01
-1.457258466784297184e+02 3.547744295962610983e-01
-1.457235201274577605e+02 3.544797214326476653e-01
-1.457211935764858310e+02 3.541843802620697756e-01
-1.457188670255139016e+02 3.538883997016867289e-01
-1.457165404745419437e+02 3.535917956923751437e-01
-1.457142139235700142e+02 3.532946193080078179e-01
-1.457118873725980563e+02 3.529969487430527075e-01
-1.457095608216261269e+02 3.526988203714248038e-01
-1.457072342706541690e+02 3.524002403137261874e-01
-1.457049077196822395e+02 3.521012460196650262e-01
-1.457025811687103101e+02 3.518018996344227101e-01
-1.457002546177383522e+02 3.515022396080562106e-01
-1.456979280667664227e+02 3.512022901693985233e-01
-1.456956015157944933e+02 3.509020928526586092e-01
-1.456932749648225354e+02 3.506017203043087505e-01
-1.456909484138506059e+02 3.503012307677551562e-01
-1.456886218628786480e+02 3.500006563363601830e-01
-1.456862953119067186e+02 3.497000481317020792e-01
-1.456839687609347891e+02 3.493994306319243015e-01
-1.456816422099628596e+02 3.490988044031451687e-01
-1.456793156589909017e+02 3.487981529025103167e-01
-1.456769891080189723e+02 3.484974413995303721e-01
-1.456746625570470144e+02 3.481967120121345349e-01
-1.456723360060750849e+02 3.478959903695748035e-01
-1.456700094551031555e+02 3.475952529534698798e-01
-1.456676829041311976e+02 3.472945568736922062e-01
-1.456653563531592397e+02 3.469939411766617687e-01
-1.456630298021873386e+02 3.466934384051003071e-01
-1.456607032512154092e+02 3.463931394288308763e-01
-1.456583767002434513e+02 3.460930981062403378e-01
-1.456560501492714934e+02 3.457933198408550957e-01
-1.456537235982995639e+02 3.454938498833515781e-01
-1.456513970473276061e+02 3.451947088493547144e-01
-1.456490704963557050e+02 3.448958910581729209e-01
-1.456467439453837471e+02 3.445973876018540993e-01
-1.456444173944117892e+02 3.442991841848970780e-01
-1.456420908434398598e+02 3.440013670440106863e-01
-1.456397642924679303e+02 3.437040099795605763e-01
-1.456374377414960009e+02 3.434071033356105307e-01
-1.456351111905240430e+02 3.431106522562096806e-01
-1.456327846395520851e+02 3.428147417505439387e-01
-1.456304580885801840e+02 3.425194314213616531e-01
-1.456281315376082262e+02 3.422247131459134617e-01
-1.456258049866362967e+02 3.419305535828649489e-01
-1.456234784356643388e+02 3.416369093625111764e-01
-1.456211518846923809e+02 3.413437604100895140e-01
-1.456188253337204799e+02 3.410511768871969385e-01
-1.456164987827485220e+02 3.407593003665227438e-01
-1.456141722317765925e+02 3.404682153309103176e-01
-1.456118456808046346e+02 3.401779227847221976e-01
-1.456095191298327052e+02 3.398884356469338841e-01
-1.456071925788607757e+02 3.395998748486241947e-01
-1.456048660278888462e+02 3.393122794903298267e-01
-1.456025394769168884e+02 3.390256079619043406e-01
-1.456002129259449589e+02 3.387398484295344181e-01
-1.455978863749730294e+02 3.384549639222260153e-01
-1.455955598240010715e+02 3.381709552484281067e-01
-1.455932332730291421e+02 3.378878087871265978e-01
-1.455909067220572126e+02 3.376054426623830707e-01
-1.455885801710852547e+02 3.373238172267241097e-01
-1.455862536201132968e+02 3.370429580715944562e-01
-1.455839270691413674e+02 3.367628991403902594e-01
-1.455816005181694379e+02 3.364836362441675499e-01
-1.455792739671974800e+02 3.362051919872895978e-01
-1.455769474162255506e+02 3.359275633435739317e-01
-1.455746208652536211e+02 3.356507299102045594e-01
-1.455722943142816632e+02 3.353747550293817437e-01
-1.455699677633097338e+02 3.350996496361883237e-01
-1.455676412123378043e+02 3.348253748798608598e-01
-1.455653146613658464e+02 3.345518742912290677e-01
-1.455629881103939169e+02 3.342791009030499083e-01
-1.455606615594219591e+02 3.340070972396239068e-01
-1.455583350084500296e+02 3.337358856117795258e-01
-1.455560084574781001e+02 3.334654210357768656e-01
-1.455536819065061422e+02 3.331956656784156867e-01
-1.455513553555342128e+02 3.329266181518482082e-01
-1.455490288045622833e+02 3.326583047135250881e-01
-1.455467022535903254e+02 3.323908331073960332e-01
-1.455443757026183960e+02 3.321242674391403638e-01
-1.455420491516464665e+02 3.318586023511724270e-01
-1.455397226006745086e+02 3.315938405658712673e-01
-1.455373960497025791e+02 3.313299820496520831e-01
-1.455350694987306497e+02 3.310670870478852335e-01
-1.455327429477586918e+02 3.308051903095689528e-01
-1.455304163967867339e+02 3.305442856853976763e-01
-1.455280898458148044e+02 3.302843586970969358e-01
-1.455257632948428750e+02 3.300254270480542651e-01
-1.455234367438709171e+02 3.297675232635248754e-01
-1.455211101928989876e+02 3.295106274723777484e-01
-1.455187836419270582e+02 3.292547593293372321e-01
-1.455164570909551003e+02 3.289999186057004366e-01
-1.455141305399831708e+02 3.287460320507941125e-01
-1.455118039890112414e+02 3.284930743495461103e-01
-1.455094774380392835e+02 3.282409243909424901e-01
-1.455071508870673256e+02 3.279894248552104874e-01
-1.455048243360954245e+02 3.277385171777035811e-01
-1.455024977851234667e+02 3.274881709807230812e-01
-1.455001712341515088e+02 3.272384084194784326e-01
-1.454978446831795793e+02 3.269892249392403194e-01
-1.454955181322076498e+02 3.267405991134751386e-01
-1.454931915812356920e+02 3.264925494825785535e-01
-1.454908650302637625e+02 3.262450787072441183e-01
-1.454885384792918330e+02 3.259981685028351395e-01
-1.454862119283199036e+02 3.257518241410125026e-01
-1.454838853773479457e+02 3.255060407071930229e-01
-1.454815588263760162e+02 3.252608202668121340e-01
-1.454792322754040583e+02 3.250162062717081302e-01
-1.454769057244321573e+02 3.247721968058022712e-01
-1.454745791734601994e+02 3.245287834643162950e-01
-1.454722526224882415e+02 3.242859839772936348e-01
-1.454699260715163120e+02 3.240438159055871181e-01
-1.454675995205443542e+02 3.238022486266761146e-01
-1.454652729695724531e+02 3.235612693605698920e-01
-1.454629464186004952e+02 3.233208733770803200e-01
-1.454606198676285373e+02 3.230810229009691836e-01
-1.454582933166566079e+02 3.228417524708183106e-01
-1.454559667656847068e+02 3.226030813595202607e-01
-1.454536402147127490e+02 3.223650231533797261e-01
-1.454513136637407911e+02 3.221276508235496050e-01
-1.454489871127688616e+02 3.218910090150873815e-01
-1.454466605617969321e+02 3.216551304069017458e-01
-1.454443340108249743e+02 3.214200730249504034e-01
-1.454420074598530448e+02 3.211858307093836684e-01
-1.454396809088810869e+02 3.209523660377908705e-01
-1.454373543579091290e+02 3.207196417001174082e-01
-1.454350278069371996e+02 3.204876460923773429e-01
-1.454327012559652985e+02 3.202564182767819179e-01
-1.454303747049933406e+02 3.200259739240612911e-01
-1.454280481540213827e+02 3.197962631659041488e-01
-1.454257216030494817e+02 3.195672830980026968e-01
-1.454233950520775238e+02 3.193390885852188110e-01
-1.454210685011055659e+02 3.191116909261200174e-01
-1.454187419501336365e+02 3.188850490724153275e-01
-1.454164153991616786e+02 3.186590691852242974e-01
-1.454140888481897491e+02 3.184336887967119112e-01
-1.454117622972178197e+02 3.182088429934663010e-01
-1.454094357462458902e+02 3.179844893837057707e-01
-1.454071091952739323e+02 3.177606488332965773e-01
-1.454047826443020028e+02 3.175372871841838363e-01
-1.454024560933300734e+02 3.173143076977811838e-01
-1.454001295423581155e+02 3.170916725428545302e-01
-1.453978029913861860e+02 3.168694019086626401e-01
-1.453954764404142281e+02 3.166475407029886169e-01
-1.453931498894422987e+02 3.164261553905366453e-01
-1.453908233384703692e+02 3.162052647713459730e-01
-1.453884967874984113e+02 3.159848743619626532e-01
-1.453861702365264819e+02 3.157648980308989661e-01
-1.453838436855545524e+02 3.155452494633565474e-01
-1.453815171345825945e+02 3.153259518394189720e-01
-1.453791905836106366e+02 3.151070215031864241e-01
-1.453768640326387356e+02 3.148884531253353658e-01
-1.453745374816667777e+02 3.146702549185824149e-01
-1.453722109306948198e+02 3.144524198878845267e-01
-1.453698843797229188e+02 3.142349295344769033e-01
-1.453675578287509609e+02 3.140178150914327837e-01
-1.453652312777790030e+02 3.138010824646716435e-01
-1.453629047268070735e+02 3.135847993690919489e-01
-1.453605781758351441e+02 3.133690761948896286e-01
-1.453582516248631862e+02 3.131539189049605265e-01
-1.453559250738912283e+02 3.129392721422081247e-01
-1.453535985229193273e+02 3.127250321896664076e-01
-1.453512719719473694e+02 3.125111683430369935e-01
-1.453489454209754115e+02 3.122976941670077555e-01
-1.453466188700035104e+02 3.120846007785710308e-01
-1.453442923190315526e+02 3.118718937140083081e-01
-1.453419657680596231e+02 3.116595867088297611e-01
-1.453396392170876652e+02 3.114477205722107622e-01
-1.453373126661157357e+02 3.112363041749924841e-01
-1.453349861151437779e+02 3.110253361860751409e-01
-1.453326595641718768e+02 3.108148730039708152e-01
-1.453303330131999189e+02 3.106049619423585928e-01
-1.453280064622279610e+02 3.103955813135906849e-01
-1.453256799112560316e+02 3.101867233988894745e-01
-1.453233533602840737e+02 3.099783649974081623e-01
-1.453210268093121726e+02 3.097705144063923055e-01
-1.453187002583402148e+02 3.095632161723527731e-01
-1.453163737073682569e+02 3.093564903590125814e-01
-1.453140471563963274e+02 3.091503884671449875e-01
-1.453117206054243979e+02 3.089449527927159989e-01
-1.453093940544524685e+02 3.087402258413777245e-01
-1.453070675034805106e+02 3.085362174278949432e-01
-1.453047409525085811e+02 3.083328946573437035e-01
-1.453024144015366232e+02 3.081301942318265263e-01
-1.453000878505646938e+02 3.079280615822863609e-01
-1.452977612995927643e+02 3.077264926033947967e-01
-1.452954347486208064e+02 3.075254352271307723e-01
-1.452931081976488485e+02 3.073248250838996332e-01
-1.452907816466769475e+02 3.071246682763150715e-01
-1.452884550957050180e+02 3.069249508210250554e-01
-1.452861285447330602e+02 3.067256017928726153e-01
-1.452838019937611023e+02 3.065265954760026390e-01
-1.452814754427892012e+02 3.063279667672950124e-01
-1.452791488918172433e+02 3.061297349976864757e-01
-1.452768223408453139e+02 3.059319496503405955e-01
-1.452744957898733560e+02 3.057346983079416436e-01
-1.452721692389013981e+02 3.055379795550550170e-01
-1.452698426879294686e+02 3.053417657128503770e-01
-1.452675161369575392e+02 3.051460617259643682e-01
-1.452651895859856097e+02 3.049508514351522703e-01
-1.452628630350136518e+02 3.047561391199339331e-01
-1.452605364840417224e+02 3.045619115252390374e-01
-1.452582099330697929e+02 3.043681551197146007e-01
-1.452558833820978350e+02 3.041748274521849926e-01
-1.452535568311259055e+02 3.039818932100726845e-01
-1.452512302801539761e+02 3.037893170309863833e-01
-1.452489037291820182e+02 3.035970398569161066e-01
-1.452465771782100887e+02 3.034050535017193129e-01
-1.452442506272381308e+02 3.032132708441265256e-01
-1.452419240762662014e+02 3.030216329174627021e-01
-1.452395975252942719e+02 3.028301476709772122e-01
-1.452372709743223140e+02 3.026387875047046871e-01
-1.452349444233503846e+02 3.024474714480892557e-01
-1.452326178723784551e+02 3.022562187065682693e-01
-1.452302913214064972e+02 3.020650980478604697e-01
-1.452279647704345678e+02 3.018740979329381791e-01
-1.452256382194626383e+02 3.016832403923074279e-01
-1.452233116684906804e+02 3.014925568173110193e-01
-1.452209851175187225e+02 3.013020520657992418e-01
-1.452186585665468215e+02 3.011117122213325947e-01
-1.452163320155748636e+02 3.009215892440861850e-01
-1.452140054646029057e+02 3.007317442297368082e-01
-1.452116789136309762e+02 3.005422042536843308e-01
-1.452093523626590468e+02 3.003530054180179043e-01
-1.452070258116870889e+02 3.001641966212590384e-01
-1.452046992607151594e+02 2.999758064323025941e-01
-1.452023727097432300e+02 2.997878827087197551e-01
-1.452000461587712721e+02 2.996004700453313019e-01
-1.451977196077993426e+02 2.994135407956114991e-01
-1.451953930568274131e+02 2.992271118451297895e-01
-1.451930665058554553e+02 2.990412061209603012e-01
-1.451907399548835258e+02 2.988558750319763035e-01
-1.451884134039115679e+02 2.986712271680580510e-01
-1.451860868529396384e+02 2.984872957159058204e-01
-1.451837603019676806e+02 2.983040868590718930e-01
-1.451814337509957511e+02 2.981216126301517444e-01
-1.451791072000238216e+02 2.979398364546150257e-01
-1.451767806490518922e+02 2.977587840064999658e-01
-1.451744540980799343e+02 2.975784772786546628e-01
-1.451721275471080048e+02 2.973988994421647991e-01
-1.451698009961360469e+02 2.972200622716694718e-01
-1.451674744451641175e+02 2.970419801473446197e-01
-1.451651478941921880e+02 2.968646437787443859e-01
-1.451628213432202301e+02 2.966880259700190314e-01
-1.451604947922483007e+02 2.965121678812894235e-01
-1.451581682412763428e+02 2.963371235826641192e-01
-1.451558416903044133e+02 2.961629022513904697e-01
-1.451535151393324838e+02 2.959894876315361523e-01
-1.451511885883605260e+02 2.958168888712586764e-01
-1.451488620373885965e+02 2.956451503043869833e-01
-1.451465354864166670e+02 2.954743177646700913e-01
-1.451442089354447091e+02 2.953044214143368262e-01
-1.451418823844727797e+02 2.951354713081786874e-01
-1.451395558335008502e+02 2.949674760924980155e-01
-1.451372292825289207e+02 2.948004953508144843e-01
-1.451349027315569629e+02 2.946345363370581616e-01
-1.451325761805850050e+02 2.944695892528220726e-01
-1.451302496296130755e+02 2.943056900485936378e-01
-1.451279230786411176e+02 2.941428347807812371e-01
-1.451255965276692166e+02 2.939809609101104448e-01
-1.451232699766972587e+02 2.938199835280606020e-01
-1.451209434257253292e+02 2.936598469194320882e-01
-1.451186168747533713e+02 2.935004928282839431e-01
-1.451162903237814703e+02 2.933418777323285598e-01
-1.451139637728095124e+02 2.931839699934315480e-01
-1.451116372218375545e+02 2.930267251941775508e-01
-1.451093106708656251e+02 2.928701389213439477e-01
-1.451069841198936956e+02 2.927142155732380679e-01
-1.451046575689217661e+02 2.925589266826507662e-01
-1.451023310179498083e+02 2.924042703561574030e-01
-1.451000044669778504e+02 2.922501940435874301e-01
-1.450976779160059209e+02 2.920966262838339822e-01
-1.450953513650339914e+02 2.919435841180372249e-01
-1.450930248140620620e+02 2.917911329588350755e-01
-1.450906982630901041e+02 2.916392857234474389e-01
-1.450883717121181462e+02 2.914879984255693834e-01
-1.450860451611462167e+02 2.913372264998689842e-01
-1.450837186101742873e+02 2.911869465359372411e-01
-1.450813920592023578e+02 2.910371905510194535e-01
-1.450790655082303999e+02 2.908879710818121356e-01
-1.450767389572584420e+02 2.907392574200391433e-01
-1.450744124062865410e+02 2.905909981506642481e-01
-1.450720858553145831e+02 2.904431661032367828e-01
-1.450697593043426536e+02 2.902957983692756594e-01
-1.450674327533706958e+02 2.901489372937631206e-01
-1.450651062023987663e+02 2.900025998483923839e-01
-1.450627796514268084e+02 2.898568169156699459e-01
-1.450604531004549074e+02 2.897116478978602472e-01
-1.450581265494829495e+02 2.895671623098506342e-01
-1.450557999985109916e+02 2.894233735664504814e-01
-1.450534734475390621e+02 2.892802742224355184e-01
-1.450511468965671327e+02 2.891378956521936106e-01
-1.450488203455951748e+02 2.889961885487333793e-01
-1.450464937946232453e+02 2.888550834932762656e-01
-1.450441672436513159e+02 2.887145567124871359e-01
-1.450418406926793580e+02 2.885745908434134144e-01
-1.450395141417074285e+02 2.884351364215257396e-01
-1.450371875907354990e+02 2.882961611288807902e-01
-1.450348610397635412e+02 2.881576940597695979e-01
-1.450325344887916117e+02 2.880197558092397747e-01
-1.450302079378196538e+02 2.878823417385392158e-01
-1.450278813868477243e+02 2.877454485804628592e-01
-1.450255548358757949e+02 2.876090874665363506e-01
-1.450232282849038370e+02 2.874732463979951524e-01
-1.450209017339319075e+02 2.873379046255307712e-01
-1.450185751829599781e+02 2.872031182396930782e-01
-1.450162486319880202e+02 2.870689979429458805e-01
-1.450139220810160907e+02 2.869355940540866401e-01
-1.450115955300441613e+02 2.868029402081332946e-01
-1.450092689790722034e+02 2.866711209222891354e-01
-1.450069424281002455e+02 2.865401792383041601e-01
-1.450046158771283160e+02 2.864100966452561847e-01
-1.450022893261563866e+02 2.862808194551439978e-01
-1.449999627751844287e+02 2.861522576597902989e-01
-1.449976362242124992e+02 2.860244216905579728e-01
-1.449953096732405697e+02 2.858974044293253192e-01
-1.449929831222686403e+02 2.857712609278100779e-01
-1.449906565712966824e+02 2.856460366599569700e-01
-1.449883300203247529e+02 2.855217289054667318e-01
-1.449860034693527950e+02 2.853983283555910355e-01
-1.449836769183808372e+02 2.852758396505548633e-01
-1.449813503674089361e+02 2.851542677005316495e-01
-1.449790238164369782e+02 2.850336626062400791e-01
-1.449766972654650203e+02 2.849140666749443995e-01
-1.449743707144930909e+02 2.847955179607532528e-01
-1.449720441635211898e+02 2.846780059458011714e-01
-1.449697176125492319e+02 2.845614499377132067e-01
-1.449673910615772741e+02 2.844457986079175216e-01
-1.449650645106053446e+02 2.843310703999327171e-01
-1.449627379596333867e+02 2.842172777554952678e-01
-1.449604114086614857e+02 2.841044513120756232e-01
-1.449580848576895278e+02 2.839925712065814456e-01
-1.449557583067175699e+02 2.838815909606791088e-01
-1.449534317557456404e+02 2.837715191444997176e-01
-1.449511052047737110e+02 2.836623895468414203e-01
-1.449487786538017815e+02 2.835542322491629852e-01
-1.449464521028298236e+02 2.834470078781086699e-01
-1.449441255518578657e+02 2.833406819345005712e-01
-1.449417990008859647e+02 2.832352044046231310e-01
-1.449394724499140352e+02 2.831305670689220899e-01
-1.449371458989420773e+02 2.830268100951301435e-01
-1.449348193479701195e+02 2.829239229497890751e-01
-1.449324927969982184e+02 2.828218679158007731e-01
-1.449301662460262605e+02 2.827205921263768462e-01
-1.449278396950543026e+02 2.826201219201256998e-01
-1.449255131440823732e+02 2.825205509522382141e-01
-1.449231865931104153e+02 2.824219327009971359e-01
-1.449208600421384858e+02 2.823243319777598015e-01
-1.449185334911665564e+02 2.822278134882465483e-01
-1.449162069401946269e+02 2.821323852958046996e-01
-1.449138803892226690e+02 2.820380673278751194e-01
-1.449115538382507395e+02 2.819448931189855734e-01
-1.449092272872788101e+02 2.818528650402915559e-01
-1.449069007363068522e+02 2.817619410848616890e-01
-1.449045741853348943e+02 2.816720731153102841e-01
-1.449022476343629933e+02 2.815832854823812625e-01
-1.448999210833910354e+02 2.814955691161021845e-01
-1.448975945324190775e+02 2.814088562234509650e-01
-1.448952679814471480e+02 2.813230910012836650e-01
-1.448929414304752186e+02 2.812382695333183191e-01
-1.448906148795032607e+02 2.811544099355829385e-01
-1.448882883285313312e+02 2.810715169043347950e-01
-1.448859617775594018e+02 2.809895995312429173e-01
-1.448836352265874439e+02 2.809086381199830673e-01
-1.448813086756155144e+02 2.808286185912718391e-01
-1.448789821246435849e+02 2.807494954705278545e-01
-1.448766555736716271e+02 2.806712126931291684e-01
-1.448743290226996976e+02 2.805937745111566906e-01
-1.448720024717277397e+02 2.805172117152147093e-01
-1.448696759207558102e+02 2.804415813053988127e-01
-1.448673493697838808e+02 2.803669026883934268e-01
-1.448650228188119229e+02 2.802931921197813758e-01
-1.448626962678399934e+02 2.802204781339165396e-01
-1.448603697168680640e+02 2.801487211973844316e-01
-1.448580431658961061e+02 2.800778300416462696e-01
-1.448557166149241766e+02 2.800077770237520691e-01
-1.448533900639522471e+02 2.799386002744138624e-01
-1.448510635129802893e+02 2.798702908305963355e-01
-1.448487369620083314e+02 2.798028302450064064e-01
-1.448464104110364303e+02 2.797362242842197921e-01
-1.448440838600644724e+02 2.796704356282997406e-01
-1.448417573090925146e+02 2.796054193911005070e-01
-1.448394307581205851e+02 2.795411660548156596e-01
-1.448371042071486556e+02 2.794776807183277922e-01
-1.448347776561766977e+02 2.794149985468720176e-01
-1.448324511052047683e+02 2.793531259220922158e-01
-1.448301245542328388e+02 2.792920032493926841e-01
-1.448277980032608809e+02 2.792315818116565818e-01
-1.448254714522889515e+02 2.791718038435211935e-01
-1.448231449013170220e+02 2.791126474823771297e-01
-1.448208183503450641e+02 2.790541445065081727e-01
-1.448184917993731062e+02 2.789962788281465933e-01
-1.448161652484012052e+02 2.789389880747946138e-01
-1.448138386974292473e+02 2.788821997997604218e-01
-1.448115121464572894e+02 2.788258680527181399e-01
-1.448091855954853600e+02 2.787699694626131208e-01
-1.448068590445134305e+02 2.787144537852515591e-01
-1.448045324935415010e+02 2.786593120887144170e-01
-1.448022059425695431e+02 2.786045890357186083e-01
-1.447998793915976137e+02 2.785502716263623113e-01
-1.447975528406256842e+02 2.784963431462978978e-01
-1.447952262896537263e+02 2.784427812705903560e-01
-1.447928997386817969e+02 2.783895554797730654e-01
-1.447905731877098390e+02 2.783366808721089991e-01
-1.447882466367379379e+02 2.782841659957397407e-01
-1.447859200857659800e+02 2.782319561528598384e-01
-1.447835935347940222e+02 2.781800141511627245e-01
-1.447812669838220927e+02 2.781283707526245874e-01
-1.447789404328501348e+02 2.780770148535026132e-01
-1.447766138818782338e+02 2.780259000825726634e-01
-1.447742873309062759e+02 2.779750227143809593e-01
-1.447719607799343180e+02 2.779244120596367496e-01
-1.447696342289623885e+02 2.778741083389735245e-01
-1.447673076779904875e+02 2.778241544478360359e-01
-1.447649811270185296e+02 2.777745467388804124e-01
-1.447626545760465717e+02 2.777252229412888740e-01
-1.447603280250746138e+02 2.776761372089434077e-01
-1.447580014741027128e+02 2.776272365168989120e-01
-1.447556749231307549e+02 2.775785169388754747e-01
-1.447533483721588254e+02 2.775300000134117706e-01
-1.447510218211868676e+02 2.774817332286880212e-01
-1.447486952702149381e+02 2.774337808701221597e-01
-1.447463687192429802e+02 2.773861443397477866e-01
-1.447440421682710792e+02 2.773388267015985398e-01
-1.447417156172991213e+02 2.772918219431724229e-01
-1.447393890663271634e+02 2.772451156043269638e-01
-1.447370625153552339e+02 2.771987056190662879e-01
-1.447347359643833045e+02 2.771526337201146162e-01
-1.447324094134113466e+02 2.771069447159082433e-01
-1.447300828624394171e+02 2.770615846025409335e-01
-1.447277563114674592e+02 2.770165184139607439e-01
-1.447254297604955298e+02 2.769717724590267660e-01
-1.447231032095236003e+02 2.769273540432584113e-01
-1.447207766585516708e+02 2.768832765097107296e-01
-1.447184501075797129e+02 2.768395442433930209e-01
-1.447161235566077835e+02 2.767961382541896942e-01
-1.447137970056358256e+02 2.767530557974914873e-01
-1.447114704546638961e+02 2.767102665337352607e-01
-1.447091439036919667e+02 2.766677549966539140e-01
-1.447068173527200088e+02 2.766255393289747122e-01
-1.447044908017480793e+02 2.765835984874864262e-01
-1.447021642507761499e+02 2.765419053010618189e-01
-1.446998376998041920e+02 2.765004076810315681e-01
-1.446975111488322625e+02 2.764590528060212882e-01
-1.446951845978603330e+02 2.764178690832386764e-01
-1.446928580468883752e+02 2.763768817367138753e-01
-1.446905314959164173e+02 2.763360800762311165e-01
-1.446882049449445162e+02 2.762954537171584124e-01
-1.446858783939725583e+02 2.762549671591981171e-01
-1.446835518430006005e+02 2.762146064063688011e-01
-1.446812252920286710e+02 2.761743777127131927e-01
-1.446788987410567415e+02 2.761342911565751179e-01
-1.446765721900847836e+02 2.760943620394157305e-01
-1.446742456391128542e+02 2.760546166606945850e-01
-1.446719190881409247e+02 2.760150693416623668e-01
-1.446695925371689668e+02 2.759756393874602254e-01
-1.446672659861970374e+02 2.759362538011302934e-01
-1.446649394352251079e+02 2.758969100957265330e-01
-1.446626128842531500e+02 2.758575786119516482e-01
-1.446602863332811921e+02 2.758182432892717362e-01
-1.446579597823092627e+02 2.757789198717626178e-01
-1.446556332313373332e+02 2.757395923695654671e-01
-1.446533066803654037e+02 2.757002443212270837e-01
-1.446509801293934458e+02 2.756608710918047045e-01
-1.446486535784215164e+02 2.756214640161875895e-01
-1.446463270274495585e+02 2.755820081461055615e-01
-1.446440004764776575e+02 2.755424098688259993e-01
-1.446416739255056996e+02 2.755025669191640270e-01
-1.446393473745337417e+02 2.754624689746456023e-01
-1.446370208235618122e+02 2.754221222450089490e-01
-1.446346942725898543e+02 2.753815572572473891e-01
-1.446323677216179533e+02 2.753408335723595557e-01
-1.446300411706459954e+02 2.752999534959922889e-01
-1.446277146196740375e+02 2.752589277430969594e-01
-1.446253880687021081e+02 2.752177691638135193e-01
-1.446230615177302070e+02 2.751764356631340447e-01
-1.446207349667582491e+02 2.751349105624423252e-01
-1.446184084157862912e+02 2.750931575865657730e-01
-1.446160818648143618e+02 2.750511740026151952e-01
-1.446137553138424039e+02 2.750089770832643277e-01
-1.446114287628704744e+02 2.749665321301479892e-01
-1.446091022118985450e+02 2.749238357291931001e-01
-1.446067756609265871e+02 2.748809420780997104e-01
-1.446044491099546292e+02 2.748378947481108225e-01
-1.446021225589827282e+02 2.747946647644251006e-01
-1.445997960080107987e+02 2.747512184764578369e-01
-1.445974694570388408e+02 2.747075491457257046e-01
-1.445951429060668829e+02 2.746637003947645650e-01
-1.445928163550949819e+02 2.746197028047875355e-01
-1.445904898041230240e+02 2.745755125846671696e-01
-1.445881632531510945e+02 2.745310875632370751e-01
-1.445858367021791366e+02 2.744864106054930586e-01
-1.445835101512071788e+02 2.744415113077494639e-01
-1.445811836002352777e+02 2.743964391989544005e-01
-1.445788570492633198e+02 2.743511867089559741e-01
-1.445765304982913904e+02 2.743057152661993459e-01
-1.445742039473194325e+02 2.742599889841617622e-01
-1.445718773963475030e+02 2.742139301030087073e-01
-1.445695508453755735e+02 2.741674627989030277e-01
-1.445672242944036157e+02 2.741205539707602390e-01
-1.445648977434316862e+02 2.740732077617908935e-01
-1.445625711924597283e+02 2.740254444860621974e-01
-1.445602446414877988e+02 2.739772392491567898e-01
-1.445579180905158694e+02 2.739285895920297587e-01
-1.445555915395439115e+02 2.738795150300286640e-01
-1.445532649885719820e+02 2.738299930485569300e-01
-1.445509384376000526e+02 2.737800290925069269e-01
-1.445486118866280947e+02 2.737296587984064389e-01
-1.445462853356561652e+02 2.736788765225651177e-01
-1.445439587846842358e+02 2.736276691915798809e-01
-1.445416322337122779e+02 2.735760590517981594e-01
-1.445393056827403200e+02 2.735240188683318863e-01
-1.445369791317684189e+02 2.734714621363161791e-01
-1.445346525807964611e+02 2.734183528509224748e-01
-1.445323260298245032e+02 2.733646910679154995e-01
-1.445299994788526021e+02 2.733104346637568738e-01
-1.445276729278806442e+02 2.732555257238960533e-01
-1.445253463769086864e+02 2.731999534406365782e-01
-1.445230198259367569e+02 2.731437355207571582e-01
-1.445206932749648274e+02 2.730869041233455752e-01
-1.445183667239928695e+02 2.730295006073096276e-01
-1.445160401730209401e+02 2.729715759478799075e-01
-1.445137136220490106e+02 2.729131662573002215e-01
-1.445113870710770527e+02 2.728542756218364507e-01
-1.445090605201051233e+02 2.727948663686803332e-01
-1.445067339691331654e+02 2.727348862544845542e-01
-1.445044074181612359e+02 2.726743079070508835e-01
-1.445020808671893064e+02 2.726131388680834711e-01
-1.444997543162173486e+02 2.725513983631812631e-01
-1.444974277652454191e+02 2.724891271378361290e-01
-1.444951012142734896e+02 2.724263535709978701e-01
-1.444927746633015317e+02 2.723630512906476953e-01
-1.444904481123296023e+02 2.722991933364561912e-01
-1.444881215613576728e+02 2.722347776513803219e-01
-1.444857950103857149e+02 2.721697705514398713e-01
-1.444834684594137570e+02 2.721041930829614097e-01
-1.444811419084418276e+02 2.720380933370319942e-01
-1.444788153574698981e+02 2.719714454407425319e-01
-1.444764888064979687e+02 2.719042381260771690e-01
-1.444741622555260108e+02 2.718364447581103072e-01
-1.444718357045540813e+02 2.717680433529200967e-01
-1.444695091535821234e+02 2.716990645508102209e-01
-1.444671826026101940e+02 2.716294682887189227e-01
-1.444648560516382645e+02 2.715591906348516771e-01
-1.444625295006663066e+02 2.714882452324265394e-01
-1.444602029496943487e+02 2.714166167665562068e-01
-1.444578763987224477e+02 2.713442923128998041e-01
-1.444555498477505182e+02 2.712713019441566620e-01
-1.444532232967785603e+02 2.711976853040134472e-01
-1.444508967458066024e+02 2.711235177988624567e-01
-1.444485701948347014e+02 2.710488435120391726e-01
-1.444462436438627435e+02 2.709736509954619454e-01
-1.444439170928908140e+02 2.708979078799636508e-01
-1.444415905419188562e+02 2.708215754862132174e-01
-1.444392639909468983e+02 2.707446654033509592e-01
-1.444369374399749972e+02 2.706671861593564765e-01
-1.444346108890030393e+02 2.705891096584427946e-01
-1.444322843380311099e+02 2.705104243945863907e-01
-1.444299577870591520e+02 2.704311482685048396e-01
-1.444276312360871941e+02 2.703512548009768812e-01
-1.444253046851152931e+02 2.702706963870986079e-01
-1.444229781341433352e+02 2.701895089814685957e-01
-1.444206515831714057e+02 2.701077423788056375e-01
-1.444183250321994478e+02 2.700254037641627303e-01
-1.444159984812275468e+02 2.699424759815385877e-01
-1.444136719302555889e+02 2.698589590898876622e-01
-1.444113453792836310e+02 2.697748849208159716e-01
-1.444090188283117300e+02 2.696902755703605714e-01
-1.444066922773397721e+02 2.696051580367547773e-01
-1.444043657263678142e+02 2.695195138561934378e-01
-1.444020391753958847e+02 2.694333060073889619e-01
-1.443997126244239269e+02 2.693465360644237694e-01
-1.443973860734519974e+02 2.692591437833203871e-01
-1.443950595224800679e+02 2.691710870614296147e-01
-1.443927329715081385e+02 2.690823769969817314e-01
-1.443904064205361806e+02 2.689929914967261193e-01
-1.443880798695642511e+02 2.689029470408756950e-01
-1.443857533185923216e+02 2.688122892337834191e-01
-1.443834267676203638e+02 2.687210304540945116e-01
-1.443811002166484059e+02 2.686291525953963255e-01
-1.443787736656764764e+02 2.685366460445270942e-01
-1.443764471147045469e+02 2.684435130621923848e-01
-1.443741205637325891e+02 2.683497858034442629e-01
-1.443717940127606596e+02 2.682554590484924062e-01
-1.443694674617887301e+02 2.681605173144991361e-01
-1.443671409108167722e+02 2.680649447355462622e-01
-1.443648143598448428e+02 2.679687262803527315e-01
-1.443624878088729133e+02 2.678718305313038672e-01
-1.443601612579009554e+02 2.677741966153329156e-01
-1.443578347069290260e+02 2.676758347217770284e-01
-1.443555081559570965e+02 2.675767979478512748e-01
-1.443531816049851386e+02 2.674771463778291003e-01
-1.443508550540132092e+02 2.673769015643530644e-01
-1.443485285030412513e+02 2.672760234853694961e-01
-1.443462019520693218e+02 2.671744380841477029e-01
-1.443438754010973923e+02 2.670721035596521076e-01
-1.443415488501254345e+02 2.669690290793474974e-01
-1.443392222991535050e+02 2.668652072622273441e-01
-1.443368957481815755e+02 2.667605814837656908e-01
-1.443345691972096176e+02 2.666551769388557647e-01
-1.443322426462376882e+02 2.665490558551388833e-01
-1.443299160952657587e+02 2.664422339457661604e-01
-1.443275895442938008e+02 2.663346867744969537e-01
-1.443252629933218429e+02 2.662263783159161123e-01
-1.443229364423499419e+02 2.661173152577446799e-01
-1.443206098913779840e+02 2.660075426979802704e-01
-1.443182833404060261e+02 2.658971306792430322e-01
-1.443159567894340967e+02 2.657860696838296177e-01
-1.443136302384621672e+02 2.656743134307164578e-01
-1.443113036874902093e+02 2.655618749107356846e-01
-1.443089771365182798e+02 2.654487784928061811e-01
-1.443066505855463504e+02 2.653350657134752599e-01
-1.443043240345744209e+02 2.652207552965300530e-01
-1.443019974836024630e+02 2.651058049756804258e-01
-1.442996709326305336e+02 2.649902167590157953e-01
-1.442973443816585757e+02 2.648740495706422560e-01
-1.442950178306866178e+02 2.647573645123154074e-01
-1.442926912797147168e+02 2.646402182857614527e-01
-1.442903647287427589e+02 2.645226237392739876e-01
-1.442880381777708010e+02 2.644046273915171552e-01
-1.442857116267988715e+02 2.642863006222089806e-01
-1.442833850758269705e+02 2.641677055542938080e-01
-1.442810585248550126e+02 2.640488697240161997e-01
-1.442787319738830547e+02 2.639297839529053946e-01
-1.442764054229111252e+02 2.638103846965177413e-01
-1.442740788719391674e+02 2.636905775449115419e-01
-1.442717523209672663e+02 2.635703614160899155e-01
-1.442694257699953084e+02 2.634497668614369514e-01
-1.442670992190233505e+02 2.633288015456307085e-01
-1.442647726680514211e+02 2.632074426991757310e-01
-1.442624461170794916e+02 2.630857002507419606e-01
-1.442601195661075622e+02 2.629635876817469908e-01
-1.442577930151356043e+02 2.628411114630133660e-01
-1.442554664641636464e+02 2.627183059435291290e-01
-1.442531399131917453e+02 2.625951969942154629e-01
-1.442508133622198159e+02 2.624717986875114706e-01
-1.442484868112478580e+02 2.623480923030258594e-01
-1.442461602602759001e+02 2.622240818977764620e-01
-1.442438337093039991e+02 2.620998236839082174e-01
-1.442415071583320412e+02 2.619753197054205396e-01
-1.442391806073600833e+02 2.618505494666956146e-01
-1.442368540563881538e+02 2.617255358846997670e-01
-1.442345275054161959e+02 2.616003148441212733e-01
-1.442322009544442381e+02 2.614749494558070153e-01
-1.442298744034723370e+02 2.613495203544182188e-01
-1.442275478525004075e+02 2.612240685407498098e-01
-1.442252213015284497e+02 2.610985845895828494e-01
-1.442228947505564918e+02 2.609730008992113826e-01
-1.442205681995845907e+02 2.608472798289637185e-01
-1.442182416486126328e+02 2.607214539950497567e-01
-1.442159150976406750e+02 2.605955655956078698e-01
-1.442135885466687455e+02 2.604696669846608414e-01
-1.442112619956968160e+02 2.603438059435295715e-01
-1.442089354447248581e+02 2.602180295376728680e-01
-1.442066088937529287e+02 2.600923557849592060e-01
-1.442042823427809992e+02 2.599667904054621115e-01
-1.442019557918090413e+02 2.598413674079037006e-01
-1.441996292408371119e+02 2.597161280695574059e-01
-1.441973026898651824e+02 2.595910958769420684e-01
-1.441949761388932245e+02 2.594662689962504154e-01
-1.441926495879212951e+02 2.593416261875151618e-01
-1.441903230369493372e+02 2.592171326129359410e-01
-1.441879964859774077e+02 2.590927737754319948e-01
-1.441856699350054782e+02 2.589685687053361329e-01
-1.441833433840335204e+02 2.588445267450358855e-01
-1.441810168330615909e+02 2.587206272293459675e-01
-1.441786902820896614e+02 2.585968649421976351e-01
-1.441763637311177035e+02 2.584732096525181877e-01
-1.441740371801457741e+02 2.583496254955285343e-01
-1.441717106291738446e+02 2.582261310721714609e-01
-1.441693840782018867e+02 2.581027964709115552e-01
-1.441670575272299288e+02 2.579797318794137539e-01
-1.441647309762580278e+02 2.578570245281515683e-01
-1.441624044252860699e+02 2.577346756394793825e-01
-1.441600778743141120e+02 2.576126553298060951e-01
-1.441577513233421826e+02 2.574909751744408060e-01
-1.441554247723702531e+02 2.573696326270655255e-01
-1.441530982213982952e+02 2.572486072537413238e-01
-1.441507716704263657e+02 2.571278644735014440e-01
-1.441484451194544363e+02 2.570074250170217844e-01
-1.441461185684824784e+02 2.568873450915482581e-01
-1.441437920175105489e+02 2.567676795193593042e-01
-1.441414654665386195e+02 2.566485013285482175e-01
-1.441391389155666900e+02 2.565298322931545139e-01
-1.441368123645947321e+02 2.564116514255856960e-01
-1.441344858136227742e+02 2.562939340942005928e-01
-1.441321592626508448e+02 2.561766539757110994e-01
-1.441298327116788869e+02 2.560597827640470059e-01
-1.441275061607069858e+02 2.559432999424546828e-01
-1.441251796097350280e+02 2.558271820154245924e-01
-1.441228530587630701e+02 2.557114123776708658e-01
-1.441205265077911406e+02 2.555960082466469663e-01
-1.441181999568192111e+02 2.554810385879356938e-01
-1.441158734058472817e+02 2.553665890775634884e-01
-1.441135468548753238e+02 2.552526669987918440e-01
-1.441112203039033659e+02 2.551392673958700619e-01
-1.441088937529314649e+02 2.550264103226287937e-01
-1.441065672019595070e+02 2.549140897667572792e-01
-1.441042406509875775e+02 2.548022832185895536e-01
-1.441019141000156196e+02 2.546909803171479858e-01
-1.440995875490437186e+02 2.545801956816290401e-01
-1.440972609980717607e+02 2.544699075179352454e-01
-1.440949344470998028e+02 2.543600964901869821e-01
-1.440926078961278733e+02 2.542507151130483645e-01
-1.440902813451559155e+02 2.541417186601337974e-01
-1.440879547941839576e+02 2.540331364412302673e-01
-1.440856282432120565e+02 2.539250125439551087e-01
-1.440833016922401271e+02 2.538173653428691390e-01
-1.440809751412681692e+02 2.537101679259651799e-01
-1.440786485902962113e+02 2.536033676239542456e-01
-1.440763220393243103e+02 2.534969217118077656e-01
-1.440739954883523524e+02 2.533908257069605319e-01
-1.440716689373804229e+02 2.532850854954383779e-01
-1.440693423864084650e+02 2.531797279307841375e-01
-1.440670158354365356e+02 2.530747979297974792e-01
-1.440646892844646061e+02 2.529703469554153150e-01
-1.440623627334926482e+02 2.528663771914303471e-01
-1.440600361825207187e+02 2.527628394544864099e-01
-1.440577096315487893e+02 2.526597661773487546e-01
-1.440553830805768314e+02 2.525572295338449624e-01
-1.440530565296049019e+02 2.524552742551715578e-01
-1.440507299786329440e+02 2.523538842607437882e-01
-1.440484034276610146e+02 2.522530147796220867e-01
-1.440460768766890851e+02 2.521526382975883829e-01
-1.440437503257171272e+02 2.520527265937147487e-01
-1.440414237747451978e+02 2.519532680465699781e-01
-1.440390972237732399e+02 2.518542797468744654e-01
-1.440367706728013104e+02 2.517558138988284511e-01
-1.440344441218293809e+02 2.516579113071962803e-01
-1.440321175708574231e+02 2.515606062139216226e-01
-1.440297910198854936e+02 2.514639471433927631e-01
-1.440274644689135641e+02 2.513679977164431367e-01
-1.440251379179416062e+02 2.512728440757271420e-01
-1.440228113669696768e+02 2.511785434829694741e-01
-1.440204848159977473e+02 2.510850963438833738e-01
-1.440181582650257894e+02 2.509924994099399509e-01
-1.440158317140538600e+02 2.509007604962122384e-01
-1.440135051630819305e+02 2.508098884216237723e-01
-1.440111786121099726e+02 2.507198789771631908e-01
-1.440088520611380147e+02 2.506306893796425572e-01
-1.440065255101661137e+02 2.505422622922736098e-01
-1.440041989591941558e+02 2.504545517520889164e-01
-1.440018724082221979e+02 2.503675561900436941e-01
-1.439995458572502685e+02 2.502813565789211991e-01
-1.439972193062783390e+02 2.501960448062080511e-01
-1.439948927553063811e+02 2.501116652918775052e-01
-1.439925662043344516e+02 2.500282485734361404e-01
-1.439902396533625222e+02 2.499458502517644676e-01
-1.439879131023905643e+02 2.498645123872882123e-01
-1.439855865514186348e+02 2.497842588678913511e-01
-1.439832600004467054e+02 2.497050966484912760e-01
-1.439809334494747475e+02 2.496270223830466262e-01
-1.439786068985028180e+02 2.495500688765189268e-01
-1.439762803475308601e+02 2.494742733991667794e-01
-1.439739537965589307e+02 2.493997032915232781e-01
-1.439716272455870012e+02 2.493263404069310241e-01
-1.439693006946150433e+02 2.492541269572518536e-01
-1.439669741436431138e+02 2.491830861617836401e-01
-1.439646475926711844e+02 2.491132178074783599e-01
-1.439623210416992265e+02 2.490444582735964751e-01
-1.439599944907272970e+02 2.489767675513303302e-01
-1.439576679397553391e+02 2.489101583285600605e-01
-1.439553413887834381e+02 2.488446176742695470e-01
-1.439530148378114802e+02 2.487801390101088694e-01
-1.439506882868395223e+02 2.487167179412950735e-01
-1.439483617358675929e+02 2.486543432753756666e-01
-1.439460351848956350e+02 2.485929575989489770e-01
-1.439437086339237339e+02 2.485325216860101161e-01
-1.439413820829517761e+02 2.484730756794110151e-01
-1.439390555319798182e+02 2.484146605948511222e-01
-1.439367289810078887e+02 2.483572722214670014e-01
-1.439344024300359877e+02 2.483008736003973205e-01
-1.439320758790640298e+02 2.482454175751440395e-01
-1.439297493280920719e+02 2.481908416658454852e-01
-1.439274227771201424e+02 2.481371401224856943e-01
-1.439250962261481845e+02 2.480843369626085648e-01
-1.439227696751762551e+02 2.480324499241876868e-01
-1.439204431242043256e+02 2.479814968463279479e-01
-1.439181165732323677e+02 2.479314580538917179e-01
-1.439157900222604098e+02 2.478823451080998941e-01
-1.439134634712885088e+02 2.478341845498877039e-01
-1.439111369203165793e+02 2.477869861478476932e-01
-1.439088103693446214e+02 2.477407466960719618e-01
-1.439064838183726636e+02 2.476954283334896201e-01
-1.439041572674007625e+02 2.476510596149096854e-01
-1.439018307164288046e+02 2.476077224507560182e-01
-1.438995041654568752e+02 2.475654310479906695e-01
-1.438971776144849173e+02 2.475241787530673698e-01
-1.438948510635129594e+02 2.474839717378377602e-01
-1.438925245125410584e+02 2.474448040994989551e-01
-1.438901979615691005e+02 2.474066609034555331e-01
-1.438878714105971710e+02 2.473694968728711585e-01
-1.438855448596252131e+02 2.473332993389378287e-01
-1.438832183086532552e+02 2.472980933635467726e-01
-1.438808917576813542e+02 2.472639133212785612e-01
-1.438785652067094247e+02 2.472307742108858508e-01
-1.438762386557374668e+02 2.471986347391767758e-01
-1.438739121047655090e+02 2.471674608655644034e-01
-1.438715855537935795e+02 2.471372656769066922e-01
-1.438692590028216500e+02 2.471080929228601231e-01
-1.438669324518496921e+02 2.470799597373996015e-01
-1.438646059008777627e+02 2.470528515635188327e-01
-1.438622793499058332e+02 2.470267793980090998e-01
-1.438599527989338753e+02 2.470017780226985704e-01
-1.438576262479619459e+02 2.469778867235229991e-01
-1.438552996969900164e+02 2.469551199240990758e-01
-1.438529731460180585e+02 2.469334955893223160e-01
-1.438506465950461006e+02 2.469130345051657738e-01
-1.438483200440741996e+02 2.468937548769788437e-01
-1.438459934931022417e+02 2.468757210471318186e-01
-1.438436669421302838e+02 2.468589889807390469e-01
-1.438413403911583544e+02 2.468435638330690740e-01
-1.438390138401864249e+02 2.468294162981167217e-01
-1.438366872892144670e+02 2.468165549327791808e-01
-1.438343607382425375e+02 2.468049654706346852e-01
-1.438320341872706081e+02 2.467946034559753699e-01
-1.438297076362986502e+02 2.467854582113543360e-01
-1.438273810853267207e+02 2.467775233752446118e-01
-1.438250545343547913e+02 2.467707991950078839e-01
-1.438227279833828334e+02 2.467652543586437430e-01
-1.438204014324109039e+02 2.467608627093390294e-01
-1.438180748814389460e+02 2.467576208743323951e-01
-1.438157483304670166e+02 2.467555608136466627e-01
-1.438134217794950871e+02 2.467547047750972833e-01
-1.438110952285231292e+02 2.467550177496865838e-01
-1.438087686775511997e+02 2.467565129631317522e-01
-1.438064421265792703e+02 2.467591822892953590e-01
-1.438041155756073124e+02 2.467629657058079407e-01
-1.438017890246353829e+02 2.467678550847980934e-01
-1.437994624736634535e+02 2.467738416638723675e-01
-1.437971359226914956e+02 2.467808863151208787e-01
-1.437948093717195377e+02 2.467889813489818895e-01
-1.437924828207476367e+02 2.467981383772571424e-01
-1.437901562697757072e+02 2.468083488171301798e-01
-1.437878297188037493e+02 2.468195993362375662e-01
-1.437855031678317914e+02 2.468318833535661228e-01
-1.437831766168598620e+02 2.468452158591538381e-01
-1.437808500658879041e+02 2.468596464970828630e-01
-1.437785235149159462e+02 2.468752135636357870e-01
-1.437761969639440451e+02 2.468919296448372769e-01
-1.437738704129720873e+02 2.469097949898105826e-01
-1.437715438620001294e+02 2.469288214318821340e-01
-1.437692173110282283e+02 2.469490367142798404e-01
-1.437668907600562989e+02 2.469704072911649839e-01
-1.437645642090843410e+02 2.469928940426310560e-01
-1.437622376581123831e+02 2.470164741973112088e-01
-1.437599111071404820e+02 2.470411146299930083e-01
-1.437575845561685242e+02 2.470667947237989437e-01
-1.437552580051965947e+02 2.470934984796394063e-01
-1.437529314542246368e+02 2.471212095482342996e-01
-1.437506049032526789e+02 2.471499040760713195e-01
-1.437482783522807779e+02 2.471795399990459052e-01
-1.437459518013088200e+02 2.472100513663547106e-01
-1.437436252503368905e+02 2.472414314247535494e-01
-1.437412986993649326e+02 2.472736821718461708e-01
-1.437389721483929748e+02 2.473067614318069374e-01
-1.437366455974210737e+02 2.473406213561973321e-01
-1.437343190464491158e+02 2.473752264281182944e-01
-1.437319924954771864e+02 2.474105982770627155e-01
-1.437296659445052285e+02 2.474467360284413608e-01
-1.437273393935333274e+02 2.474835862482650251e-01
-1.437250128425613696e+02 2.475210901918132311e-01
-1.437226862915894117e+02 2.475591961479875480e-01
-1.437203597406174822e+02 2.475978618662566244e-01
-1.437180331896455527e+02 2.476371042131656763e-01
-1.437157066386735949e+02 2.476769221692236289e-01
-1.437133800877016654e+02 2.477172678249451587e-01
-1.437110535367297359e+02 2.477581401289726259e-01
-1.437087269857577780e+02 2.477995467799972984e-01
-1.437064004347858486e+02 2.478414870084341970e-01
-1.437040738838139191e+02 2.478839488778469269e-01
-1.437017473328419612e+02 2.479269359771607562e-01
-1.436994207818700033e+02 2.479704569745368459e-01
-1.436970942308981023e+02 2.480145027741819108e-01
-1.436947676799261444e+02 2.480590423254447063e-01
-1.436924411289541865e+02 2.481040538558798580e-01
-1.436901145779822571e+02 2.481495190290326502e-01
-1.436877880270103276e+02 2.481954364805454838e-01
-1.436854614760383697e+02 2.482418214114750776e-01
-1.436831349250664402e+02 2.482886732740078872e-01
-1.436808083740945108e+02 2.483359681129060359e-01
-1.436784818231225529e+02 2.483836923539081143e-01
-1.436761552721506234e+02 2.484318990767150348e-01
-1.436738287211786940e+02 2.484805761669581226e-01
-1.436715021702067361e+02 2.485296724596011420e-01
-1.436691756192348066e+02 2.485791811653979555e-01
-1.436668490682628487e+02 2.486290921588709124e-01
-1.436645225172909193e+02 2.486793947686597450e-01
-1.436621959663189898e+02 2.487301051094243376e-01
-1.436598694153470319e+02 2.487812419369607730e-01
-1.436575428643751025e+02 2.488327510047198821e-01
-1.436552163134031730e+02 2.488845367157910549e-01
-1.436528897624312151e+02 2.489365378822972763e-01
-1.436505632114592856e+02 2.489886999038187498e-01
-1.436482366604873562e+02 2.490409583978202834e-01
-1.436459101095153983e+02 2.490932916148061727e-01
-1.436435835585434688e+02 2.491456917583773356e-01
-1.436412570075715394e+02 2.491981466400656486e-01
-1.436389304565995815e+02 2.492506731735485426e-01
-1.436366039056276236e+02 2.493033089838887217e-01
-1.436342773546556941e+02 2.493561013519772773e-01
-1.436319508036837647e+02 2.494090155656963903e-01
-1.436296242527118068e+02 2.494620104991635556e-01
-1.436272977017398773e+02 2.495151173846491544e-01
-1.436249711507679478e+02 2.495683306029300164e-01
-1.436226445997959900e+02 2.496216353183677017e-01
-1.436203180488240605e+02 2.496750387505860536e-01
-1.436179914978521310e+02 2.497285204985785767e-01
-1.436156649468801731e+02 2.497820445716652238e-01
-1.436133383959082437e+02 2.498355695622613559e-01
-1.436110118449362858e+02 2.498890704427127185e-01
-1.436086852939643563e+02 2.499425340286051123e-01
-1.436063587429923984e+02 2.499959413174727141e-01
-1.436040321920204974e+02 2.500492997118264338e-01
-1.436017056410485395e+02 2.501025972049615298e-01
-1.435993790900766101e+02 2.501557852817956062e-01
-1.435970525391046522e+02 2.502088435998284788e-01
-1.435947259881327511e+02 2.502617562217517855e-01
-1.435923994371607932e+02 2.503144797802653865e-01
-1.435900728861888354e+02 2.503670118781240461e-01
-1.435877463352169059e+02 2.504194137743369075e-01
-1.435854197842449480e+02 2.504716887798291158e-01
-1.435830932332730470e+02 2.505237913065361255e-01
-1.435807666823010891e+02 2.505757676847996107e-01
-1.435784401313291312e+02 2.506276655550976340e-01
-1.435761135803572017e+02 2.506794418279868486e-01
-1.435737870293852723e+02 2.507310554625304388e-01
-1.435714604784133428e+02 2.507825078575366962e-01
-1.435691339274413849e+02 2.508338041847503197e-01
-1.435668073764694270e+02 2.508849120071934835e-01
-1.435644808254974976e+02 2.509358051987414795e-01
-1.435621542745255965e+02 2.509864776728518154e-01
-1.435598277235536386e+02 2.510369059544519943e-01
-1.435575011725816807e+02 2.510870597464173737e-01
-1.435551746216097229e+02 2.511369586742415727e-01
-1.435528480706378218e+02 2.511866267645074258e-01
-1.435505215196658639e+02 2.512360901446943351e-01
-1.435481949686939345e+02 2.512854154146099694e-01
-1.435458684177219766e+02 2.513346098999881262e-01
-1.435435418667500471e+02 2.513836382309638795e-01
-1.435412153157781177e+02 2.514324692523956517e-01
-1.435388887648061882e+02 2.514810804444174153e-01
-1.435365622138342303e+02 2.515294253165898386e-01
-1.435342356628622724e+02 2.515774320873551684e-01
-1.435319091118903430e+02 2.516250751984466794e-01
-1.435295825609184135e+02 2.516723444013925226e-01
-1.435272560099464840e+02 2.517192365867385040e-01
-1.435249294589745261e+02 2.517657766335762992e-01
-1.435226029080025967e+02 2.518119264021524972e-01
-1.435202763570306388e+02 2.518576214293260507e-01
-1.435179498060587093e+02 2.519028682280948783e-01
-1.435156232550867799e+02 2.519477021487412371e-01
-1.435132967041148220e+02 2.519921668047042096e-01
-1.435109701531428925e+02 2.520362838712134068e-01
-1.435086436021709346e+02 2.520800275476210439e-01
-1.435063170511990052e+02 2.521233754419473505e-01
-1.435039905002270757e+02 2.521663431987651305e-01
-1.435016639492551178e+02 2.522089415697901238e-01
-1.434993373982831883e+02 2.522511379434567713e-01
-1.434970108473112589e+02 2.522928937763166402e-01
-1.434946842963393010e+02 2.523341921211155747e-01
-1.434923577453673715e+02 2.523750209774959785e-01
-1.434900311943954421e+02 2.524154161715190803e-01
-1.434877046434234842e+02 2.524554426935098905e-01
-1.434853780924515263e+02 2.524950951161679114e-01
-1.434830515414796253e+02 2.525343451998735556e-01
-1.434807249905076674e+02 2.525731149004216136e-01
-1.434783984395357095e+02 2.526113716730032377e-01
-1.434760718885637800e+02 2.526491623149947907e-01
-1.434737453375918506e+02 2.526864844907613650e-01
-1.434714187866198927e+02 2.527233686087546061e-01
-1.434690922356479632e+02 2.527598579984262073e-01
-1.434667656846760337e+02 2.527959483658908657e-01
-1.434644391337040759e+02 2.528315953890894474e-01
-1.434621125827321464e+02 2.528667676655779739e-01
-1.434597860317602169e+02 2.529014814407232747e-01
-1.434574594807882590e+02 2.529357057836038591e-01
-1.434551329298163296e+02 2.529693878347229474e-01
-1.434528063788443717e+02 2.530025507983453825e-01
-1.434504798278724707e+02 2.530351857578705399e-01
-1.434481532769005128e+02 2.530672569280438267e-01
-1.434458267259285549e+02 2.530987738739683968e-01
-1.434435001749566254e+02 2.531297433733863955e-01
-1.434411736239846960e+02 2.531601770294766296e-01
-1.434388470730127665e+02 2.531900477297039376e-01
-1.434365205220408086e+02 2.532193355853598615e-01
-1.434341939710688507e+02 2.532480707691643906e-01
-1.434318674200969213e+02 2.532762662433357681e-01
-1.434295408691249634e+02 2.533039388739742881e-01
-1.434272143181530623e+02 2.533311257572470887e-01
-1.434248877671811044e+02 2.533577982012927277e-01
-1.434225612162091466e+02 2.533839406047725396e-01
-1.434202346652372455e+02 2.534095633898173494e-01
-1.434179081142653160e+02 2.534346419845672216e-01
-1.434155815632933582e+02 2.534591805586672852e-01
-1.434132550123214003e+02 2.534831557844559047e-01
-1.434109284613494992e+02 2.535065146877809594e-01
-1.434086019103775413e+02 2.535292442853925854e-01
-1.434062753594055835e+02 2.535513380324804222e-01
-1.434039488084336540e+02 2.535727911479861985e-01
-1.434016222574616961e+02 2.535936585989750358e-01
-1.433992957064897382e+02 2.536140050995626671e-01
-1.433969691555178372e+02 2.536338835962056448e-01
-1.433946426045459077e+02 2.536533240337751627e-01
-1.433923160535739498e+02 2.536722918664473525e-01
-1.433899895026019919e+02 2.536907307674373113e-01
-1.433876629516300909e+02 2.537086125952987548e-01
-1.433853364006581330e+02 2.537259275835531680e-01
-1.433830098496862036e+02 2.537426496721623126e-01
-1.433806832987142457e+02 2.537587617731463796e-01
-1.433783567477423162e+02 2.537742385400028611e-01
-1.433760301967703867e+02 2.537890564213626798e-01
-1.433737036457984289e+02 2.538032343490043141e-01
-1.433713770948264994e+02 2.538167947840183070e-01
-1.433690505438545699e+02 2.538297255116781503e-01
-1.433667239928826120e+02 2.538419946389636195e-01
-1.433643974419106826e+02 2.538535354394381161e-01
-1.433620708909387531e+02 2.538642876981282992e-01
-1.433597443399667952e+02 2.538742407879822638e-01
-1.433574177889948658e+02 2.538833947109201961e-01
-1.433550912380229363e+02 2.538917719821389141e-01
-1.433527646870509784e+02 2.538993912773856443e-01
-1.433504381360790205e+02 2.539062358549743492e-01
-1.433481115851070911e+02 2.539123002318085520e-01
-1.433457850341351616e+02 2.539175735149169499e-01
-1.433434584831632037e+02 2.539220218849125299e-01
-1.433411319321912742e+02 2.539256195942423133e-01
-1.433388053812193448e+02 2.539283647706259694e-01
-1.433364788302473869e+02 2.539302660461493222e-01
-1.433341522792754574e+02 2.539313507488211719e-01
-1.433318257283035280e+02 2.539316609852032003e-01
-1.433294991773315701e+02 2.539312513879300459e-01
-1.433271726263596122e+02 2.539301823388863122e-01
-1.433248460753877112e+02 2.539284402411880470e-01
-1.433225195244157533e+02 2.539259730739613641e-01
-1.433201929734437954e+02 2.539227326554203690e-01
-1.433178664224718659e+02 2.539186765537331247e-01
-1.433155398714999365e+02 2.539137947213759849e-01
-1.433132133205279786e+02 2.539080665592923780e-01
-1.433108867695560491e+02 2.539014493797915883e-01
-1.433085602185841196e+02 2.538939315462364066e-01
-1.433062336676121618e+02 2.538855121429343664e-01
-1.433039071166402323e+02 2.538761804673954070e-01
-1.433015805656683028e+02 2.538659402718526636e-01
-1.432992540146963449e+02 2.538547976367806491e-01
-1.432969274637244155e+02 2.538427588123561285e-01
-1.432946009127524860e+02 2.538298223623360328e-01
-1.432922743617805281e+02 2.538159845147873184e-01
-1.432899478108085987e+02 2.538012750195756673e-01
-1.432876212598366408e+02 2.537857051752002713e-01
-1.432852947088647113e+02 2.537692894318788750e-01
-1.432829681578927818e+02 2.537520578185227249e-01
-1.432806416069208240e+02 2.537339998743348701e-01
-1.432783150559488945e+02 2.537150594159386374e-01
-1.432759885049769650e+02 2.536951818741279840e-01
-1.432736619540050071e+02 2.536743611993823588e-01
-1.432713354030330777e+02 2.536525935095050310e-01
-1.432690088520611482e+02 2.536298821217641830e-01
-1.432666823010891903e+02 2.536062496275013345e-01
-1.432643557501172609e+02 2.535817015080326642e-01
-1.432620291991453030e+02 2.535562303747573853e-01
-1.432597026481733735e+02 2.535298319756586483e-01
-1.432573760972014156e+02 2.535025323763303584e-01
-1.432550495462295146e+02 2.534743713185751979e-01
-1.432527229952575567e+02 2.534453435312539749e-01
-1.432503964442855988e+02 2.534154502049211777e-01
-1.432480698933136694e+02 2.533847020779723680e-01
-1.432457433423417683e+02 2.533530886575236507e-01
-1.432434167913698104e+02 2.533205967465307906e-01
-1.432410902403978525e+02 2.532872152197580551e-01
-1.432387636894259231e+02 2.532529642963831651e-01
-1.432364371384539652e+02 2.532179078850506082e-01
-1.432341105874820357e+02 2.531821120894140464e-01
-1.432317840365101063e+02 2.531455862473176999e-01
-1.432294574855381484e+02 2.531083505546245505e-01
-1.432271309345662189e+02 2.530704082843361902e-01
-1.432248043835942894e+02 2.530317464917430370e-01
-1.432224778326223600e+02 2.529923723727229290e-01
-1.432201512816504021e+02 2.529522577854980692e-01
-1.432178247306784442e+02 2.529114697409110546e-01
-1.432154981797065147e+02 2.528701583687505416e-01
-1.432131716287345853e+02 2.528283779007522991e-01
-1.432108450777626558e+02 2.527861385589094678e-01
-1.432085185267906979e+02 2.527434734311674869e-01
-1.432061919758187400e+02 2.527003968555482927e-01
-1.432038654248468390e+02 2.526569095095008155e-01
-1.432015388738748811e+02 2.526130446569572752e-01
-1.431992123229029517e+02 2.525688011540884736e-01
-1.431968857719309938e+02 2.525241569496932126e-01
-1.431945592209590359e+02 2.524791036323886240e-01
-1.431922326699871064e+02 2.524336322829752732e-01
-1.431899061190152054e+02 2.523877502791851968e-01
-1.431875795680432475e+02 2.523414670960466011e-01
-1.431852530170712896e+02 2.522947926361517879e-01
-1.431829264660993601e+02 2.522477089422732743e-01
-1.431805999151274307e+02 2.522001666909270412e-01
-1.431782733641554728e+02 2.521521408808207187e-01
-1.431759468131835433e+02 2.521036272413627044e-01
-1.431736202622116139e+02 2.520546143855685317e-01
-1.431712937112396560e+02 2.520050977325491992e-01
-1.431689671602676981e+02 2.519550612943424195e-01
-1.431666406092957970e+02 2.519044828329938812e-01
-1.431643140583238392e+02 2.518533382180042635e-01
-1.431619875073518813e+02 2.518016119303043698e-01
-1.431596609563799518e+02 2.517492874513859724e-01
-1.431573344054080223e+02 2.516963840093295324e-01
-1.431550078544360645e+02 2.516429284765844820e-01
-1.431526813034641350e+02 2.515888531517533333e-01
-1.431503547524922055e+02 2.515341027865273249e-01
-1.431480282015202476e+02 2.514786854520265624e-01
-1.431457016505483182e+02 2.514225929151651662e-01
-1.431433750995763887e+02 2.513658078469193646e-01
-1.431410485486044308e+02 2.513083028725648926e-01
-1.431387219976325014e+02 2.512500719556992612e-01
-1.431363954466605435e+02 2.511911125444317161e-01
-1.431340688956886140e+02 2.511313984696217916e-01
-1.431317423447166846e+02 2.510709106837860638e-01
-1.431294157937447267e+02 2.510096367486063795e-01
-1.431270892427727972e+02 2.509476167905497768e-01
-1.431247626918008677e+02 2.508848723735689346e-01
-1.431224361408289099e+02 2.508213711279014269e-01
-1.431201095898569804e+02 2.507571216404430037e-01
-1.431177830388850509e+02 2.506921447043345963e-01
-1.431154564879130930e+02 2.506264654998143770e-01
-1.431131299369411352e+02 2.505601223154872992e-01
-1.431108033859692341e+02 2.504931705821380472e-01
-1.431084768349972762e+02 2.504256716597861865e-01
-1.431061502840253183e+02 2.503576444416379942e-01
-1.431038237330533889e+02 2.502890548438974072e-01
-1.431014971820814878e+02 2.502198715021021203e-01
-1.430991706311095299e+02 2.501501354245004305e-01
-1.430968440801375721e+02 2.500799546531736195e-01
-1.430945175291656426e+02 2.500093833809938770e-01
-1.430921909781936847e+02 2.499384374318699142e-01
-1.430898644272217268e+02 2.498671650299442715e-01
-1.430875378762498258e+02 2.497955757185121028e-01
-1.430852113252778679e+02 2.497236195936574921e-01
-1.430828847743059100e+02 2.496512348792085390e-01
-1.430805582233339805e+02 2.495784110323166494e-01
-1.430782316723620795e+02 2.495051341743725615e-01
-1.430759051213901216e+02 2.494313751181254923e-01
-1.430735785704181637e+02 2.493571538497698359e-01
-1.430712520194462627e+02 2.492825025505372716e-01
-1.430689254684743048e+02 2.492074280852112633e-01
-1.430665989175023753e+02 2.491319464636535808e-01
-1.430642723665304175e+02 2.490560402054408096e-01
-1.430619458155584596e+02 2.489796846448454615e-01
-1.430596192645865585e+02 2.489029349406668146e-01
-1.430572927136146006e+02 2.488258355025334545e-01
-1.430549661626426712e+02 2.487483988940875912e-01
-1.430526396116707133e+02 2.486706710729147396e-01
-1.430503130606987554e+02 2.485926734342098210e-01
-1.430479865097268544e+02 2.485143924972011142e-01
-1.430456599587549249e+02 2.484358436828435213e-01
-1.430433334077829670e+02 2.483570484579198101e-01
-1.430410068568110091e+02 2.482780159204084069e-01
-1.430386803058391081e+02 2.481987231002037719e-01
-1.430363537548671502e+02 2.481191282408362897e-01
-1.430340272038951923e+02 2.480392422732350666e-01
-1.430317006529232629e+02 2.479591076670397409e-01
-1.430293741019513334e+02 2.478787404608711886e-01
-1.430270475509793755e+02 2.477981463879187773e-01
-1.430247210000074460e+02 2.477173241093351408e-01
-1.430223944490355166e+02 2.476362842628461736e-01
-1.430200678980635587e+02 2.475550559972556908e-01
-1.430177413470916292e+02 2.474736291704412727e-01
-1.430154147961196998e+02 2.473919700345625639e-01
-1.430130882451477419e+02 2.473100420193184712e-01
-1.430107616941758124e+02 2.472278388825109030e-01
-1.430084351432038829e+02 2.471454040924399576e-01
-1.430061085922319251e+02 2.470627733629302270e-01
-1.430037820412599956e+02 2.469800025312307579e-01
-1.430014554902880377e+02 2.468971298029652151e-01
-1.429991289393161082e+02 2.468141569915758005e-01
-1.429968023883441504e+02 2.467311400263543508e-01
-1.429944758373722209e+02 2.466481180393319261e-01
-1.429921492864002914e+02 2.465650973520759626e-01
-1.429898227354283335e+02 2.464821139185249255e-01
-1.429874961844564041e+02 2.463992029872590084e-01
-1.429851696334844746e+02 2.463163634316785922e-01
-1.429828430825125167e+02 2.462336166766469769e-01
-1.429805165315405873e+02 2.461510225314384459e-01
-1.429781899805686294e+02 2.460686198682108528e-01
-1.429758634295966999e+02 2.459864306106974985e-01
-1.429735368786247705e+02 2.459044552232311776e-01
-1.429712103276528126e+02 2.458226776078622222e-01
-1.429688837766808831e+02 2.457410857316619790e-01
-1.429665572257089536e+02 2.456596829785036573e-01
-1.429642306747369958e+02 2.455784807717859841e-01
-1.429619041237650379e+02 2.454974885733458845e-01
-1.429595775727931368e+02 2.454166807663042127e-01
-1.429572510218211789e+02 2.453360322800212101e-01
-1.429549244708492495e+02 2.452555519444343801e-01
-1.429525979198773200e+02 2.451752709691983889e-01
-1.429502713689053621e+02 2.450952286690337434e-01
-1.429479448179334042e+02 2.450154231438212149e-01
-1.429456182669614748e+02 2.449358442921775736e-01
-1.429432917159895453e+02 2.448564831930183372e-01
-1.429409651650175874e+02 2.447773069896373721e-01
-1.429386386140456580e+02 2.446983105448375384e-01
-1.429363120630737285e+02 2.446195016719013016e-01
-1.429339855121017990e+02 2.445409031378178444e-01
-1.429316589611298411e+02 2.444625330580822153e-01
-1.429293324101579117e+02 2.443843435691712140e-01
-1.429270058591859538e+02 2.443062913913675027e-01
-1.429246793082140243e+02 2.442283787825217101e-01
-1.429223527572420949e+02 2.441506333722218147e-01
-1.429200262062701370e+02 2.440730748590558274e-01
-1.429176996552982075e+02 2.439956972874370855e-01
-1.429153731043262781e+02 2.439185060998619592e-01
-1.429130465533543202e+02 2.438415115982236758e-01
-1.429107200023823907e+02 2.437647568464294812e-01
-1.429083934514104328e+02 2.436882919256148083e-01
-1.429060669004384749e+02 2.436121706726125657e-01
-1.429037403494665739e+02 2.435364340430296592e-01
-1.429014137984946160e+02 2.434610888767916037e-01
-1.428990872475226865e+02 2.433860902168000218e-01
-1.428967606965507287e+02 2.433113570188603914e-01
-1.428944341455788276e+02 2.432369074460878078e-01
-1.428921075946068697e+02 2.431628068610499072e-01
-1.428897810436349118e+02 2.430890879703485608e-01
-1.428874544926629824e+02 2.430157805997424647e-01
-1.428851279416910529e+02 2.429429051031797293e-01
-1.428828013907190950e+02 2.428704947884705312e-01
-1.428804748397471656e+02 2.427986375802475560e-01
-1.428781482887752361e+02 2.427273464001068470e-01
-1.428758217378032782e+02 2.426565894667365164e-01
-1.428734951868313772e+02 2.425863643923836799e-01
-1.428711686358594193e+02 2.425166536829235775e-01
-1.428688420848874614e+02 2.424474691954798811e-01
-1.428665155339155319e+02 2.423788435153183818e-01
-1.428641889829436025e+02 2.423108272486720061e-01
-1.428618624319716446e+02 2.422434679446220096e-01
-1.428595358809997151e+02 2.421767739104768447e-01
-1.428572093300277572e+02 2.421107535327522708e-01
-1.428548827790558278e+02 2.420454022882617962e-01
-1.428525562280838983e+02 2.419807236785959104e-01
-1.428502296771119404e+02 2.419167494216550029e-01
-1.428479031261400110e+02 2.418534281358033777e-01
-1.428455765751680531e+02 2.417906630194326112e-01
-1.428432500241961236e+02 2.417284351340504289e-01
-1.428409234732241941e+02 2.416667402995870406e-01
-1.428385969222522647e+02 2.416055900752520080e-01
-1.428362703712803068e+02 2.415450267491893177e-01
-1.428339438203083773e+02 2.414850760819353959e-01
-1.428316172693364479e+02 2.414257431346186200e-01
-1.428292907183644900e+02 2.413670359515719399e-01
-1.428269641673925321e+02 2.413090291736307846e-01
-1.428246376164206026e+02 2.412517867770509472e-01
-1.428223110654486732e+02 2.411953540250143524e-01
-1.428199845144767153e+02 2.411397428345817828e-01
-1.428176579635047858e+02 2.410849239775670616e-01
-1.428153314125328563e+02 2.410309038282564265e-01
-1.428130048615608985e+02 2.409777332346344780e-01
-1.428106783105889690e+02 2.409254717566722270e-01
-1.428083517596170395e+02 2.408741315842999053e-01
-1.428060252086450816e+02 2.408237252435879161e-01
-1.428036986576731238e+02 2.407742735760593777e-01
-1.428013721067012227e+02 2.407257905955612620e-01
-1.427990455557292648e+02 2.406782454963629914e-01
-1.427967190047573069e+02 2.406315845231494499e-01
-1.427943924537853775e+02 2.405857954858875991e-01
-1.427920659028134480e+02 2.405409228298449886e-01
-1.427897393518414901e+02 2.404970146748001969e-01
-1.427874128008695607e+02 2.404540499532117070e-01
-1.427850862498976312e+02 2.404120122468254017e-01
-1.427827596989256733e+02 2.403709175402723164e-01
-1.427804331479537439e+02 2.403307896076980199e-01
-1.427781065969818144e+02 2.402916486869948742e-01
-1.427757800460098565e+02 2.402535173094104970e-01
-1.427734534950379270e+02 2.402164098492555189e-01
-1.427711269440659976e+02 2.401803229038939613e-01
-1.427688003930940397e+02 2.401452131401618229e-01
-1.427664738421221102e+02 2.401110576069964142e-01
-1.427641472911501523e+02 2.400778916273203223e-01
-1.427618207401782513e+02 2.400457172252095928e-01
-1.427594941892062934e+02 2.400145341720316960e-01
-1.427571676382343355e+02 2.399843352243404837e-01
-1.427548410872624061e+02 2.399550534081008879e-01
-1.427525145362905050e+02 2.399266386985390020e-01
-1.427501879853185471e+02 2.398991003127741439e-01
-1.427478614343465892e+02 2.398724345859257201e-01
-1.427455348833746598e+02 2.398466276663825947e-01
-1.427432083324027019e+02 2.398216596889628516e-01
-1.427408817814307440e+02 2.397975232538025747e-01
-1.427385552304588430e+02 2.397742300430952544e-01
-1.427362286794868851e+02 2.397517705055572101e-01
-1.427339021285149272e+02 2.397301536360530172e-01
-1.427315755775430262e+02 2.397094084702019179e-01
-1.427292490265710967e+02 2.396895079822734254e-01
-1.427269224755991388e+02 2.396703667097511148e-01
-1.427245959246271809e+02 2.396519060285308145e-01
-1.427222693736552799e+02 2.396341035906705552e-01
-1.427199428226833220e+02 2.396169501408884350e-01
-1.427176162717113641e+02 2.396004434148171769e-01
-1.427152897207394346e+02 2.395845992406885894e-01
-1.427129631697674768e+02 2.395694035478961870e-01
-1.427106366187955189e+02 2.395548229018150121e-01
-1.427083100678236178e+02 2.395408253432143308e-01
-1.427059835168516884e+02 2.395273888976580945e-01
-1.427036569658797305e+02 2.395144804425310137e-01
-1.427013304149077726e+02 2.395020710058246571e-01
-1.426990038639358715e+02 2.394901226036950381e-01
-1.426966773129639137e+02 2.394786035928151424e-01
-1.426943507619919842e+02 2.394675216585791244e-01
-1.426920242110200263e+02 2.394568592619989722e-01
-1.426896976600480969e+02 2.394466185440483064e-01
-1.426873711090761674e+02 2.394368425175581738e-01
-1.426850445581042095e+02 2.394275314566322865e-01
-1.426827180071322800e+02 2.394186512928173360e-01
-1.426803914561603506e+02 2.394101820230364608e-01
-1.426780649051883927e+02 2.394021098632101441e-01
-1.426757383542164632e+02 2.393944489277939347e-01
-1.426734118032445338e+02 2.393871924184327593e-01
-1.426710852522725759e+02 2.393802674217488657e-01
-1.426687587013006180e+02 2.393735950081812558e-01
-1.426664321503287169e+02 2.393671698905569800e-01
-1.426641055993567591e+02 2.393610385835586718e-01
-1.426617790483848012e+02 2.393552090643408792e-01
-1.426594524974128717e+02 2.393496775456012693e-01
-1.426571259464409422e+02 2.393444323486360048e-01
-1.426547993954689844e+02 2.393394700087429772e-01
-1.426524728444970549e+02 2.393348234274320918e-01
-1.426501462935251254e+02 2.393304946454544724e-01
-1.426478197425531675e+02 2.393264352322505284e-01
-1.426454931915812097e+02 2.393226069872651240e-01
-1.426431666406093086e+02 2.393190021850594706e-01
-1.426408400896373507e+02 2.393156058256565577e-01
-1.426385135386653928e+02 2.393124086810496653e-01
-1.426361869876934634e+02 2.393094175931093637e-01
-1.426338604367215339e+02 2.393066113252082794e-01
-1.426315338857495760e+02 2.393039303230848902e-01
-1.426292073347776466e+02 2.393013348874186430e-01
-1.426268807838057171e+02 2.392988209440065905e-01
-1.426245542328337592e+02 2.392963951805417155e-01
-1.426222276818618298e+02 2.392940581351884755e-01
-1.426199011308899003e+02 2.392917984272066034e-01
-1.426175745799179708e+02 2.392896381523526572e-01
-1.426152480289460129e+02 2.392875994067525103e-01
-1.426129214779740551e+02 2.392857248376371870e-01
-1.426105949270021256e+02 2.392840713876948078e-01
-1.426082683760301961e+02 2.392826616918835303e-01
-1.426059418250582667e+02 2.392815163829164482e-01
-1.426036152740863088e+02 2.392806487664873583e-01
-1.426012887231143793e+02 2.392800662546740453e-01
-1.425989621721424214e+02 2.392797829313484392e-01
-1.425966356211704920e+02 2.392797779328468544e-01
-1.425943090701985625e+02 2.392800452604370298e-01
-1.425919825192266046e+02 2.392805809837706688e-01
-1.425896559682546467e+02 2.392813295982756383e-01
-1.425873294172827457e+02 2.392822555105776350e-01
-1.425850028663107878e+02 2.392833435126570096e-01
-1.425826763153388583e+02 2.392846135233748228e-01
-1.425803497643669004e+02 2.392860785948282831e-01
-1.425780232133949710e+02 2.392876885502852324e-01
-1.425756966624230415e+02 2.392893870646293775e-01
-1.425733701114511121e+02 2.392911326610566991e-01
-1.425710435604791542e+02 2.392929107496960528e-01
-1.425687170095071963e+02 2.392947220920668416e-01
-1.425663904585352384e+02 2.392965401707027873e-01
-1.425640639075633374e+02 2.392983261736207901e-01
-1.425617373565914079e+02 2.393000747250456917e-01
-1.425594108056194500e+02 2.393017975022697086e-01
-1.425570842546474921e+02 2.393035022843748305e-01
-1.425547577036755911e+02 2.393051964730307235e-01
-1.425524311527036332e+02 2.393068784123121573e-01
-1.425501046017317037e+02 2.393085543445322982e-01
-1.425477780507597458e+02 2.393102329902831726e-01
-1.425454514997878164e+02 2.393119425649236354e-01
-1.425431249488158869e+02 2.393137250973065566e-01
-1.425407983978439290e+02 2.393156227086403742e-01
-1.425384718468719996e+02 2.393176455076245768e-01
-1.425361452959000701e+02 2.393198261608139310e-01
-1.425338187449281122e+02 2.393222144135607743e-01
-1.425314921939561827e+02 2.393248578890740386e-01
-1.425291656429842249e+02 2.393278230866956735e-01
-1.425268390920122954e+02 2.393311335877679469e-01
-1.425245125410403659e+02 2.393347784121924449e-01
-1.425221859900684365e+02 2.393387385254643618e-01
-1.425198594390964786e+02 2.393429931931426446e-01
-1.425175328881245491e+02 2.393475037538300154e-01
-1.425152063371526197e+02 2.393522436377586438e-01
-1.425128797861806618e+02 2.393572300898223204e-01
-1.425105532352087039e+02 2.393624644605859553e-01
-1.425082266842367744e+02 2.393679081628310168e-01
-1.425059001332648450e+02 2.393735322876067717e-01
-1.425035735822928871e+02 2.393793507835026702e-01
-1.425012470313209576e+02 2.393853507045065332e-01
-1.424989204803490281e+02 2.393914882124467125e-01
-1.424965939293770703e+02 2.393977581799486831e-01
-1.424942673784051408e+02 2.394041377696138617e-01
-1.424919408274332113e+02 2.394106044462558092e-01
-1.424896142764612534e+02 2.394171907594784543e-01
-1.424872877254893240e+02 2.394239404657059755e-01
-1.424849611745173945e+02 2.394308945159514812e-01
-1.424826346235454366e+02 2.394380868460412315e-01
-1.424803080725735072e+02 2.394455384779928531e-01
-1.424779815216015493e+02 2.394532323324479461e-01
-1.424756549706296198e+02 2.394611364358480432e-01
-1.424733284196576619e+02 2.394692010012437478e-01
-1.424710018686857325e+02 2.394773740223874181e-01
-1.424686753177138030e+02 2.394856520716850956e-01
-1.424663487667418451e+02 2.394940359150031506e-01
-1.424640222157699156e+02 2.395025578677136002e-01
-1.424616956647979862e+02 2.395112314708486012e-01
-1.424593691138260283e+02 2.395200677418062030e-01
-1.424570425628540988e+02 2.395290572333182710e-01
-1.424547160118821409e+02 2.395381580137992683e-01
-1.424523894609102115e+02 2.395473723798765275e-01
-1.424500629099382820e+02 2.395566901630236389e-01
-1.424477363589663241e+02 2.395660671171148115e-01
-1.424454098079943947e+02 2.395755224841753239e-01
-1.424430832570224652e+02 2.395851262226935674e-01
-1.424407567060505073e+02 2.395948819942079200e-01
-1.424384301550785779e+02 2.396047538301434576e-01
-1.424361036041066484e+02 2.396147164528403539e-01
-1.424337770531346905e+02 2.396247419796852240e-01
-1.424314505021627610e+02 2.396347980395705790e-01
-1.424291239511908316e+02 2.396448701230254053e-01
-1.424267974002188737e+02 2.396549661864822156e-01
-1.424244708492469158e+02 2.396651128405617726e-01
-1.424221442982750148e+02 2.396753349972097491e-01
-1.424198177473030569e+02 2.396856441496300061e-01
-1.424174911963310990e+02 2.396959922786999486e-01
-1.424151646453591695e+02 2.397063346707427878e-01
-1.424128380943872685e+02 2.397166841561520767e-01
-1.424105115434153106e+02 2.397270390974535481e-01
-1.424081849924433527e+02 2.397373859656916628e-01
-1.424058584414714232e+02 2.397477089027307828e-01
-1.424035318904994654e+02 2.397579949520430853e-01
-1.424012053395275643e+02 2.397682449015124118e-01
-1.423988787885556064e+02 2.397784297297116951e-01
-1.423965522375836485e+02 2.397885373208414050e-01
-1.423942256866117191e+02 2.397986000060585987e-01
-1.423918991356397612e+02 2.398085902845746020e-01
-1.423895725846678602e+02 2.398184802125186699e-01
-1.423872460336959023e+02 2.398282859188520522e-01
-1.423849194827239444e+02 2.398380370558579333e-01
-1.423825929317520433e+02 2.398477579327366327e-01
-1.423802663807800855e+02 2.398574284082841679e-01
-1.423779398298081560e+02 2.398670126297228200e-01
-1.423756132788361981e+02 2.398764713585570807e-01
-1.423732867278642402e+02 2.398858512640579255e-01
-1.423709601768923392e+02 2.398952097095966296e-01
-1.423686336259203813e+02 2.399045270813751629e-01
-1.423663070749484518e+02 2.399137857796543039e-01
-1.423639805239764939e+02 2.399229445885039114e-01
-1.423616539730045361e+02 2.399319737198777891e-01
-1.423593274220326350e+02 2.399408708424921322e-01
-1.423570008710607055e+02 2.399496052560686765e-01
-1.423546743200887477e+02 2.399581411518346696e-01
-1.423523477691167898e+02 2.399664392543479352e-01
-1.423500212181448887e+02 2.399745179909779647e-01
-1.423476946671729308e+02 2.399824431693660387e-01
-1.423453681162009730e+02 2.399902395385212772e-01
-1.423430415652290435e+02 2.399979083918444833e-01
-1.423407150142571140e+02 2.400054621671385280e-01
-1.423383884632851561e+02 2.400129634298125703e-01
-1.423360619123132267e+02 2.400204423670629084e-01
-1.423337353613412972e+02 2.400278720166907909e-01
-1.423314088103693393e+02 2.400352397592434295e-01
-1.423290822593974099e+02 2.400425408062501487e-01
-1.423267557084254804e+02 2.400497931487054759e-01
-1.423244291574535225e+02 2.400570053323331232e-01
-1.423221026064815931e+02 2.400641510066026940e-01
-1.423197760555096352e+02 2.400712297736177780e-01
-1.423174495045377057e+02 2.400782378162017727e-01
-1.423151229535657762e+02 2.400851662144011800e-01
-1.423127964025938184e+02 2.400920058558780323e-01
-1.423104698516218889e+02 2.400987269753203091e-01
-1.423081433006499594e+02 2.401053328763166628e-01
-1.423058167496780015e+02 2.401118484640664685e-01
-1.423034901987060721e+02 2.401182827802557929e-01
-1.423011636477341142e+02 2.401246481639269237e-01
-1.422988370967621847e+02 2.401309387470975110e-01
-1.422965105457902268e+02 2.401371596779376671e-01
-1.422941839948182974e+02 2.401433034887585083e-01
-1.422918574438463679e+02 2.401493414694322592e-01
-1.422895308928744100e+02 2.401552870755642999e-01
-1.422872043419024806e+02 2.401611864649414729e-01
-1.422848777909305511e+02 2.401670302425329695e-01
-1.422825512399585932e+02 2.401727816227113843e-01
-1.422802246889866638e+02 2.401784084141601605e-01
-1.422778981380147343e+02 2.401838473691479403e-01
-1.422755715870427764e+02 2.401890713478141148e-01
-1.422732450360708185e+02 2.401940667292755960e-01
-1.422709184850989175e+02 2.401988182229838342e-01
-1.422685919341269880e+02 2.402033347902894078e-01
-1.422662653831550301e+02 2.402076371795799636e-01
-1.422639388321830722e+02 2.402117534942669608e-01
-1.422616122812111428e+02 2.402156839757576823e-01
-1.422592857302391849e+02 2.402194041307310901e-01
-1.422569591792672838e+02 2.402229227775361242e-01
-1.422546326282953260e+02 2.402262548006037779e-01
-1.422523060773233681e+02 2.402293961847626058e-01
-1.422499795263514386e+02 2.402323588001606947e-01
-1.422476529753795091e+02 2.402351654148680848e-01
-1.422453264244075797e+02 2.402378152212971685e-01
-1.422429998734356218e+02 2.402403104054264271e-01
-1.422406733224636639e+02 2.402426737579135274e-01
-1.422383467714917344e+02 2.402449333528906550e-01
-1.422360202205198050e+02 2.402471323766373901e-01
-1.422336936695478755e+02 2.402492740748873867e-01
-1.422313671185759176e+02 2.402513646318245877e-01
-1.422290405676039882e+02 2.402534250743392219e-01
-1.422267140166320587e+02 2.402554286254315052e-01
-1.422243874656601008e+02 2.402573721637884518e-01
-1.422220609146881714e+02 2.402592793724040166e-01
-1.422197343637162135e+02 2.402611358952749798e-01
-1.422174078127442556e+02 2.402629010912540886e-01
-1.422150812617723545e+02 2.402645734461552052e-01
-1.422127547108004251e+02 2.402661734852346853e-01
-1.422104281598284672e+02 2.402677017032729123e-01
-1.422081016088565093e+02 2.402691275313225405e-01
-1.422057750578846083e+02 2.402704154145096360e-01
-1.422034485069126504e+02 2.402715752678682148e-01
-1.422011219559406925e+02 2.402725908372268515e-01
-1.421987954049687630e+02 2.402734247594736361e-01
-1.421964688539968336e+02 2.402740915102053454e-01
-1.421941423030248757e+02 2.402746063453249648e-01
-1.421918157520529462e+02 2.402749916203884561e-01
-1.421894892010810167e+02 2.402752683757794494e-01
-1.421871626501090589e+02 2.402754652556288451e-01
-1.421848360991371294e+02 2.402756285037027928e-01
-1.421825095481651999e+02 2.402757269031214060e-01
-1.421801829971932420e+02 2.402757388426561280e-01
-1.421778564462213126e+02 2.402756951878240177e-01
-1.421755298952493831e+02 2.402756183257220013e-01
-1.421732033442774252e+02 2.402755218993970765e-01
-1.421708767933054958e+02 2.402753949019095225e-01
-1.421685502423335379e+02 2.402752493406860590e-01
-1.421662236913616084e+02 2.402751072177945757e-01
-1.421638971403896790e+02 2.402749511128688398e-01
-1.421615705894177211e+02 2.402747796130089986e-01
-1.421592440384457916e+02 2.402745809839985647e-01
-1.421569174874738337e+02 2.402743151144518252e-01
-1.421545909365019043e+02 2.402739790367320882e-01
-1.421522643855299748e+02 2.402735648762520659e-01
-1.421499378345580453e+02 2.402730509265510461e-01
-1.421476112835860874e+02 2.402724389365634983e-01
-1.421452847326141296e+02 2.402717066810742541e-01
-1.421429581816422285e+02 2.402708377350217528e-01
-1.421406316306702706e+02 2.402698698159622948e-01
-1.421383050796983127e+02 2.402688108801644684e-01
-1.421359785287264117e+02 2.402676590826235137e-01
-1.421336519777544538e+02 2.402664381802525617e-01
-1.421313254267824959e+02 2.402651675082612404e-01
-1.421289988758105665e+02 2.402638525518720758e-01
-1.421266723248386370e+02 2.402624283909551295e-01
-1.421243457738666791e+02 2.402608507616889599e-01
-1.421220192228947496e+02 2.402591572313838852e-01
-1.421196926719228202e+02 2.402573850684751877e-01
-1.421173661209508623e+02 2.402555445256900624e-01
-1.421150395699789044e+02 2.402536252410241158e-01
-1.421127130190070034e+02 2.402516380440173904e-01
-1.421103864680350455e+02 2.402496118740812536e-01
-1.421080599170630876e+02 2.402475828161937943e-01
-1.421057333660911581e+02 2.402455815061924349e-01
-1.421034068151192287e+02 2.402436097922082125e-01
-1.421010802641472708e+02 2.402416582796092770e-01
-1.420987537131753413e+02 2.402397868485079968e-01
-1.420964271622034119e+02 2.402380728519503406e-01
-1.420941006112314540e+02 2.402365359013487189e-01
-1.420917740602595245e+02 2.402352065433090988e-01
-1.420894475092875950e+02 2.402340953438221460e-01
-1.420871209583156372e+02 2.402331672802396068e-01
-1.420847944073437077e+02 2.402323877991900392e-01
-1.420824678563717782e+02 2.402317868753848784e-01
-1.420801413053998203e+02 2.402314032492044726e-01
-1.420778147544278909e+02 2.402312585824428470e-01
-1.420754882034559330e+02 2.402314065546383159e-01
-1.420731616524840319e+02 2.402318739036275741e-01
-1.420708351015120741e+02 2.402326944705257539e-01
-1.420685085505401162e+02 2.402338766378400714e-01
-1.420661819995681867e+02 2.402353552530814285e-01
-1.420638554485962857e+02 2.402370500510891960e-01
-1.420615288976243278e+02 2.402389188857386448e-01
-1.420592023466523699e+02 2.402409351284838235e-01
-1.420568757956804404e+02 2.402430790261162186e-01
-1.420545492447084825e+02 2.402453886931919802e-01
-1.420522226937365247e+02 2.402478941005274649e-01
-1.420498961427646236e+02 2.402505831518257640e-01
-1.420475695917926657e+02 2.402534808209433881e-01
-1.420452430408207078e+02 2.402565955327372604e-01
-1.420429164898487784e+02 2.402599403616572649e-01
-1.420405899388768773e+02 2.402635521365497351e-01
-1.420382633879049195e+02 2.402674162007354675e-01
-1.420359368369329616e+02 2.402715582627555357e-01
-1.420336102859610037e+02 2.402760239110153795e-01
-1.420312837349891026e+02 2.402808005441515182e-01
-1.420289571840171448e+02 2.402858696701580254e-01
-1.420266306330452153e+02 2.402912228361694658e-01
-1.420243040820732574e+02 2.402968279974023458e-01
-1.420219775311013279e+02 2.403026608701341604e-01
-1.420196509801293985e+02 2.403086759869454692e-01
-1.420173244291574690e+02 2.403148380759838609e-01
-1.420149978781855111e+02 2.403211917181946600e-01
-1.420126713272135532e+02 2.403278278311816452e-01
-1.420103447762416238e+02 2.403347929389627047e-01
-1.420080182252696943e+02 2.403420807979399498e-01
-1.420056916742977648e+02 2.403497248355651872e-01
-1.420033651233258070e+02 2.403577664518070645e-01
-1.420010385723538775e+02 2.403662550068193238e-01
-1.419987120213819480e+02 2.403752226626017230e-01
-1.419963854704099901e+02 2.403846777716182326e-01
-1.419940589194380607e+02 2.403946665201625310e-01
-1.419917323684661312e+02 2.404052180000062211e-01
-1.419894058174941733e+02 2.404163530120517200e-01
-1.419870792665222154e+02 2.404280753942610038e-01
-1.419847527155503144e+02 2.404403586475944432e-01
-1.419824261645783565e+02 2.404531797567908413e-01
-1.419800996136063986e+02 2.404664889898566194e-01
-1.419777730626344692e+02 2.404802607691125527e-01
-1.419754465116625397e+02 2.404944988400858907e-01
-1.419731199606905818e+02 2.405091960063292511e-01
-1.419707934097186524e+02 2.405243518348531007e-01
-1.419684668587467229e+02 2.405399414127688817e-01
-1.419661403077747650e+02 2.405558912725279941e-01
-1.419638137568028355e+02 2.405721349600125902e-01
-1.419614872058309061e+02 2.405886595905785130e-01
-1.419591606548589482e+02 2.406054407228634395e-01
-1.419568341038870187e+02 2.406224499727340482e-01
-1.419545075529150608e+02 2.406396948418333126e-01
-1.419521810019431314e+02 2.406571637390555463e-01
-1.419498544509711735e+02 2.406748342094418847e-01
-1.419475278999992440e+02 2.406926464641156727e-01
-1.419452013490273146e+02 2.407105161333044085e-01
-1.419428747980553567e+02 2.407283825631915397e-01
-1.419405482470834272e+02 2.407462185093460771e-01
-1.419382216961114977e+02 2.407640238831767754e-01
-1.419358951451395399e+02 2.407817944096402318e-01
-1.419335685941676104e+02 2.407995170293348586e-01
-1.419312420431956525e+02 2.408171410475277441e-01
-1.419289154922237515e+02 2.408346130188277479e-01
-1.419265889412517936e+02 2.408519755513715277e-01
-1.419242623902798357e+02 2.408693012058486793e-01
-1.419219358393079062e+02 2.408866406061558330e-01
-1.419196092883359768e+02 2.409040248552833385e-01
-1.419172827373640473e+02 2.409214150203344840e-01
-1.419149561863920894e+02 2.409387821479604119e-01
-1.419126296354201600e+02 2.409561331824386088e-01
-1.419103030844482021e+02 2.409734695826994677e-01
-1.419079765334762442e+02 2.409907927855421683e-01
-1.419056499825043431e+02 2.410081167602158014e-01
-1.419033234315323853e+02 2.410254519811155516e-01
-1.419009968805604274e+02 2.410427976443999531e-01
-1.418986703295884979e+02 2.410601980460075344e-01
-1.418963437786165969e+02 2.410777176085989182e-01
-1.418940172276446390e+02 2.410953784128307409e-01
-1.418916906766726811e+02 2.411131737003416042e-01
-1.418893641257007516e+02 2.411310915885964690e-01
-1.418870375747288222e+02 2.411491462552326492e-01
-1.418847110237568927e+02 2.411673822316642846e-01
-1.418823844727849348e+02 2.411858290628803025e-01
-1.418800579218129769e+02 2.412044874338833689e-01
-1.418777313708410759e+02 2.412233525029719716e-01
-1.418754048198691180e+02 2.412424217636618129e-01
-1.418730782688971885e+02 2.412616962086820416e-01
-1.418707517179252307e+02 2.412812163273159727e-01
-1.418684251669532728e+02 2.413010384514318318e-01
-1.418660986159813717e+02 2.413211628849057100e-01
-1.418637720650094138e+02 2.413415880703932703e-01
-1.418614455140374844e+02 2.413622979908831012e-01
-1.418591189630655265e+02 2.413833291018035732e-01
-1.418567924120935686e+02 2.414047169145780714e-01
-1.418544658611216676e+02 2.414264814843553042e-01
-1.418521393101497097e+02 2.414486743605042951e-01
-1.418498127591777802e+02 2.414712826002919921e-01
-1.418474862082058507e+02 2.414942763842733708e-01
-1.418451596572338929e+02 2.415176278866735804e-01
-1.418428331062619634e+02 2.415413147904191260e-01
-1.418405065552900339e+02 2.415652950777107399e-01
-1.418381800043180760e+02 2.415895228230117431e-01
-1.418358534533461466e+02 2.416140032089832690e-01
-1.418335269023742171e+02 2.416387399356542676e-01
-1.418312003514022592e+02 2.416637273181515000e-01
-1.418288738004303013e+02 2.416889645275565601e-01
-1.418265472494584003e+02 2.417144210348811662e-01
-1.418242206984864424e+02 2.417400778074728085e-01
-1.418218941475144845e+02 2.417659257942426365e-01
-1.418195675965425551e+02 2.417919344329377829e-01
-1.418172410455706256e+02 2.418181022490194787e-01
-1.418149144945986677e+02 2.418444508894031508e-01
-1.418125879436267383e+02 2.418709771994687618e-01
-1.418102613926548088e+02 2.418976738888385658e-01
-1.418079348416828509e+02 2.419245554093359951e-01
-1.418056082907109214e+02 2.419516464697436531e-01
-1.418032817397389920e+02 2.419789473062811391e-01
-1.418009551887670341e+02 2.420064283999141252e-01
-1.417986286377951046e+02 2.420340583081797559e-01
-1.417963020868231467e+02 2.420618232718328156e-01
-1.417939755358512173e+02 2.420897227962187093e-01
-1.417916489848792878e+02 2.421177682657228991e-01
-1.417893224339073299e+02 2.421459281147062825e-01
-1.417869958829354005e+02 2.421741740323592740e-01
-1.417846693319634710e+02 2.422024912904158223e-01
-1.417823427809915131e+02 2.422308527397837308e-01
-1.417800162300195836e+02 2.422592791296878378e-01
-1.417776896790476258e+02 2.422877571812078468e-01
-1.417753631280756963e+02 2.423162915411035678e-01
-1.417730365771037668e+02 2.423449196877854872e-01
-1.417707100261318089e+02 2.423736263709753147e-01
-1.417683834751598795e+02 2.424024061199530067e-01
-1.417660569241879216e+02 2.424312598392607820e-01
-1.417637303732159921e+02 2.424601630487090154e-01
-1.417614038222440627e+02 2.424890844807785772e-01
-1.417590772712721048e+02 2.425180311494128382e-01
-1.417567507203001753e+02 2.425469977689144463e-01
-1.417544241693282459e+02 2.425759814242941237e-01
-1.417520976183562880e+02 2.426049846566638302e-01
-1.417497710673843585e+02 2.426339860650252866e-01
-1.417474445164124290e+02 2.426629780702854178e-01
-1.417451179654404712e+02 2.426919535242921533e-01
-1.417427914144685417e+02 2.427208975131481816e-01
-1.417404648634965838e+02 2.427498123504597816e-01
-1.417381383125246543e+02 2.427786928645788156e-01
-1.417358117615526965e+02 2.428075050056183737e-01
-1.417334852105807954e+02 2.428361874659827335e-01
-1.417311586596088375e+02 2.428646957445201870e-01
-1.417288321086369081e+02 2.428930379404199702e-01
-1.417265055576649502e+02 2.429211845734581543e-01
-1.417241790066930491e+02 2.429491189019822861e-01
-1.417218524557210912e+02 2.429768626182071400e-01
-1.417195259047491334e+02 2.430044043390919561e-01
-1.417171993537772039e+02 2.430317213376318175e-01
-1.417148728028052460e+02 2.430588257872753066e-01
-1.417125462518333450e+02 2.430857272944921821e-01
-1.417102197008613871e+02 2.431124106519039763e-01
-1.417078931498894292e+02 2.431388544954012632e-01
-1.417055665989174997e+02 2.431650369219782448e-01
-1.417032400479455418e+02 2.431909891711492577e-01
-1.417009134969736408e+02 2.432167493473674502e-01
-1.416985869460016829e+02 2.432423725268529624e-01
-1.416962603950297250e+02 2.432678950965789788e-01
-1.416939338440577956e+02 2.432933237932545234e-01
-1.416916072930858661e+02 2.433186692158187392e-01
-1.416892807421139366e+02 2.433439039007787019e-01
-1.416869541911419788e+02 2.433690221987963309e-01
-1.416846276401700209e+02 2.433940151177217126e-01
-1.416823010891981198e+02 2.434188625485842472e-01
-1.416799745382261619e+02 2.434435667619825328e-01
-1.416776479872542325e+02 2.434681265933887340e-01
-1.416753214362822746e+02 2.434925385665391295e-01
-1.416729948853103167e+02 2.435168350325502273e-01
-1.416706683343383872e+02 2.435410279993276417e-01
-1.416683417833664862e+02 2.435650707613618848e-01
-1.416660152323945283e+02 2.435889754120434680e-01
-1.416636886814225704e+02 2.436127713850077259e-01
-1.416613621304506410e+02 2.436364716446710599e-01
-1.416590355794787115e+02 2.436600989025370090e-01
-1.416567090285067536e+02 2.436836812043488842e-01
-1.416543824775348241e+02 2.437072318542324034e-01
-1.416520559265628947e+02 2.437307069085453970e-01
-1.416497293755909368e+02 2.437541054343732028e-01
-1.416474028246190073e+02 2.437774584582092507e-01
-1.416450762736470779e+02 2.438007519895646347e-01
-1.416427497226751200e+02 2.438239726140584984e-01
-1.416404231717031905e+02 2.438471047394541735e-01
-1.416380966207312326e+02 2.438701286981992677e-01
-1.416357700697593032e+02 2.438929982897347637e-01
-1.416334435187873737e+02 2.439157335120856473e-01
-1.416311169678154158e+02 2.439383959261630930e-01
-1.416287904168434864e+02 2.439610137588206495e-01
-1.416264638658715569e+02 2.439836019420645041e-01
-1.416241373148995990e+02 2.440060794436194336e-01
-1.416218107639276695e+02 2.440283603513895005e-01
-1.416194842129557401e+02 2.440504521161263873e-01
-1.416171576619837822e+02 2.440723579175872460e-01
-1.416148311110118243e+02 2.440940669803837171e-01
-1.416125045600399233e+02 2.441155634909922822e-01
-1.416101780090679654e+02 2.441367909600756225e-01
-1.416078514580960075e+02 2.441577342012675456e-01
-1.416055249071240780e+02 2.441783960800279207e-01
-1.416031983561521486e+02 2.441987508180397115e-01
-1.416008718051801907e+02 2.442187788393797854e-01
-1.415985452542082612e+02 2.442384941165029189e-01
-1.415962187032363317e+02 2.442579063620434476e-01
-1.415938921522643739e+02 2.442770037694211582e-01
-1.415915656012924160e+02 2.442957942147859218e-01
-1.415892390503205149e+02 2.443143085167955586e-01
-1.415869124993485570e+02 2.443325490600476435e-01
-1.415845859483765992e+02 2.443505174676261216e-01
-1.415822593974046697e+02 2.443682246215334308e-01
-1.415799328464327687e+02 2.443856543804454329e-01
-1.415776062954608108e+02 2.444028339170225550e-01
-1.415752797444888529e+02 2.444198025596948654e-01
-1.415729531935169234e+02 2.444365688810426762e-01
-1.415706266425449655e+02 2.444531383469447927e-01
-1.415683000915730645e+02 2.444695168072883451e-01
-1.415659735406011066e+02 2.444857181345477803e-01
-1.415636469896291487e+02 2.445017552291518237e-01
-1.415613204386572193e+02 2.445176536471395379e-01
-1.415589938876852614e+02 2.445334463159317961e-01
-1.415566673367133603e+02 2.445491221644432167e-01
-1.415543407857414024e+02 2.445646566072044448e-01
-1.415520142347694446e+02 2.445800203275782236e-01
-1.415496876837975151e+02 2.445951785531167988e-01
-1.415473611328256140e+02 2.446101227377916465e-01
-1.415450345818536562e+02 2.446248396148670845e-01
-1.415427080308816983e+02 2.446393055162078278e-01
-1.415403814799097688e+02 2.446535006331562179e-01
-1.415380549289378393e+02 2.446674610330153987e-01
-1.415357283779658815e+02 2.446812250408582912e-01
-1.415334018269939520e+02 2.446948003030146868e-01
-1.415310752760219941e+02 2.447081687059889932e-01
-1.415287487250500362e+02 2.447213053372122027e-01
-1.415264221740781352e+02 2.447342151608596361e-01
-1.415240956231062057e+02 2.447469206401370889e-01
-1.415217690721342478e+02 2.447594421143291510e-01
-1.415194425211622899e+02 2.447718559179405395e-01
-1.415171159701903889e+02 2.447842280977151619e-01
-1.415147894192184310e+02 2.447965426528811994e-01
-1.415124628682464731e+02 2.448087899579146631e-01
-1.415101363172745437e+02 2.448210112136636751e-01
-1.415078097663025858e+02 2.448332910848171340e-01
-1.415054832153306563e+02 2.448456700695128829e-01
-1.415031566643587269e+02 2.448581617912831687e-01
-1.415008301133867974e+02 2.448707577550296721e-01
-1.414985035624148395e+02 2.448834615175123630e-01
-1.414961770114429100e+02 2.448962654641983760e-01
-1.414938504604709806e+02 2.449091288981989911e-01
-1.414915239094990227e+02 2.449220371186594247e-01
-1.414891973585270932e+02 2.449349680925691497e-01
-1.414868708075551638e+02 2.449479033326146804e-01
-1.414845442565832059e+02 2.449608564226208873e-01
-1.414822177056112764e+02 2.449738418797034467e-01
-1.414798911546393185e+02 2.449868603248824828e-01
-1.414775646036673891e+02 2.449999233882951266e-01
-1.414752380526954596e+02 2.450130374910416409e-01
-1.414729115017235017e+02 2.450261879374021068e-01
-1.414705849507515723e+02 2.450393237959617998e-01
-1.414682583997796428e+02 2.450524368890184268e-01
-1.414659318488076849e+02 2.450655521711703200e-01
-1.414636052978357554e+02 2.450786641134717614e-01
-1.414612787468638260e+02 2.450917615848157149e-01
-1.414589521958918681e+02 2.451048466184036767e-01
-1.414566256449199102e+02 2.451179712831353941e-01
-1.414542990939480092e+02 2.451311848909079327e-01
-1.414519725429760513e+02 2.451444969667959384e-01
-1.414496459920040934e+02 2.451579390747306852e-01
-1.414473194410321639e+02 2.451715334327599083e-01
-1.414449928900602345e+02 2.451853007968455289e-01
-1.414426663390882766e+02 2.451992706526176513e-01
-1.414403397881163471e+02 2.452134693032334001e-01
-1.414380132371444176e+02 2.452279626669574275e-01
-1.414356866861724598e+02 2.452427970170588667e-01
-1.414333601352005303e+02 2.452579752232398047e-01
-1.414310335842286008e+02 2.452735454046824637e-01
-1.414287070332566429e+02 2.452895560471977932e-01
-1.414263804822846851e+02 2.453060285458791012e-01
-1.414240539313127840e+02 2.453229877374763501e-01
-1.414217273803408261e+02 2.453404406123038395e-01
-1.414194008293688682e+02 2.453583926330319964e-01
-1.414170742783969388e+02 2.453768314412892726e-01
-1.414147477274250093e+02 2.453957313724004496e-01
-1.414124211764530799e+02 2.454150818005341461e-01
-1.414100946254811220e+02 2.454348938504821442e-01
-1.414077680745091925e+02 2.454552071595642593e-01
-1.414054415235372346e+02 2.454760859661672678e-01
-1.414031149725653052e+02 2.454975469137725963e-01
-1.414007884215933757e+02 2.455195941795729753e-01
-1.413984618706214178e+02 2.455422517030882990e-01
-1.413961353196494883e+02 2.455655056272254833e-01
-1.413938087686775589e+02 2.455893486569577233e-01
-1.413914822177056010e+02 2.456138189469901090e-01
-1.413891556667336715e+02 2.456389743185520003e-01
-1.413868291157617136e+02 2.456648459515346217e-01
-1.413845025647897558e+02 2.456914372467085272e-01
-1.413821760138178547e+02 2.457187130617087822e-01
-1.413798494628458968e+02 2.457466172230226009e-01
-1.413775229118739674e+02 2.457751361119638878e-01
-1.413751963609020663e+02 2.458042903948230995e-01
-1.413728698099301084e+02 2.458341280617947489e-01
-1.413705432589581505e+02 2.458646761709111783e-01
-1.413682167079861927e+02 2.458959453945929463e-01
-1.413658901570142632e+02 2.459279587328512262e-01
-1.413635636060423053e+02 2.459607079877700608e-01
-1.413612370550704043e+02 2.459941724148419773e-01
-1.413589105040984464e+02 2.460283718132046660e-01
-1.413565839531265169e+02 2.460633108764392063e-01
-1.413542574021545590e+02 2.460990177231406895e-01
-1.413519308511826580e+02 2.461355452032514546e-01
-1.413496043002107001e+02 2.461728953147153121e-01
-1.413472777492387422e+02 2.462110499604718006e-01
-1.413449511982668128e+02 2.462499986589013756e-01
-1.413426246472948833e+02 2.462896924916939956e-01
-1.413402980963229254e+02 2.463300346084736359e-01
-1.413379715453509959e+02 2.463709804687748695e-01
-1.413356449943790381e+02 2.464125123766739422e-01
-1.413333184434071086e+02 2.464546486081812815e-01
-1.413309918924351791e+02 2.464973919102718125e-01
-1.413286653414632212e+02 2.465406760012420484e-01
-1.413263387904912918e+02 2.465844621252970825e-01
-1.413240122395193339e+02 2.466287683713288548e-01
-1.413216856885474044e+02 2.466735989119809569e-01
-1.413193591375754750e+02 2.467189268256794743e-01
-1.413170325866035455e+02 2.467647798684643179e-01
-1.413147060356315876e+02 2.468112021710503201e-01
-1.413123794846596581e+02 2.468581887316867451e-01
-1.413100529336877287e+02 2.469057426652928877e-01
-1.413077263827157708e+02 2.469538896732929867e-01
-1.413053998317438129e+02 2.470026734331659257e-01
-1.413030732807719119e+02 2.470521309507032193e-01
-1.413007467297999540e+02 2.471022877925598271e-01
-1.412984201788279961e+02 2.471532044727550170e-01
-1.412960936278560951e+02 2.472049044866856948e-01
-1.412937670768841372e+02 2.472574047800747687e-01
-1.412914405259121793e+02 2.473107902042412376e-01
-1.412891139749402498e+02 2.473651157788236965e-01
-1.412867874239683204e+02 2.474203784609697032e-01
-1.412844608729963625e+02 2.474766222738652155e-01
-1.412821343220244330e+02 2.475338866666153270e-01
-1.412798077710525035e+02 2.475922063961810693e-01
-1.412774812200805457e+02 2.476516206912195983e-01
-1.412751546691086162e+02 2.477120863268225393e-01
-1.412728281181366583e+02 2.477735701572301996e-01
-1.412705015671647288e+02 2.478360948709734113e-01
-1.412681750161927994e+02 2.478997008181614836e-01
-1.412658484652208415e+02 2.479643436358030528e-01
-1.412635219142489120e+02 2.480299634361416150e-01
-1.412611953632769826e+02 2.480965329540017750e-01
-1.412588688123050247e+02 2.481640244866276934e-01
-1.412565422613330952e+02 2.482324376681192268e-01
-1.412542157103611373e+02 2.483017510703275921e-01
-1.412518891593892079e+02 2.483719524596158523e-01
-1.412495626084172500e+02 2.484430138314698000e-01
-1.412472360574453205e+02 2.485149377952645955e-01
-1.412449095064733910e+02 2.485877346462098680e-01
-1.412425829555014332e+02 2.486613406228369294e-01
-1.412402564045295037e+02 2.487356888069566785e-01
-1.412379298535575742e+02 2.488107679649436133e-01
-1.412356033025856163e+02 2.488865857195436959e-01
-1.412332767516136869e+02 2.489631239713274158e-01
-1.412309502006417858e+02 2.490403794912430802e-01
-1.412286236496698280e+02 2.491183676979570050e-01
-1.412262970986978701e+02 2.491971085575900580e-01
-1.412239705477259406e+02 2.492766188223698165e-01
-1.412216439967539827e+02 2.493569176109236840e-01
-1.412193174457820248e+02 2.494380057592813504e-01
-1.412169908948101238e+02 2.495198737155281399e-01
-1.412146643438381659e+02 2.496025290076788750e-01
-1.412123377928662080e+02 2.496859660822629279e-01
-1.412100112418942786e+02 2.497701597703967102e-01
-1.412076846909223775e+02 2.498551066108667396e-01
-1.412053581399504196e+02 2.499408288638003961e-01
-1.412030315889784617e+02 2.500273816121485471e-01
-1.412007050380065323e+02 2.501148162297362476e-01
-1.411983784870346028e+02 2.502031877180459496e-01
-1.411960519360626733e+02 2.502925601861604732e-01
-1.411937253850907155e+02 2.503828769909182128e-01
-1.411913988341187576e+02 2.504740480762872590e-01
-1.411890722831468565e+02 2.505660335635885305e-01
-1.411867457321748986e+02 2.506588318061837573e-01
-1.411844191812029692e+02 2.507524698416386810e-01
-1.411820926302310113e+02 2.508469435064213382e-01
-1.411797660792590534e+02 2.509422318762812298e-01
-1.411774395282871524e+02 2.510382945846259539e-01
-1.411751129773152229e+02 2.511350768788753740e-01
-1.411727864263432650e+02 2.512325320559327668e-01
-1.411704598753713071e+02 2.513306887890454644e-01
-1.411681333243993492e+02 2.514295855585377826e-01
-1.411658067734274482e+02 2.515291922952103687e-01
-1.411634802224554903e+02 2.516294816753221197e-01
-1.411611536714835609e+02 2.517304317360886112e-01
-1.411588271205116030e+02 2.518320309608759189e-01
-1.411565005695396735e+02 2.519342635232244554e-01
-1.411541740185677440e+02 2.520370959040247327e-01
-1.411518474675958146e+02 2.521405247620162604e-01
-1.411495209166238567e+02 2.522445367859110776e-01
-1.411471943656518988e+02 2.523491191586466065e-01
-1.411448678146799978e+02 2.524542661345589578e-01
-1.411425412637080399e+02 2.525599518241175012e-01
-1.411402147127360820e+02 2.526661959406392155e-01
-1.411378881617641525e+02 2.527730124356193930e-01
-1.411355616107922231e+02 2.528803755061987957e-01
-1.411332350598202652e+02 2.529882570107839790e-01
-1.411309085088483357e+02 2.530966447675891962e-01
-1.411285819578764062e+02 2.532055294332149487e-01
-1.411262554069044484e+02 2.533148535275143165e-01
-1.411239288559325189e+02 2.534245487211511105e-01
-1.411216023049605894e+02 2.535346071558107761e-01
-1.411192757539886315e+02 2.536450243953599082e-01
-1.411169492030167021e+02 2.537557829349872396e-01
-1.411146226520447442e+02 2.538668506230481459e-01
-1.411122961010728147e+02 2.539781785093137567e-01
-1.411099695501008853e+02 2.540897486070939904e-01
-1.411076429991289274e+02 2.542015463532971142e-01
-1.411053164481569979e+02 2.543135456028858821e-01
-1.411029898971850685e+02 2.544256912037394236e-01
-1.411006633462131106e+02 2.545379692452788833e-01
-1.410983367952411811e+02 2.546504102861572028e-01
-1.410960102442692516e+02 2.547629990393728838e-01
-1.410936836932972938e+02 2.548757463513513510e-01
-1.410913571423253359e+02 2.549886869680286217e-01
-1.410890305913534348e+02 2.551018110042696518e-01
-1.410867040403814769e+02 2.552151385862325705e-01
-1.410843774894095475e+02 2.553287116811788215e-01
-1.410820509384375896e+02 2.554425527147364261e-01
-1.410797243874656601e+02 2.555566299180406231e-01
-1.410773978364937022e+02 2.556708799490733375e-01
-1.410750712855217728e+02 2.557852791743122078e-01
-1.410727447345498433e+02 2.558998089785650687e-01
-1.410704181835778854e+02 2.560144541137387986e-01
-1.410680916326059275e+02 2.561291797723868613e-01
-1.410657650816340265e+02 2.562439342697550027e-01
-1.410634385306620686e+02 2.563586882655692345e-01
-1.410611119796901392e+02 2.564734353603293493e-01
-1.410587854287181813e+02 2.565881690404204774e-01
-1.410564588777462518e+02 2.567028412238436808e-01
-1.410541323267742939e+02 2.568174328811045348e-01
-1.410518057758023929e+02 2.569319803218200748e-01
-1.410494792248304350e+02 2.570464594287947269e-01
-1.410471526738584771e+02 2.571608059680893232e-01
-1.410448261228865761e+02 2.572749853608159998e-01
-1.410424995719146182e+02 2.573890283696286252e-01
-1.410401730209426887e+02 2.575029600499917914e-01
-1.410378464699707308e+02 2.576167227887941058e-01
-1.410355199189987729e+02 2.577302618067077167e-01
-1.410331933680268719e+02 2.578435356605414119e-01
-1.410308668170549140e+02 2.579565389204306891e-01
-1.410285402660829845e+02 2.580692881352187884e-01
-1.410262137151110267e+02 2.581817828433933260e-01
-1.410238871641391256e+02 2.582940773694948344e-01
-1.410215606131671677e+02 2.584062380460998565e-01
-1.410192340621952098e+02 2.585182928654539691e-01
-1.410169075112232804e+02 2.586302218610087578e-01
-1.410145809602513225e+02 2.587419754375878678e-01
-1.410122544092793930e+02 2.588534899608114226e-01
-1.410099278583074636e+02 2.589646990931412374e-01
-1.410076013073355057e+02 2.590755740590288125e-01
-1.410052747563635762e+02 2.591861314411895711e-01
-1.410029482053916468e+02 2.592963875326220191e-01
-1.410006216544197173e+02 2.594063596257005777e-01
-1.409982951034477594e+02 2.595160526154856040e-01
-1.409959685524758299e+02 2.596254491927703079e-01
-1.409936420015039005e+02 2.597345503735615790e-01
-1.409913154505319426e+02 2.598433252628667423e-01
-1.409889888995599847e+02 2.599517305321732974e-01
-1.409866623485880552e+02 2.600597111054181454e-01
-1.409843357976161258e+02 2.601672256600322530e-01
-1.409820092466441679e+02 2.602742946975363791e-01
-1.409796826956722384e+02 2.603809400107380267e-01
-1.409773561447003090e+02 2.604871270825228624e-01
-1.409750295937283511e+02 2.605928111210830678e-01
-1.409727030427564216e+02 2.606979276826397185e-01
-1.409703764917844921e+02 2.608024401672954795e-01
-1.409680499408125343e+02 2.609063901840235622e-01
-1.409657233898406048e+02 2.610097775886023319e-01
-1.409633968388686753e+02 2.611125770039641747e-01
-1.409610702878967174e+02 2.612147481585732622e-01
-1.409587437369247880e+02 2.613162788029283479e-01
-1.409564171859528301e+02 2.614171954662393715e-01
-1.409540906349809006e+02 2.615174745739032303e-01
-1.409517640840089712e+02 2.616171191451409084e-01
-1.409494375330370133e+02 2.617161313251980537e-01
-1.409471109820650838e+02 2.618145108902788509e-01
-1.409447844310931544e+02 2.619122857324749920e-01
-1.409424578801211965e+02 2.620094371168054104e-01
-1.409401313291492670e+02 2.621059632254784666e-01
-1.409378047781773375e+02 2.622018938022390167e-01
-1.409354782272053797e+02 2.622972457286129599e-01
-1.409331516762334218e+02 2.623919977554127203e-01
-1.409308251252615207e+02 2.624861023481738775e-01
-1.409284985742895628e+02 2.625795330050719745e-01
-1.409261720233176050e+02 2.626722761908770187e-01
-1.409238454723456755e+02 2.627643215612954219e-01
-1.409215189213737460e+02 2.628556401585562252e-01
-1.409191923704017881e+02 2.629461905374352870e-01
-1.409168658194298587e+02 2.630359362373661525e-01
-1.409145392684579292e+02 2.631248556422874363e-01
-1.409122127174859713e+02 2.632129825514532007e-01
-1.409098861665140419e+02 2.633003692144572083e-01
-1.409075596155421124e+02 2.633870497950008271e-01
-1.409052330645701545e+02 2.634730085835340629e-01
-1.409029065135981966e+02 2.635582185054860527e-01
-1.409005799626262672e+02 2.636426557831391682e-01
-1.408982534116543377e+02 2.637262930131726302e-01
-1.408959268606823798e+02 2.638091188396428088e-01
-1.408936003097104503e+02 2.638911226136833044e-01
-1.408912737587385209e+02 2.639722795121043353e-01
-1.408889472077665914e+02 2.640525854445393006e-01
-1.408866206567946335e+02 2.641320551575408460e-01
-1.408842941058227041e+02 2.642107039424494430e-01
-1.408819675548507462e+02 2.642885748557079473e-01
-1.408796410038788451e+02 2.643656961245327564e-01
-1.408773144529068873e+02 2.644420859537847668e-01
-1.408749879019349294e+02 2.645177588174336125e-01
-1.408726613509629999e+02 2.645927210242683958e-01
-1.408703347999910420e+02 2.646669516649972076e-01
-1.408680082490191410e+02 2.647404361579570597e-01
-1.408656816980471831e+02 2.648131676202093998e-01
-1.408633551470752252e+02 2.648851095015904988e-01
-1.408610285961032957e+02 2.649561729102825058e-01
-1.408587020451313947e+02 2.650262694319742152e-01
-1.408563754941594368e+02 2.650953668815049236e-01
-1.408540489431874789e+02 2.651634398024066419e-01
-1.408517223922155495e+02 2.652304742358329581e-01
-1.408493958412436200e+02 2.652964479077053461e-01
-1.408470692902716621e+02 2.653613943883286197e-01
-1.408447427392997326e+02 2.654254067782952364e-01
-1.408424161883277748e+02 2.654885502987019974e-01
-1.408400896373558169e+02 2.655508493701627115e-01
-1.408377630863839158e+02 2.656122737992188676e-01
-1.408354365354119864e+02 2.656728168486028885e-01
-1.408331099844400285e+02 2.657325158202994975e-01
-1.408307834334680706e+02 2.657914060434258818e-01
-1.408284568824961696e+02 2.658494524530282677e-01
-1.408261303315242117e+02 2.659066033254220973e-01
-1.408238037805522822e+02 2.659628571876275771e-01
-1.408214772295803243e+02 2.660181935462722635e-01
-1.408191506786083664e+02 2.660726104427272309e-01
-1.408168241276364370e+02 2.661261356705073577e-01
-1.408144975766645075e+02 2.661787885103125695e-01
-1.408121710256925780e+02 2.662305893661555678e-01
-1.408098444747206202e+02 2.662815510357814386e-01
-1.408075179237486907e+02 2.663316288336137760e-01
-1.408051913727767612e+02 2.663807347813664239e-01
-1.408028648218048033e+02 2.664288594709622315e-01
-1.408005382708328739e+02 2.664759857747278637e-01
-1.407982117198609160e+02 2.665220791364040220e-01
-1.407958851688889865e+02 2.665671724792935127e-01
-1.407935586179170571e+02 2.666113147646473336e-01
-1.407912320669450992e+02 2.666545318783525298e-01
-1.407889055159731697e+02 2.666967989226247671e-01
-1.407865789650012402e+02 2.667380864578521860e-01
-1.407842524140292824e+02 2.667783646966357947e-01
-1.407819258630573529e+02 2.668176073180424379e-01
-1.407795993120854234e+02 2.668558220343443255e-01
-1.407772727611134655e+02 2.668929829266419862e-01
-1.407749462101415077e+02 2.669291275951038989e-01
-1.407726196591696066e+02 2.669643039494326020e-01
-1.407702931081976487e+02 2.669985165022042417e-01
-1.407679665572256908e+02 2.670318355623801931e-01
-1.407656400062537614e+02 2.670642633168175406e-01
-1.407633134552818319e+02 2.670957611962631595e-01
-1.407609869043098740e+02 2.671263413038186263e-01
-1.407586603533379446e+02 2.671560326977305833e-01
-1.407563338023660151e+02 2.671848404084428696e-01
-1.407540072513940572e+02 2.672127929301230664e-01
-1.407516807004221278e+02 2.672399405514792603e-01
-1.407493541494501983e+02 2.672662973681789733e-01
-1.407470275984782404e+02 2.672918644158914780e-01
-1.407447010475063109e+02 2.673166289345480506e-01
-1.407423744965343531e+02 2.673405425052277629e-01
-1.407400479455624236e+02 2.673635517269385420e-01
-1.407377213945904941e+02 2.673856522715621353e-01
-1.407353948436185647e+02 2.674068568196018014e-01
-1.407330682926466068e+02 2.674271545960166252e-01
-1.407307417416746489e+02 2.674465047397024398e-01
-1.407284151907027194e+02 2.674648627017534586e-01
-1.407260886397307900e+02 2.674821986010685326e-01
-1.407237620887588605e+02 2.674984515677921726e-01
-1.407214355377869026e+02 2.675135745076375748e-01
-1.407191089868149447e+02 2.675275817371932097e-01
-1.407167824358430153e+02 2.675405253515536486e-01
-1.407144558848710858e+02 2.675524411243018763e-01
-1.407121293338991563e+02 2.675633462314851441e-01
-1.407098027829271985e+02 2.675732875653977216e-01
-1.407074762319552690e+02 2.675823275355967423e-01
-1.407051496809833111e+02 2.675904865133057475e-01
-1.407028231300113816e+02 2.675977923212177201e-01
-1.407004965790394522e+02 2.676042997856509786e-01
-1.406981700280674943e+02 2.676100591803675099e-01
-1.406958434770955364e+02 2.676151252321359864e-01
-1.406935169261236354e+02 2.676195277126866001e-01
-1.406911903751517059e+02 2.676232846970467705e-01
-1.406888638241797480e+02 2.676264214923466112e-01
-1.406865372732077901e+02 2.676290109721447541e-01
-1.406842107222358891e+02 2.676310976123977836e-01
-1.406818841712639312e+02 2.676326969974378023e-01
-1.406795576202920017e+02 2.676338496509365061e-01
-1.406772310693200438e+02 2.676345333164833473e-01
-1.406749045183480860e+02 2.676347182730206553e-01
-1.406725779673761849e+02 2.676344339794963778e-01
-1.406702514164042270e+02 2.676337045738764187e-01
-1.406679248654322976e+02 2.676325340440647294e-01
-1.406655983144603397e+02 2.676309355110282895e-01
-1.406632717634884102e+02 2.676289396215635885e-01
-1.406609452125164808e+02 2.676265752636416417e-01
-1.406586186615445229e+02 2.676238681254847762e-01
-1.406562921105725934e+02 2.676208030433039342e-01
-1.406539655596006639e+02 2.676173393441376169e-01
-1.406516390086287345e+02 2.676134239329744369e-01
-1.406493124576567766e+02 2.676090091287445794e-01
-1.406469859066848187e+02 2.676041338436432881e-01
-1.406446593557128892e+02 2.675988789455485684e-01
-1.406423328047409598e+02 2.675932642504145198e-01
-1.406400062537690019e+02 2.675872725538927521e-01
-1.406376797027970724e+02 2.675809085304184376e-01
-1.406353531518251430e+02 2.675741665714946871e-01
-1.406330266008531851e+02 2.675670482704389230e-01
-1.406307000498812556e+02 2.675595854147367891e-01
-1.406283734989093261e+02 2.675517494034320709e-01
-1.406260469479373683e+02 2.675434646440841280e-01
-1.406237203969654104e+02 2.675347114882161703e-01
-1.406213938459935093e+02 2.675254897869844273e-01
-1.406190672950215514e+02 2.675157855326890100e-01
-1.406167407440495936e+02 2.675055597560159759e-01
-1.406144141930776925e+02 2.674947744381546144e-01
-1.406120876421057346e+02 2.674834227352871352e-01
-1.406097610911337767e+02 2.674715041209755895e-01
-1.406074345401618473e+02 2.674590572435141533e-01
-1.406051079891899178e+02 2.674461357218294588e-01
-1.406027814382179599e+02 2.674327953496146715e-01
-1.406004548872460305e+02 2.674190410561239628e-01
-1.405981283362741010e+02 2.674048055973343718e-01
-1.405958017853021431e+02 2.673900981626853857e-01
-1.405934752343302137e+02 2.673750043240203933e-01
-1.405911486833582842e+02 2.673595878101964196e-01
-1.405888221323863263e+02 2.673438069311049325e-01
-1.405864955814143968e+02 2.673275938960054665e-01
-1.405841690304424390e+02 2.673108969659831469e-01
-1.405818424794705095e+02 2.672936808738629044e-01
-1.405795159284985800e+02 2.672759417425961126e-01
-1.405771893775266221e+02 2.672576650791826935e-01
-1.405748628265546927e+02 2.672388663707568335e-01
-1.405725362755827632e+02 2.672196060559767217e-01
-1.405702097246108053e+02 2.671999548209810782e-01
-1.405678831736388759e+02 2.671799423513639415e-01
-1.405655566226669464e+02 2.671595991935388215e-01
-1.405632300716949885e+02 2.671389600468406234e-01
-1.405609035207230306e+02 2.671180300979702493e-01
-1.405585769697511012e+02 2.670968226208838558e-01
-1.405562504187791717e+02 2.670753176160903242e-01
-1.405539238678072138e+02 2.670534727320768575e-01
-1.405515973168352843e+02 2.670313278374926713e-01
-1.405492707658633549e+02 2.670089451836696326e-01
-1.405469442148913970e+02 2.669863183382427674e-01
-1.405446176639194675e+02 2.669634419923454516e-01
-1.405422911129475381e+02 2.669403476656514451e-01
-1.405399645619756086e+02 2.669170656624748061e-01
-1.405376380110036507e+02 2.668935994928219868e-01
-1.405353114600317213e+02 2.668699690646653688e-01
-1.405329849090597634e+02 2.668461934871854679e-01
-1.405306583580878055e+02 2.668222972296251383e-01
-1.405283318071159044e+02 2.667983311605142682e-01
-1.405260052561439466e+02 2.667742938527899454e-01
-1.405236787051719887e+02 2.667501560373556346e-01
-1.405213521542000592e+02 2.667258893971599099e-01
-1.405190256032281582e+02 2.667014879318032050e-01
-1.405166990522562003e+02 2.666769870016815203e-01
-1.405143725012842424e+02 2.666524239387262907e-01
-1.405120459503123129e+02 2.666278241763694878e-01
-1.405097193993403835e+02 2.666032007162162931e-01
-1.405073928483684540e+02 2.665786446781105434e-01
-1.405050662973964961e+02 2.665542034889595291e-01
-1.405027397464245382e+02 2.665298426914298191e-01
-1.405004131954526372e+02 2.665055942568177461e-01
-1.404980866444806793e+02 2.664814790291595847e-01
-1.404957600935087498e+02 2.664575105094697527e-01
-1.404934335425367919e+02 2.664337116000559669e-01
-1.404911069915648341e+02 2.664100847094392210e-01
-1.404887804405929046e+02 2.663865957558336772e-01
-1.404864538896210036e+02 2.663632134578854394e-01
-1.404841273386490457e+02 2.663399076729977555e-01
-1.404818007876770878e+02 2.663166770953194207e-01
-1.404794742367051867e+02 2.662935474317323359e-01
-1.404771476857332289e+02 2.662705035001800558e-01
-1.404748211347612710e+02 2.662475221006226356e-01
-1.404724945837893415e+02 2.662245944743953929e-01
-1.404701680328173836e+02 2.662017265024922419e-01
-1.404678414818454542e+02 2.661789350391927655e-01
-1.404655149308734963e+02 2.661562762343736011e-01
-1.404631883799015952e+02 2.661338043919477259e-01
-1.404608618289296373e+02 2.661115407498425567e-01
-1.404585352779576795e+02 2.660894773612612063e-01
-1.404562087269857500e+02 2.660675924403277381e-01
-1.404538821760138205e+02 2.660459058733172233e-01
-1.404515556250418626e+02 2.660244461656684489e-01
-1.404492290740699332e+02 2.660032139845441290e-01
-1.404469025230980037e+02 2.659821852690213428e-01
-1.404445759721260458e+02 2.659613334735479451e-01
-1.404422494211541164e+02 2.659406555376354619e-01
-1.404399228701821869e+02 2.659201555034468312e-01
-1.404375963192102290e+02 2.658998614783638081e-01
-1.404352697682382995e+02 2.658797842648570331e-01
-1.404329432172663417e+02 2.658598730113543307e-01
-1.404306166662944122e+02 2.658401308806155883e-01
-1.404282901153224827e+02 2.658205634702890396e-01
-1.404259635643505248e+02 2.658011765172254015e-01
-1.404236370133785954e+02 2.657819894708609576e-01
-1.404213104624066659e+02 2.657629794937563794e-01
-1.404189839114347080e+02 2.657441506148218724e-01
-1.404166573604627786e+02 2.657255082627644205e-01
-1.404143308094908491e+02 2.657070815198457892e-01
-1.404120042585188912e+02 2.656889014739288180e-01
-1.404096777075469333e+02 2.656709445216632881e-01
-1.404073511565750323e+02 2.656532233787987640e-01
-1.404050246056030744e+02 2.656357626520668980e-01
-1.404026980546311165e+02 2.656185351672566974e-01
-1.404003715036591871e+02 2.656015442521135750e-01
-1.403980449526872576e+02 2.655847839244475650e-01
-1.403957184017153281e+02 2.655681961462375007e-01
-1.403933918507433702e+02 2.655517706753339757e-01
-1.403910652997714408e+02 2.655354950184628526e-01
-1.403887387487994829e+02 2.655193313018405221e-01
-1.403864121978275818e+02 2.655032658964512349e-01
-1.403840856468556240e+02 2.654873690842048384e-01
-1.403817590958836661e+02 2.654717366080177054e-01
-1.403794325449117082e+02 2.654563710124974718e-01
-1.403771059939397787e+02 2.654412582877371252e-01
-1.403747794429678777e+02 2.654264112313452495e-01
-1.403724528919959198e+02 2.654118825193490516e-01
-1.403701263410239619e+02 2.653976768902727157e-01
-1.403677997900520324e+02 2.653837657271966854e-01
-1.403654732390800746e+02 2.653701546799916433e-01
-1.403631466881081735e+02 2.653567779999692622e-01
-1.403608201371362156e+02 2.653435859129832375e-01
-1.403584935861642577e+02 2.653305826213374075e-01
-1.403561670351923567e+02 2.653177922628841001e-01
-1.403538404842203988e+02 2.653052493829499703e-01
-1.403515139332484694e+02 2.652929672435609953e-01
-1.403491873822765115e+02 2.652809200903369358e-01
-1.403468608313045536e+02 2.652690654206547594e-01
-1.403445342803326525e+02 2.652573820443422381e-01
-1.403422077293606947e+02 2.652458369935287719e-01
-1.403398811783887652e+02 2.652344203204823336e-01
-1.403375546274168073e+02 2.652231237999176927e-01
-1.403352280764449063e+02 2.652119279897679482e-01
-1.403329015254729484e+02 2.652008279295112736e-01
-1.403305749745009905e+02 2.651898175948560477e-01
-1.403282484235290610e+02 2.651788671353824123e-01
-1.403259218725571031e+02 2.651679627877955303e-01
-1.403235953215851737e+02 2.651571211063583622e-01
-1.403212687706132442e+02 2.651463904201809552e-01
-1.403189422196413148e+02 2.651358064883542198e-01
-1.403166156686693569e+02 2.651253993696038314e-01
-1.403142891176974274e+02 2.651152195230673803e-01
-1.403119625667254979e+02 2.651053126191976195e-01
-1.403096360157535401e+02 2.650957469439153558e-01
-1.403073094647816106e+02 2.650865083041413772e-01
-1.403049829138096811e+02 2.650775718424007721e-01
-1.403026563628377232e+02 2.650689729586980237e-01
-1.403003298118657938e+02 2.650607566114365210e-01
-1.402980032608938359e+02 2.650529630717730623e-01
-1.402956767099219064e+02 2.650455937219485247e-01
-1.402933501589499485e+02 2.650386241131766352e-01
-1.402910236079780191e+02 2.650320119464344426e-01
-1.402886970570060896e+02 2.650257206543492061e-01
-1.402863705060341317e+02 2.650196913287458100e-01
-1.402840439550622023e+02 2.650138930383287295e-01
-1.402817174040902728e+02 2.650083282696014675e-01
-1.402793908531183149e+02 2.650030270417242373e-01
-1.402770643021463854e+02 2.649980414478088631e-01
-1.402747377511744276e+02 2.649933764215686161e-01
-1.402724112002024981e+02 2.649890140165405694e-01
-1.402700846492305686e+02 2.649849482511884569e-01
-1.402677580982586107e+02 2.649811788492000275e-01
-1.402654315472866813e+02 2.649777027000199126e-01
-1.402631049963147518e+02 2.649745047119390629e-01
-1.402607784453427939e+02 2.649715915821281853e-01
-1.402584518943708645e+02 2.649690107341995948e-01
-1.402561253433989350e+02 2.649668038634186429e-01
-1.402537987924269771e+02 2.649649610597397675e-01
-1.402514722414550477e+02 2.649634160313509845e-01
-1.402491456904831182e+02 2.649620846542856678e-01
-1.402468191395111603e+02 2.649609203761871812e-01
-1.402444925885392024e+02 2.649599310780724748e-01
-1.402421660375672730e+02 2.649591249110234692e-01
-1.402398394865953435e+02 2.649584710553712918e-01
-1.402375129356233856e+02 2.649579013046562403e-01
-1.402351863846514561e+02 2.649573519268272892e-01
-1.402328598336795267e+02 2.649568207504632289e-01
-1.402305332827075688e+02 2.649563431458702434e-01
-1.402282067317356393e+02 2.649559311171633680e-01
-1.402258801807637099e+02 2.649556128637042818e-01
-1.402235536297917520e+02 2.649554144090301433e-01
-1.402212270788198225e+02 2.649553463119204699e-01
-1.402189005278478646e+02 2.649554295865602649e-01
-1.402165739768759352e+02 2.649556580727712163e-01
-1.402142474259040057e+02 2.649560066251109292e-01
-1.402119208749320478e+02 2.649564581711971178e-01
-1.402095943239601183e+02 2.649569959336812164e-01
-1.402072677729881889e+02 2.649576023694642513e-01
-1.402049412220162310e+02 2.649582986630700243e-01
-1.402026146710443015e+02 2.649591131332978966e-01
-1.402002881200723721e+02 2.649601060762338811e-01
-1.401979615691004142e+02 2.649612978455030965e-01
-1.401956350181284847e+02 2.649626825571472777e-01
-1.401933084671565268e+02 2.649642722791182847e-01
-1.401909819161846258e+02 2.649660580130125398e-01
-1.401886553652126679e+02 2.649680576217248729e-01
-1.401863288142407100e+02 2.649702722858534587e-01
-1.401840022632687806e+02 2.649727112135455975e-01
-1.401816757122968227e+02 2.649753735792251819e-01
-1.401793491613249216e+02 2.649782059801175649e-01
-1.401770226103529637e+02 2.649811696798277660e-01
-1.401746960593810059e+02 2.649842288108334998e-01
-1.401723695084090764e+02 2.649873594755925432e-01
-1.401700429574371753e+02 2.649905644019125983e-01
-1.401677164064652175e+02 2.649938037996982798e-01
-1.401653898554932596e+02 2.649970516844786239e-01
-1.401630633045213017e+02 2.650002989334459547e-01
-1.401607367535494006e+02 2.650034836840607366e-01
-1.401584102025774428e+02 2.650065754854646904e-01
-1.401560836516055133e+02 2.650095582171355657e-01
-1.401537571006335554e+02 2.650123749938836926e-01
-1.401514305496616259e+02 2.650149892828927989e-01
-1.401491039986896965e+02 2.650173762259226962e-01
-1.401467774477177670e+02 2.650195490484733574e-01
-1.401444508967458091e+02 2.650215926912506403e-01
-1.401421243457738512e+02 2.650235683378743268e-01
-1.401397977948019218e+02 2.650254933045115835e-01
-1.401374712438299923e+02 2.650273573184401266e-01
-1.401351446928580629e+02 2.650290945647754137e-01
-1.401328181418861050e+02 2.650306609797350998e-01
-1.401304915909141471e+02 2.650320373567938703e-01
-1.401281650399422460e+02 2.650332224701916206e-01
-1.401258384889702882e+02 2.650342289280898100e-01
-1.401235119379983587e+02 2.650350226964953149e-01
-1.401211853870264008e+02 2.650355759067207773e-01
-1.401188588360544713e+02 2.650358741170194543e-01
-1.401165322850825135e+02 2.650359097792822638e-01
-1.401142057341105840e+02 2.650356774663255588e-01
-1.401118791831386545e+02 2.650351673441046496e-01
-1.401095526321666966e+02 2.650344154458788570e-01
-1.401072260811947672e+02 2.650334616385467967e-01
-1.401048995302228377e+02 2.650323348223525000e-01
-1.401025729792508798e+02 2.650310249216019098e-01
-1.401002464282789504e+02 2.650295101001188813e-01
-1.400979198773070209e+02 2.650277800923459548e-01
-1.400955933263350630e+02 2.650258060195691545e-01
-1.400932667753631051e+02 2.650235822943497466e-01
-1.400909402243912041e+02 2.650211071886504621e-01
-1.400886136734192462e+02 2.650183566198021645e-01
-1.400862871224472883e+02 2.650153095103777168e-01
-1.400839605714753588e+02 2.650119199568239936e-01
-1.400816340205034294e+02 2.650081325818309241e-01
-1.400793074695314715e+02 2.650039388446822630e-01
-1.400769809185595420e+02 2.649993480363453391e-01
-1.400746543675876126e+02 2.649943904160696473e-01
-1.400723278166156547e+02 2.649891187340682741e-01
-1.400700012656437252e+02 2.649835678884549517e-01
-1.400676747146717958e+02 2.649777297088497519e-01
-1.400653481636998379e+02 2.649715846268866359e-01
-1.400630216127279084e+02 2.649651026578377366e-01
-1.400606950617559505e+02 2.649582721227064508e-01
-1.400583685107840211e+02 2.649511083534012990e-01
-1.400560419598120916e+02 2.649436339131954754e-01
-1.400537154088401337e+02 2.649358401225566650e-01
-1.400513888578682042e+02 2.649277013741055398e-01
-1.400490623068962748e+02 2.649192254476204766e-01
-1.400467357559243453e+02 2.649103656033949816e-01
-1.400444092049523874e+02 2.649010445052727425e-01
-1.400420826539804580e+02 2.648912256020100053e-01
-1.400397561030085001e+02 2.648809269988569581e-01
-1.400374295520365422e+02 2.648702017753817306e-01
-1.400351030010646411e+02 2.648590430696541320e-01
-1.400327764500926833e+02 2.648474263878364265e-01
-1.400304498991207254e+02 2.648353321907015445e-01
-1.400281233481487959e+02 2.648226887479049330e-01
-1.400257967971768949e+02 2.648094486906952261e-01
-1.400234702462049370e+02 2.647956262941271177e-01
-1.400211436952329791e+02 2.647811882203587874e-01
-1.400188171442610496e+02 2.647661005760209574e-01
-1.400164905932890917e+02 2.647503946591038826e-01
-1.400141640423171623e+02 2.647340372973766565e-01
-1.400118374913452328e+02 2.647169879824529670e-01
-1.400095109403732749e+02 2.646992105926362360e-01
-1.400071843894013170e+02 2.646806876298878342e-01
-1.400048578384294160e+02 2.646614219634617626e-01
-1.400025312874574865e+02 2.646413979322592702e-01
-1.400002047364855287e+02 2.646205843664369839e-01
-1.399978781855135708e+02 2.645989472243814866e-01
-1.399955516345416697e+02 2.645764903184489869e-01
-1.399932250835697118e+02 2.645532305559867292e-01
-1.399908985325977824e+02 2.645291686197281389e-01
-1.399885719816258245e+02 2.645042875258677983e-01
-1.399862454306538666e+02 2.644786182258778151e-01
-1.399839188796819656e+02 2.644522263354570635e-01
-1.399815923287100077e+02 2.644251308191014060e-01
-1.399792657777380782e+02 2.643973229933527791e-01
-1.399769392267661203e+02 2.643688066448867113e-01
-1.399746126757941909e+02 2.643395801268064726e-01
-1.399722861248222614e+02 2.643096649425384914e-01
-1.399699595738503319e+02 2.642791069476386756e-01
-1.399676330228783740e+02 2.642479549778902759e-01
-1.399653064719064446e+02 2.642162229091710168e-01
-1.399629799209345151e+02 2.641839098842116984e-01
-1.399606533699625572e+02 2.641510224079261504e-01
-1.399583268189905993e+02 2.641175784162170803e-01
-1.399560002680186983e+02 2.640835822276961231e-01
-1.399536737170467404e+02 2.640490256336989749e-01
-1.399513471660747825e+02 2.640139532509802600e-01
-1.399490206151028531e+02 2.639783802980781302e-01
-1.399466940641309236e+02 2.639422722986197178e-01
-1.399443675131589657e+02 2.639055882012602550e-01
-1.399420409621870363e+02 2.638683284131810303e-01
-1.399397144112151068e+02 2.638305380104881692e-01
-1.399373878602431489e+02 2.637922170597390426e-01
-1.399350613092711910e+02 2.637533689054379349e-01
-1.399327347582992900e+02 2.637139888774295837e-01
-1.399304082073273321e+02 2.636740576604778008e-01
-1.399280816563553742e+02 2.636335081377117473e-01
-1.399257551053834447e+02 2.635922558112019365e-01
-1.399234285544115153e+02 2.635503348833593273e-01
-1.399211020034395574e+02 2.635077928767530775e-01
-1.399187754524676279e+02 2.634646371334732340e-01
-1.399164489014956985e+02 2.634208612574426844e-01
-1.399141223505237406e+02 2.633764594446402763e-01
-1.399117957995518111e+02 2.633314577492594233e-01
-1.399094692485798817e+02 2.632858965987935340e-01
-1.399071426976079238e+02 2.632398171128089714e-01
-1.399048161466359943e+02 2.631932372295021083e-01
-1.399024895956640648e+02 2.631461790689138547e-01
-1.399001630446921070e+02 2.630986322545784684e-01
-1.398978364937201775e+02 2.630505573620277038e-01
-1.398955099427482196e+02 2.630019645890803170e-01
-1.398931833917762901e+02 2.629528874771968061e-01
-1.398908568408043607e+02 2.629033558620163524e-01
-1.398885302898324028e+02 2.628534004827766113e-01
-1.398862037388604733e+02 2.628030421034879272e-01
-1.398838771878885439e+02 2.627523101604170019e-01
-1.398815506369165860e+02 2.627012161462453088e-01
-1.398792240859446565e+02 2.626497906560388840e-01
-1.398768975349727270e+02 2.625980986548551166e-01
-1.398745709840007692e+02 2.625461635598673182e-01
-1.398722444330288113e+02 2.624940340427587837e-01
-1.398699178820568818e+02 2.624417258150210097e-01
-1.398675913310849523e+02 2.623892341721871801e-01
-1.398652647801129945e+02 2.623365697044566791e-01
-1.398629382291410650e+02 2.622837571931219136e-01
-1.398606116781691355e+02 2.622308131276284704e-01
-1.398582851271971776e+02 2.621777431546093440e-01
-1.398559585762252482e+02 2.621246226994395356e-01
-1.398536320252533187e+02 2.620715094053281957e-01
-1.398513054742813893e+02 2.620184361630601977e-01
-1.398489789233094314e+02 2.619654366601080753e-01
-1.398466523723375019e+02 2.619125101670611855e-01
-1.398443258213655440e+02 2.618597012157878323e-01
-1.398419992703935861e+02 2.618070813117206463e-01
-1.398396727194216851e+02 2.617546706608669393e-01
-1.398373461684497272e+02 2.617024882470037062e-01
-1.398350196174777977e+02 2.616505857377891542e-01
-1.398326930665058399e+02 2.615989872832448770e-01
-1.398303665155339388e+02 2.615476280023156797e-01
-1.398280399645619809e+02 2.614964354874138586e-01
-1.398257134135900230e+02 2.614454092757966253e-01
-1.398233868626180936e+02 2.613945573827795021e-01
-1.398210603116461641e+02 2.613438648103210693e-01
-1.398187337606742346e+02 2.612933190389191696e-01
-1.398164072097022768e+02 2.612429033050635563e-01
-1.398140806587303189e+02 2.611926192944403757e-01
-1.398117541077584178e+02 2.611424766152452559e-01
-1.398094275567864599e+02 2.610924982098289382e-01
-1.398071010058145305e+02 2.610427023365353705e-01
-1.398047744548425726e+02 2.609930804644555180e-01
-1.398024479038706147e+02 2.609436712458559904e-01
-1.398001213528986852e+02 2.608945038063875121e-01
-1.397977948019267842e+02 2.608455483488778537e-01
-1.397954682509548263e+02 2.607967944724682297e-01
-1.397931416999828684e+02 2.607482629553788955e-01
-1.397908151490109105e+02 2.606999599089058761e-01
-1.397884885980390095e+02 2.606518833425434667e-01
-1.397861620470670516e+02 2.606040544944543957e-01
-1.397838354960951222e+02 2.605564937358997857e-01
-1.397815089451231643e+02 2.605092080647467556e-01
-1.397791823941512348e+02 2.604621930398142160e-01
-1.397768558431793053e+02 2.604154538040143185e-01
-1.397745292922073759e+02 2.603689935885856732e-01
-1.397722027412354180e+02 2.603227622984177203e-01
-1.397698761902634601e+02 2.602766809713152885e-01
-1.397675496392915306e+02 2.602307244025082178e-01
-1.397652230883196012e+02 2.601849100334329701e-01
-1.397628965373476433e+02 2.601392996763243759e-01
-1.397605699863757138e+02 2.600939395944594223e-01
-1.397582434354037844e+02 2.600488102199038920e-01
-1.397559168844318265e+02 2.600038912179025719e-01
-1.397535903334598970e+02 2.599591250504010298e-01
-1.397512637824879675e+02 2.599144500946594105e-01
-1.397489372315160097e+02 2.598698093630915085e-01
-1.397466106805440802e+02 2.598251784601024461e-01
-1.397442841295721223e+02 2.597805817403409656e-01
-1.397419575786001928e+02 2.597360876470644619e-01
-1.397396310276282634e+02 2.596917750020655280e-01
-1.397373044766563055e+02 2.596476600746289720e-01
-1.397349779256843760e+02 2.596037278708523410e-01
-1.397326513747124466e+02 2.595600007543418797e-01
-1.397303248237404887e+02 2.595165072510832727e-01
-1.397279982727685308e+02 2.594732586195608870e-01
-1.397256717217966298e+02 2.594302542842862880e-01
-1.397233451708246719e+02 2.593874463247506368e-01
-1.397210186198527140e+02 2.593448252239582974e-01
-1.397186920688808129e+02 2.593024529110917742e-01
-1.397163655179088551e+02 2.592604089256045352e-01
-1.397140389669368972e+02 2.592187030649487078e-01
-1.397117124159649677e+02 2.591772925835165164e-01
-1.397093858649930382e+02 2.591361665837348394e-01
-1.397070593140211088e+02 2.590953319949269029e-01
-1.397047327630491509e+02 2.590547926576848292e-01
-1.397024062120772214e+02 2.590145770251408575e-01
-1.397000796611052635e+02 2.589746925591365212e-01
-1.396977531101333625e+02 2.589350972824869257e-01
-1.396954265591614046e+02 2.588957559017049936e-01
-1.396931000081894467e+02 2.588566436727479658e-01
-1.396907734572175173e+02 2.588177355722952599e-01
-1.396884469062455594e+02 2.587789922642075857e-01
-1.396861203552736583e+02 2.587403811290023836e-01
-1.396837938043017004e+02 2.587018790436626525e-01
-1.396814672533297426e+02 2.586634356726654205e-01
-1.396791407023578131e+02 2.586250472967397407e-01
-1.396768141513858552e+02 2.585867085476719063e-01
-1.396744876004139542e+02 2.585483743621239117e-01
-1.396721610494419963e+02 2.585101082177345688e-01
-1.396698344984700384e+02 2.584719747763780662e-01
-1.396675079474981089e+02 2.584339442760578698e-01
-1.396651813965261795e+02 2.583960056488153745e-01
-1.396628548455542500e+02 2.583581631963762226e-01
-1.396605282945822921e+02 2.583204268667823600e-01
-1.396582017436103342e+02 2.582827842915020322e-01
-1.396558751926384332e+02 2.582452024663431378e-01
-1.396535486416665037e+02 2.582076900930908026e-01
-1.396512220906945458e+02 2.581702921060832767e-01
-1.396488955397225880e+02 2.581330610312126406e-01
-1.396465689887506869e+02 2.580960202579892782e-01
-1.396442424377787290e+02 2.580591371512591659e-01
-1.396419158868067711e+02 2.580223932947715015e-01
-1.396395893358348417e+02 2.579857681611044673e-01
-1.396372627848628838e+02 2.579492131721038417e-01
-1.396349362338909543e+02 2.579127187057308479e-01
-1.396326096829190249e+02 2.578762970566253476e-01
-1.396302831319470954e+02 2.578400019369852525e-01
-1.396279565809751375e+02 2.578038547043584594e-01
-1.396256300300032080e+02 2.577678227952344137e-01
-1.396233034790312786e+02 2.577319039136463097e-01
-1.396209769280593207e+02 2.576961171338911227e-01
-1.396186503770873912e+02 2.576604811084227675e-01
-1.396163238261154333e+02 2.576250285781244709e-01
-1.396139972751435039e+02 2.575897979134738058e-01
-1.396116707241715744e+02 2.575547891021454650e-01
-1.396093441731996165e+02 2.575199883006415447e-01
-1.396070176222276871e+02 2.574853887233441441e-01
-1.396046910712557576e+02 2.574510078515944711e-01
-1.396023645202837997e+02 2.574168405341213384e-01
-1.396000379693118703e+02 2.573829393585868597e-01
-1.395977114183399124e+02 2.573493771256150642e-01
-1.395953848673679829e+02 2.573161548927023756e-01
-1.395930583163960250e+02 2.572832567381714841e-01
-1.395907317654240956e+02 2.572507328729569664e-01
-1.395884052144521661e+02 2.572186776623410220e-01
-1.395860786634802082e+02 2.571871412374764909e-01
-1.395837521125082787e+02 2.571561703275551114e-01
-1.395814255615363493e+02 2.571257703620316026e-01
-1.395790990105643914e+02 2.570959399291087855e-01
-1.395767724595924619e+02 2.570666408174513418e-01
-1.395744459086205325e+02 2.570378168776489836e-01
-1.395721193576485746e+02 2.570094219472233155e-01
-1.395697928066766167e+02 2.569814311718318089e-01
-1.395674662557047156e+02 2.569538863539027607e-01
-1.395651397047327578e+02 2.569268285443048194e-01
-1.395628131537607999e+02 2.569002538151196058e-01
-1.395604866027888704e+02 2.568741214802243711e-01
-1.395581600518169409e+02 2.568484034681161043e-01
-1.395558335008449831e+02 2.568231191494634302e-01
-1.395535069498730536e+02 2.567983345689330843e-01
-1.395511803989011241e+02 2.567740925870458657e-01
-1.395488538479291662e+02 2.567503979514306200e-01
-1.395465272969572368e+02 2.567272630697232660e-01
-1.395442007459853073e+02 2.567046645868429344e-01
-1.395418741950133779e+02 2.566825992290098779e-01
-1.395395476440414200e+02 2.566611096076502618e-01
-1.395372210930694621e+02 2.566402158473797268e-01
-1.395348945420975326e+02 2.566199993996104989e-01
-1.395325679911256032e+02 2.566005082208177024e-01
-1.395302414401536737e+02 2.565817116734885883e-01
-1.395279148891817158e+02 2.565635793653536778e-01
-1.395255883382097863e+02 2.565460664344251240e-01
-1.395232617872378285e+02 2.565291539340621707e-01
-1.395209352362658990e+02 2.565128432255167623e-01
-1.395186086852939695e+02 2.564971548570695870e-01
-1.395162821343220116e+02 2.564820999013158742e-01
-1.395139555833500538e+02 2.564676464129719835e-01
-1.395116290323781527e+02 2.564537757179279898e-01
-1.395093024814061948e+02 2.564404934857453799e-01
-1.395069759304342654e+02 2.564278221239632005e-01
-1.395046493794623075e+02 2.564157128009201259e-01
-1.395023228284904064e+02 2.564040865957351034e-01
-1.394999962775184486e+02 2.563929246892473479e-01
-1.394976697265464907e+02 2.563821934022694760e-01
-1.394953431755745612e+02 2.563719188111377445e-01
-1.394930166246026033e+02 2.563621687573813812e-01
-1.394906900736306454e+02 2.563529299447879217e-01
-1.394883635226587444e+02 2.563441916622260508e-01
-1.394860369716868149e+02 2.563359646211110232e-01
-1.394837104207148570e+02 2.563282181226052558e-01
-1.394813838697428992e+02 2.563209217266810280e-01
-1.394790573187709981e+02 2.563141009320223929e-01
-1.394767307677990402e+02 2.563078026296618517e-01
-1.394744042168271108e+02 2.563020176600113720e-01
-1.394720776658551813e+02 2.562967071981829825e-01
-1.394697511148832234e+02 2.562919070562030832e-01
-1.394674245639112939e+02 2.562876656083538651e-01
-1.394650980129393361e+02 2.562839742387506003e-01
-1.394627714619674066e+02 2.562808425349617503e-01
-1.394604449109954771e+02 2.562782811676764250e-01
-1.394581183600235192e+02 2.562762913757433147e-01
-1.394557918090515898e+02 2.562748747051271092e-01
-1.394534652580796319e+02 2.562740352358159890e-01
-1.394511387071077024e+02 2.562738777112287814e-01
-1.394488121561357730e+02 2.562744811537852052e-01
-1.394464856051638435e+02 2.562758083249574437e-01
-1.394441590541918856e+02 2.562778459974864864e-01
-1.394418325032199277e+02 2.562806060366439875e-01
-1.394395059522480267e+02 2.562840637861169002e-01
-1.394371794012760688e+02 2.562881744982611898e-01
-1.394348528503041109e+02 2.562929202977558552e-01
-1.394325262993321815e+02 2.562982667412397331e-01
-1.394301997483602520e+02 2.563041742540432821e-01
-1.394278731973882941e+02 2.563106360244424287e-01
-1.394255466464163646e+02 2.563176340926998642e-01
-1.394232200954444352e+02 2.563251756352847854e-01
-1.394208935444724773e+02 2.563332561703737800e-01
-1.394185669935005478e+02 2.563418420358509753e-01
-1.394162404425286184e+02 2.563508754082211016e-01
-1.394139138915566605e+02 2.563603107156512406e-01
-1.394115873405847026e+02 2.563701540109518673e-01
-1.394092607896128015e+02 2.563804475371146419e-01
-1.394069342386408437e+02 2.563912618984497405e-01
-1.394046076876688858e+02 2.564026100859304047e-01
-1.394022811366969563e+02 2.564144619598107688e-01
-1.393999545857250268e+02 2.564267847601788830e-01
-1.393976280347530690e+02 2.564395702818131340e-01
-1.393953014837811395e+02 2.564528198799333469e-01
-1.393929749328092100e+02 2.564665024393924520e-01
-1.393906483818372521e+02 2.564805966737823129e-01
-1.393883218308653227e+02 2.564951012947696007e-01
-1.393859952798933932e+02 2.565099792089298170e-01
-1.393836687289214353e+02 2.565252127807805538e-01
-1.393813421779495059e+02 2.565408233462292409e-01
-1.393790156269775480e+02 2.565568418562064745e-01
-1.393766890760056185e+02 2.565732807605060617e-01
-1.393743625250336891e+02 2.565901231513964542e-01
-1.393720359740617312e+02 2.566073797472905871e-01
-1.393697094230898017e+02 2.566250777507759206e-01
-1.393673828721178722e+02 2.566432063332169111e-01
-1.393650563211459144e+02 2.566617718215118416e-01
-1.393627297701739849e+02 2.566808014253482706e-01
-1.393604032192020554e+02 2.567002745152556775e-01
-1.393580766682301260e+02 2.567201821365867609e-01
-1.393557501172581681e+02 2.567405464322776720e-01
-1.393534235662862386e+02 2.567613620175984712e-01
-1.393510970153142807e+02 2.567826357895800493e-01
-1.393487704643423228e+02 2.568044746569568826e-01
-1.393464439133704218e+02 2.568269656192182504e-01
-1.393441173623984639e+02 2.568501150533725186e-01
-1.393417908114265060e+02 2.568739134648140854e-01
-1.393394642604545766e+02 2.568983952024550543e-01
-1.393371377094826755e+02 2.569235551727245825e-01
-1.393348111585107176e+02 2.569493493025760689e-01
-1.393324846075387597e+02 2.569757492888072314e-01
-1.393301580565668303e+02 2.570027201455210020e-01
-1.393278315055948724e+02 2.570302759110880131e-01
-1.393255049546229429e+02 2.570584227904309516e-01
-1.393231784036510135e+02 2.570870946264914858e-01
-1.393208518526790556e+02 2.571162075482231746e-01
-1.393185253017070977e+02 2.571457307059019648e-01
-1.393161987507351967e+02 2.571756780119563990e-01
-1.393138721997632672e+02 2.572060840085131361e-01
-1.393115456487913093e+02 2.572369436773851437e-01
-1.393092190978193514e+02 2.572682477893695197e-01
-1.393068925468474504e+02 2.573000696682350985e-01
-1.393045659958754925e+02 2.573324758568646953e-01
-1.393022394449035630e+02 2.573654230375633234e-01
-1.392999128939316051e+02 2.573988652846992964e-01
-1.392975863429596473e+02 2.574328174717585571e-01
-1.392952597919877462e+02 2.574672897988178333e-01
-1.392929332410157883e+02 2.575023210008834940e-01
-1.392906066900438589e+02 2.575379912580337272e-01
-1.392882801390719010e+02 2.575743317129084997e-01
-1.392859535880999715e+02 2.576113600010638827e-01
-1.392836270371280420e+02 2.576491363623817921e-01
-1.392813004861561126e+02 2.576876487095336454e-01
-1.392789739351841547e+02 2.577268402026432481e-01
-1.392766473842121968e+02 2.577667141275384877e-01
-1.392743208332402958e+02 2.578072807793608812e-01
-1.392719942822683379e+02 2.578485136279397016e-01
-1.392696677312963800e+02 2.578903642987159794e-01
-1.392673411803244505e+02 2.579328207339768309e-01
-1.392650146293525211e+02 2.579758730474472350e-01
-1.392626880783805632e+02 2.580194897131108944e-01
-1.392603615274086337e+02 2.580636397857933861e-01
-1.392580349764367043e+02 2.581083142849687206e-01
-1.392557084254647464e+02 2.581535830219580663e-01
-1.392533818744928169e+02 2.581994967856058865e-01
-1.392510553235208874e+02 2.582460754244616519e-01
-1.392487287725489296e+02 2.582933369884822805e-01
-1.392464022215769717e+02 2.583412761831527793e-01
-1.392440756706050422e+02 2.583899109288649854e-01
-1.392417491196331127e+02 2.584392457380986774e-01
-1.392394225686611549e+02 2.584892565169337741e-01
-1.392370960176892254e+02 2.585398540584109006e-01
-1.392347694667172959e+02 2.585909879012170953e-01
-1.392324429157453380e+02 2.586426994715880223e-01
-1.392301163647734086e+02 2.586949897470597337e-01
-1.392277898138014791e+02 2.587478488745033611e-01
-1.392254632628295212e+02 2.588013275973985450e-01
-1.392231367118575918e+02 2.588554380399432642e-01
-1.392208101608856339e+02 2.589101788826300710e-01
-1.392184836099137044e+02 2.589656180143090070e-01
-1.392161570589417749e+02 2.590218223739407244e-01
-1.392138305079698171e+02 2.590788439147059807e-01
-1.392115039569978876e+02 2.591366701189700694e-01
-1.392091774060259581e+02 2.591952471022896942e-01
-1.392068508550540002e+02 2.592545538180475173e-01
-1.392045243040820708e+02 2.593145839338946712e-01
-1.392021977531101413e+02 2.593753348757572574e-01
-1.391998712021381834e+02 2.594368004718221599e-01
-1.391975446511662255e+02 2.594989619259709945e-01
-1.391952181001943245e+02 2.595617726240522227e-01
-1.391928915492223666e+02 2.596251841440751496e-01
-1.391905649982504372e+02 2.596891614184146935e-01
-1.391882384472784793e+02 2.597536822267452195e-01
-1.391859118963065498e+02 2.598187312440625174e-01
-1.391835853453345919e+02 2.598842635716283045e-01
-1.391812587943626909e+02 2.599502154214530236e-01
-1.391789322433907330e+02 2.600165502983584620e-01
-1.391766056924187751e+02 2.600832876719874065e-01
-1.391742791414468456e+02 2.601504583934402537e-01
-1.391719525904749162e+02 2.602180562856291623e-01
-1.391696260395029867e+02 2.602860594686147722e-01
-1.391672994885310288e+02 2.603544252144104898e-01
-1.391649729375590709e+02 2.604231049517716778e-01
-1.391626463865871699e+02 2.604920534175437230e-01
-1.391603198356152120e+02 2.605612023830057300e-01
-1.391579932846432825e+02 2.606304826856737367e-01
-1.391556667336713247e+02 2.606998795913400557e-01
-1.391533401826993668e+02 2.607693724696336091e-01
-1.391510136317274657e+02 2.608389454628904369e-01
-1.391486870807555078e+02 2.609086261869084655e-01
-1.391463605297835784e+02 2.609784421843222013e-01
-1.391440339788116205e+02 2.610483794981601213e-01
-1.391417074278396626e+02 2.611184014400266817e-01
-1.391393808768677616e+02 2.611885066334667660e-01
-1.391370543258958037e+02 2.612586627852431231e-01
-1.391347277749238742e+02 2.613288215057212316e-01
-1.391324012239519163e+02 2.613989556573101392e-01
-1.391300746729800153e+02 2.614690385402113626e-01
-1.391277481220080574e+02 2.615390650569785480e-01
-1.391254215710360995e+02 2.616090400943502092e-01
-1.391230950200641985e+02 2.616789440215105955e-01
-1.391207684690922406e+02 2.617487986122208343e-01
-1.391184419181202827e+02 2.618186500752775481e-01
-1.391161153671483532e+02 2.618884959233127030e-01
-1.391137888161764238e+02 2.619582696196140481e-01
-1.391114622652044659e+02 2.620278979679455111e-01
-1.391091357142325364e+02 2.620973475258905339e-01
-1.391068091632606070e+02 2.621665889609650080e-01
-1.391044826122886491e+02 2.622356402015562638e-01
-1.391021560613167196e+02 2.623045068858383955e-01
-1.390998295103447902e+02 2.623731692340737776e-01
-1.390975029593728323e+02 2.624416260063213713e-01
-1.390951764084009028e+02 2.625098706861528353e-01
-1.390928498574289449e+02 2.625779263797487495e-01
-1.390905233064570155e+02 2.626458032017459088e-01
-1.390881967554850860e+02 2.627134960694011423e-01
-1.390858702045131281e+02 2.627809725963550225e-01
-1.390835436535411986e+02 2.628482020478438708e-01
-1.390812171025692692e+02 2.629152151388206016e-01
-1.390788905515973113e+02 2.629820388809206988e-01
-1.390765640006253818e+02 2.630486712702707064e-01
-1.390742374496534239e+02 2.631151045972057179e-01
-1.390719108986814945e+02 2.631814067133536050e-01
-1.390695843477095650e+02 2.632476140685596766e-01
-1.390672577967376071e+02 2.633137125810432466e-01
-1.390649312457656777e+02 2.633797350059840503e-01
-1.390626046947937198e+02 2.634456913143626289e-01
-1.390602781438217903e+02 2.635116030841472834e-01
-1.390579515928498608e+02 2.635774996517920021e-01
-1.390556250418779030e+02 2.636434468670616482e-01
-1.390532984909059735e+02 2.637094977428989240e-01
-1.390509719399340440e+02 2.637755751413769501e-01
-1.390486453889620861e+02 2.638416268865608760e-01
-1.390463188379901567e+02 2.639076533183276063e-01
-1.390439922870182272e+02 2.639736207341302765e-01
-1.390416657360462693e+02 2.640394563566574870e-01
-1.390393391850743114e+02 2.641050689480934910e-01
-1.390370126341024104e+02 2.641704401866828977e-01
-1.390346860831304525e+02 2.642355745072555995e-01
-1.390323595321584946e+02 2.643004705338691251e-01
-1.390300329811865652e+02 2.643651321327654125e-01
-1.390277064302146357e+02 2.644295052591520423e-01
-1.390253798792426778e+02 2.644936190159780098e-01
-1.390230533282707484e+02 2.645575491411830127e-01
-1.390207267772988189e+02 2.646213221833185747e-01
-1.390184002263268894e+02 2.646849381921828059e-01
-1.390160736753549315e+02 2.647483917275591514e-01
-1.390137471243830021e+02 2.648116745581522435e-01
-1.390114205734110442e+02 2.648747832733052143e-01
-1.390090940224391431e+02 2.649376922304478299e-01
-1.390067674714671853e+02 2.650003296094843308e-01
-1.390044409204952274e+02 2.650627044313521030e-01
-1.390021143695232979e+02 2.651248516984959780e-01
-1.389997878185513400e+02 2.651867537397127328e-01
-1.389974612675794390e+02 2.652483577918184898e-01
-1.389951347166074811e+02 2.653096251638580871e-01
-1.389928081656355232e+02 2.653706022097014894e-01
-1.389904816146635937e+02 2.654313471598726548e-01
-1.389881550636916359e+02 2.654918397708334044e-01
-1.389858285127197348e+02 2.655520779145938426e-01
-1.389835019617477769e+02 2.656120974703170545e-01
-1.389811754107758190e+02 2.656719230237516438e-01
-1.389788488598038896e+02 2.657315406279937009e-01
-1.389765223088319601e+02 2.657909468915403695e-01
-1.389741957578600307e+02 2.658501535001258631e-01
-1.389718692068880728e+02 2.659091624748806115e-01
-1.389695426559161149e+02 2.659679772358962691e-01
-1.389672161049441854e+02 2.660265837414249046e-01
-1.389648895539722844e+02 2.660850304663744947e-01
-1.389625630030003265e+02 2.661433578173622583e-01
-1.389602364520283686e+02 2.662015533406747458e-01
-1.389579099010564676e+02 2.662595941054385351e-01
-1.389555833500845097e+02 2.663174242384427348e-01
-1.389532567991125518e+02 2.663750592584692711e-01
-1.389509302481406223e+02 2.664325249499494008e-01
-1.389486036971686644e+02 2.664897868002463754e-01
-1.389462771461967066e+02 2.665468193266399277e-01
-1.389439505952248055e+02 2.666036347949785612e-01
-1.389416240442528760e+02 2.666602467060327775e-01
-1.389392974932809182e+02 2.667166344622047269e-01
-1.389369709423089887e+02 2.667727989535585986e-01
-1.389346443913370592e+02 2.668287120732091289e-01
-1.389323178403651013e+02 2.668843331661859830e-01
-1.389299912893931719e+02 2.669396092903796314e-01
-1.389276647384212140e+02 2.669945189845742695e-01
-1.389253381874492845e+02 2.670490758436556700e-01
-1.389230116364773551e+02 2.671032575749392457e-01
-1.389206850855053972e+02 2.671570990732767270e-01
-1.389183585345334677e+02 2.672106713301963254e-01
-1.389160319835615383e+02 2.672639883270027661e-01
-1.389137054325895804e+02 2.673170187856140356e-01
-1.389113788816176225e+02 2.673697339476617252e-01
-1.389090523306457214e+02 2.674221304353656126e-01
-1.389067257796737636e+02 2.674742045295848136e-01
-1.389043992287018057e+02 2.675259345693337676e-01
-1.389020726777299046e+02 2.675772843637980736e-01
-1.388997461267579467e+02 2.676282058977538791e-01
-1.388974195757859889e+02 2.676786787132508505e-01
-1.388950930248140594e+02 2.677287141677505145e-01
-1.388927664738421299e+02 2.677783401900407090e-01
-1.388904399228701720e+02 2.678275880359379246e-01
-1.388881133718982142e+02 2.678764713893838079e-01
-1.388857868209263131e+02 2.679250082585297732e-01
-1.388834602699543552e+02 2.679732212574107431e-01
-1.388811337189823973e+02 2.680211155938396206e-01
-1.388788071680104963e+02 2.680686988586380992e-01
-1.388764806170385384e+02 2.681159707874021803e-01
-1.388741540660665805e+02 2.681628957552916193e-01
-1.388718275150946511e+02 2.682094604757255252e-01
-1.388695009641227216e+02 2.682556653057055485e-01
-1.388671744131507637e+02 2.683015025846827162e-01
-1.388648478621788342e+02 2.683469783414669241e-01
-1.388625213112069048e+02 2.683920971073199824e-01
-1.388601947602349469e+02 2.684368643231936358e-01
-1.388578682092630174e+02 2.684812565049866651e-01
-1.388555416582910595e+02 2.685252838071593984e-01
-1.388532151073191585e+02 2.685690386973391686e-01
-1.388508885563472006e+02 2.686125810627063015e-01
-1.388485620053752427e+02 2.686559294879399817e-01
-1.388462354544033133e+02 2.686991208034398282e-01
-1.388439089034313838e+02 2.687422119643251284e-01
-1.388415823524594543e+02 2.687852809594127867e-01
-1.388392558014874965e+02 2.688283401633219105e-01
-1.388369292505155670e+02 2.688713686674213954e-01
-1.388346026995436091e+02 2.689143224653665620e-01
-1.388322761485716796e+02 2.689571952019519374e-01
-1.388299495975997502e+02 2.690000337736137004e-01
-1.388276230466277923e+02 2.690428466996253043e-01
-1.388252964956558344e+02 2.690856304222852824e-01
-1.388229699446839334e+02 2.691284018936599409e-01
-1.388206433937120039e+02 2.691711947176912423e-01
-1.388183168427400460e+02 2.692140068508671047e-01
-1.388159902917680881e+02 2.692568365693128185e-01
-1.388136637407961871e+02 2.692996986566840167e-01
-1.388113371898242292e+02 2.693426209857252007e-01
-1.388090106388522713e+02 2.693855908757810669e-01
-1.388066840878803418e+02 2.694285756235048068e-01
-1.388043575369083840e+02 2.694715089710335021e-01
-1.388020309859364261e+02 2.695143162856512564e-01
-1.387997044349645250e+02 2.695569895205348621e-01
-1.387973778839925956e+02 2.695995630664673737e-01
-1.387950513330206377e+02 2.696421055699466662e-01
-1.387927247820486798e+02 2.696846449520027833e-01
-1.387903982310767788e+02 2.697271672766423101e-01
-1.387880716801048209e+02 2.697696544571949739e-01
-1.387857451291328914e+02 2.698120745496369044e-01
-1.387834185781609335e+02 2.698544136133863569e-01
-1.387810920271890041e+02 2.698966928702900558e-01
-1.387787654762170746e+02 2.699389336693656660e-01
-1.387764389252451167e+02 2.699811731853075658e-01
-1.387741123742731872e+02 2.700235149084481701e-01
-1.387717858233012578e+02 2.700660087954244171e-01
-1.387694592723292999e+02 2.701086443913765511e-01
-1.387671327213573704e+02 2.701514500031294008e-01
-1.387648061703854125e+02 2.701944115045355477e-01
-1.387624796194134831e+02 2.702375197128521478e-01
-1.387601530684415536e+02 2.702807872947177725e-01
-1.387578265174696242e+02 2.703241992446360209e-01
-1.387554999664976663e+02 2.703677298212307512e-01
-1.387531734155257084e+02 2.704113456064795029e-01
-1.387508468645538073e+02 2.704550913122469313e-01
-1.387485203135818495e+02 2.704990487954873624e-01
-1.387461937626098916e+02 2.705432435519716794e-01
-1.387438672116379621e+02 2.705876929163453237e-01
-1.387415406606660326e+02 2.706324184614376516e-01
-1.387392141096940748e+02 2.706774261783441160e-01
-1.387368875587221453e+02 2.707226964832224470e-01
-1.387345610077502158e+02 2.707682106092709762e-01
-1.387322344567782579e+02 2.708139900621970853e-01
-1.387299079058063285e+02 2.708600765478535455e-01
-1.387275813548343990e+02 2.709064891178994960e-01
-1.387252548038624411e+02 2.709532429512622187e-01
-1.387229282528904832e+02 2.710003722612128185e-01
-1.387206017019185538e+02 2.710479095372179126e-01
-1.387182751509466243e+02 2.710958536691275844e-01
-1.387159485999746664e+02 2.711441807172515484e-01
-1.387136220490027370e+02 2.711928709875043308e-01
-1.387112954980308075e+02 2.712419168873044795e-01
-1.387089689470588496e+02 2.712913330693301206e-01
-1.387066423960869201e+02 2.713411030729824258e-01
-1.387043158451149907e+02 2.713912157530118385e-01
-1.387019892941430328e+02 2.714416490933409531e-01
-1.386996627431711033e+02 2.714923873506934204e-01
-1.386973361921991739e+02 2.715434475927357427e-01
-1.386950096412272160e+02 2.715948196177132568e-01
-1.386926830902552865e+02 2.716464732992007192e-01
-1.386903565392833286e+02 2.716983662625817031e-01
-1.386880299883113992e+02 2.717504826248327565e-01
-1.386857034373394697e+02 2.718028259999276663e-01
-1.386833768863675118e+02 2.718553855337982883e-01
-1.386810503353955824e+02 2.719081085894182737e-01
-1.386787237844236529e+02 2.719610196394346979e-01
-1.386763972334516950e+02 2.720141776482025708e-01
-1.386740706824797655e+02 2.720675772034008011e-01
-1.386717441315078361e+02 2.721211966467966814e-01
-1.386694175805359066e+02 2.721750050945516142e-01
-1.386670910295639487e+02 2.722289705622021327e-01
-1.386647644785919908e+02 2.722830410783211863e-01
-1.386624379276200614e+02 2.723372093077559009e-01
-1.386601113766481035e+02 2.723914809807894133e-01
-1.386577848256762024e+02 2.724458487956185615e-01
-1.386554582747042446e+02 2.725003351046454414e-01
-1.386531317237322867e+02 2.725549085827331797e-01
-1.386508051727603572e+02 2.726095315041039413e-01
-1.386484786217884562e+02 2.726641880651458072e-01
-1.386461520708164983e+02 2.727188731974991565e-01
-1.386438255198445404e+02 2.727736117701927143e-01
-1.386414989688725825e+02 2.728283890698019465e-01
-1.386391724179006530e+02 2.728831906948826491e-01
-1.386368458669287236e+02 2.729380352227515627e-01
-1.386345193159567941e+02 2.729929148270647254e-01
-1.386321927649848362e+02 2.730478018455494982e-01
-1.386298662140129068e+02 2.731026829047542015e-01
-1.386275396630409773e+02 2.731575519853145506e-01
-1.386252131120690478e+02 2.732124289917725046e-01
-1.386228865610970900e+02 2.732673330990254001e-01
-1.386205600101251321e+02 2.733222404630552549e-01
-1.386182334591532026e+02 2.733771210519778116e-01
-1.386159069081812731e+02 2.734319938857817656e-01
-1.386135803572093437e+02 2.734868763661305602e-01
-1.386112538062373858e+02 2.735417864206566851e-01
-1.386089272552654279e+02 2.735967369998025256e-01
-1.386066007042935269e+02 2.736516790429352475e-01
-1.386042741533215690e+02 2.737065495464160447e-01
-1.386019476023496395e+02 2.737613146878008497e-01
-1.385996210513776816e+02 2.738159797448990740e-01
-1.385972945004057237e+02 2.738705760703495362e-01
-1.385949679494337943e+02 2.739251435900055265e-01
-1.385926413984618932e+02 2.739796895974064839e-01
-1.385903148474899353e+02 2.740342058428542060e-01
-1.385879882965179775e+02 2.740886733937250574e-01
-1.385856617455460480e+02 2.741430352139665461e-01
-1.385833351945741185e+02 2.741972913666291811e-01
-1.385810086436021606e+02 2.742514747208926740e-01
-1.385786820926302312e+02 2.743055644185344311e-01
-1.385763555416583017e+02 2.743595956898783328e-01
-1.385740289906863438e+02 2.744135649786536568e-01
-1.385717024397144144e+02 2.744674322295210800e-01
-1.385693758887424849e+02 2.745212009701693545e-01
-1.385670493377705270e+02 2.745748675663546301e-01
-1.385647227867985976e+02 2.746284421877490667e-01
-1.385623962358266397e+02 2.746818994810117931e-01
-1.385600696848547102e+02 2.747352294235856918e-01
-1.385577431338827807e+02 2.747884857069659015e-01
-1.385554165829108229e+02 2.748417342556183640e-01
-1.385530900319388934e+02 2.748950351903354239e-01
-1.385507634809669355e+02 2.749484325995203426e-01
-1.385484369299950060e+02 2.750019786858711179e-01
-1.385461103790230766e+02 2.750557285441403432e-01
-1.385437838280511187e+02 2.751096849865774518e-01
-1.385414572770791892e+02 2.751638158263537415e-01
-1.385391307261072313e+02 2.752181010001732431e-01
-1.385368041751353019e+02 2.752725391461157689e-01
-1.385344776241633724e+02 2.753271196982616797e-01
-1.385321510731914145e+02 2.753818079050426859e-01
-1.385298245222194851e+02 2.754365769572967304e-01
-1.385274979712475556e+02 2.754914255004587975e-01
-1.385251714202755977e+02 2.755463680928327830e-01
-1.385228448693036682e+02 2.756014105260644609e-01
-1.385205183183317388e+02 2.756565498783097867e-01
-1.385181917673597809e+02 2.757117963972448016e-01
-1.385158652163878230e+02 2.757671506930386984e-01
-1.385135386654159220e+02 2.758225876517802488e-01
-1.385112121144439641e+02 2.758780715038726128e-01
-1.385088855634720062e+02 2.759336000524634791e-01
-1.385065590125000767e+02 2.759891638969312888e-01
-1.385042324615281757e+02 2.760447982652434185e-01
-1.385019059105562178e+02 2.761005659772556853e-01
-1.384995793595842599e+02 2.761565133779229075e-01
-1.384972528086123305e+02 2.762126667750741116e-01
-1.384949262576403726e+02 2.762690114497738381e-01
-1.384925997066684715e+02 2.763254905561721153e-01
-1.384902731556965136e+02 2.763820109499817157e-01
-1.384879466047245558e+02 2.764385337224825601e-01
-1.384856200537526263e+02 2.764950914918282154e-01
-1.384832935027806968e+02 2.765517359389502161e-01
-1.384809669518087674e+02 2.766084934823258012e-01
-1.384786404008368095e+02 2.766653821392632273e-01
-1.384763138498648516e+02 2.767223842831239011e-01
-1.384739872988929505e+02 2.767795323722793133e-01
-1.384716607479209927e+02 2.768368404467271837e-01
-1.384693341969490632e+02 2.768942744779144816e-01
-1.384670076459771053e+02 2.769518517880565911e-01
-1.384646810950051474e+02 2.770095837222072976e-01
-1.384623545440332464e+02 2.770674640849041248e-01
-1.384600279930612885e+02 2.771255029628063582e-01
-1.384577014420893590e+02 2.771837014479256456e-01
-1.384553748911174011e+02 2.772421088160451075e-01
-1.384530483401454433e+02 2.773008095684666441e-01
-1.384507217891735422e+02 2.773598512085138079e-01
-1.384483952382016128e+02 2.774192192119052103e-01
-1.384460686872296549e+02 2.774788223306819956e-01
-1.384437421362576970e+02 2.775386296368552719e-01
-1.384414155852857959e+02 2.775986831772269126e-01
-1.384390890343138381e+02 2.776590181642888955e-01
-1.384367624833418802e+02 2.777196251960134532e-01
-1.384344359323699507e+02 2.777805027956737893e-01
-1.384321093813980212e+02 2.778416810272373305e-01
-1.384297828304260634e+02 2.779031851770394912e-01
-1.384274562794541339e+02 2.779650253399698623e-01
-1.384251297284822044e+02 2.780272035037670286e-01
-1.384228031775102465e+02 2.780897368727860419e-01
-1.384204766265383171e+02 2.781526546585784687e-01
-1.384181500755663876e+02 2.782159535438474829e-01
-1.384158235245944297e+02 2.782795981536445584e-01
-1.384134969736225003e+02 2.783435786034647585e-01
-1.384111704226505708e+02 2.784078990284605815e-01
-1.384088438716786129e+02 2.784725238859931951e-01
-1.384065173207066834e+02 2.785374192376994240e-01
-1.384041907697347256e+02 2.786025575681227995e-01
-1.384018642187627961e+02 2.786678300551153065e-01
-1.383995376677908666e+02 2.787331715344410488e-01
-1.383972111168189087e+02 2.787986031423247968e-01
-1.383948845658469793e+02 2.788641246239097482e-01
-1.383925580148750498e+02 2.789298013114725472e-01
-1.383902314639030919e+02 2.789957062947646116e-01
-1.383879049129311625e+02 2.790618865460165465e-01
-1.383855783619592330e+02 2.791283782582756889e-01
-1.383832518109872751e+02 2.791951434230456885e-01
-1.383809252600153172e+02 2.792621427994987360e-01
-1.383785987090434162e+02 2.793293582191933022e-01
-1.383762721580714583e+02 2.793967619870658670e-01
-1.383739456070995004e+02 2.794643406395262430e-01
-1.383716190561275710e+02 2.795320508720441355e-01
-1.383692925051556415e+02 2.795998342941080628e-01
-1.383669659541836836e+02 2.796676702550775495e-01
-1.383646394032117541e+02 2.797355770543106801e-01
-1.383623128522398247e+02 2.798035708927725795e-01
-1.383599863012678668e+02 2.798716670448631039e-01
-1.383576597502959373e+02 2.799399243941899651e-01
-1.383553331993240079e+02 2.800083976712771094e-01
-1.383530066483520500e+02 2.800770873326109967e-01
-1.383506800973800921e+02 2.801459524536834000e-01
-1.383483535464081626e+02 2.802149504288430348e-01
-1.383460269954362332e+02 2.802840250516941967e-01
-1.383437004444642753e+02 2.803531099512643898e-01
-1.383413738934923458e+02 2.804221458259408828e-01
-1.383390473425204164e+02 2.804911293338346323e-01
-1.383367207915484585e+02 2.805600605551289983e-01
-1.383343942405765290e+02 2.806289539419148382e-01
-1.383320676896045995e+02 2.806979130204327322e-01
-1.383297411386326417e+02 2.807669270909461390e-01
-1.383274145876607122e+02 2.808359210939043171e-01
-1.383250880366887827e+02 2.809048883072988168e-01
-1.383227614857168248e+02 2.809738208188231612e-01
-1.383204349347449238e+02 2.810426716339632369e-01
-1.383181083837729659e+02 2.811113872297436034e-01
-1.383157818328010080e+02 2.811799350904898853e-01
-1.383134552818290786e+02 2.812483187341399127e-01
-1.383111287308571207e+02 2.813165572395950331e-01
-1.383088021798852196e+02 2.813846927849573132e-01
-1.383064756289132617e+02 2.814528190978706212e-01
-1.383041490779413039e+02 2.815209638488197497e-01
-1.383018225269693744e+02 2.815891321558640636e-01
-1.382994959759974734e+02 2.816573299642489148e-01
-1.382971694250255155e+02 2.817255433933257835e-01
-1.382948428740535576e+02 2.817937436420628883e-01
-1.382925163230815997e+02 2.818618960104730675e-01
-1.382901897721096702e+02 2.819300124092815052e-01
-1.382878632211377408e+02 2.819981146085203672e-01
-1.382855366701658113e+02 2.820661810919889989e-01
-1.382832101191938534e+02 2.821341707191771797e-01
-1.382808835682218955e+02 2.822020655112209564e-01
-1.382785570172499661e+02 2.822698592296319364e-01
-1.382762304662780650e+02 2.823375651940586151e-01
-1.382739039153061071e+02 2.824052332518744435e-01
-1.382715773643341493e+02 2.824728094614316620e-01
-1.382692508133622198e+02 2.825401964345932160e-01
-1.382669242623902903e+02 2.826074310646601306e-01
-1.382645977114183324e+02 2.826744920681364959e-01
-1.382622711604464030e+02 2.827412846658727830e-01
-1.382599446094744451e+02 2.828078460244609071e-01
-1.382576180585025156e+02 2.828742942439131380e-01
-1.382552915075305862e+02 2.829406614345000293e-01
-1.382529649565586567e+02 2.830069434425484531e-01
-1.382506384055866988e+02 2.830731520534617851e-01
-1.382483118546147409e+02 2.831392662483525613e-01
-1.382459853036428115e+02 2.832052680547513801e-01
-1.382436587526708820e+02 2.832711697574507026e-01
-1.382413322016989525e+02 2.833370016986227480e-01
-1.382390056507269946e+02 2.834027958824802962e-01
-1.382366790997550652e+02 2.834685602522535319e-01
-1.382343525487831357e+02 2.835342752696057289e-01
-1.382320259978111778e+02 2.835999324415053313e-01
-1.382296994468392484e+02 2.836655209651240961e-01
-1.382273728958673189e+02 2.837310254711203905e-01
-1.382250463448953610e+02 2.837963873189888742e-01
-1.382227197939234031e+02 2.838615514233178150e-01
-1.382203932429515021e+02 2.839265274409154549e-01
-1.382180666919795442e+02 2.839912988867240307e-01
-1.382157401410075863e+02 2.840558534943719016e-01
-1.382134135900356569e+02 2.841202254604694999e-01
-1.382110870390637274e+02 2.841844266737106328e-01
-1.382087604880917695e+02 2.842484436723474728e-01
-1.382064339371198400e+02 2.843122376099419535e-01
-1.382041073861479106e+02 2.843757808994327174e-01
-1.382017808351759527e+02 2.844390757218625554e-01
-1.381994542842039948e+02 2.845020872357158503e-01
-1.381971277332320938e+02 2.845647997019579711e-01
-1.381948011822601359e+02 2.846272657875319467e-01
-1.381924746312881780e+02 2.846894924577477171e-01
-1.381901480803162485e+02 2.847515037293249507e-01
-1.381878215293443191e+02 2.848133421560644085e-01
-1.381854949783723612e+02 2.848750108274641368e-01
-1.381831684274004317e+02 2.849365420771777235e-01
-1.381808418764285022e+02 2.849978881828373889e-01
-1.381785153254565444e+02 2.850589626794014508e-01
-1.381761887744846149e+02 2.851197087552684861e-01
-1.381738622235126854e+02 2.851800794893073476e-01
-1.381715356725407275e+02 2.852400518879218971e-01
-1.381692091215687981e+02 2.852996036941172764e-01
-1.381668825705968402e+02 2.853586941896496532e-01
-1.381645560196249392e+02 2.854173097263051906e-01
-1.381622294686529813e+02 2.854755366141060180e-01
-1.381599029176810234e+02 2.855334452819248137e-01
-1.381575763667090939e+02 2.855910056923425810e-01
-1.381552498157371645e+02 2.856482192522516450e-01
-1.381529232647652350e+02 2.857050784072215355e-01
-1.381505967137932771e+02 2.857615492936930179e-01
-1.381482701628213476e+02 2.858176795193139164e-01
-1.381459436118493898e+02 2.858734902252694221e-01
-1.381436170608774603e+02 2.859289517112122425e-01
-1.381412905099055308e+02 2.859840852348240481e-01
-1.381389639589335729e+02 2.860388577206315897e-01
-1.381366374079616151e+02 2.860932279687048441e-01
-1.381343108569897140e+02 2.861472077116232748e-01
-1.381319843060177845e+02 2.862007698724953197e-01
-1.381296577550458267e+02 2.862539778772639765e-01
-1.381273312040738688e+02 2.863069436123088507e-01
-1.381250046531019677e+02 2.863597009290643203e-01
-1.381226781021300098e+02 2.864122733591724645e-01
-1.381203515511580804e+02 2.864646704617052619e-01
-1.381180250001861225e+02 2.865168827624249293e-01
-1.381156984492141646e+02 2.865689370439505335e-01
-1.381133718982422067e+02 2.866208614104697738e-01
-1.381110453472703057e+02 2.866726454957589376e-01
-1.381087187962983762e+02 2.867242586536986604e-01
-1.381063922453264183e+02 2.867757100837413087e-01
-1.381040656943544604e+02 2.868270148872211767e-01
-1.381017391433825594e+02 2.868781648120113381e-01
-1.380994125924106015e+02 2.869291533048163867e-01
-1.380970860414386721e+02 2.869800379345920360e-01
-1.380947594904667142e+02 2.870309131677261094e-01
-1.380924329394947847e+02 2.870817773641179960e-01
-1.380901063885228552e+02 2.871326026968203382e-01
-1.380877798375508974e+02 2.871833951855344846e-01
-1.380854532865789679e+02 2.872341643006621759e-01
-1.380831267356070384e+02 2.872849414670585744e-01
-1.380808001846350805e+02 2.873357280094750443e-01
-1.380784736336631511e+02 2.873864459729167375e-01
-1.380761470826912216e+02 2.874370221178677021e-01
-1.380738205317192637e+02 2.874874210788781470e-01
-1.380714939807473058e+02 2.875376566004060885e-01
-1.380691674297754048e+02 2.875877263149319019e-01
-1.380668408788034469e+02 2.876375904246905590e-01
-1.380645143278314890e+02 2.876872078448846071e-01
-1.380621877768595880e+02 2.877365413225415058e-01
-1.380598612258876301e+02 2.877855854376921707e-01
-1.380575346749156722e+02 2.878343552889675583e-01
-1.380552081239437427e+02 2.878828507548086835e-01
-1.380528815729718133e+02 2.879310820828229756e-01
-1.380505550219998554e+02 2.879791313304198574e-01
-1.380482284710279259e+02 2.880270713167161212e-01
-1.380459019200559965e+02 2.880749053096425816e-01
-1.380435753690840386e+02 2.881226283138021982e-01
-1.380412488181121091e+02 2.881702476378276145e-01
-1.380389222671401512e+02 2.882177557543229574e-01
-1.380365957161682218e+02 2.882650790643777605e-01
-1.380342691651962923e+02 2.883121551080463085e-01
-1.380319426142243344e+02 2.883590160462436991e-01
-1.380296160632524050e+02 2.884056875470248915e-01
-1.380272895122804471e+02 2.884521740825047309e-01
-1.380249629613085176e+02 2.884984407513304094e-01
-1.380226364103365881e+02 2.885443980824579646e-01
-1.380203098593646587e+02 2.885899902286929719e-01
-1.380179833083927008e+02 2.886351726472879964e-01
-1.380156567574207429e+02 2.886798877111388384e-01
-1.380133302064488134e+02 2.887241124067300713e-01
-1.380110036554768840e+02 2.887678301376762624e-01
-1.380086771045049545e+02 2.888110625374832319e-01
-1.380063505535329966e+02 2.888538903905187860e-01
[truncated: 6,383,168 more chars]
