# Supplementary material for: Multipolar electric and magnetic contributions to sum-frequency generation spectra reveal biaxial interfacial water structure
Source: Nat Commun. 2026 May 13;17:4333. doi: 10.1038/s41467-026-72345-4 (PMC13172427; doi:10.1038/s41467-026-72345-4)
Supplement: Supplementary file 3 — Source data [file 41467_2026_72345_MOESM3_ESM.zip › SourceData/Fig3(j).txt]

f, b10, b30, b32
-5.211939062499998727e+03 9.893186227568591732e-05 -7.542240893235508423e-05 -1.946243860083525458e-04
-5.210896674687498489e+03 1.149001625059050687e-04 -8.290021494837903791e-05 -2.123915346087611297e-04
-5.209854286874999161e+03 1.316883165970277861e-04 -9.019559963652333675e-05 -2.294355370687312047e-04
-5.208811899062499833e+03 1.493186838147346094e-04 -9.721252854729472092e-05 -2.454927693693531522e-04
-5.207769511249999596e+03 1.676629057578361468e-04 -1.038922311303956664e-04 -2.604248850742930292e-04
-5.206727123437499358e+03 1.866454093549994549e-04 -1.101923704318490994e-04 -2.741206140212868706e-04
-5.205684735624999121e+03 2.062869931990194436e-04 -1.160378452171931241e-04 -2.863563489287720867e-04
-5.204642347812498883e+03 2.264711041187314120e-04 -1.213761285805171490e-04 -2.970029524309702323e-04
-5.203599959999999555e+03 2.469821100968282754e-04 -1.261808244991907788e-04 -3.060273792254506863e-04
-5.202557572187499318e+03 2.676752970778772597e-04 -1.304226530492573228e-04 -3.133754722076886553e-04
-5.201515184374999080e+03 2.884278598502185956e-04 -1.340967882766959504e-04 -3.190479699020776889e-04
-5.200472796562499752e+03 3.090098626320536882e-04 -1.371920659055937913e-04 -3.230554417285277143e-04
-5.199430408749999515e+03 3.291527575228789877e-04 -1.397063940997198385e-04 -3.254513086757052608e-04
-5.198388020937500187e+03 3.485157107640318654e-04 -1.416865466339683674e-04 -3.264495247665792350e-04
-5.197345633124999949e+03 3.668351266004652258e-04 -1.431745209419990736e-04 -3.262450564429264141e-04
-5.196303245312499712e+03 3.839725897156872551e-04 -1.442309436153569062e-04 -3.250658579706195502e-04
-5.195260857499999474e+03 3.997942892754966513e-04 -1.449517857804839360e-04 -3.232312196156755758e-04
-5.194218469687499237e+03 4.141160134977540388e-04 -1.454335205058989767e-04 -3.210692976470740328e-04
-5.193176081874999909e+03 4.267084293814931242e-04 -1.457528590546458016e-04 -3.188772470350556771e-04
-5.192133694062499671e+03 4.373965604732672416e-04 -1.459622712695903641e-04 -3.168573032992731534e-04
-5.191091306249999434e+03 4.461523516735560599e-04 -1.461410647300384635e-04 -3.152389541753853708e-04
-5.190048918437499196e+03 4.530456071260843343e-04 -1.463159497328409529e-04 -3.140653738848459713e-04
-5.189006530624999868e+03 4.581050530346548392e-04 -1.464616763940529290e-04 -3.132462738959150518e-04
-5.187964142812500540e+03 4.613484186982032124e-04 -1.466181191274267795e-04 -3.128686006747804778e-04
-5.186921754999999393e+03 4.629590661749962929e-04 -1.468203296408951539e-04 -3.129657389185312982e-04
-5.185879367187499156e+03 4.631235304719595624e-04 -1.470678621439639063e-04 -3.134838626266612713e-04
-5.184836979374999828e+03 4.618815838709484749e-04 -1.473451345425531302e-04 -3.143689750947201741e-04
-5.183794591562499591e+03 4.593897962353730882e-04 -1.476562967695187602e-04 -3.155929004287342968e-04
-5.182752203749999353e+03 4.557988640460701956e-04 -1.479911855134382833e-04 -3.170876764270126233e-04
-5.181709815937500025e+03 4.511719371752251134e-04 -1.483259053884665511e-04 -3.187861882869799678e-04
-5.180667428124998878e+03 4.455529986738088438e-04 -1.486485695376951667e-04 -3.206571659502450446e-04
-5.179625040312499550e+03 4.389979190816525249e-04 -1.489066537243753055e-04 -3.225625839930328391e-04
-5.178582652499999313e+03 4.315643092934056150e-04 -1.490827970322836852e-04 -3.244530586266897577e-04
-5.177540264687499075e+03 4.232999946148577330e-04 -1.492052293531059436e-04 -3.263959996615816437e-04
-5.176497876874999747e+03 4.143034013788165029e-04 -1.492814922620148922e-04 -3.283888529217511175e-04
-5.175455489062499510e+03 4.050578528641484528e-04 -1.493267223361297664e-04 -3.303673913834287890e-04
-5.174413101249999272e+03 3.963054022879981689e-04 -1.493449967287813641e-04 -3.321886960130750535e-04
-5.173370713437499944e+03 3.886079591562726504e-04 -1.493226609095155285e-04 -3.336942200514908031e-04
-5.172328325624999707e+03 3.822365637440016122e-04 -1.493401074484079218e-04 -3.350314760804894414e-04
-5.171285937812499469e+03 3.773877078613664974e-04 -1.494667532654686722e-04 -3.363278817470405965e-04
-5.170243549999998322e+03 3.742342372851295150e-04 -1.497097853891288808e-04 -3.375621126585484698e-04
-5.169201162187499904e+03 3.727341099919829147e-04 -1.501035153860329598e-04 -3.388436112370472181e-04
-5.168158774374999666e+03 3.727286946037640055e-04 -1.506566207912352464e-04 -3.402388001134287222e-04
-5.167116386562499429e+03 3.741246246652384653e-04 -1.513504591995220140e-04 -3.417362646220976539e-04
-5.166073998749999191e+03 3.767327609273767833e-04 -1.521651564932781115e-04 -3.433369662980520660e-04
-5.165031610937499863e+03 3.804183163502292586e-04 -1.531036052634629399e-04 -3.450891385537444619e-04
-5.163989223124998716e+03 3.852234114578014998e-04 -1.541182765860701182e-04 -3.468650686357862569e-04
-5.162946835312499388e+03 3.913855018250333041e-04 -1.551581814599824779e-04 -3.484785842932693598e-04
-5.161904447499999151e+03 3.990057627201579389e-04 -1.562395012414620390e-04 -3.499429525246130633e-04
-5.160862059687499823e+03 4.078745697054498263e-04 -1.573524708022896307e-04 -3.512716330600048676e-04
-5.159819671874999585e+03 4.179012385549286685e-04 -1.585221656368162994e-04 -3.525626902231969602e-04
-5.158777284062499348e+03 4.287235035057671852e-04 -1.597718631385610982e-04 -3.539478759712685755e-04
-5.157734896249999110e+03 4.400478163330172939e-04 -1.610696309232938737e-04 -3.553746009543334861e-04
-5.156692508437499782e+03 4.516899827765738984e-04 -1.624154410435747179e-04 -3.568689086303430437e-04
-5.155650120624999545e+03 4.633466749435577545e-04 -1.638076069412911157e-04 -3.584813822346195650e-04
-5.154607732812499307e+03 4.748058296769351919e-04 -1.652176676915663705e-04 -3.601694997341124628e-04
-5.153565344999999070e+03 4.858417233848949936e-04 -1.666242847686418905e-04 -3.619189127418316328e-04
-5.152522957187499742e+03 4.963394372017455565e-04 -1.680286152885688991e-04 -3.637489029325269253e-04
-5.151480569374999504e+03 5.064331779353938847e-04 -1.694495559364920557e-04 -3.656807533572605353e-04
-5.150438181562499267e+03 5.161649510175425485e-04 -1.708534427006132273e-04 -3.676159997162501141e-04
-5.149395793749999939e+03 5.253707757539800892e-04 -1.721472355839621590e-04 -3.693415853563149871e-04
-5.148353405937498792e+03 5.339741410001998994e-04 -1.732235545095133845e-04 -3.705854559707590242e-04
-5.147311018124999464e+03 5.418405994864335063e-04 -1.740124793484769817e-04 -3.711821666146033105e-04
-5.146268630312499226e+03 5.487858257610452473e-04 -1.745057125828278514e-04 -3.711450304141822656e-04
-5.145226242499999898e+03 5.547910970518741408e-04 -1.747191300549622885e-04 -3.705263407322269753e-04
-5.144183854687499661e+03 5.598030267089577384e-04 -1.746933727862969108e-04 -3.694578500924816070e-04
-5.143141466874999423e+03 5.638063075879217421e-04 -1.744975220241866474e-04 -3.681497669578178539e-04
-5.142099079062499186e+03 5.668633737852803124e-04 -1.741732306895156003e-04 -3.667135806564862286e-04
-5.141056691250000767e+03 5.690485468967547205e-04 -1.736831971989005979e-04 -3.650346436159689263e-04
-5.140014303437499620e+03 5.708106951644412478e-04 -1.730185263087964469e-04 -3.630008500762346517e-04
-5.138971915625000292e+03 5.726553357403001837e-04 -1.722532451891710284e-04 -3.607114212527419948e-04
-5.137929527812499146e+03 5.747885320936732805e-04 -1.714308987781145452e-04 -3.582442644682082050e-04
-5.136887139999999818e+03 5.773599368305150185e-04 -1.705699409574876538e-04 -3.555954301756579527e-04
-5.135844752187499580e+03 5.806935423823289012e-04 -1.696787694534708122e-04 -3.526951983534202064e-04
-5.134802364374999343e+03 5.850408707713942221e-04 -1.687641769211718713e-04 -3.495030075125414018e-04
-5.133759976562499105e+03 5.904820372953878361e-04 -1.679068242885062680e-04 -3.462390741442908349e-04
-5.132717588749999777e+03 5.968988169638767601e-04 -1.672196558025395782e-04 -3.432550966757254686e-04
-5.131675200937499540e+03 6.038903970231685120e-04 -1.667023553861866154e-04 -3.406375068928955215e-04
-5.130632813124999302e+03 6.112309851323287271e-04 -1.663637368209611980e-04 -3.384619995625391003e-04
-5.129590425312499065e+03 6.189986499759459479e-04 -1.663331707601413596e-04 -3.370618501703958789e-04
-5.128548037499999737e+03 6.270506224514148285e-04 -1.666185978475965656e-04 -3.364865428213249343e-04
-5.127505649687499499e+03 6.351800252062879577e-04 -1.671950981962371939e-04 -3.366913067019423997e-04
-5.126463261874999262e+03 6.434443371098239571e-04 -1.680793267416996295e-04 -3.376617457096349972e-04
-5.125420874062499934e+03 6.519861410670427194e-04 -1.692770378419863387e-04 -3.393722837090392829e-04
-5.124378486250000606e+03 6.607413907200869897e-04 -1.707806293370646271e-04 -3.418171928361619797e-04
-5.123336098437499459e+03 6.695642760286204132e-04 -1.725852879321412121e-04 -3.449996230302143554e-04
-5.122293710624999221e+03 6.780546461116671898e-04 -1.746861455024591896e-04 -3.489943375682183729e-04
-5.121251322812499893e+03 6.857358216985044112e-04 -1.770071339994331802e-04 -3.537091387040877774e-04
-5.120208934999999656e+03 6.925167838444152733e-04 -1.794905969707637607e-04 -3.590241711708105411e-04
-5.119166547187499418e+03 6.984079132863524244e-04 -1.820815741248236715e-04 -3.647978686704876302e-04
-5.118124159375000090e+03 7.034962223783612374e-04 -1.847073352170176016e-04 -3.708298914711378861e-04
-5.117081771562498943e+03 7.076389747562918673e-04 -1.873256715663622937e-04 -3.770440463313001148e-04
-5.116039383749999615e+03 7.107566225798846692e-04 -1.899289663828539090e-04 -3.834289505380918161e-04
-5.114996995937499378e+03 7.129447241852969854e-04 -1.925139713106433035e-04 -3.899507992310937603e-04
-5.113954608124999140e+03 7.141986814455548050e-04 -1.950457070129325474e-04 -3.965016159571441265e-04
-5.112912220312499812e+03 7.147303978707065511e-04 -1.974938040721265636e-04 -4.029349313285603075e-04
-5.111869832499999575e+03 7.148528179976545082e-04 -1.998216864846395161e-04 -4.090779775575167465e-04
-5.110827444687499337e+03 7.147534590114839248e-04 -2.020502556946898731e-04 -4.149538182708410283e-04
-5.109785056874999100e+03 7.146348692552045075e-04 -2.042306853277637646e-04 -4.206686441294428904e-04
-5.108742669062499772e+03 7.147056021400857804e-04 -2.063874538048011248e-04 -4.262654795185585399e-04
-5.107700281250000444e+03 7.151136937182348430e-04 -2.085932914344854039e-04 -4.319309871626260226e-04
-5.106657893437499297e+03 7.159828540485691601e-04 -2.108753739845463100e-04 -4.377311743364867757e-04
-5.105615505624999059e+03 7.172986139359437520e-04 -2.132695152271931924e-04 -4.437891493910653168e-04
-5.104573117812499731e+03 7.191489996827395495e-04 -2.158481878264926785e-04 -4.502814023239016454e-04
-5.103530729999999494e+03 7.218170420803963821e-04 -2.186110191160480843e-04 -4.571292287480222265e-04
-5.102488342187499256e+03 7.253777862610759179e-04 -2.215124460577047323e-04 -4.641854085733273399e-04
-5.101445954374999928e+03 7.299518532270734715e-04 -2.245531676953896414e-04 -4.714349191189773922e-04
-5.100403566562499691e+03 7.356854871551519667e-04 -2.277511583806818285e-04 -4.788890824254680642e-04
-5.099361178749999453e+03 7.424514943605029296e-04 -2.310903098319175124e-04 -4.865158197988431492e-04
-5.098318790937499216e+03 7.499997154311281852e-04 -2.344792687255567020e-04 -4.941183473602719358e-04
-5.097276403124999888e+03 7.582395185904662127e-04 -2.378506673769634878e-04 -5.015420354937980083e-04
-5.096234015312499650e+03 7.672508626593975032e-04 -2.411914437459201108e-04 -5.087721794324638960e-04
-5.095191627499999413e+03 7.768797992264721806e-04 -2.444529062872108425e-04 -5.157491308647181756e-04
-5.094149239687499175e+03 7.868463277977893544e-04 -2.475520084006295886e-04 -5.223223417682637320e-04
-5.093106851874999847e+03 7.968882742088600904e-04 -2.504121201447549717e-04 -5.283209972893711855e-04
-5.092064464062500520e+03 8.069266820940972605e-04 -2.530272493602748487e-04 -5.337189732709331138e-04
-5.091022076249998463e+03 8.170818274696292670e-04 -2.553782716826977217e-04 -5.384404653004845045e-04
-5.089979688437499135e+03 8.271780721366616893e-04 -2.573709369970830427e-04 -5.422763268231802370e-04
-5.088937300624999807e+03 8.371542246817482514e-04 -2.588619604183617969e-04 -5.448486293568855204e-04
-5.087894912812499570e+03 8.472458598454953114e-04 -2.598332533404906796e-04 -5.460307815985531062e-04
-5.086852524999999332e+03 8.574915731670103205e-04 -2.603334232830784717e-04 -5.459043962593861403e-04
-5.085810137187499095e+03 8.676114371750788101e-04 -2.603566486583023089e-04 -5.444901660206466791e-04
-5.084767749374998857e+03 8.771666331891709873e-04 -2.598906628896684298e-04 -5.418305573780915789e-04
-5.083725361562499529e+03 8.857548715005680992e-04 -2.589812910078151008e-04 -5.381208994774962879e-04
-5.082682973749999292e+03 8.930137030254965518e-04 -2.577729463322289130e-04 -5.338239517780630486e-04
-5.081640585937499964e+03 8.986884640444098033e-04 -2.564000703894360315e-04 -5.293495038201325624e-04
-5.080598198124999726e+03 9.026719240976932958e-04 -2.549813130477260239e-04 -5.250372748812360537e-04
-5.079555810312499489e+03 9.047817380988387856e-04 -2.535653092977638084e-04 -5.210701533206446969e-04
-5.078513422499999251e+03 9.048668699668556544e-04 -2.521530945001166312e-04 -5.175003156993731668e-04
-5.077471034687499923e+03 9.031248027524321764e-04 -2.507811332493206451e-04 -5.143883149696301931e-04
-5.076428646874999686e+03 8.999730095998434735e-04 -2.494688716529660914e-04 -5.117015008805007436e-04
-5.075386259062499448e+03 8.956009847327675273e-04 -2.482062732394086941e-04 -5.093733686133578584e-04
-5.074343871249999211e+03 8.901343421331267330e-04 -2.469909595228463148e-04 -5.073786239983538084e-04
-5.073301483437499883e+03 8.838770028533427057e-04 -2.458427378803363359e-04 -5.057128420162971399e-04
-5.072259095624999645e+03 8.770245395619214119e-04 -2.447526077260695453e-04 -5.043121457187680311e-04
-5.071216707812499408e+03 8.697136032139253558e-04 -2.437581946335739126e-04 -5.032502975859070964e-04
-5.070174319999999170e+03 8.620606597030201811e-04 -2.429195269298197336e-04 -5.026579581385102590e-04
-5.069131932187499842e+03 8.540539767785311227e-04 -2.422981718073209233e-04 -5.027002227395253051e-04
-5.068089544374998695e+03 8.457383141980941502e-04 -2.419867550778955238e-04 -5.036064246214288142e-04
-5.067047156562499367e+03 8.372478584236564330e-04 -2.420605186929835533e-04 -5.055336604596460254e-04
-5.066004768749999130e+03 8.288079387720086785e-04 -2.425487308938713412e-04 -5.085080596545413613e-04
-5.064962380937499802e+03 8.208094352815150773e-04 -2.434219321365971972e-04 -5.123536219744922061e-04
-5.063919993124999564e+03 8.134889743361424898e-04 -2.446343321438619774e-04 -5.169075374981293818e-04
-5.062877605312499327e+03 8.071421446667614852e-04 -2.461590588976817341e-04 -5.220701784984577891e-04
-5.061835217499999089e+03 8.020520240284025699e-04 -2.479698783403456704e-04 -5.277097863430390895e-04
-5.060792829687500671e+03 7.982528068144027766e-04 -2.500041122746082985e-04 -5.336480656196624381e-04
-5.059750441874999524e+03 7.956576142838534546e-04 -2.522089184633316159e-04 -5.397646625068899286e-04
-5.058708054062499286e+03 7.941377696770758610e-04 -2.545286534229466231e-04 -5.459448805223960201e-04
-5.057665666249999958e+03 7.937369905193409920e-04 -2.569815918683422988e-04 -5.522474609440667292e-04
-5.056623278437499721e+03 7.942927254830185399e-04 -2.596177242432649878e-04 -5.588427922719507767e-04
-5.055580890624999483e+03 7.954183328241209040e-04 -2.624478900379922171e-04 -5.658120155590429419e-04
-5.054538502812499246e+03 7.970519746133275518e-04 -2.655141263819954241e-04 -5.732616050004633954e-04
-5.053496114999999918e+03 7.990280717990577144e-04 -2.688082941247875056e-04 -5.812123149800008538e-04
-5.052453727187499680e+03 8.010101978629556238e-04 -2.722438309730563447e-04 -5.894938447747802551e-04
-5.051411339374999443e+03 8.027715182540857801e-04 -2.757353401119806138e-04 -5.979000134532109351e-04
-5.050368951562499205e+03 8.042029075697108538e-04 -2.792550222156263201e-04 -6.063638372442887179e-04
-5.049326563749999877e+03 8.055301392425966676e-04 -2.828321536532017668e-04 -6.149208713766217112e-04
-5.048284175937499640e+03 8.066474479747716073e-04 -2.864854769811820963e-04 -6.236454694751400072e-04
-5.047241788124999402e+03 8.070838881840089766e-04 -2.901803307829084596e-04 -6.325399492187047190e-04
-5.046199400312499165e+03 8.066707566490056037e-04 -2.938369652822540412e-04 -6.414525625941028524e-04
-5.045157012500000747e+03 8.055085549077877155e-04 -2.973782608711262937e-04 -6.502033422562431171e-04
-5.044114624687498690e+03 8.039121585125754040e-04 -3.007851342982448078e-04 -6.587063128198800306e-04
-5.043072236874999362e+03 8.023279599771757998e-04 -3.040585904793160045e-04 -6.668904879456761126e-04
-5.042029849062499125e+03 8.010444421009863501e-04 -3.071047353442638798e-04 -6.744683248903838094e-04
-5.040987461249999797e+03 8.003007394545623519e-04 -3.098211472083400278e-04 -6.811329903649199387e-04
-5.039945073437499559e+03 8.002259620351328748e-04 -3.121766902311510984e-04 -6.867650609808186903e-04
-5.038902685624999322e+03 8.008271901638934704e-04 -3.141934926048712195e-04 -6.914056510785795842e-04
-5.037860297812499084e+03 8.020172500801669990e-04 -3.158885995151994829e-04 -6.951044061248417552e-04
-5.036817909999999756e+03 8.035826457369676457e-04 -3.172494205284985503e-04 -6.978647143889288437e-04
-5.035775522187499519e+03 8.055007904450795170e-04 -3.182726208836031347e-04 -6.997018837328278576e-04
-5.034733134374999281e+03 8.079209064152695048e-04 -3.189903474435571134e-04 -7.007004577214415424e-04
-5.033690746562498134e+03 8.109441618978872066e-04 -3.194415865448633584e-04 -7.009238768692197018e-04
-5.032648358749999716e+03 8.144706195590323055e-04 -3.196604287668757221e-04 -7.004722772146205600e-04
-5.031605970937499478e+03 8.183912530451053959e-04 -3.197430956185928958e-04 -6.996312546243802118e-04
-5.030563583124999241e+03 8.224265100623233404e-04 -3.197348179880953479e-04 -6.985618757203706716e-04
-5.029521195312499913e+03 8.261758541481911515e-04 -3.196224918096803123e-04 -6.973075001835671825e-04
-5.028478807499999675e+03 8.295713153431480543e-04 -3.193794098534335872e-04 -6.958176275178989132e-04
-5.027436419687498528e+03 8.327586431420593146e-04 -3.190238350868970785e-04 -6.941261186105032429e-04
-5.026394031874999200e+03 8.358999426650541706e-04 -3.186819976250172847e-04 -6.925580019369388012e-04
-5.025351644062499872e+03 8.389830679672103785e-04 -3.185125459902251612e-04 -6.915644246925698293e-04
-5.024309256249999635e+03 8.418924766824808234e-04 -3.185480152880475614e-04 -6.912803596009351381e-04
-5.023266868437499397e+03 8.444511947933079719e-04 -3.187707265551839217e-04 -6.916930275347106831e-04
-5.022224480624999160e+03 8.463478411184522385e-04 -3.191638364941376494e-04 -6.927915239692913505e-04
-5.021182092812499832e+03 8.475463811633401684e-04 -3.196589229217303130e-04 -6.943723506151127474e-04
-5.020139704999999594e+03 8.482026733572969445e-04 -3.202559795093830840e-04 -6.963754542390350032e-04
-5.019097317187499357e+03 8.486311710547680878e-04 -3.210598716579358839e-04 -6.990167113738323485e-04
-5.018054929374999119e+03 8.491129507334732422e-04 -3.221734364590275908e-04 -7.025106137122885024e-04
-5.017012541562499791e+03 8.496076216887872004e-04 -3.235807729290582292e-04 -7.068041926652577755e-04
-5.015970153749999554e+03 8.503843751462842986e-04 -3.252365788933273319e-04 -7.117097483980457237e-04
-5.014927765937499316e+03 8.518582455846496638e-04 -3.271345801514482328e-04 -7.171050504822807899e-04
-5.013885378124999079e+03 8.539705132622186536e-04 -3.292346591183227728e-04 -7.228700847798798625e-04
-5.012842990312499751e+03 8.566135421058753731e-04 -3.315509576666629391e-04 -7.290335221611248017e-04
-5.011800602499999513e+03 8.597706330236949213e-04 -3.340802532036786726e-04 -7.355906468669417891e-04
-5.010758214687498366e+03 8.631578978235324552e-04 -3.366877512411009131e-04 -7.422595464541649002e-04
-5.009715826874999948e+03 8.664670866612566181e-04 -3.392563443269149817e-04 -7.487860583317736390e-04
-5.008673439062499710e+03 8.694812659966640045e-04 -3.417471948364272580e-04 -7.551104299619580988e-04
-5.007631051249999473e+03 8.718407626984494554e-04 -3.441514637179515215e-04 -7.612839823017722267e-04
-5.006588663437499235e+03 8.736359750632167933e-04 -3.464346756678210741e-04 -7.671933830395553672e-04
-5.005546275624999907e+03 8.751392198269459643e-04 -3.485543298855836906e-04 -7.726715230563185833e-04
-5.004503887812498760e+03 8.762422856539715636e-04 -3.504585722242535475e-04 -7.776012134220114521e-04
-5.003461499999999432e+03 8.766385885904297640e-04 -3.520958449339806062e-04 -7.819063720844849318e-04
-5.002419112187499195e+03 8.760114763985258788e-04 -3.534229281714942991e-04 -7.855354299154892420e-04
-5.001376724374999867e+03 8.741370812861491268e-04 -3.544725593692045918e-04 -7.886204265419008343e-04
-5.000334336562499630e+03 8.708934192046417820e-04 -3.553188798170575083e-04 -7.913924728659852206e-04
-4.999291948749999392e+03 8.665442634027222847e-04 -3.560282539052105370e-04 -7.940005272226758910e-04
-4.998249560937499155e+03 8.615126502050610580e-04 -3.567104175515135932e-04 -7.966542659663148826e-04
-4.997207173124999827e+03 8.559390114982561287e-04 -3.574734000764697535e-04 -7.996032092273141524e-04
-4.996164785312499589e+03 8.498498311932026596e-04 -3.584076591233932205e-04 -8.030903702559331284e-04
-4.995122397499999352e+03 8.434606228321976868e-04 -3.595344024959885821e-04 -8.071312299983552079e-04
-4.994080009687499114e+03 8.369372409788027219e-04 -3.608007196769369559e-04 -8.115361729844699189e-04
-4.993037621874999786e+03 8.303011018751334151e-04 -3.621971213412790132e-04 -8.162928190812501284e-04
-4.991995234062500458e+03 8.235686317479382502e-04 -3.637452984186570894e-04 -8.214940157291234944e-04
-4.990952846249999311e+03 8.167969306901608478e-04 -3.654360691391127453e-04 -8.271328832351926199e-04
-4.989910458437499074e+03 8.104072271536699734e-04 -3.672036104011493045e-04 -8.329746467378212806e-04
-4.988868070624999746e+03 8.047909905283941135e-04 -3.689542977391641119e-04 -8.386990668150842146e-04
-4.987825682812500418e+03 8.000774792009746408e-04 -3.706454349959340346e-04 -8.441699534138546752e-04
-4.986783294999999271e+03 7.965134367151348619e-04 -3.722531867999801219e-04 -8.492670325468200691e-04
-4.985740907187499943e+03 7.942351277573817285e-04 -3.736779990219561373e-04 -8.536823544787766572e-04
-4.984698519374999705e+03 7.934053668202177122e-04 -3.748362658546610673e-04 -8.571248938845417052e-04
-4.983656131562499468e+03 7.941948767407688717e-04 -3.757380387159300113e-04 -8.595559622469742863e-04
-4.982613743749999230e+03 7.965954471209331453e-04 -3.763105282723385055e-04 -8.607650300720766541e-04
-4.981571355937500812e+03 8.005492168584933026e-04 -3.765097447717393668e-04 -8.606307849109151586e-04
-4.980528968124998755e+03 8.060283325608668401e-04 -3.764100162895481975e-04 -8.593529862613384076e-04
-4.979486580312499427e+03 8.128099092645033746e-04 -3.759810018226000176e-04 -8.568943725045768522e-04
-4.978444192499999190e+03 8.202325157934257146e-04 -3.750693443644051114e-04 -8.529785317522045563e-04
-4.977401804687499862e+03 8.276198480031727060e-04 -3.735243989699398460e-04 -8.473436521972425774e-04
-4.976359416874999624e+03 8.345123246093657902e-04 -3.713139565643190881e-04 -8.399949110959971984e-04
-4.975317029062499387e+03 8.403510165333206430e-04 -3.684703547414600305e-04 -8.311235720825573426e-04
-4.974274641249999149e+03 8.446799462481339744e-04 -3.650229510536339068e-04 -8.209017624698228136e-04
-4.973232253437499821e+03 8.471259586410555395e-04 -3.610013338794014568e-04 -8.094957829128957829e-04
-4.972189865624999584e+03 8.474263814862377552e-04 -3.564616823066275126e-04 -7.971298043593645329e-04
-4.971147477812499346e+03 8.454973966706443153e-04 -3.514757252867948883e-04 -7.840202003971236643e-04
-4.970105089999998199e+03 8.413901902631109502e-04 -3.461280978585985746e-04 -7.703878290004531181e-04
-4.969062702187499781e+03 8.353324611932840199e-04 -3.405703848043053366e-04 -7.566079891207695175e-04
-4.968020314374999543e+03 8.274314330726302742e-04 -3.348968256834461486e-04 -7.429139191106979168e-04
-4.966977926562499306e+03 8.179980532401489538e-04 -3.291798979051336282e-04 -7.294389211397596341e-04
-4.965935538749999068e+03 8.072599398160402616e-04 -3.235359812132140443e-04 -7.164554346122704994e-04
-4.964893150937499740e+03 7.951795399865043204e-04 -3.180615933934876835e-04 -7.042278299240797412e-04
-4.963850763124998593e+03 7.819476332791595397e-04 -3.128764282226589562e-04 -6.930360085684909247e-04
-4.962808375312499265e+03 7.678379352408438085e-04 -3.080640089100144738e-04 -6.830378673412529095e-04
-4.961765987499999937e+03 7.529552643833732975e-04 -3.036640011488637037e-04 -6.743073649752835772e-04
-4.960723599687499700e+03 7.375883270504260880e-04 -2.997165886427793241e-04 -6.668813344075591801e-04
-4.959681211874999462e+03 7.221329940964168418e-04 -2.961986626731937292e-04 -6.605973982320715232e-04
-4.958638824062499225e+03 7.067338910055772326e-04 -2.930302322045828778e-04 -6.552021238837797733e-04
-4.957596436249999897e+03 6.915945927331263810e-04 -2.901362257449224043e-04 -6.504528356922128444e-04
-4.956554048437499659e+03 6.771877925103487886e-04 -2.874674623306988619e-04 -6.461336899169174480e-04
-4.955511660624999422e+03 6.641236964264933757e-04 -2.849887134724979495e-04 -6.420325636587135166e-04
-4.954469272812499185e+03 6.527168496326134130e-04 -2.827291137147096962e-04 -6.381588486755321917e-04
-4.953426884999999857e+03 6.430598341698945874e-04 -2.807450919521406137e-04 -6.346479839918450468e-04
-4.952384497187499619e+03 6.352425782465111670e-04 -2.790555074838252576e-04 -6.315212836489568753e-04
-4.951342109374999382e+03 6.294917139990081727e-04 -2.776502955637676334e-04 -6.286821854581319067e-04
-4.950299721562499144e+03 6.259283523251050595e-04 -2.764798562120844615e-04 -6.259656045358697428e-04
-4.949257333749999816e+03 6.241853044561454901e-04 -2.755339396268904613e-04 -6.234249665881302005e-04
-4.948214945937499579e+03 6.240632273734350805e-04 -2.748044756588482671e-04 -6.210802990341872604e-04
-4.947172558124999341e+03 6.255045712461585914e-04 -2.742399484171474579e-04 -6.188027086842714250e-04
-4.946130170312499104e+03 6.281067120536342830e-04 -2.737591551849347191e-04 -6.164696710904078768e-04
-4.945087782499999776e+03 6.314683338648790405e-04 -2.732259172997961671e-04 -6.138159888091818638e-04
-4.944045394687499538e+03 6.353643332394800884e-04 -2.724917922264179075e-04 -6.105120372005245740e-04
-4.943003006874999301e+03 6.394122239544604552e-04 -2.714547114846259553e-04 -6.063766030123742424e-04
-4.941960619062499973e+03 6.432682406676204978e-04 -2.701325928707314799e-04 -6.015408345303462122e-04
-4.940918231250000645e+03 6.466928045340924851e-04 -2.685481556901012914e-04 -5.961348857298098174e-04
-4.939875843437500407e+03 6.491104202690195068e-04 -2.666526068790352872e-04 -5.901705446478258590e-04
-4.938833455624999260e+03 6.502313010821288760e-04 -2.644432765894049191e-04 -5.837232492492153103e-04
-4.937791067812499932e+03 6.501331601944930916e-04 -2.619480127318246751e-04 -5.768548532331462626e-04
-4.936748679999999695e+03 6.488079693730582206e-04 -2.592224623632170279e-04 -5.697132113980508776e-04
-4.935706292187499457e+03 6.462908353307833791e-04 -2.563040072799220581e-04 -5.623758786317632069e-04
-4.934663904375000129e+03 6.426590878099637961e-04 -2.531474171820846208e-04 -5.546863532744513402e-04
-4.933621516562499892e+03 6.377153849915913027e-04 -2.497293112171179068e-04 -5.466248937725936988e-04
-4.932579128749999654e+03 6.313319743339662138e-04 -2.460799106749971227e-04 -5.383019028058913871e-04
-4.931536740937499417e+03 6.235891464338967150e-04 -2.422320579264480021e-04 -5.297775844851352516e-04
-4.930494353124999179e+03 6.144933474388862820e-04 -2.382319375017879419e-04 -5.211619941520083486e-04
-4.929451965312499851e+03 6.042049172670399971e-04 -2.341266646497033583e-04 -5.125333725995881396e-04
-4.928409577499999614e+03 5.927940044913747233e-04 -2.298919839656302728e-04 -5.037949025648355951e-04
-4.927367189687499376e+03 5.802152194870792553e-04 -2.255006789090460663e-04 -4.948705871215728323e-04
-4.926324801874999139e+03 5.665753515344118659e-04 -2.209618967659178587e-04 -4.857490590696324326e-04
-4.925282414062499811e+03 5.519105993710731383e-04 -2.162779083383192639e-04 -4.764185964091620113e-04
-4.924240026250000483e+03 5.363484687963221507e-04 -2.114912656350792389e-04 -4.669645092544370650e-04
-4.923197638437498426e+03 5.201420081910135360e-04 -2.066521367500469275e-04 -4.574586984204259818e-04
-4.922155250624999098e+03 5.035401096848228768e-04 -2.017776835579145522e-04 -4.478844007146843176e-04
-4.921112862812499770e+03 4.869080736943844512e-04 -1.968605492600125086e-04 -4.381389152806514260e-04
-4.920070474999999533e+03 4.706307972700683089e-04 -1.918709449319020571e-04 -4.280553123801829124e-04
-4.919028087187499295e+03 4.549971728262935944e-04 -1.867952274199191761e-04 -4.175277524343934399e-04
-4.917985699374999967e+03 4.402567519481503737e-04 -1.816673447979210299e-04 -4.065885527714101786e-04
-4.916943311562498820e+03 4.265863968770712577e-04 -1.765015048503251153e-04 -3.952453553772427848e-04
-4.915900923749999492e+03 4.140665791715909382e-04 -1.712952706472454655e-04 -3.834707231969002733e-04
-4.914858535937499255e+03 4.027282858630958193e-04 -1.660703645243235551e-04 -3.713169664537111208e-04
-4.913816148124999927e+03 3.925507323665353913e-04 -1.608736849880195287e-04 -3.589221446531093863e-04
-4.912773760312498780e+03 3.835043222727215362e-04 -1.557269427747415952e-04 -3.463564476866599624e-04
-4.911731372499999452e+03 3.756470252551063322e-04 -1.505916468637908529e-04 -3.335234582335339744e-04
-4.910688984687499214e+03 3.689698480096727067e-04 -1.454590710860560591e-04 -3.204252052850811933e-04
-4.909646596874999886e+03 3.633395399592078919e-04 -1.403350307009227380e-04 -3.071209952135436558e-04
-4.908604209062499649e+03 3.588310473060415647e-04 -1.352508960447925171e-04 -2.936840828134798173e-04
-4.907561821249998502e+03 3.554174076380101142e-04 -1.302542847207193626e-04 -2.802629670464119502e-04
-4.906519433437499174e+03 3.529036242454159982e-04 -1.253895668285194532e-04 -2.670314953767915470e-04
-4.905477045624999846e+03 3.512107164012966500e-04 -1.207004277058696019e-04 -2.541251762437428635e-04
-4.904434657812499609e+03 3.502055209287947553e-04 -1.162199178471131391e-04 -2.416687801793072302e-04
-4.903392269999999371e+03 3.494824331656688331e-04 -1.119524835567056243e-04 -2.297746983068634776e-04
-4.902349882187499134e+03 3.488451869843182994e-04 -1.078839321506922568e-04 -2.184519049093372814e-04
-4.901307494374999806e+03 3.483875182988371952e-04 -1.040080947982000221e-04 -2.076640065896777061e-04
-4.900265106562500478e+03 3.481136267729278760e-04 -1.002954257353876185e-04 -1.973326558979160720e-04
-4.899222718749999331e+03 3.480346987931094184e-04 -9.672019920618887996e-05 -1.873871508768467557e-04
-4.898180330937499093e+03 3.479160911187089127e-04 -9.330240142934299549e-05 -1.779237740461995566e-04
-4.897137943124999765e+03 3.475660947476734647e-04 -9.007986877936397679e-05 -1.690797745936228978e-04
-4.896095555312499528e+03 3.470171047460336527e-04 -8.706712690688078152e-05 -1.608905273272498318e-04
-4.895053167499999290e+03 3.461705535454606361e-04 -8.424002604515852240e-05 -1.533158358982745129e-04
-4.894010779687500872e+03 3.448989430943007911e-04 -8.159630838014757216e-05 -1.463807958127024843e-04
-4.892968391874999725e+03 3.433512274700493473e-04 -7.910967609387804409e-05 -1.399701501904554804e-04
-4.891926004062499487e+03 3.417463652881480140e-04 -7.669390859717452769e-05 -1.337902591886039609e-04
-4.890883616249999250e+03 3.400764667289712007e-04 -7.425414660079152171e-05 -1.275793480337226429e-04
-4.889841228437499922e+03 3.384209348395859798e-04 -7.175389622016824394e-05 -1.212099832178001026e-04
-4.888798840624999684e+03 3.368561219080281211e-04 -6.920983480862849611e-05 -1.147014098311638093e-04
-4.887756452812499447e+03 3.354690659327520656e-04 -6.663513261210265634e-05 -1.080642607413100813e-04
-4.886714064999999209e+03 3.345016077563042279e-04 -6.403951129445226685e-05 -1.012633624147083741e-04
-4.885671677187499881e+03 3.339927052444216960e-04 -6.139072139740846419e-05 -9.420365503014779070e-05
-4.884629289374998734e+03 3.340139021707198863e-04 -5.868082808990222600e-05 -8.685074351237282787e-05
-4.883586901562500316e+03 3.346962674151046494e-04 -5.594200556399966728e-05 -7.925455586121145412e-05
-4.882544513749999169e+03 3.359894661659098268e-04 -5.319280316038332184e-05 -7.146695418789250024e-05
-4.881502125937499841e+03 3.378857073293020717e-04 -5.046101430807802782e-05 -6.355562889491010400e-05
-4.880459738124999603e+03 3.404288773370941828e-04 -4.778478318395658645e-05 -5.560905517799776627e-05
-4.879417350312499366e+03 3.434453397134830952e-04 -4.515902603067900166e-05 -4.765264494914021317e-05
-4.878374962499999128e+03 3.466827564639941590e-04 -4.259819181038718849e-05 -3.978845097771959750e-05
-4.877332574687500710e+03 3.498218880349286295e-04 -4.011125734499538679e-05 -3.212058824559596901e-05
-4.876290186874999563e+03 3.524570504434487652e-04 -3.769272299898450445e-05 -2.472908765820524204e-05
-4.875247799062499325e+03 3.543361911562414607e-04 -3.538895813741341770e-05 -1.779738237164722270e-05
-4.874205411249999088e+03 3.553620763358695004e-04 -3.323994628153667465e-05 -1.145380033684318390e-05
-4.873163023437499760e+03 3.555106627881999908e-04 -3.123431549577547316e-05 -5.675052523458364182e-06
-4.872120635624999522e+03 3.547939629278659191e-04 -2.936058420854951098e-05 -4.350113786931332528e-07
-4.871078247812500194e+03 3.531739122697812841e-04 -2.762110110215151439e-05 4.243092304438769961e-06
-4.870035859999999957e+03 3.505750121212910554e-04 -2.600008476378351839e-05 8.375599118899966882e-06
-4.868993472187499719e+03 3.471104347158981821e-04 -2.449273775208663355e-05 1.199535667671154021e-05
-4.867951084374999482e+03 3.429561796923151734e-04 -2.308580023164603012e-05 1.517840889270457797e-05
-4.866908696562499244e+03 3.382096716885432870e-04 -2.177621819135301242e-05 1.795891051155284551e-05
-4.865866308749999916e+03 3.328376894310023574e-04 -2.056065188995725036e-05 2.033574314994104397e-05
-4.864823920937499679e+03 3.268097562432106394e-04 -1.941693095398861653e-05 2.234927193792584407e-05
-4.863781533124999441e+03 3.202271244238020674e-04 -1.832847073216135476e-05 2.405801104646110137e-05
-4.862739145312499204e+03 3.132613097673539741e-04 -1.729599123339601579e-05 2.549437768069799892e-05
-4.861696757499999876e+03 3.060736759701702145e-04 -1.631095823415987841e-05 2.671534838614212347e-05
-4.860654369687500548e+03 2.987379412968713772e-04 -1.536199704622895907e-05 2.777314789371517457e-05
-4.859611981874999401e+03 2.912777383500266232e-04 -1.448286438266837383e-05 2.858016362321170767e-05
-4.858569594062499164e+03 2.838290981930605443e-04 -1.369115048712621040e-05 2.911215123420056263e-05
-4.857527206249999836e+03 2.765778966184200449e-04 -1.294914151408153609e-05 2.951485068478339064e-05
-4.856484818437499598e+03 2.696665944780825947e-04 -1.221847931852891928e-05 2.993169537677868610e-05
-4.855442430624999361e+03 2.631879195403775029e-04 -1.149026670332578406e-05 3.041550450005405364e-05
-4.854400042812499123e+03 2.573438189164868064e-04 -1.077642782800767031e-05 3.098609244091852442e-05
-4.853357654999999795e+03 2.523414083779547184e-04 -1.006281322660120021e-05 3.173481694472527902e-05
-4.852315267187499558e+03 2.480302548034193531e-04 -9.330764650927491735e-06 3.267538323195051539e-05
-4.851272879374999320e+03 2.442189644781459336e-04 -8.597670424237531056e-06 3.371483777701294058e-05
-4.850230491562499083e+03 2.408770312985868145e-04 -7.893424428567670243e-06 3.476880116198280743e-05
-4.849188103749999755e+03 2.379530134302626563e-04 -7.225365441533057096e-06 3.580715393802528178e-05
-4.848145715937499517e+03 2.353717424633375082e-04 -6.594097186386963464e-06 3.681516558301034872e-05
-4.847103328124999280e+03 2.329715228462056779e-04 -6.005855692163513950e-06 3.774330052885180531e-05
-4.846060940312499952e+03 2.305133061082589461e-04 -5.450163162913179361e-06 3.856888339131235837e-05
-4.845018552499999714e+03 2.279182382713859612e-04 -4.922877375789024426e-06 3.929200377623734137e-05
-4.843976164687498567e+03 2.251156819583984860e-04 -4.411523036690559864e-06 3.993790915703564670e-05
-4.842933776874999239e+03 2.219121582628368354e-04 -3.878019144984123494e-06 4.056973362686262547e-05
-4.841891389062499911e+03 2.183370181514321601e-04 -3.295576755990095020e-06 4.126828807939941134e-05
-4.840849001249999674e+03 2.145648783637615952e-04 -2.664123792783841696e-06 4.207565462839481257e-05
-4.839806613437499436e+03 2.105965412279947819e-04 -1.992091827094199437e-06 4.296658244179252440e-05
-4.838764225624999199e+03 2.064555450108605805e-04 -1.314586024748433863e-06 4.384942716018535631e-05
-4.837721837812499871e+03 2.022697370056239941e-04 -6.526305357947693434e-07 4.470372244895262615e-05
-4.836679450000000543e+03 1.983151889257085069e-04 -8.408157627088722982e-09 4.559539348869639895e-05
-4.835637062187499396e+03 1.948297208817638838e-04 6.257317965103671380e-07 4.660392210015513705e-05
-4.834594674374999158e+03 1.919832423607560656e-04 1.282071383948588842e-06 4.785505967293219925e-05
-4.833552286562499830e+03 1.898305506995214291e-04 2.002696057163561953e-06 4.946960980145419527e-05
-4.832509898749999593e+03 1.882219761887273999e-04 2.825568289437149631e-06 5.150611122943968517e-05
-4.831467510937499355e+03 1.871295859543730929e-04 3.749960113732205068e-06 5.395942744672694934e-05
-4.830425123124999118e+03 1.865618126777792839e-04 4.752889955433807011e-06 5.677574060396390915e-05
-4.829382735312499790e+03 1.865215354464838486e-04 5.814084286039619876e-06 5.990332420345176269e-05
-4.828340347499999552e+03 1.870138863843948172e-04 6.891529961281649202e-06 6.322991659155684598e-05
-4.827297959687498405e+03 1.880012219399870095e-04 7.930564396202305298e-06 6.659232346858548295e-05
-4.826255571874999987e+03 1.894355476525777515e-04 8.906267128811826811e-06 6.990482871921534875e-05
-4.825213184062499749e+03 1.913688352982706572e-04 9.817902352809622582e-06 7.317082893512309044e-05
-4.824170796249999512e+03 1.938592584083849424e-04 1.064637998089909419e-05 7.635120280642511089e-05
-4.823128408437499274e+03 1.968693328227127102e-04 1.136854332517937787e-05 7.937924372132666273e-05
-4.822086020624999946e+03 2.002545102664396405e-04 1.200310562983434216e-05 8.226814680186891177e-05
-4.821043632812499709e+03 2.038214570084480922e-04 1.254873181999009780e-05 8.495270165939326215e-05
-4.820001245000000381e+03 2.074175050242000815e-04 1.298642711008192520e-05 8.733019513604209632e-05
-4.818958857187499234e+03 2.109376233489105646e-04 1.332721044894324303e-05 8.939841813804880329e-05
-4.817916469374999906e+03 2.142796249530479972e-04 1.357176002617381440e-05 9.113448584446907875e-05
-4.816874081562499669e+03 2.173752353329743651e-04 1.370643197096641663e-05 9.247401378761575255e-05
-4.815831693749999431e+03 2.202204997251780969e-04 1.372420129886915584e-05 9.338939959628800780e-05
-4.814789305937499194e+03 2.226907877313384079e-04 1.363734587837363264e-05 9.388733585778283265e-05
-4.813746918125000775e+03 2.245331247800173326e-04 1.345983437306937744e-05 9.394891256676624232e-05
-4.812704530312498719e+03 2.256277203658772735e-04 1.318039228359551933e-05 9.352108941214598266e-05
-4.811662142499999391e+03 2.260772070249861135e-04 1.278617819518400040e-05 9.259933379582011199e-05
-4.810619754687499153e+03 2.260070815645836119e-04 1.226984137489805756e-05 9.120012971591756688e-05
-4.809577366874999825e+03 2.254177640453182516e-04 1.163709692883177091e-05 8.934422533490080749e-05
-4.808534979062499588e+03 2.242256191983275557e-04 1.091365087809255287e-05 8.708598692485832197e-05
-4.807492591249999350e+03 2.224110312620297442e-04 1.013698889157045311e-05 8.452164263801661254e-05
-4.806450203437499113e+03 2.201325670529365880e-04 9.335581449691072976e-06 8.176768490470988316e-05
-4.805407815624999785e+03 2.175435729358189056e-04 8.517832106036098212e-06 7.888350262690722772e-05
-4.804365427812498638e+03 2.147280495661256939e-04 7.713728121518287801e-06 7.597028445855571565e-05
-4.803323039999999310e+03 2.118241822973427452e-04 6.958431062873619162e-06 7.316253174455146881e-05
-4.802280652187499982e+03 2.090315044061288017e-04 6.262236207459908923e-06 7.053868037776799514e-05
-4.801238264374999744e+03 2.064652083762888489e-04 5.628433138531135301e-06 6.813993366773326188e-05
-4.800195876562499507e+03 2.040565355423083207e-04 5.074173144689364160e-06 6.599982481243557163e-05
-4.799153488749999269e+03 2.017096326413165338e-04 4.639357917293420387e-06 6.421070840386642080e-05
-4.798111100937499941e+03 1.994166990243586093e-04 4.362861389492791694e-06 6.288655642634339009e-05
-4.797068713124998794e+03 1.971302258456081704e-04 4.264949870734578613e-06 6.207658365541412636e-05
-4.796026325312499466e+03 1.947428137970241531e-04 4.347878752272103742e-06 6.176251789902612347e-05
-4.794983937499999229e+03 1.923733945218123777e-04 4.590118654180827570e-06 6.191175942477368760e-05
-4.793941549687499901e+03 1.901394276708063516e-04 4.966672136958419431e-06 6.248033224636880228e-05
-4.792899161874999663e+03 1.880343153374780627e-04 5.460751458888287025e-06 6.341743882764127747e-05
-4.791856774062499426e+03 1.860862733533326114e-04 6.043480809981803492e-06 6.465444368904190873e-05
-4.790814386249999188e+03 1.842564366902262627e-04 6.694241519091188760e-06 6.612063479899984823e-05
-4.789771998437499860e+03 1.824958833428903370e-04 7.398282214828787039e-06 6.775383198290505491e-05
-4.788729610624999623e+03 1.808311873066930004e-04 8.143922484555174088e-06 6.952719236701355402e-05
-4.787687222812500295e+03 1.793723497563311459e-04 8.930098150058941335e-06 7.146554022140184058e-05
-4.786644834999998238e+03 1.780444215486591303e-04 9.763716028732876960e-06 7.356645973061014124e-05
-4.785602447187499820e+03 1.766787002109071242e-04 1.065922091035656211e-05 7.582061781035733233e-05
-4.784560059374999582e+03 1.752706780460553315e-04 1.160717393140786331e-05 7.819370452643553790e-05
-4.783517671562499345e+03 1.737675304621401611e-04 1.260652912501614191e-05 8.066653193393215359e-05
-4.782475283749999107e+03 1.721421962341802923e-04 1.364697089002552197e-05 8.319801892094515867e-05
-4.781432895937499779e+03 1.705636236428723020e-04 1.467097527071671617e-05 8.566777748647826595e-05
-4.780390508124998632e+03 1.691777847543499461e-04 1.562923319938245152e-05 8.797786819972373080e-05
-4.779348120312499304e+03 1.679294183985819864e-04 1.651395524488485345e-05 9.009249392263588192e-05
-4.778305732499999976e+03 1.667522094689534050e-04 1.732901844790471263e-05 9.200762308402240836e-05
-4.777263344687499739e+03 1.655697816222049883e-04 1.804821904499064262e-05 9.363338647684530758e-05
-4.776220956874999501e+03 1.642370847141074125e-04 1.865076308961304989e-05 9.488373110804441827e-05
-4.775178569062499264e+03 1.627048653847544221e-04 1.911978098330936908e-05 9.570794687856664024e-05
-4.774136181249999936e+03 1.610255392706887027e-04 1.943929541981729612e-05 9.607739804992134760e-05
-4.773093793437499698e+03 1.591867466920658886e-04 1.961290488890651989e-05 9.599968311068989479e-05
-4.772051405624999461e+03 1.570366075136093434e-04 1.965471517977993878e-05 9.547560334263093191e-05
-4.771009017812499224e+03 1.544752558905953350e-04 1.959390547591149151e-05 9.456223478856868041e-05
-4.769966629999998986e+03 1.515309959135931108e-04 1.945319114040503929e-05 9.333018492627313616e-05
-4.768924242187499658e+03 1.482520290434846883e-04 1.926338444750846720e-05 9.187401450028462129e-05
-4.767881854374999421e+03 1.446964321685979848e-04 1.903715840727977671e-05 9.024190922668197347e-05
-4.766839466562499183e+03 1.409801815359023539e-04 1.877061386464774453e-05 8.845629874796681635e-05
-4.765797078749999855e+03 1.372732514488170751e-04 1.848075331810738304e-05 8.661354689273797016e-05
-4.764754690937499618e+03 1.338013286224543237e-04 1.819251273757118971e-05 8.485041092239806692e-05
-4.763712303124998471e+03 1.308790088247275749e-04 1.791503061019355917e-05 8.327876800956531141e-05
-4.762669915312499143e+03 1.286783889513232063e-04 1.765133155702447830e-05 8.195123804985652151e-05
-4.761627527499999815e+03 1.272779385895313946e-04 1.740981314928910240e-05 8.091350796439289548e-05
-4.760585139687499577e+03 1.266744832996808616e-04 1.722265818269345190e-05 8.024946712305290901e-05
-4.759542751874999340e+03 1.268380447351292778e-04 1.712425951296405667e-05 8.003893311749116148e-05
-4.758500364062499102e+03 1.278567863379691347e-04 1.710816500208613462e-05 8.028699381485688940e-05
-4.757457976249999774e+03 1.297746735338685788e-04 1.716905052808189599e-05 8.098352292817051273e-05
-4.756415588437500446e+03 1.326760237060671402e-04 1.730241900590752713e-05 8.212150033430142373e-05
-4.755373200624999299e+03 1.366106556668712823e-04 1.750104233180746312e-05 8.368588425279370414e-05
-4.754330812812499971e+03 1.413813508821126655e-04 1.776171811151683311e-05 8.562253721428697247e-05
-4.753288424999999734e+03 1.467371880264666038e-04 1.806376518499694473e-05 8.781482059138405124e-05
-4.752246037187499496e+03 1.525151245863899912e-04 1.839534231681869594e-05 9.018898998769576828e-05
-4.751203649374999259e+03 1.587244113812795259e-04 1.873431739227105554e-05 9.268286364797369812e-05
-4.750161261562499931e+03 1.654043566292754449e-04 1.904549848859993780e-05 9.520465456383335728e-05
-4.749118873749999693e+03 1.723803472345787635e-04 1.933536246920381191e-05 9.772961779834553418e-05
-4.748076485937499456e+03 1.793640225094100522e-04 1.962154878801110507e-05 1.002380456340801310e-04
-4.747034098124999218e+03 1.859577295634618572e-04 1.991134853519274133e-05 1.026508275859761634e-04
-4.745991710312499890e+03 1.920030187026425413e-04 2.020368872660096752e-05 1.049199407043048066e-04
-4.744949322499999653e+03 1.974761642264254320e-04 2.050107202546754245e-05 1.070452091940835671e-04
-4.743906934687499415e+03 2.022298193125575546e-04 2.082431451968449291e-05 1.090523289714290218e-04
-4.742864546874999178e+03 2.061795885915822582e-04 2.116452943667270766e-05 1.108946298895018305e-04
-4.741822159062499850e+03 2.090726099774661405e-04 2.150732960450019680e-05 1.124650537659668728e-04
-4.740779771250000522e+03 2.106454309317563162e-04 2.187792323252373634e-05 1.137695813914933263e-04
-4.739737383437500284e+03 2.107515940730332680e-04 2.227969052662483084e-05 1.147904687082299875e-04
-4.738694995624999137e+03 2.093621352895541285e-04 2.269100911620402453e-05 1.154706350650967057e-04
-4.737652607812499809e+03 2.066753174554126203e-04 2.308447362200921407e-05 1.157915274671827955e-04
-4.736610219999999572e+03 2.027877646546250273e-04 2.345768901837721730e-05 1.157795938731767676e-04
-4.735567832187499334e+03 1.977691874190645445e-04 2.383044803112400139e-05 1.155115900085169499e-04
-4.734525444375000916e+03 1.918301931403420288e-04 2.421054983936217156e-05 1.150594967381661412e-04
-4.733483056562499769e+03 1.851990875495426888e-04 2.461112635628889841e-05 1.145091823671720474e-04
-4.732440668749999531e+03 1.781416130576265696e-04 2.504710452655364443e-05 1.139612807557048872e-04
-4.731398280937499294e+03 1.708766239102920640e-04 2.552515223374934278e-05 1.134851402983366709e-04
-4.730355893124999966e+03 1.636087362700804494e-04 2.602772317299062414e-05 1.130798923164367837e-04
-4.729313505312499728e+03 1.565422226987089947e-04 2.652268130438665712e-05 1.127066602400377194e-04
-4.728271117499999491e+03 1.500277968208676212e-04 2.696576696230770635e-05 1.123403411153704729e-04
-4.727228729687499253e+03 1.444969030637847560e-04 2.733647005422024543e-05 1.120392712114292666e-04
-4.726186341874999925e+03 1.401037028589354513e-04 2.763256585722743391e-05 1.118369122328743677e-04
-4.725143954062499688e+03 1.369100967944080892e-04 2.785175058509602102e-05 1.117363629628441088e-04
-4.724101566250000360e+03 1.349417551059834319e-04 2.800195695138909724e-05 1.117535379991533911e-04
-4.723059178437498304e+03 1.340495501479030535e-04 2.810223944977297380e-05 1.118946032177595796e-04
-4.722016790624999885e+03 1.340970438000307278e-04 2.817694063652466743e-05 1.121842097592138727e-04
-4.720974402812499648e+03 1.350177903334979720e-04 2.823665807167259270e-05 1.126286477581190683e-04
-4.719932014999999410e+03 1.367964494481069965e-04 2.825283527171509876e-05 1.131466899815182405e-04
-4.718889627187499173e+03 1.394344260177978281e-04 2.820127946030832520e-05 1.136772130644403747e-04
-4.717847239374999845e+03 1.427797735939695324e-04 2.810853882059997726e-05 1.142525265132466331e-04
-4.716804851562498698e+03 1.466311340577534093e-04 2.798878056190332814e-05 1.148667626267618519e-04
-4.715762463749999370e+03 1.509193704078418054e-04 2.785046163056481802e-05 1.155418039958219149e-04
-4.714720075937499132e+03 1.556100227711814884e-04 2.770974957497210461e-05 1.163180417365097628e-04
-4.713677688124999804e+03 1.607743879272153912e-04 2.755902312117943485e-05 1.171908405204233301e-04
-4.712635300312498657e+03 1.665200085444094543e-04 2.740790561483732259e-05 1.182146425420877773e-04
-4.711592912499999329e+03 1.727262973638199277e-04 2.725356463774331777e-05 1.193523864099111672e-04
-4.710550524687499092e+03 1.790091914380388628e-04 2.710368812316344222e-05 1.205337194477691746e-04
-4.709508136874999764e+03 1.851661615350165188e-04 2.699468489084460885e-05 1.218107369144893782e-04
-4.708465749062499526e+03 1.911933603713356750e-04 2.691138948235540499e-05 1.231323080166359866e-04
-4.707423361249999289e+03 1.968537449535083658e-04 2.683665610593300295e-05 1.243815212207040354e-04
-4.706380973437499051e+03 2.019353593163812925e-04 2.678111860447077440e-05 1.255264545216550856e-04
-4.705338585624999723e+03 2.063295657411509166e-04 2.675997743842330992e-05 1.265825359110969955e-04
-4.704296197812499486e+03 2.100627971466755277e-04 2.676778362525785289e-05 1.275471026942785269e-04
-4.703253809999999248e+03 2.131247895737120503e-04 2.677563672550841887e-05 1.283406560444527657e-04
-4.702211422187499920e+03 2.155219463159104920e-04 2.678731378930743749e-05 1.289837058839916884e-04
-4.701169034374999683e+03 2.174474312682449456e-04 2.683438390522996738e-05 1.296223329245353522e-04
-4.700126646562500355e+03 2.190213622242204964e-04 2.693841570168611910e-05 1.303445804355695195e-04
-4.699084258749999208e+03 2.204564457150337607e-04 2.712027249288904317e-05 1.312566115037777951e-04
-4.698041870937499880e+03 2.219213711264532234e-04 2.739224601204490092e-05 1.324390396085076463e-04
-4.696999483124999642e+03 2.233082553743926909e-04 2.777470712013153809e-05 1.339164862414745033e-04
-4.695957095312499405e+03 2.246983322714003718e-04 2.827065974330693720e-05 1.357081514697410559e-04
-4.694914707499999167e+03 2.263082308741664261e-04 2.886150232876470188e-05 1.378124761385542986e-04
-4.693872319687500749e+03 2.281311484555968705e-04 2.952474783630635983e-05 1.401631683917230707e-04
-4.692829931874999602e+03 2.300341801040419777e-04 3.022515179081171054e-05 1.426302451906317765e-04
-4.691787544062499364e+03 2.319231284061809063e-04 3.092083436496123182e-05 1.450782821838131364e-04
-4.690745156249999127e+03 2.339427301212900097e-04 3.156324179041682641e-05 1.474090630983000065e-04
-4.689702768437499799e+03 2.362826448463651739e-04 3.214700319477472874e-05 1.496547121807501241e-04
-4.688660380624999561e+03 2.390326869141412070e-04 3.270951403757779079e-05 1.519420452838078888e-04
-4.687617992812500233e+03 2.420712156265663055e-04 3.326615822443090191e-05 1.542749146892883217e-04
-4.686575604999999996e+03 2.452500260629389959e-04 3.381590993897039179e-05 1.566058652961115191e-04
-4.685533217187499758e+03 2.487058553163875381e-04 3.431940091457408266e-05 1.588587875222004762e-04
-4.684490829374999521e+03 2.523619908650968869e-04 3.472026349162069312e-05 1.608651338317519945e-04
-4.683448441562500193e+03 2.560701254798992640e-04 3.498991252033213081e-05 1.625189948546176908e-04
-4.682406053749999955e+03 2.598468355489662166e-04 3.510521502168570867e-05 1.637681320965294425e-04
-4.681363665937499718e+03 2.636538891341928446e-04 3.506072240395691902e-05 1.645924376221738223e-04
-4.680321278124999480e+03 2.673498528402466160e-04 3.485707428987271729e-05 1.649593391151307287e-04
-4.679278890312499243e+03 2.707464295432881313e-04 3.449957345222532415e-05 1.648423641084209362e-04
-4.678236502499999915e+03 2.737242588018118329e-04 3.399613303065563509e-05 1.642472962580850007e-04
-4.677194114687500587e+03 2.762582075198403249e-04 3.333641809031150403e-05 1.631462269480966269e-04
-4.676151726874998531e+03 2.783400485087711863e-04 3.250121879917930830e-05 1.614813277367405998e-04
-4.675109339062499203e+03 2.798554552173485401e-04 3.147988120378181356e-05 1.591878888538309845e-04
-4.674066951249999875e+03 2.805459174299260736e-04 3.030365117420709636e-05 1.562769340075799971e-04
-4.673024563437499637e+03 2.801661416578614806e-04 2.906564850222850068e-05 1.529250645165009101e-04
-4.671982175624999400e+03 2.786104445033815756e-04 2.787423601862179236e-05 1.493880154637744126e-04
-4.670939787812499162e+03 2.758903961009309615e-04 2.679341164778580389e-05 1.458412029891271501e-04
-4.669897399999999834e+03 2.721681087999931986e-04 2.586304244048397787e-05 1.424325685132418349e-04
-4.668855012187499597e+03 2.676290568387671136e-04 2.510514542396822442e-05 1.392729500663116373e-04
-4.667812624374999359e+03 2.625940120981593343e-04 2.455395998239214638e-05 1.365453584286336307e-04
-4.666770236562499122e+03 2.575082658944938567e-04 2.427140335556374768e-05 1.345364817017134708e-04
-4.665727848749998884e+03 2.527131378527920657e-04 2.428380403024568690e-05 1.334193758136648740e-04
-4.664685460937499556e+03 2.483407404928939964e-04 2.457790903352007381e-05 1.332051367635279210e-04
-4.663643073124999319e+03 2.442047617311125210e-04 2.515372832962186787e-05 1.338441894892074074e-04
-4.662600685312499991e+03 2.403360947093621900e-04 2.605154044235250663e-05 1.354428084138946050e-04
-4.661558297499999753e+03 2.369189212311944887e-04 2.727252435672413358e-05 1.380375800378165583e-04
-4.660515909687498606e+03 2.339796394198472474e-04 2.875739669058101781e-05 1.414643670301395702e-04
-4.659473521874998369e+03 2.315856821805535820e-04 3.042768896321781447e-05 1.455290865401563975e-04
-4.658431134062499950e+03 2.295026541076689074e-04 3.222562746854918265e-05 1.500256019355460048e-04
-4.657388746249999713e+03 2.274097475775832024e-04 3.410643991210025232e-05 1.547460017835170041e-04
-4.656346358437499475e+03 2.253614045066339579e-04 3.600344144386488881e-05 1.595120583792043571e-04
-4.655303970624999238e+03 2.235069621511362133e-04 3.785994096805981598e-05 1.642019118807322420e-04
-4.654261582812499910e+03 2.219607702890426162e-04 3.962943378628165788e-05 1.687109182857507461e-04
-4.653219195000000582e+03 2.206579372108176591e-04 4.129299617729718409e-05 1.729708323709242674e-04
-4.652176807187499435e+03 2.195009541147053698e-04 4.284275152658349191e-05 1.769395248088673244e-04
-4.651134419374999197e+03 2.185335050550535276e-04 4.424514818109597506e-05 1.805402993498197290e-04
-4.650092031562499869e+03 2.176341640549441328e-04 4.546085560641787066e-05 1.836403341001354664e-04
-4.649049643749999632e+03 2.166837425478985611e-04 4.647099978863623941e-05 1.861551270906715598e-04
-4.648007255937499394e+03 2.157385456964904229e-04 4.729019878804309728e-05 1.881348425814344044e-04
-4.646964868124999157e+03 2.149220805130930322e-04 4.791807641854495828e-05 1.896131668826719495e-04
-4.645922480312499829e+03 2.143275425792357685e-04 4.834518984231507110e-05 1.905880867278373400e-04
-4.644880092499999591e+03 2.139801129980075246e-04 4.860458203166500831e-05 1.911583814739441505e-04
-4.643837704687498444e+03 2.137976903013223153e-04 4.870798019989194946e-05 1.913403267065914891e-04
-4.642795316874999116e+03 2.137515019430714241e-04 4.863111604224338273e-05 1.910569770273065474e-04
-4.641752929062499788e+03 2.138505923396186192e-04 4.835347510170234683e-05 1.902549904741772293e-04
-4.640710541249999551e+03 2.140447938418785028e-04 4.787707152534810616e-05 1.889341306255798555e-04
-4.639668153437499313e+03 2.142537218213346883e-04 4.724022801866287891e-05 1.871830656013825889e-04
-4.638625765624999985e+03 2.145355638951462534e-04 4.649375844030294248e-05 1.851550777655154069e-04
-4.637583377812499748e+03 2.151019952473209027e-04 4.567764079130645378e-05 1.830042288072203068e-04
-4.636540990000000420e+03 2.161290925288635761e-04 4.483474688359668841e-05 1.808949355874284052e-04
-4.635498602187499273e+03 2.178623155227445510e-04 4.402569827941914276e-05 1.790597002697120034e-04
-4.634456214374999945e+03 2.205817790044625748e-04 4.331715962965644297e-05 1.777385493583250097e-04
-4.633413826562499708e+03 2.244730704563448231e-04 4.273263376815471341e-05 1.770471741938297715e-04
-4.632371438749999470e+03 2.295719486398346560e-04 4.225987400565070647e-05 1.769810665618020144e-04
-4.631329050937499233e+03 2.358414758261832042e-04 4.187652884902884272e-05 1.774791572539840851e-04
-4.630286663125000814e+03 2.434101964393014595e-04 4.159179422387093743e-05 1.785949550068297389e-04
-4.629244275312498758e+03 2.525749511608239156e-04 4.140593881623470059e-05 1.803958511442656058e-04
-4.628201887499999430e+03 2.633512118766717452e-04 4.131570971592688998e-05 1.828611682092647506e-04
-4.627159499687499192e+03 2.755780632299474923e-04 4.131235389992177171e-05 1.859110721303876843e-04
-4.626117111874999864e+03 2.890932001483147835e-04 4.131476587623460173e-05 1.892735864540484386e-04
-4.625074724062499627e+03 3.035588165533362822e-04 4.128984834979535775e-05 1.927558365090070215e-04
-4.624032336249999389e+03 3.187411923722274039e-04 4.123169815925954284e-05 1.962721565384182350e-04
-4.622989948437499152e+03 3.345691742770165933e-04 4.110605082169358995e-05 1.997103759223256818e-04
-4.621947560624999824e+03 3.506870428578239235e-04 4.085486423194886188e-05 2.028247624396335312e-04
-4.620905172812499586e+03 3.663245133056819338e-04 4.044665757088573496e-05 2.053519680521189274e-04
-4.619862785000000258e+03 3.808114322838146979e-04 3.990797879682296653e-05 2.072137361858584592e-04
-4.618820397187498202e+03 3.938413602812478953e-04 3.924056085175601881e-05 2.083290836401807634e-04
-4.617778009374999783e+03 4.053252863703789614e-04 3.842902970864799100e-05 2.086230253328092397e-04
-4.616735621562499546e+03 4.152097656926716359e-04 3.748159118467241264e-05 2.081136172736269656e-04
-4.615693233749999308e+03 4.231643243389868908e-04 3.642665859355770065e-05 2.068124345626026295e-04
-4.614650845937499980e+03 4.288531035519822917e-04 3.529530729618682164e-05 2.047381764603482498e-04
-4.613608458125000652e+03 4.319746791057035374e-04 3.411243201738200012e-05 2.018997659344834124e-04
-4.612566070312498596e+03 4.324914840114556605e-04 3.288728665735457686e-05 1.983231428299158142e-04
-4.611523682499999268e+03 4.307060674335556395e-04 3.164246780766045411e-05 1.941517352955215102e-04
-4.610481294687499940e+03 4.268073760278510769e-04 3.043748057406987472e-05 1.895973210670506392e-04
-4.609438906874999702e+03 4.210126244245609539e-04 2.933397860409170122e-05 1.848748900527730666e-04
-4.608396519062499465e+03 4.135355161366928781e-04 2.833511745525803618e-05 1.800393706825415485e-04
-4.607354131249999227e+03 4.046163294522707519e-04 2.740384464733460339e-05 1.750566378241645094e-04
-4.606311743437499899e+03 3.945595592352191695e-04 2.655540424865765931e-05 1.700571011329702861e-04
-4.605269355624999662e+03 3.836324753814716166e-04 2.582463466871370744e-05 1.652072041480388657e-04
-4.604226967812499424e+03 3.718329223878362498e-04 2.522999830962325315e-05 1.605450617009974220e-04
-4.603184579999999187e+03 3.595066927796743356e-04 2.480789263070795421e-05 1.562469956622530517e-04
-4.602142192187499859e+03 3.472428867919891181e-04 2.459670248741495523e-05 1.525767283390525595e-04
-4.601099804374999621e+03 3.354500964942508444e-04 2.458279685021587369e-05 1.496011623771083612e-04
-4.600057416562499384e+03 3.246932149186028014e-04 2.470009857847755186e-05 1.472771080223380833e-04
-4.599015028749999146e+03 3.155422904396385756e-04 2.489174981745293543e-05 1.455983956138383307e-04
-4.597972640937499818e+03 3.082792958485490627e-04 2.514983244871148071e-05 1.446111292838703677e-04
-4.596930253124999581e+03 3.028338031161764460e-04 2.548339401261160662e-05 1.443218520748637264e-04
-4.595887865312500253e+03 2.991350152262062159e-04 2.587562447019737657e-05 1.446666747814725877e-04
-4.594845477499999106e+03 2.970823280802767580e-04 2.629774185068014183e-05 1.455438034383057253e-04
-4.593803089687499778e+03 2.964374069151269543e-04 2.672303226068264875e-05 1.468402457689928816e-04
-4.592760701874999540e+03 2.970880959601142975e-04 2.712795494962123014e-05 1.484646472023126913e-04
-4.591718314062499303e+03 2.990022290393253555e-04 2.745120615622666067e-05 1.502269934509134334e-04
-4.590675926249999975e+03 3.018688385491257570e-04 2.765239441920393072e-05 1.519337316375377013e-04
-4.589633538437499737e+03 3.055249611283821203e-04 2.773394980249613742e-05 1.535429145211404038e-04
-4.588591150624999500e+03 3.097662363653362139e-04 2.769826445271647786e-05 1.550068609915285472e-04
-4.587548762812500172e+03 3.143052874701740963e-04 2.755122535095336990e-05 1.562780366174047297e-04
-4.586506374999999935e+03 3.187884084866773968e-04 2.730117595462238820e-05 1.572878543482946791e-04
-4.585463987187499697e+03 3.227518888440867933e-04 2.699603371615072811e-05 1.580327880362426590e-04
-4.584421599374999460e+03 3.260728097976197531e-04 2.667130677757809177e-05 1.585632529704794635e-04
-4.583379211562499222e+03 3.284611147852176788e-04 2.632607846791313810e-05 1.587773547858247435e-04
-4.582336823749999894e+03 3.298213366891389157e-04 2.598605545948050866e-05 1.587036309698123702e-04
-4.581294435937499657e+03 3.304040892792688361e-04 2.569542229748806247e-05 1.585217066162334168e-04
-4.580252048124998510e+03 3.303284779040047939e-04 2.547442698947070802e-05 1.582873746624764016e-04
-4.579209660312499182e+03 3.295546801348402891e-04 2.533416273732487216e-05 1.579958531334560998e-04
-4.578167272499999854e+03 3.282134597308764652e-04 2.532979613163037185e-05 1.578405988844519786e-04
-4.577124884687499616e+03 3.265664644604401369e-04 2.553332756295439586e-05 1.580915162591562350e-04
-4.576082496874999379e+03 3.248823106045434120e-04 2.593867818423732592e-05 1.587953172057302291e-04
-4.575040109062499141e+03 3.234848999113765591e-04 2.652915645182405690e-05 1.599738725827609784e-04
-4.573997721249999813e+03 3.221919435091282944e-04 2.732468932487964214e-05 1.616217211399538533e-04
-4.572955333437500485e+03 3.208561207963003771e-04 2.827328024175890489e-05 1.635710423284597711e-04
-4.571912945624999338e+03 3.194449653858708526e-04 2.927747516752336458e-05 1.655535361806357306e-04
-4.570870557812500010e+03 3.176894017106501097e-04 3.023289614276419358e-05 1.672201362877214392e-04
-4.569828169999999773e+03 3.157934602747532377e-04 3.106871309507632287e-05 1.684396011231273946e-04
-4.568785782187499535e+03 3.139900499022426511e-04 3.180627538752366421e-05 1.693520086236264990e-04
-4.567743394374999298e+03 3.119818878434229875e-04 3.247958759576128512e-05 1.699986595618837952e-04
-4.566701006562499970e+03 3.095720846605832686e-04 3.304366207268081347e-05 1.702132347583195054e-04
-4.565658618749999732e+03 3.068690852697171013e-04 3.347264459751454649e-05 1.699575868773812049e-04
-4.564616230937499495e+03 3.041689959190572437e-04 3.380855008917354505e-05 1.694218150508048997e-04
-4.563573843124999257e+03 3.019109319899630295e-04 3.408868607276212184e-05 1.688257117624127588e-04
-4.562531455312499929e+03 3.003576670004888690e-04 3.431761004519106331e-05 1.682478935357010813e-04
-4.561489067499999692e+03 2.996985743105913145e-04 3.449086911323408905e-05 1.677158208235478873e-04
-4.560446679687499454e+03 2.996467224025782246e-04 3.464694337837144667e-05 1.672806782358203818e-04
-4.559404291874999217e+03 2.997310225627859161e-04 3.479844858590377564e-05 1.668960961241106066e-04
-4.558361904062499889e+03 2.999519182415649396e-04 3.494159537632381341e-05 1.665731165629467600e-04
-4.557319516249999651e+03 3.003891272987686671e-04 3.505797185177092034e-05 1.662902219638058240e-04
-4.556277128437500323e+03 3.014272328254444158e-04 3.510894063797213903e-05 1.660310037361968952e-04
-4.555234740624999176e+03 3.037010758078734587e-04 3.506115541889124606e-05 1.658491434240503908e-04
-4.554192352812499848e+03 3.074469366295064406e-04 3.489340575072113446e-05 1.657477139282911567e-04
-4.553149964999999611e+03 3.125863120224689029e-04 3.459718602592185406e-05 1.656841224565156390e-04
-4.552107577187499373e+03 3.191490087330026192e-04 3.423040664632834794e-05 1.658134286964518247e-04
-4.551065189374999136e+03 3.274953601174683104e-04 3.386492573890958796e-05 1.664170574194836398e-04
-4.550022801562499808e+03 3.382153206773767969e-04 3.346782210036316379e-05 1.675577483340203832e-04
-4.548980413749999570e+03 3.512552654508849844e-04 3.298076604018544672e-05 1.690713896560510450e-04
-4.547938025937499333e+03 3.659126503170310497e-04 3.236764389115808768e-05 1.706719801825355124e-04
-4.546895638125000005e+03 3.812580057224549952e-04 3.170533855807168252e-05 1.723233406209417678e-04
-4.545853250312499767e+03 3.967896608015153252e-04 3.106881104213559281e-05 1.741098402944148160e-04
-4.544810862499999530e+03 4.122622311478267272e-04 3.042344878591758423e-05 1.758961970212229425e-04
-4.543768474687499292e+03 4.274039294803918783e-04 2.976764479382524429e-05 1.776423655472890981e-04
-4.542726086874999964e+03 4.419157318764786648e-04 2.918041167936832791e-05 1.794997852876464980e-04
-4.541683699062499727e+03 4.549226837375105310e-04 2.871365085259774275e-05 1.813718979667369063e-04
-4.540641311250000399e+03 4.660161672338975522e-04 2.840217749690946716e-05 1.832439789078777251e-04
-4.539598923437498343e+03 4.753355889266021078e-04 2.828484253884775351e-05 1.852800844544845178e-04
-4.538556535624999924e+03 4.831788627603958550e-04 2.837031123381596596e-05 1.875736345159338420e-04
-4.537514147812499687e+03 4.894429081304692416e-04 2.867609187473154142e-05 1.901235475402060417e-04
-4.536471759999999449e+03 4.934589954938079425e-04 2.916131576113325491e-05 1.926290334877837961e-04
-4.535429372187499212e+03 4.946916839527450366e-04 2.983007169046408900e-05 1.949251038540810506e-04
-4.534386984374999884e+03 4.932766048765432334e-04 3.069916758232183130e-05 1.970661465191146037e-04
-4.533344596562499646e+03 4.898509521832390559e-04 3.171864745577086494e-05 1.990608318680983397e-04
-4.532302208749999409e+03 4.847303802927736198e-04 3.292211508397829091e-05 2.010434095810728400e-04
-4.531259820937499171e+03 4.782514702041064034e-04 3.432174546122205395e-05 2.031128863235305494e-04
-4.530217433124999843e+03 4.710136860017763785e-04 3.587815376087756319e-05 2.053184533989306385e-04
-4.529175045312499606e+03 4.634446012622970342e-04 3.758398231193451488e-05 2.077502554824958714e-04
-4.528132657499999368e+03 4.561116878616456108e-04 3.939626543497003804e-05 2.104224016754024516e-04
-4.527090269687499131e+03 4.501411723696788995e-04 4.124683496693945902e-05 2.134291646792219521e-04
-4.526047881874999803e+03 4.464327128822679442e-04 4.309752040115699255e-05 2.169123616661586772e-04
-4.525005494062499565e+03 4.451572733947340506e-04 4.485526584824741790e-05 2.206979265269700600e-04
-4.523963106249999328e+03 4.460937428952434225e-04 4.636917849173159066e-05 2.243574144913572865e-04
-4.522920718437498181e+03 4.492662931148063300e-04 4.751772399430122305e-05 2.275939299781765265e-04
-4.521878330624999762e+03 4.549554625433681874e-04 4.829032112615010581e-05 2.304749197849882073e-04
-4.520835942812499525e+03 4.633718945559826396e-04 4.868863311057986356e-05 2.330875714241396814e-04
-4.519793554999999287e+03 4.749868856673433335e-04 4.868612370590730818e-05 2.354846525312484604e-04
-4.518751167187499959e+03 4.902884179993750955e-04 4.834546204283291377e-05 2.379442192105904864e-04
-4.517708779374999722e+03 5.091076288486510656e-04 4.769103465060520815e-05 2.404870165480591231e-04
-4.516666391562498575e+03 5.310341169419969913e-04 4.672625600802806289e-05 2.430251528542493977e-04
-4.515624003749999247e+03 5.555413049472478996e-04 4.547238022419715332e-05 2.454948925745364355e-04
-4.514581615937499919e+03 5.819884306877530110e-04 4.397896345320026793e-05 2.478805096174561094e-04
-4.513539228124999681e+03 6.099166429983977509e-04 4.237156132938201523e-05 2.504074032536338437e-04
-4.512496840312499444e+03 6.386113228230633947e-04 4.076281741229266563e-05 2.531894356555197613e-04
-4.511454452499999206e+03 6.670998889728118036e-04 3.916596289022152428e-05 2.560132310104043041e-04
-4.510412064687499878e+03 6.940534151337690799e-04 3.766710702804572478e-05 2.587745146620058561e-04
-4.509369676874999641e+03 7.181305203577571924e-04 3.642169633838804934e-05 2.615678820564899527e-04
-4.508327289062499403e+03 7.385757122611106553e-04 3.545015727551628773e-05 2.642893699650961190e-04
-4.507284901249999166e+03 7.549495758915145821e-04 3.477094509566478793e-05 2.669134131529838001e-04
-4.506242513437499838e+03 7.670050036450832241e-04 3.440103325479230989e-05 2.694431918182106363e-04
-4.505200125624999600e+03 7.744240058344598792e-04 3.438153877434402207e-05 2.719041012169096409e-04
-4.504157737812499363e+03 7.771011828094590707e-04 3.481607241248852851e-05 2.745231451398063021e-04
-4.503115349999999125e+03 7.751689446572257230e-04 3.574295607355935602e-05 2.773977450719440564e-04
-4.502072962187499797e+03 7.689316991156070272e-04 3.714657421480783658e-05 2.805542239597604297e-04
-4.501030574374999560e+03 7.591001851975673169e-04 3.898063352040815341e-05 2.840412624915393688e-04
-4.499988186562498413e+03 7.460031437011697443e-04 4.115112578939762863e-05 2.876612300152080887e-04
-4.498945798749999994e+03 7.296320450433278152e-04 4.348856919009471615e-05 2.909132106388265964e-04
-4.497903410937499757e+03 7.100865500656333056e-04 4.586119378125123164e-05 2.934141169198333865e-04
-4.496861023124999519e+03 6.879364923951260778e-04 4.817538517240391909e-05 2.950109598873525011e-04
-4.495818635312499282e+03 6.643866784713357452e-04 5.035084871674874669e-05 2.957532918505845513e-04
-4.494776247499999954e+03 6.406042589507015064e-04 5.233511129419124929e-05 2.957603461229061617e-04
-4.493733859687500626e+03 6.167517702879698202e-04 5.413889729928036515e-05 2.950817999310619173e-04
-4.492691471874998570e+03 5.928373316849251066e-04 5.583240023399698956e-05 2.939265443459677875e-04
-4.491649084062499242e+03 5.694912935310821305e-04 5.737779381139402815e-05 2.923812944384551488e-04
-4.490606696249999914e+03 5.473915493512119179e-04 5.875343683797316831e-05 2.905701637630897093e-04
-4.489564308437499676e+03 5.272023565206682919e-04 5.995245592179723455e-05 2.886457747031366278e-04
-4.488521920624999439e+03 5.094474815339331735e-04 6.084187807029205658e-05 2.863823846898203192e-04
-4.487479532812499201e+03 4.944741061882839241e-04 6.131850356649244421e-05 2.835870496813203308e-04
-4.486437144999999873e+03 4.825359911220803767e-04 6.137221783352345768e-05 2.802924596911495858e-04
-4.485394757187499636e+03 4.739821153790096399e-04 6.097786960735226215e-05 2.764874233968929690e-04
-4.484352369374999398e+03 4.692110475004218129e-04 6.006607712762353278e-05 2.720409851933044639e-04
-4.483309981562500070e+03 4.686426281580164505e-04 5.859772513823139083e-05 2.669696772195448583e-04
-4.482267593749998923e+03 4.722843133356549551e-04 5.666104497714563641e-05 2.615564167030254663e-04
-4.481225205937499595e+03 4.793422553178886903e-04 5.432116846540128053e-05 2.558170299115577486e-04
-4.480182818124999358e+03 4.889509446264522947e-04 5.161996641778440932e-05 2.496799570350687536e-04
-4.479140430312499120e+03 5.004514558961806799e-04 4.861353216212502553e-05 2.431831373611802432e-04
-4.478098042499999792e+03 5.126867968818407239e-04 4.528882838127567482e-05 2.360574771767510950e-04
-4.477055654687499555e+03 5.246506023962629580e-04 4.181048277381463292e-05 2.285285360525584665e-04
-4.476013266874998408e+03 5.360201600598831070e-04 3.846593347386748394e-05 2.213129373755007723e-04
-4.474970879062499989e+03 5.461099176743778108e-04 3.551707371515435443e-05 2.149680482227598569e-04
-4.473928491249999752e+03 5.541433272575402910e-04 3.311159201086262294e-05 2.097141352279196602e-04
-4.472886103437499514e+03 5.597393532024317817e-04 3.122160317596946264e-05 2.053589114554530987e-04
-4.471843715624999277e+03 5.623842695055531566e-04 2.973085130359040768e-05 2.014321572807815301e-04
-4.470801327812499949e+03 5.616988066450026530e-04 2.857596945449588784e-05 1.976634624049539483e-04
-4.469758939999999711e+03 5.581105939735291153e-04 2.769659234393053170e-05 1.940002802635501327e-04
-4.468716552187499474e+03 5.526762817736265588e-04 2.705483222986920875e-05 1.905705441993524514e-04
-4.467674164374999236e+03 5.459785773730393759e-04 2.676129385095006968e-05 1.877847757670181186e-04
-4.466631776562499908e+03 5.384753158079409524e-04 2.691315186315665754e-05 1.860034309459551239e-04
-4.465589388749998761e+03 5.304115598935499809e-04 2.744707847555499306e-05 1.850714786891248824e-04
-4.464547000937499433e+03 5.216574043097339363e-04 2.818954227291856581e-05 1.844565995624687074e-04
-4.463504613124999196e+03 5.121794790282306869e-04 2.896626639551656403e-05 1.836976082344110247e-04
-4.462462225312499868e+03 5.015425961471496608e-04 2.962664436080050988e-05 1.822864147109262267e-04
-4.461419837499999630e+03 4.900027514485113958e-04 3.009559904554186575e-05 1.800755109058171911e-04
-4.460377449687499393e+03 4.780229906665087181e-04 3.031621351057021204e-05 1.770162485297246328e-04
-4.459335061874998246e+03 4.657078345452594957e-04 3.027898683026959025e-05 1.730705964724893692e-04
-4.458292674062499827e+03 4.540112631860258570e-04 3.008202085881428009e-05 1.687078379888344473e-04
-4.457250286249999590e+03 4.438915447165696164e-04 2.974865019354711165e-05 1.642242817046561621e-04
-4.456207898437499352e+03 4.356676618986748549e-04 2.934426545738263013e-05 1.598474214798624210e-04
-4.455165510625000024e+03 4.295492618738514239e-04 2.896600258598942988e-05 1.559358403067729259e-04
-4.454123122812499787e+03 4.259558342304030159e-04 2.853869426295552576e-05 1.524759520670272185e-04
-4.453080734999999549e+03 4.260333216943928904e-04 2.793276118228791882e-05 1.494169467431288065e-04
-4.452038347187500221e+03 4.305422570365703716e-04 2.704661681787087001e-05 1.466583067964318237e-04
-4.450995959374999984e+03 4.394755745267618749e-04 2.584828090168506457e-05 1.440971514928505038e-04
-4.449953571562499747e+03 4.532616268948112316e-04 2.432240436035890225e-05 1.418185902099003653e-04
-4.448911183749999509e+03 4.720601086596457377e-04 2.245917470281679130e-05 1.398665088154659624e-04
-4.447868795937499272e+03 4.951679387980637264e-04 2.032762990028027519e-05 1.382488894070960897e-04
-4.446826408124999944e+03 5.215855347587802001e-04 1.798004323126566471e-05 1.368790864465630852e-04
-4.445784020312499706e+03 5.503370993318774940e-04 1.549421743783725085e-05 1.357537277027316095e-04
-4.444741632499999469e+03 5.799648070855773852e-04 1.308947447286302528e-05 1.351327972448661458e-04
-4.443699244687499231e+03 6.085675245204464614e-04 1.103311304235905045e-05 1.353218090221785554e-04
-4.442656856874999903e+03 6.344225168052593320e-04 9.550725198325884938e-06 1.365188731523235793e-04
-4.441614469062499666e+03 6.564035005360687120e-04 8.772810522332762762e-06 1.387858199918198809e-04
-4.440572081250000338e+03 6.746597381940820128e-04 8.751670301392898928e-06 1.422749263312853192e-04
-4.439529693437499191e+03 6.895734139820705946e-04 9.417323008512974220e-06 1.468883363650096239e-04
-4.438487305624999863e+03 7.006794957968062298e-04 1.072108532540294349e-05 1.523842290664066408e-04
-4.437444917812499625e+03 7.078400807320757004e-04 1.268479112514244296e-05 1.587971186672011649e-04
-4.436402530000000297e+03 7.109967814900104884e-04 1.517965545195341095e-05 1.657919291822617172e-04
-4.435360142187499150e+03 7.091695362024577056e-04 1.804353286300291846e-05 1.726807394943972833e-04
-4.434317754374999822e+03 7.021088604045647684e-04 2.109916227930638919e-05 1.789079079616272565e-04
-4.433275366562499585e+03 6.902935146458171996e-04 2.409514366689001873e-05 1.839226675802720329e-04
-4.432232978749999347e+03 6.740609847672557851e-04 2.686485109678452585e-05 1.873706763338975139e-04
-4.431190590937500019e+03 6.535858164231323712e-04 2.945346753457967918e-05 1.894255730218690598e-04
-4.430148203125000691e+03 6.287523495976610416e-04 3.187033249030703371e-05 1.900882492267692815e-04
-4.429105815312498635e+03 5.996529156879451712e-04 3.404633507855307865e-05 1.892267202784297215e-04
-4.428063427499999307e+03 5.666948430276039618e-04 3.593743549417692594e-05 1.868181938299375326e-04
-4.427021039687499979e+03 5.305493913415593697e-04 3.749334953557135298e-05 1.828239333664598667e-04
-4.425978651874999741e+03 4.922376588999990933e-04 3.864484185891864083e-05 1.772701023115610670e-04
-4.424936264062499504e+03 4.531054500612498575e-04 3.938466969267338081e-05 1.704631240569083389e-04
-4.423893876249999266e+03 4.143470218592487002e-04 3.982339262249186555e-05 1.629444531669164715e-04
-4.422851488437499938e+03 3.776184549320050197e-04 4.001893206495385236e-05 1.552066396729449751e-04
-4.421809100624999701e+03 3.445239954736491585e-04 3.993059774576636909e-05 1.475088662373561215e-04
-4.420766712812499463e+03 3.155150406103968716e-04 3.945910822056236325e-05 1.396445283470444123e-04
-4.419724325000000135e+03 2.909836901948110012e-04 3.859081919218342927e-05 1.316173306338062465e-04
-4.418681937187498988e+03 2.715518525472475635e-04 3.740100050146490069e-05 1.237641803861970306e-04
-4.417639549374999660e+03 2.570278090114938682e-04 3.598136255834500654e-05 1.162888231563148346e-04
-4.416597161562499423e+03 2.471876148641156262e-04 3.441274585497261377e-05 1.094042585594291685e-04
-4.415554773749999185e+03 2.426859613468847730e-04 3.249576227674105025e-05 1.028447845387941252e-04
-4.414512385937499857e+03 2.440942849196335519e-04 3.006031616810038800e-05 9.630515874316335613e-05
-4.413469998124999620e+03 2.508942424489335292e-04 2.734106307635748956e-05 9.024755075914878252e-05
-4.412427610312498473e+03 2.616638624708582730e-04 2.447676750959681580e-05 8.472843097972000334e-05
-4.411385222499999145e+03 2.754394531333056073e-04 2.152058170426113259e-05 7.967617732820634604e-05
-4.410342834687499817e+03 2.914765646288729390e-04 1.860571265469482109e-05 7.527824160808990544e-05
-4.409300446874999579e+03 3.084494364462505873e-04 1.582909167102996268e-05 7.144999311000184070e-05
-4.408258059062499342e+03 3.254227609465590353e-04 1.326943419305767385e-05 6.816570997702371389e-05
-4.407215671250000014e+03 3.413774000311323728e-04 1.103647276805575300e-05 6.550497253913100304e-05
-4.406173283437499776e+03 3.555586123150404816e-04 9.217044885001319775e-06 6.353434731976221640e-05
-4.405130895624999539e+03 3.678462704398526560e-04 7.801316353125826411e-06 6.221785020543713074e-05
-4.404088507812499302e+03 3.771976628254729074e-04 6.783512671767007234e-06 6.128436184228987335e-05
-4.403046119999999974e+03 3.831635860539726619e-04 6.110398382338887118e-06 6.048351304088363771e-05
-4.402003732187499736e+03 3.862014626189616095e-04 5.593825990640060621e-06 5.945117372983058101e-05
-4.400961344374999499e+03 3.865494665672954068e-04 5.023769867491910294e-06 5.769378135261407083e-05
-4.399918956562499261e+03 3.844989028392670422e-04 4.380739188901173285e-06 5.520589818228529238e-05
-4.398876568749999933e+03 3.806380301472444389e-04 3.844154503203721798e-06 5.257490684405185898e-05
-4.397834180937499696e+03 3.755148559238657155e-04 3.396955886107855780e-06 4.984353555217478182e-05
-4.396791793124999458e+03 3.696580684993557952e-04 2.857070306425414884e-06 4.656924171039525048e-05
-4.395749405312500130e+03 3.644601562321920498e-04 2.058504821001970921e-06 4.259043147807521710e-05
-4.394707017499999893e+03 3.616510382792253813e-04 1.008768358330195438e-06 3.833983870875561724e-05
-4.393664629687499655e+03 3.625182550044602436e-04 -1.393139074250523622e-07 3.456956766532489651e-05
-4.392622241874999418e+03 3.676636063152373900e-04 -1.149031993598779280e-06 3.203510035191203619e-05
-4.391579854062499180e+03 3.765323916795242695e-04 -1.775200675832909283e-06 3.116012033210358842e-05
-4.390537466249999852e+03 3.892916257555608089e-04 -1.949466199849038326e-06 3.217961883963181926e-05
-4.389495078437500524e+03 4.069739212711024636e-04 -1.734058936544136886e-06 3.524963873410015119e-05
-4.388452690624999377e+03 4.290240793008111612e-04 -1.268480543082159494e-06 3.980740653936074236e-05
-4.387410302812499140e+03 4.542302309469771655e-04 -6.444207440497408402e-07 4.532346981399934928e-05
-4.386367914999999812e+03 4.821016560213188897e-04 9.951639587997445171e-09 5.142054809852999428e-05
-4.385325527187499574e+03 5.120318770929821505e-04 6.641674946452169311e-07 5.785905324072963791e-05
-4.384283139374999337e+03 5.432508010533454055e-04 1.410584535427545394e-06 6.471088911674520330e-05
-4.383240751562500918e+03 5.752630969322037029e-04 2.172276634838062113e-06 7.167916444298097695e-05
-4.382198363749999771e+03 6.071176322076899615e-04 2.800867515131917492e-06 7.816147140352403054e-05
-4.381155975937499534e+03 6.381483353317709802e-04 3.416482730302859232e-06 8.439985408378438488e-05
-4.380113588124999296e+03 6.677703615749077488e-04 4.080748663123949484e-06 9.050990040807502799e-05
-4.379071200312499968e+03 6.950832252037461535e-04 4.711544035611221815e-06 9.610566052429284295e-05
-4.378028812499999731e+03 7.188751819355080046e-04 5.255690678354916749e-06 1.008067691276741032e-04
-4.376986424687499493e+03 7.382041984559046047e-04 5.490461206736420905e-06 1.038624694181864127e-04
-4.375944036874999256e+03 7.532518279622026254e-04 5.128267938748736514e-06 1.046131971866977523e-04
-4.374901649062499928e+03 7.632496150544551983e-04 4.264629294447195669e-06 1.031737332674571259e-04
-4.373859261249999690e+03 7.668217551418006483e-04 3.146746460899082970e-06 9.988475071279923772e-05
-4.372816873437500362e+03 7.638948460118706813e-04 1.755854536867241280e-06 9.471200018142588925e-05
-4.371774485624998306e+03 7.549171714772639433e-04 3.900736413382966054e-08 8.767953728138893352e-05
-4.370732097812499887e+03 7.405275745850990569e-04 -2.184314404188061369e-06 7.847659160171948885e-05
-4.369689709999999650e+03 7.222344966334676240e-04 -5.083289131320392498e-06 6.703219193683903991e-05
-4.368647322187499412e+03 7.011410275907984215e-04 -8.519901710124329198e-06 5.395747063164744865e-05
-4.367604934374999175e+03 6.785712655849279566e-04 -1.214693172910121273e-05 4.040719014365714120e-05
-4.366562546562499847e+03 6.564588764135783835e-04 -1.573579741533349277e-05 2.739085832090159053e-05
-4.365520158749999609e+03 6.356251226465890790e-04 -1.927579274615325526e-05 1.509919869188620379e-05
-4.364477770937499372e+03 6.171862645688326989e-04 -2.280699453799005987e-05 3.615008840287200917e-06
-4.363435383124999134e+03 6.030038279078635353e-04 -2.641696861108665172e-05 -6.940886541039574328e-06
-4.362392995312499806e+03 5.939982901627805087e-04 -3.018963819454612113e-05 -1.665628991351568067e-05
-4.361350607499999569e+03 5.906904093957503167e-04 -3.396817335121285757e-05 -2.508128019701237764e-05
-4.360308219687499331e+03 5.938868242330413690e-04 -3.751253235386293973e-05 -3.141795982335555498e-05
-4.359265831875000003e+03 6.034349064475986449e-04 -4.084102479412359980e-05 -3.577861455583168166e-05
-4.358223444062499766e+03 6.175205167488313166e-04 -4.411016739223507898e-05 -3.912267714768070367e-05
-4.357181056249999529e+03 6.348659801150886720e-04 -4.733392406398861940e-05 -4.183324209996748517e-05
-4.356138668437498382e+03 6.558989797976729277e-04 -5.025729974373446178e-05 -4.316169741339657349e-05
-4.355096280624999963e+03 6.794919323426664532e-04 -5.254144494288328889e-05 -4.260151021509943212e-05
-4.354053892812499726e+03 7.037507467340739379e-04 -5.418118270091398336e-05 -4.069643691501679823e-05
-4.353011504999999488e+03 7.276667353353492200e-04 -5.528779339449298825e-05 -3.811617091165014719e-05
-4.351969117187499251e+03 7.497892033824277071e-04 -5.598220570294220862e-05 -3.560423566896215550e-05
-4.350926729374999923e+03 7.699152214550881307e-04 -5.646164414030107573e-05 -3.366472308846639715e-05
-4.349884341562499685e+03 7.887305108189259688e-04 -5.689509893125204202e-05 -3.256085656466742111e-05
-4.348841953750000357e+03 8.068085985987760202e-04 -5.731842890095822907e-05 -3.228157791269508004e-05
-4.347799565937499210e+03 8.254431512388252061e-04 -5.765718841283130343e-05 -3.221473512871540870e-05
-4.346757178124999882e+03 8.445265386622702363e-04 -5.789731679956723604e-05 -3.225082685940304088e-05
-4.345714790312499645e+03 8.629036392978721697e-04 -5.797340309210064131e-05 -3.239543561724743761e-05
-4.344672402499999407e+03 8.793682772361548780e-04 -5.793441319177338995e-05 -3.286463152286453623e-05
-4.343630014687499170e+03 8.922698939636007414e-04 -5.802342995674309080e-05 -3.453347245917142501e-05
-4.342587626874999842e+03 9.006897710588865347e-04 -5.838781811383172049e-05 -3.782808250459305990e-05
-4.341545239062499604e+03 9.045038181486479744e-04 -5.909836656479200472e-05 -4.286582089049429604e-05
-4.340502851249999367e+03 9.034817317968021162e-04 -6.030877961810772112e-05 -5.008840241406771796e-05
-4.339460463437498220e+03 8.980300355442952286e-04 -6.198813275748408656e-05 -5.926469076276712260e-05
-4.338418075624999801e+03 8.887386632477709686e-04 -6.411211758663617327e-05 -7.012906113281660160e-05
-4.337375687812499564e+03 8.764200022390967538e-04 -6.686174749611078095e-05 -8.289039859937164987e-05
-4.336333299999999326e+03 8.625305382982859613e-04 -7.023423539452760612e-05 -9.715767466262659224e-05
-4.335290912187499998e+03 8.478312011725563230e-04 -7.385347281174473846e-05 -1.117561951261643229e-04
-4.334248524374999761e+03 8.343835806801000975e-04 -7.747050422494614064e-05 -1.255926071040516822e-04
-4.333206136562499523e+03 8.245960145894244264e-04 -8.113497317603854679e-05 -1.382479737578025066e-04
-4.332163748750000195e+03 8.191704907530144306e-04 -8.496253750304088659e-05 -1.498268663509526864e-04
-4.331121360937499958e+03 8.191570218907455545e-04 -8.891445686653952330e-05 -1.599662108128173095e-04
-4.330078973124999720e+03 8.246374578824771859e-04 -9.265244362167794623e-05 -1.677502983690414267e-04
-4.329036585312499483e+03 8.340318817142229526e-04 -9.594929326462525666e-05 -1.729574975897205168e-04
-4.327994197499999245e+03 8.464690106330983272e-04 -9.893853800525660388e-05 -1.762145486038352966e-04
-4.326951809687499917e+03 8.600106793404781050e-04 -1.018045616600652347e-04 -1.785785912625087175e-04
-4.325909421875000589e+03 8.729710206107772459e-04 -1.045131474603851369e-04 -1.803732666114029064e-04
-4.324867034062499442e+03 8.847177086421787167e-04 -1.068897382469286082e-04 -1.813341812139361998e-04
-4.323824646249999205e+03 8.924361363787542420e-04 -1.086434988275479491e-04 -1.814501669381874142e-04
-4.322782258437499877e+03 8.941713134577980492e-04 -1.095069753751440876e-04 -1.805574996748214025e-04
-4.321739870624999639e+03 8.906535577265866331e-04 -1.092328846645982646e-04 -1.779113446811296918e-04
-4.320697482812499402e+03 8.821943551890313890e-04 -1.077256162847477921e-04 -1.732830599142747279e-04
-4.319655094999999164e+03 8.677795225765261604e-04 -1.050869836779032008e-04 -1.673994490246394796e-04
-4.318612707187499836e+03 8.472405522969785226e-04 -1.013064240039508550e-04 -1.604319514629147720e-04
-4.317570319374999599e+03 8.219162028480786215e-04 -9.641174509664415565e-05 -1.521308899143376911e-04
-4.316527931562498452e+03 7.929212869930478500e-04 -9.022333806389979749e-05 -1.417863736766339074e-04
-4.315485543750000033e+03 7.596465086775086410e-04 -8.265212326018086468e-05 -1.294136373107257476e-04
-4.314443155937499796e+03 7.221684125514234989e-04 -7.394193739814661594e-05 -1.156020166286369529e-04
-4.313400768124999558e+03 6.814289390322032141e-04 -6.442454967590725389e-05 -1.009355994229929534e-04
-4.312358380312499321e+03 6.382002000799745153e-04 -5.454193872882513993e-05 -8.637334258064276258e-05
-4.311315992499999993e+03 5.936304432831757301e-04 -4.447612423838031795e-05 -7.203004118092530105e-05
-4.310273604687499756e+03 5.475927214931387366e-04 -3.423261243936801185e-05 -5.789100904557890030e-05
-4.309231216875000428e+03 4.998667420935475969e-04 -2.392954334586959978e-05 -4.437217535060549036e-05
-4.308188829062499281e+03 4.504341898839589161e-04 -1.363363258913545047e-05 -3.165031275828423369e-05
-4.307146441249999953e+03 3.992893261337174629e-04 -3.491915854280141422e-06 -2.014135123184403000e-05
-4.306104053437499715e+03 3.487017887071533874e-04 6.193072985280011082e-06 -1.013870250911128627e-05
-4.305061665624999478e+03 3.010719952224162827e-04 1.526901014786323448e-05 -1.443477304045419250e-06
-4.304019277812499240e+03 2.583427270704795071e-04 2.365791647947013829e-05 6.141240400283188288e-06
-4.302976889999999912e+03 2.236040417530785836e-04 3.137436626310099254e-05 1.333236885879372740e-05
-4.301934502187499675e+03 1.975101169511821620e-04 3.833977129785255862e-05 2.008563067017752804e-05
-4.300892114374999437e+03 1.777697555492091465e-04 4.453709039834554469e-05 2.590337966622841405e-05
-4.299849726562499200e+03 1.649875320367126573e-04 4.984105040394498062e-05 3.067501753009030819e-05
-4.298807338749999872e+03 1.607434366813654950e-04 5.401385092916025001e-05 3.425199733543948918e-05
-4.297764950937499634e+03 1.658986571821157634e-04 5.729718653581593161e-05 3.767803987493516878e-05
-4.296722563124999397e+03 1.817419658194881541e-04 6.010062131007590155e-05 4.253937761042493734e-05
-4.295680175312499159e+03 2.061710470775616317e-04 6.252755602777703651e-05 4.877924730716396633e-05
-4.294637787499999831e+03 2.370998997714673494e-04 6.414358350778703660e-05 5.484406006520087902e-05
-4.293595399687499594e+03 2.729792315021459205e-04 6.458329597555538591e-05 5.942729289106597279e-05
-4.292553011874998447e+03 3.115353228224938798e-04 6.388307699015583938e-05 6.215716427983124237e-05
-4.291510624062500028e+03 3.527469930812382015e-04 6.209909578907461900e-05 6.324014638058560178e-05
-4.290468236249999791e+03 3.959391063077037881e-04 5.924193106525895298e-05 6.246256412600122848e-05
-4.289425848437499553e+03 4.409111353743609663e-04 5.509505443998211776e-05 5.912940471821831218e-05
-4.288383460624999316e+03 4.884439540666149623e-04 4.960336752621977738e-05 5.328908421469949502e-05
-4.287341072812499988e+03 5.372722719986405045e-04 4.282174650532356906e-05 4.480330011897322299e-05
-4.286298684999999750e+03 5.871977162299336743e-04 3.463234356276662481e-05 3.332650773802751086e-05
-4.285256297187499513e+03 6.379286042821461942e-04 2.500599393241778330e-05 1.863431994041014474e-05
-4.284213909374999275e+03 6.882608561381523427e-04 1.403307260453484084e-05 5.490482844443533570e-07
-4.283171521562500857e+03 7.375488273975835864e-04 1.691193072480021689e-06 -2.125190314791826530e-05
-4.282129133749998800e+03 7.849698247892836905e-04 -1.201343188701844942e-05 -4.697113462790107309e-05
-4.281086745937499472e+03 8.293867787853610599e-04 -2.668377666362515177e-05 -7.583118949557942441e-05
-4.280044358124999235e+03 8.702727107891039581e-04 -4.207808389233775096e-05 -1.073835714414269043e-04
-4.279001970312499907e+03 9.074954319663092097e-04 -5.782977724948976355e-05 -1.406781077114124454e-04
-4.277959582499999669e+03 9.393717354247277775e-04 -7.345718244050832328e-05 -1.748424421246255972e-04
-4.276917194687499432e+03 9.653347073827410170e-04 -8.856315841131422997e-05 -2.091633190985013688e-04
-4.275874806874998285e+03 9.864535933958814597e-04 -1.027938915453357566e-04 -2.426319473253145897e-04
-4.274832419062499866e+03 1.002725681284687836e-03 -1.159822629314148017e-04 -2.748001500732129287e-04
-4.273790031249999629e+03 1.013126227302535128e-03 -1.278349520097321244e-04 -3.051209619485433693e-04
-4.272747643437499391e+03 1.016917267844126430e-03 -1.381785680373212046e-04 -3.333846456515617202e-04
-4.271705255624999154e+03 1.015212288523295028e-03 -1.469582514760066968e-04 -3.592803947780580246e-04
-4.270662867812499826e+03 1.009892142967125849e-03 -1.540388312921139803e-04 -3.820792322377365951e-04
-4.269620479999999588e+03 1.001939057276202095e-03 -1.594290762968052124e-04 -4.015631427672275823e-04
-4.268578092187500260e+03 9.919407079434423326e-04 -1.631752641537450969e-04 -4.175318891111462634e-04
-4.267535704375000023e+03 9.816204391494380566e-04 -1.653892281505664984e-04 -4.297674686578434973e-04
-4.266493316562498876e+03 9.718300962782106889e-04 -1.662051993623710113e-04 -4.383918688279296290e-04
-4.265450928749999548e+03 9.615772235145422960e-04 -1.654943155800983742e-04 -4.432242775908982221e-04
-4.264408540937499311e+03 9.495774770651015670e-04 -1.630746918394029366e-04 -4.439453602411199263e-04
-4.263366153124999983e+03 9.345833480439984676e-04 -1.591982923759138334e-04 -4.413227901369547938e-04
-4.262323765312499745e+03 9.159964047054501178e-04 -1.542748355347034169e-04 -4.364754298122088525e-04
-4.261281377499998598e+03 8.956610165147260716e-04 -1.483120003177306769e-04 -4.289018960072732921e-04
-4.260238989687499270e+03 8.785702073869933876e-04 -1.415754836448487376e-04 -4.180459666471973181e-04
-4.259196601874999033e+03 8.660813000366904702e-04 -1.346474871913797954e-04 -4.051470422265444882e-04
-4.258154214062499705e+03 8.557081932196487772e-04 -1.280164985919740519e-04 -3.921542061454175491e-04
-4.257111826249999467e+03 8.456107629165008103e-04 -1.223614287473357874e-04 -3.814397796020902050e-04
-4.256069438437499230e+03 8.344454659196758441e-04 -1.183351442817160619e-04 -3.752162298346131404e-04
-4.255027050624999902e+03 8.232530880591187265e-04 -1.163234156304465813e-04 -3.742912767137525094e-04
-4.253984662812499664e+03 8.132337425616694999e-04 -1.164904084564104497e-04 -3.787747357609298456e-04
-4.252942274999999427e+03 8.047604188240966737e-04 -1.186274718551717306e-04 -3.879874637008717646e-04
-4.251899887187500099e+03 7.981909014447461596e-04 -1.226708794399872129e-04 -4.017149756225738954e-04
-4.250857499374999861e+03 7.919638496234304411e-04 -1.286085508114510824e-04 -4.203827145929927038e-04
-4.249815111562498714e+03 7.853089842555596202e-04 -1.363396406140835056e-04 -4.439087342024364432e-04
-4.248772723749999386e+03 7.781374275837535945e-04 -1.457309711137795625e-04 -4.719817175924466250e-04
-4.247730335937499149e+03 7.696040507605549520e-04 -1.566131816976043089e-04 -5.045518863504571154e-04
-4.246687948124999821e+03 7.598996017253271951e-04 -1.684917531212901001e-04 -5.402574126087603514e-04
-4.245645560312499583e+03 7.481369700870168409e-04 -1.803078293865739798e-04 -5.763536598322702457e-04
-4.244603172500000255e+03 7.340483645594007367e-04 -1.914184252235197824e-04 -6.112639616189153744e-04
-4.243560784687499108e+03 7.196448694244781275e-04 -2.017336830744678939e-04 -6.442777942673243944e-04
-4.242518396874999780e+03 7.078951164456689146e-04 -2.110130932570881892e-04 -6.739632050158869420e-04
-4.241476009062499543e+03 7.016441404840160958e-04 -2.188433533422137831e-04 -6.985578067013662297e-04
-4.240433621249999305e+03 7.009853467096455832e-04 -2.252572629726602780e-04 -7.181709128130331311e-04
-4.239391233437499977e+03 7.050710727977647094e-04 -2.302810802113409462e-04 -7.330265978231352998e-04
-4.238348845624999740e+03 7.144003066582627114e-04 -2.338630439804520727e-04 -7.428125588690404849e-04
-4.237306457812499502e+03 7.296116072407375294e-04 -2.360456351427336755e-04 -7.474864054409493738e-04
-4.236264070000000174e+03 7.487482398936311451e-04 -2.368890746437767839e-04 -7.475363382834698464e-04
-4.235221682187499027e+03 7.683469195209082468e-04 -2.366430957895388485e-04 -7.442717446326997015e-04
-4.234179294374999699e+03 7.875081564735719698e-04 -2.354137311005323181e-04 -7.380786472788619960e-04
-4.233136906562499462e+03 8.075651539378197368e-04 -2.329831147337974159e-04 -7.280655726919651018e-04
-4.232094518750000134e+03 8.301698685185729919e-04 -2.289850124141291226e-04 -7.128163270913779768e-04
-4.231052130937499896e+03 8.559960705931943031e-04 -2.234818882664945218e-04 -6.922010321394689650e-04
-4.230009743124999659e+03 8.852418091087779599e-04 -2.167904101696537921e-04 -6.669517481727147996e-04
-4.228967355312499421e+03 9.182434213339258754e-04 -2.090350348930867857e-04 -6.374047090884817773e-04
-4.227924967500000093e+03 9.532358981078786243e-04 -2.004523815054303534e-04 -6.047659996593970910e-04
-4.226882579687498946e+03 9.861570823279351434e-04 -1.913728596222152715e-04 -5.709453993509061879e-04
-4.225840191874999618e+03 1.015973593277322761e-03 -1.820745149232916738e-04 -5.371012875782785797e-04
-4.224797804062499381e+03 1.044347014034153120e-03 -1.731964850167043164e-04 -5.047348322519922123e-04
-4.223755416249999143e+03 1.070597800261965807e-03 -1.656364534789670081e-04 -4.765557498613290973e-04
-4.222713028437499815e+03 1.094028597806908721e-03 -1.601349389797767264e-04 -4.548554542717803432e-04
-4.221670640625000487e+03 1.116010733077053450e-03 -1.571141184826042620e-04 -4.404712287909582431e-04
-4.220628252812500250e+03 1.135459800538995241e-03 -1.568355728525070737e-04 -4.343735827030495997e-04
-4.219585864999999103e+03 1.148321567499100554e-03 -1.591485184280210408e-04 -4.371582017348771125e-04
-4.218543477187498866e+03 1.152205285670834540e-03 -1.635906097230443220e-04 -4.481602446759364315e-04
-4.217501089374999538e+03 1.149684821826462778e-03 -1.699459728426735657e-04 -4.662035692798529077e-04
-4.216458701562499300e+03 1.144986689746043231e-03 -1.782501023489277501e-04 -4.902909272638506606e-04
-4.215416313749999972e+03 1.140497790453333079e-03 -1.886647594563331163e-04 -5.202809015099007194e-04
-4.214373925937498825e+03 1.138090505951203481e-03 -2.009908928662358467e-04 -5.554040796430699273e-04
-4.213331538124999497e+03 1.137144592345319151e-03 -2.145197165102299833e-04 -5.940203502195042298e-04
-4.212289150312499260e+03 1.134062353486939507e-03 -2.292091482404265467e-04 -6.369599955190302599e-04
-4.211246762499999932e+03 1.125796231315253281e-03 -2.451748234088137559e-04 -6.853676920923591027e-04
-4.210204374687499694e+03 1.112207634851075828e-03 -2.621958578267489853e-04 -7.386194516193160921e-04
-4.209161986874999457e+03 1.093123838198452368e-03 -2.798069362761716207e-04 -7.954204727564946750e-04
-4.208119599062499219e+03 1.068780040175387400e-03 -2.975003014396448054e-04 -8.543647882067763582e-04
-4.207077211249999891e+03 1.041470436739953950e-03 -3.153227996274769588e-04 -9.148717874493908931e-04
-4.206034823437499654e+03 1.015120643488653853e-03 -3.333676347677642796e-04 -9.761329700358519889e-04
-4.204992435625000326e+03 9.966758345988369072e-04 -3.518078087447053075e-04 -1.036926002518969705e-03
-4.203950047812499179e+03 9.917326451584266254e-04 -3.708082314413825836e-04 -1.096148695805737160e-03
-4.202907659999998941e+03 1.000924782565422010e-03 -3.902711229843751567e-04 -1.153207192598586879e-03
-4.201865272187499613e+03 1.024621681597308190e-03 -4.096704323423676353e-04 -1.206447422945817723e-03
-4.200822884374999376e+03 1.063341034707786540e-03 -4.288474512048813417e-04 -1.255064781256867755e-03
-4.199780496562500048e+03 1.117012171507210036e-03 -4.478804251366585174e-04 -1.299165179628729121e-03
-4.198738108749999810e+03 1.184403201290666965e-03 -4.663759423874720331e-04 -1.338054030852530796e-03
-4.197695720937500482e+03 1.262963878928539951e-03 -4.838718370991323373e-04 -1.371192903924063665e-03
-4.196653333124999335e+03 1.351661112710600930e-03 -5.002350626883123562e-04 -1.398409850502005825e-03
-4.195610945312500007e+03 1.451124719215207606e-03 -5.154491665728842473e-04 -1.419353433880572463e-03
-4.194568557499999770e+03 1.559851527428801924e-03 -5.294108429016342477e-04 -1.434125106831206278e-03
-4.193526169687499532e+03 1.673842986596283224e-03 -5.419581417515335160e-04 -1.443308213700178998e-03
-4.192483781874999295e+03 1.788814664092805602e-03 -5.532167744855590562e-04 -1.448189056504395897e-03
-4.191441394062499967e+03 1.899915484906472248e-03 -5.636301825984052234e-04 -1.451086423330619993e-03
-4.190399006249999729e+03 2.002427269038101025e-03 -5.733908141721181899e-04 -1.453763242312460305e-03
-4.189356618437500401e+03 2.090110571708526932e-03 -5.824662417457019238e-04 -1.457768646701248236e-03
-4.188314230625000164e+03 2.159375998592436442e-03 -5.906007207410787340e-04 -1.463315238382918194e-03
-4.187271842812499926e+03 2.209772996177517684e-03 -5.977659346978310634e-04 -1.470400708933586710e-03
-4.186229454999998779e+03 2.241353249775830843e-03 -6.040709758870116712e-04 -1.479382527941529258e-03
-4.185187067187499451e+03 2.255743876664315084e-03 -6.093010178338452128e-04 -1.489241643794977921e-03
-4.184144679374999214e+03 2.251329566426415150e-03 -6.127696685942251101e-04 -1.498332216608027311e-03
-4.183102291562499886e+03 2.228013674314052121e-03 -6.140445380059473060e-04 -1.505612061720997159e-03
-4.182059903749999648e+03 2.190305943236697545e-03 -6.128230721902483240e-04 -1.509398663140755969e-03
-4.181017515937500320e+03 2.139393360274830652e-03 -6.088318892621190186e-04 -1.508816122664176839e-03
-4.179975128124999173e+03 2.076971854260129587e-03 -6.024611997073501483e-04 -1.504560085627211974e-03
-4.178932740312499845e+03 2.006470773300963843e-03 -5.943013185347403469e-04 -1.497502517554331371e-03
-4.177890352499999608e+03 1.931614001458844447e-03 -5.849306140174186141e-04 -1.488331691613833116e-03
-4.176847964687499370e+03 1.852971803337072343e-03 -5.748481348720221699e-04 -1.478124128143783926e-03
-4.175805576875000042e+03 1.769621168286974501e-03 -5.643875352590482005e-04 -1.468094651340905122e-03
-4.174763189062499805e+03 1.682320843423873663e-03 -5.536415263621432235e-04 -1.458414503674590641e-03
-4.173720801249999568e+03 1.591410948545569914e-03 -5.433412729545963448e-04 -1.451018135652421904e-03
-4.172678413437500240e+03 1.500269707681869090e-03 -5.346558544904050653e-04 -1.448309979660837316e-03
-4.171636025624999093e+03 1.414064325185935287e-03 -5.278619051551493128e-04 -1.449723397990947040e-03
-4.170593637812499765e+03 1.338343834567327006e-03 -5.230675559532709396e-04 -1.454129226104214530e-03
-4.169551249999999527e+03 1.276741044044405133e-03 -5.204926741943510663e-04 -1.461285875168060952e-03
-4.168508862187499290e+03 1.231246496633262803e-03 -5.200138518212935653e-04 -1.470442206045449989e-03
-4.167466474374999962e+03 1.201244856141223854e-03 -5.214776411030766674e-04 -1.481321906655475376e-03
-4.166424086562499724e+03 1.189906593036890985e-03 -5.246837028398334971e-04 -1.492693832027348726e-03
-4.165381698749999487e+03 1.200586055290999874e-03 -5.294224675481720406e-04 -1.503216090047898752e-03
-4.164339310937500159e+03 1.228275878799860599e-03 -5.357521806370732411e-04 -1.514102908429012162e-03
-4.163296923124999012e+03 1.267389827705472146e-03 -5.434065474578731640e-04 -1.525901071154463912e-03
-4.162254535312499684e+03 1.314705850481978243e-03 -5.515499986762656274e-04 -1.537122751152018114e-03
-4.161212147499999446e+03 1.367869830580247664e-03 -5.598209758032583359e-04 -1.547251754369821739e-03
-4.160169759687499209e+03 1.424669956415629138e-03 -5.683794306722464960e-04 -1.557242473086853461e-03
-4.159127371874999881e+03 1.482176425593068796e-03 -5.773875876930605099e-04 -1.568351498605944673e-03
-4.158084984062499643e+03 1.537963240403415754e-03 -5.871072970917273195e-04 -1.581834943534145190e-03
-4.157042596249999406e+03 1.591363758257461746e-03 -5.978887179826248297e-04 -1.598588255088706197e-03
-4.156000208437499168e+03 1.641289571155498100e-03 -6.095149794635413253e-04 -1.618107961885940178e-03
-4.154957820624999840e+03 1.683115942534877188e-03 -6.214617434015492136e-04 -1.640206824945796959e-03
-4.153915432812499603e+03 1.715192983360300889e-03 -6.335466573893630202e-04 -1.664816186727971362e-03
-4.152873044999999365e+03 1.738303888947500316e-03 -6.456782006538748162e-04 -1.691312771641719425e-03
-4.151830657187500037e+03 1.751916575748850135e-03 -6.580543668280669847e-04 -1.720287651390341437e-03
-4.150788269374999800e+03 1.756844476716523705e-03 -6.705748398122858556e-04 -1.751273037297355764e-03
-4.149745881562499562e+03 1.753087933231274338e-03 -6.824504211871364103e-04 -1.782124549403228588e-03
-4.148703493750000234e+03 1.743433584897895921e-03 -6.936092697743256874e-04 -1.811948261409798396e-03
-4.147661105937499997e+03 1.729967787281553974e-03 -7.048902340773458399e-04 -1.842432112374902970e-03
-4.146618718124998850e+03 1.710721727229462747e-03 -7.161366782153780934e-04 -1.873710634114590483e-03
-4.145576330312499522e+03 1.685299847246297554e-03 -7.265900322098824875e-04 -1.903866733790424842e-03
-4.144533942499999284e+03 1.651943352039562333e-03 -7.360437171228302209e-04 -1.932618996308729624e-03
-4.143491554687499956e+03 1.608174363598332624e-03 -7.444540386960440612e-04 -1.960499259907543066e-03
-4.142449166874999719e+03 1.555290852151989351e-03 -7.517104540465284002e-04 -1.986902670949728094e-03
-4.141406779062500391e+03 1.494624113356132810e-03 -7.577185913129965041e-04 -2.011270262696080932e-03
-4.140364391250000153e+03 1.428758364692660644e-03 -7.628021475964231806e-04 -2.034012692585079104e-03
-4.139322003437499006e+03 1.360638408976297441e-03 -7.666694962669020176e-04 -2.053849305068635670e-03
-4.138279615624999678e+03 1.290258072705643662e-03 -7.690094837176456597e-04 -2.070086586508354965e-03
-4.137237227812499441e+03 1.218076240618900900e-03 -7.697019416916392942e-04 -2.082455759241851230e-03
-4.136194840000000113e+03 1.149164181968616869e-03 -7.683876865345851907e-04 -2.089014978546481407e-03
-4.135152452187498966e+03 1.085921933269663048e-03 -7.651998481545694078e-04 -2.089673145144147360e-03
-4.134110064374999638e+03 1.027772634190872924e-03 -7.604411163396902068e-04 -2.085485090994742760e-03
-4.133067676562499400e+03 9.784905417271558010e-04 -7.539338913712129858e-04 -2.075033111783259297e-03
-4.132025288750000072e+03 9.414655113808712960e-04 -7.453722416824248376e-04 -2.056599777388608014e-03
-4.130982900937499835e+03 9.182353377288429317e-04 -7.349507768897991849e-04 -2.030344423934298589e-03
-4.129940513124999597e+03 9.093212122388210717e-04 -7.231257417943779027e-04 -1.997435359128552513e-03
-4.128898125312499360e+03 9.136143652755943697e-04 -7.103765113469222466e-04 -1.959538520787726563e-03
-4.127855737500000032e+03 9.304539876201274205e-04 -6.975486392077046537e-04 -1.919126734918286765e-03
-4.126813349687499795e+03 9.606262756857897496e-04 -6.850796521100110687e-04 -1.877228135814608574e-03
-4.125770961875000467e+03 1.001639659986857615e-03 -6.731650280285410596e-04 -1.835062618818323775e-03
-4.124728574062498410e+03 1.048999514324740244e-03 -6.624351085923234567e-04 -1.795446645632716581e-03
-4.123686186249999082e+03 1.103424989341311334e-03 -6.535748426533932167e-04 -1.760054528331098751e-03
-4.122643798437498845e+03 1.167848557557872678e-03 -6.470897223704752833e-04 -1.729479953897794216e-03
-4.121601410624999517e+03 1.240669313255910160e-03 -6.434932015593705125e-04 -1.705330648628535558e-03
-4.120559022812499279e+03 1.319174305314420445e-03 -6.436832376945555902e-04 -1.690597511505357881e-03
-4.119516634999999951e+03 1.403804833747675966e-03 -6.474660711040826615e-04 -1.684486215161242785e-03
-4.118474247187499714e+03 1.494633217427866713e-03 -6.540300938592287635e-04 -1.684418697321617359e-03
-4.117431859375000386e+03 1.588870521069594196e-03 -6.623533409625500428e-04 -1.687973446733068020e-03
-4.116389471562499239e+03 1.681165599891632553e-03 -6.713180342246247200e-04 -1.693318195664875875e-03
-4.115347083749999911e+03 1.767932331847422425e-03 -6.807027710040979571e-04 -1.700813159212800950e-03
-4.114304695937498764e+03 1.849812343504918461e-03 -6.906447656935108979e-04 -1.710621878888168249e-03
-4.113262308124999436e+03 1.927471106535757475e-03 -7.011259802857471414e-04 -1.722424956035820565e-03
-4.112219920312499198e+03 2.000814076156635750e-03 -7.123474004055563693e-04 -1.736829808803370912e-03
-4.111177532499999870e+03 2.068219283639473067e-03 -7.244643391920895306e-04 -1.754757475715001047e-03
-4.110135144687499633e+03 2.127743892073746552e-03 -7.375503764574720860e-04 -1.776900272546650924e-03
-4.109092756874999395e+03 2.178427851389681986e-03 -7.519800465477767754e-04 -1.804481299353299234e-03
-4.108050369062499158e+03 2.218584209788849061e-03 -7.675123154969754752e-04 -1.837340149519788718e-03
-4.107007981249999830e+03 2.247192047397968215e-03 -7.834594257264192001e-04 -1.873911453926799817e-03
-4.105965593437498683e+03 2.268017556890088941e-03 -8.000135044342668441e-04 -1.913733797103780694e-03
-4.104923205624999355e+03 2.281191529259228579e-03 -8.177169841890338884e-04 -1.958245788964515632e-03
-4.103880817812500027e+03 2.281784192831673615e-03 -8.368991735879154157e-04 -2.009695900729792980e-03
-4.102838429999999789e+03 2.266158254221912940e-03 -8.580489117803384407e-04 -2.070468661202766372e-03
-4.101796042187500461e+03 2.233302581829948747e-03 -8.810103050167820103e-04 -2.140482799393400408e-03
-4.100753654375000224e+03 2.179893580301171287e-03 -9.048780589888017097e-04 -2.218129914080720078e-03
-4.099711266562499077e+03 2.097708308387200103e-03 -9.286032061895120376e-04 -2.302601948292185702e-03
-4.098668878749998839e+03 1.984342924884407392e-03 -9.517137935002867180e-04 -2.393245155017637189e-03
-4.097626490937499511e+03 1.842655631576200527e-03 -9.735834993802123995e-04 -2.487582248056827150e-03
-4.096584103124999274e+03 1.675712531575867734e-03 -9.937025671868705574e-04 -2.583401689582480454e-03
-4.095541715312499946e+03 1.487692039029482648e-03 -1.011561507002163574e-03 -2.678289954319579454e-03
-4.094499327500000163e+03 1.281523137583967563e-03 -1.026210686236166255e-03 -2.768795181633417184e-03
-4.093456939687499471e+03 1.061840226171395507e-03 -1.037896188838216289e-03 -2.854204603765835013e-03
-4.092414551874999233e+03 8.372168250672865205e-04 -1.047182410202859761e-03 -2.933832349664555923e-03
-4.091372164062499451e+03 6.154670539281074980e-04 -1.054600082586615003e-03 -3.007318189859522779e-03
-4.090329776249999668e+03 4.029570854743410495e-04 -1.060478385520388514e-03 -3.074252510190699991e-03
-4.089287388437499885e+03 2.055396547795669364e-04 -1.064562545882566814e-03 -3.132624465353170580e-03
-4.088245000624999193e+03 3.262974237320959300e-05 -1.066762953565004047e-03 -3.179825430635328017e-03
-4.087202612812499410e+03 -1.071281803833257299e-04 -1.067658389582828646e-03 -3.215274607494413885e-03
-4.086160224999999627e+03 -2.096470572911279849e-04 -1.068459247515040266e-03 -3.241236468677537088e-03
-4.085117837187500299e+03 -2.728852347302264131e-04 -1.070198041641325006e-03 -3.259863430568387798e-03
-4.084075449375000062e+03 -2.953657917169734090e-04 -1.073474939525955341e-03 -3.272376091205270350e-03
-4.083033061562498915e+03 -2.776840145334638350e-04 -1.078364383555431615e-03 -3.279159322105546469e-03
-4.081990673749999132e+03 -2.213887134358350015e-04 -1.084948644840464304e-03 -3.280745385654677739e-03
-4.080948285937499804e+03 -1.227015691709911708e-04 -1.093673603402434656e-03 -3.277471061648208357e-03
-4.079905898124999567e+03 1.891044306139089010e-05 -1.104924262617245192e-03 -3.270421540973032348e-03
-4.078863510312500239e+03 1.937333437388180050e-04 -1.118820919982713895e-03 -3.262451558227391375e-03
-4.077821122499999092e+03 3.947802367054975537e-04 -1.135593548833848006e-03 -3.255992978843223577e-03
-4.076778734687500219e+03 6.196368738112178424e-04 -1.156328828973760816e-03 -3.254692077617268517e-03
-4.075736346874999072e+03 8.622034451101911893e-04 -1.182153813426554869e-03 -3.263100036435749064e-03
-4.074693959062499744e+03 1.115360543206468441e-03 -1.213521186251923780e-03 -3.284114031424324384e-03
-4.073651571249999506e+03 1.370567672821681885e-03 -1.250535245340036799e-03 -3.320065268749716140e-03
-4.072609183437499723e+03 1.616529789537916612e-03 -1.292994519484979773e-03 -3.373187338722449542e-03
-4.071566795624999031e+03 1.845564567929607264e-03 -1.339622443604864812e-03 -3.442020540570044952e-03
-4.070524407812499703e+03 2.053177739152979055e-03 -1.388674186072307417e-03 -3.523005598478706757e-03
-4.069482019999999466e+03 2.235534170246710351e-03 -1.439305560654215209e-03 -3.614850481054601716e-03
-4.068439632187500138e+03 2.388223682098795063e-03 -1.490834656508950628e-03 -3.716813120380977123e-03
-4.067397244374998536e+03 2.509376093368887936e-03 -1.542769640826119424e-03 -3.827846614635180191e-03
-4.066354856562499208e+03 2.601249481928838338e-03 -1.594234216015350718e-03 -3.944901847630031058e-03
-4.065312468749998970e+03 2.664865928262928532e-03 -1.643961849979481537e-03 -4.064342615773432546e-03
-4.064270080937499642e+03 2.704903229718437236e-03 -1.691300679344816477e-03 -4.183264084830822828e-03
-4.063227693124999405e+03 2.727155849157341435e-03 -1.735390479489652476e-03 -4.297906312743719585e-03
-4.062185305312500077e+03 2.735537508526439399e-03 -1.775473587773249845e-03 -4.405266080070182819e-03
-4.061142917499998475e+03 2.730180037055498013e-03 -1.811743632156532840e-03 -4.505850153298661571e-03
-4.060100529687499147e+03 2.712377166431941336e-03 -1.844691114383479333e-03 -4.600534891434233595e-03
-4.059058141874998910e+03 2.690712570758428852e-03 -1.874604915118423080e-03 -4.687712805557151495e-03
-4.058015754062499582e+03 2.667581665114943622e-03 -1.901559041539074412e-03 -4.766791043809539587e-03
-4.056973366249999799e+03 2.643083885490871664e-03 -1.925657241693092296e-03 -4.838008836087094068e-03
-4.055930978437499562e+03 2.619747361829088787e-03 -1.947372661510634846e-03 -4.902045183529733785e-03
-4.054888590624999324e+03 2.598467563922681692e-03 -1.967345944969085304e-03 -4.960496836190218632e-03
-4.053846202812499996e+03 2.584811595042114767e-03 -1.986201822571812686e-03 -5.013912675282403489e-03
-4.052803814999999759e+03 2.582573254268983372e-03 -2.004094700007594092e-03 -5.061947574147354460e-03
-4.051761427187499976e+03 2.593142357151934866e-03 -2.021047064584271732e-03 -5.104424282220029231e-03
-4.050719039374999738e+03 2.619498712444508822e-03 -2.036592034157699935e-03 -5.139347859528957396e-03
-4.049676651562499501e+03 2.659700075292433397e-03 -2.050275639355458607e-03 -5.165764020957459499e-03
-4.048634263750000173e+03 2.708206986679302392e-03 -2.062322177484293001e-03 -5.185475559826801389e-03
-4.047591875937499481e+03 2.757894051400942848e-03 -2.073157227474533952e-03 -5.201436637429310977e-03
-4.046549488124999698e+03 2.803338631317365409e-03 -2.082891550608549115e-03 -5.215308927446532863e-03
-4.045507100312499460e+03 2.842867619051784450e-03 -2.091320730639797607e-03 -5.226848079515383078e-03
-4.044464712500000132e+03 2.873385854519956966e-03 -2.097851992597753526e-03 -5.235142090209718088e-03
-4.043422324687498985e+03 2.891415191164254609e-03 -2.102478083391532034e-03 -5.240986065999564750e-03
-4.042379936875000112e+03 2.895318213482904121e-03 -2.106055244845228200e-03 -5.247121738734073469e-03
-4.041337549062499420e+03 2.885346093752950720e-03 -2.109211550393851747e-03 -5.255312770210405701e-03
-4.040295161249999637e+03 2.862675596004300455e-03 -2.112758901151453542e-03 -5.267610732642395363e-03
-4.039252773437499400e+03 2.828575079319430204e-03 -2.116830325814618441e-03 -5.284107795488606103e-03
-4.038210385625000072e+03 2.789930769796329472e-03 -2.121361778312237135e-03 -5.302954368084224039e-03
-4.037167997812500289e+03 2.750712916366053560e-03 -2.126252538938045583e-03 -5.323040011971176891e-03
-4.036125610000000506e+03 2.708527175729999632e-03 -2.131324391636790685e-03 -5.344599155288220008e-03
-4.035083222187499359e+03 2.667173952807406438e-03 -2.136312050335939430e-03 -5.366017471360545049e-03
-4.034040834374999577e+03 2.630429146799160602e-03 -2.139850351664291436e-03 -5.382622824615540882e-03
-4.032998446562499794e+03 2.601422638368283084e-03 -2.140529028927834476e-03 -5.389824539827341339e-03
-4.031956058750000011e+03 2.590120863370962406e-03 -2.138956175799995238e-03 -5.386927323870481336e-03
-4.030913670937500228e+03 2.606711501096240727e-03 -2.137216589897122845e-03 -5.377029413956779628e-03
-4.029871283124999536e+03 2.655986439358593715e-03 -2.136192962502686792e-03 -5.361147017905728250e-03
-4.028828895312499299e+03 2.738242054015252013e-03 -2.136063328078664607e-03 -5.339561066552010911e-03
-4.027786507499999971e+03 2.853876950597038133e-03 -2.137563230983566352e-03 -5.314020342223668703e-03
-4.026744119687499733e+03 3.001908334791596102e-03 -2.140926736350370462e-03 -5.285304212343746970e-03
-4.025701731874999950e+03 3.176624071037363779e-03 -2.146732855482380836e-03 -5.256398124016216367e-03
-4.024659344062499258e+03 3.365665538033408514e-03 -2.155744253910436749e-03 -5.232425435197678859e-03
-4.023616956249999475e+03 3.556378342472695832e-03 -2.168062753124458310e-03 -5.216738936009326748e-03
-4.022574568437499693e+03 3.743156001261543908e-03 -2.183302633206123198e-03 -5.209656590044252182e-03
-4.021532180624999910e+03 3.924679237818207329e-03 -2.200737420238870097e-03 -5.209549359570210363e-03
-4.020489792812500127e+03 4.098547467802510398e-03 -2.219378080813166204e-03 -5.214366629393866678e-03
-4.019447404999998980e+03 4.260862113858928171e-03 -2.239077380325030925e-03 -5.224774112658237511e-03
-4.018405017187499197e+03 4.406209780957553307e-03 -2.260569368539515345e-03 -5.244243771569336195e-03
-4.017362629374999415e+03 4.532170179327472438e-03 -2.284834430635486382e-03 -5.276262072925242547e-03
-4.016320241562499632e+03 4.637323769046674052e-03 -2.312961629412680058e-03 -5.324295500541999931e-03
-4.015277853750000304e+03 4.720891057788955542e-03 -2.345164630914900895e-03 -5.389197849340067979e-03
-4.014235465937499157e+03 4.785682938471110155e-03 -2.382043267786291760e-03 -5.471995024211294759e-03
-4.013193078124999829e+03 4.833139159466566873e-03 -2.423924950780156472e-03 -5.573194099908500808e-03
-4.012150690312499137e+03 4.864031759047943854e-03 -2.469938246965074340e-03 -5.690168782355930696e-03
-4.011108302499999809e+03 4.873394212978053239e-03 -2.518869787420844643e-03 -5.820786328723018960e-03
-4.010065914687499571e+03 4.853701672926743170e-03 -2.569944449981750867e-03 -5.964758772148820269e-03
-4.009023526874999334e+03 4.804281963824314286e-03 -2.623125361041458038e-03 -6.122130314797373865e-03
-4.007981139062499096e+03 4.730831771484075854e-03 -2.678578595230491667e-03 -6.291957732068444858e-03
-4.006938751249999768e+03 4.640316215356946918e-03 -2.736414628819428766e-03 -6.472785398261712668e-03
-4.005896363437499531e+03 4.542276304163470058e-03 -2.796987644034849667e-03 -6.663141470975218923e-03
-4.004853975625000203e+03 4.442854477578455502e-03 -2.861333694401337405e-03 -6.864364767937748517e-03
-4.003811587812499511e+03 4.340529316088804525e-03 -2.929777467497183489e-03 -7.077797788253372552e-03
-4.002769199999999273e+03 4.235309406319798589e-03 -3.000532720989975820e-03 -7.298639060482947638e-03
-4.001726812187499490e+03 4.129311186741761903e-03 -3.071069567824749949e-03 -7.519483143522702820e-03
-4.000684424374999708e+03 4.025514912654266399e-03 -3.140339257583254443e-03 -7.736758719525605593e-03
-3.999642036562499470e+03 3.921859623490445666e-03 -3.207439889407291602e-03 -7.948448418406745333e-03
-3.998599648749999687e+03 3.817908232727293665e-03 -3.270948923377531205e-03 -8.150689229552867190e-03
-3.997557260937499905e+03 3.720411203071590216e-03 -3.330005183647229399e-03 -8.339361052152348408e-03
-3.996514873125000122e+03 3.631169065608401587e-03 -3.384169862580944411e-03 -8.512607960912615263e-03
-3.995472485312500339e+03 3.552955556418815972e-03 -3.433011528663990758e-03 -8.668458161988938301e-03
-3.994430097499999647e+03 3.489114138277727133e-03 -3.476571611340946531e-03 -8.806121340308828080e-03
-3.993387709687499409e+03 3.441464142589621081e-03 -3.515849554881340672e-03 -8.927778263996174676e-03
-3.992345321874999627e+03 3.414163721814943760e-03 -3.552314587080212995e-03 -9.036340029108927419e-03
-3.991302934062500299e+03 3.406622032558753645e-03 -3.586000854025205801e-03 -9.131914322632595643e-03
-3.990260546249999607e+03 3.413618634713474695e-03 -3.616343821922411370e-03 -9.214181656044180893e-03
-3.989218158437500279e+03 3.434515232312935346e-03 -3.644316560104777104e-03 -9.286030161770474425e-03
-3.988175770624999132e+03 3.469194453063494370e-03 -3.670534691213616328e-03 -9.349230673627089913e-03
-3.987133382812499804e+03 3.515501142597962821e-03 -3.694566738151215755e-03 -9.403175941383644376e-03
-3.986090994999999111e+03 3.574126700132368700e-03 -3.716839921547514507e-03 -9.448996441279276445e-03
-3.985048607187500238e+03 3.648375249440294951e-03 -3.738657753261257020e-03 -9.489611177939243428e-03
-3.984006219374999546e+03 3.746096905616269016e-03 -3.762086869646887044e-03 -9.528764810394991028e-03
-3.982963831562499763e+03 3.863794506434592435e-03 -3.788929724769787063e-03 -9.572309150735499803e-03
-3.981921443749999526e+03 3.989276221514851534e-03 -3.820069299557766768e-03 -9.625717209128541521e-03
-3.980879055937500198e+03 4.120862705699457514e-03 -3.856898836857153550e-03 -9.693190870125482916e-03
-3.979836668124999051e+03 4.261332968688948987e-03 -3.900763756751234393e-03 -9.777747154974909469e-03
-3.978794280312499723e+03 4.407324747420277369e-03 -3.951695902700051721e-03 -9.880297460842723048e-03
-3.977751892499999030e+03 4.555873698818471186e-03 -4.009767568752676051e-03 -1.000180072789189079e-02
-3.976709504687499702e+03 4.712393585739898909e-03 -4.075244652157316433e-03 -1.014163584889681349e-02
-3.975667116874999465e+03 4.879851667126380334e-03 -4.146984367672135186e-03 -1.029586629177426348e-02
-3.974624729062500137e+03 5.054269316103347613e-03 -4.224829773706192254e-03 -1.046495037198303182e-02
-3.973582341249999899e+03 5.236123382326578896e-03 -4.308912476219125577e-03 -1.064893776558279229e-02
-3.972539953437499207e+03 5.414792633145476021e-03 -4.399089359852301727e-03 -1.084992356721372828e-02
-3.971497565624998970e+03 5.575164502836981763e-03 -4.495602055055941161e-03 -1.107239807034208004e-02
-3.970455177812499642e+03 5.709791971347963520e-03 -4.597287984887748861e-03 -1.131518931051036722e-02
-3.969412789999999404e+03 5.810775195145746579e-03 -4.703149763224992105e-03 -1.157754990514518398e-02
-3.968370402187500076e+03 5.873493344459392897e-03 -4.812938375923934455e-03 -1.185997757413059794e-02
-3.967328014374998929e+03 5.896049979404779928e-03 -4.924946891821760896e-03 -1.215824634149455415e-02
-3.966285626562499601e+03 5.878580981090290175e-03 -5.036525199772146771e-03 -1.246507988787341065e-02
-3.965243238749999819e+03 5.810717162097737976e-03 -5.146342841088577189e-03 -1.277957480599566792e-02
-3.964200850937500036e+03 5.688067284257879164e-03 -5.254468132947256488e-03 -1.310309763226272066e-02
-3.963158463124999344e+03 5.522380148409354594e-03 -5.361069191636379933e-03 -1.343317507300315419e-02
-3.962116075312499106e+03 5.326251111281722281e-03 -5.467333479065753649e-03 -1.376991559564658303e-02
-3.961073687499999323e+03 5.108399927973835374e-03 -5.575480903530822922e-03 -1.411731237556242483e-02
-3.960031299687499541e+03 4.874080552353022081e-03 -5.685909246307928322e-03 -1.447510046687023114e-02
-3.958988911874999758e+03 4.636805767011508046e-03 -5.799473006649764374e-03 -1.484220592355664156e-02
-3.957946524062499975e+03 4.404084523468405725e-03 -5.919015182353534743e-03 -1.522465729899727220e-02
-3.956904136250000192e+03 4.171762017302488301e-03 -6.044803570497292271e-03 -1.562434887165542637e-02
-3.955861748437499045e+03 3.947146842417476389e-03 -6.175080568718290669e-03 -1.603478973795804258e-02
-3.954819360624999263e+03 3.741853654593975658e-03 -6.310361344659095977e-03 -1.645456192818415750e-02
-3.953776972812499480e+03 3.561237114745546915e-03 -6.451808172769323869e-03 -1.688551887867994344e-02
-3.952734584999999697e+03 3.403384612826738757e-03 -6.599716053109031325e-03 -1.732901110400406064e-02
-3.951692197187499005e+03 3.267593993444111323e-03 -6.754076456779983112e-03 -1.778526960082219693e-02
-3.950649809375000132e+03 3.157928486701446023e-03 -6.914693749647995123e-03 -1.825286608878091965e-02
-3.949607421562499439e+03 3.069942925708832489e-03 -7.080826377633512268e-03 -1.873100313645061077e-02
-3.948565033750000111e+03 3.013064466937729561e-03 -7.251539903068046980e-03 -1.921480618999147835e-02
-3.947522645937499419e+03 3.000912919946493659e-03 -7.426612712487058038e-03 -1.970022929501213937e-02
-3.946480258124999636e+03 3.032168277124843488e-03 -7.606385349332303765e-03 -2.018838928003780300e-02
-3.945437870312498944e+03 3.099119971644596818e-03 -7.790892304989728567e-03 -2.068118785183709063e-02
-3.944395482499999616e+03 3.196510077124704689e-03 -7.979820318877232227e-03 -2.117895798704247032e-02
-3.943353094687499834e+03 3.324546136123018511e-03 -8.171872510136398565e-03 -2.167797104330323674e-02
-3.942310706875000051e+03 3.491508620915530301e-03 -8.363556843508587052e-03 -2.216646870524129759e-02
-3.941268319062499813e+03 3.705149511105374632e-03 -8.552224595379397457e-03 -2.263502362216063268e-02
-3.940225931250000031e+03 3.956968238661311144e-03 -8.737813293805169954e-03 -2.308535587706134207e-02
-3.939183543437499338e+03 4.240032562589412905e-03 -8.919950732843292401e-03 -2.351796172706422869e-02
-3.938141155624999556e+03 4.557648542606760819e-03 -9.097618136396383795e-03 -2.392916278825026402e-02
-3.937098767812499773e+03 4.907284328179141453e-03 -9.269181935339466938e-03 -2.431513689180560267e-02
-3.936056379999999535e+03 5.278386236370928401e-03 -9.433602338851921482e-03 -2.467547206575500945e-02
-3.935013992187499753e+03 5.674710393712795349e-03 -9.592190461983984492e-03 -2.501276137038973071e-02
-3.933971604374999970e+03 6.099553557287822406e-03 -9.745784157933508676e-03 -2.532866565053790500e-02
-3.932929216562499732e+03 6.535312325520814883e-03 -9.894486238542025622e-03 -2.562789044011687736e-02
-3.931886828749999950e+03 6.977072823184865720e-03 -1.003979880762296412e-02 -2.591581883088233881e-02
-3.930844440937499257e+03 7.411539645542267185e-03 -1.018411191470944277e-02 -2.620228246476198272e-02
-3.929802053124999475e+03 7.810448723748827579e-03 -1.033189089532940245e-02 -2.650643126995939208e-02
-3.928759665312499237e+03 8.165812851486800930e-03 -1.048860802432775505e-02 -2.684532185981674396e-02
-3.927717277499999909e+03 8.484108814993252326e-03 -1.065926751995304594e-02 -2.723125303402859632e-02
-3.926674889687499672e+03 8.779971848502439447e-03 -1.084996991685327136e-02 -2.767752960232911646e-02
-3.925632501874999434e+03 9.055579845381982532e-03 -1.106365774957941694e-02 -2.819181549860525632e-02
-3.924590114062499197e+03 9.312151690701042650e-03 -1.130136766606337426e-02 -2.877665621651746830e-02
-3.923547726249999414e+03 9.571606712670596012e-03 -1.156590253611859687e-02 -2.943421997005607818e-02
-3.922505338437499177e+03 9.852705744544469277e-03 -1.186173963835596146e-02 -3.017220790529612923e-02
-3.921462950624999849e+03 1.016373076719991574e-02 -1.219307113755294276e-02 -3.100024642410947537e-02
-3.920420562812499611e+03 1.049419099863636851e-02 -1.256191030495778897e-02 -3.192662903156827381e-02
-3.919378174999999828e+03 1.082140977625136759e-02 -1.297018646121981394e-02 -3.296252238774365073e-02
-3.918335787187499591e+03 1.112560012325847572e-02 -1.341563712720737593e-02 -3.410675984196846755e-02
-3.917293399375000263e+03 1.139604689387169884e-02 -1.389103775339073019e-02 -3.534220999037163136e-02
-3.916251011562499116e+03 1.164532361601709060e-02 -1.439405965217561284e-02 -3.665936398558409387e-02
-3.915208623750000697e+03 1.189877477333338776e-02 -1.492536298433473803e-02 -3.805368123028303462e-02
-3.914166235937499096e+03 1.218928220289097059e-02 -1.548549137092048757e-02 -3.951852813354968935e-02
-3.913123848124999768e+03 1.255022975744470026e-02 -1.607447821359548473e-02 -4.104586430415280845e-02
-3.912081460312499530e+03 1.300147150911968447e-02 -1.668837653817250785e-02 -4.261990790938251228e-02
-3.911039072500000202e+03 1.354699054740071858e-02 -1.732587380457777798e-02 -4.423592169093595872e-02
-3.909996684687499510e+03 1.417177558901330098e-02 -1.798724003921588904e-02 -4.589824032785598529e-02
-3.908954296874999727e+03 1.485232363728864087e-02 -1.867380644284878308e-02 -4.761622052580248565e-02
-3.907911909062499035e+03 1.556584920494792808e-02 -1.939106361104720594e-02 -4.941051460511870080e-02
-3.906869521249999707e+03 1.629897070191005728e-02 -2.014242402509347149e-02 -5.129368580032114822e-02
-3.905827133437499469e+03 1.706527099732076114e-02 -2.093330092049154947e-02 -5.327710274294161080e-02
-3.904784745625000141e+03 1.786051932952989821e-02 -2.176767796374772315e-02 -5.537256957012515191e-02
-3.903742357812499449e+03 1.865817569724013275e-02 -2.264496418635399133e-02 -5.758475035928015129e-02
-3.902699969999999666e+03 1.941899434228468516e-02 -2.356619047073152048e-02 -5.992611868793113611e-02
-3.901657582187499429e+03 2.011460284227763878e-02 -2.453594399039587398e-02 -6.241636688311230641e-02
-3.900615194375000101e+03 2.075507280361272439e-02 -2.556183114881714971e-02 -6.507399255213326683e-02
-3.899572806562498954e+03 2.135959310057701510e-02 -2.665081607461575186e-02 -6.791343513696439238e-02
-3.898530418749999171e+03 2.195514486318178582e-02 -2.780703023681913716e-02 -7.093925973738017532e-02
-3.897488030937499843e+03 2.256604897378270899e-02 -2.903771898035314991e-02 -7.416530573674237625e-02
-3.896445643124999606e+03 2.321979895302002384e-02 -3.035457320681097734e-02 -7.761694821687230295e-02
-3.895403255312500278e+03 2.392200469478897307e-02 -3.176183555069413134e-02 -8.130469291855625669e-02
-3.894360867500000040e+03 2.467208167819166797e-02 -3.325736008642839886e-02 -8.522286521973675144e-02
-3.893318479687500258e+03 2.548782623451638710e-02 -3.484594817095580666e-02 -8.938017423327276889e-02
-3.892276091874999111e+03 2.637731002509341449e-02 -3.653757851791201300e-02 -9.380224791309578480e-02
-3.891233704062499783e+03 2.734737421736278817e-02 -3.832959268105120415e-02 -9.848017717009228955e-02
-3.890191316249999545e+03 2.840937623567039647e-02 -4.021011097816827584e-02 -1.033785651291280056e-01
-3.889148928437500217e+03 2.960404796964200350e-02 -4.217012823985977904e-02 -1.084626718573095533e-01
-3.888106540624999070e+03 3.098784988578117544e-02 -4.420403177427958269e-02 -1.137030432076329423e-01
-3.887064152812499742e+03 3.256685683734031334e-02 -4.630579710252134829e-02 -1.190816504145191801e-01
-3.886021764999999505e+03 3.430561814472898180e-02 -4.847709031100971150e-02 -1.246119417325835949e-01
-3.884979377187500177e+03 3.621260179979804428e-02 -5.072699355700056867e-02 -1.303168441343409978e-01
-3.883936989374999939e+03 3.830347559369879501e-02 -5.305701528729989819e-02 -1.361966298205133374e-01
-3.882894601562499702e+03 4.057031707349825767e-02 -5.546580770234946917e-02 -1.422495477915787510e-01
-3.881852213749999009e+03 4.301419260176514436e-02 -5.796031265647313274e-02 -1.484942378414931541e-01
-3.880809825937499681e+03 4.560463280319655699e-02 -6.053806653731672038e-02 -1.549312498359661505e-01
-3.879767438124999444e+03 4.834574849857806167e-02 -6.320223872019968547e-02 -1.615680941976497254e-01
-3.878725050312500116e+03 5.129509641861790953e-02 -6.598402990229286502e-02 -1.684760077342731810e-01
-3.877682662499999424e+03 5.449707767186923874e-02 -6.891034221596485654e-02 -1.757177804396543308e-01
-3.876640274687500096e+03 5.797498212078647239e-02 -7.199359449023916280e-02 -1.833216178475765012e-01
-3.875597886874998949e+03 6.172225869857790592e-02 -7.525848391290930472e-02 -1.913570303059869138e-01
-3.874555499062499621e+03 6.567467059518607153e-02 -7.873071050895419365e-02 -1.999106968901645243e-01
-3.873513111249999838e+03 6.969490942161038483e-02 -8.241908522626022193e-02 -2.090409311441581153e-01
-3.872470723437499601e+03 7.369072490228814609e-02 -8.633879570301164486e-02 -2.188124283386078117e-01
-3.871428335624999818e+03 7.768175934087125090e-02 -9.050611004416926619e-02 -2.292650658191720536e-01
-3.870385947812500035e+03 8.168951420893004467e-02 -9.492290119354217237e-02 -2.403985702210416076e-01
-3.869343559999999798e+03 8.566764120121948822e-02 -9.959038509848842924e-02 -2.522274298405578485e-01
-3.868301172187500015e+03 8.954504652036790469e-02 -1.045215365086319403e-01 -2.648046872717426115e-01
-3.867258784374999323e+03 9.330101468915591445e-02 -1.097256842067193122e-01 -2.781611831717906158e-01
-3.866216396562499540e+03 9.692456299307906920e-02 -1.152081800456190436e-01 -2.923144079143309426e-01
-3.865174008749999302e+03 1.004109665008338648e-01 -1.209664059412806220e-01 -3.072582710832971187e-01
-3.864131620937499520e+03 1.038068909151863006e-01 -1.269717984655554521e-01 -3.229028313186314558e-01
-3.863089233124999737e+03 1.072156040937139315e-01 -1.332078427361980955e-01 -3.391774600792342165e-01
-3.862046845312499499e+03 1.107697847893391735e-01 -1.396731932656845032e-01 -3.560456164246558197e-01
-3.861004457499998807e+03 1.145519575951773061e-01 -1.463434936383646578e-01 -3.734200247551155982e-01
-3.859962069687499479e+03 1.185884176199444723e-01 -1.531824185274500982e-01 -3.911944821221206015e-01
-3.858919681874999242e+03 1.229398434490408670e-01 -1.601409130783578993e-01 -4.092190858191590563e-01
-3.857877294062499459e+03 1.276409562785073004e-01 -1.671696301682771280e-01 -4.273500583820883936e-01
-3.856834906249999676e+03 1.326659274423639123e-01 -1.742484484175752524e-01 -4.455389555807131030e-01
-3.855792518437499439e+03 1.379339503725867111e-01 -1.813596404013096963e-01 -4.637573302452342450e-01
-3.854750130624999656e+03 1.434013766957521196e-01 -1.884982533940438298e-01 -4.820026086870786708e-01
-3.853707742812500328e+03 1.490946906224548951e-01 -1.956633750520705706e-01 -5.002661936495738093e-01
-3.852665354999999636e+03 1.549704424004139103e-01 -2.028334572029480420e-01 -5.185001304133760591e-01
-3.851622967187498944e+03 1.610134357436765196e-01 -2.099776925093563562e-01 -5.366234899035489114e-01
-3.850580579374999616e+03 1.673503341331913363e-01 -2.170908462947352402e-01 -5.545904690977182527e-01
-3.849538191562499833e+03 1.740056907744388093e-01 -2.241737368808993935e-01 -5.723973448792976093e-01
-3.848495803749999595e+03 1.809148624770881564e-01 -2.312139901806448683e-01 -5.900261816278951077e-01
-3.847453415937500267e+03 1.879511001066746512e-01 -2.382194208731029383e-01 -6.075298177809902445e-01
-3.846411028124999575e+03 1.949885391508543175e-01 -2.452026056940333487e-01 -6.249736691098413122e-01
-3.845368640312499792e+03 2.020595252832358413e-01 -2.521729668208207431e-01 -6.423753827693636786e-01
-3.844326252500000010e+03 2.090667302456049315e-01 -2.591296062166278946e-01 -6.597565702657137710e-01
-3.843283864687499772e+03 2.160507047596703090e-01 -2.660975011912085630e-01 -6.771757212822455685e-01
-3.842241476874999989e+03 2.230890524308888345e-01 -2.731338008493927050e-01 -6.947704895835664640e-01
-3.841199089062499297e+03 2.301316354547405518e-01 -2.802717455393891055e-01 -7.126444181910558395e-01
-3.840156701249999514e+03 2.372060797617271122e-01 -2.875382360485341238e-01 -7.308644958290216875e-01
-3.839114313437499732e+03 2.443049673246628362e-01 -2.949381442039656354e-01 -7.494456614524722671e-01
-3.838071925624999949e+03 2.514107886955276316e-01 -3.024683047919763945e-01 -7.683832060665779506e-01
-3.837029537812500166e+03 2.585255264765487504e-01 -3.101798313422253761e-01 -7.878169654689013424e-01
-3.835987149999999019e+03 2.657142114232596275e-01 -3.181164109904307535e-01 -8.078504332001901211e-01
-3.834944762187499236e+03 2.730484236959372368e-01 -3.262714414215507341e-01 -8.284471488934761485e-01
-3.833902374374999454e+03 2.806248708558971572e-01 -3.346395423123985635e-01 -8.495679568876716159e-01
-3.832859986562499671e+03 2.885835998727911966e-01 -3.432153471261016886e-01 -8.711624209421431342e-01
-3.831817598749999888e+03 2.969036406077362744e-01 -3.519372204239950563e-01 -8.930656885861297800e-01
-3.830775210937499196e+03 3.054521426861665501e-01 -3.607531009840939107e-01 -9.151676737340842527e-01
-3.829732823124999413e+03 3.141192458873598992e-01 -3.696025431754182966e-01 -9.373296634226874202e-01
-3.828690435312499631e+03 3.229557891283502680e-01 -3.783895953352752195e-01 -9.592757574534711562e-01
-3.827648047500000303e+03 3.320448338840625291e-01 -3.870307984031869375e-01 -9.807563573418109915e-01
-3.826605659687499610e+03 3.412978944046873298e-01 -3.954337407827904771e-01 -1.001539765416906258e+00
-3.825563271874999828e+03 3.506984479964916357e-01 -4.035152479053777386e-01 -1.021402012804825565e+00
-3.824520884062499135e+03 3.603473000042330399e-01 -4.112219437524859966e-01 -1.040171933451861097e+00
-3.823478496249999807e+03 3.702423894588833808e-01 -4.185502914675783837e-01 -1.057840470085755102e+00
-3.822436108437499570e+03 3.801888577940421565e-01 -4.254653442550909159e-01 -1.074359833850976553e+00
-3.821393720625000242e+03 3.898799321555853625e-01 -4.318747978795088871e-01 -1.089552689939395691e+00
-3.820351332812498640e+03 3.990589988801206967e-01 -4.377473466866748653e-01 -1.103396970058327931e+00
-3.819308944999999312e+03 4.074884370833196656e-01 -4.431002084564496513e-01 -1.115999312403431976e+00
-3.818266557187499075e+03 4.148416071155050511e-01 -4.479685555012776765e-01 -1.127537769947091872e+00
-3.817224169374999747e+03 4.210352602791094800e-01 -4.524057187713607098e-01 -1.138179500470004157e+00
-3.816181781562499509e+03 4.262111678452150665e-01 -4.564756849111910042e-01 -1.148065301439331387e+00
-3.815139393749999726e+03 4.305867173145688787e-01 -4.602855041345599307e-01 -1.157435694299052464e+00
-3.814097005937499489e+03 4.342612078693579569e-01 -4.638886179864678549e-01 -1.166412702001125457e+00
-3.813054618125000161e+03 4.372318978602711681e-01 -4.672827452187349739e-01 -1.174990489055866449e+00
-3.812012230312499014e+03 4.396612258878883628e-01 -4.705336983966911801e-01 -1.183309269418289622e+00
-3.810969842499999686e+03 4.417600171867021586e-01 -4.737371330843562212e-01 -1.191579301203546937e+00
-3.809927454687499448e+03 4.435362463111632292e-01 -4.769477456973855167e-01 -1.199949419932938133e+00
-3.808885066874999666e+03 4.451154599042898563e-01 -4.802246525703133817e-01 -1.208551374531698475e+00
-3.807842679062498974e+03 4.466685644241177866e-01 -4.836286241554818011e-01 -1.217509971973453453e+00
-3.806800291249999646e+03 4.481784528244035504e-01 -4.871659308667585786e-01 -1.226846987285617141e+00
-3.805757903437499408e+03 4.497334773597060353e-01 -4.908561111539938016e-01 -1.236594559063860510e+00
-3.804715515624999171e+03 4.514039584549376372e-01 -4.947445123582461801e-01 -1.246860368038883227e+00
-3.803673127812499843e+03 4.533437287587032127e-01 -4.988489843140073154e-01 -1.257655737412598729e+00
-3.802630739999999605e+03 4.555629736248218431e-01 -5.031597898390622881e-01 -1.268951595121988074e+00
-3.801588352187499368e+03 4.580500110587658047e-01 -5.076302243819376114e-01 -1.280622918820443212e+00
-3.800545964374999585e+03 4.609653226083115229e-01 -5.122461616238808135e-01 -1.292591284496652726e+00
-3.799503576562499802e+03 4.644155552245816665e-01 -5.169812595773802810e-01 -1.304757063711974752e+00
-3.798461188749999565e+03 4.684410967666587933e-01 -5.217932189488080352e-01 -1.316993434754530012e+00
-3.797418800937500237e+03 4.729763593574962122e-01 -5.266325483206650837e-01 -1.329180297580657255e+00
-3.796376413124999999e+03 4.779776696304919303e-01 -5.314007256211455976e-01 -1.341057071249829313e+00
-3.795334025312499307e+03 4.833621502186727925e-01 -5.360607551340238475e-01 -1.352542701360153643e+00
-3.794291637499999069e+03 4.890135856133928094e-01 -5.405989115011332613e-01 -1.363628421227570220e+00
-3.793249249687499741e+03 4.948040011702178331e-01 -5.449193229765272317e-01 -1.374082134410684164e+00
-3.792206861874999504e+03 5.005189166767112230e-01 -5.489312838578707110e-01 -1.383707696703900147e+00
-3.791164474062500176e+03 5.060851696852487480e-01 -5.526262101907345459e-01 -1.392499078162775517e+00
-3.790122086249999938e+03 5.115336400560088759e-01 -5.559893398097449646e-01 -1.400407327792653867e+00
-3.789079698437499701e+03 5.168518976383997821e-01 -5.590987456010596546e-01 -1.407649601876376666e+00
-3.788037310624999009e+03 5.218157117130253209e-01 -5.620681459550892489e-01 -1.414593443154197994e+00
-3.786994922812499681e+03 5.262799981115304782e-01 -5.649234073981728166e-01 -1.421345587126440213e+00
-3.785952534999999443e+03 5.305573891749824078e-01 -5.677194166835859424e-01 -1.427978729289247628e+00
-3.784910147187500115e+03 5.348219543437132684e-01 -5.704764087416395180e-01 -1.434504893679465320e+00
-3.783867759374999423e+03 5.388187892200357876e-01 -5.731908257342824831e-01 -1.440977889099794629e+00
-3.782825371562499640e+03 5.423498525236797319e-01 -5.758844124307758161e-01 -1.447506925256721422e+00
-3.781782983749999858e+03 5.454289198364643543e-01 -5.785939330550075033e-01 -1.454189925488348800e+00
-3.780740595937500075e+03 5.480960167348065681e-01 -5.813447031650508245e-01 -1.461087451082731192e+00
-3.779698208124999837e+03 5.504823582486739753e-01 -5.841293269741788530e-01 -1.468146715485749043e+00
-3.778655820312500055e+03 5.528344200185547619e-01 -5.870408954611384678e-01 -1.475562208933241193e+00
-3.777613432499999362e+03 5.553264973278293493e-01 -5.901985621932778203e-01 -1.483619128310976309e+00
-3.776571044687499580e+03 5.581500112136340563e-01 -5.936501978355873677e-01 -1.492402459601106290e+00
-3.775528656874999797e+03 5.612461920875370103e-01 -5.973899874015672351e-01 -1.501911284991476858e+00
-3.774486269062500014e+03 5.642647109590845922e-01 -6.013197980210095439e-01 -1.511963265027643333e+00
-3.773443881250000231e+03 5.669378618216913690e-01 -6.053842802872581030e-01 -1.522473405362179566e+00
-3.772401493437499084e+03 5.690581254179708504e-01 -6.095983464261928164e-01 -1.533534570597404612e+00
-3.771359105624999302e+03 5.704084867495385902e-01 -6.139303351273774911e-01 -1.545114141699290400e+00
-3.770316717812499519e+03 5.707168871457725112e-01 -6.183254145715920691e-01 -1.557129478914433873e+00
-3.769274329999999736e+03 5.697667959399914661e-01 -6.227258749033478535e-01 -1.569475537213489424e+00
-3.768231942187499953e+03 5.673954759138850612e-01 -6.270664567009345269e-01 -1.582013282935863296e+00
-3.767189554374999261e+03 5.637169760705017518e-01 -6.313031218654854282e-01 -1.594593382583915364e+00
-3.766147166562499478e+03 5.593052551548595153e-01 -6.353927670467248712e-01 -1.606954739595432446e+00
-3.765104778749999696e+03 5.544768421192886043e-01 -6.392885440200233305e-01 -1.618890017746143384e+00
-3.764062390937499913e+03 5.492237885350519377e-01 -6.430014194019467721e-01 -1.630430814420174679e+00
-3.763020003124999675e+03 5.438172319744357663e-01 -6.465631849799072794e-01 -1.641595840185279043e+00
-3.761977615312498983e+03 5.384459859629546763e-01 -6.499803774253655186e-01 -1.652355330584557969e+00
-3.760935227499999201e+03 5.330931406425607477e-01 -6.532410648533402142e-01 -1.662679453140216035e+00
-3.759892839687499418e+03 5.279694565231560777e-01 -6.563329015584298265e-01 -1.672480434058440046e+00
-3.758850451874999635e+03 5.232702104421430578e-01 -6.592859518063622914e-01 -1.681791870362546515e+00
-3.757808064062500307e+03 5.189354753734176651e-01 -6.621200897072545555e-01 -1.690683042262176805e+00
-3.756765676250000070e+03 5.149355974081332166e-01 -6.648332531099577780e-01 -1.699156075938816013e+00
-3.755723288437499377e+03 5.111971846878142767e-01 -6.674060236053175332e-01 -1.707176546905234016e+00
-3.754680900624999140e+03 5.076334205857896409e-01 -6.697532397460266296e-01 -1.714531681776910732e+00
-3.753638512812499812e+03 5.041333454287171278e-01 -6.718042188467912013e-01 -1.721054463919323263e+00
-3.752596124999999574e+03 5.007304671070423874e-01 -6.736045284465208560e-01 -1.726861915939539971e+00
-3.751553737187499792e+03 4.974458211475629166e-01 -6.752369171630381306e-01 -1.732176619139766727e+00
-3.750511349375000009e+03 4.941001104334558081e-01 -6.767537749415246662e-01 -1.737188214420265497e+00
-3.749468961562499771e+03 4.907743337971354758e-01 -6.781877831667850742e-01 -1.741967156216389423e+00
-3.748426573749999079e+03 4.875438041584005955e-01 -6.795023416163391561e-01 -1.746395029233887897e+00
-3.747384185937499751e+03 4.845768153858665550e-01 -6.806564892124491450e-01 -1.750318397559688322e+00
-3.746341798124999514e+03 4.819376066390744784e-01 -6.816575400594395706e-01 -1.753741846094991841e+00
-3.745299410312499731e+03 4.791892476948514945e-01 -6.825056798820606785e-01 -1.756775197802038724e+00
-3.744257022499999948e+03 4.759333453921562040e-01 -6.832690556038019114e-01 -1.759705177001508414e+00
-3.743214634687499711e+03 4.720875245389818398e-01 -6.840164239515786893e-01 -1.762741120358146230e+00
-3.742172246874999928e+03 4.675941028115727094e-01 -6.847173405621206355e-01 -1.765813654869714089e+00
-3.741129859062499690e+03 4.625758731142549096e-01 -6.853715698974163217e-01 -1.768891236105517351e+00
-3.740087471249999908e+03 4.573883244882672727e-01 -6.861275854138635388e-01 -1.772292909112645587e+00
-3.739045083437499216e+03 4.519553828585811117e-01 -6.871150678594627470e-01 -1.776393862815932589e+00
-3.738002695624999433e+03 4.458862541336266472e-01 -6.882554291840207172e-01 -1.781075410873286469e+00
-3.736960307812499650e+03 4.389716563797316229e-01 -6.894193616864030538e-01 -1.786034161568751388e+00
-3.735917919999999867e+03 4.311589478653077845e-01 -6.905727655765681039e-01 -1.791188437283443236e+00
-3.734875532187499630e+03 4.224034252053552319e-01 -6.917128942337904540e-01 -1.796540998706129599e+00
-3.733833144375000302e+03 4.130924565774709567e-01 -6.928786738843849546e-01 -1.802101988114245046e+00
-3.732790756562500064e+03 4.037334471761049315e-01 -6.940626496013172497e-01 -1.807723814321890776e+00
-3.731748368750000736e+03 3.946285926828926316e-01 -6.951592303755760316e-01 -1.813040483016199023e+00
-3.730705980937499135e+03 3.863644002691933310e-01 -6.961640642022823844e-01 -1.817893493886448830e+00
-3.729663593124999807e+03 3.796561998889036449e-01 -6.971541667771929962e-01 -1.822316247843509762e+00
-3.728621205312499569e+03 3.749082996296847492e-01 -6.982068737242512757e-01 -1.826420605953036569e+00
-3.727578817500000241e+03 3.720088109973173629e-01 -6.993687028302695285e-01 -1.830362079981027179e+00
-3.726536429687499549e+03 3.706072720730580472e-01 -7.006441302414386785e-01 -1.834239603321166534e+00
-3.725494041874999766e+03 3.702301340337031399e-01 -7.021508366689908076e-01 -1.838494258165343842e+00
-3.724451654062499074e+03 3.704663412952128310e-01 -7.039589431971198241e-01 -1.843420577719537601e+00
-3.723409266249999746e+03 3.709362159857062524e-01 -7.059859702064231746e-01 -1.848885995644471425e+00
-3.722366878437499508e+03 3.712602124336623621e-01 -7.081548801577625118e-01 -1.854774275954520268e+00
-3.721324490625000180e+03 3.716174823601051669e-01 -7.104105234309642247e-01 -1.860889794497873062e+00
-3.720282102812499033e+03 3.721407544643397514e-01 -7.127301915754417072e-01 -1.867137992344777953e+00
-3.719239714999999705e+03 3.724732172378085182e-01 -7.150101814831587577e-01 -1.873324453463959260e+00
-3.718197327187499468e+03 3.720503821014565227e-01 -7.171504715154888299e-01 -1.879315916344661996e+00
-3.717154939375000140e+03 3.705604825511343847e-01 -7.191035767679782031e-01 -1.885059871769353190e+00
-3.716112551562498993e+03 3.679115005406318195e-01 -7.208455829218564093e-01 -1.890513361074042109e+00
-3.715070163749999210e+03 3.637818872439089191e-01 -7.223593757981828789e-01 -1.895708708035542589e+00
-3.714027775937498973e+03 3.578539317143165643e-01 -7.236109508762739173e-01 -1.900631513393754801e+00
-3.712985388124999645e+03 3.504278069425685871e-01 -7.245774343881586921e-01 -1.905144452856463833e+00
-3.711943000312499862e+03 3.420302730457866480e-01 -7.252124696682633598e-01 -1.908988731528258098e+00
-3.710900612500000079e+03 3.327345270815141309e-01 -7.255084513811991265e-01 -1.912124922854968379e+00
-3.709858224687500297e+03 3.223474471243553130e-01 -7.255119972602465106e-01 -1.914728901170679620e+00
-3.708815836874999604e+03 3.103943249629915746e-01 -7.252353402199063215e-01 -1.916952252718219674e+00
-3.707773449062499367e+03 2.966773941106521373e-01 -7.246739816913311261e-01 -1.918831870359736458e+00
-3.706731061249999584e+03 2.808759575003934583e-01 -7.239278096344430313e-01 -1.920722779906831601e+00
-3.705688673437499801e+03 2.630996427243633140e-01 -7.231456185232607581e-01 -1.923007804032633716e+00
-3.704646285624999109e+03 2.438045356786536222e-01 -7.224004875162205463e-01 -1.925775045370001770e+00
-3.703603897812499781e+03 2.229904880596940975e-01 -7.216848785396405841e-01 -1.929004346043716955e+00
-3.702561509999999544e+03 2.005342088837455683e-01 -7.209250362249924882e-01 -1.932524376735986538e+00
-3.701519122187499761e+03 1.766992654471988555e-01 -7.201006306322382811e-01 -1.936214696397392743e+00
-3.700476734374999978e+03 1.520530540915193685e-01 -7.192677227513669669e-01 -1.940088874910630867e+00
-3.699434346562499741e+03 1.268333108412514343e-01 -7.183614042667346711e-01 -1.943909464521065278e+00
-3.698391958749999048e+03 1.011481912549983264e-01 -7.172540275076583205e-01 -1.947299288167372078e+00
-3.697349570937499720e+03 7.526610518977520925e-02 -7.159012287274452158e-01 -1.950069324618960653e+00
-3.696307183124999483e+03 4.959149794172617448e-02 -7.142903516533178898e-01 -1.952082855546843687e+00
-3.695264795312499700e+03 2.375505815765689005e-02 -7.123979986915618401e-01 -1.953367581807521125e+00
-3.694222407499999463e+03 -2.352000034953107607e-03 -7.103245543888686564e-01 -1.954225819770560202e+00
-3.693180019687500135e+03 -2.866733603568286451e-02 -7.081674427852677756e-01 -1.954908260258292119e+00
-3.692137631874998988e+03 -5.551733495963378368e-02 -7.060209758880530151e-01 -1.955755196667892326e+00
-3.691095244062499660e+03 -8.286202173149730121e-02 -7.040750719436418281e-01 -1.957278463568672633e+00
-3.690052856249999422e+03 -1.107452496258043845e-01 -7.024108514990399232e-01 -1.959711379910734186e+00
-3.689010468437499640e+03 -1.394544991684565638e-01 -7.010285423307371921e-01 -1.963125481817764584e+00
-3.687968080624999857e+03 -1.692397539777713289e-01 -6.999064125877332287e-01 -1.967522476512707064e+00
-3.686925692812500074e+03 -2.000092589111754915e-01 -6.989916728222468345e-01 -1.972733563465820961e+00
-3.685883304999999837e+03 -2.316203841159439336e-01 -6.981652863315855884e-01 -1.978394845711635153e+00
-3.684840917187500054e+03 -2.642308644100593296e-01 -6.972632133036991142e-01 -1.984093579274107455e+00
-3.683798529374999362e+03 -2.978586811873116247e-01 -6.962023473451008915e-01 -1.989605290417494565e+00
-3.682756141562499579e+03 -3.321784967137877964e-01 -6.949338624411995902e-01 -1.994714462509468378e+00
-3.681713753749999341e+03 -3.670042213827167665e-01 -6.934542673724025663e-01 -1.999363942914190950e+00
-3.680671365937499559e+03 -4.027430291410791230e-01 -6.917834373714082385e-01 -2.003708999488618137e+00
-3.679628978124999776e+03 -4.397345925376387465e-01 -6.899143200552384503e-01 -2.007814851330241179e+00
-3.678586590312499538e+03 -4.778639531965953036e-01 -6.878872124030602775e-01 -2.011762840781523565e+00
-3.677544202499999756e+03 -5.167507794808220423e-01 -6.857191497139010217e-01 -2.015504472400611924e+00
-3.676501814687499973e+03 -5.557230096120293616e-01 -6.834207976907451521e-01 -2.018902041271819936e+00
-3.675459426874999281e+03 -5.941904720358812675e-01 -6.809784113486557766e-01 -2.021771634584310640e+00
-3.674417039062499498e+03 -6.314864396544480618e-01 -6.783959115277207186e-01 -2.023958754645020175e+00
-3.673374651249999260e+03 -6.670582503317974421e-01 -6.757012960240146304e-01 -2.025403877945695097e+00
-3.672332263437499478e+03 -7.014700939666794755e-01 -6.728983368677838861e-01 -2.026259789437194314e+00
-3.671289875624999695e+03 -7.356597273546675586e-01 -6.700129005310708763e-01 -2.026833336890391024e+00
-3.670247487812499912e+03 -7.698221522296649910e-01 -6.670744703026231237e-01 -2.027256129409043872e+00
-3.669205099999999675e+03 -8.039766357079396464e-01 -6.640252578396815819e-01 -2.027374846285564303e+00
-3.668162712187498983e+03 -8.382919985192567314e-01 -6.608163595103707655e-01 -2.027097281580780841e+00
-3.667120324374999200e+03 -8.730042427132488347e-01 -6.574756756828372684e-01 -2.026559315657800120e+00
-3.666077936562499872e+03 -9.082264577419961737e-01 -6.539630206092651443e-01 -2.025679122380050323e+00
-3.665035548749999634e+03 -9.444149911935935116e-01 -6.501661628610001520e-01 -2.024262189075835217e+00
-3.663993160937500306e+03 -9.820006926599204045e-01 -6.460232411409796427e-01 -2.022245689642270694e+00
-3.662950773124999159e+03 -1.020771483828165405e+00 -6.415775158173877557e-01 -2.019695597306101487e+00
-3.661908385312499831e+03 -1.060390846574975621e+00 -6.369493708928657405e-01 -2.016858740108242731e+00
-3.660865997499999139e+03 -1.100766727133181799e+00 -6.322334414996441110e-01 -2.013971810243682992e+00
-3.659823609687499811e+03 -1.141993315694508349e+00 -6.274173914808922614e-01 -2.011024268357576972e+00
-3.658781221874999119e+03 -1.184509614164821922e+00 -6.225549602482443046e-01 -2.008272808410827892e+00
-3.657738834062499336e+03 -1.228162083574231067e+00 -6.178208207224201720e-01 -2.006157869057192400e+00
-3.656696446249999553e+03 -1.272578553102465371e+00 -6.133737009660717998e-01 -2.005023061683366414e+00
-3.655654058437499771e+03 -1.317715730344900527e+00 -6.093356258206208409e-01 -2.005194166364927533e+00
-3.654611670624999533e+03 -1.362771453912398067e+00 -6.057704789718737493e-01 -2.006646818965283074e+00
-3.653569282812500205e+03 -1.407131246417687720e+00 -6.026703617827898762e-01 -2.009206130713682370e+00
-3.652526894999999968e+03 -1.450764848562806630e+00 -6.000314316250613400e-01 -2.012853975218137137e+00
-3.651484507187499275e+03 -1.493495053960806951e+00 -5.978362367205488637e-01 -2.017497470645858826e+00
-3.650442119374999493e+03 -1.535176307443157029e+00 -5.960303271669873393e-01 -2.022950064202877485e+00
-3.649399731562499710e+03 -1.575922016546537296e+00 -5.945188632439313281e-01 -2.028978671605506712e+00
-3.648357343749999472e+03 -1.615634513596515776e+00 -5.931978187821411730e-01 -2.035272316739104692e+00
-3.647314955937500145e+03 -1.653563047222296634e+00 -5.919776130979046425e-01 -2.041396550405915722e+00
-3.646272568124999452e+03 -1.688955768964856219e+00 -5.908104864976534421e-01 -2.047032056064733041e+00
-3.645230180312499670e+03 -1.722269613658292453e+00 -5.897415816515451104e-01 -2.052418331146348418e+00
-3.644187792500000342e+03 -1.754128097292681154e+00 -5.887227024340340176e-01 -2.057579353152837687e+00
-3.643145404687499649e+03 -1.784660709722315941e+00 -5.876192237664248363e-01 -2.062177372956219390e+00
-3.642103016874999867e+03 -1.814036407534484141e+00 -5.863720926100577380e-01 -2.066091323498060461e+00
-3.641060629062499174e+03 -1.842536241617965143e+00 -5.849487679052567390e-01 -2.069301978376565376e+00
-3.640018241249999846e+03 -1.870450394105091618e+00 -5.833219411471807225e-01 -2.071807708370175583e+00
-3.638975853437499609e+03 -1.897944757912829905e+00 -5.814936981495001378e-01 -2.073655654685946370e+00
-3.637933465625000281e+03 -1.925669715465778475e+00 -5.794790203329011069e-01 -2.075049870594788182e+00
-3.636891077812500043e+03 -1.953881968160870342e+00 -5.772785404384642716e-01 -2.076056248973358720e+00
-3.635848689999999351e+03 -1.982669859410316482e+00 -5.748806252104401437e-01 -2.076664660140616459e+00
-3.634806302187499114e+03 -2.012691043236281452e+00 -5.722785312884201003e-01 -2.077020750446623154e+00
-3.633763914374999786e+03 -2.044646955048551096e+00 -5.694901379502221861e-01 -2.077349291654557284e+00
-3.632721526562499548e+03 -2.079160089197726879e+00 -5.665496741380054990e-01 -2.077899743962433377e+00
-3.631679138750000220e+03 -2.116402885370064268e+00 -5.634942865087810837e-01 -2.078816407600745375e+00
-3.630636750937499528e+03 -2.156296948879266040e+00 -5.603429777862805050e-01 -2.080131242628056931e+00
-3.629594363125000200e+03 -2.198550760404482496e+00 -5.571005500933197130e-01 -2.081784424319502946e+00
-3.628551975312499508e+03 -2.242466751760884058e+00 -5.538113736277241461e-01 -2.083724516359908741e+00
-3.627509587500000180e+03 -2.287251840470055697e+00 -5.505419872656478475e-01 -2.085937045927786393e+00
-3.626467199687499487e+03 -2.332454534353751718e+00 -5.472928963065534225e-01 -2.088310779427283936e+00
-3.625424811874999705e+03 -2.377254507598839606e+00 -5.440248251173752658e-01 -2.090533491090971641e+00
-3.624382424062499013e+03 -2.420670763948503446e+00 -5.407863423322726293e-01 -2.092493327303350359e+00
-3.623340036249999685e+03 -2.462287255052657109e+00 -5.376678500950777817e-01 -2.094334384309081365e+00
-3.622297648437499447e+03 -2.502183093103176326e+00 -5.347176494337769759e-01 -2.096209047637635603e+00
-3.621255260625000119e+03 -2.540204122182240898e+00 -5.319799704099307247e-01 -2.098200301264381729e+00
-3.620212872812498972e+03 -2.576214941651360224e+00 -5.294872795675932275e-01 -2.100363511705736208e+00
-3.619170484999999644e+03 -2.610251929716938424e+00 -5.272685942395427539e-01 -2.102787158655785582e+00
-3.618128097187498952e+03 -2.641377875582728851e+00 -5.253373055705997663e-01 -2.105273926770580228e+00
-3.617085709374999624e+03 -2.668861278717039820e+00 -5.236303265182055133e-01 -2.107467413171023818e+00
-3.616043321562499841e+03 -2.692218771363633856e+00 -5.220473936286493810e-01 -2.108971049749535975e+00
-3.615000933749999604e+03 -2.710652310887827987e+00 -5.205459554887016393e-01 -2.109468011896407535e+00
-3.613958545937499821e+03 -2.723691337837059301e+00 -5.191327698303259686e-01 -2.108858080738630125e+00
-3.612916158125000038e+03 -2.731257386841492441e+00 -5.176609535049303545e-01 -2.106717287239439074e+00
-3.611873770312499346e+03 -2.733410868117154724e+00 -5.159439354976886882e-01 -2.102548524777500649e+00
-3.610831382499999563e+03 -2.730592966828810475e+00 -5.139105405781101421e-01 -2.096267005702689534e+00
-3.609788994687499326e+03 -2.723599096398337416e+00 -5.115373779877063765e-01 -2.088007322651515008e+00
-3.608746606874999543e+03 -2.713216858753384475e+00 -5.088526466838878548e-01 -2.078044296739017582e+00
-3.607704219062499760e+03 -2.700831547027389146e+00 -5.058804942881011124e-01 -2.066791255712506548e+00
-3.606661831249999977e+03 -2.688232531511856482e+00 -5.026614289867759044e-01 -2.054806981564238022e+00
-3.605619443437499740e+03 -2.676624234199484587e+00 -4.992639057412198711e-01 -2.042580273488899145e+00
-3.604577055624999048e+03 -2.666209277682742407e+00 -4.957406123161876565e-01 -2.030305655198656911e+00
-3.603534667812499720e+03 -2.657162950106169319e+00 -4.921597320404982323e-01 -2.018214106969215660e+00
-3.602492279999999482e+03 -2.650137000823021172e+00 -4.886214011979057026e-01 -2.006744269170209982e+00
-3.601449892187499245e+03 -2.645900612895367932e+00 -4.851911519510156423e-01 -1.996269538885607764e+00
-3.600407504374999462e+03 -2.645005167502556986e+00 -4.818802941310149635e-01 -1.986958847128360794e+00
-3.599365116562499679e+03 -2.647371787635068863e+00 -4.786863480454459641e-01 -1.978785806278083204e+00
-3.598322728749999442e+03 -2.652932197967937444e+00 -4.755774866856659622e-01 -1.971646895890418749e+00
-3.597280340937500114e+03 -2.661401700582615160e+00 -4.725009134923097154e-01 -1.965325875788558108e+00
-3.596237953125000331e+03 -2.672482915391114044e+00 -4.694334500160431967e-01 -1.959684911388596129e+00
-3.595195565312499184e+03 -2.686109784276075718e+00 -4.663811589567118943e-01 -1.954723742612836102e+00
-3.594153177499999401e+03 -2.701791531164407179e+00 -4.633467191248016315e-01 -1.950326129413435972e+00
-3.593110789687499619e+03 -2.718760861730668665e+00 -4.602927818959490214e-01 -1.946197479920343199e+00
-3.592068401874999836e+03 -2.736177440655814141e+00 -4.572209697256268690e-01 -1.942132918040354594e+00
-3.591026014062500053e+03 -2.753454255883056589e+00 -4.541737654198124696e-01 -1.938103808732975830e+00
-3.589983626250000270e+03 -2.770237546501079784e+00 -4.511486979195253322e-01 -1.934015906868208567e+00
-3.588941238437499578e+03 -2.786131081092953377e+00 -4.480891911950113937e-01 -1.929614722644827696e+00
-3.587898850624999341e+03 -2.800980623023424876e+00 -4.449429736082458620e-01 -1.924718117101615000e+00
-3.586856462812499558e+03 -2.814849371298944636e+00 -4.416978146750962231e-01 -1.919309289288185116e+00
-3.585814074999999775e+03 -2.827513347734599503e+00 -4.383732466981716258e-01 -1.913385995062038658e+00
-3.584771687187499992e+03 -2.838923822272784392e+00 -4.350002752144690454e-01 -1.907019218586619491e+00
-3.583729299374999300e+03 -2.849075718803043333e+00 -4.315710934092957807e-01 -1.900185159774444354e+00
-3.582686911562499517e+03 -2.857679353624273944e+00 -4.280374998752582427e-01 -1.892678547520864285e+00
-3.581644523749999735e+03 -2.864019866527895530e+00 -4.243074830900356864e-01 -1.884066773612579793e+00
-3.580602135937499952e+03 -2.867937016018457630e+00 -4.202827360311561233e-01 -1.874038494009635736e+00
-3.579559748124999714e+03 -2.869583125841812077e+00 -4.159494153600223898e-01 -1.862592330957885345e+00
-3.578517360312499022e+03 -2.868834798127934516e+00 -4.113175034065107982e-01 -1.849723340917939884e+00
-3.577474972499999240e+03 -2.866105995689731234e+00 -4.063542503872817901e-01 -1.835444572767771954e+00
-3.576432584687499457e+03 -2.861991092793925606e+00 -4.010482394850264920e-01 -1.819874227679664225e+00
-3.575390196874999674e+03 -2.857043365366050303e+00 -3.954400008200256167e-01 -1.803261461782457165e+00
-3.574347809062500346e+03 -2.852026002972874341e+00 -3.895937331555318073e-01 -1.785971570295322719e+00
-3.573305421249998744e+03 -2.847813409269535079e+00 -3.835469532997586861e-01 -1.768325245275709001e+00
-3.572263033437500326e+03 -2.844759647725688900e+00 -3.773677180756643823e-01 -1.750597641342344746e+00
-3.571220645624999179e+03 -2.842960735252080706e+00 -3.711553533996417853e-01 -1.733085321223660324e+00
-3.570178257812499851e+03 -2.842139105207781569e+00 -3.649875486407676561e-01 -1.715931936133492819e+00
-3.569135869999999613e+03 -2.841770066607619771e+00 -3.589466279580676433e-01 -1.699233160043729152e+00
-3.568093482187499831e+03 -2.841392412756399199e+00 -3.530933907530586224e-01 -1.683041298558158205e+00
-3.567051094374999138e+03 -2.840332840899529643e+00 -3.474485068895263873e-01 -1.667244790358263451e+00
-3.566008706562499810e+03 -2.838182727757491808e+00 -3.420233433690251235e-01 -1.651773163265101152e+00
-3.564966318749999573e+03 -2.835130696887818047e+00 -3.368127290676835583e-01 -1.636659838023539537e+00
-3.563923930937500245e+03 -2.831170663440533364e+00 -3.318039649460985951e-01 -1.621869323491371695e+00
-3.562881543124999098e+03 -2.825927864374566223e+00 -3.270298953150619914e-01 -1.607399527602316081e+00
-3.561839155312499770e+03 -2.819025456075507030e+00 -3.225279700440864539e-01 -1.593261100184539591e+00
-3.560796767499999078e+03 -2.809999559461329621e+00 -3.183170795705945189e-01 -1.579392351220891166e+00
-3.559754379687499750e+03 -2.798695851936728207e+00 -3.144270410516512015e-01 -1.565838601961254684e+00
-3.558711991874999512e+03 -2.785548281639610213e+00 -3.108717251785718116e-01 -1.552746569301685087e+00
-3.557669604062499729e+03 -2.770901649484875051e+00 -3.076363151444673760e-01 -1.540161715332515335e+00
-3.556627216249999947e+03 -2.754865993882810393e+00 -3.047210328740316831e-01 -1.528113186625460473e+00
-3.555584828437499255e+03 -2.738056638821038113e+00 -3.021079283971337959e-01 -1.516706843133866167e+00
-3.554542440624999017e+03 -2.721327638370170110e+00 -2.997525474491972708e-01 -1.506036479851415644e+00
-3.553500052812499689e+03 -2.705268998642219369e+00 -2.976309888421383443e-01 -1.496185561268443820e+00
-3.552457664999999452e+03 -2.690284947248531289e+00 -2.957055181172882907e-01 -1.487151892737465175e+00
-3.551415277187499669e+03 -2.676561673941849406e+00 -2.939101715028743511e-01 -1.478800444410829140e+00
-3.550372889375000341e+03 -2.663683376829209415e+00 -2.921757497782670465e-01 -1.470835333326208749e+00
-3.549330501562500103e+03 -2.651248707458402798e+00 -2.904634635444579560e-01 -1.463047851599318383e+00
-3.548288113749999411e+03 -2.639289013718011834e+00 -2.887433872853768513e-01 -1.455362550458506155e+00
-3.547245725937499174e+03 -2.627598440684216552e+00 -2.869988360291643170e-01 -1.447681567869357755e+00
-3.546203338124999846e+03 -2.615592133457239843e+00 -2.851861077442206516e-01 -1.439737178882767532e+00
-3.545160950312499608e+03 -2.602873437830284242e+00 -2.832343310103818124e-01 -1.431234580884223728e+00
-3.544118562500000280e+03 -2.589351346746040949e+00 -2.810819592589809401e-01 -1.421982042034559912e+00
-3.543076174687500043e+03 -2.574829277211609924e+00 -2.786924899432974279e-01 -1.411828417973937100e+00
-3.542033786874999805e+03 -2.559199004450180670e+00 -2.760779893210328351e-01 -1.400777950151109286e+00
-3.540991399062499568e+03 -2.542797739637505661e+00 -2.732799691462783342e-01 -1.389028251135471459e+00
-3.539949011250000240e+03 -2.525351673135134867e+00 -2.703567824935905750e-01 -1.376670562405121645e+00
-3.538906623437499547e+03 -2.506373711508569802e+00 -2.673166949383028457e-01 -1.363605378177140448e+00
-3.537864235625000219e+03 -2.486134931520776359e+00 -2.641726584572083314e-01 -1.349935702086032974e+00
-3.536821847812499072e+03 -2.464714343468871416e+00 -2.609608631077260932e-01 -1.335779501710896433e+00
-3.535779459999999744e+03 -2.441733188625549111e+00 -2.577310785352596167e-01 -1.321177269435209967e+00
-3.534737072187499507e+03 -2.416747231486826131e+00 -2.545323999548917415e-01 -1.306152196187507553e+00
-3.533694684375000179e+03 -2.389536862193364808e+00 -2.513497811273428528e-01 -1.290608229141984031e+00
-3.532652296562499942e+03 -2.359966538791767654e+00 -2.481737940621179805e-01 -1.274486475209310354e+00
-3.531609908749999249e+03 -2.328117876495928051e+00 -2.450391038340085925e-01 -1.257902766603325118e+00
-3.530567520937499012e+03 -2.294161445296007518e+00 -2.419690668428843006e-01 -1.240964267521490028e+00
-3.529525133124999684e+03 -2.258212409452853286e+00 -2.389610240624207016e-01 -1.223693616257065075e+00
-3.528482745312499446e+03 -2.220630971478461557e+00 -2.359924682570548882e-01 -1.206119101034806684e+00
-3.527440357500000118e+03 -2.181917899531207627e+00 -2.330419774267833699e-01 -1.188307519572904036e+00
-3.526397969687498971e+03 -2.142388023701750299e+00 -2.300956968309584849e-01 -1.170300675726264172e+00
-3.525355581874999643e+03 -2.102314509010585475e+00 -2.271552979806381323e-01 -1.152172424570049536e+00
-3.524313194062499406e+03 -2.061816025883367320e+00 -2.242555687299978562e-01 -1.134048931643344860e+00
-3.523270806249999623e+03 -2.020927073126162821e+00 -2.214340991191121877e-01 -1.116043024658740279e+00
-3.522228418437499840e+03 -1.979914362963994368e+00 -2.187105408024149766e-01 -1.098276085765331755e+00
-3.521186030624999148e+03 -1.939094184233064455e+00 -2.160849212515782158e-01 -1.080827149792338737e+00
-3.520143642812499365e+03 -1.898840078874229897e+00 -2.135541658532462417e-01 -1.063781539859692593e+00
-3.519101254999999583e+03 -1.859526104168318206e+00 -2.111018155828734699e-01 -1.047188152188942789e+00
-3.518058867187499800e+03 -1.821258229287507691e+00 -2.086989963335544596e-01 -1.030994579197930694e+00
-3.517016479375000017e+03 -1.784050978943263033e+00 -2.063393343217956033e-01 -1.015187489709823865e+00
-3.515974091562498870e+03 -1.748163895960014091e+00 -2.040162954456753996e-01 -9.998139222200914666e-01
-3.514931703749999087e+03 -1.713749845421115525e+00 -2.017248314415404642e-01 -9.848982220219321126e-01
-3.513889315937499305e+03 -1.680809021178860219e+00 -1.994516925193870194e-01 -9.704034218084270913e-01
-3.512846928124999522e+03 -1.649349299266755109e+00 -1.971642373873341847e-01 -9.562417238492095795e-01
-3.511804540312499739e+03 -1.619418703783402247e+00 -1.948652496900127873e-01 -9.424327340704546918e-01
-3.510762152499999956e+03 -1.591162713455854805e+00 -1.925640166357296679e-01 -9.290378281475190070e-01
-3.509719764687499264e+03 -1.564972667366419268e+00 -1.902661165873806293e-01 -9.161708913378757702e-01
-3.508677376874999936e+03 -1.541105861534212806e+00 -1.879874016262509662e-01 -9.039406510431948760e-01
-3.507634989062499244e+03 -1.519554383021461508e+00 -1.857271336345964474e-01 -8.923433523406993917e-01
-3.506592601249999461e+03 -1.500350541368949964e+00 -1.834694924133112304e-01 -8.813425034318823625e-01
-3.505550213437499679e+03 -1.483699707988700878e+00 -1.812222719630899037e-01 -8.710098114483465492e-01
-3.504507825624999441e+03 -1.469593275969987678e+00 -1.790127160955427843e-01 -8.614171452181903499e-01
-3.503465437812500113e+03 -1.457640669228081443e+00 -1.768811271618294656e-01 -8.525764694131716670e-01
-3.502423049999999876e+03 -1.447679840203324186e+00 -1.748372105942047061e-01 -8.444740334952075544e-01
-3.501380662187499638e+03 -1.439361751049059501e+00 -1.728624710232288253e-01 -8.369717540273849954e-01
-3.500338274375000310e+03 -1.431997950559427579e+00 -1.709542854577022486e-01 -8.298899817988407701e-01
-3.499295886562499618e+03 -1.425279834212768160e+00 -1.690985215818634757e-01 -8.231125437945207013e-01
-3.498253498749999380e+03 -1.418973757292743887e+00 -1.672923334489625491e-01 -8.165732557539847614e-01
-3.497211110937500052e+03 -1.412530678251757710e+00 -1.655307037098548706e-01 -8.101214820511488668e-01
-3.496168723124999815e+03 -1.405649914843851045e+00 -1.638088603141796551e-01 -8.036686334230935813e-01
-3.495126335312499577e+03 -1.398333580230231910e+00 -1.621163458930938162e-01 -7.971855154267775134e-01
-3.494083947499999795e+03 -1.390725689390179598e+00 -1.604228086491803762e-01 -7.906243084645836472e-01
-3.493041559687500012e+03 -1.382830874814723332e+00 -1.587126360708913109e-01 -7.839433203991017507e-01
-3.491999171874999320e+03 -1.374561173977651984e+00 -1.569786018842811159e-01 -7.771005025041600733e-01
-3.490956784062499537e+03 -1.365857781052098208e+00 -1.552169486181198821e-01 -7.700707030919308194e-01
-3.489914396249999754e+03 -1.356608107121887397e+00 -1.534508529442626112e-01 -7.628892551740901196e-01
-3.488872008437499517e+03 -1.346801530816119863e+00 -1.517015310637170600e-01 -7.556118893068897169e-01
-3.487829620624999734e+03 -1.336426805441723209e+00 -1.499696865080285546e-01 -7.482386819948751988e-01
-3.486787232812499951e+03 -1.325507536584862756e+00 -1.482456559962622988e-01 -7.407494924754173260e-01
-3.485744845000000169e+03 -1.313949035425179934e+00 -1.465300568859254360e-01 -7.331221027212119212e-01
-3.484702457187500386e+03 -1.301384537700762678e+00 -1.448207765908675060e-01 -7.252594236833067587e-01
-3.483660069374999239e+03 -1.287666865235170599e+00 -1.430917421320057059e-01 -7.170536422274319532e-01
-3.482617681562499456e+03 -1.272963347211117036e+00 -1.413246240891886940e-01 -7.084963782065727411e-01
-3.481575293749999673e+03 -1.257263229495507506e+00 -1.395186734458371269e-01 -6.995830499283901549e-01
-3.480532905937500345e+03 -1.240508485872977795e+00 -1.376833271434529937e-01 -6.903252903878671631e-01
-3.479490518124999653e+03 -1.222757783800995979e+00 -1.358201462310198449e-01 -6.807418258663426869e-01
-3.478448130312499870e+03 -1.204045585407738761e+00 -1.339168504974140583e-01 -6.708072411204365482e-01
-3.477405742499999633e+03 -1.184547337756913787e+00 -1.319641872374681391e-01 -6.605397394774122910e-01
-3.476363354687500305e+03 -1.164431381423113754e+00 -1.299714893506240254e-01 -6.500064424166196453e-01
-3.475320966874999158e+03 -1.143786266467613943e+00 -1.279498867994358358e-01 -6.392603958259506225e-01
-3.474278579062500285e+03 -1.122749193376354926e+00 -1.259048153861955788e-01 -6.283513913861421551e-01
-3.473236191249999138e+03 -1.101378388820866805e+00 -1.238645223100524467e-01 -6.173718663763064773e-01
-3.472193803437499810e+03 -1.079771508230189969e+00 -1.218640696854356581e-01 -6.064423174103384939e-01
-3.471151415624999572e+03 -1.058182773547099664e+00 -1.199268868892972850e-01 -5.956906403820920737e-01
-3.470109027812500244e+03 -1.036832454616077204e+00 -1.180660822370941665e-01 -5.852085786847101012e-01
-3.469066640000000007e+03 -1.015795521720645800e+00 -1.162771150587506575e-01 -5.750021921605911190e-01
-3.468024252187499314e+03 -9.951900046966415392e-01 -1.145575464206489563e-01 -5.650942143475731205e-01
-3.466981864374999077e+03 -9.752657854375375024e-01 -1.129069442416356928e-01 -5.555457632157125847e-01
-3.465939476562499749e+03 -9.562171554736119683e-01 -1.113145444007181545e-01 -5.463761280661706410e-01
-3.464897088749999511e+03 -9.380248253268625991e-01 -1.097793754864099663e-01 -5.375788457890021688e-01
-3.463854700937500183e+03 -9.206801719579998933e-01 -1.082975072733924071e-01 -5.291417358381601543e-01
-3.462812313124999037e+03 -9.042368707540215933e-01 -1.068524227910762764e-01 -5.210334970565556612e-01
-3.461769925312499709e+03 -8.887036212283104808e-01 -1.054397060155743138e-01 -5.132443265656380094e-01
-3.460727537499999016e+03 -8.741843606450357962e-01 -1.040564511383936519e-01 -5.057926820167899518e-01
-3.459685149687500143e+03 -8.607650428193551750e-01 -1.026906964053310445e-01 -4.986677470395186607e-01
-3.458642761874999451e+03 -8.484115045450865145e-01 -1.013376606439461841e-01 -4.918472695715961351e-01
-3.457600374062499213e+03 -8.370741105663556114e-01 -9.999434930685650869e-02 -4.853092093328887358e-01
-3.456557986249998976e+03 -8.268214198154253403e-01 -9.865435769615456263e-02 -4.790514818159383736e-01
-3.455515598437499648e+03 -8.176447221983509372e-01 -9.731429727703694299e-02 -4.730617556681862568e-01
-3.454473210624999865e+03 -8.094494687466712302e-01 -9.598313404804251214e-02 -4.673413778529172391e-01
-3.453430822812500082e+03 -8.020855602285977826e-01 -9.468514588399351561e-02 -4.619197121036391906e-01
-3.452388435000000300e+03 -7.953492459849993423e-01 -9.343607263090998594e-02 -4.567890462257335193e-01
-3.451346047187499153e+03 -7.891407140651200969e-01 -9.223915367065718685e-02 -4.519337031947853189e-01
-3.450303659374999825e+03 -7.834156404726184686e-01 -9.109354008313243212e-02 -4.473412210142531098e-01
-3.449261271562499587e+03 -7.780705426304793670e-01 -8.999039627481704440e-02 -4.429616388159380302e-01
-3.448218883749999804e+03 -7.728979527267390015e-01 -8.891458246642611196e-02 -4.387004898053742385e-01
-3.447176495937499567e+03 -7.676495260821203370e-01 -8.784842377616310094e-02 -4.344459918973413437e-01
-3.446134108125000239e+03 -7.619983295976168192e-01 -8.678178763044688826e-02 -4.300879754269648636e-01
-3.445091720312499547e+03 -7.557475896148725392e-01 -8.573190219398119094e-02 -4.256246329515075977e-01
-3.444049332500000219e+03 -7.488579453499550898e-01 -8.472282902342308242e-02 -4.211122109074067477e-01
-3.443006944687499526e+03 -7.412600241056802597e-01 -8.376463160910356531e-02 -4.165615189251054562e-01
-3.441964556874999744e+03 -7.329082711735317446e-01 -8.286861238109549666e-02 -4.119932053872362721e-01
-3.440922169062499052e+03 -7.238401569059237373e-01 -8.202372855175781019e-02 -4.073869627616709121e-01
-3.439879781250000178e+03 -7.141952342173775170e-01 -8.121778259858961069e-02 -4.027440970252257335e-01
-3.438837393437499486e+03 -7.040767617400566225e-01 -8.045076808569666393e-02 -3.980896495387276079e-01
-3.437795005625000158e+03 -6.935050216931640810e-01 -7.971663664765428481e-02 -3.934114346720946065e-01
-3.436752617812499011e+03 -6.825136409740407695e-01 -7.901470673871333061e-02 -3.887166797463924017e-01
-3.435710229999999683e+03 -6.712473777567657951e-01 -7.833613724680027479e-02 -3.840183449407413852e-01
-3.434667842187498991e+03 -6.598787545178971259e-01 -7.767094585906360316e-02 -3.793321625951976417e-01
-3.433625454374999663e+03 -6.485169185630189626e-01 -7.701566383167009200e-02 -3.746750768174412216e-01
-3.432583066562499880e+03 -6.372625278941282945e-01 -7.635507427813031933e-02 -3.700297167750058458e-01
-3.431540678749999643e+03 -6.262180993999324485e-01 -7.567928022869105376e-02 -3.653950817945817997e-01
-3.430498290937499860e+03 -6.155274030072938052e-01 -7.498836366458865033e-02 -3.608080700236870886e-01
-3.429455903125000077e+03 -6.053746597091818060e-01 -7.428605882699108875e-02 -3.563248156332848304e-01
-3.428413515312500294e+03 -5.958009576859338852e-01 -7.357181454999940640e-02 -3.519539611145443558e-01
-3.427371127500000512e+03 -5.867216099615041314e-01 -7.283182578572548749e-02 -3.476358640586905135e-01
-3.426328739687499365e+03 -5.780303459780785635e-01 -7.206532612937611992e-02 -3.433414407542565994e-01
-3.425286351874999582e+03 -5.696254767403744479e-01 -7.128376196984984037e-02 -3.390766479291177915e-01
-3.424243964062499799e+03 -5.614696908471177306e-01 -7.049006230530281691e-02 -3.348393852309440311e-01
-3.423201576250000016e+03 -5.535813139434067054e-01 -6.968381370185715296e-02 -3.306326347282436129e-01
-3.422159188437499779e+03 -5.460175460472597164e-01 -6.886779192048954334e-02 -3.264784472619234879e-01
-3.421116800624999541e+03 -5.388392573722755596e-01 -6.804439833674030824e-02 -3.223987492479692407e-01
-3.420074412812499304e+03 -5.320841820587830506e-01 -6.722047354552285192e-02 -3.184209735362933391e-01
-3.419032024999999521e+03 -5.257447305783051750e-01 -6.640868839521155143e-02 -3.145775486351948258e-01
-3.417989637187499284e+03 -5.198196705436195497e-01 -6.562264354479491191e-02 -3.109065577105697420e-01
-3.416947249374999956e+03 -5.142973330949240918e-01 -6.487475122134514494e-02 -3.074407604032476371e-01
-3.415904861562499264e+03 -5.090528220560428529e-01 -6.417112336609583079e-02 -3.041672030889191469e-01
-3.414862473749999481e+03 -5.039793691635975348e-01 -6.351267364062049281e-02 -3.010629187121423023e-01
-3.413820085937499698e+03 -4.990599251472279674e-01 -6.289769584752727405e-02 -2.981196509596630295e-01
-3.412777698125000370e+03 -4.942873467069923143e-01 -6.232080976119645094e-02 -2.953213341279888882e-01
-3.411735310312499223e+03 -4.897021144034265361e-01 -6.177827142748888722e-02 -2.926676876873782751e-01
-3.410692922499998986e+03 -4.852998562990319398e-01 -6.127232203152409989e-02 -2.901632530483290728e-01
-3.409650534687499203e+03 -4.809885972274883237e-01 -6.080844005062336494e-02 -2.877998402525391852e-01
-3.408608146874999875e+03 -4.767495152525334512e-01 -6.038594069877545323e-02 -2.855711287567644918e-01
-3.407565759062499637e+03 -4.726147726741835031e-01 -6.000166734205660685e-02 -2.834769887808546440e-01
-3.406523371250000309e+03 -4.685754295886332410e-01 -5.965710001599055373e-02 -2.815187233755944152e-01
-3.405480983437500072e+03 -4.646522442780682272e-01 -5.935316210039101592e-02 -2.797025293999758078e-01
-3.404438595624999380e+03 -4.609482970088618070e-01 -5.908610436127214455e-02 -2.780422626777156458e-01
-3.403396207812499142e+03 -4.575954211916155034e-01 -5.885008631606615526e-02 -2.765542654064250816e-01
-3.402353819999999814e+03 -4.546359022113198312e-01 -5.863888521977009272e-02 -2.752311718382199901e-01
-3.401311432187499577e+03 -4.520018115450122331e-01 -5.844023136266367213e-02 -2.740203303982100547e-01
-3.400269044374999339e+03 -4.496120477801295312e-01 -5.824593143930956174e-02 -2.728775371846367537e-01
-3.399226656562499556e+03 -4.473652630135854236e-01 -5.804765723335482408e-02 -2.717542067376670367e-01
-3.398184268749999774e+03 -4.451643407754876658e-01 -5.782776005711814243e-02 -2.705779850295524369e-01
-3.397141880937499991e+03 -4.429617415420918358e-01 -5.756926686084753303e-02 -2.692913146475585107e-01
-3.396099493125000208e+03 -4.407373901568423791e-01 -5.726562057502138786e-02 -2.678712992043826846e-01
-3.395057105312499061e+03 -4.384526293278424025e-01 -5.691240423925328362e-02 -2.662961058272831916e-01
-3.394014717499999279e+03 -4.360620039828438377e-01 -5.650885145067870846e-02 -2.645527920422194312e-01
-3.392972329687499496e+03 -4.335366075243722306e-01 -5.606025024862229533e-02 -2.626493437684109256e-01
-3.391929941874999713e+03 -4.309319490354041604e-01 -5.557561961110277227e-02 -2.606247934332943661e-01
-3.390887554062499930e+03 -4.283558163820599951e-01 -5.506199159005746580e-02 -2.585252951603936311e-01
-3.389845166249999693e+03 -4.257442591372644913e-01 -5.451902568711846503e-02 -2.563342038588201088e-01
-3.388802778437500365e+03 -4.229828374389859036e-01 -5.394898468357902516e-02 -2.540298436799631743e-01
-3.387760390624999218e+03 -4.201158006249886556e-01 -5.335378615788802237e-02 -2.516298334548673354e-01
-3.386718002812499890e+03 -4.172004661808922377e-01 -5.274512911844231322e-02 -2.491824243197021393e-01
-3.385675614999999652e+03 -4.142733458375237876e-01 -5.213811128017280250e-02 -2.467396342625803318e-01
-3.384633227187499870e+03 -4.114392429745365454e-01 -5.153957273367147651e-02 -2.443477462990902849e-01
-3.383590839374999177e+03 -4.088347429353764162e-01 -5.095658149395633496e-02 -2.420613089568682541e-01
-3.382548451562500304e+03 -4.065123945948446171e-01 -5.039984693635038426e-02 -2.399229779309940691e-01
-3.381506063749999612e+03 -4.045028627157118417e-01 -4.987063393540937251e-02 -2.379433009760499040e-01
-3.380463675937500284e+03 -4.028903666611885481e-01 -4.936251293887213704e-02 -2.361253385698765528e-01
-3.379421288124999137e+03 -4.016384340133687392e-01 -4.887600633101836511e-02 -2.344621103237140847e-01
-3.378378900312499809e+03 -4.006409846443551581e-01 -4.841370003884301609e-02 -2.329345456528482405e-01
-3.377336512499999117e+03 -3.998036086834818592e-01 -4.797671504947236681e-02 -2.315214167205520146e-01
-3.376294124687499789e+03 -3.990575153171699863e-01 -4.756331346019695289e-02 -2.301997252297740548e-01
-3.375251736874999551e+03 -3.983466345600765735e-01 -4.717313235662246723e-02 -2.289536964838845001e-01
-3.374209349062500223e+03 -3.975935917190926427e-01 -4.680525852490141636e-02 -2.277610224250357362e-01
-3.373166961249998621e+03 -3.966891268181901298e-01 -4.645415219840628301e-02 -2.265784191008204107e-01
-3.372124573437500203e+03 -3.955044651237474840e-01 -4.611735187501513761e-02 -2.253658703952103881e-01
-3.371082185624999056e+03 -3.939462006638442815e-01 -4.579151795957513843e-02 -2.240903230437797933e-01
-3.370039797812499728e+03 -3.919349320327139563e-01 -4.547292662127742913e-02 -2.227210394786322267e-01
-3.368997409999999491e+03 -3.894319150834911758e-01 -4.515676090114897900e-02 -2.212342078044689242e-01
-3.367955022187499708e+03 -3.864372514818639193e-01 -4.483083750979355298e-02 -2.195953640581624622e-01
-3.366912634374999470e+03 -3.829564520957050577e-01 -4.448356309019385613e-02 -2.177730866667534626e-01
-3.365870246562500142e+03 -3.790349885369453387e-01 -4.410904407042382652e-02 -2.157623414746743518e-01
-3.364827858749999450e+03 -3.747238297189932066e-01 -4.370535690787818311e-02 -2.135707658162689371e-01
-3.363785470937500122e+03 -3.700489363451961444e-01 -4.326927593785649673e-02 -2.111965443638725293e-01
-3.362743083124998975e+03 -3.650159572901733318e-01 -4.280185368553215963e-02 -2.086440396111612361e-01
-3.361700695312499647e+03 -3.597097314922514943e-01 -4.231333957848371768e-02 -2.059629088616081738e-01
-3.360658307499999864e+03 -3.542595457171981987e-01 -4.181699302611768809e-02 -2.032229789794207653e-01
-3.359615919687500082e+03 -3.487356880462609832e-01 -4.132001880350188311e-02 -2.004617748265535571e-01
-3.358573531874999844e+03 -3.432265503334022139e-01 -4.083080617973580684e-02 -1.977245410003317938e-01
-3.357531144062499607e+03 -3.378482001860632633e-01 -4.036334932911125883e-02 -1.950786749110245966e-01
-3.356488756249999369e+03 -3.327344614508322418e-01 -3.992641281153959387e-02 -1.925809260225570529e-01
-3.355446368437499586e+03 -3.280105683094040048e-01 -3.952094738629437221e-02 -1.902647195003664415e-01
-3.354403980624999349e+03 -3.237731682644914288e-01 -3.915061863740171288e-02 -1.881641083184149854e-01
-3.353361592812499566e+03 -3.200811576796438462e-01 -3.881859563004466662e-02 -1.863024514890082584e-01
-3.352319204999999783e+03 -3.169486490473383267e-01 -3.852164884022029473e-02 -1.846747524721266132e-01
-3.351276817187499546e+03 -3.143115383831541765e-01 -3.825206053763537117e-02 -1.832445031693399062e-01
-3.350234429375000218e+03 -3.120691376244096871e-01 -3.799966316580478259e-02 -1.819590408170681795e-01
-3.349192041562499981e+03 -3.101532420467300044e-01 -3.776000957475064701e-02 -1.807896625743639907e-01
-3.348149653749999288e+03 -3.085491964389012742e-01 -3.752946538587964564e-02 -1.797235844995701270e-01
-3.347107265937499051e+03 -3.072325910401074722e-01 -3.730578691733085067e-02 -1.787480333086875206e-01
-3.346064878124999723e+03 -3.061786399980794826e-01 -3.708079730722921991e-02 -1.778336107143052847e-01
-3.345022490312499485e+03 -3.053487210817323882e-01 -3.684342451240218974e-02 -1.769408475373527578e-01
-3.343980102500000157e+03 -3.045880250511494025e-01 -3.659013374246451733e-02 -1.760220166891907356e-01
-3.342937714687500375e+03 -3.037223670955785382e-01 -3.631662020747263020e-02 -1.750228680347288568e-01
-3.341895326874999682e+03 -3.026623969693690852e-01 -3.601647924109156740e-02 -1.739042321897431020e-01
-3.340852939062499900e+03 -3.013515723714864647e-01 -3.569237132689181968e-02 -1.726600316031619287e-01
-3.339810551250000117e+03 -2.996893664060049089e-01 -3.535282720625950587e-02 -1.712894064292603824e-01
-3.338768163437499879e+03 -2.975810227928198382e-01 -3.499656174603377190e-02 -1.697651967563797437e-01
-3.337725775625000097e+03 -2.950096028262921277e-01 -3.461601956670357777e-02 -1.680622817274793623e-01
-3.336683387812499404e+03 -2.919749161270002724e-01 -3.420192917632935287e-02 -1.661550806997664220e-01
-3.335640999999999622e+03 -2.884157878385770202e-01 -3.374922555234323440e-02 -1.640143114457263962e-01
-3.334598612187499839e+03 -2.843278229129203027e-01 -3.326297974895101733e-02 -1.616523533041170635e-01
-3.333556224375000056e+03 -2.797373060759203445e-01 -3.275186342828333153e-02 -1.590994818111102216e-01
-3.332513836562500273e+03 -2.746428912204805783e-01 -3.222310112542448035e-02 -1.563755858404534960e-01
-3.331471448749999126e+03 -2.691318467637305312e-01 -3.168083426415967130e-02 -1.535135445093807616e-01
-3.330429060937499344e+03 -2.633044593731376226e-01 -3.112937358609764102e-02 -1.505496466264259481e-01
-3.329386673124999561e+03 -2.572972152220321940e-01 -3.057107405619016380e-02 -1.475237389213024664e-01
-3.328344285312499778e+03 -2.512516667578442719e-01 -3.000894326182549157e-02 -1.444784463028905841e-01
-3.327301897499999995e+03 -2.452413125537572514e-01 -2.945209659798479415e-02 -1.414566531176254249e-01
-3.326259509687499758e+03 -2.393467860900083677e-01 -2.891137070475438206e-02 -1.385085059668458296e-01
-3.325217121874999975e+03 -2.336134729524811382e-01 -2.839570922568534356e-02 -1.356704416660137746e-01
-3.324174734062499283e+03 -2.281101227893718719e-01 -2.791263818341460298e-02 -1.329809322153232554e-01
-3.323132346249999500e+03 -2.228973435854389451e-01 -2.746868742651122769e-02 -1.304734698100483425e-01
-3.322089958437499718e+03 -2.180121011754342364e-01 -2.706406906035676782e-02 -1.281578228010453735e-01
-3.321047570624999480e+03 -2.134744132505999314e-01 -2.669454543445582556e-02 -1.260264632409743013e-01
-3.320005182812499243e+03 -2.092967035858920022e-01 -2.635663172656999703e-02 -1.240715496261643597e-01
-3.318962794999999460e+03 -2.055479723406678505e-01 -2.604939365707961349e-02 -1.223077621435977314e-01
-3.317920407187499677e+03 -2.022757756716060951e-01 -2.576682591047088980e-02 -1.207307489104481740e-01
-3.316878019375000349e+03 -1.994786471135640837e-01 -2.549982759422247947e-02 -1.193149805795992308e-01
-3.315835631562499657e+03 -1.971084405242776449e-01 -2.524432563544495162e-02 -1.180377424423454252e-01
-3.314793243749999874e+03 -1.950759822689091538e-01 -2.500082483887465165e-02 -1.168785388158181809e-01
-3.313750855937500091e+03 -1.933383469449087011e-01 -2.476769981305556104e-02 -1.158220984733009801e-01
-3.312708468124999854e+03 -1.918419321545694611e-01 -2.454106367296275681e-02 -1.148442526896594207e-01
-3.311666080312500071e+03 -1.904914746352883159e-01 -2.432158160495305130e-02 -1.139229609206045823e-01
-3.310623692499999834e+03 -1.892203486358980113e-01 -2.411061732555276615e-02 -1.130453873689156175e-01
-3.309581304687499596e+03 -1.879897601449611599e-01 -2.391065397193790909e-02 -1.122087013116042503e-01
-3.308538916875000268e+03 -1.867850351114595242e-01 -2.372078948066321663e-02 -1.114065783308698931e-01
-3.307496529062499576e+03 -1.855509772620699271e-01 -2.353639717853793153e-02 -1.106121193833231459e-01
-3.306454141249999793e+03 -1.841771517436686934e-01 -2.335397424438669794e-02 -1.097885050176470589e-01
-3.305411753437499556e+03 -1.826115807197519758e-01 -2.317463279629132164e-02 -1.089258657345200526e-01
-3.304369365624999773e+03 -1.808568609704425956e-01 -2.299948273701749729e-02 -1.080270364985516374e-01
-3.303326977812499536e+03 -1.789466949265781370e-01 -2.282821360723682677e-02 -1.070986865961642692e-01
-3.302284590000000208e+03 -1.769060460821761660e-01 -2.266165168238875108e-02 -1.061485000615158547e-01
-3.301242202187499515e+03 -1.746913509858633584e-01 -2.249970930781648032e-02 -1.051656187368560647e-01
-3.300199814374999278e+03 -1.722662001256062836e-01 -2.234178242505594630e-02 -1.041394426285761760e-01
-3.299157426562499495e+03 -1.696018062345837629e-01 -2.218740853426144979e-02 -1.030615367089164347e-01
-3.298115038749999712e+03 -1.666912852967895320e-01 -2.203790612900340118e-02 -1.019339320109542563e-01
-3.297072650937499930e+03 -1.635699687134005431e-01 -2.189316801723989805e-02 -1.007649733330517883e-01
-3.296030263124999692e+03 -1.602882276228159153e-01 -2.175265325584962994e-02 -9.956602873569299350e-02
-3.294987875312499000e+03 -1.569224869744564321e-01 -2.161578202549955738e-02 -9.835471286514858857e-02
-3.293945487499999672e+03 -1.535330992940943662e-01 -2.147869865306992546e-02 -9.713578502244801793e-02
-3.292903099687499889e+03 -1.501575674287249085e-01 -2.133903928714023582e-02 -9.591190542735254787e-02
-3.291860711874999652e+03 -1.468582050368838487e-01 -2.119697306600635059e-02 -9.469852806931722267e-02
-3.290818324062500324e+03 -1.436742424584018518e-01 -2.105127338652570262e-02 -9.350265345701963549e-02
-3.289775936249999177e+03 -1.406189173583083096e-01 -2.090059685868022460e-02 -9.232417959730070123e-02
-3.288733548437499394e+03 -1.376716280558486216e-01 -2.074548303821544329e-02 -9.115998962915146386e-02
-3.287691160624999611e+03 -1.348148855669505375e-01 -2.058729627538954596e-02 -9.001040408740257348e-02
-3.286648772812499828e+03 -1.320351249250984738e-01 -2.042962897324244326e-02 -8.888216221680110551e-02
-3.285606385000000046e+03 -1.293334201389296223e-01 -2.027760529534260517e-02 -8.778921975730286098e-02
-3.284563997187499808e+03 -1.267737658138829993e-01 -2.013295915213779083e-02 -8.675174564152925150e-02
-3.283521609374999116e+03 -1.243933586608091391e-01 -1.999476711637456286e-02 -8.577607252970519125e-02
-3.282479221562499788e+03 -1.221844873037549739e-01 -1.986343149486576726e-02 -8.486099327308344042e-02
-3.281436833749999550e+03 -1.201505014668820259e-01 -1.973850997041767114e-02 -8.400653237536005735e-02
-3.280394445937500222e+03 -1.182912306727922358e-01 -1.961654884349225622e-02 -8.320398973395705389e-02
-3.279352058124999076e+03 -1.165829322214817498e-01 -1.949475074632190871e-02 -8.244026419279981699e-02
-3.278309670312499748e+03 -1.149989071076258917e-01 -1.937009382925515208e-02 -8.170031443882953825e-02
-3.277267282499999510e+03 -1.135128927927511050e-01 -1.924281044586915665e-02 -8.097782597021641049e-02
-3.276224894687499727e+03 -1.121019406956913628e-01 -1.911315028405988908e-02 -8.026756428071463167e-02
-3.275182506874999490e+03 -1.107599939187906835e-01 -1.897922911791455336e-02 -7.956213068348684525e-02
-3.274140119062499252e+03 -1.095054996755497889e-01 -1.883941137422295159e-02 -7.886127291497556369e-02
-3.273097731249999470e+03 -1.083239774452354476e-01 -1.869156158981070612e-02 -7.815579585391302375e-02
-3.272055343437499687e+03 -1.072051854356882994e-01 -1.853506494526568904e-02 -7.744155324745688462e-02
-3.271012955624999904e+03 -1.061696308616699724e-01 -1.836945276111604311e-02 -7.672263167080771440e-02
-3.269970567812499667e+03 -1.052253729458834386e-01 -1.819564031751354574e-02 -7.600407680772647279e-02
-3.268928179999999884e+03 -1.043639258422559835e-01 -1.801278098645045164e-02 -7.528186635428507634e-02
-3.267885792187499192e+03 -1.035354761450095473e-01 -1.781915208716899901e-02 -7.453853385676960375e-02
-3.266843404374999864e+03 -1.027215554280636045e-01 -1.761504454194130417e-02 -7.377018806273777374e-02
-3.265801016562499626e+03 -1.019595839430063461e-01 -1.740169426104479916e-02 -7.299001962536023902e-02
-3.264758628750000298e+03 -1.012511355524965406e-01 -1.717771712322055735e-02 -7.219506450156462640e-02
-3.263716240937499606e+03 -1.005616797621268071e-01 -1.694363222600725818e-02 -7.137856225685157430e-02
-3.262673853124999368e+03 -9.985026986311519581e-02 -1.670278935050032929e-02 -7.053968973035959489e-02
-3.261631465312499586e+03 -9.909783956742800048e-02 -1.645695151699600248e-02 -6.967837130162968240e-02
-3.260589077499999803e+03 -9.831527883585186589e-02 -1.620664472887091423e-02 -6.879848089856659132e-02
-3.259546689687500020e+03 -9.751269569443138385e-02 -1.595090356191294217e-02 -6.789982983002253170e-02
-3.258504301874999783e+03 -9.668871075049008390e-02 -1.568915871065251419e-02 -6.698047846986612819e-02
-3.257461914062499545e+03 -9.584037558534597157e-02 -1.542037231334714500e-02 -6.603656340358886323e-02
-3.256419526250000217e+03 -9.494136029882492556e-02 -1.514573787707282002e-02 -6.506471793741834542e-02
-3.255377138437499525e+03 -9.396448376169218297e-02 -1.486945799200652986e-02 -6.406972444220219998e-02
-3.254334750624999742e+03 -9.290858474767733910e-02 -1.459548113267828719e-02 -6.306224197438017876e-02
-3.253292362812499505e+03 -9.177627804550402002e-02 -1.432494794756786552e-02 -6.204604694867354303e-02
-3.252249974999999722e+03 -9.056241074812243497e-02 -1.405915763794590712e-02 -6.102317368292904665e-02
-3.251207587187499030e+03 -8.927481273154352914e-02 -1.380126098655226445e-02 -6.000389865630805647e-02
-3.250165199374999702e+03 -8.794273833495086512e-02 -1.355383119013274518e-02 -5.900225751146230546e-02
-3.249122811562499464e+03 -8.657230269500168496e-02 -1.332014291263770682e-02 -5.802873321926336342e-02
-3.248080423749999227e+03 -8.516686400133259560e-02 -1.310360959584388856e-02 -5.709348687563606944e-02
-3.247038035937499899e+03 -8.375104875377552271e-02 -1.290664969520347559e-02 -5.620889596073380678e-02
-3.245995648124999661e+03 -8.235417075453443925e-02 -1.272906843995327830e-02 -5.538152266584198818e-02
-3.244953260312500333e+03 -8.098653584113216231e-02 -1.256822950869154222e-02 -5.460663510827264144e-02
-3.243910872499999641e+03 -7.962763150432863868e-02 -1.242257235582370015e-02 -5.387436466884784614e-02
-3.242868484687499404e+03 -7.826947783591375885e-02 -1.229047730660677226e-02 -5.317796752146575906e-02
-3.241826096874999621e+03 -7.694716847757585021e-02 -1.216850619539408887e-02 -5.251679406721427440e-02
-3.240783709062499838e+03 -7.568767265352617513e-02 -1.205469153440757307e-02 -5.189168688840554988e-02
-3.239741321249999146e+03 -7.448344859852762401e-02 -1.194966902615030198e-02 -5.130210678745940334e-02
-3.238698933437499818e+03 -7.332822573898011009e-02 -1.185473811123829990e-02 -5.075030961073496300e-02
-3.237656545624999126e+03 -7.223124447158103811e-02 -1.177128737163071759e-02 -5.024270542236139447e-02
-3.236614157812499343e+03 -7.119624916771494227e-02 -1.169749321725080914e-02 -4.977539356076055715e-02
-3.235571769999999560e+03 -7.021323038179784481e-02 -1.163122236878902371e-02 -4.934016677337445256e-02
-3.234529382187499778e+03 -6.926911932319509968e-02 -1.157235888775079782e-02 -4.893417304675498625e-02
-3.233486994374999995e+03 -6.834584780635975798e-02 -1.151906561409186437e-02 -4.854887796930217742e-02
-3.232444606562499757e+03 -6.743151549859931204e-02 -1.147128023678854920e-02 -4.818179811723121569e-02
-3.231402218749999520e+03 -6.652322312278413641e-02 -1.142828758585391451e-02 -4.783072828674754529e-02
-3.230359830937499737e+03 -6.560358535727109364e-02 -1.138731444600043878e-02 -4.748437507574011091e-02
-3.229317443124999500e+03 -6.465433913569415547e-02 -1.134642857603254500e-02 -4.713306962182112203e-02
-3.228275055312500172e+03 -6.367004627797367977e-02 -1.130389143816735303e-02 -4.677060736990130974e-02
-3.227232667499999479e+03 -6.267898446058149664e-02 -1.125815616781964887e-02 -4.639990090301357450e-02
-3.226190279687499697e+03 -6.170561063319401213e-02 -1.120687180498108025e-02 -4.602044480710389129e-02
-3.225147891874999914e+03 -6.074625580376360329e-02 -1.114844898563819957e-02 -4.562670292977644149e-02
-3.224105504062500131e+03 -5.979318700251320950e-02 -1.108342358324248753e-02 -4.521763947075106704e-02
-3.223063116249999894e+03 -5.884631422780750576e-02 -1.101274851742903467e-02 -4.479517846288217503e-02
-3.222020728437500111e+03 -5.792485376298341093e-02 -1.093658740282078476e-02 -4.436414577128366260e-02
-3.220978340624999873e+03 -5.702981136068723672e-02 -1.085486665487874272e-02 -4.392448950664840090e-02
-3.219935952812499636e+03 -5.615304057827293777e-02 -1.076776246143235777e-02 -4.347442928260326217e-02
-3.218893564999999853e+03 -5.530316874128275023e-02 -1.067532166355465890e-02 -4.301549164143575466e-02
-3.217851177187500070e+03 -5.449097591879215746e-02 -1.057752029763537639e-02 -4.254959886300807570e-02
-3.216808789375000288e+03 -5.372066558068071956e-02 -1.047652104371329072e-02 -4.208333254861919281e-02
-3.215766401562499141e+03 -5.300401590934221419e-02 -1.037593286725606474e-02 -4.162908740904548710e-02
-3.214724013749999813e+03 -5.234174743943573876e-02 -1.027743408673616188e-02 -4.119111812331972822e-02
-3.213681625937499575e+03 -5.171340920521992623e-02 -1.018100318791523469e-02 -4.076390088182945542e-02
-3.212639238125000247e+03 -5.109523223275191234e-02 -1.008737224074480153e-02 -4.034327155331476900e-02
-3.211596850312500010e+03 -5.047800712524754679e-02 -9.996701938553387984e-03 -3.992747153846208652e-02
-3.210554462499999318e+03 -4.986192211321072848e-02 -9.908399756752570356e-03 -3.951526535036192084e-02
-3.209512074687499535e+03 -4.922531378118820411e-02 -9.824113610508795197e-03 -3.910586498157739982e-02
-3.208469686874999752e+03 -4.855836650286778078e-02 -9.743698733604207185e-03 -3.869676915291795499e-02
-3.207427299062499515e+03 -4.787283964313868850e-02 -9.664207882744817527e-03 -3.828334235266115521e-02
-3.206384911250000187e+03 -4.716509191729426759e-02 -9.584003891138089329e-03 -3.786102891980062946e-02
-3.205342523437499040e+03 -4.642852640129191411e-02 -9.503717925155174759e-03 -3.743101283643410215e-02
-3.204300135624999257e+03 -4.566658626430876444e-02 -9.424926678572573269e-03 -3.699916170737051896e-02
-3.203257747812499474e+03 -4.489712636102485138e-02 -9.348879335146463576e-03 -3.657395955798646570e-02
-3.202215359999999691e+03 -4.414413391692216526e-02 -9.277052629438549067e-03 -3.616591718245709686e-02
-3.201172972187500363e+03 -4.341351740761254657e-02 -9.209615124560170327e-03 -3.577749755058298731e-02
-3.200130584374999671e+03 -4.270226605332207853e-02 -9.146014609180921906e-03 -3.540688477456447464e-02
-3.199088196562499434e+03 -4.202583563956435037e-02 -9.085477335202825355e-03 -3.505626338331320480e-02
-3.198045808749999651e+03 -4.139327964744183436e-02 -9.026526398113399879e-03 -3.472432215494256763e-02
-3.197003420937499868e+03 -4.079216530560937637e-02 -8.967503380031167926e-03 -3.440361080194896670e-02
-3.195961033125000085e+03 -4.022125164017002763e-02 -8.908045687107533916e-03 -3.409312660426416786e-02
-3.194918645312499848e+03 -3.968194579494478680e-02 -8.847700229214210121e-03 -3.379253160213921414e-02
-3.193876257499999156e+03 -3.917677499843776057e-02 -8.785623988208354773e-03 -3.350010832887037604e-02
-3.192833869687499828e+03 -3.871229442953109945e-02 -8.722112742072910679e-03 -3.321769104709702131e-02
-3.191791481874999590e+03 -3.829027347195001346e-02 -8.656466807099251828e-03 -3.294318764506155156e-02
-3.190749094062499807e+03 -3.790909624865843042e-02 -8.588000725626966647e-03 -3.267357824273942751e-02
-3.189706706249999570e+03 -3.756676292307271209e-02 -8.516688993729426560e-03 -3.240721154554849354e-02
-3.188664318437499787e+03 -3.725965435422431277e-02 -8.442365724642150390e-03 -3.214170460551103725e-02
-3.187621930624999095e+03 -3.697930362053447606e-02 -8.366506497333515632e-03 -3.187856612446746812e-02
-3.186579542812499767e+03 -3.672441160949588279e-02 -8.290684237378814075e-03 -3.162158282811668858e-02
-3.185537154999999530e+03 -3.649952475680084268e-02 -8.215876156308494355e-03 -3.137412580317710392e-02
-3.184494767187499747e+03 -3.630211639611643365e-02 -8.142331489478958281e-03 -3.113565542497234370e-02
-3.183452379374999509e+03 -3.612989166179518541e-02 -8.069530245296501966e-03 -3.090411221649017742e-02
-3.182409991562499272e+03 -3.598673360732186632e-02 -7.995919996029809615e-03 -3.067615183091654263e-02
-3.181367603749999489e+03 -3.587138754088863707e-02 -7.919987278242109768e-03 -3.044731345767778471e-02
-3.180325215937499706e+03 -3.577645666293307464e-02 -7.842156351334794023e-03 -3.021671788025687144e-02
-3.179282828124999469e+03 -3.569613939361500343e-02 -7.762595511201448965e-03 -2.998262113679750832e-02
-3.178240440312499686e+03 -3.562172485026175034e-02 -7.681219676043595651e-03 -2.974266504752685197e-02
-3.177198052499999903e+03 -3.554398859268948635e-02 -7.598180166518715001e-03 -2.949573073810488749e-02
-3.176155664687499211e+03 -3.546450717017182730e-02 -7.512587494330307848e-03 -2.924060249045269677e-02
-3.175113276874999883e+03 -3.538875412887981797e-02 -7.421962548083765703e-03 -2.897230311261146316e-02
-3.174070889062499646e+03 -3.532129044784867999e-02 -7.325329282260948337e-03 -2.868936286171225661e-02
-3.173028501249999863e+03 -3.526130891128020917e-02 -7.223895373200571284e-03 -2.839501547330062006e-02
-3.171986113437500080e+03 -3.520831752989318775e-02 -7.119023119424401289e-03 -2.809313931140583823e-02
-3.170943725625000297e+03 -3.516685305661000627e-02 -7.012244823880481141e-03 -2.778911010917217358e-02
-3.169901337812499605e+03 -3.513315432389809562e-02 -6.905218922866474505e-03 -2.748630885687467981e-02
-3.168858949999999822e+03 -3.509785736506837450e-02 -6.798350626293732032e-03 -2.718329097738981029e-02
-3.167816562187499585e+03 -3.505607275401619732e-02 -6.692530000309090780e-03 -2.688109488388497337e-02
-3.166774174374999802e+03 -3.500772264146883445e-02 -6.589416900876142631e-03 -2.658412442154676342e-02
-3.165731786562500019e+03 -3.496050113907641504e-02 -6.490072418841359540e-03 -2.629694234408951753e-02
-3.164689398750000237e+03 -3.491496446065540243e-02 -6.395083752154962636e-03 -2.602109128805800073e-02
-3.163647010937499090e+03 -3.486110647891461217e-02 -6.304760125976549036e-03 -2.575530889009504734e-02
-3.162604623124999762e+03 -3.478989241606325611e-02 -6.219609754775467028e-03 -2.549953202525631277e-02
-3.161562235312499524e+03 -3.468649973220664512e-02 -6.139373481121702426e-03 -2.525005247568164884e-02
-3.160519847500000196e+03 -3.453537555208112397e-02 -6.064623485284303082e-03 -2.500467034146416911e-02
-3.159477459687499959e+03 -3.433283398901761096e-02 -5.996999440335428096e-03 -2.476668955148477250e-02
-3.158435071874999267e+03 -3.407670369681817940e-02 -5.937334512515385875e-03 -2.453774221529509900e-02
-3.157392684062499484e+03 -3.376721841542554281e-02 -5.885651976535517804e-03 -2.431797355724693924e-02
-3.156350296249999701e+03 -3.341167656659380092e-02 -5.841788964207506041e-03 -2.410891576533241362e-02
-3.155307908437499918e+03 -3.301351326554154142e-02 -5.805698992256014962e-03 -2.391163876964340351e-02
-3.154265520625000136e+03 -3.258698316153024049e-02 -5.777169639105288190e-03 -2.372914239538811629e-02
-3.153223132812499443e+03 -3.214333216153153483e-02 -5.755759789296810251e-03 -2.356306139850669265e-02
-3.152180744999999206e+03 -3.168432421656266346e-02 -5.740231251527372867e-03 -2.341073614507241038e-02
-3.151138357187499878e+03 -3.121530790351328272e-02 -5.729585985338543977e-03 -2.327086812240862848e-02
-3.150095969374999640e+03 -3.073685698011621031e-02 -5.723583821423845579e-03 -2.314308726589693957e-02
-3.149053581562500312e+03 -3.025076791810759128e-02 -5.720834862927934132e-03 -2.302399363609939492e-02
-3.148011193749999165e+03 -2.976644738345115074e-02 -5.719639479481780121e-03 -2.291066966868361698e-02
-3.146968805937499383e+03 -2.929409854075229469e-02 -5.718088936975851584e-03 -2.279951000813396078e-02
-3.145926418124999600e+03 -2.883354751662386625e-02 -5.714298889347183170e-03 -2.268470387660817544e-02
-3.144884030312499817e+03 -2.838570160672332018e-02 -5.706891253106495358e-03 -2.256251910136470099e-02
-3.143841642500000034e+03 -2.796259468144573698e-02 -5.695180364149402680e-03 -2.243382259788119504e-02
-3.142799254687499797e+03 -2.757228832212967051e-02 -5.678882106597132710e-03 -2.229944419709651432e-02
-3.141756866874999105e+03 -2.721093974227677820e-02 -5.658798227906422507e-03 -2.216035324145123470e-02
-3.140714479062499777e+03 -2.688264101786977042e-02 -5.635894658585939923e-03 -2.201965614993342882e-02
-3.139672091249999539e+03 -2.659417202178918083e-02 -5.610085338649951729e-03 -2.187831793532768465e-02
-3.138629703437499757e+03 -2.634798188907273853e-02 -5.581608746710983032e-03 -2.173774290544032081e-02
-3.137587315624999519e+03 -2.614180171731237540e-02 -5.550677033626280100e-03 -2.159803297005675679e-02
-3.136544927812499282e+03 -2.597042777855215409e-02 -5.516825350137119326e-03 -2.145623118659413173e-02
-3.135502539999999044e+03 -2.582648859260205584e-02 -5.479748639106445281e-03 -2.130917206563404456e-02
-3.134460152187499716e+03 -2.569265508267102802e-02 -5.439627414493250317e-03 -2.115301556327191593e-02
-3.133417764374999479e+03 -2.555383134114374774e-02 -5.396933859007768154e-03 -2.098572980456700141e-02
-3.132375376562499696e+03 -2.540738722317652243e-02 -5.352958951362426880e-03 -2.081075097614984784e-02
-3.131332988749999913e+03 -2.525368194755990905e-02 -5.308771747966452986e-03 -2.063154761504734300e-02
-3.130290600937499221e+03 -2.508441206970224782e-02 -5.264228349934372414e-03 -2.044625690636685603e-02
-3.129248213124999893e+03 -2.488922518960388214e-02 -5.219043751303518129e-03 -2.025256309248190181e-02
-3.128205825312499655e+03 -2.466456501458497153e-02 -5.173863218702167387e-03 -2.005235952926315637e-02
-3.127163437499999873e+03 -2.440765926383145143e-02 -5.128431031788621350e-03 -1.984505485285423601e-02
-3.126121049687499635e+03 -2.411771419170044561e-02 -5.083038713341149831e-03 -1.963185196993132153e-02
-3.125078661875000307e+03 -2.379687729167549726e-02 -5.038978958102552537e-03 -1.941727104045492397e-02
-3.124036274062499160e+03 -2.345022335900454058e-02 -4.997212516776976254e-03 -1.920526998916066361e-02
-3.122993886249999832e+03 -2.308977293028524266e-02 -4.958320996149667530e-03 -1.900012370433817877e-02
-3.121951498437499595e+03 -2.272616675184336785e-02 -4.922245141011950820e-03 -1.880423140934708165e-02
-3.120909110624999812e+03 -2.237010906408250580e-02 -4.888834695786281777e-03 -1.861999357384110099e-02
-3.119866722812499575e+03 -2.203218758189052009e-02 -4.857525995142488069e-03 -1.844851870088140902e-02
-3.118824335000000247e+03 -2.171618047745032740e-02 -4.826866459406936073e-03 -1.828672835721551621e-02
-3.117781947187499554e+03 -2.142393519748048494e-02 -4.795714977285215827e-03 -1.813201464618524605e-02
-3.116739559374999772e+03 -2.115678015189083674e-02 -4.763355751801897145e-03 -1.798275524362213940e-02
-3.115697171562499534e+03 -2.091883184800986603e-02 -4.729317679940378549e-03 -1.783810239008164905e-02
-3.114654783749999751e+03 -2.071724766742333648e-02 -4.693881183506310416e-03 -1.769966519138155628e-02
-3.113612395937499969e+03 -2.054829203281453853e-02 -4.657227447363005042e-03 -1.756646370116990777e-02
-3.112570008124999731e+03 -2.040208891324451004e-02 -4.619092989193480589e-03 -1.743488326523714646e-02
-3.111527620312499039e+03 -2.027343389446217142e-02 -4.579555958632392995e-03 -1.730352047568994855e-02
-3.110485232499999711e+03 -2.015885051121840341e-02 -4.538936405846122693e-03 -1.717210458964135017e-02
-3.109442844687499473e+03 -2.005245317115062625e-02 -4.497141619742528636e-03 -1.703866935424373785e-02
-3.108400456875000145e+03 -1.994802255218742701e-02 -4.454609528501965281e-03 -1.690270887190297930e-02
-3.107358069062500363e+03 -1.983918755803873099e-02 -4.412346441957352809e-03 -1.676564945676419296e-02
-3.106315681249999216e+03 -1.972046884727393298e-02 -4.370991357092539852e-03 -1.662823392126114644e-02
-3.105273293437499888e+03 -1.959118369124985409e-02 -4.330765406085484992e-03 -1.649062671661378696e-02
-3.104230905624999650e+03 -1.944579551695306552e-02 -4.292013945099093508e-03 -1.635221534370041863e-02
-3.103188517812499867e+03 -1.927382500169360496e-02 -4.255098206942470665e-03 -1.621126711740280418e-02
-3.102146130000000085e+03 -1.907032477325035918e-02 -4.219993215170741475e-03 -1.606638716875384565e-02
-3.101103742187499392e+03 -1.883736352550359136e-02 -4.186009235641479503e-03 -1.591640165905929341e-02
-3.100061354374999155e+03 -1.857309181087572758e-02 -4.152105010046714013e-03 -1.575850432620661337e-02
-3.099018966562499827e+03 -1.827892077834607221e-02 -4.117330120316630565e-03 -1.559085250934577442e-02
-3.097976578749999589e+03 -1.795783081730303182e-02 -4.081473122845546628e-03 -1.541377596103538257e-02
-3.096934190937500261e+03 -1.761109462998242808e-02 -4.045248538972099142e-03 -1.522969531702636319e-02
-3.095891803125000024e+03 -1.724334426229383321e-02 -4.009963940239658770e-03 -1.504353310771737624e-02
-3.094849415312499332e+03 -1.685613912423203006e-02 -3.976862181949426291e-03 -1.485943283058969826e-02
-3.093807027499999549e+03 -1.645793963724126105e-02 -3.946916735171689984e-03 -1.468244257066280735e-02
-3.092764639687499766e+03 -1.606177738209412648e-02 -3.920255773987850467e-03 -1.451600926866858723e-02
-3.091722251874999529e+03 -1.567262571036611568e-02 -3.895956442315343972e-03 -1.435837995768731411e-02
-3.090679864062500201e+03 -1.529352683503034348e-02 -3.873413550333576916e-03 -1.420833599040486304e-02
-3.089637476249999054e+03 -1.493371920398176012e-02 -3.852539334611305120e-03 -1.406796136852075593e-02
-3.088595088437499271e+03 -1.460101655985280439e-02 -3.832948311380766308e-03 -1.393802911957463600e-02
-3.087552700624999488e+03 -1.430474517463849529e-02 -3.813736514137214869e-03 -1.381802845744031089e-02
-3.086510312812499706e+03 -1.405787647695275200e-02 -3.794474261195196485e-03 -1.370956337938482317e-02
-3.085467925000000378e+03 -1.386471977444909270e-02 -3.774613265948129417e-03 -1.361179383393800943e-02
-3.084425537187499231e+03 -1.371713669066142519e-02 -3.754046616140744794e-03 -1.352216235884085190e-02
-3.083383149374999448e+03 -1.360688578120454982e-02 -3.732902693317653470e-03 -1.343899298342790365e-02
-3.082340761562499665e+03 -1.352946601966999174e-02 -3.710848074526211255e-03 -1.336054814629069817e-02
-3.081298373749999882e+03 -1.348033713007262650e-02 -3.688079166590650920e-03 -1.328617892875753187e-02
-3.080255985937500100e+03 -1.345117342776325914e-02 -3.665635292146580786e-03 -1.321630166625153459e-02
-3.079213598124999407e+03 -1.343321285145282658e-02 -3.644153882054805733e-03 -1.315040549571443694e-02
-3.078171210312499625e+03 -1.342550355766797265e-02 -3.623915847768582020e-03 -1.308902998138032278e-02
-3.077128822499999842e+03 -1.342526761162696897e-02 -3.605520017093251806e-03 -1.303304916694269719e-02
-3.076086434687499604e+03 -1.342382063251086437e-02 -3.589342900747356183e-03 -1.298144569489245378e-02
-3.075044046874999822e+03 -1.341449314132036816e-02 -3.575582919706150973e-03 -1.293346069760326934e-02
-3.074001659062499584e+03 -1.339083667957683202e-02 -3.563874339780134012e-03 -1.288681150292338498e-02
-3.072959271250000256e+03 -1.335105885289689445e-02 -3.553694510111887663e-03 -1.283998383874127361e-02
-3.071916883437499564e+03 -1.329848888996702089e-02 -3.545001301267709445e-03 -1.279431690237048565e-02
-3.070874495624999781e+03 -1.323645354410646693e-02 -3.537852194139906592e-03 -1.275086818978733195e-02
-3.069832107812499544e+03 -1.316414122584932435e-02 -3.531909717812152776e-03 -1.270848491034726538e-02
-3.068789719999999761e+03 -1.308300735395193960e-02 -3.526505104035098336e-03 -1.266584437741287254e-02
-3.067747332187499069e+03 -1.300199905217413673e-02 -3.520971909988473373e-03 -1.262351216204887598e-02
-3.066704944374999741e+03 -1.292525811190927028e-02 -3.514983164199975835e-03 -1.258195683600808919e-02
-3.065662556562499503e+03 -1.285150542369753977e-02 -3.508007184649749536e-03 -1.253978274968175870e-02
-3.064620168750000175e+03 -1.277741629938158527e-02 -3.498827644703610303e-03 -1.249328405223748030e-02
-3.063577780937499483e+03 -1.270449754431850903e-02 -3.486310452969386669e-03 -1.243962736223817173e-02
-3.062535393124999700e+03 -1.263607777679236210e-02 -3.469892877873759392e-03 -1.237797258965056893e-02
-3.061493005312500372e+03 -1.257128598130269337e-02 -3.449539409775076882e-03 -1.230792908182342001e-02
-3.060450617499999680e+03 -1.250541811048764759e-02 -3.425636128978790454e-03 -1.222906856450700283e-02
-3.059408229687500352e+03 -1.243751058781354495e-02 -3.398525314535564158e-03 -1.214188387013383913e-02
-3.058365841874999660e+03 -1.237290693657482413e-02 -3.368632156104929207e-03 -1.204866522949761369e-02
-3.057323454062499877e+03 -1.231891159171573380e-02 -3.336202294178843095e-03 -1.195167505744700910e-02
-3.056281066250000094e+03 -1.228121109778527315e-02 -3.301190720179929435e-03 -1.185198450573081951e-02
-3.055238678437499857e+03 -1.226106618072350316e-02 -3.263268931544703513e-03 -1.174882694097164303e-02
-3.054196290624999619e+03 -1.226026674351684588e-02 -3.222260316782572191e-03 -1.164193770902675028e-02
-3.053153902812499837e+03 -1.227371705934065561e-02 -3.178963694201013442e-03 -1.153179079333899355e-02
-3.052111514999999599e+03 -1.229334377070343681e-02 -3.134737439644642593e-03 -1.141987478482334867e-02
-3.051069127187499817e+03 -1.231674960901933853e-02 -3.090400015737881576e-03 -1.130794993104238151e-02
-3.050026739375000034e+03 -1.233846596278922667e-02 -3.046135171939180937e-03 -1.119515512828972784e-02
-3.048984351562499796e+03 -1.235134176022526474e-02 -3.002057802678949599e-03 -1.107990821437186343e-02
-3.047941963749999104e+03 -1.235536058644378342e-02 -2.958782651683043979e-03 -1.096364128354514536e-02
-3.046899575937499776e+03 -1.234755502318604301e-02 -2.917083729387227702e-03 -1.084769774065078886e-02
-3.045857188124999539e+03 -1.232020178122055463e-02 -2.877277083697411548e-03 -1.073141488263559991e-02
-3.044814800312500211e+03 -1.227002030308424300e-02 -2.839460125896229020e-03 -1.061490533911460532e-02
-3.043772412499999518e+03 -1.219896254873490543e-02 -2.803446281562232099e-03 -1.049838544601019823e-02
-3.042730024687499281e+03 -1.211081270955113171e-02 -2.769080018949505746e-03 -1.038228750542907752e-02
-3.041687636874999498e+03 -1.201177672101897201e-02 -2.736628387078754963e-03 -1.026889869371964449e-02
-3.040645249062499715e+03 -1.190735302022850536e-02 -2.706479999753783148e-03 -1.016056665040387420e-02
-3.039602861249999933e+03 -1.180113456712546249e-02 -2.678757912202298867e-03 -1.005855826180864464e-02
-3.038560473437500150e+03 -1.169615764658068872e-02 -2.653725231050755792e-03 -9.964353533117756984e-03
-3.037518085624999458e+03 -1.159384766923333802e-02 -2.631046195556795315e-03 -9.877506418543430255e-03
-3.036475697812499220e+03 -1.149511620130514410e-02 -2.609920004592616166e-03 -9.796122172799855143e-03
-3.035433309999999892e+03 -1.140234021546004430e-02 -2.590176746725558581e-03 -9.720071963744308582e-03
-3.034390922187499655e+03 -1.131429068388049158e-02 -2.571784965869665200e-03 -9.648800247092215523e-03
-3.033348534375000327e+03 -1.122760710943160323e-02 -2.554932879243927875e-03 -9.581953312705641587e-03
-3.032306146562499180e+03 -1.113953180698671643e-02 -2.539543505754186369e-03 -9.518564711202414860e-03
-3.031263758749999397e+03 -1.104918748075851657e-02 -2.525019982053530818e-03 -9.456573296583203544e-03
-3.030221370937499614e+03 -1.095552172446106511e-02 -2.511083572460489060e-03 -9.394967002027109979e-03
-3.029178983124999831e+03 -1.085532703475541177e-02 -2.497891758256292304e-03 -9.333370598496723222e-03
-3.028136595312500049e+03 -1.074719221013694347e-02 -2.485604487117108567e-03 -9.271917308436277566e-03
-3.027094207499999357e+03 -1.062788286790810818e-02 -2.473606395380473742e-03 -9.208611382191035991e-03
-3.026051819687499574e+03 -1.049558629520774486e-02 -2.461137124449928621e-03 -9.140955133622187187e-03
-3.025009431874999791e+03 -1.035165973401012095e-02 -2.448204246845262812e-03 -9.069057633400748678e-03
-3.023967044062499554e+03 -1.019710578307672991e-02 -2.435037102838053316e-03 -8.993756521699347237e-03
-3.022924656249999771e+03 -1.002982348091346031e-02 -2.421894638003701042e-03 -8.915350108880653462e-03
-3.021882268437499079e+03 -9.851579366453543790e-03 -2.408708650739739728e-03 -8.834233222600081092e-03
-3.020839880625000205e+03 -9.668353214997487885e-03 -2.394949659220020968e-03 -8.750443877214504271e-03
-3.019797492812499513e+03 -9.485541396947261630e-03 -2.379672292027163513e-03 -8.662985820729099048e-03
-3.018755104999999730e+03 -9.303685102633055606e-03 -2.362557117706957401e-03 -8.571103496890166221e-03
-3.017712717187500402e+03 -9.121044191386975739e-03 -2.343802684967610708e-03 -8.474767733150203111e-03
-3.016670329374999710e+03 -8.940025316464058833e-03 -2.323434305367163069e-03 -8.374857156146471929e-03
-3.015627941562499018e+03 -8.762698988238793937e-03 -2.302128598229528922e-03 -8.273727822108917218e-03
-3.014585553749999690e+03 -8.589505110524819215e-03 -2.280729632345141096e-03 -8.173561855361591647e-03
-3.013543165937499907e+03 -8.423758080691498562e-03 -2.259622402081425206e-03 -8.076079399320049146e-03
-3.012500778125000124e+03 -8.271681120386897845e-03 -2.238609509514224560e-03 -7.982389772168141384e-03
-3.011458390312499887e+03 -8.139727453033325510e-03 -2.217304162818989430e-03 -7.893274126216372893e-03
-3.010416002499999195e+03 -8.030456078265931982e-03 -2.195836264519888687e-03 -7.809690515435488770e-03
-3.009373614687500321e+03 -7.944954043859482617e-03 -2.174417287741297038e-03 -7.732358024813514898e-03
-3.008331226874999629e+03 -7.886920811456889918e-03 -2.153536952665094546e-03 -7.663429603911349995e-03
-3.007288839062499846e+03 -7.857635245087748674e-03 -2.133772668357834714e-03 -7.604615565982647367e-03
-3.006246451249999609e+03 -7.857200591017790212e-03 -2.114957792247517798e-03 -7.555165714291914650e-03
-3.005204063437499826e+03 -7.884180240183521690e-03 -2.097329031729883251e-03 -7.514869454841844286e-03
-3.004161675624999134e+03 -7.936080323297040051e-03 -2.081814896609113751e-03 -7.485069688498852992e-03
-3.003119287812499806e+03 -8.009640003614520304e-03 -2.068686107747273479e-03 -7.465544527798184671e-03
-3.002076899999999569e+03 -8.099689732627571651e-03 -2.057730492978389683e-03 -7.454717248823889905e-03
-3.001034512187499786e+03 -8.199800771436551936e-03 -2.048817619339507283e-03 -7.450673141933757820e-03
-2.999992124374999548e+03 -8.301894667102465916e-03 -2.042172628082730441e-03 -7.452098695989003291e-03
-2.998949736562499311e+03 -8.399830749773396638e-03 -2.037643261447899361e-03 -7.457508303321324500e-03
-2.997907348749999983e+03 -8.489802680183159214e-03 -2.034475545794120835e-03 -7.464365968796945160e-03
-2.996864960937499745e+03 -8.568343382582605319e-03 -2.032782249931349393e-03 -7.472459166940587094e-03
-2.995822573124999053e+03 -8.633844347576738118e-03 -2.033008244003563659e-03 -7.482991624101897367e-03
-2.994780185312499725e+03 -8.683756216314363063e-03 -2.034831340839720563e-03 -7.494922809289537510e-03
-2.993737797499999488e+03 -8.718511218029327201e-03 -2.037880930580271421e-03 -7.507821149620170879e-03
-2.992695409687500160e+03 -8.739860947854179163e-03 -2.041488237324705617e-03 -7.520708985232691518e-03
-2.991653021874999922e+03 -8.746483105559695742e-03 -2.044615752535104605e-03 -7.530485799112033446e-03
-2.990610634062499230e+03 -8.735765912074207329e-03 -2.046990571319975537e-03 -7.535562795829078842e-03
-2.989568246249999902e+03 -8.706177049842358379e-03 -2.048596716796563261e-03 -7.535371059508156992e-03
-2.988525858437499664e+03 -8.658243698831866869e-03 -2.048951800586590755e-03 -7.528612646691429204e-03
-2.987483470624999427e+03 -8.593461272977406459e-03 -2.047410924773404497e-03 -7.513694509249221366e-03
-2.986441082812500099e+03 -8.513418389082804197e-03 -2.044061668079050643e-03 -7.490644961236889859e-03
-2.985398694999999861e+03 -8.419012453793213099e-03 -2.039436832563415285e-03 -7.460656214508108730e-03
-2.984356307187499169e+03 -8.311276662687109434e-03 -2.033376307233321616e-03 -7.423395799776313919e-03
-2.983313919374999841e+03 -8.191736229165236943e-03 -2.025736045337121413e-03 -7.378573421971999259e-03
-2.982271531562499604e+03 -8.062798662832819374e-03 -2.016874182978229020e-03 -7.327429155735061019e-03
-2.981229143750000276e+03 -7.924782873030583596e-03 -2.007125752643014981e-03 -7.270708622450188473e-03
-2.980186755937499129e+03 -7.777300425170727630e-03 -1.996736241029162598e-03 -7.208982523761815232e-03
-2.979144368124999801e+03 -7.621283290253590657e-03 -1.986107276229777310e-03 -7.143528459115612399e-03
-2.978101980312499563e+03 -7.459463925763021308e-03 -1.975508932060724126e-03 -7.075690248229488978e-03
-2.977059592499999781e+03 -7.294807072521925471e-03 -1.964988816246048594e-03 -7.006446369392109290e-03
-2.976017204687499088e+03 -7.129731310529419282e-03 -1.954543858101571996e-03 -6.936364455755522282e-03
-2.974974816874999306e+03 -6.968815615410228585e-03 -1.943735547287759203e-03 -6.865434305128891024e-03
-2.973932429062499523e+03 -6.817105628048526766e-03 -1.932227315104190690e-03 -6.794176732125181521e-03
-2.972890041249999740e+03 -6.676421209595586638e-03 -1.920009922261671411e-03 -6.723111367372971818e-03
-2.971847653437500412e+03 -6.547841662587195605e-03 -1.907219760962500623e-03 -6.652934654740945593e-03
-2.970805265624999720e+03 -6.431238195712041771e-03 -1.894239138564292020e-03 -6.584691949629379627e-03
-2.969762877812499028e+03 -6.328298602425151860e-03 -1.881357983613805374e-03 -6.519890445548448370e-03
-2.968720489999999700e+03 -6.242196036421630671e-03 -1.868947083882530405e-03 -6.460489597673258790e-03
-2.967678102187499917e+03 -6.173454869368060274e-03 -1.856876134333731781e-03 -6.406205721292412836e-03
-2.966635714374999679e+03 -6.121975436547733712e-03 -1.844698665456980620e-03 -6.356023171550140120e-03
-2.965593326562500351e+03 -6.085844959723510708e-03 -1.832614656049610241e-03 -6.310337302157235061e-03
-2.964550938749999204e+03 -6.061076447725161943e-03 -1.820630021650688352e-03 -6.268436046691400372e-03
-2.963508550937499422e+03 -6.044426476807851327e-03 -1.808438615042093313e-03 -6.228921471036257852e-03
-2.962466163124999639e+03 -6.035446168184199073e-03 -1.795855309923288486e-03 -6.191486979741171390e-03
-2.961423775312499856e+03 -6.033657026116068071e-03 -1.782857797022496067e-03 -6.155861671036795026e-03
-2.960381387500000073e+03 -6.036139980342609436e-03 -1.769760189221574603e-03 -6.122065548442905993e-03
-2.959338999687500291e+03 -6.041234161696941787e-03 -1.756651799000826138e-03 -6.090003031282565163e-03
-2.958296611874999144e+03 -6.048579661010592724e-03 -1.743506511712534244e-03 -6.059173655711761093e-03
-2.957254224062499816e+03 -6.058109956709328836e-03 -1.730621798689874766e-03 -6.030058849820467068e-03
-2.956211836249999578e+03 -6.070879094585882908e-03 -1.717969772631702721e-03 -6.002719182985961563e-03
-2.955169448437499796e+03 -6.085229600320535628e-03 -1.705475950445205311e-03 -5.976321848724381290e-03
-2.954127060625000013e+03 -6.099619869121199189e-03 -1.693555375434957662e-03 -5.951486860855868116e-03
-2.953084672812499321e+03 -6.113963424096530500e-03 -1.682599637801189584e-03 -5.929233465143166071e-03
-2.952042284999999083e+03 -6.126183717541377333e-03 -1.672939657427102364e-03 -5.909826970641442190e-03
-2.950999897187499755e+03 -6.134897661023090698e-03 -1.665043320843978070e-03 -5.894258272646121267e-03
-2.949957509374999518e+03 -6.138269813669721027e-03 -1.659166832327065889e-03 -5.882872401355907638e-03
-2.948915121562500190e+03 -6.134427189393608891e-03 -1.655338837445767802e-03 -5.875348925917161375e-03
-2.947872733749999497e+03 -6.124222216819311115e-03 -1.653392088691491056e-03 -5.871496156435578387e-03
-2.946830345937499260e+03 -6.106659419768021950e-03 -1.653243957385247672e-03 -5.870621794113783758e-03
-2.945787958124999932e+03 -6.080382817740990001e-03 -1.654775753466078414e-03 -5.871964755108563701e-03
-2.944745570312499694e+03 -6.046785590524105143e-03 -1.657325170080368049e-03 -5.874167057213411543e-03
-2.943703182500000366e+03 -6.008329831533846740e-03 -1.660596258672509054e-03 -5.876879724269392508e-03
-2.942660794687499674e+03 -5.966822919733554172e-03 -1.664674811375936158e-03 -5.880701300448237800e-03
-2.941618406874999437e+03 -5.922773119593448959e-03 -1.669110523629737785e-03 -5.884785492657658608e-03
-2.940576019062500109e+03 -5.875864563245650381e-03 -1.673582181358536976e-03 -5.888329453022233748e-03
-2.939533631249999871e+03 -5.825839825840868971e-03 -1.678097271059261330e-03 -5.891389061989778242e-03
-2.938491243437499634e+03 -5.773852498721007524e-03 -1.682591955057738614e-03 -5.894022553297574053e-03
-2.937448855624999851e+03 -5.722420322258187780e-03 -1.686966551558630395e-03 -5.896463069024892797e-03
-2.936406467812499614e+03 -5.671369347176405569e-03 -1.691118553210984102e-03 -5.898279443170123190e-03
-2.935364079999999376e+03 -5.617248775652878764e-03 -1.694933047596239480e-03 -5.898122595819071598e-03
-2.934321692187499593e+03 -5.558021552219714195e-03 -1.698236289080664674e-03 -5.894810002832980705e-03
-2.933279304374999811e+03 -5.494194536764664821e-03 -1.700795631157112856e-03 -5.887712231891726981e-03
-2.932236916562499573e+03 -5.426826367664418053e-03 -1.702366898944543015e-03 -5.876495585772172764e-03
-2.931194528749999790e+03 -5.354536505004298813e-03 -1.702603340523951500e-03 -5.859918864956630176e-03
-2.930152140937499098e+03 -5.277410618939912951e-03 -1.701058299010970798e-03 -5.836613226389343947e-03
-2.929109753125000225e+03 -5.197576537507814058e-03 -1.697515394920358920e-03 -5.806184625245754301e-03
-2.928067365312499533e+03 -5.116727565837901441e-03 -1.691913961815514787e-03 -5.768813971037318501e-03
-2.927024977499999750e+03 -5.035712190683227368e-03 -1.684372822564208973e-03 -5.725308260344739823e-03
-2.925982589687499512e+03 -4.954487295289696815e-03 -1.675188876150552481e-03 -5.676832474989112857e-03
-2.924940201875000184e+03 -4.872758604346293099e-03 -1.664469267104267541e-03 -5.623850831928501465e-03
-2.923897814062499037e+03 -4.791807018472307375e-03 -1.652421536213111294e-03 -5.567325275358933276e-03
-2.922855426249999709e+03 -4.713255846072067837e-03 -1.639386711083726678e-03 -5.508533934525342880e-03
-2.921813038437499927e+03 -4.638539522248631176e-03 -1.625748559951129078e-03 -5.448775079709524891e-03
-2.920770650624999689e+03 -4.569175394953188182e-03 -1.612084341739741713e-03 -5.390097322056445692e-03
-2.919728262812499906e+03 -4.506058624981631837e-03 -1.598601567218776781e-03 -5.333489720746430705e-03
-2.918685875000000124e+03 -4.450938917335823392e-03 -1.585251021331648448e-03 -5.279356475104095628e-03
-2.917643487187500341e+03 -4.403451518838630979e-03 -1.572133784381134344e-03 -5.227864481735155708e-03
-2.916601099374999649e+03 -4.363255721370134545e-03 -1.559303009068581988e-03 -5.179138825517654900e-03
-2.915558711562499866e+03 -4.330659323192703226e-03 -1.546614669474049740e-03 -5.133075295804906575e-03
-2.914516323749999628e+03 -4.305996869066730341e-03 -1.533824330020522667e-03 -5.089359711863799575e-03
-2.913473935937500300e+03 -4.290413199454663588e-03 -1.520948742959851241e-03 -5.048456313455763726e-03
-2.912431548125000063e+03 -4.283385515211929340e-03 -1.507752587991028487e-03 -5.009580299298875203e-03
-2.911389160312499371e+03 -4.285204739745404612e-03 -1.493807899901147514e-03 -4.971591116859243667e-03
-2.910346772499999588e+03 -4.297763134753393791e-03 -1.479024270947712841e-03 -4.934558329343159862e-03
-2.909304384687499805e+03 -4.322501354122242241e-03 -1.463297529361912283e-03 -4.898574667775674324e-03
-2.908261996875000023e+03 -4.358112866351412408e-03 -1.446576365411483822e-03 -4.863261448916685742e-03
-2.907219609062500240e+03 -4.401638229857283632e-03 -1.429077084102102621e-03 -4.828486675954001862e-03
-2.906177221249999093e+03 -4.451421051178193304e-03 -1.411336328444057989e-03 -4.795290883228968057e-03
-2.905134833437499765e+03 -4.507114584599346795e-03 -1.393579198815030019e-03 -4.764185309405232112e-03
-2.904092445624999527e+03 -4.568475577278218076e-03 -1.375872342945339000e-03 -4.735209811190820885e-03
-2.903050057812499745e+03 -4.633198215164753032e-03 -1.358359792011234113e-03 -4.708156102752092224e-03
-2.902007670000000417e+03 -4.698944585150729991e-03 -1.341085032044969216e-03 -4.682550182536051112e-03
-2.900965282187499270e+03 -4.764856663528310894e-03 -1.324431273261485100e-03 -4.658966444287850929e-03
-2.899922894374999032e+03 -4.829507927286280991e-03 -1.308526746509302251e-03 -4.637213784000056987e-03
-2.898880506562499704e+03 -4.890346586723721099e-03 -1.293229566867229495e-03 -4.616073049616075188e-03
-2.897838118749999921e+03 -4.946306229910869129e-03 -1.278515183597535429e-03 -4.595110725894599978e-03
-2.896795730937500139e+03 -4.995534407090897709e-03 -1.264447328326011267e-03 -4.573993980860076476e-03
-2.895753343124999446e+03 -5.035660719791158063e-03 -1.251193642285329576e-03 -4.552419812633288175e-03
-2.894710955312499209e+03 -5.066437546758392925e-03 -1.238977175852912357e-03 -4.530748414151856279e-03
-2.893668567499999881e+03 -5.086948302296653845e-03 -1.228015240037069050e-03 -4.509330305837332652e-03
-2.892626179687499643e+03 -5.094891509730979477e-03 -1.218503861322387449e-03 -4.488095874104657684e-03
-2.891583791874999861e+03 -5.089286127043094951e-03 -1.210793840378825712e-03 -4.467577097588867029e-03
-2.890541404062499623e+03 -5.070874074772126379e-03 -1.205022183785359365e-03 -4.448359716454022665e-03
-2.889499016249999386e+03 -5.040430351021032811e-03 -1.200848905525239230e-03 -4.429819391093909632e-03
-2.888456628437499603e+03 -4.998701918264941008e-03 -1.197902555688926986e-03 -4.411272745150298172e-03
-2.887414240624999820e+03 -4.944397372525249044e-03 -1.195696785509001809e-03 -4.391249111010610273e-03
-2.886371852812499583e+03 -4.876995033548306782e-03 -1.193829495388781629e-03 -4.368556191400193439e-03
-2.885329464999999800e+03 -4.797750576026983856e-03 -1.192204166975850774e-03 -4.343117768235281451e-03
-2.884287077187499108e+03 -4.708830484676683990e-03 -1.190659282924572820e-03 -4.315065859498247620e-03
-2.883244689374999325e+03 -4.614238001119790565e-03 -1.189055584365291459e-03 -4.285266214431393897e-03
-2.882202301562499542e+03 -4.517521023041608588e-03 -1.187211975791182964e-03 -4.254330498473848747e-03
-2.881159913749999760e+03 -4.420515674687785536e-03 -1.184893982561064209e-03 -4.222215135424482908e-03
-2.880117525937499522e+03 -4.324805635181317408e-03 -1.181846768844697177e-03 -4.188689877074858701e-03
-2.879075138124999739e+03 -4.231651645970481435e-03 -1.177837923768370763e-03 -4.153413429273032816e-03
-2.878032750312499047e+03 -4.143510226670999233e-03 -1.172697540355217708e-03 -4.116486210120153845e-03
-2.876990362499999719e+03 -4.063986839625085938e-03 -1.166289382695659925e-03 -4.078541162588467626e-03
-2.875947974687499936e+03 -3.993687364889470306e-03 -1.158519842192153471e-03 -4.039680442418980277e-03
-2.874905586874999699e+03 -3.931840584535975860e-03 -1.149587275087358366e-03 -4.000232414040776757e-03
-2.873863199062499916e+03 -3.877479243837173625e-03 -1.139935850808773818e-03 -3.961012795859883071e-03
-2.872820811250000133e+03 -3.827764089887896598e-03 -1.129717117356776991e-03 -3.921733479262551683e-03
-2.871778423437500351e+03 -3.780406273782654578e-03 -1.119168028589250137e-03 -3.882413556571173187e-03
-2.870736035624999658e+03 -3.734444319788357211e-03 -1.108669756747539693e-03 -3.843745925269090920e-03
-2.869693647812499876e+03 -3.688224739266133482e-03 -1.098444337566016876e-03 -3.805878688000154195e-03
-2.868651259999999638e+03 -3.641419880058379809e-03 -1.088617456405670042e-03 -3.768939352628964453e-03
-2.867608872187499855e+03 -3.595875342402382168e-03 -1.079245852411040568e-03 -3.733387466416228460e-03
-2.866566484375000073e+03 -3.553190348576559451e-03 -1.070389686937746635e-03 -3.699606795283927503e-03
-2.865524096562499835e+03 -3.515029278527265297e-03 -1.061942197393150183e-03 -3.667639842160172210e-03
-2.864481708749999143e+03 -3.481721958256091785e-03 -1.054012315375705373e-03 -3.637921520105539056e-03
-2.863439320937499815e+03 -3.452028366558779638e-03 -1.046789805995352500e-03 -3.610706931627429700e-03
-2.862396933124999578e+03 -3.423471426459072896e-03 -1.040358754523640090e-03 -3.585542411796959102e-03
-2.861354545312500250e+03 -3.393460839080592820e-03 -1.034813224744802291e-03 -3.562019054647960238e-03
-2.860312157500000012e+03 -3.361594850361866726e-03 -1.030123193513264417e-03 -3.540056262481224882e-03
-2.859269769687499320e+03 -3.328912517187894351e-03 -1.026361232143792627e-03 -3.520044693389385356e-03
-2.858227381874999537e+03 -3.297382353950346207e-03 -1.023576577450012719e-03 -3.502599493230741743e-03
-2.857184994062499754e+03 -3.267009081681947636e-03 -1.021722146949328872e-03 -3.487658156424432686e-03
-2.856142606249999972e+03 -3.237228527230680969e-03 -1.020637605580158955e-03 -3.474720260022849325e-03
-2.855100218437500189e+03 -3.209274773366348633e-03 -1.020254802146519733e-03 -3.464033878485458032e-03
-2.854057830624999042e+03 -3.184762668476712189e-03 -1.020624983975128080e-03 -3.456347484927056214e-03
-2.853015442812499714e+03 -3.164242040669187038e-03 -1.021712010944473333e-03 -3.451911974549300415e-03
-2.851973054999999931e+03 -3.149064913901408573e-03 -1.023294383488767114e-03 -3.450679764106540093e-03
-2.850930667187499694e+03 -3.141307000970661786e-03 -1.024894366271075470e-03 -3.452098207563728156e-03
-2.849888279375000366e+03 -3.142112740165394977e-03 -1.026120794087137132e-03 -3.455374112433148934e-03
-2.848845891562499219e+03 -3.152133946551752015e-03 -1.026949570808717007e-03 -3.460587060187424700e-03
-2.847803503749999436e+03 -3.170455300483911165e-03 -1.027411696417644248e-03 -3.467685456522341496e-03
-2.846761115937499653e+03 -3.196606407693809541e-03 -1.027410369688853834e-03 -3.476447125017157781e-03
-2.845718728124999870e+03 -3.229306344619148252e-03 -1.026858243300893606e-03 -3.486355747758808875e-03
-2.844676340312500088e+03 -3.267344182086633249e-03 -1.025496217637728892e-03 -3.496342614413838323e-03
-2.843633952499999396e+03 -3.310339657665367728e-03 -1.023112862571715076e-03 -3.505601944659935028e-03
-2.842591564687499158e+03 -3.356734320636900384e-03 -1.019701465055376181e-03 -3.513521990551466290e-03
-2.841549176874999830e+03 -3.404492979653484484e-03 -1.015469891084421058e-03 -3.520019969904896080e-03
-2.840506789062499593e+03 -3.451864498975116668e-03 -1.010622093121609682e-03 -3.525011107420774736e-03
-2.839464401249999810e+03 -3.498471478360790608e-03 -1.005169280383424362e-03 -3.528233712099238494e-03
-2.838422013437499572e+03 -3.544293823566418197e-03 -9.992517517784318699e-04 -3.529954272091534277e-03
-2.837379625624999335e+03 -3.587867541894884226e-03 -9.931576002542269032e-04 -3.530576759222229036e-03
-2.836337237812499097e+03 -3.628256600837435637e-03 -9.871529388711323526e-04 -3.530519523142288795e-03
-2.835294849999999769e+03 -3.666027785903484305e-03 -9.815801019162385954e-04 -3.530521257202426898e-03
-2.834252462187499532e+03 -3.700549619028554570e-03 -9.766826774546513885e-04 -3.530850793237744027e-03
-2.833210074374999749e+03 -3.732147565277582450e-03 -9.723054274513230578e-04 -3.531114727427265253e-03
-2.832167686562500421e+03 -3.762014834913498737e-03 -9.682745638267642278e-04 -3.530955316586863613e-03
-2.831125298749999274e+03 -3.790299958148697981e-03 -9.645083539672061205e-04 -3.529975264438317030e-03
-2.830082910937499946e+03 -3.817749562299064137e-03 -9.609100665988223097e-04 -3.528035920431877095e-03
-2.829040523124999709e+03 -3.845192278124248339e-03 -9.574640020254677857e-04 -3.525380277115481437e-03
-2.827998135312499926e+03 -3.871774565912331455e-03 -9.542065185371112306e-04 -3.522098089869919214e-03
-2.826955747499999688e+03 -3.895987431902679047e-03 -9.512469775458893889e-04 -3.518210916042779739e-03
-2.825913359687500360e+03 -3.916218317319762436e-03 -9.487340744156237422e-04 -3.513762190066286196e-03
-2.824870971874999668e+03 -3.930147518912861619e-03 -9.466426816616360261e-04 -3.508255692399092542e-03
-2.823828584062499885e+03 -3.935985490865366067e-03 -9.448676656768080061e-04 -3.500931357427374685e-03
-2.822786196249999648e+03 -3.933439838836034867e-03 -9.434246101024740738e-04 -3.491793335798481883e-03
-2.821743808437499865e+03 -3.923596471003487629e-03 -9.422834152637091926e-04 -3.481296117429402617e-03
-2.820701420625000083e+03 -3.908173975073929614e-03 -9.413058983714930016e-04 -3.469611539421899992e-03
-2.819659032812499845e+03 -3.887746026230573353e-03 -9.404269581860018540e-04 -3.456689022306587769e-03
-2.818616644999999608e+03 -3.861352758958362490e-03 -9.396208124677062372e-04 -3.442433475063350155e-03
-2.817574257187499825e+03 -3.828220805170052827e-03 -9.387500434044507378e-04 -3.426494404634984788e-03
-2.816531869374999587e+03 -3.789431261102822312e-03 -9.377007691291363266e-04 -3.408856949764883966e-03
-2.815489481562499805e+03 -3.746233553906949242e-03 -9.364717695908680558e-04 -3.389853747337282300e-03
-2.814447093750000022e+03 -3.699593032016556659e-03 -9.349368855731894678e-04 -3.369421945599474204e-03
-2.813404705937499784e+03 -3.649970316061623699e-03 -9.328295855354385314e-04 -3.346960189542809785e-03
-2.812362318125000002e+03 -3.597157284850568178e-03 -9.299080844139467677e-04 -3.321789179671368400e-03
-2.811319930312499764e+03 -3.540432270135179891e-03 -9.261513675069929941e-04 -3.293658869331485793e-03
-2.810277542499999527e+03 -3.478832238376263885e-03 -9.217239788080969090e-04 -3.262671668249530338e-03
-2.809235154687500199e+03 -3.411908068761486910e-03 -9.169163305673293024e-04 -3.229488143854845981e-03
-2.808192766874999506e+03 -3.339762354612487404e-03 -9.120431495609642759e-04 -3.194971742405181177e-03
-2.807150379062499724e+03 -3.262798650753232031e-03 -9.072278558277952756e-04 -3.159534570805590161e-03
-2.806107991249999941e+03 -3.181722034876906160e-03 -9.026014532603924894e-04 -3.123667004744029932e-03
-2.805065603437499703e+03 -3.099423610137592815e-03 -8.982064813927421012e-04 -3.088157542493503906e-03
-2.804023215625000375e+03 -3.018025938533398268e-03 -8.940669437696445758e-04 -3.053674177179989575e-03
-2.802980827812500138e+03 -2.938971141467012875e-03 -8.903234260897239898e-04 -3.021040914272442920e-03
-2.801938439999999900e+03 -2.864384770817157699e-03 -8.869142372572400446e-04 -2.990602571452937244e-03
-2.800896052187499663e+03 -2.796068319889656942e-03 -8.835751308347943294e-04 -2.962123092223891384e-03
-2.799853664374999880e+03 -2.734834556482556439e-03 -8.801885427894629629e-04 -2.935547602360337981e-03
-2.798811276562499643e+03 -2.679846941654703482e-03 -8.768715522351528844e-04 -2.911099663747391576e-03
-2.797768888750000315e+03 -2.631260498835141445e-03 -8.736058581385183156e-04 -2.888860653106937494e-03
-2.796726500937499623e+03 -2.589924042994407472e-03 -8.702135710205614536e-04 -2.868541059708754060e-03
-2.795684113124999385e+03 -2.555784998250225717e-03 -8.666316906391561929e-04 -2.849882553021814303e-03
-2.794641725312499602e+03 -2.529083140951006187e-03 -8.628118243454372923e-04 -2.832770274109515114e-03
-2.793599337499999820e+03 -2.509991227438363760e-03 -8.587812560322179720e-04 -2.817362801718136227e-03
-2.792556949687500037e+03 -2.497529130023141627e-03 -8.547796989399897164e-04 -2.804039372910723058e-03
-2.791514561875000254e+03 -2.489725542860609254e-03 -8.510702574144292853e-04 -2.793014891407887956e-03
-2.790472174062499107e+03 -2.485017002077328716e-03 -8.478043440858220800e-04 -2.784341252263893007e-03
-2.789429786249999779e+03 -2.482161533530340223e-03 -8.449828352190647896e-04 -2.777672622768801065e-03
-2.788387398437499542e+03 -2.479393294811257312e-03 -8.424641665027121336e-04 -2.772007857486337521e-03
-2.787345010624999759e+03 -2.475547402516376817e-03 -8.401980472147906791e-04 -2.766735560166354475e-03
-2.786302622812500431e+03 -2.470102112235070691e-03 -8.381498884304808229e-04 -2.761670622186648046e-03
-2.785260234999999284e+03 -2.463993410346152282e-03 -8.361993465223783182e-04 -2.756750141610144703e-03
-2.784217847187499046e+03 -2.457556592239747758e-03 -8.344341420076819811e-04 -2.752293960963240246e-03
-2.783175459374999718e+03 -2.450550294015926313e-03 -8.329905389116733488e-04 -2.748717410063144378e-03
-2.782133071562499936e+03 -2.442517483038073468e-03 -8.318040695726631756e-04 -2.745680928917004857e-03
-2.781090683750000153e+03 -2.433224311499597708e-03 -8.308259051326106689e-04 -2.742858063952343349e-03
-2.780048295937499461e+03 -2.422388466767327626e-03 -8.299838854456707349e-04 -2.739980835917733837e-03
-2.779005908124999678e+03 -2.409150493047101504e-03 -8.291181427711239154e-04 -2.736437742303585337e-03
-2.777963520312499895e+03 -2.395162351761271746e-03 -8.281209527769474053e-04 -2.732250956038661735e-03
-2.776921132499999658e+03 -2.382302361064850965e-03 -8.269897409154703402e-04 -2.727748966125923512e-03
-2.775878744687500330e+03 -2.370625922714924769e-03 -8.256099061782133479e-04 -2.722631854159847115e-03
-2.774836356874999183e+03 -2.359638279121261100e-03 -8.239130537834066671e-04 -2.716609758414827071e-03
-2.773793969062499855e+03 -2.349421232675769251e-03 -8.219298863595950926e-04 -2.709781285728172541e-03
-2.772751581249999617e+03 -2.340780364091970753e-03 -8.196323132025638619e-04 -2.702206470688603077e-03
-2.771709193437499835e+03 -2.333864891355212894e-03 -8.170814572134966558e-04 -2.693998579165821604e-03
-2.770666805624999597e+03 -2.328848430222739060e-03 -8.142233910722962778e-04 -2.685084247336227796e-03
-2.769624417812499814e+03 -2.326743044818346991e-03 -8.110231716974780842e-04 -2.675724902677833073e-03
-2.768582030000000032e+03 -2.328746546508409301e-03 -8.074932043962551858e-04 -2.666293024901144216e-03
-2.767539642187499794e+03 -2.335679444550282664e-03 -8.036460066845040615e-04 -2.657093991406237615e-03
-2.766497254374999557e+03 -2.347816914212824332e-03 -7.995316830265379159e-04 -2.648415667090064495e-03
-2.765454866562500229e+03 -2.365499837354653571e-03 -7.952285960226766716e-04 -2.640499681363444543e-03
-2.764412478749999536e+03 -2.387121092735541329e-03 -7.909769239815767810e-04 -2.633529357605397456e-03
-2.763370090937499299e+03 -2.410979126492995925e-03 -7.869352477815544974e-04 -2.627524896140851201e-03
-2.762327703124999516e+03 -2.436189955590401142e-03 -7.831095947414263951e-04 -2.622359029199709812e-03
-2.761285315312499733e+03 -2.461610876963411538e-03 -7.795321359939283478e-04 -2.617948692044367708e-03
-2.760242927500000405e+03 -2.486527684774642033e-03 -7.762307444720055677e-04 -2.614195726579131209e-03
-2.759200539687499713e+03 -2.510791471464598763e-03 -7.732690701325346935e-04 -2.611220619805967869e-03
-2.758158151874999930e+03 -2.534050150537948357e-03 -7.705320493737930192e-04 -2.608651194194338586e-03
-2.757115764062500148e+03 -2.554687423209450921e-03 -7.679406005621240618e-04 -2.605836420008639676e-03
-2.756073376249999910e+03 -2.571575636274833158e-03 -7.655628905647327573e-04 -2.602672927129878397e-03
-2.755030988437499673e+03 -2.583548989547365671e-03 -7.634519922857567692e-04 -2.599076455642403225e-03
-2.753988600624999890e+03 -2.589120105196133365e-03 -7.616255687689503810e-04 -2.594835753553707478e-03
-2.752946212812499653e+03 -2.588450305639233059e-03 -7.599278772065519482e-04 -2.589658049315019406e-03
-2.751903824999999415e+03 -2.582845396290171097e-03 -7.582102603505525788e-04 -2.583438748290025830e-03
-2.750861437187499632e+03 -2.574077705925023000e-03 -7.563614222908739181e-04 -2.576315376165770870e-03
-2.749819049374999850e+03 -2.563249951569937079e-03 -7.542499907399122239e-04 -2.568321360468534074e-03
-2.748776661562499157e+03 -2.551264396638668226e-03 -7.518447135145768425e-04 -2.559668098549938361e-03
-2.747734273749999829e+03 -2.539330327360720362e-03 -7.493104566780596195e-04 -2.551164416157168484e-03
-2.746691885937499592e+03 -2.528739367587873235e-03 -7.467176644502803188e-04 -2.543290750242570460e-03
-2.745649498125000264e+03 -2.521311352045692983e-03 -7.440194468287893072e-04 -2.536273762335173199e-03
-2.744607110312499572e+03 -2.516882106439826804e-03 -7.412147014047192669e-04 -2.530085731968289859e-03
-2.743564722499999334e+03 -2.514235781026473177e-03 -7.381576987917136488e-04 -2.524022237924427019e-03
-2.742522334687499551e+03 -2.513135013852313936e-03 -7.346339091603583784e-04 -2.517404608027016318e-03
-2.741479946874999769e+03 -2.513712791160226719e-03 -7.306406394730070560e-04 -2.510190369058344466e-03
-2.740437559062499986e+03 -2.515905004340234907e-03 -7.263299827636424425e-04 -2.502645117250472308e-03
-2.739395171249999748e+03 -2.519891222704199931e-03 -7.218266418590364719e-04 -2.495039488927783353e-03
-2.738352783437499056e+03 -2.526383534417097482e-03 -7.172627642667815662e-04 -2.487874219494359915e-03
-2.737310395624999728e+03 -2.534420869117994923e-03 -7.127558123914726988e-04 -2.481206572094571058e-03
-2.736268007812499945e+03 -2.543235383066124854e-03 -7.083824661359266464e-04 -2.474993489797392733e-03
-2.735225619999999708e+03 -2.553318777495562023e-03 -7.042933862312729170e-04 -2.469588240466476150e-03
-2.734183232187500380e+03 -2.565451241813623655e-03 -7.005134589854976595e-04 -2.465104217403773015e-03
-2.733140844374999688e+03 -2.579522926176650889e-03 -6.969727443078458469e-04 -2.461298424202422105e-03
-2.732098456562499450e+03 -2.593527791508114244e-03 -6.938156337659155855e-04 -2.458074486724150329e-03
-2.731056068749999667e+03 -2.606013517411022353e-03 -6.911451618522545777e-04 -2.455392835153313510e-03
-2.730013680937499885e+03 -2.616521816696827044e-03 -6.889561167821051536e-04 -2.453078310114719957e-03
-2.728971293125000102e+03 -2.624796038890455079e-03 -6.871873357177301104e-04 -2.450893585132103356e-03
-2.727928905312499410e+03 -2.630035966545313589e-03 -6.857302355044786121e-04 -2.448453063435303192e-03
-2.726886517499999627e+03 -2.630707887823814824e-03 -6.844544866199843555e-04 -2.445096297516768501e-03
-2.725844129687499844e+03 -2.626714255089884157e-03 -6.833430154210448594e-04 -2.440763454881372460e-03
-2.724801741874999607e+03 -2.618433510115022577e-03 -6.824008889133785592e-04 -2.435592342623539228e-03
-2.723759354062499824e+03 -2.606644515149163753e-03 -6.815002113147261651e-04 -2.429499726163208886e-03
-2.722716966249999132e+03 -2.592521596702111308e-03 -6.806123219410278001e-04 -2.422650174006038461e-03
-2.721674578437499804e+03 -2.576617697002051358e-03 -6.797448347473456030e-04 -2.415177489764112635e-03
-2.720632190624999566e+03 -2.559060480312285758e-03 -6.788898432034511923e-04 -2.407201492665165046e-03
-2.719589802812500238e+03 -2.539659308988645968e-03 -6.780622078774301139e-04 -2.398821223405917663e-03
-2.718547415000000001e+03 -2.519109403899870859e-03 -6.772000786198555068e-04 -2.390141787866137922e-03
-2.717505027187499309e+03 -2.498816773672951717e-03 -6.762798403434174726e-04 -2.381417319035138841e-03
-2.716462639374999526e+03 -2.479934671851698018e-03 -6.753672555187373132e-04 -2.373060786626638580e-03
-2.715420251562499743e+03 -2.461879205733948691e-03 -6.745136048845738102e-04 -2.365157863867623812e-03
-2.714377863750000415e+03 -2.444357473455636542e-03 -6.735554550870692095e-04 -2.357267106486390582e-03
-2.713335475937500178e+03 -2.427921590105000874e-03 -6.723608834436348635e-04 -2.349188742543415528e-03
-2.712293088124999940e+03 -2.412343971728886979e-03 -6.711000974794691532e-04 -2.341365359695743009e-03
-2.711250700312499703e+03 -2.397499754507210167e-03 -6.698801658157465264e-04 -2.334101653024009751e-03
-2.710208312499999920e+03 -2.384080476109205673e-03 -6.686538955866452730e-04 -2.327468997758832658e-03
-2.709165924687499682e+03 -2.372539612960888108e-03 -6.674396527633506739e-04 -2.321617317049758621e-03
-2.708123536875000354e+03 -2.362537007117731808e-03 -6.662945254636991376e-04 -2.316578080199028968e-03
-2.707081149062499662e+03 -2.352820009384193334e-03 -6.652048287993872705e-04 -2.312017587553988080e-03
-2.706038761249999425e+03 -2.342144373318562258e-03 -6.641542746679282919e-04 -2.307638653722267168e-03
-2.704996373437499642e+03 -2.329524995064603116e-03 -6.630747544008973706e-04 -2.302931101720610482e-03
-2.703953985624999859e+03 -2.314686444613120453e-03 -6.619742426203879338e-04 -2.297705610978603361e-03
-2.702911597812500077e+03 -2.298339191011238881e-03 -6.609213936613756021e-04 -2.292236494700688413e-03
-2.701869209999999384e+03 -2.281298606015242075e-03 -6.599138439830500415e-04 -2.286637080551177058e-03
-2.700826822187499602e+03 -2.264537552523437653e-03 -6.588783129045557843e-04 -2.281019295495210781e-03
-2.699784434374999819e+03 -2.248108646414838721e-03 -6.576425202048752187e-04 -2.275119635512102938e-03
-2.698742046562499581e+03 -2.231798580568883014e-03 -6.561196610221622840e-04 -2.268764746089063297e-03
-2.697699658750000253e+03 -2.216425977365214534e-03 -6.542819993231020715e-04 -2.262082761980087862e-03
-2.696657270937499106e+03 -2.203279484430269598e-03 -6.521785784621775750e-04 -2.255484519685696694e-03
-2.695614883124999778e+03 -2.192253447681781313e-03 -6.500162588761453520e-04 -2.249384542930434223e-03
-2.694572495312499541e+03 -2.182692697999420381e-03 -6.479667447165961530e-04 -2.244006653283330422e-03
-2.693530107499999758e+03 -2.174570108878141114e-03 -6.461102844347163185e-04 -2.239516963536974589e-03
-2.692487719687499521e+03 -2.168043253351207341e-03 -6.446001864153135799e-04 -2.236212392991487018e-03
-2.691445331874999283e+03 -2.164350020446199636e-03 -6.434479732718422504e-04 -2.234340942473543243e-03
-2.690402944062499046e+03 -2.165320430050877813e-03 -6.425273188301347613e-04 -2.233985901641653230e-03
-2.689360556249999718e+03 -2.171143789396846446e-03 -6.418782559933919806e-04 -2.235259209460302692e-03
-2.688318168437499935e+03 -2.180184084554847440e-03 -6.415784328283530898e-04 -2.237819885654420728e-03
-2.687275780624999697e+03 -2.191237666157397866e-03 -6.416519116005886623e-04 -2.241291670180385869e-03
-2.686233392812499460e+03 -2.204139747413074932e-03 -6.421162869069083632e-04 -2.245666342118730809e-03
-2.685191004999999222e+03 -2.217865278072871007e-03 -6.429510739318912123e-04 -2.250644044255995999e-03
-2.684148617187499894e+03 -2.230822355221242972e-03 -6.441830915767948621e-04 -2.255920393235105303e-03
-2.683106229374999657e+03 -2.242249944940390236e-03 -6.458555916017985577e-04 -2.261471116964072249e-03
-2.682063841562499874e+03 -2.251528179644667668e-03 -6.478635528130616446e-04 -2.266948368104664338e-03
-2.681021453749999637e+03 -2.257747508525825668e-03 -6.500943026812089137e-04 -2.271816127810151638e-03
-2.679979065937499854e+03 -2.260290614300115419e-03 -6.524763308478364644e-04 -2.275681722081631352e-03
-2.678936678124999617e+03 -2.259395055341633166e-03 -6.549814450182100088e-04 -2.278574708085368342e-03
-2.677894290312499834e+03 -2.255121958600955247e-03 -6.576003133717349663e-04 -2.280558734967740118e-03
-2.676851902499999596e+03 -2.246979386230548055e-03 -6.602870647313869874e-04 -2.281547689334442915e-03
-2.675809514687499814e+03 -2.235346246837703957e-03 -6.629451899613786206e-04 -2.281572472707854137e-03
-2.674767126874999576e+03 -2.221631584079873829e-03 -6.654997274769499423e-04 -2.280794429615599223e-03
-2.673724739062499793e+03 -2.206881424310455208e-03 -6.680098924168860561e-04 -2.279644394537787364e-03
-2.672682351249999556e+03 -2.191376489767291481e-03 -6.705089267728797913e-04 -2.278372325753480476e-03
-2.671639963437499773e+03 -2.175936899829631656e-03 -6.728786506440663116e-04 -2.276855566949339410e-03
-2.670597575624999536e+03 -2.161129798818926286e-03 -6.750498196907453409e-04 -2.275101290611345178e-03
-2.669555187812499753e+03 -2.146775086449519924e-03 -6.770445705612730507e-04 -2.273221054259725801e-03
-2.668512799999999515e+03 -2.132951394364039372e-03 -6.788487818774134163e-04 -2.271219761613227014e-03
-2.667470412187499733e+03 -2.119415794211093086e-03 -6.804650077082499433e-04 -2.269079363696116427e-03
-2.666428024375000405e+03 -2.106251519762089228e-03 -6.818984029119630258e-04 -2.266908748022149634e-03
-2.665385636562500167e+03 -2.093505750789185875e-03 -6.831974768431394894e-04 -2.264886056272418825e-03
-2.664343248749999930e+03 -2.080917646106902625e-03 -6.844375486798958763e-04 -2.263184233133925909e-03
-2.663300860937499692e+03 -2.068604669744678916e-03 -6.855487642062668609e-04 -2.261742083791053268e-03
-2.662258473125000364e+03 -2.056666159636091635e-03 -6.864277084257867619e-04 -2.260373084382384309e-03
-2.661216085312499672e+03 -2.044780947022221875e-03 -6.870753019974478728e-04 -2.259041492101421505e-03
-2.660173697500000344e+03 -2.032277982399634166e-03 -6.876954693338016350e-04 -2.258054305525014367e-03
-2.659131309687499652e+03 -2.019872762122717179e-03 -6.884769186834717837e-04 -2.257903096547815656e-03
-2.658088921874999869e+03 -2.008561715505247352e-03 -6.893912982706613436e-04 -2.258655850844637838e-03
-2.657046534062499632e+03 -1.997522100676354245e-03 -6.903804694742674995e-04 -2.259919609894186793e-03
-2.656004146249999849e+03 -1.985409782404401295e-03 -6.913923439571625397e-04 -2.261183433540376719e-03
-2.654961758437500066e+03 -1.971691633808355000e-03 -6.921501952950603886e-04 -2.261692122621909631e-03
-2.653919370624999374e+03 -1.956150230504605236e-03 -6.922955230531019138e-04 -2.260567185818555206e-03
-2.652876982812499591e+03 -1.938101114751457701e-03 -6.916942231819288517e-04 -2.257304005749156267e-03
-2.651834594999999808e+03 -1.916772404800371789e-03 -6.902592739821077593e-04 -2.251467400241324943e-03
-2.650792207187500026e+03 -1.891847456053250172e-03 -6.878261023789406089e-04 -2.242401252186060432e-03
-2.649749819375000243e+03 -1.863405656863601325e-03 -6.844333317249255482e-04 -2.230019963760028132e-03
-2.648707431562499096e+03 -1.831861675765859235e-03 -6.802308861903023311e-04 -2.214740952901569481e-03
-2.647665043749999768e+03 -1.798226832351174738e-03 -6.753471064986773598e-04 -2.197156214871908483e-03
-2.646622655937499530e+03 -1.763653036433579903e-03 -6.699943163351187265e-04 -2.177982493315546147e-03
-2.645580268124999748e+03 -1.729241098734638372e-03 -6.643678275493014552e-04 -2.157831923592330031e-03
-2.644537880312499965e+03 -1.696233498666271586e-03 -6.586166113780802123e-04 -2.137375015061170579e-03
-2.643495492499999727e+03 -1.665715511685965421e-03 -6.528337513577584699e-04 -2.117158945111206371e-03
-2.642453104687499490e+03 -1.638285426247537875e-03 -6.471949234693630693e-04 -2.097788152824206151e-03
-2.641410716874999707e+03 -1.614152366345493863e-03 -6.419759097290466841e-04 -2.080070887651094391e-03
-2.640368329062499924e+03 -1.593453240043829532e-03 -6.374576208365174143e-04 -2.064855598528339727e-03
-2.639325941250000142e+03 -1.576924756530886929e-03 -6.338457130088399720e-04 -2.052916723660111985e-03
-2.638283553437499450e+03 -1.564835991161430155e-03 -6.311917976884208730e-04 -2.044446932511582819e-03
-2.637241165624999212e+03 -1.556915662133495247e-03 -6.295701003838667783e-04 -2.039533828813556472e-03
-2.636198777812499884e+03 -1.552933836132315342e-03 -6.290021746927483646e-04 -2.038147766583136514e-03
-2.635156389999999647e+03 -1.551985559849281167e-03 -6.293885891862437782e-04 -2.039763460528067930e-03
-2.634114002187500319e+03 -1.553132752283981673e-03 -6.306234663886476147e-04 -2.043879438969488978e-03
-2.633071614374999626e+03 -1.556118685471834890e-03 -6.325970146909386119e-04 -2.050257502675654347e-03
-2.632029226562499844e+03 -1.560631085931312237e-03 -6.351577031481642774e-04 -2.058547614673981400e-03
-2.630986838749999606e+03 -1.566100666396939541e-03 -6.381469366622691481e-04 -2.068302886125906754e-03
-2.629944450937499823e+03 -1.572290195806771030e-03 -6.415409063393150276e-04 -2.079495720708964077e-03
-2.628902063124999586e+03 -1.579020657441158795e-03 -6.453438491229635020e-04 -2.092153018553242084e-03
-2.627859675312499803e+03 -1.586358793047574611e-03 -6.494659635716454370e-04 -2.106169544623937712e-03
-2.626817287499999566e+03 -1.594294791840131448e-03 -6.537360872752259223e-04 -2.121201806789419202e-03
-2.625774899687500238e+03 -1.602797147192016594e-03 -6.579472417330028446e-04 -2.136606273601303601e-03
-2.624732511874999545e+03 -1.612103583932591880e-03 -6.618331935829471074e-04 -2.151586618338495027e-03
-2.623690124062499763e+03 -1.622495685834537873e-03 -6.651536264016534540e-04 -2.165640148453421791e-03
-2.622647736249999525e+03 -1.634089343744693111e-03 -6.678455018911987669e-04 -2.178702730239722232e-03
-2.621605348437499742e+03 -1.646699442002252890e-03 -6.699978812494052386e-04 -2.190851919037846429e-03
-2.620562960624999960e+03 -1.659863748526636861e-03 -6.716000234874901177e-04 -2.201879284406555067e-03
-2.619520572812500177e+03 -1.673588088877463707e-03 -6.724967622279314546e-04 -2.211403576969190980e-03
-2.618478184999999939e+03 -1.687766099974192385e-03 -6.725836994384585751e-04 -2.219045105970673427e-03
-2.617435797187499247e+03 -1.701990275078504259e-03 -6.718237597019673449e-04 -2.224381364804458010e-03
-2.616393409374999919e+03 -1.716462531783845020e-03 -6.702876783146020662e-04 -2.227492086267835077e-03
-2.615351021562499682e+03 -1.731187578588245591e-03 -6.680673203352101254e-04 -2.228487684407607326e-03
-2.614308633750000354e+03 -1.745255127850212865e-03 -6.653904893739385866e-04 -2.227551561071888526e-03
-2.613266245937500116e+03 -1.758189026137674986e-03 -6.625651219534389345e-04 -2.225276659250549106e-03
-2.612223858124999879e+03 -1.769989093094820071e-03 -6.598454385503346601e-04 -2.222259861972899174e-03
-2.611181470312499641e+03 -1.780570948688475416e-03 -6.573915794913892359e-04 -2.218883296113539991e-03
-2.610139082499999859e+03 -1.789982550669817979e-03 -6.554056006164843537e-04 -2.215836912268604516e-03
-2.609096694687499621e+03 -1.797795317557927255e-03 -6.540420490701932994e-04 -2.213611299511213885e-03
-2.608054306875000293e+03 -1.804287015841658185e-03 -6.532171020648700008e-04 -2.212152704711561890e-03
-2.607011919062499601e+03 -1.810292376874595571e-03 -6.528926879268474003e-04 -2.211592972583956585e-03
-2.605969531249999363e+03 -1.815933362431008643e-03 -6.530916988162446292e-04 -2.212084886539122507e-03
-2.604927143437499581e+03 -1.820943772045650715e-03 -6.538367329375573047e-04 -2.213667103941070486e-03
-2.603884755624999798e+03 -1.825235817035896543e-03 -6.551544815367244716e-04 -2.216384224598965790e-03
-2.602842367812499560e+03 -1.828960961874727354e-03 -6.570237291873102115e-04 -2.220297898994127387e-03
-2.601799979999999778e+03 -1.832247916238473936e-03 -6.592219484364108791e-04 -2.224987276431734592e-03
-2.600757592187499540e+03 -1.835495599791644658e-03 -6.614477220578615386e-04 -2.229852944228501426e-03
-2.599715204374999757e+03 -1.839176686596304426e-03 -6.634116795602901283e-04 -2.234316221665580936e-03
-2.598672816562499975e+03 -1.842967533768031770e-03 -6.649847688213393572e-04 -2.237988401521122557e-03
-2.597630428749999737e+03 -1.846293213542511084e-03 -6.662156416955611121e-04 -2.240894790587478948e-03
-2.596588040937499954e+03 -1.849178912635862215e-03 -6.670297519181574847e-04 -2.242957182749193666e-03
-2.595545653124999717e+03 -1.851316403833493541e-03 -6.674292151630917529e-04 -2.244157440296630415e-03
-2.594503265312499934e+03 -1.852088220967366364e-03 -6.675162011835681199e-04 -2.244662251098678007e-03
-2.593460877499999697e+03 -1.851193570644070084e-03 -6.673052357623993850e-04 -2.244577944976696490e-03
-2.592418489687499914e+03 -1.848253666568468612e-03 -6.668795242320174925e-04 -2.244004948229000491e-03
-2.591376101874999677e+03 -1.843230361831595457e-03 -6.664143486031566966e-04 -2.243227740475365467e-03
-2.590333714062499439e+03 -1.835968257746430424e-03 -6.660142273187828667e-04 -2.242382275604427964e-03
-2.589291326249999656e+03 -1.826109643187498075e-03 -6.656193267680023031e-04 -2.241204540163718121e-03
-2.588248938437499874e+03 -1.813218238550518219e-03 -6.651850683889551927e-04 -2.239392143032255516e-03
-2.587206550624999636e+03 -1.797063154035693057e-03 -6.647459917257119745e-04 -2.236817187392923546e-03
-2.586164162812499853e+03 -1.777921324932881615e-03 -6.643311683200578627e-04 -2.233589472886494953e-03
-2.585121774999999161e+03 -1.756136172660383975e-03 -6.640431385484557060e-04 -2.230114107872741610e-03
-2.584079387187499833e+03 -1.732306320549712722e-03 -6.641255820358018267e-04 -2.227227864506099546e-03
-2.583036999374999596e+03 -1.706874244860124299e-03 -6.648379948663553579e-04 -2.225696621263644794e-03
-2.581994611562499358e+03 -1.680303306370908639e-03 -6.662665737034242789e-04 -2.225794456881989829e-03
-2.580952223749999575e+03 -1.653091209296043149e-03 -6.684030487271795488e-04 -2.227594174145855130e-03
-2.579909835937499793e+03 -1.625531750088726963e-03 -6.713449323361292409e-04 -2.231392855202593214e-03
-2.578867448124999555e+03 -1.597741529268890612e-03 -6.751624700030497018e-04 -2.237308314378549153e-03
-2.577825060312499772e+03 -1.569529868816458510e-03 -6.799547340005516116e-04 -2.245469480967425113e-03
-2.576782672499999535e+03 -1.541053558485905436e-03 -6.858068461767815975e-04 -2.256029321440322383e-03
-2.575740284687499752e+03 -1.512238511761773317e-03 -6.926767187273076293e-04 -2.268656181530879275e-03
-2.574697896874999969e+03 -1.482650235680425550e-03 -7.004153470616745602e-04 -2.282809896292422886e-03
-2.573655509062499732e+03 -1.453181438396947871e-03 -7.087691863146554794e-04 -2.298093085070613498e-03
-2.572613121249999949e+03 -1.425206126451491247e-03 -7.175771754462859217e-04 -2.314416231743015532e-03
-2.571570733437499712e+03 -1.399790511245619772e-03 -7.266062018591053608e-04 -2.331418491408807341e-03
-2.570528345625000384e+03 -1.377613326632517229e-03 -7.356640146985220447e-04 -2.348814562703674738e-03
-2.569485957812500146e+03 -1.359011675082631753e-03 -7.446921934686029322e-04 -2.366597670660517370e-03
-2.568443569999999909e+03 -1.344361523170609128e-03 -7.536888529961117576e-04 -2.384836102358367863e-03
-2.567401182187499671e+03 -1.333500049588477255e-03 -7.628075234949538777e-04 -2.403852039973130433e-03
-2.566358794374999889e+03 -1.326554528850150275e-03 -7.719824589839659017e-04 -2.423563778429442539e-03
-2.565316406562499651e+03 -1.323880558218021655e-03 -7.809204850105338483e-04 -2.443470199877379075e-03
-2.564274018749999868e+03 -1.325487760588913658e-03 -7.894802061968035113e-04 -2.463439785180470548e-03
-2.563231630937499631e+03 -1.331038661881842403e-03 -7.975195141844791799e-04 -2.483215237311292567e-03
-2.562189243125000303e+03 -1.340312102016767400e-03 -8.048754881611438127e-04 -2.502379016089551454e-03
-2.561146855312499611e+03 -1.353404257455304146e-03 -8.115712601505909287e-04 -2.521041982160280529e-03
-2.560104467499999828e+03 -1.369646782346222932e-03 -8.176960515002353090e-04 -2.539337426998723724e-03
-2.559062079687500045e+03 -1.388045695341493663e-03 -8.233784960782842893e-04 -2.557405677972549203e-03
-2.558019691874999808e+03 -1.407967209368204834e-03 -8.286897554454589762e-04 -2.575350543125070214e-03
-2.556977304062499570e+03 -1.429138413265992110e-03 -8.335647800681151003e-04 -2.593018890225477855e-03
-2.555934916249999787e+03 -1.451079684720814854e-03 -8.380236595287814377e-04 -2.610347646645017755e-03
-2.554892528437499550e+03 -1.473443307799907369e-03 -8.421802467595561380e-04 -2.627599718285915983e-03
-2.553850140625000222e+03 -1.496093132131349037e-03 -8.460855521331102835e-04 -2.644938352761347800e-03
-2.552807752812499530e+03 -1.518234940389102776e-03 -8.498359175214813830e-04 -2.662335168013548435e-03
-2.551765364999999747e+03 -1.539755604254792543e-03 -8.534547644863903345e-04 -2.679767099933135985e-03
-2.550722977187499964e+03 -1.560896719324579270e-03 -8.567762666839428979e-04 -2.696873344214345634e-03
-2.549680589374999727e+03 -1.581217299332740014e-03 -8.596682415021010418e-04 -2.713117136542351777e-03
-2.548638201562499944e+03 -1.600144886118598595e-03 -8.620821434680122275e-04 -2.728057134869727243e-03
-2.547595813749999706e+03 -1.617276607211154361e-03 -8.640225173337703207e-04 -2.741498441548746116e-03
-2.546553425937499924e+03 -1.631719657446653550e-03 -8.655918674107418399e-04 -2.753445806612407707e-03
-2.545511038124999232e+03 -1.643557954204878657e-03 -8.668973128457494598e-04 -2.764064306305010540e-03
-2.544468650312499904e+03 -1.653891882088644096e-03 -8.678438685085788354e-04 -2.773269041470290391e-03
-2.543426262499999666e+03 -1.662139945354300461e-03 -8.682470153972614247e-04 -2.780433398577245117e-03
-2.542383874687499429e+03 -1.667519218940060862e-03 -8.679731157410115749e-04 -2.784908388488015196e-03
-2.541341486874999646e+03 -1.669679435805306641e-03 -8.670768965249229208e-04 -2.786562539527243868e-03
-2.540299099062499863e+03 -1.668617370631898279e-03 -8.656682511761732779e-04 -2.785563152986290317e-03
-2.539256711249999626e+03 -1.664553013325316150e-03 -8.638593167869554161e-04 -2.782144330336796395e-03
-2.538214323437499843e+03 -1.657355057811629511e-03 -8.619078128055302108e-04 -2.776935879969879423e-03
-2.537171935624999605e+03 -1.647223924223368153e-03 -8.598701178292520982e-04 -2.770180626345584464e-03
-2.536129547812499823e+03 -1.635025493080662258e-03 -8.578519662540547109e-04 -2.762421541128151550e-03
-2.535087159999999585e+03 -1.621696665828060383e-03 -8.560996746641368711e-04 -2.754677226896857286e-03
-2.534044772187499348e+03 -1.608590318747168436e-03 -8.548080222185474013e-04 -2.747854149622694971e-03
-2.533002384374999565e+03 -1.596636698851752962e-03 -8.541572241089534284e-04 -2.742703782317089563e-03
-2.531959996562499782e+03 -1.585251435952245852e-03 -8.542949280773644337e-04 -2.739620513239410943e-03
-2.530917608749999545e+03 -1.573989692395891954e-03 -8.553773132454623850e-04 -2.739078760005175806e-03
-2.529875220937499762e+03 -1.562995074920503578e-03 -8.574664002171642927e-04 -2.741364419563904493e-03
-2.528832833124999979e+03 -1.551834017955198292e-03 -8.606246636385948617e-04 -2.746479358013123942e-03
-2.527790445312499742e+03 -1.539927538179169378e-03 -8.647869278518093656e-04 -2.754119022710589670e-03
-2.526748057499999959e+03 -1.527738600809290396e-03 -8.697591695771243747e-04 -2.764033793750140643e-03
-2.525705669687499721e+03 -1.515503224908020018e-03 -8.756056720542983911e-04 -2.776571586482359886e-03
-2.524663281874999939e+03 -1.503277734785638279e-03 -8.824030432841662103e-04 -2.791907206366766279e-03
-2.523620894062499701e+03 -1.491224336245150408e-03 -8.899403733908570592e-04 -2.809364575130461877e-03
-2.522578506250000373e+03 -1.478644587475477648e-03 -8.980979542958483341e-04 -2.828312623098343248e-03
-2.521536118437499681e+03 -1.464476317565287797e-03 -9.068690866497494760e-04 -2.848420824481716785e-03
-2.520493730624999898e+03 -1.447990956452615153e-03 -9.162580477937690322e-04 -2.869491461117739967e-03
-2.519451342812499661e+03 -1.429021534691400251e-03 -9.262160299357293479e-04 -2.891284420947596266e-03
-2.518408954999999878e+03 -1.408053613874041699e-03 -9.365653133098893060e-04 -2.913416135569299546e-03
-2.517366567187499641e+03 -1.385432340566058670e-03 -9.471844453983423433e-04 -2.935716815535879386e-03
-2.516324179374999858e+03 -1.361191250845104981e-03 -9.579727655078573755e-04 -2.958081916379140964e-03
-2.515281791562499620e+03 -1.334944883163617993e-03 -9.687580906334563712e-04 -2.980045115405110991e-03
-2.514239403749999838e+03 -1.306068342381166243e-03 -9.791922445164249426e-04 -3.000586136311625147e-03
-2.513197015937499600e+03 -1.274410840228961403e-03 -9.889728879616296441e-04 -3.018859407543649041e-03
-2.512154628124999817e+03 -1.240718652904975990e-03 -9.979309613353912374e-04 -3.034656854022826575e-03
-2.511112240312499580e+03 -1.205703320765193079e-03 -1.005868897951729506e-03 -3.047797067363157246e-03
-2.510069852499999797e+03 -1.170075083033646386e-03 -1.012754324349348202e-03 -3.058384407542353092e-03
-2.509027464687499560e+03 -1.135388067606145921e-03 -1.018697226303997942e-03 -3.067087835403619570e-03
-2.507985076874999777e+03 -1.102845067814383316e-03 -1.023848778690193435e-03 -3.074615014977393618e-03
-2.506942689062499539e+03 -1.072762572056143015e-03 -1.028287650908110522e-03 -3.081224560722252512e-03
-2.505900301249999757e+03 -1.046125449014897709e-03 -1.031901385089390279e-03 -3.086797778871998212e-03
-2.504857913437499974e+03 -1.023340668566589647e-03 -1.034749518377462872e-03 -3.091510970308889231e-03
-2.503815525624999736e+03 -1.003688600942200708e-03 -1.037105862785477799e-03 -3.095867586429464427e-03
-2.502773137812499954e+03 -9.873856424648136832e-04 -1.039221396870646050e-03 -3.100532036035867026e-03
-2.501730749999999716e+03 -9.744510634436627430e-04 -1.041380041549650826e-03 -3.106128115886268564e-03
-2.500688362187499933e+03 -9.642761116897773490e-04 -1.043659205867843338e-03 -3.112643993288690021e-03
-2.499645974374999696e+03 -9.562424677485206314e-04 -1.046040315964699751e-03 -3.119958937238968659e-03
-2.498603586562499913e+03 -9.499381614910220499e-04 -1.048494837062901273e-03 -3.127852985693690708e-03
-2.497561198749999676e+03 -9.454359373675338572e-04 -1.050922439777137590e-03 -3.135902365362597255e-03
-2.496518810937499893e+03 -9.428513399475160761e-04 -1.053415823449826375e-03 -3.144351590417412967e-03
-2.495476423124999656e+03 -9.419164776866866462e-04 -1.056062465309351569e-03 -3.153479078688333024e-03
-2.494434035312499873e+03 -9.423840833238983404e-04 -1.058987031627636874e-03 -3.163642523535537335e-03
-2.493391647499999635e+03 -9.431924615931492608e-04 -1.062382702577290786e-03 -3.175118803061386264e-03
-2.492349259687499853e+03 -9.436451027635463793e-04 -1.066271999841601151e-03 -3.187821637354036272e-03
-2.491306871874999615e+03 -9.443257734806511467e-04 -1.070562142292621208e-03 -3.201564881088541162e-03
-2.490264484062499378e+03 -9.457867901381189967e-04 -1.075225783216930079e-03 -3.216241611190111434e-03
-2.489222096249999595e+03 -9.483089746982634270e-04 -1.080289988649418310e-03 -3.231939960167523260e-03
-2.488179708437499812e+03 -9.526332860202897396e-04 -1.085655902520668049e-03 -3.248625927210873395e-03
-2.487137320624999575e+03 -9.592523900813822993e-04 -1.091243271043179424e-03 -3.266314289974560619e-03
-2.486094932812499792e+03 -9.678521834352836212e-04 -1.097056291334920063e-03 -3.284893960903533493e-03
-2.485052544999999100e+03 -9.780151703970936181e-04 -1.102942765625316169e-03 -3.303762886128931969e-03
-2.484010157187499772e+03 -9.895403454487194505e-04 -1.108691068827050586e-03 -3.322388687257477394e-03
-2.482967769374999534e+03 -1.002318647296142990e-03 -1.114375535693032165e-03 -3.341040863500894902e-03
-2.481925381562499297e+03 -1.016453494468819684e-03 -1.120128098894029650e-03 -3.360176794049645355e-03
-2.480882993749999969e+03 -1.031843858041995047e-03 -1.125890907727094929e-03 -3.379694395877625747e-03
-2.479840605937499731e+03 -1.048056474974482606e-03 -1.131500908233464475e-03 -3.399159334965668605e-03
-2.478798218124999948e+03 -1.065301524156862497e-03 -1.136884381714827180e-03 -3.418532625065247559e-03
-2.477755830312499711e+03 -1.083114242621332568e-03 -1.142029167533634886e-03 -3.437784204072528559e-03
-2.476713442499999928e+03 -1.100368309566067014e-03 -1.146884177032939231e-03 -3.456489799534565813e-03
-2.475671054687499691e+03 -1.116171396327688553e-03 -1.151356587242551759e-03 -3.473948733686150168e-03
-2.474628666874999908e+03 -1.130737495087257797e-03 -1.155359711352212711e-03 -3.489894500536154520e-03
-2.473586279062499671e+03 -1.144864070900110213e-03 -1.158913342395566891e-03 -3.504534802779533074e-03
-2.472543891249999888e+03 -1.158611476691210956e-03 -1.162098478752112687e-03 -3.518010473649771548e-03
-2.471501503437499650e+03 -1.171489654699383633e-03 -1.165047085601139025e-03 -3.530419710661152673e-03
-2.470459115625000322e+03 -1.182739024754202086e-03 -1.167990078986827756e-03 -3.542044979271898215e-03
-2.469416727812499630e+03 -1.190965809850453618e-03 -1.171055968107778244e-03 -3.552917370907387323e-03
-2.468374339999999847e+03 -1.194661759981019162e-03 -1.174351304847146135e-03 -3.562918938504096040e-03
-2.467331952187500065e+03 -1.193574002426114411e-03 -1.177823703225210636e-03 -3.571793707467058217e-03
-2.466289564374999827e+03 -1.187951023874182603e-03 -1.181379156173241419e-03 -3.579438859783356380e-03
-2.465247176562499590e+03 -1.177477830010912338e-03 -1.185100640838956465e-03 -3.586120131359788864e-03
-2.464204788749999807e+03 -1.162285471596334347e-03 -1.188928811699555129e-03 -3.591742771357362730e-03
-2.463162400937499569e+03 -1.142869495531452593e-03 -1.192793270703603132e-03 -3.596172058088068987e-03
-2.462120013125000241e+03 -1.119856617152129551e-03 -1.196757089637310277e-03 -3.599625469017398664e-03
-2.461077625312499549e+03 -1.094151509652811945e-03 -1.200871507402051204e-03 -3.602492265334419907e-03
-2.460035237499999766e+03 -1.067056420005927861e-03 -1.205209744010813299e-03 -3.605379607335779460e-03
-2.458992849687499984e+03 -1.039550706020302097e-03 -1.209998483038533757e-03 -3.609184353382721613e-03
-2.457950461874999746e+03 -1.011618604193107373e-03 -1.215373512450464068e-03 -3.614524252610406586e-03
-2.456908074062499963e+03 -9.833273777220409139e-04 -1.221395868389241711e-03 -3.621912559073172874e-03
-2.455865686249999726e+03 -9.552099950191366871e-04 -1.228114986104173129e-03 -3.631749433276360191e-03
-2.454823298437499943e+03 -9.277160957209154395e-04 -1.235521544141900867e-03 -3.644159045890782173e-03
-2.453780910624999251e+03 -9.010067133992497078e-04 -1.243367188317102577e-03 -3.658517653931872213e-03
-2.452738522812499923e+03 -8.761967063243423148e-04 -1.251345702900411331e-03 -3.674262708035417376e-03
-2.451696134999999686e+03 -8.539732638364592489e-04 -1.259426514560007572e-03 -3.691412867372265844e-03
-2.450653747187499903e+03 -8.345282348125798244e-04 -1.267614260283589193e-03 -3.710024179809711959e-03
-2.449611359374999665e+03 -8.176526200170657760e-04 -1.275760971312641561e-03 -3.729777291965756351e-03
-2.448568971562499883e+03 -8.028952487075980034e-04 -1.283591501586448099e-03 -3.749835572435434965e-03
-2.447526583749999645e+03 -7.900714815239988885e-04 -1.290664342579062734e-03 -3.768827953446384979e-03
-2.446484195937499862e+03 -7.792817889066208517e-04 -1.296687754321370701e-03 -3.785815521570148282e-03
-2.445441808124999625e+03 -7.707020337813961456e-04 -1.301597246058571562e-03 -3.800559360074709427e-03
-2.444399420312499842e+03 -7.640306498341813265e-04 -1.305586711232975799e-03 -3.813393357715628377e-03
-2.443357032499999605e+03 -7.589700562253918342e-04 -1.308885946203478066e-03 -3.824668507810327026e-03
-2.442314644687499367e+03 -7.543927723771457448e-04 -1.311500962952550546e-03 -3.834100246280416641e-03
-2.441272256874999584e+03 -7.495869141375914721e-04 -1.313455923762649755e-03 -3.841647661430305175e-03
-2.440229869062499802e+03 -7.451810238714866351e-04 -1.314701377967898016e-03 -3.847322188564481112e-03
-2.439187481249999564e+03 -7.409337480815185407e-04 -1.315032616337071924e-03 -3.850467078770152072e-03
-2.438145093437499781e+03 -7.358175594618302081e-04 -1.314341788730796073e-03 -3.850453624927287211e-03
-2.437102705624999544e+03 -7.299828927943046364e-04 -1.312770371893518364e-03 -3.847547504379297215e-03
-2.436060317812499761e+03 -7.247247778977323899e-04 -1.310467895023575274e-03 -3.842289630454668540e-03
-2.435017929999999978e+03 -7.205812117983383938e-04 -1.307850741597224543e-03 -3.835975236653927072e-03
-2.433975542187499741e+03 -7.168653078602866494e-04 -1.305329273802647693e-03 -3.829586503808942756e-03
-2.432933154374999958e+03 -7.129064454564193855e-04 -1.303003564412794557e-03 -3.823140551779858395e-03
-2.431890766562499721e+03 -7.086357643023597852e-04 -1.300931835647208944e-03 -3.816876037938682006e-03
-2.430848378749999938e+03 -7.043778095323081131e-04 -1.299232755009673479e-03 -3.811232745788604818e-03
-2.429805990937499701e+03 -7.005574492056616896e-04 -1.297995348831697824e-03 -3.806407036019243944e-03
-2.428763603124999918e+03 -6.977013446763263328e-04 -1.297441482761993664e-03 -3.802924878946604796e-03
-2.427721215312499680e+03 -6.960439649750929181e-04 -1.297864832119658470e-03 -3.801564212677192162e-03
-2.426678827499999898e+03 -6.951710549489096419e-04 -1.299546526750686420e-03 -3.803096506866974775e-03
-2.425636439687499660e+03 -6.947403771666798384e-04 -1.302771046527532355e-03 -3.808252574188136525e-03
-2.424594051874999877e+03 -6.947029804963138645e-04 -1.307653938282115616e-03 -3.817426076185453845e-03
-2.423551664062499640e+03 -6.948519293733923909e-04 -1.314270035893518604e-03 -3.830966988425134161e-03
-2.422509276249999857e+03 -6.949668273893599198e-04 -1.322769193631668757e-03 -3.849437694525928780e-03
-2.421466888437499620e+03 -6.953599307057827276e-04 -1.333245602298412796e-03 -3.873372588780485230e-03
-2.420424500624999837e+03 -6.963899703687890684e-04 -1.345604740361162812e-03 -3.902880226952808174e-03
-2.419382112812499599e+03 -6.973732221468274557e-04 -1.359811656091164302e-03 -3.937904647693642526e-03
-2.418339725000000271e+03 -6.979228411338704715e-04 -1.375661193435431112e-03 -3.977798206576360455e-03
-2.417297337187499579e+03 -6.991316560870928284e-04 -1.392862096041007098e-03 -4.022045766501217666e-03
-2.416254949374999796e+03 -7.021133368612597842e-04 -1.411015035390956497e-03 -4.069885625578050815e-03
-2.415212561562499559e+03 -7.070298471518480978e-04 -1.429676719865374725e-03 -4.120176383928832002e-03
-2.414170173749999776e+03 -7.132847009527805296e-04 -1.448576673136295649e-03 -4.172012657760901418e-03
-2.413127785937499993e+03 -7.202820489695527370e-04 -1.467342206075325809e-03 -4.224251913961650333e-03
-2.412085398124999756e+03 -7.284097032899519491e-04 -1.485430445586392260e-03 -4.275562117220734100e-03
-2.411043010312499973e+03 -7.385539659969782376e-04 -1.502417843492694560e-03 -4.324975865012506936e-03
-2.410000622500000190e+03 -7.506760303527088788e-04 -1.518181105766835568e-03 -4.371959354184210521e-03
-2.408958234687499953e+03 -7.642961941705896838e-04 -1.532761328876266387e-03 -4.416192265756974794e-03
-2.407915846874999716e+03 -7.783654790779661464e-04 -1.546246101461225307e-03 -4.457450879392195302e-03
-2.406873459062500388e+03 -7.912206910273515822e-04 -1.558694095636513474e-03 -4.495592448005557643e-03
-2.405831071249999695e+03 -8.017983425244599094e-04 -1.570037830715710452e-03 -4.530292775328939939e-03
-2.404788683437499913e+03 -8.088765184860296489e-04 -1.580090265230863888e-03 -4.560828525097903804e-03
-2.403746295624999675e+03 -8.116322643527260810e-04 -1.588513510011513004e-03 -4.586228267415676761e-03
-2.402703907812499892e+03 -8.099018964899474052e-04 -1.595075605640115584e-03 -4.605996759755330919e-03
-2.401661519999999655e+03 -8.045009411371298021e-04 -1.599698375624967637e-03 -4.620096384682070671e-03
-2.400619132187499872e+03 -7.966603987011665160e-04 -1.602341977878964617e-03 -4.628426481428225131e-03
-2.399576744374999635e+03 -7.866001531109563516e-04 -1.603168888627525815e-03 -4.631308937206574279e-03
-2.398534356562499397e+03 -7.748555320090249081e-04 -1.602440386876496665e-03 -4.629559663735637737e-03
-2.397491968749999614e+03 -7.626876682251435783e-04 -1.600297478722058613e-03 -4.623847633336251872e-03
-2.396449580937499832e+03 -7.507620877644814250e-04 -1.596922073205297695e-03 -4.614816345872141574e-03
-2.395407193124999594e+03 -7.390593287610174597e-04 -1.592576491717731264e-03 -4.603171825905446983e-03
-2.394364805312499811e+03 -7.277748355295990011e-04 -1.587245401436892340e-03 -4.588773157017524834e-03
-2.393322417499999119e+03 -7.171902313819444571e-04 -1.581143599650455941e-03 -4.572123557005967377e-03
-2.392280029687499791e+03 -7.081156428806150002e-04 -1.574877015643852234e-03 -4.555022170610375370e-03
-2.391237641874999554e+03 -7.016275669245620062e-04 -1.568853649949422018e-03 -4.538726882620398514e-03
-2.390195254062499316e+03 -6.986770947522089872e-04 -1.563363410086338274e-03 -4.524137771278934073e-03
-2.389152866249999988e+03 -6.992898441533666395e-04 -1.558945614750261712e-03 -4.512534695732831058e-03
-2.388110478437499751e+03 -7.031849539726380081e-04 -1.555789077507600511e-03 -4.504502520777007961e-03
-2.387068090624999968e+03 -7.102749950952558667e-04 -1.553804547675443834e-03 -4.500120374928704217e-03
-2.386025702812499730e+03 -7.198120065203806022e-04 -1.553198851222978598e-03 -4.499656881988344653e-03
-2.384983314999999493e+03 -7.318046458817713132e-04 -1.554113332197396957e-03 -4.503459402692317447e-03
-2.383940927187499710e+03 -7.464320266263537893e-04 -1.556541346523179770e-03 -4.511553450234673940e-03
-2.382898539374999928e+03 -7.625234502214969963e-04 -1.560601158350713186e-03 -4.523860650980740007e-03
-2.381856151562499235e+03 -7.787252525000319192e-04 -1.566326805421587327e-03 -4.540155844618077446e-03
-2.380813763749999907e+03 -7.937698791700931135e-04 -1.573465372790894528e-03 -4.559604663702455929e-03
-2.379771375937499670e+03 -8.076808284366989799e-04 -1.581835649024338581e-03 -4.581706675665709640e-03
-2.378728988124999887e+03 -8.213765140670516943e-04 -1.591367690454499129e-03 -4.606438486924289977e-03
-2.377686600312499650e+03 -8.348994203525424368e-04 -1.601825092953699722e-03 -4.633376355879255566e-03
-2.376644212499999867e+03 -8.480600925451535965e-04 -1.612774053505003791e-03 -4.661575391330257528e-03
-2.375601824687499629e+03 -8.606090537326203764e-04 -1.624060310243735086e-03 -4.690868480516491128e-03
-2.374559436874999847e+03 -8.722771305930628093e-04 -1.635746007904584527e-03 -4.721523294921868216e-03
-2.373517049062499609e+03 -8.830473220093535119e-04 -1.647812017334399125e-03 -4.753548151522848757e-03
-2.372474661249999826e+03 -8.931451974769171170e-04 -1.660184883982826487e-03 -4.786986780679916564e-03
-2.371432273437499589e+03 -9.014963505637776627e-04 -1.672732964755977705e-03 -4.821497688732638738e-03
-2.370389885625000261e+03 -9.062910660500147824e-04 -1.685263303843896870e-03 -4.856315188310930155e-03
-2.369347497812499569e+03 -9.069947744905427134e-04 -1.697612279129224544e-03 -4.890973494233774414e-03
-2.368305109999999786e+03 -9.045367749940900082e-04 -1.709557806469296296e-03 -4.925340208593306963e-03
-2.367262722187500458e+03 -9.008039364491853820e-04 -1.720712553844027390e-03 -4.958880363963513553e-03
-2.366220334374999766e+03 -8.969787526216029417e-04 -1.730873437353253400e-03 -4.991089563408993707e-03
-2.365177946562499983e+03 -8.929871991862077096e-04 -1.740003207702134737e-03 -5.021790835691142089e-03
-2.364135558749999745e+03 -8.891733789156448927e-04 -1.748057810766533247e-03 -5.050864883794399171e-03
-2.363093170937499963e+03 -8.858893454679484664e-04 -1.754974756604425019e-03 -5.077905714728010028e-03
-2.362050783125000180e+03 -8.830123619767202671e-04 -1.760831296312441408e-03 -5.102727993995952865e-03
-2.361008395312499943e+03 -8.798461341735573475e-04 -1.765975076747139383e-03 -5.125829174141679524e-03
-2.359966007499999705e+03 -8.758654069568681377e-04 -1.770682148449271090e-03 -5.147649113936060908e-03
-2.358923619687499922e+03 -8.711998921988491074e-04 -1.774991947630595807e-03 -5.168172261827995440e-03
-2.357881231874999685e+03 -8.663941277627089810e-04 -1.779160883707957838e-03 -5.187912820880373477e-03
-2.356838844062499902e+03 -8.614239486447266246e-04 -1.783794396045782979e-03 -5.208157922322046579e-03
-2.355796456249999665e+03 -8.563885737177858717e-04 -1.789205982330124671e-03 -5.229447405976779886e-03
-2.354754068437499882e+03 -8.521607970416345424e-04 -1.795389643835859075e-03 -5.251686780993296277e-03
-2.353711680624999644e+03 -8.490934258889844353e-04 -1.802495130366761102e-03 -5.275335595249510193e-03
-2.352669292812499862e+03 -8.473962405730784287e-04 -1.810484109877699178e-03 -5.300447328383038441e-03
-2.351626904999999624e+03 -8.472477172151126864e-04 -1.818994182884559919e-03 -5.326210973724368990e-03
-2.350584517187499841e+03 -8.474920743304550225e-04 -1.828119072372018329e-03 -5.352634663518256175e-03
-2.349542129374999604e+03 -8.463243672846443993e-04 -1.838049634941236327e-03 -5.379946373630857190e-03
-2.348499741562499821e+03 -8.437907606347829935e-04 -1.848572666565741554e-03 -5.408089960233081021e-03
-2.347457353749999584e+03 -8.396624397297982809e-04 -1.859737754985803888e-03 -5.437328288238777417e-03
-2.346414965937499801e+03 -8.333227753992755510e-04 -1.871649901034062435e-03 -5.467726585247131149e-03
-2.345372578124999563e+03 -8.255158864903005189e-04 -1.884197373808335846e-03 -5.499423441059097042e-03
-2.344330190312499781e+03 -8.162154190611385640e-04 -1.897439811583215893e-03 -5.532620922783761976e-03
-2.343287802499999998e+03 -8.054560222598385793e-04 -1.911531009414110501e-03 -5.567650925653640920e-03
-2.342245414687499760e+03 -7.950522669636895211e-04 -1.926399608085752621e-03 -5.604901680775811398e-03
-2.341203026874999978e+03 -7.868918438640344886e-04 -1.941976375242882762e-03 -5.644736606535321992e-03
-2.340160639062499740e+03 -7.815510312221838132e-04 -1.958275255552795711e-03 -5.687165542275959482e-03
-2.339118251249999958e+03 -7.786011272591140215e-04 -1.975260307463394972e-03 -5.732036055313000089e-03
-2.338075863437499265e+03 -7.775093129687054346e-04 -1.992720073581445098e-03 -5.778836337798610133e-03
-2.337033475624999937e+03 -7.789410618833683382e-04 -2.010302992873322023e-03 -5.826670977454180902e-03
-2.335991087812499700e+03 -7.838129105005200818e-04 -2.027749873355993559e-03 -5.874704848631374932e-03
-2.334948699999999917e+03 -7.916522650429742240e-04 -2.044447728853006178e-03 -5.920906163646530440e-03
-2.333906312187499680e+03 -8.016604377180965154e-04 -2.059932698485004206e-03 -5.963833117338858229e-03
-2.332863924374999442e+03 -8.131187121240652724e-04 -2.074053430317233850e-03 -6.002894613502743337e-03
-2.331821536562499659e+03 -8.252872467122744854e-04 -2.086526876508164232e-03 -6.037069978177983867e-03
-2.330779148749999877e+03 -8.380441753892044904e-04 -2.097293314784906548e-03 -6.066177065478788044e-03
-2.329736760937499184e+03 -8.514505222252140423e-04 -2.106350500882566649e-03 -6.090359807272371397e-03
-2.328694373124999856e+03 -8.647643753421343973e-04 -2.113617573423326110e-03 -6.109308297127301855e-03
-2.327651985312499619e+03 -8.766305264787508820e-04 -2.119211719921208336e-03 -6.122959823133401584e-03
-2.326609597500000291e+03 -8.853089168331234335e-04 -2.123600064641776534e-03 -6.132301152113387582e-03
-2.325567209687499599e+03 -8.904075646667219783e-04 -2.127276406826643113e-03 -6.138886273813990227e-03
-2.324524821874999816e+03 -8.918433339691551930e-04 -2.130771732954200425e-03 -6.144268558205443279e-03
-2.323482434062499578e+03 -8.887442820689770220e-04 -2.134715632211414867e-03 -6.149962110719050384e-03
-2.322440046249999796e+03 -8.810985524177481279e-04 -2.139456836154873722e-03 -6.157018924062759684e-03
-2.321397658437499558e+03 -8.692581700600849693e-04 -2.145168096037562699e-03 -6.166067575560050043e-03
-2.320355270624999775e+03 -8.540045452952305235e-04 -2.151846866732331966e-03 -6.177288827407812800e-03
-2.319312882812499993e+03 -8.359987017558063657e-04 -2.159340678495811662e-03 -6.190603726543491420e-03
-2.318270495000000210e+03 -8.153879769087035538e-04 -2.167670371702976571e-03 -6.206140693979076209e-03
-2.317228107187499972e+03 -7.923193513174560170e-04 -2.176679581125058605e-03 -6.223449234608543351e-03
-2.316185719374999735e+03 -7.675992709025223053e-04 -2.185873484288048535e-03 -6.241435122796036399e-03
-2.315143331562500407e+03 -7.414993626443755308e-04 -2.194712803220000199e-03 -6.258859292077258510e-03
-2.314100943749999715e+03 -7.134385008653238748e-04 -2.203087802757488795e-03 -6.275281463838463906e-03
-2.313058555937499932e+03 -6.839481714365387710e-04 -2.211279785476256976e-03 -6.291422086380810130e-03
-2.312016168124999695e+03 -6.544600719665521213e-04 -2.219445099916755870e-03 -6.307943748083908071e-03
-2.310973780312499912e+03 -6.257867879295630955e-04 -2.227840837981806370e-03 -6.325563145877988701e-03
-2.309931392500000129e+03 -5.985884773605007871e-04 -2.236707389517240616e-03 -6.344951845585318495e-03
-2.308889004687499892e+03 -5.737074705599192782e-04 -2.245953917875768199e-03 -6.365899672573708049e-03
-2.307846616874999654e+03 -5.510225854069883715e-04 -2.255395740783970072e-03 -6.387701148117546843e-03
-2.306804229062500326e+03 -5.320336968137530809e-04 -2.265013611824212136e-03 -6.410598470999032301e-03
-2.305761841249999634e+03 -5.187059879468262913e-04 -2.274968967150272671e-03 -6.435358436530056424e-03
-2.304719453437499851e+03 -5.104594585354598184e-04 -2.285416553301836389e-03 -6.462139079454655953e-03
-2.303677065624999614e+03 -5.069843128264812275e-04 -2.296149939137808252e-03 -6.490554719350966756e-03
-2.302634677812499831e+03 -5.080085268084104854e-04 -2.306825914632137584e-03 -6.520064810232936194e-03
-2.301592289999999593e+03 -5.125293076974646875e-04 -2.317103770192380837e-03 -6.549587976612104498e-03
-2.300549902187499811e+03 -5.201091796353853871e-04 -2.326657184939564301e-03 -6.578083963123006889e-03
-2.299507514374999573e+03 -5.309527741579823023e-04 -2.335370421364689475e-03 -6.605521247593715978e-03
-2.298465126562499790e+03 -5.444330339589882736e-04 -2.342964890365662606e-03 -6.631110287159242521e-03
-2.297422738749999553e+03 -5.599074897750289147e-04 -2.349010624332232948e-03 -6.653544307258211880e-03
-2.296380350937499770e+03 -5.763978405747236270e-04 -2.353586544291524571e-03 -6.672954168318090407e-03
-2.295337963124999987e+03 -5.921109804601045650e-04 -2.357240006813663379e-03 -6.690443536556431141e-03
-2.294295575312499750e+03 -6.063747700703228487e-04 -2.360686597144414506e-03 -6.707489295735749764e-03
-2.293253187499999967e+03 -6.188565948766133404e-04 -2.364382554835273154e-03 -6.725051297053925847e-03
-2.292210799687499730e+03 -6.294203279613412453e-04 -2.368205145393864012e-03 -6.742897242528919123e-03
-2.291168411874999947e+03 -6.387200546825284268e-04 -2.372207842066637214e-03 -6.761175249235322829e-03
-2.290126024062499255e+03 -6.473607158227552734e-04 -2.376642574959962010e-03 -6.780466983857828291e-03
-2.289083636249999927e+03 -6.553121381455108896e-04 -2.381536596482126348e-03 -6.800759249306669030e-03
-2.288041248437499689e+03 -6.628041634328667598e-04 -2.386615338580539390e-03 -6.821325636551469132e-03
-2.286998860624999907e+03 -6.705426254527519728e-04 -2.391456690822207302e-03 -6.841253973107984214e-03
-2.285956472812499669e+03 -6.788491608976392113e-04 -2.395986556202889858e-03 -6.860201822414151336e-03
-2.284914084999999886e+03 -6.877070461302765402e-04 -2.400133895022594274e-03 -6.877659226887468391e-03
-2.283871697187499649e+03 -6.976369879468289053e-04 -2.403621369074303554e-03 -6.892843701252057351e-03
-2.282829309374999866e+03 -7.089242907257120498e-04 -2.406477551412568566e-03 -6.905925444840235218e-03
-2.281786921562499629e+03 -7.214156135098517440e-04 -2.409256117636297215e-03 -6.918419840839684642e-03
-2.280744533749999846e+03 -7.350958400357776546e-04 -2.412599917277762508e-03 -6.932119428942558163e-03
-2.279702145937499608e+03 -7.487940498396907516e-04 -2.416988320264765785e-03 -6.948119952393468773e-03
-2.278659758124999826e+03 -7.613187082580838861e-04 -2.422535604255671507e-03 -6.966382884218505836e-03
-2.277617370312499588e+03 -7.718688491472698501e-04 -2.429288334948688510e-03 -6.986724089048507863e-03
-2.276574982499999805e+03 -7.790369475511553640e-04 -2.437791787347718189e-03 -7.010296086997906337e-03
-2.275532594687499568e+03 -7.819756089693381384e-04 -2.448619542979231858e-03 -7.038539973045943206e-03
-2.274490206874999785e+03 -7.804563687672137155e-04 -2.462261500551991226e-03 -7.072713748712967929e-03
-2.273447819062500002e+03 -7.742378787752799687e-04 -2.479248923482294843e-03 -7.114599433393761947e-03
-2.272405431249999765e+03 -7.629912758970443330e-04 -2.499483678856358106e-03 -7.164281503204541178e-03
-2.271363043437499982e+03 -7.461541352290846155e-04 -2.522385332870451507e-03 -7.220248938335141649e-03
-2.270320655625000200e+03 -7.230140091863930876e-04 -2.547708929917098276e-03 -7.281887176283871957e-03
-2.269278267812499962e+03 -6.938839018987938857e-04 -2.574931728616854272e-03 -7.348138257834794032e-03
-2.268235879999999725e+03 -6.603405370756556874e-04 -2.603372181687999779e-03 -7.418050498252173712e-03
-2.267193492187499942e+03 -6.243494711942952332e-04 -2.632537521905969728e-03 -7.491029121820000879e-03
-2.266151104374999704e+03 -5.863304917010232460e-04 -2.661759399294446986e-03 -7.565329093564362832e-03
-2.265108716562499922e+03 -5.461604998466023297e-04 -2.690399048529311648e-03 -7.639081442035936323e-03
-2.264066328749999684e+03 -5.059087855704591692e-04 -2.717796004802903054e-03 -7.711051592897250409e-03
-2.263023940937499901e+03 -4.678054884043727829e-04 -2.743358817299080838e-03 -7.779979485514113523e-03
-2.261981553124999664e+03 -4.327240625664021995e-04 -2.766837811836560940e-03 -7.844940078145389364e-03
-2.260939165312499881e+03 -4.004557932242947069e-04 -2.788416619969841682e-03 -7.906380506175479314e-03
-2.259896777499999644e+03 -3.710106318146273773e-04 -2.808139101422105818e-03 -7.964399237692251776e-03
-2.258854389687499861e+03 -3.448022294874601864e-04 -2.825710989244168293e-03 -8.018011657019138982e-03
-2.257812001874999623e+03 -3.221599057982502926e-04 -2.841168836817737318e-03 -8.066776981986727504e-03
-2.256769614062499841e+03 -3.030198608333241317e-04 -2.854973268845572339e-03 -8.111312530874020821e-03
-2.255727226249999603e+03 -2.862339503908781875e-04 -2.867472995539178254e-03 -8.152099501193412617e-03
-2.254684838437499820e+03 -2.701902357698227324e-04 -2.878726343153547966e-03 -8.188970305954983847e-03
-2.253642450624999583e+03 -2.537612244632297129e-04 -2.888846188350872261e-03 -8.222160773266267916e-03
-2.252600062812499800e+03 -2.371556224293591816e-04 -2.897609430969302121e-03 -8.251227438147263130e-03
-2.251557674999999563e+03 -2.202885587181948538e-04 -2.904861807376641139e-03 -8.275575223198508579e-03
-2.250515287187499780e+03 -2.022507737413388321e-04 -2.910570262898651978e-03 -8.294825068877718227e-03
-2.249472899374999997e+03 -1.824396624401778322e-04 -2.914703681540845286e-03 -8.308673901360986644e-03
-2.248430511562499760e+03 -1.609705151004341475e-04 -2.917590975626379885e-03 -8.317763622772310003e-03
-2.247388123749999977e+03 -1.380078684215324612e-04 -2.919985316492912982e-03 -8.323866543440640656e-03
-2.246345735937499285e+03 -1.129405065437549794e-04 -2.922738039548481489e-03 -8.328816857872865798e-03
-2.245303348124999957e+03 -8.637677464751636770e-05 -2.926468632972545249e-03 -8.334119074891330192e-03
-2.244260960312499719e+03 -5.899373361997773004e-05 -2.931917325623771900e-03 -8.341755095716690827e-03
-2.243218572499999937e+03 -3.033524102481299943e-05 -2.939259738212495528e-03 -8.352286296080750627e-03
-2.242176184687499699e+03 -8.328508249300092687e-07 -2.948068308351860841e-03 -8.364908890023996235e-03
-2.241133796874999462e+03 2.916358214754844060e-05 -2.957754903122462604e-03 -8.378143819996349689e-03
-2.240091409062499679e+03 5.995029836092369545e-05 -2.967393918072184708e-03 -8.389500798296683354e-03
-2.239049021249999896e+03 9.064970678489815106e-05 -2.976035391084987883e-03 -8.396892457297921303e-03
-2.238006633437499204e+03 1.206658880207549500e-04 -2.983560841705840995e-03 -8.400446227053996046e-03
-2.236964245624999876e+03 1.500830074767130077e-04 -2.990270143663994497e-03 -8.401329902576084099e-03
-2.235921857812499638e+03 1.783835306516592543e-04 -2.995899735365381220e-03 -8.399361715515557547e-03
-2.234879469999999856e+03 2.060497735729924793e-04 -3.000005184344711404e-03 -8.393710988198410661e-03
-2.233837082187499618e+03 2.330501311519430653e-04 -3.002230198401012896e-03 -8.384021404588735960e-03
-2.232794694374999381e+03 2.573017536676140845e-04 -3.002169600420501357e-03 -8.369887285348636546e-03
-2.231752306562499598e+03 2.766562943395008134e-04 -2.999969103084986627e-03 -8.352092807783546846e-03
-2.230709918749999815e+03 2.908974386761338060e-04 -2.996258992553692789e-03 -8.332487344132446030e-03
-2.229667530937499123e+03 3.001401330599442574e-04 -2.991378627842029934e-03 -8.312322622338292472e-03
-2.228625143124999795e+03 3.036184042515794961e-04 -2.985497281918224593e-03 -8.292649562564225266e-03
-2.227582755312500012e+03 3.014429557978353194e-04 -2.979013491137215072e-03 -8.274479080829736516e-03
-2.226540367499999775e+03 2.945201131357655594e-04 -2.972759622420915321e-03 -8.259594635877323329e-03
-2.225497979687499992e+03 2.828227614819756302e-04 -2.967786688252870096e-03 -8.250701411456793158e-03
-2.224455591874999755e+03 2.669187501845922297e-04 -2.964781641771597771e-03 -8.249450949219590268e-03
-2.223413204062499972e+03 2.488133629171280625e-04 -2.964221635933595236e-03 -8.256495637995671030e-03
-2.222370816249999734e+03 2.303065464815334741e-04 -2.966646451267990290e-03 -8.272984433023222034e-03
-2.221328428437499952e+03 2.120116465497114881e-04 -2.972585084817938941e-03 -8.300532802912199623e-03
-2.220286040625000169e+03 1.930136011697460810e-04 -2.982147704627396891e-03 -8.339407217427220395e-03
-2.219243652812499931e+03 1.729762423170293488e-04 -2.995261652984385677e-03 -8.389220471400973128e-03
-2.218201265000000149e+03 1.523464344033627089e-04 -3.012230448362132433e-03 -8.450240216918201638e-03
-2.217158877187499911e+03 1.314641350610417237e-04 -3.032848258985435409e-03 -8.521841719613293051e-03
-2.216116489374999674e+03 1.110800942387442093e-04 -3.056400291457779701e-03 -8.602385894073135558e-03
-2.215074101562500346e+03 9.123559134234060335e-05 -3.081914303661677235e-03 -8.689145438104280833e-03
-2.214031713749999653e+03 7.137316747275290578e-05 -3.108762003639999483e-03 -8.780207360982904968e-03
-2.212989325937499871e+03 5.074378808104817892e-05 -3.136290270177533902e-03 -8.873188653697362469e-03
-2.211946938124999633e+03 2.950018141464427843e-05 -3.163949199495301023e-03 -8.965679420143601169e-03
-2.210904550312499850e+03 7.804931870063036407e-06 -3.191785602488596708e-03 -9.057059270855037300e-03
-2.209862162500000068e+03 -1.460092989024808245e-05 -3.219768534044933732e-03 -9.146911783370223481e-03
-2.208819774687499830e+03 -3.698950127382794203e-05 -3.247820678595682471e-03 -9.234579421226529056e-03
-2.207777386874999593e+03 -5.908046869520777722e-05 -3.275636591552843774e-03 -9.318938806919323595e-03
-2.206734999062499810e+03 -8.049523091490406773e-05 -3.302729929768466119e-03 -9.398675465079506589e-03
-2.205692611249999572e+03 -1.008021369304281658e-04 -3.328492181375691979e-03 -9.471831603737072489e-03
-2.204650223437499790e+03 -1.197377795557486030e-04 -3.352014114410209553e-03 -9.536147622018148820e-03
-2.203607835625000007e+03 -1.367702843994304991e-04 -3.372397998384823667e-03 -9.589485139818889128e-03
-2.202565447812499769e+03 -1.521095462172836871e-04 -3.389515700038422692e-03 -9.631410719391435282e-03
-2.201523059999999987e+03 -1.661142351732269775e-04 -3.403484035774090744e-03 -9.662505699143340496e-03
-2.200480672187499749e+03 -1.789804591541299705e-04 -3.414429677112214463e-03 -9.683675420872853157e-03
-2.199438284374999967e+03 -1.910126787698534004e-04 -3.423160126080449211e-03 -9.697518486663409681e-03
-2.198395896562499729e+03 -2.027728921027032219e-04 -3.430441574588443017e-03 -9.706455651428056580e-03
-2.197353508749999946e+03 -2.159747252107182625e-04 -3.436466425107841290e-03 -9.711833264223122125e-03
-2.196311120937499709e+03 -2.315213411355578933e-04 -3.441365779248646128e-03 -9.714591270970409156e-03
-2.195268733124999926e+03 -2.489984736745327605e-04 -3.445070241777650581e-03 -9.714763859706876392e-03
-2.194226345312499689e+03 -2.682397446359145927e-04 -3.447630922222805639e-03 -9.712498869963785003e-03
-2.193183957499999906e+03 -2.887269753644035016e-04 -3.449929490776489777e-03 -9.709824232756127452e-03
-2.192141569687499668e+03 -3.088628483197442291e-04 -3.452720060274461038e-03 -9.708739455366178009e-03
-2.191099181874999886e+03 -3.269359928989650182e-04 -3.455903008159398691e-03 -9.709549034571619483e-03
-2.190056794062499648e+03 -3.437789521841332313e-04 -3.459258826082770542e-03 -9.712681988326978336e-03
-2.189014406249999865e+03 -3.609416973990056091e-04 -3.462417993131820457e-03 -9.718137043682200174e-03
-2.187972018437499628e+03 -3.782664113369134102e-04 -3.465298106829114468e-03 -9.726078974667057980e-03
-2.186929630624999845e+03 -3.953684706366798014e-04 -3.468257813173636264e-03 -9.737858703971829025e-03
-2.185887242812499153e+03 -4.123949856210806916e-04 -3.471335806576406231e-03 -9.753847969700378540e-03
-2.184844854999999825e+03 -4.291282322868625711e-04 -3.473805929465874007e-03 -9.772047854126053590e-03
-2.183802467187499587e+03 -4.458683165976693396e-04 -3.475071441201468304e-03 -9.790956333481913923e-03
-2.182760079374999805e+03 -4.632722551649442197e-04 -3.475345825258722380e-03 -9.810916916873932067e-03
-2.181717691562499567e+03 -4.814392677888666120e-04 -3.474905380822355776e-03 -9.831904464073532024e-03
-2.180675303749999784e+03 -5.004214854316213577e-04 -3.473674280967133186e-03 -9.852508310071488723e-03
-2.179632915937500002e+03 -5.183497954084113164e-04 -3.471633167047104458e-03 -9.871459908220300145e-03
-2.178590528124999764e+03 -5.323242288056744204e-04 -3.469346760229141680e-03 -9.889121135317367403e-03
-2.177548140312499982e+03 -5.424718949986026724e-04 -3.466467413954360359e-03 -9.904642396785756989e-03
-2.176505752499999744e+03 -5.491958242604817438e-04 -3.462655882796633351e-03 -9.917325847917246237e-03
-2.175463364687499961e+03 -5.522677033904330873e-04 -3.458446682859579648e-03 -9.927648892597593783e-03
-2.174420976875000179e+03 -5.530141551740674986e-04 -3.454391764229348006e-03 -9.936276760722435528e-03
-2.173378589062499941e+03 -5.523937179710927160e-04 -3.450799075492320782e-03 -9.943503367486498934e-03
-2.172336201249999704e+03 -5.504062481678464363e-04 -3.448412831416522960e-03 -9.950748087773599732e-03
-2.171293813437499921e+03 -5.476704841726016352e-04 -3.447724084758915699e-03 -9.959243289940947555e-03
-2.170251425624999683e+03 -5.448652913082177368e-04 -3.448001533038019557e-03 -9.967735640489822774e-03
-2.169209037812499901e+03 -5.421597312762989123e-04 -3.448577585895050337e-03 -9.974726670200242257e-03
-2.168166649999999663e+03 -5.392676558547599992e-04 -3.449317086116443758e-03 -9.979726538097801955e-03
-2.167124262187499880e+03 -5.342729560641696967e-04 -3.450567551102085712e-03 -9.983294374322763953e-03
-2.166081874375000098e+03 -5.266624447760182145e-04 -3.452036118534729248e-03 -9.984635508732126255e-03
-2.165039486562499860e+03 -5.163891898957109370e-04 -3.453761824806549953e-03 -9.984307059179891447e-03
-2.163997098749999623e+03 -5.018258382474924829e-04 -3.456312172165378321e-03 -9.983910047965611004e-03
-2.162954710937500295e+03 -4.834857911544197242e-04 -3.459214861730338514e-03 -9.983089776923826167e-03
-2.161912323124999602e+03 -4.629516964647937345e-04 -3.461570673943108536e-03 -9.980961912695610061e-03
-2.160869935312499820e+03 -4.406534677329276904e-04 -3.462848457869461671e-03 -9.976832890752494049e-03
-2.159827547499999582e+03 -4.176521582207675071e-04 -3.462534923885991333e-03 -9.970122892489786601e-03
-2.158785159687499799e+03 -3.947427723267096485e-04 -3.460154031409313526e-03 -9.960457797647545922e-03
-2.157742771875000017e+03 -3.713941028576401996e-04 -3.455748825786214822e-03 -9.948495132270987473e-03
-2.156700384062499779e+03 -3.463221146517536761e-04 -3.449548684454554429e-03 -9.934349100292279994e-03
-2.155657996249999997e+03 -3.203247873260681969e-04 -3.441842218606140213e-03 -9.918246782827573951e-03
-2.154615608437500214e+03 -2.945747403051859436e-04 -3.433331013344542888e-03 -9.902075044516164826e-03
-2.153573220624999976e+03 -2.698541557658593396e-04 -3.424592007884197375e-03 -9.887312645277012910e-03
-2.152530832812499739e+03 -2.472063968280902219e-04 -3.415900645276939013e-03 -9.874761922679390486e-03
-2.151488444999999956e+03 -2.270352458933006998e-04 -3.407500579327660869e-03 -9.865095008441392491e-03
-2.150446057187499719e+03 -2.095569737250486822e-04 -3.400091416291482239e-03 -9.859801509897328856e-03
-2.149403669374999936e+03 -1.941753287584799834e-04 -3.394705177923743045e-03 -9.860606649180066532e-03
-2.148361281562499698e+03 -1.802812759092224887e-04 -3.392193088237292417e-03 -9.868962303740800093e-03
-2.147318893749999916e+03 -1.676863166330191544e-04 -3.393373728664108961e-03 -9.886604108810974345e-03
-2.146276505937499223e+03 -1.567977730254792638e-04 -3.398261998351464943e-03 -9.913168034662198438e-03
-2.145234118124999895e+03 -1.480650741098550388e-04 -3.406385162507916033e-03 -9.947026680107383043e-03
-2.144191730312499658e+03 -1.413792858153501905e-04 -3.417706516787983456e-03 -9.987865518798662301e-03
-2.143149342499999875e+03 -1.365133685438131420e-04 -3.432052809949434017e-03 -1.003530507237541947e-02
-2.142106954687499638e+03 -1.343250279972103703e-04 -3.448884344999906832e-03 -1.008792703698688058e-02
-2.141064566874999400e+03 -1.351747185495257920e-04 -3.467709939828424962e-03 -1.014453717165925486e-02
-2.140022179062499617e+03 -1.390547983265970767e-04 -3.487982531536542793e-03 -1.020425691873346093e-02
-2.138979791249999835e+03 -1.477944921133693705e-04 -3.508513733646253119e-03 -1.026471374331310894e-02
-2.137937403437499142e+03 -1.627730770846897953e-04 -3.527566826485641419e-03 -1.032195913373828294e-02
-2.136895015624999814e+03 -1.818865160498788272e-04 -3.544667686122258878e-03 -1.037436916340942795e-02
-2.135852627812499577e+03 -2.043114863591339995e-04 -3.559716402362214822e-03 -1.042117991046923736e-02
-2.134810239999999794e+03 -2.313946267845876656e-04 -3.571712995250928870e-03 -1.045999132453951166e-02
-2.133767852187500011e+03 -2.620203816490560694e-04 -3.580190054454679069e-03 -1.048969339285962983e-02
-2.132725464374999774e+03 -2.958715963609313002e-04 -3.584518865975225201e-03 -1.050934185861719140e-02
-2.131683076562499991e+03 -3.338621171650455518e-04 -3.583288493269994306e-03 -1.051687249449236375e-02
-2.130640688749999299e+03 -3.744093826291736518e-04 -3.576398823726791801e-03 -1.051208213665921244e-02
-2.129598300937499516e+03 -4.152502611886097319e-04 -3.564590911489699549e-03 -1.049590607586455525e-02
-2.128555913124999734e+03 -4.542614596383560965e-04 -3.548800092030977849e-03 -1.047033780546573201e-02
-2.127513525312499951e+03 -4.902987889669221900e-04 -3.529786321353044036e-03 -1.043722440477502095e-02
-2.126471137499999713e+03 -5.241941949343393572e-04 -3.507559289380062818e-03 -1.039689976431385290e-02
-2.125428749687499931e+03 -5.561141145627770390e-04 -3.483041220771959830e-03 -1.035165078536623255e-02
-2.124386361874999693e+03 -5.859451244605660275e-04 -3.456973285940188097e-03 -1.030335765999885154e-02
-2.123343974062499910e+03 -6.150328050943532207e-04 -3.429081637324606774e-03 -1.025161471675180118e-02
-2.122301586250000128e+03 -6.431356967065036609e-04 -3.400609084802870639e-03 -1.019866849184877626e-02
-2.121259198437499890e+03 -6.678238250753629635e-04 -3.373726048789538450e-03 -1.014869187804909659e-02
-2.120216810624999653e+03 -6.880177387792519358e-04 -3.349203192011070054e-03 -1.010351931149420721e-02
-2.119174422812499870e+03 -7.032695122582883780e-04 -3.327454595458606990e-03 -1.006435098980925334e-02
-2.118132035000000087e+03 -7.133489970002115975e-04 -3.308794238724417722e-03 -1.003198272747275049e-02
-2.117089647187499850e+03 -7.187001718858412403e-04 -3.293221655630084333e-03 -1.000608261433560617e-02
-2.116047259375000067e+03 -7.201554539239824870e-04 -3.280741191116021659e-03 -9.986652047925863307e-03
-2.115004871562499829e+03 -7.175309178378777185e-04 -3.270870041950100886e-03 -9.973059766535962573e-03
-2.113962483750000047e+03 -7.115686931422363038e-04 -3.263063691275549898e-03 -9.964195773085722518e-03
-2.112920095937499809e+03 -7.035668395984902117e-04 -3.257180246353587414e-03 -9.959845448444066759e-03
-2.111877708124999572e+03 -6.945504277436454583e-04 -3.252695771664941473e-03 -9.958609816456201469e-03
-2.110835320312500244e+03 -6.854096943384347263e-04 -3.249186601495530728e-03 -9.959122094503726833e-03
-2.109792932499999552e+03 -6.757397861678673132e-04 -3.246419251015928483e-03 -9.960540340655422639e-03
-2.108750544687499769e+03 -6.653686772566889387e-04 -3.243713710106106794e-03 -9.961326096767347121e-03
-2.107708156874999986e+03 -6.548672230988352534e-04 -3.240034123394091529e-03 -9.959275883827837378e-03
-2.106665769062499749e+03 -6.447919179839875720e-04 -3.234304869050387121e-03 -9.951175934780655263e-03
-2.105623381249999966e+03 -6.347949702344557596e-04 -3.226461666089965648e-03 -9.935874901597023523e-03
-2.104580993437499728e+03 -6.243609245617350251e-04 -3.217076423294090454e-03 -9.914187453048721455e-03
-2.103538605624999946e+03 -6.128283559086491724e-04 -3.206716597346908997e-03 -9.886976650372749156e-03
-2.102496217812500163e+03 -5.994617189509856853e-04 -3.195848874983828712e-03 -9.855345706970605052e-03
-2.101453829999999471e+03 -5.832264518523153866e-04 -3.184371833306711471e-03 -9.819301382328777042e-03
-2.100411442187499688e+03 -5.645158571137729939e-04 -3.171951024561282806e-03 -9.778384422021491745e-03
-2.099369054374999905e+03 -5.450270883965871536e-04 -3.158494152630089528e-03 -9.732597250213940662e-03
-2.098326666562499668e+03 -5.254060617696660598e-04 -3.144895518181350675e-03 -9.684179873017038226e-03
-2.097284278749999885e+03 -5.062201508947623309e-04 -3.132448259093591116e-03 -9.636805902123974504e-03
-2.096241890937499647e+03 -4.882039308153496445e-04 -3.121859594131395823e-03 -9.592630856595549260e-03
-2.095199503124999865e+03 -4.708149991616106624e-04 -3.113927116969506838e-03 -9.554019566947286393e-03
-2.094157115312500082e+03 -4.536134123921096192e-04 -3.109615715862581054e-03 -9.523888782131137085e-03
-2.093114727499999390e+03 -4.376031540114908480e-04 -3.109028422439252207e-03 -9.502914508494428314e-03
-2.092072339687499607e+03 -4.224135146650773837e-04 -3.112199436574765877e-03 -9.491547667722531265e-03
-2.091029951874999824e+03 -4.064187264473555824e-04 -3.119522366632547679e-03 -9.491053284921672356e-03
-2.089987564062499587e+03 -3.902925453517354327e-04 -3.130232344115629808e-03 -9.500275600792839822e-03
-2.088945176249999804e+03 -3.757426148643343419e-04 -3.143352848723394814e-03 -9.517587171171326341e-03
-2.087902788437500021e+03 -3.642032917857513860e-04 -3.157584500331545897e-03 -9.540668275088192221e-03
-2.086860400624999784e+03 -3.570023554896075671e-04 -3.171461866058916841e-03 -9.566739026157875664e-03
-2.085818012812499546e+03 -3.544793344331220839e-04 -3.184115900055801106e-03 -9.594096164087951434e-03
-2.084775624999999764e+03 -3.568703902434458108e-04 -3.194636095686161081e-03 -9.620893581262635399e-03
-2.083733237187499981e+03 -3.645252874549944700e-04 -3.202536511934314569e-03 -9.645242656769057593e-03
-2.082690849374999743e+03 -3.766276919724003162e-04 -3.207662813569078439e-03 -9.666238156997396594e-03
-2.081648461562499506e+03 -3.915888436488219773e-04 -3.209254343933201289e-03 -9.681849173045951884e-03
-2.080606073749999723e+03 -4.099773558332526829e-04 -3.206250077636844768e-03 -9.688228918835067177e-03
-2.079563685937499940e+03 -4.329327304813808093e-04 -3.198385966291931656e-03 -9.683569242819317982e-03
-2.078521298124999703e+03 -4.590246924910967885e-04 -3.185590908778773017e-03 -9.667052677891025195e-03
-2.077478910312499920e+03 -4.866684070305766661e-04 -3.168414652450102231e-03 -9.638697850384765967e-03
-2.076436522499999683e+03 -5.155683698769019958e-04 -3.147767658784372206e-03 -9.599736936760338776e-03
-2.075394134687499900e+03 -5.450329188219500383e-04 -3.124147747704207004e-03 -9.551277351133426533e-03
-2.074351746875000117e+03 -5.740617346592941789e-04 -3.098524770219818550e-03 -9.495141313506235206e-03
-2.073309359062499425e+03 -6.006166292675230688e-04 -3.072202246533495013e-03 -9.433869205994623378e-03
-2.072266971249999642e+03 -6.224493188144753246e-04 -3.046226004619716037e-03 -9.369483647750285332e-03
-2.071224583437499859e+03 -6.383761185554553443e-04 -3.021389465557422667e-03 -9.303915892020345885e-03
-2.070182195625000077e+03 -6.481257320341571879e-04 -2.998222720943802527e-03 -9.238287809465429989e-03
-2.069139807812499839e+03 -6.530333655872172039e-04 -2.976771118576914798e-03 -9.172702358325840813e-03
-2.068097420000000056e+03 -6.544927060741594343e-04 -2.957142052274608964e-03 -9.107606223618258320e-03
-2.067055032187499819e+03 -6.532777002428918423e-04 -2.940268039728069147e-03 -9.044824683420890979e-03
-2.066012644375000036e+03 -6.503408611084880199e-04 -2.927252867179603278e-03 -8.987323650358243141e-03
-2.064970256562499799e+03 -6.466708370762761469e-04 -2.918302509276862224e-03 -8.936713726615027470e-03
-2.063927868750000016e+03 -6.429449074672822020e-04 -2.912450351098656680e-03 -8.892580021646428329e-03
-2.062885480937500233e+03 -6.399812389335521670e-04 -2.908924032735191959e-03 -8.854563825865295612e-03
-2.061843093124999541e+03 -6.389571629510722335e-04 -2.907521839587231486e-03 -8.822484715357856513e-03
-2.060800705312499758e+03 -6.399062490478316014e-04 -2.908358276281223804e-03 -8.797082188543177070e-03
-2.059758317499999976e+03 -6.417153106780789165e-04 -2.911811898020853252e-03 -8.779489159559583991e-03
-2.058715929687500193e+03 -6.441644716114232208e-04 -2.917672819240692272e-03 -8.769979750161185569e-03
-2.057673541874999955e+03 -6.477735407676256992e-04 -2.925714180739545558e-03 -8.769087916675325986e-03
-2.056631154062499718e+03 -6.533751790415016610e-04 -2.934897385447080616e-03 -8.775761747713503938e-03
-2.055588766249999935e+03 -6.624443950450742240e-04 -2.943668994307683910e-03 -8.788255107752947215e-03
-2.054546378437499698e+03 -6.773660935367060423e-04 -2.951299176266217444e-03 -8.805357181698373129e-03
-2.053503990624999915e+03 -6.987718541286942536e-04 -2.957338496445199513e-03 -8.825353119657309425e-03
-2.052461602812499677e+03 -7.251634664003820969e-04 -2.961499797139321814e-03 -8.846831888314263606e-03
-2.051419214999999895e+03 -7.573472991725713850e-04 -2.963049332973900774e-03 -8.867511467367736322e-03
-2.050376827187500112e+03 -7.963901310167571324e-04 -2.961276403425004439e-03 -8.884767934802112466e-03
-2.049334439374999420e+03 -8.417549804610864562e-04 -2.955779748844165888e-03 -8.897014862826414447e-03
-2.048292051562499637e+03 -8.928638376971966906e-04 -2.946308528741921253e-03 -8.903213826885227056e-03
-2.047249663750000082e+03 -9.485830097076744646e-04 -2.933366506702910718e-03 -8.903453651001829242e-03
-2.046207275937499617e+03 -1.007774830940537641e-03 -2.917525544367005272e-03 -8.897763774297044390e-03
-2.045164888124999834e+03 -1.069817140769392704e-03 -2.898973218591116129e-03 -8.885520038076816923e-03
-2.044122500312499596e+03 -1.134190072556853302e-03 -2.878102692745132096e-03 -8.866800178739458332e-03
-2.043080112499999814e+03 -1.200332983450188825e-03 -2.855136503008916075e-03 -8.842126698129263232e-03
-2.042037724687500031e+03 -1.267358489464467334e-03 -2.830710963424047742e-03 -8.812338099917995174e-03
-2.040995336874999566e+03 -1.335240474303815098e-03 -2.805560281451142685e-03 -8.778408683730700227e-03
-2.039952949062499783e+03 -1.402607888496260665e-03 -2.780107827231977340e-03 -8.741552524726303730e-03
-2.038910561249999546e+03 -1.467091808224088578e-03 -2.755308428995249630e-03 -8.702902769453497653e-03
-2.037868173437499536e+03 -1.528043221274231339e-03 -2.731899478596060225e-03 -8.662545171459421975e-03
-2.036825785624999753e+03 -1.584314050703287784e-03 -2.709421988548158314e-03 -8.619698933891448839e-03
-2.035783397812499516e+03 -1.635381620608562141e-03 -2.686850238164638794e-03 -8.573226561289051459e-03
-2.034741009999999733e+03 -1.680774978015863071e-03 -2.663933064631428954e-03 -8.523035278447332885e-03
-2.033698622187499268e+03 -1.719792747171660198e-03 -2.640811357155932720e-03 -8.469873565922082792e-03
-2.032656234374999485e+03 -1.753772851285045724e-03 -2.617563873116393255e-03 -8.414884961996882407e-03
-2.031613846562499702e+03 -1.784337347999041899e-03 -2.594208629353089365e-03 -8.358869478435344835e-03
-2.030571458749999238e+03 -1.810894788191523075e-03 -2.570359549597678490e-03 -8.301944656147600132e-03
-2.029529070937499455e+03 -1.832104326342490121e-03 -2.545337822923803700e-03 -8.244174220726461361e-03
-2.028486683124999900e+03 -1.847385004486873546e-03 -2.519147944743223115e-03 -8.186283615814731601e-03
-2.027444295312499662e+03 -1.856061174236565275e-03 -2.492098820098732730e-03 -8.129052888103423594e-03
-2.026401907499999879e+03 -1.857597277780748818e-03 -2.464248898141062436e-03 -8.072631020237369323e-03
-2.025359519687499869e+03 -1.851859632872295556e-03 -2.435367717086115661e-03 -8.016199871390723361e-03
-2.024317131875000086e+03 -1.839975434976199361e-03 -2.405470417392794637e-03 -7.959503155094367621e-03
-2.023274744062499849e+03 -1.823475130991823907e-03 -2.375495396126351810e-03 -7.904111642467499463e-03
-2.022232356250000066e+03 -1.803139123531409755e-03 -2.345883892378307529e-03 -7.850763996485071727e-03
-2.021189968437500056e+03 -1.780264861968528824e-03 -2.316499491669571018e-03 -7.799332765331924537e-03
-2.020147580624999819e+03 -1.757778045529572722e-03 -2.287086118292797673e-03 -7.749540138773970688e-03
-2.019105192812500036e+03 -1.738825737469899217e-03 -2.257340720510716235e-03 -7.701340861669160598e-03
-2.018062805000000253e+03 -1.723014694073918924e-03 -2.227689227756159129e-03 -7.655127434744518448e-03
-2.017020417187499788e+03 -1.709321160726683672e-03 -2.197862262365049470e-03 -7.609639681484728531e-03
-2.015978029375000006e+03 -1.698523163223029236e-03 -2.167718087356051981e-03 -7.563318858300561130e-03
-2.014935641562499768e+03 -1.690388987057121067e-03 -2.138391551903083901e-03 -7.516011606764442035e-03
-2.013893253749999985e+03 -1.683506181666212216e-03 -2.110112110929472564e-03 -7.467278337928569612e-03
-2.012850865937499975e+03 -1.676852277788004348e-03 -2.082542088789956451e-03 -7.417426304797575601e-03
-2.011808478124999738e+03 -1.670997728604818209e-03 -2.055691107243659815e-03 -7.367053746128832473e-03
-2.010766090312499955e+03 -1.665573605485315368e-03 -2.029838208819663772e-03 -7.316384464191212807e-03
-2.009723702499999490e+03 -1.660015336809319078e-03 -2.005157883070071527e-03 -7.265649987764268708e-03
-2.008681314687499707e+03 -1.654269774013263517e-03 -1.982386954613216644e-03 -7.215851548163228907e-03
-2.007638926875000152e+03 -1.647119848171216478e-03 -1.962718376573485083e-03 -7.168398045347063215e-03
-2.006596539062499915e+03 -1.638369734266613637e-03 -1.946452684028937216e-03 -7.123605691439595551e-03
-2.005554151249999904e+03 -1.628438432306257479e-03 -1.933752217336553655e-03 -7.082130848102897655e-03
-2.004511763437499667e+03 -1.617419259111782743e-03 -1.924329474800414060e-03 -7.044344477249726844e-03
-2.003469375624999884e+03 -1.604481600552487564e-03 -1.916726928750571348e-03 -7.008455347775727727e-03
-2.002426987812500101e+03 -1.589248031960508595e-03 -1.909742700040968416e-03 -6.972764453086225007e-03
-2.001384599999999637e+03 -1.572986935472942991e-03 -1.902673356528295726e-03 -6.936933053195568771e-03
-2.000342212187499854e+03 -1.556051974286755792e-03 -1.895187859651085126e-03 -6.901040246452023498e-03
-1.999299824374999844e+03 -1.539008331204488661e-03 -1.886907773389036357e-03 -6.864810640659775934e-03
-1.998257436562500061e+03 -1.523280761440568053e-03 -1.877102500723876926e-03 -6.828087337864761387e-03
-1.997215048749999823e+03 -1.510381902364457988e-03 -1.865689073074424569e-03 -6.791796372683629734e-03
-1.996172660937499813e+03 -1.501122465585877060e-03 -1.852799660180823446e-03 -6.756205540364849590e-03
-1.995130273124999803e+03 -1.494766379354045809e-03 -1.838589229411508302e-03 -6.721172200833821879e-03
-1.994087885312499566e+03 -1.491709619227625473e-03 -1.822833203129305959e-03 -6.686324560826273009e-03
-1.993045497499999556e+03 -1.493728364919027010e-03 -1.805129904478554271e-03 -6.651195173260762879e-03
-1.992003109687499773e+03 -1.500880137150145850e-03 -1.785039074693848095e-03 -6.614971818565925851e-03
-1.990960721874999763e+03 -1.511024280709472077e-03 -1.762329279775929833e-03 -6.577000131173768409e-03
-1.989918334062499525e+03 -1.522574475473058775e-03 -1.737452435017892809e-03 -6.537390991847021743e-03
-1.988875946249999515e+03 -1.535079548352790433e-03 -1.711036518321142280e-03 -6.496347552131235235e-03
-1.987833558437499732e+03 -1.547962243380641111e-03 -1.683726063803427575e-03 -6.453877986927514764e-03
-1.986791170624999950e+03 -1.561344122306972592e-03 -1.656024703107918323e-03 -6.410286907427192697e-03
-1.985748782812499485e+03 -1.575910853141599928e-03 -1.628036792703453899e-03 -6.365867875936037992e-03
-1.984706394999999702e+03 -1.592084346177736988e-03 -1.600089406766067295e-03 -6.321309413755062112e-03
-1.983664007187499465e+03 -1.609150554291277971e-03 -1.572629121791335564e-03 -6.277666656696320908e-03
-1.982621619374999909e+03 -1.625483955331930583e-03 -1.545740641106617755e-03 -6.235251984746002438e-03
-1.981579231562499672e+03 -1.639751019356619445e-03 -1.519279181872723594e-03 -6.193778838458775110e-03
-1.980536843749999662e+03 -1.651556597173305368e-03 -1.493130383824352357e-03 -6.153101718087507221e-03
-1.979494455937499879e+03 -1.660704627658857223e-03 -1.467055929306800661e-03 -6.113226407954764838e-03
-1.978452068125000096e+03 -1.666558531175384335e-03 -1.440683532814033456e-03 -6.073452329206975066e-03
-1.977409680312499631e+03 -1.669689541401119057e-03 -1.414116762001602643e-03 -6.033328088503401784e-03
-1.976367292499999849e+03 -1.671609052540133384e-03 -1.387973054849522955e-03 -5.992858779341053710e-03
-1.975324904687500066e+03 -1.673107299260314729e-03 -1.363230029322844931e-03 -5.953038495100692988e-03
-1.974282516875000056e+03 -1.675217605771894347e-03 -1.340089391877738846e-03 -5.914493488932822882e-03
-1.973240129062499818e+03 -1.679081379781878058e-03 -1.317998075433557317e-03 -5.876319667111339767e-03
-1.972197741249999808e+03 -1.686286734697307497e-03 -1.296519558660804566e-03 -5.837271855000175473e-03
-1.971155353437500025e+03 -1.698493587780094483e-03 -1.275706377677436132e-03 -5.797385175518996424e-03
-1.970112965625000015e+03 -1.715811744059093881e-03 -1.255655838439042856e-03 -5.757627349622913490e-03
-1.969070577812499778e+03 -1.738234813911987897e-03 -1.236899642420676623e-03 -5.719276728873027606e-03
-1.968028189999999768e+03 -1.765719247699984451e-03 -1.220046338238033089e-03 -5.682931077638488093e-03
-1.966985802187499985e+03 -1.798572977882062886e-03 -1.204604615392304134e-03 -5.648412966831713872e-03
-1.965943414374999975e+03 -1.836556098284844061e-03 -1.189817076274858306e-03 -5.615421901554828836e-03
-1.964901026562499737e+03 -1.878376208449590882e-03 -1.175206194834121530e-03 -5.583054875831179771e-03
-1.963858638749999955e+03 -1.923527423158697498e-03 -1.161337751086214624e-03 -5.551413734032510823e-03
-1.962816250937499717e+03 -1.972035282549860265e-03 -1.149050698827147610e-03 -5.521476399379682959e-03
-1.961773863124999707e+03 -2.022449826555161936e-03 -1.138346621118305809e-03 -5.493568824113753690e-03
-1.960731475312499924e+03 -2.071771690170065225e-03 -1.128766480878387471e-03 -5.466763925622275359e-03
-1.959689087499999914e+03 -2.118940500836353005e-03 -1.119544207403002853e-03 -5.440237441424103544e-03
-1.958646699687500131e+03 -2.164010743192478544e-03 -1.110283323336910518e-03 -5.414001324713255299e-03
-1.957604311875000349e+03 -2.205891302083280887e-03 -1.101089243797845384e-03 -5.387747760764858250e-03
-1.956561924062499884e+03 -2.242722249775092481e-03 -1.091767179994663920e-03 -5.360792305668815420e-03
-1.955519536250000101e+03 -2.274472868644890865e-03 -1.082389878125884081e-03 -5.333342795779206016e-03
-1.954477148437499864e+03 -2.302881308977545918e-03 -1.073653307047017086e-03 -5.306696315450749359e-03
-1.953434760624999853e+03 -2.328316969773608185e-03 -1.065834548439880411e-03 -5.281642721229285083e-03
-1.952392372812500071e+03 -2.349086802667025957e-03 -1.058499730626047582e-03 -5.257381308496374486e-03
-1.951349984999999833e+03 -2.363734302799011273e-03 -1.051718245366930213e-03 -5.232786654000444633e-03
-1.950307597187500050e+03 -2.373184567383323455e-03 -1.045659456062494191e-03 -5.207278118509669172e-03
-1.949265209374999586e+03 -2.379459917200836983e-03 -1.039789481551812262e-03 -5.180182039066691044e-03
-1.948222821562499803e+03 -2.384471676983373860e-03 -1.033961702743003020e-03 -5.151229484797808893e-03
-1.947180433750000020e+03 -2.390439023465194910e-03 -1.028111519547915713e-03 -5.120995659111389313e-03
-1.946138045937499555e+03 -2.397778384094941765e-03 -1.022146702340868442e-03 -5.089892952792363610e-03
-1.945095658124999773e+03 -2.405231277659416154e-03 -1.016318366107739173e-03 -5.058547149690642737e-03
-1.944053270312499535e+03 -2.412801003488663793e-03 -1.010306244348013922e-03 -5.027152405993324039e-03
-1.943010882499999752e+03 -2.420777015664994734e-03 -1.003059499628709654e-03 -4.994388109007072245e-03
-1.941968494687499970e+03 -2.430305435504949169e-03 -9.939508939703362977e-04 -4.959257024295050248e-03
-1.940926106874999505e+03 -2.443342430268162068e-03 -9.834768002570431957e-04 -4.922871178121330724e-03
-1.939883719062499722e+03 -2.459960648852392573e-03 -9.720752076642217351e-04 -4.886926252358900907e-03
-1.938841331249999712e+03 -2.479183534824915078e-03 -9.599343826469453403e-04 -4.852286840467000609e-03
-1.937798943437499474e+03 -2.501434686474670807e-03 -9.474882603413331463e-04 -4.819999839933604598e-03
-1.936756555624999919e+03 -2.527155480385105072e-03 -9.345454128124266622e-04 -4.790661345920487445e-03
-1.935714167812499909e+03 -2.554921812825503014e-03 -9.208534367320059342e-04 -4.764465593886973299e-03
-1.934671779999999899e+03 -2.583380851229400473e-03 -9.064576239841463066e-04 -4.741242021216652246e-03
-1.933629392187499661e+03 -2.612241061427683642e-03 -8.914560540982694814e-04 -4.720560082152755466e-03
-1.932587004374999651e+03 -2.641644366201068017e-03 -8.769735540774053432e-04 -4.703184996766455843e-03
-1.931544616562499868e+03 -2.671012680904895787e-03 -8.642734146555782490e-04 -4.690236831242887428e-03
-1.930502228749999404e+03 -2.699046124262004850e-03 -8.536675560098205525e-04 -4.681830132256730413e-03
-1.929459840937499621e+03 -2.725607470724804304e-03 -8.453483073178033646e-04 -4.677234812486344429e-03
-1.928417453124999838e+03 -2.750513894874562475e-03 -8.392485800908390916e-04 -4.674965244259495986e-03
-1.927375065312499828e+03 -2.773891102345467721e-03 -8.355635680813656898e-04 -4.674078757089507319e-03
-1.926332677499999818e+03 -2.796519852405894915e-03 -8.347942613774505301e-04 -4.674243392306239378e-03
-1.925290289687499808e+03 -2.819030588492405561e-03 -8.371605506731294791e-04 -4.674884166281731250e-03
-1.924247901874999798e+03 -2.842009334946405189e-03 -8.426631878942939880e-04 -4.675500200327715322e-03
-1.923205514062499788e+03 -2.864767019831460093e-03 -8.504621352154348403e-04 -4.675379818780732791e-03
-1.922163126250000005e+03 -2.886235514840140588e-03 -8.600269586153283475e-04 -4.673926173202233060e-03
-1.921120738437499995e+03 -2.907119164468468034e-03 -8.716914285468584404e-04 -4.671034766005274959e-03
-1.920078350624999757e+03 -2.929817733797533078e-03 -8.863652275759458963e-04 -4.667597848334043530e-03
-1.919035962812499974e+03 -2.955447029532325739e-03 -9.050257632624963402e-04 -4.664316629430809505e-03
-1.917993574999999510e+03 -2.983079506706500135e-03 -9.272049586234650540e-04 -4.660972528334489211e-03
-1.916951187187499727e+03 -3.012156744493411573e-03 -9.518939619192855325e-04 -4.658067962637098616e-03
-1.915908799374999944e+03 -3.043143484216299325e-03 -9.781235071604360565e-04 -4.656493494351477552e-03
-1.914866411562499707e+03 -3.075824212248916365e-03 -1.004657365565509667e-03 -4.656249063572120116e-03
-1.913824023750000151e+03 -3.108332358869218739e-03 -1.030380209724197004e-03 -4.656275444591505622e-03
-1.912781635937499914e+03 -3.138893356963125963e-03 -1.054797483480810405e-03 -4.656060689375978237e-03
-1.911739248124999904e+03 -3.166999256325396007e-03 -1.077585253743666965e-03 -4.655736920960268713e-03
-1.910696860312500121e+03 -3.192854435625290359e-03 -1.097491369929558041e-03 -4.655193461106711152e-03
-1.909654472499999656e+03 -3.216780864394145484e-03 -1.113731430026927011e-03 -4.655080336959780199e-03
-1.908612084687499873e+03 -3.238803941650185945e-03 -1.126741264633480391e-03 -4.656521316308875197e-03
-1.907569696874999863e+03 -3.257171099017372538e-03 -1.136240997490709122e-03 -4.659403137133850611e-03
-1.906527309062500080e+03 -3.269698826402774906e-03 -1.141184781599773783e-03 -4.662297264923206778e-03
-1.905484921249999843e+03 -3.276972746414070700e-03 -1.141182330341667999e-03 -4.664723315471545548e-03
-1.904442533437499833e+03 -3.280023332783502544e-03 -1.135708964013649753e-03 -4.666359716069119062e-03
-1.903400145624999823e+03 -3.278936362039978382e-03 -1.124791548750849217e-03 -4.667266437326024996e-03
-1.902357757812499585e+03 -3.274053394311282703e-03 -1.109630320252660883e-03 -4.668364833851968744e-03
-1.901315369999999803e+03 -3.264377489314588144e-03 -1.090797152801664237e-03 -4.669427496089491834e-03
-1.900272982187499792e+03 -3.249078094136300613e-03 -1.067840573261202635e-03 -4.669476202492799967e-03
-1.899230594374999782e+03 -3.228766846265864777e-03 -1.040556108313044721e-03 -4.667420408109890749e-03
-1.898188206562500000e+03 -3.204790590190220376e-03 -1.008796489444700436e-03 -4.662013801200423288e-03
-1.897145818749999535e+03 -3.177443239340890704e-03 -9.725736051912430534e-04 -4.651835148701173768e-03
-1.896103430937499752e+03 -3.147044551986940848e-03 -9.336024709771095905e-04 -4.636873451689992390e-03
-1.895061043124999969e+03 -3.115200072069935350e-03 -8.934821176644935133e-04 -4.617573741485260161e-03
-1.894018655312499504e+03 -3.083147248971115917e-03 -8.531018869321412186e-04 -4.594222516237841773e-03
-1.892976267499999722e+03 -3.051847658936893224e-03 -8.136328634009643360e-04 -4.567566575336017010e-03
-1.891933879687499712e+03 -3.022001094074669783e-03 -7.755576570430585933e-04 -4.537478145883443517e-03
-1.890891491874999929e+03 -2.994161786587299593e-03 -7.387933375141121032e-04 -4.503447634606408921e-03
-1.889849104062499919e+03 -2.968565634684183080e-03 -7.037066930698236602e-04 -4.465765499985628433e-03
-1.888806716249999681e+03 -2.946212829005005838e-03 -6.706330040719949261e-04 -4.425606135957832997e-03
-1.887764328437499898e+03 -2.928443049351447600e-03 -6.390422901146781964e-04 -4.383979664610923241e-03
-1.886721940625000116e+03 -2.915907777158801423e-03 -6.083047418950116199e-04 -4.341407132310357367e-03
-1.885679552812499651e+03 -2.909162399145238855e-03 -5.783755560665643268e-04 -4.298327833420430982e-03
-1.884637164999999868e+03 -2.908500371544962826e-03 -5.501085512768169464e-04 -4.256113127193611283e-03
-1.883594777187499631e+03 -2.914279423025458934e-03 -5.240830589586757812e-04 -4.216357088390864510e-03
-1.882552389374999848e+03 -2.926513995386975479e-03 -5.005086568058000548e-04 -4.179752539755365523e-03
-1.881510001562499838e+03 -2.944271994736951704e-03 -4.791475730030900974e-04 -4.146640764380368945e-03
-1.880467613749999600e+03 -2.966254327079558082e-03 -4.591656504585412898e-04 -4.117198314529664331e-03
-1.879425225937499818e+03 -2.990422973386158961e-03 -4.393714476718213577e-04 -4.090725882314781917e-03
-1.878382838125000035e+03 -3.015209920830863848e-03 -4.186231041311731598e-04 -4.066656454292527298e-03
-1.877340450312499570e+03 -3.041446844977729880e-03 -3.974506766851839453e-04 -4.045233663380777903e-03
-1.876298062499999787e+03 -3.069274287279031167e-03 -3.769507184674202971e-04 -4.026287155105715519e-03
-1.875255674687500004e+03 -3.097629831102985658e-03 -3.582146664008554874e-04 -4.009711025079991040e-03
-1.874213286874999540e+03 -3.126253929245377972e-03 -3.420483289605775437e-04 -3.995383619679272226e-03
-1.873170899062499757e+03 -3.155997991483396915e-03 -3.285888754959208151e-04 -3.983166062166706468e-03
-1.872128511249999974e+03 -3.187727590983582392e-03 -3.179583149645104400e-04 -3.972895981637133284e-03
-1.871086123437499964e+03 -3.220442745123505875e-03 -3.099186020576790031e-04 -3.963783893826725545e-03
-1.870043735624999954e+03 -3.252728208358692582e-03 -3.050225825308941355e-04 -3.955778955790090375e-03
-1.869001347812499716e+03 -3.283732320927250630e-03 -3.036017686605703295e-04 -3.949158868009435518e-03
-1.867958959999999934e+03 -3.313412036847110820e-03 -3.044015851740126954e-04 -3.943122686950381421e-03
-1.866916572187500151e+03 -3.343243202673840900e-03 -3.071374001927620911e-04 -3.937890562082281207e-03
-1.865874184375000368e+03 -3.374280751160751990e-03 -3.120733021727645174e-04 -3.934622774519380521e-03
-1.864831796562499903e+03 -3.406407066277077761e-03 -3.186773367690637652e-04 -3.933304188498111531e-03
-1.863789408750000121e+03 -3.438387783213329042e-03 -3.265962681626952981e-04 -3.933493044653957327e-03
-1.862747020937499883e+03 -3.468202090865488401e-03 -3.356057819265336633e-04 -3.934691091747968307e-03
-1.861704633124999873e+03 -3.495534702422752570e-03 -3.460153463046121295e-04 -3.937189911628304756e-03
-1.860662245312500090e+03 -3.521285661974664187e-03 -3.574206433307809574e-04 -3.941172650369481091e-03
-1.859619857499999853e+03 -3.546183918725682831e-03 -3.689028817709135008e-04 -3.945552811218978016e-03
-1.858577469687500070e+03 -3.570890114276440049e-03 -3.803369890464289023e-04 -3.950004392592912188e-03
-1.857535081874999605e+03 -3.594615411103459224e-03 -3.908770684932425768e-04 -3.954246700280865216e-03
-1.856492694062499822e+03 -3.615619107648934075e-03 -3.993150666587985654e-04 -3.957583882406095002e-03
-1.855450306250000040e+03 -3.631924493156162091e-03 -4.035593351353506807e-04 -3.958403923339587176e-03
-1.854407918437499802e+03 -3.641831353065506406e-03 -4.012668607660423766e-04 -3.955174707205102308e-03
-1.853365530624999792e+03 -3.646390828681640890e-03 -3.922992090816546920e-04 -3.948302645703947664e-03
-1.852323142812499555e+03 -3.646580950480275609e-03 -3.768794518601756272e-04 -3.938166043192817267e-03
-1.851280754999999772e+03 -3.641484045153671988e-03 -3.547199157153385477e-04 -3.924495590354134568e-03
-1.850238367187499989e+03 -3.631279576238705901e-03 -3.260627659782444924e-04 -3.907239512085834525e-03
-1.849195979374999524e+03 -3.617411176399195662e-03 -2.908682386491698779e-04 -3.886582770186945441e-03
-1.848153591562499741e+03 -3.600124615233617209e-03 -2.500797739978328420e-04 -3.863139970571715254e-03
-1.847111203749999731e+03 -3.579959328448031539e-03 -2.062177012364861900e-04 -3.838634750380307426e-03
-1.846068815937499494e+03 -3.557270645798586879e-03 -1.601373350882421491e-04 -3.813569012719372590e-03
-1.845026428124999711e+03 -3.531910854792799127e-03 -1.115174278802839349e-04 -3.787542496190634666e-03
-1.843984040312499928e+03 -3.505848571876855543e-03 -6.098005055706243828e-05 -3.761099050121812903e-03
-1.842941652499999918e+03 -3.480860945965508300e-03 -9.227296628336280329e-06 -3.734751976621536376e-03
-1.841899264687499681e+03 -3.458186682834642374e-03 4.271723884668205421e-05 -3.709268436905883808e-03
-1.840856876874999671e+03 -3.440906260428979683e-03 9.242095177143897779e-05 -3.686756942444925720e-03
-1.839814489062499888e+03 -3.431618853561867015e-03 1.379229787560059422e-04 -3.668839641918276474e-03
-1.838772101249999878e+03 -3.431919229810355063e-03 1.780639099608329545e-04 -3.656270001278307414e-03
-1.837729713437499640e+03 -3.442107388737457828e-03 2.116482180584304876e-04 -3.649777513291021982e-03
-1.836687325624999630e+03 -3.460375189502666073e-03 2.381191481766190747e-04 -3.649626097772678841e-03
-1.835644937812499847e+03 -3.486846040356262211e-03 2.564978442684122959e-04 -3.657071132374927879e-03
-1.834602549999999837e+03 -3.521121447007320802e-03 2.681387097074376343e-04 -3.671363807644011535e-03
-1.833560162187499600e+03 -3.561747911425871931e-03 2.744002586079014798e-04 -3.690974963806285727e-03
-1.832517774374999817e+03 -3.607334260145199888e-03 2.741879456410348877e-04 -3.716311912042874737e-03
-1.831475386562499580e+03 -3.656166266569373970e-03 2.676784142658236113e-04 -3.746888948789705524e-03
-1.830432998749999570e+03 -3.709592955429596387e-03 2.548704262393708701e-04 -3.782645395741497142e-03
-1.829390610937499559e+03 -3.768531859426114787e-03 2.366300017618526701e-04 -3.822683253851215553e-03
-1.828348223124999777e+03 -3.832516489860019089e-03 2.155016400896323620e-04 -3.864399405564944608e-03
-1.827305835312499767e+03 -3.900386603421584445e-03 1.926814292706633346e-04 -3.906408648736561968e-03
-1.826263447499999984e+03 -3.970840110267182324e-03 1.686087713803268784e-04 -3.947402506784201438e-03
-1.825221059687499746e+03 -4.043517897898912285e-03 1.426257030497508058e-04 -3.986295476988056634e-03
-1.824178671874999736e+03 -4.118541839192500949e-03 1.130813808573634659e-04 -4.023068911179687561e-03
-1.823136284062499726e+03 -4.198154022956530722e-03 7.967395380939358942e-05 -4.057675416365973120e-03
-1.822093896250000171e+03 -4.284212980452016366e-03 4.332584955684529914e-05 -4.089432923685696990e-03
-1.821051508437499933e+03 -4.374872662027234384e-03 6.275213504863312430e-06 -4.116546317477462295e-03
-1.820009120624999923e+03 -4.466407227343822083e-03 -2.943116320881299398e-05 -4.137977252094758411e-03
-1.818966732812500140e+03 -4.556388665962173186e-03 -6.342816251844573931e-05 -4.154362599466531088e-03
-1.817924344999999676e+03 -4.641041984962695870e-03 -9.396473097840314322e-05 -4.164641754283987009e-03
-1.816881957187499893e+03 -4.716557895853032076e-03 -1.198933763984544906e-04 -4.167886496355860046e-03
-1.815839569375000110e+03 -4.781710071472809222e-03 -1.410066662997066774e-04 -4.164258940632339055e-03
-1.814797181562500100e+03 -4.835880133222277694e-03 -1.565480816521416243e-04 -4.153884788200889154e-03
-1.813754793750000090e+03 -4.880076969147335852e-03 -1.668564202586776332e-04 -4.137593260536366960e-03
-1.812712405937499852e+03 -4.913411204527717152e-03 -1.704533254494696088e-04 -4.114529186035118316e-03
-1.811670018124999842e+03 -4.934690663636674517e-03 -1.648169675694987268e-04 -4.083145655344187601e-03
-1.810627630312500060e+03 -4.943780906566446094e-03 -1.483224110609111335e-04 -4.043313348815414689e-03
-1.809585242499999822e+03 -4.939061267580001358e-03 -1.201440753325011220e-04 -3.996124708941779617e-03
-1.808542854687499812e+03 -4.918505838680624180e-03 -7.973042595228208311e-05 -3.942043054326877308e-03
-1.807500466874999802e+03 -4.881168030919324358e-03 -2.676959508920283027e-05 -3.881169106759971375e-03
-1.806458079062500019e+03 -4.827088728126460379e-03 3.895402072025592831e-05 -3.813589848943358361e-03
-1.805415691249999782e+03 -4.756793480806171398e-03 1.170768063026450008e-04 -3.740226334072288203e-03
-1.804373303437499771e+03 -4.670845346536961311e-03 2.062891975811701644e-04 -3.662857811814492631e-03
-1.803330915624999989e+03 -4.570129193276531963e-03 3.048547477485457182e-04 -3.583184625162109688e-03
-1.802288527812499524e+03 -4.455397575557743656e-03 4.130628816623033422e-04 -3.501001793451138672e-03
-1.801246139999999741e+03 -4.327626707212514461e-03 5.316141508779944746e-04 -3.415586370228957270e-03
-1.800203752187499731e+03 -4.189032859727858001e-03 6.595130704195426193e-04 -3.327760845956585518e-03
-1.799161364374999721e+03 -4.042217851936993032e-03 7.941084491367675661e-04 -3.239753352249893914e-03
-1.798118976562500166e+03 -3.889927248614497533e-03 9.318423506828044101e-04 -3.154355255891171279e-03
-1.797076588749999701e+03 -3.734809487926256215e-03 1.071674782447129982e-03 -3.072184838450050214e-03
-1.796034200937499918e+03 -3.578767302699626708e-03 1.214895626280501758e-03 -2.992144359147951363e-03
-1.794991813125000135e+03 -3.423247774395211072e-03 1.361989037535793565e-03 -2.912734555050541276e-03
-1.793949425312499670e+03 -3.270648341445969286e-03 1.510160933994791422e-03 -2.834745690714401967e-03
-1.792907037499999888e+03 -3.121494528685898277e-03 1.658386393814890395e-03 -2.758287110381848952e-03
-1.791864649687499650e+03 -2.974895657209391479e-03 1.808899080502224775e-03 -2.680699428766256803e-03
-1.790822261874999867e+03 -2.829356139994230936e-03 1.964333519314842395e-03 -2.599493132880578965e-03
-1.789779874062499857e+03 -2.682032077043286673e-03 2.127857490654307907e-03 -2.511690027832033569e-03
-1.788737486249999620e+03 -2.532577415764612674e-03 2.301661477746813882e-03 -2.414897024105754769e-03
-1.787695098437499837e+03 -2.380639840446774607e-03 2.486136130896487561e-03 -2.308057073400341871e-03
-1.786652710624999372e+03 -2.223258183526247243e-03 2.682507550332087834e-03 -2.189100567585049954e-03
-1.785610322812499589e+03 -2.057150509803205071e-03 2.891939681888943802e-03 -2.056366660517457146e-03
-1.784567934999999807e+03 -1.880765279765889012e-03 3.114554326173545051e-03 -1.909739079723498344e-03
-1.783525547187499569e+03 -1.693350504170730705e-03 3.352093416389245132e-03 -1.748871901565538520e-03
-1.782483159374999786e+03 -1.494492719488821645e-03 3.604289705357421013e-03 -1.574806320913926935e-03
-1.781440771562499549e+03 -1.284378591943632214e-03 3.870197791857220120e-03 -1.389259221971717376e-03
-1.780398383749999539e+03 -1.064721469120788033e-03 4.150904920840981123e-03 -1.192601182072325697e-03
-1.779355995937499756e+03 -8.381104207573839959e-04 4.448506452781557548e-03 -9.837388631765361675e-04
-1.778313608124999973e+03 -6.050117434699906751e-04 4.762940217386229906e-03 -7.622875758039133944e-04
-1.777271220312499509e+03 -3.676191555708054970e-04 5.093554586747235137e-03 -5.292476298453652585e-04
-1.776228832499999726e+03 -1.277657551867887890e-04 5.440181061678503981e-03 -2.850430287946414910e-04
-1.775186444687500170e+03 1.130689339392345651e-04 5.799985976972852134e-03 -3.143461351838015329e-05
-1.774144056874999706e+03 3.512694329365171220e-04 6.170479529227068834e-03 2.288753296161565736e-04
-1.773101669062499923e+03 5.862249999550819433e-04 6.551679385212199301e-03 4.953308664400333161e-04
-1.772059281250000140e+03 8.181084674732828563e-04 6.942584377072462572e-03 7.666887534120191486e-04
-1.771016893437499903e+03 1.046688747600873397e-03 7.342285085883957542e-03 1.041252751025384350e-03
-1.769974505625000120e+03 1.272824375851985910e-03 7.753152477358789783e-03 1.319774921871362571e-03
-1.768932117812500110e+03 1.495559806877218506e-03 8.178571848628315988e-03 1.603339598568485425e-03
-1.767889729999999872e+03 1.713204197676746355e-03 8.623527910838233584e-03 1.893861605115544850e-03
-1.766847342187500089e+03 1.924941939664641779e-03 9.090174606064085547e-03 2.192232965009277036e-03
-1.765804954374999625e+03 2.132892410488793078e-03 9.581258068323904309e-03 2.499676692971718791e-03
-1.764762566562499842e+03 2.338563705810270572e-03 1.009970499327944062e-02 2.817954181589449759e-03
-1.763720178750000059e+03 2.541692707866669704e-03 1.064191428425747231e-02 3.145235052375102650e-03
-1.762677790937499822e+03 2.743628069471145542e-03 1.120204899585634795e-02 3.477876212875576512e-03
-1.761635403124999812e+03 2.946513365684489197e-03 1.177449318547265679e-02 3.812992057696588249e-03
-1.760593015312499574e+03 3.154212525675442833e-03 1.235750121310008262e-02 4.150410759760885492e-03
-1.759550627499999791e+03 3.372858370803486720e-03 1.295599348453410453e-02 4.494439454393529126e-03
-1.758508239687500009e+03 3.605035224620604158e-03 1.357210692814891581e-02 4.848650168686525173e-03
-1.757465851874999544e+03 3.854503439166212086e-03 1.420944418401179181e-02 5.217598472581886325e-03
-1.756423464062499761e+03 4.128406965355426068e-03 1.487349278415014964e-02 5.606925120153349526e-03
-1.755381076249999978e+03 4.436434819757114137e-03 1.557279864774916561e-02 6.023929248439518006e-03
-1.754338688437499968e+03 4.787755771678753325e-03 1.631968681572379051e-02 6.477866856778089974e-03
-1.753296300624999731e+03 5.191608781684732034e-03 1.712602683420985303e-02 6.976917201525041461e-03
-1.752253912812499721e+03 5.662242870802229426e-03 1.801013965046591864e-02 7.532668140083272415e-03
-1.751211524999999938e+03 6.212131955099604516e-03 1.898918796218088470e-02 8.155712549019769608e-03
-1.750169137187500155e+03 6.845623242178872775e-03 2.007040524918604629e-02 8.850208261166232770e-03
-1.749126749374999690e+03 7.565058685808970750e-03 2.125532308575502766e-02 9.616995201319315095e-03
-1.748084361562499907e+03 8.378364018274884334e-03 2.254882696721311613e-02 1.045884470012920647e-02
-1.747041973749999897e+03 9.287033495785780579e-03 2.395050938710912083e-02 1.137450984244928881e-02
-1.745999585937499660e+03 1.028949817527206011e-02 2.546403961489315457e-02 1.236591987559876316e-02
-1.744957198124999877e+03 1.138748110187496297e-02 2.710878748325070212e-02 1.344600112033301695e-02
-1.743914810312499867e+03 1.258589021644901385e-02 2.890868673642658926e-02 1.462981566955278215e-02
-1.742872422500000084e+03 1.388841993258184242e-02 3.088102074092423724e-02 1.592731105496981298e-02
-1.741830034687499619e+03 1.530131148390793082e-02 3.304592297227584158e-02 1.735156735938772621e-02
-1.740787646874999837e+03 1.682190294415173912e-02 3.540511383325966460e-02 1.890418783514664219e-02
-1.739745259062499827e+03 1.844172738805704634e-02 3.794577250274729086e-02 2.057674185649257387e-02
-1.738702871249999816e+03 2.015894206878328376e-02 4.067107125131370904e-02 2.236990071191363380e-02
-1.737660483437499579e+03 2.195886674872068664e-02 4.357044370042530146e-02 2.427383111525320547e-02
-1.736618095624999569e+03 2.382724361914383485e-02 4.662293799950781997e-02 2.627399372020218851e-02
-1.735575707812499786e+03 2.576005189873487380e-02 4.982270225112477718e-02 2.836702915604808264e-02
-1.734533320000000003e+03 2.776429761058591544e-02 5.318187973980152000e-02 3.056235033236968240e-02
-1.733490932187499538e+03 2.985511047704586182e-02 5.671542406632054667e-02 3.287161448141712877e-02
-1.732448544374999756e+03 3.202926084973208021e-02 6.041687883143255500e-02 3.528991305652504767e-02
-1.731406156562499518e+03 3.428235913260908874e-02 6.427707693169558423e-02 3.781037213244500816e-02
-1.730363768749999508e+03 3.662447410963459021e-02 6.830391340122003718e-02 4.043931417084427327e-02
-1.729321380937499725e+03 3.904934362009681442e-02 7.249342607653605497e-02 4.317470214184292859e-02
-1.728278993124999488e+03 4.154569523808727960e-02 7.683467363078624879e-02 4.600951460619868288e-02
-1.727236605312499933e+03 4.410651405540477049e-02 8.131054821812061517e-02 4.893356295676472290e-02
-1.726194217500000150e+03 4.672856707474937893e-02 8.590918365544460145e-02 5.194011050343927405e-02
-1.725151829687499912e+03 4.941814778189146384e-02 9.063354084119533416e-02 5.503311051094995909e-02
-1.724109441874999902e+03 5.218717475918034643e-02 9.549489031060806599e-02 5.822232787261275022e-02
-1.723067054062500119e+03 5.505375445572167903e-02 1.005255308077708520e-01 6.153219568011981944e-02
-1.722024666250000109e+03 5.804315128232195864e-02 1.057777306106793269e-01 6.500096643158714826e-02
-1.720982278437499872e+03 6.118114245085385511e-02 1.113011839388047264e-01 6.866384507170227025e-02
-1.719939890625000089e+03 6.447561198236774482e-02 1.171163954039068644e-01 7.253574445703493689e-02
-1.718897502812500079e+03 6.793094695552048812e-02 1.232363218586983861e-01 7.662617153818089555e-02
-1.717855114999999842e+03 7.154760583116220873e-02 1.296534365593410010e-01 8.092806289637899386e-02
-1.716812727187499831e+03 7.530222665807838334e-02 1.363301568483266946e-01 8.541411318766399530e-02
-1.715770339374999821e+03 7.919348237327848705e-02 1.432795843851163153e-01 9.008902095887588723e-02
-1.714727951562500039e+03 8.323638128171539918e-02 1.505330083892465753e-01 9.496979258374295407e-02
-1.713685563750000256e+03 8.743791684382043461e-02 1.580891498557776553e-01 1.000558228509137171e-01
-1.712643175937499791e+03 9.178763918178589609e-02 1.659211044168457938e-01 1.053316781586620954e-01
-1.711600788125000008e+03 9.627659272396718593e-02 1.740098353147329913e-01 1.107865562143490051e-01
-1.710558400312499771e+03 1.009019518533358223e-01 1.823387066904306464e-01 1.164077223414088508e-01
-1.709516012499999761e+03 1.056622705635804210e-01 1.909025906003597173e-01 1.221886732119200486e-01
-1.708473624687499978e+03 1.105655445352064503e-01 1.997283351770209603e-01 1.281448023578698470e-01
-1.707431236874999740e+03 1.155845100325975788e-01 2.087882952754875898e-01 1.342575576231927192e-01
-1.706388849062500185e+03 1.206922748001330731e-01 2.180533178432013108e-01 1.405053251299757389e-01
-1.705346461249999493e+03 1.258723962018160891e-01 2.275021385381064132e-01 1.468697874313993901e-01
-1.704304073437499937e+03 1.311097736341994280e-01 2.371041492553645491e-01 1.533284874202911763e-01
-1.703261685625000155e+03 1.363808468869233681e-01 2.468161992541312300e-01 1.598519137263476331e-01
-1.702219297812499690e+03 1.416679350451089114e-01 2.566004719241548604e-01 1.664168973509301819e-01
-1.701176909999999907e+03 1.469770150279966214e-01 2.664485913377047099e-01 1.730204498384373679e-01
-1.700134522187499670e+03 1.523078624644119139e-01 2.763511392263482414e-01 1.796541939750620209e-01
-1.699092134374999887e+03 1.576516938996846973e-01 2.863047146553001632e-01 1.863113282382640734e-01
-1.698049746562500104e+03 1.629936387073398774e-01 2.962797116604982683e-01 1.929737895060461006e-01
-1.697007358749999639e+03 1.683229371407284347e-01 3.062389394134684140e-01 1.996216916798580765e-01
-1.695964970937499857e+03 1.736339478297954375e-01 3.161790037621551308e-01 2.062528901243870783e-01
-1.694922583124999846e+03 1.789290517427614413e-01 3.261183563800335583e-01 2.128787078193525306e-01
-1.693880195312499609e+03 1.842012533135398977e-01 3.360516610771955848e-01 2.194930945821884360e-01
-1.692837807499999826e+03 1.894322963486252398e-01 3.459549685200304925e-01 2.260779498020805967e-01
-1.691795419687499589e+03 1.946263403801252179e-01 3.558344320854275877e-01 2.326395126624224152e-01
-1.690753031874999806e+03 1.997886779913655153e-01 3.657159599552413098e-01 2.391938600532766690e-01
-1.689710644062499568e+03 2.049112074375823433e-01 3.756012739603639683e-01 2.457413228352622048e-01
-1.688668256249999558e+03 2.100117724256337082e-01 3.855028281291028591e-01 2.522953570010885160e-01
-1.687625868437499776e+03 2.151174057610153456e-01 3.954473102243979410e-01 2.588791632249531904e-01
-1.686583480624999311e+03 2.202460434606243467e-01 4.054570990397270980e-01 2.655093106150227533e-01
-1.685541092812499528e+03 2.254053022425278330e-01 4.155386154295998558e-01 2.721895832798446602e-01
-1.684498704999999745e+03 2.305840682828757537e-01 4.256796767235400680e-01 2.789138786016240323e-01
-1.683456317187499735e+03 2.357737239326025969e-01 4.358799781937632845e-01 2.856853746930028137e-01
-1.682413929374999725e+03 2.409521308742574863e-01 4.461031893322974784e-01 2.924798086181354395e-01
-1.681371541562499488e+03 2.460704041064360470e-01 4.562611034848662039e-01 2.992349364169953896e-01
-1.680329153749999932e+03 2.510604850758341722e-01 4.662318724480876142e-01 3.058648272239288257e-01
-1.679286765937499922e+03 2.558511103316948865e-01 4.758868724893235980e-01 3.122770513667951220e-01
-1.678244378124999685e+03 2.603806213896017741e-01 4.851194427886498239e-01 3.183955410127673469e-01
-1.677201990312499674e+03 2.646064685196237720e-01 4.938686938474567967e-01 3.241775365087491423e-01
-1.676159602499999892e+03 2.684937393123507654e-01 5.020556998401870530e-01 3.295683325813053011e-01
-1.675117214687500109e+03 2.719836199425991197e-01 5.095414752161366856e-01 3.344794481639166706e-01
-1.674074826874999644e+03 2.750007782860908745e-01 5.161763306285914732e-01 3.388179967571169904e-01
-1.673032439062499861e+03 2.774765642972223945e-01 5.218409135638837348e-01 3.425042806170160992e-01
-1.671990051250000079e+03 2.793832510538325486e-01 5.264930848478759362e-01 3.455050710200175401e-01
-1.670947663437499841e+03 2.806998316418733985e-01 5.300964944056885120e-01 3.477959024911736474e-01
-1.669905275625000058e+03 2.814114208561262487e-01 5.326266597185127516e-01 3.493634719670911659e-01
-1.668862887812500048e+03 2.815124655752667127e-01 5.340581846857153092e-01 3.501923538256123680e-01
-1.667820499999999811e+03 2.809872288882009905e-01 5.343279891251929703e-01 3.502422670692491580e-01
-1.666778112187500028e+03 2.798538248718165367e-01 5.334371498832470859e-01 3.495162929227643156e-01
-1.665735724374999563e+03 2.781306959963719128e-01 5.314044617244478852e-01 3.480331778804574006e-01
-1.664693336562499780e+03 2.758309854621742163e-01 5.282489928141952396e-01 3.458123778652743563e-01
-1.663650948749999998e+03 2.729690780083036672e-01 5.239998225163586820e-01 3.428750156766119939e-01
-1.662608560937499988e+03 2.695819933082940767e-01 5.187199286782779861e-01 3.392620585601339167e-01
-1.661566173124999750e+03 2.657217523383873514e-01 5.124959270665813138e-01 3.350302051363324152e-01
-1.660523785312499740e+03 2.614191490450245570e-01 5.053952468554546718e-01 3.302221031716240374e-01
-1.659481397499999730e+03 2.567167955323599315e-01 4.975065986713241850e-01 3.248966618042448684e-01
-1.658439009687500175e+03 2.516633859016102481e-01 4.889158047431004794e-01 3.191135518959277162e-01
-1.657396621874999937e+03 2.463065873987604348e-01 4.797154085021977377e-01 3.129322188676176841e-01
-1.656354234062499927e+03 2.407136557922557318e-01 4.700364766291129093e-01 3.064365343547890141e-01
-1.655311846249999917e+03 2.349567134624894194e-01 4.600069219727874748e-01 2.997125252819746732e-01
-1.654269458437500134e+03 2.290790303372913228e-01 4.497033147142825982e-01 2.928107277998032165e-01
-1.653227070624999897e+03 2.231143042506986973e-01 4.391900394671915397e-01 2.857718547881410998e-01
-1.652184682812499886e+03 2.170980684029785446e-01 4.285399960318420631e-01 2.786429676077669670e-01
-1.651142295000000104e+03 2.110600660337231815e-01 4.178120926500720200e-01 2.714623850787160619e-01
-1.650099907187499639e+03 2.050280829914896685e-01 4.070476259318884793e-01 2.642591697892042735e-01
-1.649057519374999856e+03 1.990207607184422689e-01 3.962819223758906051e-01 2.570569455981605578e-01
-1.648015131562499846e+03 1.930463838443900459e-01 3.855441312961126465e-01 2.498713790509451971e-01
-1.646972743749999836e+03 1.871042000358168200e-01 3.748397741953330975e-01 2.427031789730903499e-01
-1.645930355937499826e+03 1.811882505352167272e-01 3.641633474031193418e-01 2.355487451106269836e-01
-1.644887968124999588e+03 1.753023714197343430e-01 3.535246817387212581e-01 2.284170536541313967e-01
-1.643845580312499806e+03 1.694593116272728739e-01 3.429363909917780284e-01 2.213147647275084673e-01
-1.642803192500000023e+03 1.636535847977460822e-01 3.323830858066648686e-01 2.142252540693503349e-01
-1.641760804687499558e+03 1.578758091534916419e-01 3.218537629919739351e-01 2.071364838406701547e-01
-1.640718416874999775e+03 1.521330753289125703e-01 3.113637378921132459e-01 2.000579458914657494e-01
-1.639676029062499538e+03 1.464447086590099645e-01 3.009527076027702641e-01 1.930171929464580549e-01
-1.638633641249999755e+03 1.408426922995464348e-01 2.906731155100625297e-01 1.860531751594186045e-01
-1.637591253437499745e+03 1.353495325493507262e-01 2.805467105702721398e-01 1.791855919116257523e-01
-1.636548865624999735e+03 1.299754255132496705e-01 2.705736120357616348e-01 1.724195047550910187e-01
-1.635506477812499952e+03 1.247401341123035717e-01 2.607949030210178765e-01 1.657865510356011096e-01
-1.634464089999999942e+03 1.196557006352900465e-01 2.512576687126288899e-01 1.593170530662634254e-01
-1.633421702187499932e+03 1.147376249369132517e-01 2.420053533412030167e-01 1.530375175468331461e-01
-1.632379314375000149e+03 1.100120533210273421e-01 2.330899243240776575e-01 1.469843832178678866e-01
-1.631336926562499684e+03 1.054804112003108196e-01 2.245160468307638990e-01 1.411655606530711760e-01
-1.630294538749999901e+03 1.011276775918942827e-01 2.162641957100774892e-01 1.355692585553350538e-01
-1.629252150937499891e+03 9.693393676407925652e-02 2.083048858598597342e-01 1.301769033870665004e-01
-1.628209763125000109e+03 9.288615955662268830e-02 2.006237732839903087e-01 1.249819020751949256e-01
-1.627167375312499871e+03 8.897261117507439254e-02 1.932253696522902575e-01 1.199875021290181393e-01
-1.626124987499999861e+03 8.518271542977821909e-02 1.861078821124601268e-01 1.151911001351873798e-01
-1.625082599687499851e+03 8.152322608953879723e-02 1.792829821739495288e-01 1.105974559393877038e-01
-1.624040211874999613e+03 7.800022132864302404e-02 1.727579675052885455e-01 1.062073590976421872e-01
-1.622997824062499831e+03 7.461969582470584506e-02 1.665334971637770778e-01 1.020202784306062094e-01
-1.621955436249999821e+03 7.137792397187582571e-02 1.605982219909445896e-01 9.803045503507247516e-02
-1.620913048437499810e+03 6.825876440243894283e-02 1.549290274230683273e-01 9.422149157536087449e-02
-1.619870660624999573e+03 6.524705362169438971e-02 1.495015113062506118e-01 9.057420340134995917e-02
-1.618828272812499563e+03 6.233155052460264550e-02 1.442915107179336409e-01 8.707277856921250003e-02
-1.617785884999999780e+03 5.951176338614700551e-02 1.392890044725524079e-01 8.371260736791191759e-02
-1.616743497187499997e+03 5.679100564924071531e-02 1.344908775132785395e-01 8.049327658330078517e-02
-1.615701109374999760e+03 5.416396603279979155e-02 1.298855973221814952e-01 7.740708045377681090e-02
-1.614658721562499750e+03 5.161940656944181971e-02 1.254468844590787557e-01 7.443377520939044312e-02
-1.613616333749999740e+03 4.915622977766381796e-02 1.211642312187907189e-01 7.156477266449726149e-02
-1.612573945937499957e+03 4.677768385008525959e-02 1.170444850052389796e-01 6.880505350696748679e-02
-1.611531558124999947e+03 4.448733449987451322e-02 1.130932108078970683e-01 6.615867618598310351e-02
-1.610489170312499937e+03 4.228663023288391914e-02 1.093105458341750991e-01 6.362492271163712465e-02
-1.609446782499999927e+03 4.017700652097139224e-02 1.056925958351683376e-01 6.120176546051056543e-02
-1.608404394687500144e+03 3.816679008306760740e-02 1.022429116737238325e-01 5.889264412175534980e-02
-1.607362006874999906e+03 3.625571141538413977e-02 9.895552840579240061e-02 5.669287990097988256e-02
-1.606319619062500124e+03 3.444410182574438734e-02 9.582808480564200537e-02 5.460021225993445110e-02
-1.605277231249999659e+03 3.273860666383472673e-02 9.286752791682388597e-02 5.261949206419785918e-02
-1.604234843437499876e+03 3.113488579552196878e-02 9.006555340919179808e-02 5.074510599322528542e-02
-1.603192455625000093e+03 2.962193067848806899e-02 8.740439375785173659e-02 4.896488479799841753e-02
-1.602150067812499628e+03 2.819273466120529592e-02 8.486381453220910587e-02 4.726600066603543066e-02
-1.601107679999999846e+03 2.684429730256088914e-02 8.243081215866002176e-02 4.564212696740053976e-02
-1.600065292187499836e+03 2.556874918880524053e-02 8.008799934600029091e-02 4.408366805957155549e-02
-1.599022904374999825e+03 2.435647867080779558e-02 7.781428353884545235e-02 4.257807288329339135e-02
-1.597980516562500043e+03 2.320261515269450570e-02 7.560371103365887135e-02 4.112243080696204728e-02
-1.596938128749999578e+03 2.210439236759928483e-02 7.345970209273428031e-02 3.971746135995420091e-02
-1.595895740937499795e+03 2.105681182286298081e-02 7.138262418889800009e-02 3.836081880473606737e-02
-1.594853353124999785e+03 2.005843930960069660e-02 6.937588850025092069e-02 3.705332669658994993e-02
-1.593810965312499548e+03 1.911626865492326022e-02 6.744005346363524112e-02 3.579594724729644878e-02
-1.592768577499999765e+03 1.823220573921371240e-02 6.557056785079887207e-02 3.458450394141336648e-02
-1.591726189687499755e+03 1.739770878934374793e-02 6.376096640565878659e-02 3.341131847214905137e-02
-1.590683801874999745e+03 1.660503380078236224e-02 6.201128484350724307e-02 3.227290291497332542e-02
-1.589641414062499734e+03 1.585232976655168505e-02 6.032707550150060577e-02 3.116944950879017850e-02
-1.588599026249999952e+03 1.513738941889796775e-02 5.871633229353480365e-02 3.010419239631737659e-02
-1.587556638437499942e+03 1.445319680062234768e-02 5.717824682309149281e-02 2.907628517258759732e-02
-1.586514250624999931e+03 1.379908426244865968e-02 5.570999043050051114e-02 2.808417874210691889e-02
-1.585471862812500149e+03 1.317736455288602906e-02 5.431689529088478546e-02 2.713128607879243884e-02
-1.584429474999999911e+03 1.258534024707372474e-02 5.299356371475700406e-02 2.621461885634039646e-02
-1.583387087187499901e+03 1.201780109965760665e-02 5.173843212515531059e-02 2.533474562315990442e-02
-1.582344699375000118e+03 1.146863523564031762e-02 5.055124329870251676e-02 2.449297439390697023e-02
-1.581302311562499881e+03 1.093207329344525296e-02 4.942879947937834501e-02 2.368835383691575772e-02
-1.580259923750000098e+03 1.040643973789705939e-02 4.836666771304114210e-02 2.292166263035336216e-02
-1.579217535937499633e+03 9.893154804188867765e-03 4.735828902136123703e-02 2.219464191413438384e-02
-1.578175148124999851e+03 9.395202509333074048e-03 4.640472029131664095e-02 2.151094875459259176e-02
-1.577132760312500068e+03 8.915844559817530032e-03 4.551081392446598706e-02 2.087374663689367527e-02
-1.576090372499999603e+03 8.456426544557778605e-03 4.467848453946018233e-02 2.028412720441014408e-02
-1.575047984687499820e+03 8.019413952549634197e-03 4.390598258171150847e-02 1.974142950845665309e-02
-1.574005596874999583e+03 7.603372300890182296e-03 4.318396584166840635e-02 1.924179139093995516e-02
-1.572963209062499800e+03 7.204143226671764350e-03 4.249678353194887709e-02 1.877673372137819013e-02
-1.571920821250000017e+03 6.820809682637680484e-03 4.183403773878108245e-02 1.833963874989220921e-02
-1.570878433437499552e+03 6.452141392685867109e-03 4.119215266929125013e-02 1.792690175270962930e-02
-1.569836045624999770e+03 6.096424353172032878e-03 4.057064262532344284e-02 1.753621996034022620e-02
-1.568793657812499760e+03 5.748722144984529971e-03 3.996637705589124734e-02 1.716382010789711809e-02
-1.567751269999999522e+03 5.401202498835910859e-03 3.937251449576553708e-02 1.680307243865710939e-02
-1.566708882187499739e+03 5.050117608531877467e-03 3.878350496870509867e-02 1.644832487963729731e-02
-1.565666494374999957e+03 4.693231920607292620e-03 3.819517203732012561e-02 1.609452694953844923e-02
-1.564624106562499946e+03 4.325483871601928411e-03 3.760411921389531648e-02 1.573584735691100495e-02
-1.563581718749999936e+03 3.944549779271590284e-03 3.701211690292772333e-02 1.536935376069611253e-02
-1.562539330937500154e+03 3.550156566932319291e-03 3.642277838627148295e-02 1.499489634780051817e-02
-1.561496943124999916e+03 3.140079863167912193e-03 3.583900008182247521e-02 1.461332525932946408e-02
-1.560454555312499906e+03 2.716528485630401949e-03 3.526020890190220691e-02 1.422350777092316540e-02
-1.559412167500000123e+03 2.284204944255410590e-03 3.468710987419307973e-02 1.382518126206766507e-02
-1.558369779687499886e+03 1.849961844969939730e-03 3.413032506184283943e-02 1.342502226111007627e-02
-1.557327391874999876e+03 1.419063375229118532e-03 3.359643712955463074e-02 1.302698616775056425e-02
-1.556285004062499866e+03 9.925792343854239908e-04 3.308611338856840001e-02 1.263210276592838070e-02
-1.555242616249999855e+03 5.729050231292554191e-04 3.260208069831082439e-02 1.224407509288591780e-02
-1.554200228437500073e+03 1.626367335944287670e-04 3.214674783934089175e-02 1.186559415174208258e-02
-1.553157840624999608e+03 -2.369962106305187831e-04 3.172189102933440502e-02 1.149834634522013850e-02
-1.552115452812499825e+03 -6.225287995637032376e-04 3.132910415142529242e-02 1.114587311479247646e-02
-1.551073065000000042e+03 -9.917822466269008395e-04 3.096754148811520224e-02 1.081146260757424350e-02
-1.550030677187499577e+03 -1.344175784561859027e-03 3.063366911221026417e-02 1.049632686104843594e-02
-1.548988289374999795e+03 -1.679559229882404085e-03 3.032760018304503022e-02 1.020260877965258224e-02
-1.547945901562500012e+03 -1.998099710305222335e-03 3.004686947173093592e-02 9.929111982699722824e-03
-1.546903513749999775e+03 -2.299909311102762630e-03 2.978773224651755369e-02 9.674567510572341586e-03
-1.545861125937499764e+03 -2.587280651532918290e-03 2.954995229454856695e-02 9.440401763471844079e-03
-1.544818738124999527e+03 -2.865235443555910581e-03 2.932818545287872378e-02 9.223804652579929708e-03
-1.543776350312499744e+03 -3.136856364839975004e-03 2.911762743142591939e-02 9.021397089770639283e-03
-1.542733962500000189e+03 -3.397666704901798531e-03 2.891420697881017660e-02 8.831038946091765082e-03
-1.541691574687499724e+03 -3.643152959946640169e-03 2.871339966038749525e-02 8.650135454335594956e-03
-1.540649186874999941e+03 -3.868402736826308252e-03 2.851444375312137125e-02 8.478486360263364635e-03
-1.539606799062499704e+03 -4.072683071513314053e-03 2.831744474175797513e-02 8.314644463104802277e-03
-1.538564411249999921e+03 -4.257444867738577159e-03 2.812190130495747717e-02 8.155816042843629446e-03
-1.537522023437499911e+03 -4.424084088854971994e-03 2.792562268985504872e-02 7.999319946513811300e-03
-1.536479635625000128e+03 -4.577380128462099282e-03 2.772400035380166716e-02 7.840501183431771229e-03
-1.535437247812499891e+03 -4.721039438733026262e-03 2.751491786574091977e-02 7.677460839472924001e-03
-1.534394859999999881e+03 -4.859515247968502517e-03 2.729780691940685358e-02 7.510232527720217717e-03
-1.533352472187499870e+03 -4.994239654066806068e-03 2.707475041019857809e-02 7.340306296273581624e-03
-1.532310084375000088e+03 -5.127266081117124417e-03 2.685059166774735051e-02 7.169763468457596503e-03
-1.531267696562499850e+03 -5.260107110265615192e-03 2.662521493292637625e-02 6.999030265004976999e-03
-1.530225308749999840e+03 -5.389654464679310454e-03 2.639609841267054335e-02 6.829536290928582207e-03
-1.529182920937499830e+03 -5.515789902116779823e-03 2.616157823178488773e-02 6.662082166480996250e-03
-1.528140533125000047e+03 -5.637344599131157742e-03 2.591937353559475854e-02 6.495339105307569236e-03
-1.527098145312499810e+03 -5.754074678439774493e-03 2.566835124462867393e-02 6.326782330827538520e-03
-1.526055757499999800e+03 -5.869894519183489236e-03 2.541263838731960822e-02 6.156704686020673251e-03
-1.525013369687500017e+03 -5.984840162370087813e-03 2.515706497974025055e-02 5.988266595009763583e-03
-1.523970981874999552e+03 -6.092775247489974622e-03 2.490550119627392769e-02 5.825971842348902537e-03
-1.522928594062499769e+03 -6.192430297268057028e-03 2.465899908086916642e-02 5.671850168887931400e-03
-1.521886206249999759e+03 -6.288516203475403264e-03 2.441430956027818705e-02 5.523848284286841069e-03
-1.520843818437499749e+03 -6.383077444400609216e-03 2.416694431959172037e-02 5.379459292053286566e-03
-1.519801430624999966e+03 -6.477054167280943756e-03 2.391869089360576517e-02 5.239514248701614661e-03
-1.518759042812499729e+03 -6.570768308203540214e-03 2.367337890529500749e-02 5.105539337113849940e-03
-1.517716654999999946e+03 -6.663882970227650270e-03 2.342654626251840927e-02 4.974286605929234377e-03
-1.516674267187500163e+03 -6.757522009702661599e-03 2.317592111484197831e-02 4.844024941753219404e-03
-1.515631879374999698e+03 -6.853494062709923965e-03 2.292592838363741170e-02 4.716896969309504126e-03
-1.514589491562499916e+03 -6.952047262461210145e-03 2.267951846029163387e-02 4.594197758312371614e-03
-1.513547103749999678e+03 -7.051579079244636554e-03 2.243919290323739824e-02 4.477151467416704694e-03
-1.512504715937499896e+03 -7.154963008434883295e-03 2.221021550449872595e-02 4.367558244661963983e-03
-1.511462328124999885e+03 -7.270893321497442878e-03 2.199497255477047414e-02 4.263934687714881176e-03
-1.510419940312500103e+03 -7.398972480417615599e-03 2.179467130133342853e-02 4.165216213318184528e-03
-1.509377552499999865e+03 -7.533499975999298666e-03 2.160573404167291309e-02 4.068574803499393037e-03
-1.508335164687499855e+03 -7.671734081240742797e-03 2.142142672902003914e-02 3.969831802641487183e-03
-1.507292776874999845e+03 -7.811693273048629475e-03 2.124202592014712634e-02 3.869983525002845901e-03
-1.506250389062500062e+03 -7.951664975138850525e-03 2.107094379185628363e-02 3.771327088730683924e-03
-1.505208001249999597e+03 -8.090409967752159454e-03 2.091030307968061094e-02 3.674552105063346678e-03
-1.504165613437499815e+03 -8.224346746540718567e-03 2.076376470184831610e-02 3.581653988752151515e-03
-1.503123225624999804e+03 -8.349215918502623027e-03 2.063294883094035984e-02 3.494609213796240343e-03
-1.502080837812499567e+03 -8.463827815213750827e-03 2.051642484744055014e-02 3.412677046551567100e-03
-1.501038449999999784e+03 -8.566981475036712645e-03 2.041732285228947327e-02 3.336215193754626940e-03
-1.499996062187499774e+03 -8.660020336280868647e-03 2.033699891158325876e-02 3.263403438978455806e-03
-1.498953674374999991e+03 -8.744964624167132078e-03 2.027230455562259795e-02 3.191463002090238425e-03
-1.497911286562499527e+03 -8.825287941055325047e-03 2.022075764557420413e-02 3.118812198480424257e-03
-1.496868898749999744e+03 -8.903854401597915622e-03 2.017900706420100790e-02 3.043183046529653914e-03
-1.495826510937499961e+03 -8.979248166159930003e-03 2.014353624109271879e-02 2.964233552214239325e-03
-1.494784123124999951e+03 -9.051925576915966984e-03 2.011055369185994410e-02 2.880486515284525362e-03
-1.493741735312499713e+03 -9.122814287116724416e-03 2.007741454004776868e-02 2.790034255317003047e-03
-1.492699347499999931e+03 -9.195229362133378048e-03 2.004225978829773588e-02 2.691284586274650305e-03
-1.491656959687499921e+03 -9.272667900354239143e-03 2.000211465647197887e-02 2.583355075829424190e-03
-1.490614571875000138e+03 -9.355755644978870980e-03 1.995584039364059481e-02 2.467299357272587871e-03
-1.489572184062499900e+03 -9.446994331677532886e-03 1.990249818051462519e-02 2.342631040489580405e-03
-1.488529796249999890e+03 -9.544785510482895613e-03 1.984232863676856432e-02 2.210162805290144788e-03
-1.487487408437499653e+03 -9.645739528389381257e-03 1.977790721241337937e-02 2.073069772734407144e-03
-1.486445020624999870e+03 -9.745839322989986384e-03 1.971031148356274312e-02 1.935095648406944631e-03
-1.485402632812499860e+03 -9.836361427277342043e-03 1.964040734422647927e-02 1.801157099567344665e-03
-1.484360244999999850e+03 -9.913904428162150992e-03 1.956963379011916054e-02 1.674644445035137087e-03
-1.483317857187499840e+03 -9.981990188149681212e-03 1.949805406945754119e-02 1.555733003844759045e-03
-1.482275469374999602e+03 -1.003891955682153711e-02 1.942593770021554950e-02 1.444400330668318662e-03
-1.481233081562499819e+03 -1.007942634043316674e-02 1.935502059935055585e-02 1.341955826608776580e-03
-1.480190693750000037e+03 -1.010498199290139724e-02 1.928656848264562185e-02 1.247807967797311558e-03
-1.479148305937499572e+03 -1.012039148808298317e-02 1.921686612728295759e-02 1.158124888291859949e-03
-1.478105918124999789e+03 -1.012825978934248951e-02 1.914406597098473883e-02 1.071919220595911283e-03
-1.477063530312500006e+03 -1.013268561607180360e-02 1.907310057337152295e-02 9.923820093080345812e-04
-1.476021142499999542e+03 -1.013678283225647944e-02 1.900775575799491107e-02 9.216958887854991272e-04
-1.474978754687499759e+03 -1.013885981001749065e-02 1.895047489593692028e-02 8.617352050976785074e-04
-1.473936366874999749e+03 -1.013535305619380801e-02 1.890179497270375389e-02 8.141366231282172374e-04
-1.472893979062499966e+03 -1.012754187414089194e-02 1.885964675975275451e-02 7.783137561251651793e-04
-1.471851591250000183e+03 -1.011775231471675335e-02 1.882202385854557167e-02 7.525328159245444921e-04
-1.470809203437499718e+03 -1.010560041003146468e-02 1.878699817141095060e-02 7.348704050733460575e-04
-1.469766815624999936e+03 -1.009448578496885060e-02 1.875125937471645854e-02 7.209954298935642054e-04
-1.468724427812499925e+03 -1.008672701984655341e-02 1.871456491265137065e-02 7.079537494946511189e-04
-1.467682039999999688e+03 -1.007973585348837312e-02 1.867892752862530120e-02 6.953882523538782627e-04
-1.466639652187499905e+03 -1.007462358938284244e-02 1.864220348030489957e-02 6.790455856538284672e-04
-1.465597264374999895e+03 -1.007697184282041296e-02 1.859939272521759016e-02 6.521406821902171313e-04
-1.464554876562500112e+03 -1.008419774798342480e-02 1.854980861482747809e-02 6.139776022798452797e-04
-1.463512488749999875e+03 -1.009286225813554351e-02 1.849583394184844964e-02 5.656106493402245214e-04
-1.462470100937500092e+03 -1.010383852201952176e-02 1.843840236933172103e-02 5.060291745601584994e-04
-1.461427713124999855e+03 -1.012003573615575039e-02 1.837812915536965463e-02 4.343925112645144189e-04
-1.460385325312499845e+03 -1.014588549261289177e-02 1.831024021206164795e-02 3.480893119089669102e-04
-1.459342937500000062e+03 -1.017708788300250057e-02 1.823071854526317481e-02 2.491254055510671726e-04
-1.458300549687499824e+03 -1.021017684472139316e-02 1.814039290456697165e-02 1.410161877526798784e-04
-1.457258161874999814e+03 -1.024903444836226286e-02 1.803905429533970983e-02 2.386562428448002992e-05
-1.456215774062500032e+03 -1.029643215116123056e-02 1.792725869015998272e-02 -1.016251975829931831e-04
-1.455173386249999794e+03 -1.035200355670232164e-02 1.780711226009831435e-02 -2.322911588403204293e-04
-1.454130998437500011e+03 -1.041231724486178269e-02 1.768110181715876889e-02 -3.634378078474041350e-04
-1.453088610624999546e+03 -1.047639174696709218e-02 1.754983520619656998e-02 -4.927113271736817618e-04
-1.452046222812499764e+03 -1.054154555014796997e-02 1.741526190602885743e-02 -6.167968976009476382e-04
-1.451003835000000208e+03 -1.060058458593663745e-02 1.728449069480839442e-02 -7.287678286200302948e-04
-1.449961447187499516e+03 -1.065521372362365077e-02 1.716348898118372213e-02 -8.250715358384841814e-04
-1.448919059374999961e+03 -1.071095366661901568e-02 1.705450922202477945e-02 -9.054406025443806870e-04
-1.447876671562499723e+03 -1.076995337634226516e-02 1.695759939059194796e-02 -9.698692044869618081e-04
-1.446834283749999940e+03 -1.083113723116615676e-02 1.687419260440603183e-02 -1.016546937533175342e-03
-1.445791895937499930e+03 -1.089388548995251331e-02 1.680775567424165270e-02 -1.043389967547815773e-03
-1.444749508124999693e+03 -1.096432249444852410e-02 1.675834363360817134e-02 -1.052386152363860451e-03
-1.443707120312499910e+03 -1.104968381334861180e-02 1.672474826931000247e-02 -1.046211007868435086e-03
-1.442664732499999900e+03 -1.115166267471579160e-02 1.670548081291722484e-02 -1.026954009324676726e-03
-1.441622344687499663e+03 -1.127297303341864496e-02 1.669738113226566442e-02 -9.984105250371304481e-04
-1.440579956874999880e+03 -1.141765919001650441e-02 1.669762448438408958e-02 -9.630051095683172689e-04
-1.439537569062499870e+03 -1.158273860562467408e-02 1.670473603129547097e-02 -9.211198879124658572e-04
-1.438495181249999860e+03 -1.176786031252962002e-02 1.671881535009341058e-02 -8.746879158362080549e-04
-1.437452793437499849e+03 -1.197438724543645368e-02 1.673794050112164047e-02 -8.264684376597820209e-04
-1.436410405625000067e+03 -1.219637845135590482e-02 1.675822314652338288e-02 -7.796969385623669013e-04
-1.435368017812499829e+03 -1.242892246443007623e-02 1.677717065542852493e-02 -7.384263343222377887e-04
-1.434325629999999819e+03 -1.266959240243631206e-02 1.678986680730696485e-02 -7.088738767961107060e-04
-1.433283242187500036e+03 -1.291677654962201591e-02 1.679376900572391793e-02 -6.961599477060909178e-04
-1.432240854374999572e+03 -1.316931812118333871e-02 1.678924090191546634e-02 -7.029421284433280421e-04
-1.431198466562499789e+03 -1.342218740845589967e-02 1.677360666408175480e-02 -7.316182657125510974e-04
-1.430156078750000006e+03 -1.366804074096926100e-02 1.674585295258883971e-02 -7.820248683952766731e-04
-1.429113690937499769e+03 -1.390193265920339726e-02 1.670819798489273436e-02 -8.519716805760495964e-04
-1.428071303124999986e+03 -1.412593745977305457e-02 1.666192672159490934e-02 -9.413110597129520449e-04
-1.427028915312499521e+03 -1.434469929565823296e-02 1.660823787983725652e-02 -1.049214115096000792e-03
-1.425986527499999966e+03 -1.455436622617031425e-02 1.655214913662413773e-02 -1.168612309539740707e-03
-1.424944139687500183e+03 -1.474785958848494685e-02 1.649874937923005019e-02 -1.291805069658075351e-03
-1.423901751874999718e+03 -1.492347938497520961e-02 1.644937797423189421e-02 -1.416099701980933108e-03
-1.422859364062499935e+03 -1.507674637429719071e-02 1.640390920266522959e-02 -1.539176211415544749e-03
-1.421816976249999698e+03 -1.520523129024894601e-02 1.636007822228051356e-02 -1.659827170065720191e-03
-1.420774588437499915e+03 -1.530811247539832533e-02 1.631622371267256108e-02 -1.775811075348580209e-03
-1.419732200624999905e+03 -1.538224010267964618e-02 1.627332068349606961e-02 -1.882486708142655681e-03
-1.418689812812499667e+03 -1.543069683742133609e-02 1.623405016764489089e-02 -1.976886361402744718e-03
-1.417647424999999885e+03 -1.545517960621674292e-02 1.620182998156810550e-02 -2.056000126091807236e-03
-1.416605037187499875e+03 -1.545326653783601727e-02 1.618023669229493727e-02 -2.115757383493943860e-03
-1.415562649374999637e+03 -1.542495991293478703e-02 1.617342048801051480e-02 -2.152022866659645921e-03
-1.414520261562499854e+03 -1.537243686780209555e-02 1.618118813214617854e-02 -2.164587792905511149e-03
-1.413477873749999844e+03 -1.530225325100635810e-02 1.620033555403437367e-02 -2.156909392480792047e-03
-1.412435485937499834e+03 -1.522120028419773029e-02 1.622887241771772682e-02 -2.132858563364432858e-03
-1.411393098124999824e+03 -1.513046715812269537e-02 1.626471131595701863e-02 -2.095703778877064816e-03
-1.410350710312500041e+03 -1.503513787929611385e-02 1.630504824946703638e-02 -2.050143895570503538e-03
-1.409308322499999804e+03 -1.493863385606863763e-02 1.634855602974463057e-02 -1.999621575100743540e-03
-1.408265934687499794e+03 -1.484120208104728646e-02 1.639427675336627491e-02 -1.946215999999440296e-03
-1.407223546875000011e+03 -1.474830768168417135e-02 1.643889476751134865e-02 -1.894970692630385716e-03
-1.406181159062500001e+03 -1.466794100332577226e-02 1.647731975832705462e-02 -1.851571950267159438e-03
-1.405138771249999763e+03 -1.460847746392485678e-02 1.650356212730031205e-02 -1.821416695313015678e-03
-1.404096383437499753e+03 -1.457185146953991241e-02 1.651327616313948143e-02 -1.808022119465573126e-03
-1.403053995624999970e+03 -1.455445769079037263e-02 1.650508264510881090e-02 -1.812520922550828022e-03
-1.402011607812500188e+03 -1.455664403500561872e-02 1.648020027802987036e-02 -1.835346128995092672e-03
-1.400969219999999950e+03 -1.458599779972995919e-02 1.644155625426847733e-02 -1.876391415609205728e-03
-1.399926832187499940e+03 -1.465095587477420122e-02 1.639013165001746222e-02 -1.937094622584892810e-03
-1.398884444375000157e+03 -1.475167092712628865e-02 1.632633717297779508e-02 -2.018245902362395851e-03
-1.397842056562499693e+03 -1.488069181960456448e-02 1.625409831041202749e-02 -2.116586808659397852e-03
-1.396799668749999910e+03 -1.503374078902517882e-02 1.617766231051927239e-02 -2.229390104499113720e-03
-1.395757280937500127e+03 -1.521034827450021970e-02 1.609625740627511695e-02 -2.357827618074318995e-03
-1.394714893124999890e+03 -1.540889431352271584e-02 1.600912073327799903e-02 -2.501106405982059504e-03
-1.393672505312499879e+03 -1.563076875203747371e-02 1.591798925955222044e-02 -2.655234233080713390e-03
-1.392630117499999642e+03 -1.587693165055282032e-02 1.582379582356245595e-02 -2.817005519522347481e-03
-1.391587729687499859e+03 -1.614198863467423625e-02 1.573068674880226739e-02 -2.980274593487447325e-03
-1.390545341875000076e+03 -1.642055431144959915e-02 1.564365615021696965e-02 -3.139098675700093856e-03
-1.389502954062499839e+03 -1.670930735629031286e-02 1.556414352861985005e-02 -3.291938113771484750e-03
-1.388460566249999829e+03 -1.700164676902637950e-02 1.549514998206043964e-02 -3.435441219004376281e-03
-1.387418178437499591e+03 -1.728779215629435914e-02 1.544041140682145610e-02 -3.563829852934010441e-03
-1.386375790624999809e+03 -1.755929971192598041e-02 1.540011034596102182e-02 -3.674340642988147866e-03
-1.385333402812499799e+03 -1.781221738436723073e-02 1.536968565606129655e-02 -3.769850907574080496e-03
-1.384291015000000016e+03 -1.804302412279406437e-02 1.534684024698282356e-02 -3.852235546857664481e-03
-1.383248627187499778e+03 -1.824847378879543291e-02 1.532903729605083511e-02 -3.923309899393165670e-03
-1.382206239374999768e+03 -1.843061313750497809e-02 1.530981345754944475e-02 -3.987026477519452217e-03
-1.381163851562499758e+03 -1.859068155370805636e-02 1.528785322450676443e-02 -4.043470048704516512e-03
-1.380121463750000203e+03 -1.872869111470606973e-02 1.526493392393325418e-02 -4.092605631627705028e-03
-1.379079075937499965e+03 -1.884527050832576073e-02 1.524140337911640553e-02 -4.136954494570478300e-03
-1.378036688124999955e+03 -1.894114838194401254e-02 1.521559508549901255e-02 -4.178983264608884980e-03
-1.376994300312499945e+03 -1.901938199632864299e-02 1.518590531415293411e-02 -4.219662058314211858e-03
-1.375951912499999708e+03 -1.907821620514213445e-02 1.514999704795895463e-02 -4.260689460287194440e-03
-1.374909524687499925e+03 -1.911690268442795687e-02 1.510462955045945369e-02 -4.305489010218153598e-03
-1.373867136874999915e+03 -1.913807119424559139e-02 1.505061517133085731e-02 -4.354691294392134746e-03
-1.372824749062500132e+03 -1.914116193220994494e-02 1.499202205727410801e-02 -4.406299736107700642e-03
-1.371782361249999667e+03 -1.912756614927238821e-02 1.493176707746614318e-02 -4.459265025542335191e-03
-1.370739973437499884e+03 -1.910490620222137295e-02 1.487052904290196362e-02 -4.514338428831604459e-03
-1.369697585624999874e+03 -1.907891178431299350e-02 1.480751714845797776e-02 -4.572027937859267886e-03
-1.368655197812499864e+03 -1.905358901680143102e-02 1.474166952684476291e-02 -4.631692523631449586e-03
-1.367612809999999854e+03 -1.903505436094951944e-02 1.467277679518135848e-02 -4.692705260019321319e-03
-1.366570422187499844e+03 -1.902665326554511468e-02 1.460257055621399548e-02 -4.754386627084172118e-03
-1.365528034374999834e+03 -1.903126393584734372e-02 1.453356035421895891e-02 -4.816254079408968831e-03
-1.364485646562500051e+03 -1.904891930857691498e-02 1.446822948438118185e-02 -4.876296219350756758e-03
-1.363443258749999814e+03 -1.907758900461105703e-02 1.441004868644222420e-02 -4.932036143636906074e-03
-1.362400870937499803e+03 -1.911969091508461047e-02 1.436191480642347133e-02 -4.982929231619311929e-03
-1.361358483124999566e+03 -1.917875950650678799e-02 1.432384336650120368e-02 -5.029724559925879274e-03
-1.360316095312499783e+03 -1.924902337296360497e-02 1.429535928219441594e-02 -5.071054294560408369e-03
-1.359273707500000000e+03 -1.931665647068498901e-02 1.427854056010098918e-02 -5.102016756050368161e-03
-1.358231319687499763e+03 -1.937610816490859325e-02 1.427322786633301518e-02 -5.120052439720041565e-03
-1.357188931875000208e+03 -1.942783103852772225e-02 1.427376893867214960e-02 -5.127815462745022833e-03
-1.356146544062499970e+03 -1.946987825792762319e-02 1.427636704076007054e-02 -5.127935286558516631e-03
-1.355104156249999960e+03 -1.950121492409943522e-02 1.428248434348123284e-02 -5.118898158006174315e-03
-1.354061768437500177e+03 -1.951928730053301489e-02 1.429256226151505264e-02 -5.099879474870299204e-03
-1.353019380624999712e+03 -1.951854334533442356e-02 1.430366319534605302e-02 -5.073616818856882885e-03
-1.351976992812499930e+03 -1.949321197973540032e-02 1.431090282128450950e-02 -5.043068135077683790e-03
-1.350934604999999692e+03 -1.944220087396325916e-02 1.430893579086274514e-02 -5.013013103552343974e-03
-1.349892217187499909e+03 -1.937117900944910001e-02 1.429480928573229233e-02 -4.988002020918327027e-03
-1.348849829375000127e+03 -1.928539169470967415e-02 1.426717990498876758e-02 -4.969258021111947095e-03
-1.347807441562499889e+03 -1.918615271144501200e-02 1.422245778502256343e-02 -4.959044592834277454e-03
-1.346765053749999879e+03 -1.907386094424546805e-02 1.415759148504960353e-02 -4.960625441667648391e-03
-1.345722665937499642e+03 -1.895089094574937266e-02 1.407088350544866140e-02 -4.977161134334511308e-03
-1.344680278124999859e+03 -1.881790395575893074e-02 1.396259341017962001e-02 -5.008913326239244207e-03
-1.343637890312499849e+03 -1.867692523057640219e-02 1.383542117338017879e-02 -5.054083729017244155e-03
-1.342595502499999611e+03 -1.853677249166608976e-02 1.369294017145131909e-02 -5.111713377560202221e-03
-1.341553114687499829e+03 -1.840686556536464194e-02 1.354036172398809940e-02 -5.180855854248816485e-03
-1.340510726874999818e+03 -1.829004508385419572e-02 1.338158213150479441e-02 -5.259629998769542805e-03
-1.339468339062499808e+03 -1.817667824194742557e-02 1.321960241211509249e-02 -5.342529166612822004e-03
-1.338425951249999798e+03 -1.806110398178679965e-02 1.306079937587925274e-02 -5.423499590362083032e-03
-1.337383563437499788e+03 -1.794805610439880253e-02 1.290961977935153361e-02 -5.502531025574475439e-03
-1.336341175624999778e+03 -1.783826620442157188e-02 1.276849654725253913e-02 -5.580130018681055820e-03
-1.335298787812499768e+03 -1.773613775640762655e-02 1.264013123928738047e-02 -5.654735067528349375e-03
-1.334256399999999758e+03 -1.764839916506381196e-02 1.252493843681060960e-02 -5.724662138849387870e-03
-1.333214012187500202e+03 -1.757506455752040272e-02 1.242430795548381435e-02 -5.787971149365127299e-03
-1.332171624374999965e+03 -1.751350034520583049e-02 1.233889389077053381e-02 -5.842866729937230830e-03
-1.331129236562500182e+03 -1.746080203101178785e-02 1.226832481479159763e-02 -5.886540234179538610e-03
-1.330086848750000172e+03 -1.741758724856128440e-02 1.221312917782927526e-02 -5.917094262219365491e-03
-1.329044460937499935e+03 -1.738377218271080701e-02 1.217181913237639322e-02 -5.934149763639426541e-03
-1.328002073124999924e+03 -1.735689646718334769e-02 1.214225588264923952e-02 -5.939499208135821939e-03
-1.326959685312499687e+03 -1.733483334716851704e-02 1.212474196185885089e-02 -5.934795542334281304e-03
-1.325917297499999904e+03 -1.732014772610777215e-02 1.211852297405501509e-02 -5.921183646002041792e-03
-1.324874909687500121e+03 -1.731925337105544999e-02 1.212149417057294641e-02 -5.903189128522912457e-03
-1.323832521874999884e+03 -1.733200687065317852e-02 1.213227890506732298e-02 -5.885218719349572317e-03
-1.322790134062499874e+03 -1.736071948942904952e-02 1.214734473881460934e-02 -5.870587335728369612e-03
-1.321747746249999864e+03 -1.741159597468583745e-02 1.216210095038435315e-02 -5.863185274984771857e-03
-1.320705358437499854e+03 -1.748873367079910313e-02 1.217353385580643467e-02 -5.865145408627033680e-03
-1.319662970625000071e+03 -1.758886076471485177e-02 1.218059192465544525e-02 -5.875284036926668903e-03
-1.318620582812499606e+03 -1.770950760486682957e-02 1.218361400374876058e-02 -5.892781425855660345e-03
-1.317578194999999823e+03 -1.785287398664693256e-02 1.218571940073678514e-02 -5.917928352459403060e-03
-1.316535807187499813e+03 -1.801734497707139018e-02 1.218906494663856213e-02 -5.950652493686939271e-03
-1.315493419374999803e+03 -1.819939749661451597e-02 1.219360753892041391e-02 -5.990824970341888933e-03
-1.314451031562499793e+03 -1.839594282424596508e-02 1.220142898640003658e-02 -6.036683888954366001e-03
-1.313408643749999783e+03 -1.860451608460435627e-02 1.221345650953728490e-02 -6.087025418358564186e-03
-1.312366255937499773e+03 -1.882364767994119600e-02 1.223251842415335085e-02 -6.139229914253375650e-03
-1.311323868124999763e+03 -1.905639636853148286e-02 1.226390870760886084e-02 -6.189886414259319035e-03
-1.310281480312499980e+03 -1.930260832850863584e-02 1.230924406832197872e-02 -6.236865477633692437e-03
-1.309239092499999970e+03 -1.955474393150453266e-02 1.236788289084869708e-02 -6.278096523583839850e-03
-1.308196704687499960e+03 -1.980850325680581434e-02 1.243939080285883826e-02 -6.313493888445048316e-03
-1.307154316875000177e+03 -2.006359911028646539e-02 1.252290343421254455e-02 -6.343440664012168703e-03
-1.306111929062499939e+03 -2.031654187894496241e-02 1.261608639756287009e-02 -6.367111917608674759e-03
-1.305069541249999929e+03 -2.056510982448465572e-02 1.271885065094219107e-02 -6.382515882233393174e-03
-1.304027153437500147e+03 -2.080608115489365403e-02 1.283137259229714944e-02 -6.387490552287582862e-03
-1.302984765624999682e+03 -2.103248938467025542e-02 1.294907037245899423e-02 -6.382566490767698289e-03
-1.301942377812499899e+03 -2.123264663753199333e-02 1.306779557676967726e-02 -6.367526017046063434e-03
-1.300899989999999889e+03 -2.139920086238923311e-02 1.318486398254629932e-02 -6.341853159856982412e-03
-1.299857602187499879e+03 -2.153424301951979009e-02 1.329797753744961508e-02 -6.306982907833218362e-03
-1.298815214374999869e+03 -2.164572644680148872e-02 1.340321590650558198e-02 -6.268027570277939255e-03
-1.297772826562499858e+03 -2.173701708632447271e-02 1.349276867640815565e-02 -6.230561476526000862e-03
-1.296730438749999848e+03 -2.180476502838060368e-02 1.356258023668872360e-02 -6.193825784755679735e-03
-1.295688050937499838e+03 -2.184918803552188607e-02 1.361181809730410350e-02 -6.156383899119865014e-03
-1.294645663124999828e+03 -2.186723668037417190e-02 1.364170014193886483e-02 -6.116365805600761790e-03
-1.293603275312499818e+03 -2.185512480525287834e-02 1.365446324901308482e-02 -6.072676863168292860e-03
-1.292560887499999581e+03 -2.181794948912238463e-02 1.364911779075843323e-02 -6.028101042709190470e-03
-1.291518499687499798e+03 -2.176600124207802092e-02 1.362458112098719615e-02 -5.985516239170233718e-03
-1.290476111874999788e+03 -2.170235153710326631e-02 1.358097922717187850e-02 -5.945195475693991483e-03
-1.289433724062499778e+03 -2.162251979344753661e-02 1.351891470281938422e-02 -5.907018819171137164e-03
-1.288391336249999767e+03 -2.152627519565192618e-02 1.343951810914207484e-02 -5.872781096111665163e-03
-1.287348948437499985e+03 -2.141460298387630815e-02 1.334499924425914912e-02 -5.842269784642565092e-03
-1.286306560624999975e+03 -2.129144063532377798e-02 1.324008935437941993e-02 -5.813366789870501837e-03
-1.285264172812500192e+03 -2.116139373783403402e-02 1.313091103118683642e-02 -5.785510493720461868e-03
-1.284221784999999954e+03 -2.101969217238528267e-02 1.302177985070357424e-02 -5.756203376853553239e-03
-1.283179397187499944e+03 -2.086961416452807680e-02 1.291498949390224200e-02 -5.724884195605482728e-03
-1.282137009374999934e+03 -2.071815906082611833e-02 1.281348778174956453e-02 -5.692971701391364922e-03
-1.281094621562500151e+03 -2.056765295143172731e-02 1.271942853278060226e-02 -5.661268499658274507e-03
-1.280052233749999914e+03 -2.041687267229398348e-02 1.263398532497888270e-02 -5.630869420946713402e-03
-1.279009845937499904e+03 -2.027060165523114285e-02 1.255748103452133252e-02 -5.604388536195126572e-03
-1.277967458124999894e+03 -2.013741265868834035e-02 1.248854642590554835e-02 -5.586079404840690356e-03
-1.276925070312500111e+03 -2.001729533890508547e-02 1.242654771357242643e-02 -5.576354591119035177e-03
-1.275882682499999873e+03 -1.991231446848541406e-02 1.237444209666964737e-02 -5.571678253925450158e-03
-1.274840294687499863e+03 -1.982752725747556621e-02 1.233362265423920343e-02 -5.571061172357077811e-03
-1.273797906874999853e+03 -1.976939294335137987e-02 1.230077892505428323e-02 -5.576949388340824224e-03
-1.272755519062499616e+03 -1.973973161077188440e-02 1.227448945360783139e-02 -5.588055918437422227e-03
-1.271713131249999833e+03 -1.973684907901744265e-02 1.225425502116085467e-02 -5.602015706849345668e-03
-1.270670743437499823e+03 -1.975786921411343960e-02 1.223827630996429314e-02 -5.619320758743223329e-03
-1.269628355624999813e+03 -1.980076596159097493e-02 1.222345711727639873e-02 -5.642090714232364003e-03
-1.268585967812499803e+03 -1.986641872286973309e-02 1.220752981693937027e-02 -5.671167490384607449e-03
-1.267543579999999793e+03 -1.994856084603518695e-02 1.219022558788417782e-02 -5.704041854061244442e-03
-1.266501192187499782e+03 -2.003843248538924801e-02 1.216955459461839355e-02 -5.739536007050266564e-03
-1.265458804374999772e+03 -2.013166393683904140e-02 1.214458894643843240e-02 -5.776710113066218719e-03
-1.264416416562499990e+03 -2.022489468276016805e-02 1.211654232226415384e-02 -5.813156694555513676e-03
-1.263374028749999979e+03 -2.032081409831726360e-02 1.208593162999923448e-02 -5.849843690906408010e-03
-1.262331640937499969e+03 -2.042194790231942336e-02 1.205216342660649954e-02 -5.888877896252134835e-03
-1.261289253125000187e+03 -2.053277922985882742e-02 1.201467891089902373e-02 -5.930431179895346780e-03
-1.260246865312499949e+03 -2.065148282054666065e-02 1.197616830861731804e-02 -5.970852120531829760e-03
-1.259204477499999939e+03 -2.076818917314943169e-02 1.193824632648631152e-02 -6.008176855818383663e-03
-1.258162089687499929e+03 -2.088013724816397548e-02 1.190088699864742978e-02 -6.043321473374651046e-03
-1.257119701874999919e+03 -2.098467734739234078e-02 1.186497149275894496e-02 -6.075493296677601275e-03
-1.256077314062499909e+03 -2.108048568586957591e-02 1.183110356316568676e-02 -6.104539814542711898e-03
-1.255034926249999899e+03 -2.116683626674109933e-02 1.179991585386627913e-02 -6.130635114744088961e-03
-1.253992538437499888e+03 -2.124411844351504347e-02 1.177163454965806690e-02 -6.154237927866801523e-03
-1.252950150624999878e+03 -2.131113751540573281e-02 1.174569654891254034e-02 -6.176548016145675529e-03
-1.251907762812499868e+03 -2.136401586421646931e-02 1.172261551499273989e-02 -6.197121381671813825e-03
-1.250865374999999858e+03 -2.140046694367219934e-02 1.170362720137646355e-02 -6.216397216371041118e-03
-1.249822987187499848e+03 -2.142776549801569605e-02 1.168862511552960087e-02 -6.238562162981352820e-03
-1.248780599374999838e+03 -2.145707511454728739e-02 1.167618261839565783e-02 -6.267298173320451880e-03
-1.247738211562499828e+03 -2.149188865478543833e-02 1.166716338137946396e-02 -6.302047486739291091e-03
-1.246695823749999818e+03 -2.153743862118316990e-02 1.166164779058411274e-02 -6.343335340288589266e-03
-1.245653435937499808e+03 -2.159571458835529353e-02 1.165590606499921321e-02 -6.392098580769737561e-03
-1.244611048124999797e+03 -2.166178031905579421e-02 1.164754532242390228e-02 -6.445438953966993456e-03
-1.243568660312499787e+03 -2.173378803280450258e-02 1.163650671471505235e-02 -6.500478540713757261e-03
-1.242526272499999550e+03 -2.180829742113530798e-02 1.162322978067793951e-02 -6.553973858056454278e-03
-1.241483884687499767e+03 -2.188061794555797371e-02 1.160571612606503371e-02 -6.603823853869558377e-03
-1.240441496874999984e+03 -2.194289716255785894e-02 1.158466899450752083e-02 -6.646482014526043994e-03
-1.239399109062499974e+03 -2.198370030760164046e-02 1.156327410387632607e-02 -6.675858518765776656e-03
-1.238356721249999964e+03 -2.199482253170746346e-02 1.154171279803187580e-02 -6.689503353530735358e-03
-1.237314333437499954e+03 -2.197625141108050864e-02 1.151886538800319520e-02 -6.688667850973372200e-03
-1.236271945624999944e+03 -2.193482830290111041e-02 1.149232747143597369e-02 -6.677177725635965663e-03
-1.235229557812500161e+03 -2.187496076046485313e-02 1.145956646016516207e-02 -6.658603427534709809e-03
-1.234187169999999924e+03 -2.180126452021016389e-02 1.142084167118996227e-02 -6.633518879902042427e-03
-1.233144782187499914e+03 -2.171301296293635247e-02 1.137882967404740819e-02 -6.600820323712535374e-03
-1.232102394374999903e+03 -2.160750029919335929e-02 1.133549642491644451e-02 -6.560348696770275725e-03
-1.231060006562500121e+03 -2.148725030759461932e-02 1.129036230706612076e-02 -6.515441340802731809e-03
-1.230017618749999883e+03 -2.135710692799003968e-02 1.124194571478246904e-02 -6.469905976619372799e-03
-1.228975230937499873e+03 -2.121787028744923087e-02 1.119169030263909501e-02 -6.424723952725387537e-03
-1.227932843124999863e+03 -2.106829326799431953e-02 1.114175820746288008e-02 -6.381056021015405963e-03
-1.226890455312499626e+03 -2.091185807159841661e-02 1.109337978752917078e-02 -6.340329698892744476e-03
-1.225848067499999843e+03 -2.076129395326105007e-02 1.105006654007381281e-02 -6.303984071013308405e-03
-1.224805679687499833e+03 -2.063043947261889582e-02 1.101487125049217808e-02 -6.273889239805510894e-03
-1.223763291874999823e+03 -2.052133851045444962e-02 1.098666585191989710e-02 -6.250833656254595715e-03
-1.222720904062499812e+03 -2.043391018898388020e-02 1.096324396455619285e-02 -6.235347574490237091e-03
-1.221678516249999802e+03 -2.037077617445408328e-02 1.094661983458057770e-02 -6.225776690049060133e-03
-1.220636128437499792e+03 -2.032323392882560281e-02 1.093918397152249429e-02 -6.220393924399789630e-03
-1.219593740624999782e+03 -2.028454454418997938e-02 1.094018740013701953e-02 -6.219980992164493745e-03
-1.218551352812499772e+03 -2.026213282469515112e-02 1.094897567309476884e-02 -6.224292751323299774e-03
-1.217508964999999989e+03 -2.026106960180027242e-02 1.096509202320085537e-02 -6.232712882969247692e-03
-1.216466577187499979e+03 -2.028751343306306118e-02 1.099027509935626874e-02 -6.245797432272368922e-03
-1.215424189374999969e+03 -2.033958579014515100e-02 1.102641526744816899e-02 -6.260739909022231160e-03
-1.214381801562499959e+03 -2.041318564953771564e-02 1.107196188279389003e-02 -6.276140514495731973e-03
-1.213339413749999949e+03 -2.051096293551295940e-02 1.112337336311065503e-02 -6.293840078627845752e-03
-1.212297025937499939e+03 -2.063235022687241391e-02 1.117872190989296043e-02 -6.313217733148264628e-03
-1.211254638124999929e+03 -2.078043312064566800e-02 1.123538941957880413e-02 -6.334571051732068060e-03
-1.210212250312499918e+03 -2.095143363376666262e-02 1.128977836539915916e-02 -6.357874990022020431e-03
-1.209169862500000136e+03 -2.113103411921017638e-02 1.133967405441634047e-02 -6.381564571984452150e-03
-1.208127474687499898e+03 -2.130954592899531388e-02 1.138318978108356257e-02 -6.403721274629146920e-03
-1.207085086874999888e+03 -2.148508596355202388e-02 1.141817785213136531e-02 -6.424228138540486084e-03
-1.206042699062499878e+03 -2.165611519316329447e-02 1.144295066240342239e-02 -6.443321001519573647e-03
-1.205000311250000095e+03 -2.181948784915668099e-02 1.145772894491861420e-02 -6.460974901075204439e-03
-1.203957923437499858e+03 -2.197408764002296497e-02 1.146409380219179722e-02 -6.477543439346282114e-03
-1.202915535624999848e+03 -2.212274302640405976e-02 1.146210329195780121e-02 -6.494148462539552601e-03
-1.201873147812499838e+03 -2.226203782802537931e-02 1.145108352829210356e-02 -6.510543888821815339e-03
-1.200830759999999827e+03 -2.238323233264831111e-02 1.143255991083170012e-02 -6.525580690514028344e-03
-1.199788372187499817e+03 -2.248427549802100786e-02 1.140355924792751420e-02 -6.543253576385896220e-03
-1.198745984374999807e+03 -2.257020498059134073e-02 1.136029411900725192e-02 -6.568701174812473231e-03
-1.197703596562499797e+03 -2.264752062406571315e-02 1.130572360947316134e-02 -6.601869490603196750e-03
-1.196661208749999560e+03 -2.270879743988865607e-02 1.124545095323727095e-02 -6.636195158159934916e-03
-1.195618820937499777e+03 -2.274447063834525440e-02 1.118165129931358165e-02 -6.666601257547534812e-03
-1.194576433124999994e+03 -2.275836408665593211e-02 1.111490984453731255e-02 -6.694530445902182984e-03
-1.193534045312499984e+03 -2.275456425836469565e-02 1.104842875359265779e-02 -6.720921160307037102e-03
-1.192491657499999747e+03 -2.273754564753018362e-02 1.098366514571993274e-02 -6.748191452523061296e-03
-1.191449269687499964e+03 -2.272129201815244887e-02 1.092127613170333113e-02 -6.782300801336622713e-03
-1.190406881874999954e+03 -2.271914494915858174e-02 1.086245016524984425e-02 -6.827315421847227755e-03
-1.189364494062499944e+03 -2.273813381858725766e-02 1.080658892293646749e-02 -6.885197670645518304e-03
-1.188322106249999933e+03 -2.278676359776495713e-02 1.075238482013731942e-02 -6.956430301649205172e-03
-1.187279718437499923e+03 -2.287105157670244610e-02 1.069857944122479254e-02 -7.040690606386343538e-03
-1.186237330624999913e+03 -2.299320197488992010e-02 1.064335774973065862e-02 -7.138439207707109220e-03
-1.185194942812500130e+03 -2.314581771319484602e-02 1.058387128062947963e-02 -7.248611916013487574e-03
-1.184152554999999893e+03 -2.332127266817352745e-02 1.051913718744302076e-02 -7.369436186933742833e-03
-1.183110167187499883e+03 -2.352080928617524339e-02 1.045262771909218416e-02 -7.499275487141137883e-03
-1.182067779374999873e+03 -2.374477968034101327e-02 1.038899788952299397e-02 -7.634927898626497553e-03
-1.181025391562500090e+03 -2.399413943313991743e-02 1.032993111589319835e-02 -7.775525717740843466e-03
-1.179983003749999853e+03 -2.427161337220403586e-02 1.027625629619881645e-02 -7.919959863698316713e-03
-1.178940615937499842e+03 -2.457775205935882820e-02 1.022640757855881877e-02 -8.067696484742403404e-03
-1.177898228124999832e+03 -2.490884800004892000e-02 1.017835519333157475e-02 -8.219389425897121945e-03
-1.176855840312499822e+03 -2.525866681958669965e-02 1.013310166589228775e-02 -8.371839910211084299e-03
-1.175813452499999812e+03 -2.562005426035954617e-02 1.008988331029676486e-02 -8.522023650934915442e-03
-1.174771064687499802e+03 -2.598950362067636854e-02 1.004555000730765132e-02 -8.671685036868255134e-03
-1.173728676874999792e+03 -2.636147287692794036e-02 9.996609368292268261e-03 -8.822036953566300688e-03
-1.172686289062499782e+03 -2.672743652142988563e-02 9.942276146021611360e-03 -8.971200194495642169e-03
-1.171643901249999999e+03 -2.708367037683692691e-02 9.883379345194773236e-03 -9.117687139299737731e-03
-1.170601513437499989e+03 -2.742588854889453989e-02 9.819948716792308019e-03 -9.260907212298134447e-03
-1.169559125624999979e+03 -2.775166244766311824e-02 9.753035041564040580e-03 -9.398833667731492161e-03
-1.168516737812499969e+03 -2.806255058472352515e-02 9.684976930744989415e-03 -9.528358386434386887e-03
[truncated: 620,082 more chars]
