# Supplementary material for: Multipolar electric and magnetic contributions to sum-frequency generation spectra reveal biaxial interfacial water structure
Source: Nat Commun. 2026 May 13;17:4333. doi: 10.1038/s41467-026-72345-4 (PMC13172427; doi:10.1038/s41467-026-72345-4)
Supplement: Supplementary file 3 — Source data [file 41467_2026_72345_MOESM3_ESM.zip › SourceData/Fig5(c-j).txt]

z f eps_xx_i eps_zz_i
-4.375665337217700568e+00 4.679255911823647189e-03 6.043309950083832760e+00 3.948098591680049285e+00
-3.875666290892016974e+00 4.679255911823647189e-03 5.873183490423494746e+00 3.412664608752354667e+00
-3.375666290892016974e+00 4.679255911823647189e-03 5.789638972902286795e+00 4.653613039659240336e+00
-2.875666290892016974e+00 4.679255911823647189e-03 5.854994246945648406e+00 4.749726123017953050e+00
-2.375667244566333380e+00 4.679255911823647189e-03 6.167783837882008235e+00 5.070645395858036864e+00
-1.875667244566333380e+00 4.679255911823647189e-03 6.360848800489198318e+00 4.006055178500004921e+00
-1.375667244566333380e+00 4.679255911823647189e-03 6.167326143761498791e+00 4.239156787935443482e+00
-8.756672445663333804e-01 4.679255911823647189e-03 5.309853230670649182e+00 6.695544313656317748e+00
-3.756681982406497866e-01 4.679255911823647189e-03 4.153250941799337959e+00 3.235325000922846694e+00
1.243318017593502134e-01 4.679255911823647189e-03 2.714907871130858297e+00 2.105244094282345824e+00
6.243318017593502134e-01 4.679255911823647189e-03 1.474694028730790141e+00 8.529785647023415684e-01
1.124331801759350213e+00 4.679255911823647189e-03 6.549043880842637666e-01 3.865497211809757472e-01
1.624330848085033807e+00 4.679255911823647189e-03 2.303038850892481226e-01 1.317964301999282328e-01
2.124330848085033807e+00 4.679255911823647189e-03 5.084571175243328411e-02 4.488242575866833312e-02
2.624330848085033807e+00 4.679255911823647189e-03 9.847583270328396851e-03 1.711844475269152718e-02
-4.375665337217700568e+00 1.403776773547093897e-02 2.389727168037946825e+01 1.699154357806345317e+01
-3.875666290892016974e+00 1.403776773547093897e-02 2.333823424684046444e+01 1.458259639949852371e+01
-3.375666290892016974e+00 1.403776773547093897e-02 2.318733892572201682e+01 1.822687304505714678e+01
-2.875666290892016974e+00 1.403776773547093897e-02 2.334356770725300478e+01 2.098003914399726000e+01
-2.375667244566333380e+00 1.403776773547093897e-02 2.463634555490798661e+01 2.133516367812217140e+01
-1.875667244566333380e+00 1.403776773547093897e-02 2.497854945320699116e+01 1.910936086677499191e+01
-1.375667244566333380e+00 1.403776773547093897e-02 2.417941804052951937e+01 2.031586224672427576e+01
-8.756672445663333804e-01 1.403776773547093897e-02 2.079024225191120578e+01 2.809005035948563034e+01
-3.756681982406497866e-01 1.403776773547093897e-02 1.594660785235188349e+01 1.445114466416494814e+01
1.243318017593502134e-01 1.403776773547093897e-02 1.024431721757472147e+01 9.713888196609492098e+00
6.243318017593502134e-01 1.403776773547093897e-02 5.740666962873203438e+00 4.275000784843695278e+00
1.124331801759350213e+00 1.403776773547093897e-02 2.589416149782322929e+00 2.111701913569216771e+00
1.624330848085033807e+00 1.403776773547093897e-02 9.943085611510495969e-01 8.849497245328646899e-01
2.124330848085033807e+00 1.403776773547093897e-02 2.219601349317493755e-01 3.533584975789069160e-01
2.624330848085033807e+00 1.403776773547093897e-02 4.015443882361325462e-02 1.365618571038506590e-01
-4.375665337217700568e+00 2.339627955911823334e-02 1.619575862726890136e+01 1.438665316954800488e+01
-3.875666290892016974e+00 2.339627955911823334e-02 1.612718856688231739e+01 1.294635625370014864e+01
-3.375666290892016974e+00 2.339627955911823334e-02 1.626650998470364229e+01 1.486892239910044466e+01
-2.875666290892016974e+00 2.339627955911823334e-02 1.645740709949303238e+01 1.872769258335716103e+01
-2.375667244566333380e+00 2.339627955911823334e-02 1.659474265439479623e+01 1.666517392376264439e+01
-1.875667244566333380e+00 2.339627955911823334e-02 1.652348274793726901e+01 2.117681661567256413e+01
-1.375667244566333380e+00 2.339627955911823334e-02 1.583310223219642232e+01 2.284793093700271172e+01
-8.756672445663333804e-01 2.339627955911823334e-02 1.316512797211901287e+01 2.137262289208353039e+01
-3.756681982406497866e-01 2.339627955911823334e-02 9.899867087662256537e+00 1.451655502643313511e+01
1.243318017593502134e-01 2.339627955911823334e-02 6.203178009291114847e+00 9.347154435598232780e+00
6.243318017593502134e-01 2.339627955911823334e-02 3.861809902608835277e+00 5.087942138527123070e+00
1.124331801759350213e+00 2.339627955911823334e-02 1.815668425709515921e+00 2.994946665747900916e+00
1.624330848085033807e+00 2.339627955911823334e-02 8.331873068621992173e-01 1.570395082618690763e+00
2.124330848085033807e+00 2.339627955911823334e-02 3.335365785721516318e-01 6.933440966785411330e-01
2.624330848085033807e+00 2.339627955911823334e-02 6.176833212942637458e-02 2.919777021167982434e-01
-4.375665337217700568e+00 3.275479138276552599e-02 1.651502297189993129e+01 1.359383060634437790e+01
-3.875666290892016974e+00 3.275479138276552599e-02 1.669991857778775923e+01 1.145742342927731627e+01
-3.375666290892016974e+00 3.275479138276552599e-02 1.624921595562128118e+01 1.931024552690956853e+01
-2.875666290892016974e+00 3.275479138276552599e-02 1.671218385558280417e+01 1.886109147705011679e+01
-2.375667244566333380e+00 3.275479138276552599e-02 1.570095009473105385e+01 1.696158218382754868e+01
-1.875667244566333380e+00 3.275479138276552599e-02 1.643522805777277185e+01 2.314147031835922519e+01
-1.375667244566333380e+00 3.275479138276552599e-02 1.588574420095854656e+01 2.369541264885486243e+01
-8.756672445663333804e-01 3.275479138276552599e-02 1.305170157633610906e+01 2.002304768576469840e+01
-3.756681982406497866e-01 3.275479138276552599e-02 1.020666021315843430e+01 1.635482897237194067e+01
1.243318017593502134e-01 3.275479138276552599e-02 6.548210133632757390e+00 1.010128398779046144e+01
6.243318017593502134e-01 3.275479138276552599e-02 4.072285524342869500e+00 5.918570417855614885e+00
1.124331801759350213e+00 3.275479138276552599e-02 2.327326532295346695e+00 3.534462359810607968e+00
1.624330848085033807e+00 3.275479138276552599e-02 1.073636377203663894e+00 1.976864790472750988e+00
2.124330848085033807e+00 3.275479138276552599e-02 5.418359861214560036e-01 9.110330544964150290e-01
2.624330848085033807e+00 3.275479138276552599e-02 8.920649081762743737e-02 4.305862566079726728e-01
-4.375665337217700568e+00 4.211330320641282904e-02 1.744654713717958927e+01 1.408751128130798769e+01
-3.875666290892016974e+00 4.211330320641282904e-02 1.723849300734207546e+01 8.235670406334206106e+00
-3.375666290892016974e+00 4.211330320641282904e-02 1.770470742542469011e+01 1.975272218166898597e+01
-2.875666290892016974e+00 4.211330320641282904e-02 1.660855081108459785e+01 1.896869801312265125e+01
-2.375667244566333380e+00 4.211330320641282904e-02 1.666606896642720415e+01 1.796421426123806597e+01
-1.875667244566333380e+00 4.211330320641282904e-02 1.637006947872335161e+01 2.511428182579126300e+01
-1.375667244566333380e+00 4.211330320641282904e-02 1.646395729496422788e+01 2.060898411973775168e+01
-8.756672445663333804e-01 4.211330320641282904e-02 1.424039982301626139e+01 2.176826893464853185e+01
-3.756681982406497866e-01 4.211330320641282904e-02 1.082595251027300165e+01 1.949119476121373751e+01
1.243318017593502134e-01 4.211330320641282904e-02 6.553823296007831090e+00 1.137166753615514736e+01
6.243318017593502134e-01 4.211330320641282904e-02 3.537812427078014021e+00 6.412213813412524388e+00
1.124331801759350213e+00 4.211330320641282904e-02 2.897150353650938204e+00 3.817937676895154731e+00
1.624330848085033807e+00 4.211330320641282904e-02 1.366472747775439034e+00 2.283554664890280694e+00
2.124330848085033807e+00 4.211330320641282904e-02 7.010096106055513365e-01 1.176949948690698466e+00
2.624330848085033807e+00 4.211330320641282904e-02 2.164068406760759067e-01 5.264428646862527872e-01
-4.375665337217700568e+00 5.147181503006011127e-02 1.899048957185297581e+01 1.712453199606713028e+01
-3.875666290892016974e+00 5.147181503006011127e-02 1.770075608357531749e+01 1.194899288229630940e+01
-3.375666290892016974e+00 5.147181503006011127e-02 1.976000283727023543e+01 1.987233438942283925e+01
-2.875666290892016974e+00 5.147181503006011127e-02 1.698417352508436196e+01 1.826110082265018519e+01
-2.375667244566333380e+00 5.147181503006011127e-02 1.780194809276414958e+01 1.861226468894576414e+01
-1.875667244566333380e+00 5.147181503006011127e-02 1.752438550350647262e+01 2.562763253386025752e+01
-1.375667244566333380e+00 5.147181503006011127e-02 1.717929453878202750e+01 2.190183692030858609e+01
-8.756672445663333804e-01 5.147181503006011127e-02 1.417643507330504171e+01 2.437182454709097001e+01
-3.756681982406497866e-01 5.147181503006011127e-02 1.182388498230394269e+01 2.079517022823328531e+01
1.243318017593502134e-01 5.147181503006011127e-02 7.029082531648211507e+00 1.159237479517326896e+01
6.243318017593502134e-01 5.147181503006011127e-02 3.936084485572004521e+00 6.565934581785903390e+00
1.124331801759350213e+00 5.147181503006011127e-02 2.858424030349338896e+00 4.600528083952251990e+00
1.624330848085033807e+00 5.147181503006011127e-02 1.443257792446088095e+00 2.666443630408836363e+00
2.124330848085033807e+00 5.147181503006011127e-02 9.872599429818785799e-01 1.271777544519118175e+00
2.624330848085033807e+00 5.147181503006011127e-02 3.875012804530632016e-01 5.745834970424346100e-01
-4.375665337217700568e+00 6.083032685370740739e-02 2.053144690782029613e+01 1.920684805120948724e+01
-3.875666290892016974e+00 6.083032685370740739e-02 1.879345540513735102e+01 2.205727616849413408e+01
-3.375666290892016974e+00 6.083032685370740739e-02 1.971579647795965329e+01 1.914597611257317311e+01
-2.875666290892016974e+00 6.083032685370740739e-02 1.901147541466770363e+01 1.742607198653712786e+01
-2.375667244566333380e+00 6.083032685370740739e-02 1.910325002058909760e+01 1.987890213986292309e+01
-1.875667244566333380e+00 6.083032685370740739e-02 1.785932356017845635e+01 2.683393664684864177e+01
-1.375667244566333380e+00 6.083032685370740739e-02 1.732694943596188963e+01 2.622482939950762315e+01
-8.756672445663333804e-01 6.083032685370740739e-02 1.502437773568001056e+01 2.092984936585668621e+01
-3.756681982406497866e-01 6.083032685370740739e-02 1.231446436232790731e+01 1.996352006154549130e+01
1.243318017593502134e-01 6.083032685370740739e-02 7.706709972313372958e+00 1.248747962961523683e+01
6.243318017593502134e-01 6.083032685370740739e-02 5.100198747493037033e+00 7.622219777020567300e+00
1.124331801759350213e+00 6.083032685370740739e-02 2.981039665308153452e+00 5.214396739049655949e+00
1.624330848085033807e+00 6.083032685370740739e-02 1.561205047194220485e+00 2.814025042346892658e+00
2.124330848085033807e+00 6.083032685370740739e-02 1.146977768769813721e+00 1.333463113533999600e+00
2.624330848085033807e+00 6.083032685370740739e-02 4.024946440008649318e-01 6.706183094476313444e-01
-4.375665337217700568e+00 7.018883867735470350e-02 2.142925763519673055e+01 1.995156989560519634e+01
-3.875666290892016974e+00 7.018883867735470350e-02 1.943308714143272198e+01 2.610473651546817209e+01
-3.375666290892016974e+00 7.018883867735470350e-02 2.072475227542007659e+01 2.061375420682634996e+01
-2.875666290892016974e+00 7.018883867735470350e-02 2.023946569290124842e+01 1.655622117752179179e+01
-2.375667244566333380e+00 7.018883867735470350e-02 2.036918982399914313e+01 1.855968222030063686e+01
-1.875667244566333380e+00 7.018883867735470350e-02 1.917674533623253552e+01 3.039166627820961963e+01
-1.375667244566333380e+00 7.018883867735470350e-02 1.780540454496530600e+01 3.031050330509016888e+01
-8.756672445663333804e-01 7.018883867735470350e-02 1.577081075587113190e+01 1.883518250336771871e+01
-3.756681982406497866e-01 7.018883867735470350e-02 1.295433702897642902e+01 1.982511631199809443e+01
1.243318017593502134e-01 7.018883867735470350e-02 9.637293455490679506e+00 1.289427286341942214e+01
6.243318017593502134e-01 7.018883867735470350e-02 5.022992810209158776e+00 8.966379621294890967e+00
1.124331801759350213e+00 7.018883867735470350e-02 3.053347771156450730e+00 5.445410718431059394e+00
1.624330848085033807e+00 7.018883867735470350e-02 1.732590139417928610e+00 2.919801566040609142e+00
2.124330848085033807e+00 7.018883867735470350e-02 1.220206280052483550e+00 1.499310412675583626e+00
2.624330848085033807e+00 7.018883867735470350e-02 5.594636355773987546e-01 7.056347097354559450e-01
-4.375665337217700568e+00 7.954735050100200655e-02 2.322399480305378106e+01 2.669543842138432765e+01
-3.875666290892016974e+00 7.954735050100200655e-02 2.163480033140972836e+01 1.798469755249501745e+01
-3.375666290892016974e+00 7.954735050100200655e-02 2.186991767502850337e+01 2.214519136580430470e+01
-2.875666290892016974e+00 7.954735050100200655e-02 2.123271016250457066e+01 2.033604791518331822e+01
-2.375667244566333380e+00 7.954735050100200655e-02 2.232315106408813321e+01 2.118979939673441137e+01
-1.875667244566333380e+00 7.954735050100200655e-02 2.182299709291696033e+01 3.072504613826892594e+01
-1.375667244566333380e+00 7.954735050100200655e-02 1.991188184350260215e+01 2.905118047397219883e+01
-8.756672445663333804e-01 7.954735050100200655e-02 1.708230709523284219e+01 2.648611466953874682e+01
-3.756681982406497866e-01 7.954735050100200655e-02 1.385187288770748992e+01 1.959263967620735869e+01
1.243318017593502134e-01 7.954735050100200655e-02 1.075135803526440270e+01 1.444372604268084714e+01
6.243318017593502134e-01 7.954735050100200655e-02 5.280208815382404275e+00 9.500765543290974335e+00
1.124331801759350213e+00 7.954735050100200655e-02 3.701589694217695126e+00 5.761899565721571470e+00
1.624330848085033807e+00 7.954735050100200655e-02 2.341371968082401001e+00 3.130512033812478556e+00
2.124330848085033807e+00 7.954735050100200655e-02 1.391494988314318615e+00 1.582254075569381913e+00
2.624330848085033807e+00 7.954735050100200655e-02 6.335095783410342740e-01 6.955636843522339241e-01
-4.375665337217700568e+00 8.890586232464929572e-02 2.565300082660225200e+01 3.258057809022702855e+01
-3.875666290892016974e+00 8.890586232464929572e-02 2.374377624477384785e+01 1.964878987353592521e+01
-3.375666290892016974e+00 8.890586232464929572e-02 2.356583178953716384e+01 2.031409731218827375e+01
-2.875666290892016974e+00 8.890586232464929572e-02 2.373647751557572860e+01 2.376799606146994748e+01
-2.375667244566333380e+00 8.890586232464929572e-02 2.456743464058959603e+01 2.827419864553710482e+01
-1.875667244566333380e+00 8.890586232464929572e-02 2.284487066598885008e+01 3.244527569628314012e+01
-1.375667244566333380e+00 8.890586232464929572e-02 2.262061840919866285e+01 2.528409628606243587e+01
-8.756672445663333804e-01 8.890586232464929572e-02 2.133592228812151603e+01 2.852430578421167340e+01
-3.756681982406497866e-01 8.890586232464929572e-02 1.498578033586001190e+01 2.283440620967870061e+01
1.243318017593502134e-01 8.890586232464929572e-02 1.005519729249017047e+01 1.758583863188481189e+01
6.243318017593502134e-01 8.890586232464929572e-02 6.301029250674256232e+00 9.902257465804080283e+00
1.124331801759350213e+00 8.890586232464929572e-02 4.742163134964437532e+00 6.071409573320414310e+00
1.624330848085033807e+00 8.890586232464929572e-02 3.064680941110633494e+00 3.378095543281003366e+00
2.124330848085033807e+00 8.890586232464929572e-02 1.748595393374746898e+00 1.779399019786569003e+00
2.624330848085033807e+00 8.890586232464929572e-02 5.911516476273274145e-01 7.766843124083097072e-01
-4.375665337217700568e+00 9.826437414829658490e-02 2.808751336433197210e+01 3.145858141897676674e+01
-3.875666290892016974e+00 9.826437414829658490e-02 2.507258289939529661e+01 2.663173334664434577e+01
-3.375666290892016974e+00 9.826437414829658490e-02 2.718615666331482572e+01 2.049637039326736243e+01
-2.875666290892016974e+00 9.826437414829658490e-02 2.489690463947338017e+01 2.265853275063729910e+01
-2.375667244566333380e+00 9.826437414829658490e-02 2.656290682509627743e+01 3.295557083867635839e+01
-1.875667244566333380e+00 9.826437414829658490e-02 2.672344398351370742e+01 2.927943024104757086e+01
-1.375667244566333380e+00 9.826437414829658490e-02 2.524912169991569044e+01 3.446646421459531950e+01
-8.756672445663333804e-01 9.826437414829658490e-02 2.301364022439292967e+01 3.016827330722614420e+01
-3.756681982406497866e-01 9.826437414829658490e-02 1.749520077870886325e+01 2.226003596102597726e+01
1.243318017593502134e-01 9.826437414829658490e-02 1.056696856174078114e+01 1.957435076717644051e+01
6.243318017593502134e-01 9.826437414829658490e-02 7.353477731391533823e+00 1.125797462758657019e+01
1.124331801759350213e+00 9.826437414829658490e-02 5.345091816549694563e+00 6.478334704656387721e+00
1.624330848085033807e+00 9.826437414829658490e-02 3.664473128210230080e+00 4.048495090256653661e+00
2.124330848085033807e+00 9.826437414829658490e-02 2.321185802845187940e+00 2.083568630710827208e+00
2.624330848085033807e+00 9.826437414829658490e-02 1.009658562431999806e+00 8.729581802077400754e-01
-4.375665337217700568e+00 1.076228859719438741e-01 3.080520974424708314e+01 2.814061742185772275e+01
-3.875666290892016974e+00 1.076228859719438741e-01 2.767618304881257529e+01 2.741216428366274727e+01
-3.375666290892016974e+00 1.076228859719438741e-01 2.944022297881767258e+01 2.818664741334388424e+01
-2.875666290892016974e+00 1.076228859719438741e-01 2.897200987901781133e+01 2.748300288340360353e+01
-2.375667244566333380e+00 1.076228859719438741e-01 3.001442105727402065e+01 3.156296717628134729e+01
-1.875667244566333380e+00 1.076228859719438741e-01 3.018863797426020668e+01 3.233929382398944341e+01
-1.375667244566333380e+00 1.076228859719438741e-01 2.823361435004531117e+01 3.505264905741691450e+01
-8.756672445663333804e-01 1.076228859719438741e-01 2.437787425321093338e+01 3.759723005465315282e+01
-3.756681982406497866e-01 1.076228859719438741e-01 1.864435177367522201e+01 2.665922783087670567e+01
1.243318017593502134e-01 1.076228859719438741e-01 1.193677572045912605e+01 2.066308041247535598e+01
6.243318017593502134e-01 1.076228859719438741e-01 8.769880589250663050e+00 1.304779200818322238e+01
1.124331801759350213e+00 1.076228859719438741e-01 6.292918524193471086e+00 7.034838969497728023e+00
1.624330848085033807e+00 1.076228859719438741e-01 4.361093009846512381e+00 4.534734372651541001e+00
2.124330848085033807e+00 1.076228859719438741e-01 2.740141017666843481e+00 2.382684606631552349e+00
2.624330848085033807e+00 1.076228859719438741e-01 1.618372209146200058e+00 9.910943295937370001e-01
-4.375665337217700568e+00 1.169813977955911632e-01 3.447958696974821180e+01 2.779205215772024573e+01
-3.875666290892016974e+00 1.169813977955911632e-01 3.010887605277625667e+01 3.043631022830067323e+01
-3.375666290892016974e+00 1.169813977955911632e-01 3.256398314477507938e+01 3.474307222135720963e+01
-2.875666290892016974e+00 1.169813977955911632e-01 3.400615830044564092e+01 3.484883351212862124e+01
-2.375667244566333380e+00 1.169813977955911632e-01 3.161927715766612579e+01 2.887363540301366882e+01
-1.875667244566333380e+00 1.169813977955911632e-01 3.401150384415107197e+01 4.097211695186006608e+01
-1.375667244566333380e+00 1.169813977955911632e-01 3.016172732518577604e+01 3.394855153802823367e+01
-8.756672445663333804e-01 1.169813977955911632e-01 2.655393188049309217e+01 4.060193945730557630e+01
-3.756681982406497866e-01 1.169813977955911632e-01 2.000604536896574714e+01 3.330061782501633161e+01
1.243318017593502134e-01 1.169813977955911632e-01 1.330353473720410484e+01 2.339191417373993787e+01
6.243318017593502134e-01 1.169813977955911632e-01 9.842488257940358309e+00 1.417169010788291494e+01
1.124331801759350213e+00 1.169813977955911632e-01 7.309253483553860065e+00 8.319538495024286107e+00
1.624330848085033807e+00 1.169813977955911632e-01 5.339477761061670158e+00 5.059905660432021612e+00
2.124330848085033807e+00 1.169813977955911632e-01 3.182303299753996395e+00 2.690963888022970263e+00
2.624330848085033807e+00 1.169813977955911632e-01 2.081370350175000272e+00 1.080432643766397360e+00
-4.375665337217700568e+00 1.263399096192384663e-01 3.739092778496899427e+01 3.095470698299189038e+01
-3.875666290892016974e+00 1.263399096192384663e-01 3.426173549588574474e+01 3.583035988416369833e+01
-3.375666290892016974e+00 1.263399096192384663e-01 3.441755764834272213e+01 4.012832118086041788e+01
-2.875666290892016974e+00 1.263399096192384663e-01 3.624977435381864410e+01 3.250191298326043920e+01
-2.375667244566333380e+00 1.263399096192384663e-01 3.505388202976406831e+01 3.229247716805255664e+01
-1.875667244566333380e+00 1.263399096192384663e-01 3.659606345583789277e+01 4.593529694503446592e+01
-1.375667244566333380e+00 1.263399096192384663e-01 3.237811047331640424e+01 3.615422483518512564e+01
-8.756672445663333804e-01 1.263399096192384663e-01 2.803014588239819105e+01 4.663017830069649250e+01
-3.756681982406497866e-01 1.263399096192384663e-01 2.297528501579143878e+01 3.658184653556875077e+01
1.243318017593502134e-01 1.263399096192384663e-01 1.444052137613913089e+01 2.500360220913191256e+01
6.243318017593502134e-01 1.263399096192384663e-01 1.206629317471242935e+01 1.591080779558091862e+01
1.124331801759350213e+00 1.263399096192384663e-01 8.566055165370555002e+00 9.889933855028209209e+00
1.624330848085033807e+00 1.263399096192384663e-01 6.179605396147460183e+00 5.819299947663420625e+00
2.124330848085033807e+00 1.263399096192384663e-01 3.737915303632949993e+00 2.943461104520353810e+00
2.624330848085033807e+00 1.263399096192384663e-01 2.517040292122712408e+00 1.160594431333312526e+00
-4.375665337217700568e+00 1.356984214428857694e-01 3.730661991855303938e+01 3.453198863978767719e+01
-3.875666290892016974e+00 1.356984214428857694e-01 3.806141793973634435e+01 4.122088707070173541e+01
-3.375666290892016974e+00 1.356984214428857694e-01 3.707912713275214855e+01 4.089908535753674101e+01
-2.875666290892016974e+00 1.356984214428857694e-01 3.781741601353082416e+01 3.485018848785588119e+01
-2.375667244566333380e+00 1.356984214428857694e-01 3.892132232657436930e+01 3.608886523704031646e+01
-1.875667244566333380e+00 1.356984214428857694e-01 3.767918167178176247e+01 5.437584301732783842e+01
-1.375667244566333380e+00 1.356984214428857694e-01 3.342410461059679250e+01 3.737476221811637345e+01
-8.756672445663333804e-01 1.356984214428857694e-01 3.055408287811692958e+01 4.660666202450035200e+01
-3.756681982406497866e-01 1.356984214428857694e-01 2.468416171916740609e+01 4.083065162737330667e+01
1.243318017593502134e-01 1.356984214428857694e-01 1.602469860189214756e+01 2.609764671334736263e+01
6.243318017593502134e-01 1.356984214428857694e-01 1.395652197953014984e+01 1.730912112972625394e+01
1.124331801759350213e+00 1.356984214428857694e-01 1.038025457788015515e+01 1.099789014669079990e+01
1.624330848085033807e+00 1.356984214428857694e-01 7.473746974745985483e+00 6.440276747476767483e+00
2.124330848085033807e+00 1.356984214428857694e-01 4.374359257117918176e+00 3.364799965618422206e+00
2.624330848085033807e+00 1.356984214428857694e-01 2.538380129450268363e+00 1.306081719995366486e+00
-4.375665337217700568e+00 1.450569332665330724e-01 4.006564777971830438e+01 4.026427215426205919e+01
-3.875666290892016974e+00 1.450569332665330724e-01 3.966168217868344925e+01 4.339054399075979518e+01
-3.375666290892016974e+00 1.450569332665330724e-01 4.056318072705199285e+01 4.049830997034150215e+01
-2.875666290892016974e+00 1.450569332665330724e-01 4.249881896686436988e+01 4.338153103741428396e+01
-2.375667244566333380e+00 1.450569332665330724e-01 3.929239636376721734e+01 3.916284422457687242e+01
-1.875667244566333380e+00 1.450569332665330724e-01 4.061859933144968693e+01 5.836012631195224998e+01
-1.375667244566333380e+00 1.450569332665330724e-01 3.702898251795152618e+01 4.775646594008802026e+01
-8.756672445663333804e-01 1.450569332665330724e-01 3.088826630687948693e+01 4.610089413705053119e+01
-3.756681982406497866e-01 1.450569332665330724e-01 2.574926889393563911e+01 4.116650546465134397e+01
1.243318017593502134e-01 1.450569332665330724e-01 1.824801682464075725e+01 2.745058738866448778e+01
6.243318017593502134e-01 1.450569332665330724e-01 1.475600632943232071e+01 1.874758648203207301e+01
1.124331801759350213e+00 1.450569332665330724e-01 1.190994390173683826e+01 1.234231083610905699e+01
1.624330848085033807e+00 1.450569332665330724e-01 8.799568215445029651e+00 6.868351049055079649e+00
2.124330848085033807e+00 1.450569332665330724e-01 5.453196861480986257e+00 3.833073506455463964e+00
2.624330848085033807e+00 1.450569332665330724e-01 2.586483560864295761e+00 1.506476802193655429e+00
-4.375665337217700568e+00 1.544154450901803477e-01 4.462633485441668313e+01 4.481354735949193469e+01
-3.875666290892016974e+00 1.544154450901803477e-01 4.213383322813771770e+01 4.390893108325089855e+01
-3.375666290892016974e+00 1.544154450901803477e-01 4.278831154880722920e+01 4.655069001210813440e+01
-2.875666290892016974e+00 1.544154450901803477e-01 4.585226508881948604e+01 4.084326574414701128e+01
-2.375667244566333380e+00 1.544154450901803477e-01 4.055037800540331006e+01 5.184416171370328641e+01
-1.875667244566333380e+00 1.544154450901803477e-01 4.067974940942073658e+01 5.506238461770783488e+01
-1.375667244566333380e+00 1.544154450901803477e-01 4.116734274508961988e+01 4.975011963559573758e+01
-8.756672445663333804e-01 1.544154450901803477e-01 3.095122509618901674e+01 5.493345447114826641e+01
-3.756681982406497866e-01 1.544154450901803477e-01 2.689539812002877994e+01 4.084093430771013544e+01
1.243318017593502134e-01 1.544154450901803477e-01 2.050196083620505405e+01 2.812554064319176206e+01
6.243318017593502134e-01 1.544154450901803477e-01 1.681976309339688669e+01 2.171388042932835916e+01
1.124331801759350213e+00 1.544154450901803477e-01 1.257529332461335514e+01 1.349075478203167755e+01
1.624330848085033807e+00 1.544154450901803477e-01 9.401515733647064721e+00 7.286715533078075957e+00
2.124330848085033807e+00 1.544154450901803477e-01 5.767827499698341853e+00 4.034193914343910947e+00
2.624330848085033807e+00 1.544154450901803477e-01 2.709281338329515787e+00 1.795121423178666742e+00
-4.375665337217700568e+00 1.637739569138276507e-01 4.606777587123967521e+01 4.662054846156920007e+01
-3.875666290892016974e+00 1.637739569138276507e-01 4.386023180947123734e+01 4.651427440779821865e+01
-3.375666290892016974e+00 1.637739569138276507e-01 4.635602019649024186e+01 5.011752201675575691e+01
-2.875666290892016974e+00 1.637739569138276507e-01 4.283107673902760837e+01 4.179290493275371432e+01
-2.375667244566333380e+00 1.637739569138276507e-01 4.311975868962526448e+01 5.702261691920602971e+01
-1.875667244566333380e+00 1.637739569138276507e-01 4.220879188308700947e+01 5.064082872375499988e+01
-1.375667244566333380e+00 1.637739569138276507e-01 3.916905725478022049e+01 6.076794359936323531e+01
-8.756672445663333804e-01 1.637739569138276507e-01 3.440939249450784843e+01 5.406758547271426352e+01
-3.756681982406497866e-01 1.637739569138276507e-01 2.774611631478214235e+01 4.243298607330516603e+01
1.243318017593502134e-01 1.637739569138276507e-01 2.186096558360970477e+01 3.108573073844300438e+01
6.243318017593502134e-01 1.637739569138276507e-01 1.714832716052974959e+01 2.278580284746128015e+01
1.124331801759350213e+00 1.637739569138276507e-01 1.379409344429000583e+01 1.368247730294389619e+01
1.624330848085033807e+00 1.637739569138276507e-01 9.468559463996559344e+00 8.157801685128253766e+00
2.124330848085033807e+00 1.637739569138276507e-01 5.536033271770412156e+00 4.143998325183806841e+00
2.624330848085033807e+00 1.637739569138276507e-01 2.825916951633699270e+00 2.065628909631897603e+00
-4.375665337217700568e+00 1.731324687374749260e-01 4.628443099403324368e+01 4.893209952511748639e+01
-3.875666290892016974e+00 1.731324687374749260e-01 4.811801857535633786e+01 4.730544915209364376e+01
-3.375666290892016974e+00 1.731324687374749260e-01 4.525661706402905793e+01 5.133703258045665052e+01
-2.875666290892016974e+00 1.731324687374749260e-01 4.203048230226061577e+01 5.157629678068562384e+01
-2.375667244566333380e+00 1.731324687374749260e-01 4.612019256539335288e+01 4.948682441419200728e+01
-1.875667244566333380e+00 1.731324687374749260e-01 4.352197063710840297e+01 5.575434193226413981e+01
-1.375667244566333380e+00 1.731324687374749260e-01 3.918067381735487231e+01 6.774724933599006249e+01
-8.756672445663333804e-01 1.731324687374749260e-01 3.489000221224293341e+01 5.139393023468432631e+01
-3.756681982406497866e-01 1.731324687374749260e-01 2.802052952508640260e+01 4.688967864676839525e+01
1.243318017593502134e-01 1.731324687374749260e-01 2.341535139818958200e+01 3.416754104542009429e+01
6.243318017593502134e-01 1.731324687374749260e-01 1.843348932896032011e+01 2.371923692003342055e+01
1.124331801759350213e+00 1.731324687374749260e-01 1.349415251778335545e+01 1.423474244254402876e+01
1.624330848085033807e+00 1.731324687374749260e-01 9.127638338578691446e+00 8.517848652550302546e+00
2.124330848085033807e+00 1.731324687374749260e-01 6.211353644069180113e+00 4.369092887955003945e+00
2.624330848085033807e+00 1.731324687374749260e-01 2.833672718251627920e+00 2.302431608104752669e+00
-4.375665337217700568e+00 1.824909805611222291e-01 4.823164912625314571e+01 4.703045373848056698e+01
-3.875666290892016974e+00 1.824909805611222291e-01 4.892519157706480115e+01 4.773797940189094646e+01
-3.375666290892016974e+00 1.824909805611222291e-01 4.468651280520614932e+01 5.487896016457929704e+01
-2.875666290892016974e+00 1.824909805611222291e-01 4.385457493709751020e+01 5.533399769494727138e+01
-2.375667244566333380e+00 1.824909805611222291e-01 4.960091264186323912e+01 5.022453355838945299e+01
-1.875667244566333380e+00 1.824909805611222291e-01 4.371876523940833437e+01 5.934387192582607895e+01
-1.375667244566333380e+00 1.824909805611222291e-01 3.928310052893353088e+01 6.086960451151158225e+01
-8.756672445663333804e-01 1.824909805611222291e-01 3.490475601794204863e+01 5.716148510180300946e+01
-3.756681982406497866e-01 1.824909805611222291e-01 2.865434231527506626e+01 5.259985733183187762e+01
1.243318017593502134e-01 1.824909805611222291e-01 2.516112937481522849e+01 3.526764104575911318e+01
6.243318017593502134e-01 1.824909805611222291e-01 1.915153590972586528e+01 2.430083719116080943e+01
1.124331801759350213e+00 1.824909805611222291e-01 1.281148051247800090e+01 1.488725777008569295e+01
1.624330848085033807e+00 1.824909805611222291e-01 9.245032493728485790e+00 8.914600648276005401e+00
2.124330848085033807e+00 1.824909805611222291e-01 6.345602810748761868e+00 4.823604710805652118e+00
2.624330848085033807e+00 1.824909805611222291e-01 2.637042914992592024e+00 2.275939718934767875e+00
-4.375665337217700568e+00 1.918494923847695321e-01 5.204917964443345824e+01 4.624282920922747309e+01
-3.875666290892016974e+00 1.918494923847695321e-01 4.510176388659029101e+01 4.834670447960214545e+01
-3.375666290892016974e+00 1.918494923847695321e-01 4.907879187463834825e+01 5.995540214743915186e+01
-2.875666290892016974e+00 1.918494923847695321e-01 4.364378767147885441e+01 5.211517172426356836e+01
-2.375667244566333380e+00 1.918494923847695321e-01 4.915191082197607386e+01 5.368577572537260068e+01
-1.875667244566333380e+00 1.918494923847695321e-01 4.622390042123542031e+01 5.649737359585018481e+01
-1.375667244566333380e+00 1.918494923847695321e-01 3.957788223085761103e+01 6.421480576826398590e+01
-8.756672445663333804e-01 1.918494923847695321e-01 3.578678995753551106e+01 6.028140702946130602e+01
-3.756681982406497866e-01 1.918494923847695321e-01 2.900309809019905671e+01 5.337599473802325178e+01
1.243318017593502134e-01 1.918494923847695321e-01 2.625549629586913625e+01 3.668917508270618555e+01
6.243318017593502134e-01 1.918494923847695321e-01 1.891445608173248161e+01 2.281722445633254637e+01
1.124331801759350213e+00 1.918494923847695321e-01 1.477538861420753058e+01 1.589952490887383618e+01
1.624330848085033807e+00 1.918494923847695321e-01 1.030828209862608169e+01 9.519519838303635240e+00
2.124330848085033807e+00 1.918494923847695321e-01 5.428099625722061283e+00 4.836817711480363435e+00
2.624330848085033807e+00 1.918494923847695321e-01 2.918835260928795972e+00 2.314076591866334631e+00
-4.375665337217700568e+00 2.012080042084168074e-01 5.305368143505999257e+01 4.953754129928500305e+01
-3.875666290892016974e+00 2.012080042084168074e-01 4.685078985234659399e+01 4.714296886156677147e+01
-3.375666290892016974e+00 2.012080042084168074e-01 4.949609270278622120e+01 5.670758188624300544e+01
-2.875666290892016974e+00 2.012080042084168074e-01 4.442104559213817794e+01 4.585009273377616523e+01
-2.375667244566333380e+00 2.012080042084168074e-01 4.589634105363889205e+01 5.929776080704678520e+01
-1.875667244566333380e+00 2.012080042084168074e-01 4.552757818262481493e+01 5.684786037614877330e+01
-1.375667244566333380e+00 2.012080042084168074e-01 4.111149607690702368e+01 6.810099570957544302e+01
-8.756672445663333804e-01 2.012080042084168074e-01 3.524261413368268592e+01 6.209926531128689220e+01
-3.756681982406497866e-01 2.012080042084168074e-01 2.863120491081991759e+01 5.287465591998662262e+01
1.243318017593502134e-01 2.012080042084168074e-01 2.710201754271098551e+01 3.790753574496586964e+01
6.243318017593502134e-01 2.012080042084168074e-01 2.031027284362753704e+01 2.300023647909416624e+01
1.124331801759350213e+00 2.012080042084168074e-01 1.588002084420586080e+01 1.599873208537368541e+01
1.624330848085033807e+00 2.012080042084168074e-01 1.154550514215799240e+01 9.526862168458054114e+00
2.124330848085033807e+00 2.012080042084168074e-01 5.099562325709767308e+00 4.871133238374256713e+00
2.624330848085033807e+00 2.012080042084168074e-01 3.457940324350467609e+00 2.627324274251838787e+00
-4.375665337217700568e+00 2.105665160320641105e-01 5.197858127199399547e+01 5.138812346825331190e+01
-3.875666290892016974e+00 2.105665160320641105e-01 4.911378960896831813e+01 4.353225082963949433e+01
-3.375666290892016974e+00 2.105665160320641105e-01 4.808708429481938396e+01 5.435880462948090042e+01
-2.875666290892016974e+00 2.105665160320641105e-01 4.624576382633078708e+01 4.439953885361902763e+01
-2.375667244566333380e+00 2.105665160320641105e-01 4.429665828376040793e+01 5.595876676602512845e+01
-1.875667244566333380e+00 2.105665160320641105e-01 4.543140872546868536e+01 6.531992976234126047e+01
-1.375667244566333380e+00 2.105665160320641105e-01 4.005724757956854631e+01 6.593457956653259089e+01
-8.756672445663333804e-01 2.105665160320641105e-01 3.477935823106177082e+01 6.540374370822034678e+01
-3.756681982406497866e-01 2.105665160320641105e-01 3.096313018678362283e+01 5.432596490672526102e+01
1.243318017593502134e-01 2.105665160320641105e-01 2.638624572063735130e+01 3.634061130494241354e+01
6.243318017593502134e-01 2.105665160320641105e-01 2.238249784193446956e+01 2.478536714487879067e+01
1.124331801759350213e+00 2.105665160320641105e-01 1.719859773052481700e+01 1.589774844885379146e+01
1.624330848085033807e+00 2.105665160320641105e-01 1.204652934682998655e+01 9.568780544934412546e+00
2.124330848085033807e+00 2.105665160320641105e-01 5.583234685369692585e+00 5.155861087551373068e+00
2.624330848085033807e+00 2.105665160320641105e-01 3.588890476254926298e+00 2.768629917663088413e+00
-4.375665337217700568e+00 2.199250278557113858e-01 5.166220872203344783e+01 5.331437564643674420e+01
-3.875666290892016974e+00 2.199250278557113858e-01 4.936310208986592585e+01 4.179885025156990253e+01
-3.375666290892016974e+00 2.199250278557113858e-01 4.784067075349588549e+01 5.236312660008351116e+01
-2.875666290892016974e+00 2.199250278557113858e-01 4.390961906448750796e+01 4.933782158321783839e+01
-2.375667244566333380e+00 2.199250278557113858e-01 4.770168966424579793e+01 5.190947763066019860e+01
-1.875667244566333380e+00 2.199250278557113858e-01 4.591125194214566108e+01 6.528371783705206610e+01
-1.375667244566333380e+00 2.199250278557113858e-01 4.073896574023983419e+01 6.203215139182769633e+01
-8.756672445663333804e-01 2.199250278557113858e-01 3.396167092577111646e+01 6.147705089727138983e+01
-3.756681982406497866e-01 2.199250278557113858e-01 3.157201645712756388e+01 5.554233992838349110e+01
1.243318017593502134e-01 2.199250278557113858e-01 2.711810539648196539e+01 3.783146654230989725e+01
6.243318017593502134e-01 2.199250278557113858e-01 2.243109248547277801e+01 2.599497456118890781e+01
1.124331801759350213e+00 2.199250278557113858e-01 1.864463683431547025e+01 1.641568884528325256e+01
1.624330848085033807e+00 2.199250278557113858e-01 1.286136200044179212e+01 9.499782034908681894e+00
2.124330848085033807e+00 2.199250278557113858e-01 6.812069717116862932e+00 5.454093330622646008e+00
2.624330848085033807e+00 2.199250278557113858e-01 3.196334800352176764e+00 2.927792471259809126e+00
-4.375665337217700568e+00 2.292835396793586888e-01 5.140721110436394525e+01 5.187416098040552015e+01
-3.875666290892016974e+00 2.292835396793586888e-01 4.808881651366022680e+01 4.514758187287768720e+01
-3.375666290892016974e+00 2.292835396793586888e-01 4.870831895499907915e+01 4.595205530929157334e+01
-2.875666290892016974e+00 2.292835396793586888e-01 4.175896230510034712e+01 5.129981366154277822e+01
-2.375667244566333380e+00 2.292835396793586888e-01 5.033785040035181879e+01 5.838193154232557447e+01
-1.875667244566333380e+00 2.292835396793586888e-01 4.401368532130410216e+01 5.202551035301064530e+01
-1.375667244566333380e+00 2.292835396793586888e-01 4.040916613014024250e+01 6.381854366095906528e+01
-8.756672445663333804e-01 2.292835396793586888e-01 3.567428126158009150e+01 6.746200473490185345e+01
-3.756681982406497866e-01 2.292835396793586888e-01 3.142743618009332351e+01 5.465728725802865284e+01
1.243318017593502134e-01 2.292835396793586888e-01 2.903153007838524147e+01 3.873017848864984103e+01
6.243318017593502134e-01 2.292835396793586888e-01 2.388551679036917008e+01 2.630838264917541736e+01
1.124331801759350213e+00 2.292835396793586888e-01 1.873659071952821265e+01 1.619879649481890738e+01
1.624330848085033807e+00 2.292835396793586888e-01 1.265553038218842374e+01 1.000582956493402165e+01
2.124330848085033807e+00 2.292835396793586888e-01 7.333406357436841105e+00 6.026045219764416316e+00
2.624330848085033807e+00 2.292835396793586888e-01 3.283629118277643144e+00 2.976854859805857956e+00
-4.375665337217700568e+00 2.386420515030059919e-01 5.127036550072113386e+01 5.138295560749786972e+01
-3.875666290892016974e+00 2.386420515030059919e-01 4.674136649389223663e+01 4.175940177360490679e+01
-3.375666290892016974e+00 2.386420515030059919e-01 5.032552880390467465e+01 4.557959199532323424e+01
-2.875666290892016974e+00 2.386420515030059919e-01 4.114496711344752811e+01 5.091870708614148100e+01
-2.375667244566333380e+00 2.386420515030059919e-01 4.802839227383989140e+01 5.245274274931799852e+01
-1.875667244566333380e+00 2.386420515030059919e-01 4.410565798815689931e+01 5.191909453748112213e+01
-1.375667244566333380e+00 2.386420515030059919e-01 3.903911930193410740e+01 6.966603211287966246e+01
-8.756672445663333804e-01 2.386420515030059919e-01 3.710304779726729407e+01 7.330804031485676830e+01
-3.756681982406497866e-01 2.386420515030059919e-01 3.349771871026301540e+01 5.748392284524113904e+01
1.243318017593502134e-01 2.386420515030059919e-01 2.773098304115001156e+01 3.817075620362752630e+01
6.243318017593502134e-01 2.386420515030059919e-01 2.780852578708937628e+01 2.630415795716150029e+01
1.124331801759350213e+00 2.386420515030059919e-01 1.892208048194219927e+01 1.686362580592107108e+01
1.624330848085033807e+00 2.386420515030059919e-01 1.300461592593638649e+01 1.081441173144332879e+01
2.124330848085033807e+00 2.386420515030059919e-01 6.716349627116355414e+00 6.486449734266171774e+00
2.624330848085033807e+00 2.386420515030059919e-01 3.547641916602280343e+00 2.918817747738934987e+00
-4.375665337217700568e+00 2.480005633266532949e-01 4.934638931970795994e+01 5.152520277364448731e+01
-3.875666290892016974e+00 2.480005633266532949e-01 4.942451989157872561e+01 4.495746258360470193e+01
-3.375666290892016974e+00 2.480005633266532949e-01 4.796179084454647068e+01 4.557776928824836205e+01
-2.875666290892016974e+00 2.480005633266532949e-01 4.378097549499093333e+01 4.842279803514547609e+01
-2.375667244566333380e+00 2.480005633266532949e-01 4.543441441830873373e+01 4.534722595561405001e+01
-1.875667244566333380e+00 2.480005633266532949e-01 4.392387981930038876e+01 5.701680522424925357e+01
-1.375667244566333380e+00 2.480005633266532949e-01 3.951761071335226916e+01 6.960564824150141305e+01
-8.756672445663333804e-01 2.480005633266532949e-01 3.575417856848054043e+01 6.914647805854936280e+01
-3.756681982406497866e-01 2.480005633266532949e-01 3.507719637565606519e+01 5.914848003368035023e+01
1.243318017593502134e-01 2.480005633266532949e-01 2.799226265772444933e+01 3.939611225481388601e+01
6.243318017593502134e-01 2.480005633266532949e-01 2.773853599232346667e+01 2.632116567779041816e+01
1.124331801759350213e+00 2.480005633266532949e-01 1.908196238440025638e+01 1.759980468334801174e+01
1.624330848085033807e+00 2.480005633266532949e-01 1.332041325861898429e+01 1.067664395933379318e+01
2.124330848085033807e+00 2.480005633266532949e-01 6.314863793598219033e+00 6.495295746346652521e+00
2.624330848085033807e+00 2.480005633266532949e-01 3.750955895409508134e+00 3.112762281897840655e+00
-4.375665337217700568e+00 2.573590751503005425e-01 5.056187402022597865e+01 5.277838941030515230e+01
-3.875666290892016974e+00 2.573590751503005425e-01 4.896950300848752136e+01 4.669036425414540048e+01
-3.375666290892016974e+00 2.573590751503005425e-01 4.570348271534022899e+01 4.048585425222829315e+01
-2.875666290892016974e+00 2.573590751503005425e-01 4.411090655030281482e+01 4.611863907290879894e+01
-2.375667244566333380e+00 2.573590751503005425e-01 4.498772019214851525e+01 4.855917218307168781e+01
-1.875667244566333380e+00 2.573590751503005425e-01 4.294398302785538135e+01 5.522115841893398169e+01
-1.375667244566333380e+00 2.573590751503005425e-01 4.018100151325429437e+01 6.548362279419369258e+01
-8.756672445663333804e-01 2.573590751503005425e-01 3.792369398577202588e+01 7.526123407247658292e+01
-3.756681982406497866e-01 2.573590751503005425e-01 3.527767007796278875e+01 5.620414257035699279e+01
1.243318017593502134e-01 2.573590751503005425e-01 3.017843746854093823e+01 4.054185696197052380e+01
6.243318017593502134e-01 2.573590751503005425e-01 2.532440061466281023e+01 2.712684148471174694e+01
1.124331801759350213e+00 2.573590751503005425e-01 1.981383275133228139e+01 1.693916651411914742e+01
1.624330848085033807e+00 2.573590751503005425e-01 1.298672971042996771e+01 1.057318205521141685e+01
2.124330848085033807e+00 2.573590751503005425e-01 6.585832648128231881e+00 6.429489045352243082e+00
2.624330848085033807e+00 2.573590751503005425e-01 3.458660685617327424e+00 3.313317628330875841e+00
-4.375665337217700568e+00 2.667175869739479288e-01 5.133371925610022402e+01 4.866895977539349616e+01
-3.875666290892016974e+00 2.667175869739479288e-01 4.732483335111339784e+01 4.394071270274559993e+01
-3.375666290892016974e+00 2.667175869739479288e-01 4.956598541092051846e+01 3.985198808155740124e+01
-2.875666290892016974e+00 2.667175869739479288e-01 4.218799432949725770e+01 4.514100376464172371e+01
-2.375667244566333380e+00 2.667175869739479288e-01 4.348739172021744537e+01 5.327077417918641089e+01
-1.875667244566333380e+00 2.667175869739479288e-01 4.524512974015235045e+01 5.428854746808122655e+01
-1.375667244566333380e+00 2.667175869739479288e-01 4.171435751234051992e+01 6.376156352665815064e+01
-8.756672445663333804e-01 2.667175869739479288e-01 3.843425051633413148e+01 7.591968723942069630e+01
-3.756681982406497866e-01 2.667175869739479288e-01 3.411661399240183812e+01 5.774129803931801774e+01
1.243318017593502134e-01 2.667175869739479288e-01 3.218333514686770513e+01 4.075186403476395469e+01
6.243318017593502134e-01 2.667175869739479288e-01 2.550856744038079782e+01 2.790532660800712961e+01
1.124331801759350213e+00 2.667175869739479288e-01 1.945743980993695388e+01 1.666444062315281371e+01
1.624330848085033807e+00 2.667175869739479288e-01 1.335224249087114323e+01 1.076458603175061057e+01
2.124330848085033807e+00 2.667175869739479288e-01 6.796644605693248131e+00 6.322937012966281856e+00
2.624330848085033807e+00 2.667175869739479288e-01 2.678385192402266135e+00 3.433682036122310599e+00
-4.375665337217700568e+00 2.760760987975952041e-01 5.120827634074777990e+01 4.737367543858694319e+01
-3.875666290892016974e+00 2.760760987975952041e-01 5.115983226554617147e+01 4.651318835802134544e+01
-3.375666290892016974e+00 2.760760987975952041e-01 5.174478463228884806e+01 4.366681918901502968e+01
-2.875666290892016974e+00 2.760760987975952041e-01 4.808241068727112832e+01 4.353776940327926326e+01
-2.375667244566333380e+00 2.760760987975952041e-01 4.049074769046234934e+01 5.277670479336726572e+01
-1.875667244566333380e+00 2.760760987975952041e-01 4.591769296769233932e+01 5.888250435971990271e+01
-1.375667244566333380e+00 2.760760987975952041e-01 4.311103313368025880e+01 6.577731287998004461e+01
-8.756672445663333804e-01 2.760760987975952041e-01 3.668068270345818860e+01 7.349402253117240491e+01
-3.756681982406497866e-01 2.760760987975952041e-01 3.394212788066433006e+01 6.044416690220206334e+01
1.243318017593502134e-01 2.760760987975952041e-01 3.311724266286716301e+01 3.985296226373444739e+01
6.243318017593502134e-01 2.760760987975952041e-01 2.689672460290856648e+01 2.692915046247723865e+01
1.124331801759350213e+00 2.760760987975952041e-01 1.779172281629444896e+01 1.667931122049383319e+01
1.624330848085033807e+00 2.760760987975952041e-01 1.321007845212781540e+01 1.082865626548841220e+01
2.124330848085033807e+00 2.760760987975952041e-01 6.318429862280376952e+00 6.205903737813812882e+00
2.624330848085033807e+00 2.760760987975952041e-01 2.698841429086232591e+00 3.439161697954183694e+00
-4.375665337217700568e+00 2.854346106212424794e-01 5.366665921345092016e+01 4.655658148119637474e+01
-3.875666290892016974e+00 2.854346106212424794e-01 5.442199404805518270e+01 5.109712508556513200e+01
-3.375666290892016974e+00 2.854346106212424794e-01 4.865217629867659355e+01 4.741131980593474537e+01
-2.875666290892016974e+00 2.854346106212424794e-01 5.042875269759818480e+01 4.073803995406549916e+01
-2.375667244566333380e+00 2.854346106212424794e-01 4.410568845906941959e+01 5.402178439166496560e+01
-1.875667244566333380e+00 2.854346106212424794e-01 4.347425371345890710e+01 5.950082606249925732e+01
-1.375667244566333380e+00 2.854346106212424794e-01 4.480870016623585883e+01 6.510141692651613710e+01
-8.756672445663333804e-01 2.854346106212424794e-01 4.059440826385393564e+01 7.871570371617056594e+01
-3.756681982406497866e-01 2.854346106212424794e-01 3.516281449131048475e+01 6.027323008128497861e+01
1.243318017593502134e-01 2.854346106212424794e-01 3.135800946677641576e+01 3.945192356933809918e+01
6.243318017593502134e-01 2.854346106212424794e-01 2.480681709765264387e+01 2.654108804753673212e+01
1.124331801759350213e+00 2.854346106212424794e-01 1.670328915980526929e+01 1.646294233964053078e+01
1.624330848085033807e+00 2.854346106212424794e-01 1.209724839086772619e+01 1.093951286150549507e+01
2.124330848085033807e+00 2.854346106212424794e-01 6.368156762899173984e+00 6.370389195506854563e+00
2.624330848085033807e+00 2.854346106212424794e-01 2.990476480648308844e+00 3.285132917179824030e+00
-4.375665337217700568e+00 2.947931224448897547e-01 5.384788775008878758e+01 5.149657062723772327e+01
-3.875666290892016974e+00 2.947931224448897547e-01 5.437077538612417982e+01 4.937893197745486873e+01
-3.375666290892016974e+00 2.947931224448897547e-01 4.734489828940121470e+01 4.701979618355783686e+01
-2.875666290892016974e+00 2.947931224448897547e-01 5.244878443759790798e+01 4.309894082505118007e+01
-2.375667244566333380e+00 2.947931224448897547e-01 4.970710871039302958e+01 5.583947050271721935e+01
-1.875667244566333380e+00 2.947931224448897547e-01 4.411746725298522165e+01 6.374808251231905842e+01
-1.375667244566333380e+00 2.947931224448897547e-01 4.403129735113387966e+01 6.786312698953015854e+01
-8.756672445663333804e-01 2.947931224448897547e-01 4.396354301808993625e+01 7.683272687085097630e+01
-3.756681982406497866e-01 2.947931224448897547e-01 3.713772837142676053e+01 6.112480002267943746e+01
1.243318017593502134e-01 2.947931224448897547e-01 3.013944814974264119e+01 4.111235595459626779e+01
6.243318017593502134e-01 2.947931224448897547e-01 2.381903892587964222e+01 2.654289406226267900e+01
1.124331801759350213e+00 2.947931224448897547e-01 1.799209346912718743e+01 1.708094135040079919e+01
1.624330848085033807e+00 2.947931224448897547e-01 1.023193031880986759e+01 1.048425529235587916e+01
2.124330848085033807e+00 2.947931224448897547e-01 6.653075601769363523e+00 6.436378288531765079e+00
2.624330848085033807e+00 2.947931224448897547e-01 2.858321591607003498e+00 3.354794946570745395e+00
-4.375665337217700568e+00 3.041516342685370855e-01 5.549341863103013139e+01 5.460615249549696415e+01
-3.875666290892016974e+00 3.041516342685370855e-01 5.391582574918475501e+01 4.825269994860728673e+01
-3.375666290892016974e+00 3.041516342685370855e-01 5.120031476413018368e+01 4.970630236675508939e+01
-2.875666290892016974e+00 3.041516342685370855e-01 5.152778461028714929e+01 4.782613418271865413e+01
-2.375667244566333380e+00 3.041516342685370855e-01 5.257916033100744357e+01 5.151343437703027206e+01
-1.875667244566333380e+00 3.041516342685370855e-01 5.071228921432798131e+01 6.888346527939872033e+01
-1.375667244566333380e+00 3.041516342685370855e-01 4.436079272493275028e+01 7.918176860008095730e+01
-8.756672445663333804e-01 3.041516342685370855e-01 4.380429614520966197e+01 7.195102245732789470e+01
-3.756681982406497866e-01 3.041516342685370855e-01 3.721062235937237972e+01 6.458039801810134861e+01
1.243318017593502134e-01 3.041516342685370855e-01 3.034390450538815998e+01 4.166640995022140714e+01
6.243318017593502134e-01 3.041516342685370855e-01 2.448781645775506988e+01 2.649310153299337145e+01
1.124331801759350213e+00 3.041516342685370855e-01 1.778677998772683821e+01 1.723872792438176305e+01
1.624330848085033807e+00 3.041516342685370855e-01 1.018790599693357812e+01 1.019573271720094354e+01
2.124330848085033807e+00 3.041516342685370855e-01 5.582835674023817418e+00 6.287392518711063083e+00
2.624330848085033807e+00 3.041516342685370855e-01 3.062197863822381905e+00 3.420622539198039380e+00
-4.375665337217700568e+00 3.135101460921843608e-01 6.200745547866086582e+01 5.544394966539098135e+01
-3.875666290892016974e+00 3.135101460921843608e-01 5.329486847938112248e+01 5.325893226711624351e+01
-3.375666290892016974e+00 3.135101460921843608e-01 5.751096725433956891e+01 5.138002243837220817e+01
-2.875666290892016974e+00 3.135101460921843608e-01 5.321305155752782667e+01 5.302867057481531532e+01
-2.375667244566333380e+00 3.135101460921843608e-01 5.316796847651349367e+01 5.065544361699558351e+01
-1.875667244566333380e+00 3.135101460921843608e-01 5.390753797619500887e+01 6.780472476651503655e+01
-1.375667244566333380e+00 3.135101460921843608e-01 5.066920140018725505e+01 8.565585567710984094e+01
-8.756672445663333804e-01 3.135101460921843608e-01 4.405734588352814285e+01 7.439093339671674698e+01
-3.756681982406497866e-01 3.135101460921843608e-01 3.764367570364533577e+01 6.555666111245794525e+01
1.243318017593502134e-01 3.135101460921843608e-01 2.996418397901469532e+01 4.267756538454421644e+01
6.243318017593502134e-01 3.135101460921843608e-01 2.424930155485399297e+01 2.690780462709093612e+01
1.124331801759350213e+00 3.135101460921843608e-01 1.800604105650980813e+01 1.657984749042645589e+01
1.624330848085033807e+00 3.135101460921843608e-01 1.028886599376477484e+01 1.039286989916667991e+01
2.124330848085033807e+00 3.135101460921843608e-01 5.202777800500293814e+00 5.907070426885316472e+00
2.624330848085033807e+00 3.135101460921843608e-01 3.351755081531732738e+00 3.160004270128125459e+00
-4.375665337217700568e+00 3.228686579158316361e-01 6.391430711190855618e+01 6.341676033523847877e+01
-3.875666290892016974e+00 3.228686579158316361e-01 5.635117954678037222e+01 5.700169699062954720e+01
-3.375666290892016974e+00 3.228686579158316361e-01 6.006019100963951018e+01 5.451109016237382576e+01
-2.875666290892016974e+00 3.228686579158316361e-01 6.058863086622493910e+01 5.351914642616358719e+01
-2.375667244566333380e+00 3.228686579158316361e-01 5.530884690992799335e+01 4.993703785863794309e+01
-1.875667244566333380e+00 3.228686579158316361e-01 5.473424283283031855e+01 7.113728432655669565e+01
-1.375667244566333380e+00 3.228686579158316361e-01 5.410341519388378373e+01 9.279250071688935009e+01
-8.756672445663333804e-01 3.228686579158316361e-01 4.674677056276413367e+01 7.883761352054276017e+01
-3.756681982406497866e-01 3.228686579158316361e-01 3.719587002468283288e+01 6.501212815775502918e+01
1.243318017593502134e-01 3.228686579158316361e-01 3.021121439870860215e+01 4.409763061578169641e+01
6.243318017593502134e-01 3.228686579158316361e-01 2.315718012990875962e+01 2.623743685192539488e+01
1.124331801759350213e+00 3.228686579158316361e-01 1.747135765741249003e+01 1.676879911200557416e+01
1.624330848085033807e+00 3.228686579158316361e-01 1.023480162441848407e+01 1.053120516914896143e+01
2.124330848085033807e+00 3.228686579158316361e-01 6.644486764343277230e+00 5.578373672988340637e+00
2.624330848085033807e+00 3.228686579158316361e-01 2.678920410040517286e+00 3.038957703862596116e+00
-4.375665337217700568e+00 3.322271697394788559e-01 6.525532545754784053e+01 6.866108018598869478e+01
-3.875666290892016974e+00 3.322271697394788559e-01 5.809023831944242744e+01 5.821952366182602390e+01
-3.375666290892016974e+00 3.322271697394788559e-01 6.037000621922522470e+01 5.385359612308864286e+01
-2.875666290892016974e+00 3.322271697394788559e-01 6.179636623579188637e+01 5.575393036881681752e+01
-2.375667244566333380e+00 3.322271697394788559e-01 5.899366630700630765e+01 5.533116302301655054e+01
-1.875667244566333380e+00 3.322271697394788559e-01 5.980971017939088341e+01 6.928953690223239903e+01
-1.375667244566333380e+00 3.322271697394788559e-01 5.361515107785094614e+01 9.170955014317202370e+01
-8.756672445663333804e-01 3.322271697394788559e-01 4.906785733514361425e+01 8.928631558672057622e+01
-3.756681982406497866e-01 3.322271697394788559e-01 3.846598991193038586e+01 6.606069288699274011e+01
1.243318017593502134e-01 3.322271697394788559e-01 3.007019559345160431e+01 4.180877071191419958e+01
6.243318017593502134e-01 3.322271697394788559e-01 2.156108578280429100e+01 2.679743259559440105e+01
1.124331801759350213e+00 3.322271697394788559e-01 1.518098976774004782e+01 1.683773313304650188e+01
1.624330848085033807e+00 3.322271697394788559e-01 1.110180456494697587e+01 1.051889337470311148e+01
2.124330848085033807e+00 3.322271697394788559e-01 6.456619594350822666e+00 5.808546729025916733e+00
2.624330848085033807e+00 3.322271697394788559e-01 2.428651845159453426e+00 3.041255033491809812e+00
-4.375665337217700568e+00 3.415856815631261867e-01 7.359977455473656960e+01 6.291063938986986415e+01
-3.875666290892016974e+00 3.415856815631261867e-01 5.817369205465875126e+01 5.885416799172611491e+01
-3.375666290892016974e+00 3.415856815631261867e-01 6.262355747123432792e+01 5.227101799583262931e+01
-2.875666290892016974e+00 3.415856815631261867e-01 6.350471742099896488e+01 6.827665839824288696e+01
-2.375667244566333380e+00 3.415856815631261867e-01 6.119780876421614124e+01 5.993656890093453171e+01
-1.875667244566333380e+00 3.415856815631261867e-01 6.452007631297357193e+01 6.830161534588718553e+01
-1.375667244566333380e+00 3.415856815631261867e-01 5.768900039043889905e+01 8.640637377447259837e+01
-8.756672445663333804e-01 3.415856815631261867e-01 5.068256688806857824e+01 9.597520004750053602e+01
-3.756681982406497866e-01 3.415856815631261867e-01 3.923074740340769040e+01 6.881511640147186881e+01
1.243318017593502134e-01 3.415856815631261867e-01 2.950227137081150630e+01 4.130115924850569087e+01
6.243318017593502134e-01 3.415856815631261867e-01 2.348499705552017858e+01 2.763521697012508582e+01
1.124331801759350213e+00 3.415856815631261867e-01 1.568066048599943230e+01 1.648685058395187397e+01
1.624330848085033807e+00 3.415856815631261867e-01 1.049254652320223080e+01 1.012182655727398028e+01
2.124330848085033807e+00 3.415856815631261867e-01 5.131431669240735793e+00 5.884478274069046222e+00
2.624330848085033807e+00 3.415856815631261867e-01 3.342622991734318649e+00 2.960284620929233501e+00
-4.375665337217700568e+00 3.509441933867734620e-01 7.028585120269310949e+01 6.273544934912703752e+01
-3.875666290892016974e+00 3.509441933867734620e-01 6.559006555836054986e+01 6.178602250727281842e+01
-3.375666290892016974e+00 3.509441933867734620e-01 6.940989652536418930e+01 5.654408831231523891e+01
-2.875666290892016974e+00 3.509441933867734620e-01 6.417960641974130453e+01 7.069561846254757143e+01
-2.375667244566333380e+00 3.509441933867734620e-01 6.708500267514530435e+01 5.986458767562672278e+01
-1.875667244566333380e+00 3.509441933867734620e-01 6.613434172608047845e+01 8.292921131111550892e+01
-1.375667244566333380e+00 3.509441933867734620e-01 6.062505364107588690e+01 9.068412621154334374e+01
-8.756672445663333804e-01 3.509441933867734620e-01 5.297815355194314435e+01 9.215499579401399899e+01
-3.756681982406497866e-01 3.509441933867734620e-01 3.774552504396773855e+01 7.135714091384491553e+01
1.243318017593502134e-01 3.509441933867734620e-01 3.212603535764215934e+01 4.452673520767699955e+01
6.243318017593502134e-01 3.509441933867734620e-01 2.320069464189691288e+01 2.699955096166823409e+01
1.124331801759350213e+00 3.509441933867734620e-01 1.502580324902549336e+01 1.668874974143773571e+01
1.624330848085033807e+00 3.509441933867734620e-01 1.041627261495512968e+01 9.779401247960405996e+00
2.124330848085033807e+00 3.509441933867734620e-01 5.454630557317204698e+00 5.534576953049691994e+00
2.624330848085033807e+00 3.509441933867734620e-01 3.343871044849397567e+00 2.810821383265404538e+00
-4.375665337217700568e+00 3.603027052104207928e-01 6.995732580209751461e+01 7.432326020818267409e+01
-3.875666290892016974e+00 3.603027052104207928e-01 7.130525232389409496e+01 7.024424779019746268e+01
-3.375666290892016974e+00 3.603027052104207928e-01 7.324480050714365120e+01 5.217846303203561575e+01
-2.875666290892016974e+00 3.603027052104207928e-01 6.713528440905230354e+01 6.815285270303007792e+01
-2.375667244566333380e+00 3.603027052104207928e-01 6.994559450077639440e+01 6.484246939146272837e+01
-1.875667244566333380e+00 3.603027052104207928e-01 6.995858792830861717e+01 9.068144066616460464e+01
-1.375667244566333380e+00 3.603027052104207928e-01 6.255362872336558411e+01 9.073627463678511162e+01
-8.756672445663333804e-01 3.603027052104207928e-01 5.699758733105199582e+01 9.551802474190793646e+01
-3.756681982406497866e-01 3.603027052104207928e-01 3.984801863844512582e+01 7.248374331111035929e+01
1.243318017593502134e-01 3.603027052104207928e-01 3.161292423508549021e+01 4.688094571865804738e+01
6.243318017593502134e-01 3.603027052104207928e-01 2.308265006410490727e+01 2.690358270950787301e+01
1.124331801759350213e+00 3.603027052104207928e-01 1.616763348905222131e+01 1.677133189484602838e+01
1.624330848085033807e+00 3.603027052104207928e-01 1.066724801963562186e+01 9.933364227759698295e+00
2.124330848085033807e+00 3.603027052104207928e-01 4.937013995127761845e+00 5.266790071398721018e+00
2.624330848085033807e+00 3.603027052104207928e-01 2.042853795136542416e+00 2.682255738053890060e+00
-4.375665337217700568e+00 3.696612170340681236e-01 7.922098755504148926e+01 7.505214588544498611e+01
-3.875666290892016974e+00 3.696612170340681236e-01 7.333466458684989675e+01 7.428933099667176521e+01
-3.375666290892016974e+00 3.696612170340681236e-01 7.134935371616464295e+01 5.990559987278627574e+01
-2.875666290892016974e+00 3.696612170340681236e-01 7.456342504366546109e+01 6.471256001252690737e+01
-2.375667244566333380e+00 3.696612170340681236e-01 7.283025614078580645e+01 7.355445938058139177e+01
-1.875667244566333380e+00 3.696612170340681236e-01 7.359558869193288899e+01 9.011134802071407535e+01
-1.375667244566333380e+00 3.696612170340681236e-01 6.567307988200387570e+01 9.291047898350568346e+01
-8.756672445663333804e-01 3.696612170340681236e-01 5.942600862829637265e+01 9.957034619838591993e+01
-3.756681982406497866e-01 3.696612170340681236e-01 4.110355672304115160e+01 7.282005136942632362e+01
1.243318017593502134e-01 3.696612170340681236e-01 3.254242549952604691e+01 4.507784479238677733e+01
6.243318017593502134e-01 3.696612170340681236e-01 2.471600555644314667e+01 2.710108460294662081e+01
1.124331801759350213e+00 3.696612170340681236e-01 1.491015474881288227e+01 1.628078408875158800e+01
1.624330848085033807e+00 3.696612170340681236e-01 9.629618712605228836e+00 9.915038810480744758e+00
2.124330848085033807e+00 3.696612170340681236e-01 4.602674153392266376e+00 5.189980725192359756e+00
2.624330848085033807e+00 3.696612170340681236e-01 1.526155229931650759e+00 2.594183553813585785e+00
-4.375665337217700568e+00 3.790197288577153989e-01 8.087930581710314470e+01 7.507429768294173300e+01
-3.875666290892016974e+00 3.790197288577153989e-01 7.730297379610418318e+01 6.869821074173995612e+01
-3.375666290892016974e+00 3.790197288577153989e-01 7.788969415874187519e+01 6.987584239028559807e+01
-2.875666290892016974e+00 3.790197288577153989e-01 7.834304964159582596e+01 6.594249718471998278e+01
-2.375667244566333380e+00 3.790197288577153989e-01 7.482212319605265805e+01 7.802189631265919445e+01
-1.875667244566333380e+00 3.790197288577153989e-01 7.175665441111112841e+01 8.444709767822517676e+01
-1.375667244566333380e+00 3.790197288577153989e-01 6.723436793616670570e+01 1.080697991088223944e+02
-8.756672445663333804e-01 3.790197288577153989e-01 5.843184756212275488e+01 1.030774504220883756e+02
-3.756681982406497866e-01 3.790197288577153989e-01 4.500720854722094799e+01 7.347263305449628490e+01
1.243318017593502134e-01 3.790197288577153989e-01 3.380063940306604309e+01 4.412245926049507716e+01
6.243318017593502134e-01 3.790197288577153989e-01 2.382316550174404313e+01 2.693107808522319147e+01
1.124331801759350213e+00 3.790197288577153989e-01 1.265065887131693678e+01 1.683789135852853391e+01
1.624330848085033807e+00 3.790197288577153989e-01 9.407400743844286595e+00 9.415403699892696210e+00
2.124330848085033807e+00 3.790197288577153989e-01 5.368298122042381770e+00 5.080329163039675855e+00
2.624330848085033807e+00 3.790197288577153989e-01 1.811983466290714384e+00 2.449390547470722712e+00
-4.375665337217700568e+00 3.883782406813626742e-01 8.512422944487508403e+01 7.204940983959377832e+01
-3.875666290892016974e+00 3.883782406813626742e-01 7.750392841346818784e+01 7.479148480047841474e+01
-3.375666290892016974e+00 3.883782406813626742e-01 8.633008008343043116e+01 7.167985100975390367e+01
-2.875666290892016974e+00 3.883782406813626742e-01 7.674447884988018131e+01 6.861479033438530450e+01
-2.375667244566333380e+00 3.883782406813626742e-01 7.577371981227614128e+01 7.488001121207466326e+01
-1.875667244566333380e+00 3.883782406813626742e-01 7.502326158454081906e+01 8.829621266419704284e+01
-1.375667244566333380e+00 3.883782406813626742e-01 7.015825993039966590e+01 1.164415605028711269e+02
-8.756672445663333804e-01 3.883782406813626742e-01 5.899639292831651005e+01 1.038668117154663264e+02
-3.756681982406497866e-01 3.883782406813626742e-01 5.003030432810000860e+01 7.845946624078401044e+01
1.243318017593502134e-01 3.883782406813626742e-01 3.079266975541482765e+01 4.604466048082197460e+01
6.243318017593502134e-01 3.883782406813626742e-01 2.243415912013787761e+01 2.734676323192785574e+01
1.124331801759350213e+00 3.883782406813626742e-01 1.567631666040915661e+01 1.711923573427590028e+01
1.624330848085033807e+00 3.883782406813626742e-01 7.726897634828182149e+00 9.197010948010133191e+00
2.124330848085033807e+00 3.883782406813626742e-01 4.619902722548760998e+00 4.875927156605135870e+00
2.624330848085033807e+00 3.883782406813626742e-01 1.889452157733787052e+00 2.461236129922911520e+00
-4.375665337217700568e+00 3.977367525050099495e-01 8.938720099413404796e+01 7.181325560654482842e+01
-3.875666290892016974e+00 3.977367525050099495e-01 8.301339322976542690e+01 7.718350557012274749e+01
-3.375666290892016974e+00 3.977367525050099495e-01 8.297493578599880948e+01 7.510299154271726252e+01
-2.875666290892016974e+00 3.977367525050099495e-01 8.057046136876154208e+01 7.438160403360738826e+01
-2.375667244566333380e+00 3.977367525050099495e-01 8.015445828627076708e+01 7.113474405382955013e+01
-1.875667244566333380e+00 3.977367525050099495e-01 8.027308154872042678e+01 1.014164766837253495e+02
-1.375667244566333380e+00 3.977367525050099495e-01 7.584227673864872088e+01 1.216979664078140075e+02
-8.756672445663333804e-01 3.977367525050099495e-01 6.010912303972992987e+01 1.050754339518117604e+02
-3.756681982406497866e-01 3.977367525050099495e-01 4.537753299996574441e+01 8.017841070385746605e+01
1.243318017593502134e-01 3.977367525050099495e-01 3.425879250482861238e+01 4.675790882374359825e+01
6.243318017593502134e-01 3.977367525050099495e-01 2.176969521875450297e+01 2.975402450386457076e+01
1.124331801759350213e+00 3.977367525050099495e-01 1.456666668542725773e+01 1.562862585847846830e+01
1.624330848085033807e+00 3.977367525050099495e-01 6.561522803076711874e+00 9.243620248399173178e+00
2.124330848085033807e+00 3.977367525050099495e-01 3.477450271741935772e+00 4.638312501716118419e+00
2.624330848085033807e+00 3.977367525050099495e-01 1.454914911214280293e+00 2.505270076695422343e+00
-4.375665337217700568e+00 4.070952643286572803e-01 9.170507550190100687e+01 8.982277904879289565e+01
-3.875666290892016974e+00 4.070952643286572803e-01 8.840086154852464517e+01 7.646567920629736648e+01
-3.375666290892016974e+00 4.070952643286572803e-01 8.470763154915746895e+01 7.062723046225018209e+01
-2.875666290892016974e+00 4.070952643286572803e-01 8.260358456857410658e+01 7.957260409573342486e+01
-2.375667244566333380e+00 4.070952643286572803e-01 8.328523107006492410e+01 8.018767556968302301e+01
-1.875667244566333380e+00 4.070952643286572803e-01 8.383251912987951471e+01 1.033368683420041947e+02
-1.375667244566333380e+00 4.070952643286572803e-01 7.641720927116895723e+01 1.320068681609684234e+02
-8.756672445663333804e-01 4.070952643286572803e-01 6.016334807746969915e+01 1.097928292588499772e+02
-3.756681982406497866e-01 4.070952643286572803e-01 4.650936569419182831e+01 7.925990837676233980e+01
1.243318017593502134e-01 4.070952643286572803e-01 3.252182508748669676e+01 4.737690968788645307e+01
6.243318017593502134e-01 4.070952643286572803e-01 2.326506504876510206e+01 2.996438860200693810e+01
1.124331801759350213e+00 4.070952643286572803e-01 1.264431955557482112e+01 1.564876181832900670e+01
1.624330848085033807e+00 4.070952643286572803e-01 6.062271079565531906e+00 9.137007279969379780e+00
2.124330848085033807e+00 4.070952643286572803e-01 4.256610700300861083e+00 4.566906714216290020e+00
2.624330848085033807e+00 4.070952643286572803e-01 1.041316559155517574e+00 2.325688683517365796e+00
-4.375665337217700568e+00 4.164537761523045556e-01 9.261695801189661381e+01 9.638275222041158941e+01
-3.875666290892016974e+00 4.164537761523045556e-01 9.001787165534503288e+01 8.120292586575860128e+01
-3.375666290892016974e+00 4.164537761523045556e-01 9.073932420116184971e+01 7.872627159832629218e+01
-2.875666290892016974e+00 4.164537761523045556e-01 8.431544243045193809e+01 7.343399726094179414e+01
-2.375667244566333380e+00 4.164537761523045556e-01 8.878456924633771052e+01 9.238562317958393066e+01
-1.875667244566333380e+00 4.164537761523045556e-01 8.869695581127363937e+01 1.050225323597655773e+02
-1.375667244566333380e+00 4.164537761523045556e-01 7.409525901617185184e+01 1.242626823822552495e+02
-8.756672445663333804e-01 4.164537761523045556e-01 6.151552581692370580e+01 1.141291017814204736e+02
-3.756681982406497866e-01 4.164537761523045556e-01 5.376364917873079463e+01 8.175242412723274299e+01
1.243318017593502134e-01 4.164537761523045556e-01 2.634553479528153375e+01 4.823678015950946474e+01
6.243318017593502134e-01 4.164537761523045556e-01 2.118336036569625946e+01 2.847811012374927842e+01
1.124331801759350213e+00 4.164537761523045556e-01 1.193946615756069640e+01 1.675601251989317575e+01
1.624330848085033807e+00 4.164537761523045556e-01 7.569998572025784966e+00 9.267985087968710900e+00
2.124330848085033807e+00 4.164537761523045556e-01 4.032446572744733615e+00 4.536577281594216693e+00
2.624330848085033807e+00 4.164537761523045556e-01 1.112430363661981447e+00 2.242075858629986485e+00
-4.375665337217700568e+00 4.258122879759518309e-01 9.296768126212053573e+01 9.492831737255539792e+01
-3.875666290892016974e+00 4.258122879759518309e-01 9.516236575822762234e+01 8.676442163192778878e+01
-3.375666290892016974e+00 4.258122879759518309e-01 9.002880125645046405e+01 8.486443479786535704e+01
-2.875666290892016974e+00 4.258122879759518309e-01 9.264678567294842537e+01 7.451586298382679274e+01
-2.375667244566333380e+00 4.258122879759518309e-01 9.079429992660683979e+01 8.554775700221595969e+01
-1.875667244566333380e+00 4.258122879759518309e-01 9.691210295711104550e+01 1.131750193819687098e+02
-1.375667244566333380e+00 4.258122879759518309e-01 7.593232873982751130e+01 1.320993744920252482e+02
-8.756672445663333804e-01 4.258122879759518309e-01 6.298739340583775714e+01 1.117514072314709637e+02
-3.756681982406497866e-01 4.258122879759518309e-01 5.393445372126686266e+01 8.209248838900298040e+01
1.243318017593502134e-01 4.258122879759518309e-01 2.757658282958669815e+01 4.940187999106150585e+01
6.243318017593502134e-01 4.258122879759518309e-01 1.966306821872542798e+01 2.799676928422116617e+01
1.124331801759350213e+00 4.258122879759518309e-01 1.022324143303199406e+01 1.644168559065266777e+01
1.624330848085033807e+00 4.258122879759518309e-01 7.531664660228016395e+00 9.129696928661685362e+00
2.124330848085033807e+00 4.258122879759518309e-01 2.694760175420705117e+00 4.302583224810245355e+00
2.624330848085033807e+00 4.258122879759518309e-01 1.926485066638961241e+00 2.247359667048082432e+00
-4.375665337217700568e+00 4.351707997995991617e-01 1.003450279362800046e+02 9.371224316988281089e+01
-3.875666290892016974e+00 4.351707997995991617e-01 9.504953501624848400e+01 8.899567715451662764e+01
-3.375666290892016974e+00 4.351707997995991617e-01 9.070660758238656740e+01 8.983755294592013740e+01
-2.875666290892016974e+00 4.351707997995991617e-01 9.558857165802413647e+01 8.020542169521159792e+01
-2.375667244566333380e+00 4.351707997995991617e-01 9.434574740406991111e+01 8.512294362647666901e+01
-1.875667244566333380e+00 4.351707997995991617e-01 9.790244333860677273e+01 1.153858347537569671e+02
-1.375667244566333380e+00 4.351707997995991617e-01 8.483176973155732981e+01 1.533754496619446854e+02
-8.756672445663333804e-01 4.351707997995991617e-01 6.246470992491627072e+01 1.126130240725258176e+02
-3.756681982406497866e-01 4.351707997995991617e-01 5.335801697638913055e+01 7.933718942495880810e+01
1.243318017593502134e-01 4.351707997995991617e-01 3.105433645765041462e+01 5.000723585290847240e+01
6.243318017593502134e-01 4.351707997995991617e-01 2.053683384993791705e+01 2.800762655187894978e+01
1.124331801759350213e+00 4.351707997995991617e-01 1.013457019761290923e+01 1.608779799486755380e+01
1.624330848085033807e+00 4.351707997995991617e-01 4.872386581873264788e+00 8.958324731345848946e+00
2.124330848085033807e+00 4.351707997995991617e-01 2.363809680925247569e+00 4.186120437510402859e+00
2.624330848085033807e+00 4.351707997995991617e-01 1.840750389893640149e+00 2.085848382045629723e+00
-4.375665337217700568e+00 4.445293116232464370e-01 1.020910345498216856e+02 9.236368439933211505e+01
-3.875666290892016974e+00 4.445293116232464370e-01 9.901705376800309466e+01 9.274236620957927357e+01
-3.375666290892016974e+00 4.445293116232464370e-01 9.797169447642428963e+01 9.116683147593400349e+01
-2.875666290892016974e+00 4.445293116232464370e-01 9.957514901991247314e+01 8.839562333407407380e+01
-2.375667244566333380e+00 4.445293116232464370e-01 9.441309484535955221e+01 9.297330135731425571e+01
-1.875667244566333380e+00 4.445293116232464370e-01 9.697732247798552407e+01 1.206319077360216454e+02
-1.375667244566333380e+00 4.445293116232464370e-01 8.697773407548814362e+01 1.489433026389608870e+02
-8.756672445663333804e-01 4.445293116232464370e-01 6.551967985187609145e+01 1.179238484378192169e+02
-3.756681982406497866e-01 4.445293116232464370e-01 5.357205343946773723e+01 8.003020282341810798e+01
1.243318017593502134e-01 4.445293116232464370e-01 3.257785831120439468e+01 4.981679078908791070e+01
6.243318017593502134e-01 4.445293116232464370e-01 1.989128422900823168e+01 2.824425802790370810e+01
1.124331801759350213e+00 4.445293116232464370e-01 1.027204426382650837e+01 1.642357198422453024e+01
1.624330848085033807e+00 4.445293116232464370e-01 5.335510041096820366e+00 8.898740453836298414e+00
2.124330848085033807e+00 4.445293116232464370e-01 1.898679006158839222e+00 4.222168465412345029e+00
2.624330848085033807e+00 4.445293116232464370e-01 6.570275572698767164e-01 1.973952639674274367e+00
-4.375665337217700568e+00 4.538878234468937678e-01 9.866641940878606931e+01 1.038939964515136438e+02
-3.875666290892016974e+00 4.538878234468937678e-01 1.046083524227636872e+02 9.525322216125854879e+01
-3.375666290892016974e+00 4.538878234468937678e-01 1.071098144936943726e+02 9.080616825189227370e+01
-2.875666290892016974e+00 4.538878234468937678e-01 1.035505558503422492e+02 8.918133512139385743e+01
-2.375667244566333380e+00 4.538878234468937678e-01 9.477338312516850749e+01 8.862485904171111883e+01
-1.875667244566333380e+00 4.538878234468937678e-01 1.024419929514326242e+02 1.460016250153674662e+02
-1.375667244566333380e+00 4.538878234468937678e-01 8.686635196271919312e+01 1.421795814820478085e+02
-8.756672445663333804e-01 4.538878234468937678e-01 6.882510434105650177e+01 1.172263189842351352e+02
-3.756681982406497866e-01 4.538878234468937678e-01 5.022715976715287667e+01 8.344432885682128642e+01
1.243318017593502134e-01 4.538878234468937678e-01 3.330617545451998751e+01 5.019615543793180734e+01
6.243318017593502134e-01 4.538878234468937678e-01 1.845751926847209390e+01 2.831614759310607710e+01
1.124331801759350213e+00 4.538878234468937678e-01 1.065024352989229683e+01 1.628749939410609571e+01
1.624330848085033807e+00 4.538878234468937678e-01 5.940118838889310915e+00 8.256449350417401689e+00
2.124330848085033807e+00 4.538878234468937678e-01 2.385696297106895347e+00 4.192025140927990279e+00
2.624330848085033807e+00 4.538878234468937678e-01 4.407611791275952151e-01 1.914277744664347969e+00
-4.375665337217700568e+00 4.632463352705410431e-01 1.058975208332222024e+02 1.158034042427224790e+02
-3.875666290892016974e+00 4.632463352705410431e-01 1.065623423475392713e+02 8.753012395751399310e+01
-3.375666290892016974e+00 4.632463352705410431e-01 1.072607835754355250e+02 9.687895877707043724e+01
-2.875666290892016974e+00 4.632463352705410431e-01 1.083568673748018938e+02 8.818549012435030932e+01
-2.375667244566333380e+00 4.632463352705410431e-01 9.854410307173867523e+01 1.010114767779591745e+02
-1.875667244566333380e+00 4.632463352705410431e-01 1.038369819026921164e+02 1.453738209690795600e+02
-1.375667244566333380e+00 4.632463352705410431e-01 9.623437049686981481e+01 1.591125226471700387e+02
-8.756672445663333804e-01 4.632463352705410431e-01 6.538012801091282711e+01 1.210774819121019306e+02
-3.756681982406497866e-01 4.632463352705410431e-01 5.189941342823212267e+01 8.215347808096630899e+01
1.243318017593502134e-01 4.632463352705410431e-01 3.510509743445958009e+01 5.025450356898772952e+01
6.243318017593502134e-01 4.632463352705410431e-01 1.720591823591817970e+01 2.873331685026976245e+01
1.124331801759350213e+00 4.632463352705410431e-01 9.689835723952390012e+00 1.689537250705058113e+01
1.624330848085033807e+00 4.632463352705410431e-01 5.813073554125616660e+00 7.547241513000870761e+00
2.124330848085033807e+00 4.632463352705410431e-01 2.840009896432960979e+00 3.799336021132381447e+00
2.624330848085033807e+00 4.632463352705410431e-01 1.137197929102039762e+00 2.008650265885700836e+00
-4.375665337217700568e+00 4.726048470941883739e-01 1.126719280033688761e+02 1.136856522069162025e+02
-3.875666290892016974e+00 4.726048470941883739e-01 1.064080914434473328e+02 9.451877670845233581e+01
-3.375666290892016974e+00 4.726048470941883739e-01 1.125232286893942728e+02 9.204062440392092981e+01
-2.875666290892016974e+00 4.726048470941883739e-01 1.122947568416524149e+02 9.047911216762017261e+01
-2.375667244566333380e+00 4.726048470941883739e-01 9.830234454019959855e+01 1.143965588197801111e+02
-1.875667244566333380e+00 4.726048470941883739e-01 1.027488488049797297e+02 1.420169731658818648e+02
-1.375667244566333380e+00 4.726048470941883739e-01 9.512948407116417116e+01 1.642699699206587809e+02
-8.756672445663333804e-01 4.726048470941883739e-01 6.576869203667719432e+01 1.223249237938604921e+02
-3.756681982406497866e-01 4.726048470941883739e-01 5.539902673133124011e+01 8.216970280243569391e+01
1.243318017593502134e-01 4.726048470941883739e-01 3.564998133927616664e+01 4.976083519824331347e+01
6.243318017593502134e-01 4.726048470941883739e-01 1.815864749010857082e+01 2.883488557481889458e+01
1.124331801759350213e+00 4.726048470941883739e-01 1.039662448460217803e+01 1.582560367013773828e+01
1.624330848085033807e+00 4.726048470941883739e-01 5.032379243471539532e+00 8.038982096918148912e+00
2.124330848085033807e+00 4.726048470941883739e-01 1.903754087680604279e+00 3.798951824086463702e+00
2.624330848085033807e+00 4.726048470941883739e-01 1.549155584234019445e+00 1.851552217368335196e+00
-4.375665337217700568e+00 4.819633589178356492e-01 1.148193329910293272e+02 1.135756380278485977e+02
-3.875666290892016974e+00 4.819633589178356492e-01 1.112931804687722348e+02 1.080017445199804058e+02
-3.375666290892016974e+00 4.819633589178356492e-01 1.129121182285620648e+02 8.935499880980883347e+01
-2.875666290892016974e+00 4.819633589178356492e-01 1.125243073596975591e+02 9.298823132623947174e+01
-2.375667244566333380e+00 4.819633589178356492e-01 1.066506079652034344e+02 1.080784133642920466e+02
-1.875667244566333380e+00 4.819633589178356492e-01 1.048563360566589608e+02 1.547164172313961217e+02
-1.375667244566333380e+00 4.819633589178356492e-01 9.490805762375804022e+01 1.523860505935066953e+02
-8.756672445663333804e-01 4.819633589178356492e-01 7.106970749438706036e+01 1.224005891197271438e+02
-3.756681982406497866e-01 4.819633589178356492e-01 5.102485631506687014e+01 8.540330094870657263e+01
1.243318017593502134e-01 4.819633589178356492e-01 3.761138809430394048e+01 5.164314031640721225e+01
6.243318017593502134e-01 4.819633589178356492e-01 1.585899864644033030e+01 2.839081373474782666e+01
1.124331801759350213e+00 4.819633589178356492e-01 1.214918952864183410e+01 1.498680495809622393e+01
1.624330848085033807e+00 4.819633589178356492e-01 4.782164232532635673e+00 8.197812643395318233e+00
2.124330848085033807e+00 4.819633589178356492e-01 5.369297160818681247e-01 4.126778921181427862e+00
2.624330848085033807e+00 4.819633589178356492e-01 1.565053569414847079e+00 1.553020539379471598e+00
-4.375665337217700568e+00 4.913218707414829245e-01 1.215464390078742696e+02 1.166200307020920093e+02
-3.875666290892016974e+00 4.913218707414829245e-01 1.156295494064661113e+02 1.078208463430535744e+02
-3.375666290892016974e+00 4.913218707414829245e-01 1.083609932414295542e+02 9.395856458212864482e+01
-2.875666290892016974e+00 4.913218707414829245e-01 1.149155765240245302e+02 9.710208489132294574e+01
-2.375667244566333380e+00 4.913218707414829245e-01 1.190587043982512654e+02 1.151013967967740967e+02
-1.875667244566333380e+00 4.913218707414829245e-01 1.098777070788171670e+02 1.545272200301589578e+02
-1.375667244566333380e+00 4.913218707414829245e-01 9.905963056392641874e+01 1.588507205431478155e+02
-8.756672445663333804e-01 4.913218707414829245e-01 7.148331472257667940e+01 1.232070532679894086e+02
-3.756681982406497866e-01 4.913218707414829245e-01 5.036083271836944419e+01 8.449301397684098447e+01
1.243318017593502134e-01 4.913218707414829245e-01 3.801738179724743816e+01 5.382304503897167791e+01
6.243318017593502134e-01 4.913218707414829245e-01 1.672481339212263407e+01 2.852300730099682013e+01
1.124331801759350213e+00 4.913218707414829245e-01 1.096922688542741753e+01 1.668507898701438918e+01
1.624330848085033807e+00 4.913218707414829245e-01 4.899755437294747829e+00 7.691039685730121533e+00
2.124330848085033807e+00 4.913218707414829245e-01 4.852704276815836271e-01 4.054100757694754975e+00
2.624330848085033807e+00 4.913218707414829245e-01 1.238808870652506000e+00 1.474458313454114489e+00
-4.375665337217700568e+00 5.006803825651302553e-01 1.228398824873596880e+02 1.107711174820318831e+02
-3.875666290892016974e+00 5.006803825651302553e-01 1.211314168786224883e+02 1.100820658625327439e+02
-3.375666290892016974e+00 5.006803825651302553e-01 1.132675979882307331e+02 1.077269025991474365e+02
-2.875666290892016974e+00 5.006803825651302553e-01 1.142095352201125138e+02 1.004883244149913537e+02
-2.375667244566333380e+00 5.006803825651302553e-01 1.270953741630991800e+02 1.283678771250936563e+02
-1.875667244566333380e+00 5.006803825651302553e-01 1.136277921234271844e+02 1.502296525624821868e+02
-1.375667244566333380e+00 5.006803825651302553e-01 9.674206465295281987e+01 1.669152904489276921e+02
-8.756672445663333804e-01 5.006803825651302553e-01 7.839707761658927154e+01 1.258420427903266585e+02
-3.756681982406497866e-01 5.006803825651302553e-01 5.141577905214074207e+01 8.414595710910025161e+01
1.243318017593502134e-01 5.006803825651302553e-01 3.402184146897668882e+01 5.262351495534380774e+01
6.243318017593502134e-01 5.006803825651302553e-01 2.125938149670956534e+01 2.905104728188062779e+01
1.124331801759350213e+00 5.006803825651302553e-01 8.929244709474078334e+00 1.670547352958981691e+01
1.624330848085033807e+00 5.006803825651302553e-01 6.090698529949880147e+00 7.986232249034250330e+00
2.124330848085033807e+00 5.006803825651302553e-01 -2.259944894958445527e-01 3.791972834171069451e+00
2.624330848085033807e+00 5.006803825651302553e-01 5.596082090575807966e-01 1.367097404310992914e+00
-4.375665337217700568e+00 5.100388943887774751e-01 1.236515269378726600e+02 1.076970449851759213e+02
-3.875666290892016974e+00 5.100388943887774751e-01 1.257312861845170886e+02 1.188804855635433313e+02
-3.375666290892016974e+00 5.100388943887774751e-01 1.189671238605210135e+02 1.153187122256873209e+02
-2.875666290892016974e+00 5.100388943887774751e-01 1.180276571892121211e+02 9.476163369723035146e+01
-2.375667244566333380e+00 5.100388943887774751e-01 1.230294648348098008e+02 1.321063573748971862e+02
-1.875667244566333380e+00 5.100388943887774751e-01 1.169230975377752486e+02 1.635871720885685932e+02
-1.375667244566333380e+00 5.100388943887774751e-01 9.838733043695523861e+01 1.534253864846988620e+02
-8.756672445663333804e-01 5.100388943887774751e-01 8.187689286456541993e+01 1.306913087549719421e+02
-3.756681982406497866e-01 5.100388943887774751e-01 5.079292544085710404e+01 8.392005867988476098e+01
1.243318017593502134e-01 5.100388943887774751e-01 3.455244896323569037e+01 5.276908751309258605e+01
6.243318017593502134e-01 5.100388943887774751e-01 1.890128513486679296e+01 2.940738557251651386e+01
1.124331801759350213e+00 5.100388943887774751e-01 8.760116697559411136e+00 1.607458252249169206e+01
1.624330848085033807e+00 5.100388943887774751e-01 5.574093112814158424e+00 8.276682011320007248e+00
2.124330848085033807e+00 5.100388943887774751e-01 6.779881195702479602e-01 3.839596738516431351e+00
2.624330848085033807e+00 5.100388943887774751e-01 1.676686433906406370e-01 1.248210399306215912e+00
-4.375665337217700568e+00 5.193974062124248059e-01 1.237090333251386767e+02 1.090172362355197322e+02
-3.875666290892016974e+00 5.193974062124248059e-01 1.296944288929449840e+02 1.164860646770867021e+02
-3.375666290892016974e+00 5.193974062124248059e-01 1.262055110902854693e+02 1.107022583823722499e+02
-2.875666290892016974e+00 5.193974062124248059e-01 1.194964144334623910e+02 1.022848049069205416e+02
-2.375667244566333380e+00 5.193974062124248059e-01 1.219686214863524469e+02 1.409211609911167500e+02
-1.875667244566333380e+00 5.193974062124248059e-01 1.170620654930112892e+02 1.662357232679878223e+02
-1.375667244566333380e+00 5.193974062124248059e-01 1.005441488351428490e+02 1.578724770911741473e+02
-8.756672445663333804e-01 5.193974062124248059e-01 8.076986302030802278e+01 1.299581863235503079e+02
-3.756681982406497866e-01 5.193974062124248059e-01 5.723109759671549313e+01 8.548562252436198605e+01
1.243318017593502134e-01 5.193974062124248059e-01 3.243472789797763056e+01 5.128146959255381887e+01
6.243318017593502134e-01 5.193974062124248059e-01 1.866930507377451676e+01 2.997680771977431391e+01
1.124331801759350213e+00 5.193974062124248059e-01 8.825788363433463957e+00 1.593717554037392681e+01
1.624330848085033807e+00 5.193974062124248059e-01 3.267863776787889751e+00 7.936290800071794216e+00
2.124330848085033807e+00 5.193974062124248059e-01 2.127408549822752182e+00 3.858208978766926478e+00
2.624330848085033807e+00 5.193974062124248059e-01 7.122260593980298538e-01 1.236237753374028525e+00
-4.375665337217700568e+00 5.287559180360721367e-01 1.272431926575576568e+02 1.144112140211892950e+02
-3.875666290892016974e+00 5.287559180360721367e-01 1.279710522906289185e+02 1.128299496878278063e+02
-3.375666290892016974e+00 5.287559180360721367e-01 1.302542825266511670e+02 1.106070557169142035e+02
-2.875666290892016974e+00 5.287559180360721367e-01 1.254733692432836989e+02 1.245569373810023990e+02
-2.375667244566333380e+00 5.287559180360721367e-01 1.243499437890388748e+02 1.548450778339086469e+02
-1.875667244566333380e+00 5.287559180360721367e-01 1.153836031208253274e+02 1.583499639595083295e+02
-1.375667244566333380e+00 5.287559180360721367e-01 1.054212121373257105e+02 1.681973990007397788e+02
-8.756672445663333804e-01 5.287559180360721367e-01 8.323746865019086272e+01 1.287216537250830868e+02
-3.756681982406497866e-01 5.287559180360721367e-01 5.873117105863040877e+01 8.722652779132086209e+01
1.243318017593502134e-01 5.287559180360721367e-01 2.964573840881756439e+01 5.229617647743577891e+01
6.243318017593502134e-01 5.287559180360721367e-01 1.917736577392074437e+01 3.018573088715081099e+01
1.124331801759350213e+00 5.287559180360721367e-01 9.718224133480068971e+00 1.532028361296787367e+01
1.624330848085033807e+00 5.287559180360721367e-01 3.243424755424995087e+00 7.357683482651896867e+00
2.124330848085033807e+00 5.287559180360721367e-01 1.658444003828354996e+00 3.506471652560956720e+00
2.624330848085033807e+00 5.287559180360721367e-01 8.070719937527801591e-01 1.397626396731392218e+00
-4.375665337217700568e+00 5.381144298597193565e-01 1.302655703185868958e+02 1.183490302786870956e+02
-3.875666290892016974e+00 5.381144298597193565e-01 1.269026811557689882e+02 1.169380169358214090e+02
-3.375666290892016974e+00 5.381144298597193565e-01 1.316317557466716721e+02 1.080837068118879074e+02
-2.875666290892016974e+00 5.381144298597193565e-01 1.308231176194314571e+02 1.226333371644081183e+02
-2.375667244566333380e+00 5.381144298597193565e-01 1.268528496558625420e+02 1.555173233501965058e+02
-1.875667244566333380e+00 5.381144298597193565e-01 1.195931347837025100e+02 1.751946438630842522e+02
-1.375667244566333380e+00 5.381144298597193565e-01 1.116288068528508859e+02 1.642987774441672002e+02
-8.756672445663333804e-01 5.381144298597193565e-01 8.437328431297207487e+01 1.294563531315409648e+02
-3.756681982406497866e-01 5.381144298597193565e-01 5.691901577152655278e+01 8.563437918517645642e+01
1.243318017593502134e-01 5.381144298597193565e-01 3.121089784495240238e+01 5.567324669664249370e+01
6.243318017593502134e-01 5.381144298597193565e-01 1.714794771886475999e+01 2.969069813214029097e+01
1.124331801759350213e+00 5.381144298597193565e-01 1.173723796112535211e+01 1.478012487162096633e+01
1.624330848085033807e+00 5.381144298597193565e-01 3.188450970530563033e+00 7.495745620581418578e+00
2.124330848085033807e+00 5.381144298597193565e-01 7.595106679464812549e-01 3.223853760632222620e+00
2.624330848085033807e+00 5.381144298597193565e-01 7.547845900122169827e-01 1.554255504551234068e+00
-4.375665337217700568e+00 5.474729416833666873e-01 1.295095652289792838e+02 1.296049695957483721e+02
-3.875666290892016974e+00 5.474729416833666873e-01 1.360189278911651343e+02 1.173314881135965493e+02
-3.375666290892016974e+00 5.474729416833666873e-01 1.409437525625009187e+02 1.113680307953252111e+02
-2.875666290892016974e+00 5.474729416833666873e-01 1.252134761057650820e+02 1.216005679206258918e+02
-2.375667244566333380e+00 5.474729416833666873e-01 1.295163389128329925e+02 1.488785815144061075e+02
-1.875667244566333380e+00 5.474729416833666873e-01 1.302650952875679025e+02 1.878842052063286303e+02
-1.375667244566333380e+00 5.474729416833666873e-01 1.061425441654298965e+02 1.687904057837492644e+02
-8.756672445663333804e-01 5.474729416833666873e-01 8.798995656491520378e+01 1.286365581871700101e+02
-3.756681982406497866e-01 5.474729416833666873e-01 5.663529931880470514e+01 8.897176148701704790e+01
1.243318017593502134e-01 5.474729416833666873e-01 3.814006903885068311e+01 5.322086391873610012e+01
6.243318017593502134e-01 5.474729416833666873e-01 1.497842213584641868e+01 2.957355584567896400e+01
1.124331801759350213e+00 5.474729416833666873e-01 9.431917580956737268e+00 1.515875264485286422e+01
1.624330848085033807e+00 5.474729416833666873e-01 1.880152318667580369e+00 7.641581794147906948e+00
2.124330848085033807e+00 5.474729416833666873e-01 8.989251271231122331e-01 2.812006649357583044e+00
2.624330848085033807e+00 5.474729416833666873e-01 6.949427181195761971e-01 1.493962292805611769e+00
-4.375665337217700568e+00 5.568314535070141291e-01 1.408485176167102395e+02 1.368156067036080401e+02
-3.875666290892016974e+00 5.568314535070141291e-01 1.371132977542382037e+02 1.202382833687692170e+02
-3.375666290892016974e+00 5.568314535070141291e-01 1.443253134599356997e+02 1.149558047238341771e+02
-2.875666290892016974e+00 5.568314535070141291e-01 1.332824755087992799e+02 1.347196704161146386e+02
-2.375667244566333380e+00 5.568314535070141291e-01 1.226206967027451071e+02 1.523756141573430796e+02
-1.875667244566333380e+00 5.568314535070141291e-01 1.360196219975379961e+02 1.863945901044980928e+02
-1.375667244566333380e+00 5.568314535070141291e-01 1.080087364637288658e+02 1.706112266234872550e+02
-8.756672445663333804e-01 5.568314535070141291e-01 8.703347861357775628e+01 1.241530141228281821e+02
-3.756681982406497866e-01 5.568314535070141291e-01 5.907587709167201950e+01 8.962790216843369251e+01
1.243318017593502134e-01 5.568314535070141291e-01 3.855923184989791963e+01 5.319303168205641441e+01
6.243318017593502134e-01 5.568314535070141291e-01 1.434071692299527889e+01 2.949653678251412003e+01
1.124331801759350213e+00 5.568314535070141291e-01 5.830864639968500462e+00 1.526952627430302911e+01
1.624330848085033807e+00 5.568314535070141291e-01 2.861160329786112122e+00 7.881359484025305839e+00
2.124330848085033807e+00 5.568314535070141291e-01 1.123056633071921828e+00 2.848952970141238605e+00
2.624330848085033807e+00 5.568314535070141291e-01 7.673828840161998066e-01 1.313053193343179936e+00
-4.375665337217700568e+00 5.661899653306612379e-01 1.486169933370357512e+02 1.258412127567260370e+02
-3.875666290892016974e+00 5.661899653306612379e-01 1.354088564073961720e+02 1.282434395217265148e+02
-3.375666290892016974e+00 5.661899653306612379e-01 1.369588121190476784e+02 1.191601839759812265e+02
-2.875666290892016974e+00 5.661899653306612379e-01 1.411684537924263054e+02 1.349634468255656543e+02
-2.375667244566333380e+00 5.661899653306612379e-01 1.281600494914864896e+02 1.650622526035324711e+02
-1.875667244566333380e+00 5.661899653306612379e-01 1.281080884950831660e+02 1.864396468492670635e+02
-1.375667244566333380e+00 5.661899653306612379e-01 1.164909853244107723e+02 1.663124815619270294e+02
-8.756672445663333804e-01 5.661899653306612379e-01 8.471011681982605523e+01 1.220492002598188037e+02
-3.756681982406497866e-01 5.661899653306612379e-01 5.928943573932062350e+01 8.532305952205234689e+01
1.243318017593502134e-01 5.661899653306612379e-01 3.690013274443484192e+01 5.225581450840794417e+01
6.243318017593502134e-01 5.661899653306612379e-01 1.535987141368102193e+01 2.924027210301711932e+01
1.124331801759350213e+00 5.661899653306612379e-01 9.102963144659222294e+00 1.539149883849752598e+01
1.624330848085033807e+00 5.661899653306612379e-01 3.732236113285904100e+00 7.552773634512375267e+00
2.124330848085033807e+00 5.661899653306612379e-01 -6.048548483589177849e-01 3.091641328736114414e+00
2.624330848085033807e+00 5.661899653306612379e-01 1.030367003378400481e+00 9.942824410164645688e-01
-4.375665337217700568e+00 5.755484771543086797e-01 1.429323780380359494e+02 1.235333032920275684e+02
-3.875666290892016974e+00 5.755484771543086797e-01 1.400773530379784688e+02 1.279425073497941270e+02
-3.375666290892016974e+00 5.755484771543086797e-01 1.327259586501585602e+02 1.231772710462701497e+02
-2.875666290892016974e+00 5.755484771543086797e-01 1.459790898748777010e+02 1.355420324286884295e+02
-2.375667244566333380e+00 5.755484771543086797e-01 1.424940391462336038e+02 1.681807889770016118e+02
-1.875667244566333380e+00 5.755484771543086797e-01 1.175657036554212596e+02 1.878027536443725865e+02
-1.375667244566333380e+00 5.755484771543086797e-01 1.164862245070094531e+02 1.581636245639160734e+02
-8.756672445663333804e-01 5.755484771543086797e-01 8.919249128521938985e+01 1.207679344327275288e+02
-3.756681982406497866e-01 5.755484771543086797e-01 6.040051968595305709e+01 8.346273654124661334e+01
1.243318017593502134e-01 5.755484771543086797e-01 3.754978350064377679e+01 5.118568948456953649e+01
6.243318017593502134e-01 5.755484771543086797e-01 1.226904800570786591e+01 2.926835820271552180e+01
1.124331801759350213e+00 5.755484771543086797e-01 1.275125051159097644e+01 1.531351347869186519e+01
1.624330848085033807e+00 5.755484771543086797e-01 1.125895832583272194e+00 6.768765179346957872e+00
2.124330848085033807e+00 5.755484771543086797e-01 2.268356734307243050e-01 3.108399066675550326e+00
2.624330848085033807e+00 5.755484771543086797e-01 1.022101154751985791e-01 1.053985418064605106e+00
-4.375665337217700568e+00 5.849069889779558995e-01 1.377567889993568997e+02 1.360028004415954683e+02
-3.875666290892016974e+00 5.849069889779558995e-01 1.430554836767897200e+02 1.193632527679723552e+02
-3.375666290892016974e+00 5.849069889779558995e-01 1.340317330775091023e+02 1.283579995193348964e+02
-2.875666290892016974e+00 5.849069889779558995e-01 1.525776569740497166e+02 1.396650304608201623e+02
-2.375667244566333380e+00 5.849069889779558995e-01 1.393812301211646059e+02 1.554720036353762964e+02
-1.875667244566333380e+00 5.849069889779558995e-01 1.233430491912024110e+02 1.822568025072159799e+02
-1.375667244566333380e+00 5.849069889779558995e-01 1.135239683730454203e+02 1.564730050090791735e+02
-8.756672445663333804e-01 5.849069889779558995e-01 9.258797570852306080e+01 1.179313653887245010e+02
-3.756681982406497866e-01 5.849069889779558995e-01 6.171333672922837366e+01 8.525299183004140957e+01
1.243318017593502134e-01 5.849069889779558995e-01 3.563680590057767716e+01 5.042247293282359522e+01
6.243318017593502134e-01 5.849069889779558995e-01 1.317443558816326998e+01 2.892320010387954099e+01
1.124331801759350213e+00 5.849069889779558995e-01 1.157391643113809110e+01 1.417797845647077892e+01
1.624330848085033807e+00 5.849069889779558995e-01 1.351572745724534119e+00 6.823710516551019900e+00
2.124330848085033807e+00 5.849069889779558995e-01 8.301530048561107655e-01 3.040895636123314372e+00
2.624330848085033807e+00 5.849069889779558995e-01 1.184895079082994712e-01 9.793427780297824237e-01
-4.375665337217700568e+00 5.942655008016032303e-01 1.439617298034735029e+02 1.411939852517913323e+02
-3.875666290892016974e+00 5.942655008016032303e-01 1.406710737250158161e+02 1.225468838832684924e+02
-3.375666290892016974e+00 5.942655008016032303e-01 1.442650825528016867e+02 1.276996657972056397e+02
-2.875666290892016974e+00 5.942655008016032303e-01 1.473953018167090647e+02 1.445517512977893375e+02
-2.375667244566333380e+00 5.942655008016032303e-01 1.346536189746398975e+02 1.641289467306479253e+02
-1.875667244566333380e+00 5.942655008016032303e-01 1.359924250269579602e+02 1.763771559963120410e+02
-1.375667244566333380e+00 5.942655008016032303e-01 1.066625590248471269e+02 1.539283018877645759e+02
-8.756672445663333804e-01 5.942655008016032303e-01 9.379731594953095453e+01 1.191691245554029877e+02
-3.756681982406497866e-01 5.942655008016032303e-01 5.872948191935555684e+01 8.251052277898378406e+01
1.243318017593502134e-01 5.942655008016032303e-01 3.861375718373420085e+01 5.039004554319772922e+01
6.243318017593502134e-01 5.942655008016032303e-01 1.520627547660014045e+01 2.875377472893319819e+01
1.124331801759350213e+00 5.942655008016032303e-01 8.754570124635410622e+00 1.390740965368974358e+01
1.624330848085033807e+00 5.942655008016032303e-01 2.315373253003305098e+00 6.561489578942925505e+00
2.124330848085033807e+00 5.942655008016032303e-01 5.638322298659241838e-01 2.989571812089668601e+00
2.624330848085033807e+00 5.942655008016032303e-01 1.466033791931434516e-01 6.558028558355870619e-01
-4.375665337217700568e+00 6.036240126252504501e-01 1.406750359943648334e+02 1.365654508551619699e+02
-3.875666290892016974e+00 6.036240126252504501e-01 1.444651171587517240e+02 1.352885255530399320e+02
-3.375666290892016974e+00 6.036240126252504501e-01 1.459145329387424113e+02 1.207630395492561348e+02
-2.875666290892016974e+00 6.036240126252504501e-01 1.403386995329522904e+02 1.588061858228532799e+02
-2.375667244566333380e+00 6.036240126252504501e-01 1.432647210236821138e+02 1.756103188718962542e+02
-1.875667244566333380e+00 6.036240126252504501e-01 1.345101326033651787e+02 1.773234629774170230e+02
-1.375667244566333380e+00 6.036240126252504501e-01 1.052394334431086378e+02 1.470586974248916476e+02
-8.756672445663333804e-01 6.036240126252504501e-01 9.402991009144864165e+01 1.188672799556311617e+02
-3.756681982406497866e-01 6.036240126252504501e-01 6.192010640503095686e+01 7.801266818376734591e+01
1.243318017593502134e-01 6.036240126252504501e-01 3.692914775150330797e+01 5.155912703852939671e+01
6.243318017593502134e-01 6.036240126252504501e-01 1.637224703257750846e+01 2.662934271029338973e+01
1.124331801759350213e+00 6.036240126252504501e-01 7.613288196858913892e+00 1.338457476266763102e+01
1.624330848085033807e+00 6.036240126252504501e-01 2.349610165094489833e+00 6.170433927927578388e+00
2.124330848085033807e+00 6.036240126252504501e-01 -1.418870735809656461e-02 2.609548593978915143e+00
2.624330848085033807e+00 6.036240126252504501e-01 -7.347842961100774228e-02 8.358525752330208114e-01
-4.375665337217700568e+00 6.129825244488977809e-01 1.370807439972367092e+02 1.346492117020251555e+02
-3.875666290892016974e+00 6.129825244488977809e-01 1.455838410562664649e+02 1.367434368358902930e+02
-3.375666290892016974e+00 6.129825244488977809e-01 1.450067390998467545e+02 1.287376266587653220e+02
-2.875666290892016974e+00 6.129825244488977809e-01 1.409167989389326294e+02 1.540661586064179858e+02
-2.375667244566333380e+00 6.129825244488977809e-01 1.446350439813990079e+02 1.674461355724189104e+02
-1.875667244566333380e+00 6.129825244488977809e-01 1.249919948107164203e+02 1.759468888112573381e+02
-1.375667244566333380e+00 6.129825244488977809e-01 1.077103328210269808e+02 1.428677092738338956e+02
-8.756672445663333804e-01 6.129825244488977809e-01 9.389329906129619019e+01 1.135783619930197830e+02
-3.756681982406497866e-01 6.129825244488977809e-01 5.927535087522349500e+01 7.857298380501104873e+01
1.243318017593502134e-01 6.129825244488977809e-01 3.181882407140767199e+01 4.828614246830940715e+01
6.243318017593502134e-01 6.129825244488977809e-01 2.047612510110591089e+01 2.570947680459450169e+01
1.124331801759350213e+00 6.129825244488977809e-01 7.452818159820124855e+00 1.333360144028689831e+01
1.624330848085033807e+00 6.129825244488977809e-01 2.643919654887313175e+00 5.876567605904130076e+00
2.124330848085033807e+00 6.129825244488977809e-01 -1.244988288803582643e-01 2.105781623461104868e+00
2.624330848085033807e+00 6.129825244488977809e-01 -1.090933818974870739e-01 7.589430724379232496e-01
-4.375665337217700568e+00 6.223410362725450007e-01 1.384846743750956364e+02 1.355059574392601291e+02
-3.875666290892016974e+00 6.223410362725450007e-01 1.432583946318097787e+02 1.271729436712776220e+02
-3.375666290892016974e+00 6.223410362725450007e-01 1.474737461339066442e+02 1.365917281039436375e+02
-2.875666290892016974e+00 6.223410362725450007e-01 1.383255596829324361e+02 1.484937316577726563e+02
-2.375667244566333380e+00 6.223410362725450007e-01 1.402640730109494598e+02 1.655097460743760394e+02
-1.875667244566333380e+00 6.223410362725450007e-01 1.273296388465278852e+02 1.705929804352684585e+02
-1.375667244566333380e+00 6.223410362725450007e-01 1.109100674791138914e+02 1.397098528229867895e+02
-8.756672445663333804e-01 6.223410362725450007e-01 8.910943314650528180e+01 1.084139200118639508e+02
-3.756681982406497866e-01 6.223410362725450007e-01 6.011096915674033170e+01 7.710524827210522858e+01
1.243318017593502134e-01 6.223410362725450007e-01 3.375268619850435670e+01 4.582469828484725127e+01
6.243318017593502134e-01 6.223410362725450007e-01 1.941019845580104075e+01 2.665760316406457164e+01
1.124331801759350213e+00 6.223410362725450007e-01 6.480413463094630622e+00 1.365879317797979553e+01
1.624330848085033807e+00 6.223410362725450007e-01 2.534747110131653436e+00 5.450658729991354257e+00
2.124330848085033807e+00 6.223410362725450007e-01 6.781624415921811977e-01 1.922614682774219430e+00
2.624330848085033807e+00 6.223410362725450007e-01 -3.909986820473046465e-01 6.768962706306456134e-01
-4.375665337217700568e+00 6.316995480961924425e-01 1.384353977610134621e+02 1.378034929947479270e+02
-3.875666290892016974e+00 6.316995480961924425e-01 1.451336708344922499e+02 1.341106157967414561e+02
-3.375666290892016974e+00 6.316995480961924425e-01 1.405363414367645873e+02 1.354618125279848471e+02
-2.875666290892016974e+00 6.316995480961924425e-01 1.426662645264061666e+02 1.572227793054730967e+02
-2.375667244566333380e+00 6.316995480961924425e-01 1.373106617423138403e+02 1.654334095473759021e+02
-1.875667244566333380e+00 6.316995480961924425e-01 1.288696237400972961e+02 1.605107042562240167e+02
-1.375667244566333380e+00 6.316995480961924425e-01 1.187714966093870146e+02 1.360376650406147405e+02
-8.756672445663333804e-01 6.316995480961924425e-01 8.070067461054148339e+01 1.043367025891051298e+02
-3.756681982406497866e-01 6.316995480961924425e-01 5.964208774577117111e+01 7.309412156068886190e+01
1.243318017593502134e-01 6.316995480961924425e-01 4.030724407991623082e+01 4.546215710006615041e+01
6.243318017593502134e-01 6.316995480961924425e-01 1.547425522654980412e+01 2.579755736785168097e+01
1.124331801759350213e+00 6.316995480961924425e-01 6.003358466253588155e+00 1.324150182134767917e+01
1.624330848085033807e+00 6.316995480961924425e-01 4.261794807272991648e+00 5.306011000795219701e+00
2.124330848085033807e+00 6.316995480961924425e-01 8.937993327105953068e-01 1.696531999263422241e+00
2.624330848085033807e+00 6.316995480961924425e-01 -1.018452014662477367e+00 6.423805983591414082e-01
-4.375665337217700568e+00 6.410580599198395513e-01 1.377961630922298752e+02 1.397516441149615218e+02
-3.875666290892016974e+00 6.410580599198395513e-01 1.460848209993112050e+02 1.355467241086540753e+02
-3.375666290892016974e+00 6.410580599198395513e-01 1.423151763607367286e+02 1.386268461982920428e+02
-2.875666290892016974e+00 6.410580599198395513e-01 1.415113375072908752e+02 1.539278864586243856e+02
-2.375667244566333380e+00 6.410580599198395513e-01 1.310163044656887337e+02 1.706761051213676410e+02
-1.875667244566333380e+00 6.410580599198395513e-01 1.294515091044224846e+02 1.525111966720305645e+02
-1.375667244566333380e+00 6.410580599198395513e-01 1.215381257023612420e+02 1.299175213427439246e+02
-8.756672445663333804e-01 6.410580599198395513e-01 8.010733811968219698e+01 1.018918046172679226e+02
-3.756681982406497866e-01 6.410580599198395513e-01 5.226635308795624013e+01 7.124848043860014002e+01
1.243318017593502134e-01 6.410580599198395513e-01 4.110210930216027947e+01 4.432235321961884722e+01
6.243318017593502134e-01 6.410580599198395513e-01 1.425533000538962547e+01 2.582032886924982407e+01
1.124331801759350213e+00 6.410580599198395513e-01 5.365084898646824918e+00 1.220130997622636038e+01
1.624330848085033807e+00 6.410580599198395513e-01 4.933084672452895170e+00 4.820416147446353605e+00
2.124330848085033807e+00 6.410580599198395513e-01 -2.392828183283189983e-02 1.685640045241819873e+00
2.624330848085033807e+00 6.410580599198395513e-01 -6.125654881464315249e-01 5.297955244397792862e-01
-4.375665337217700568e+00 6.504165717434869931e-01 1.333637866135047148e+02 1.364908004284501715e+02
-3.875666290892016974e+00 6.504165717434869931e-01 1.485862375740173604e+02 1.265168348582098616e+02
-3.375666290892016974e+00 6.504165717434869931e-01 1.402318573760049105e+02 1.402445044736604984e+02
-2.875666290892016974e+00 6.504165717434869931e-01 1.317638354894517931e+02 1.482045070862648970e+02
-2.375667244566333380e+00 6.504165717434869931e-01 1.277541431034681949e+02 1.688089131117935437e+02
-1.875667244566333380e+00 6.504165717434869931e-01 1.307987647407830138e+02 1.471027653095361813e+02
-1.375667244566333380e+00 6.504165717434869931e-01 1.185330131755835339e+02 1.263430872776676495e+02
-8.756672445663333804e-01 6.504165717434869931e-01 8.512406553238015761e+01 9.801936167789038734e+01
-3.756681982406497866e-01 6.504165717434869931e-01 5.358535323101096282e+01 7.001854679462469733e+01
1.243318017593502134e-01 6.504165717434869931e-01 3.690770518648511000e+01 4.407629891764385377e+01
6.243318017593502134e-01 6.504165717434869931e-01 1.652277272313944323e+01 2.545641391743448878e+01
1.124331801759350213e+00 6.504165717434869931e-01 6.348733923572178917e+00 1.162717759031226095e+01
1.624330848085033807e+00 6.504165717434869931e-01 2.746979700114194678e+00 4.489329867329875157e+00
2.124330848085033807e+00 6.504165717434869931e-01 -1.846605554685758266e+00 2.021326892270570941e+00
2.624330848085033807e+00 6.504165717434869931e-01 6.413610693470696011e-01 2.000231411012718119e-01
-4.375665337217700568e+00 6.597750835671341019e-01 1.377691788926769334e+02 1.285225289096706263e+02
-3.875666290892016974e+00 6.597750835671341019e-01 1.421950917553513420e+02 1.314773151249674470e+02
-3.375666290892016974e+00 6.597750835671341019e-01 1.365519943355286046e+02 1.373784327867294053e+02
-2.875666290892016974e+00 6.597750835671341019e-01 1.352823788994914764e+02 1.480599480992536883e+02
-2.375667244566333380e+00 6.597750835671341019e-01 1.290173111045597807e+02 1.550344298810682062e+02
-1.875667244566333380e+00 6.597750835671341019e-01 1.273176409772582360e+02 1.379203729708721937e+02
-1.375667244566333380e+00 6.597750835671341019e-01 1.137984595993929418e+02 1.214191233792902267e+02
-8.756672445663333804e-01 6.597750835671341019e-01 8.856707323143062638e+01 9.272137669901385948e+01
-3.756681982406497866e-01 6.597750835671341019e-01 5.807748009583325199e+01 6.562013263837981469e+01
1.243318017593502134e-01 6.597750835671341019e-01 3.117697247659898352e+01 4.378333660376841863e+01
6.243318017593502134e-01 6.597750835671341019e-01 1.793863112358145173e+01 2.391407183898349942e+01
1.124331801759350213e+00 6.597750835671341019e-01 5.053948660080631150e+00 1.070031711369795602e+01
1.624330848085033807e+00 6.597750835671341019e-01 2.761883862364038933e+00 4.342752720949942358e+00
2.124330848085033807e+00 6.597750835671341019e-01 -1.123039605643622485e+00 1.584214213520086734e+00
2.624330848085033807e+00 6.597750835671341019e-01 2.521162501748326901e-01 4.094105580272365263e-01
-4.375665337217700568e+00 6.691335953907815437e-01 1.343102425766414569e+02 1.295581346655170307e+02
-3.875666290892016974e+00 6.691335953907815437e-01 1.379422661793854843e+02 1.314709640808071072e+02
-3.375666290892016974e+00 6.691335953907815437e-01 1.358292415223240255e+02 1.397486478441867064e+02
-2.875666290892016974e+00 6.691335953907815437e-01 1.306691587107391683e+02 1.447402300591585060e+02
-2.375667244566333380e+00 6.691335953907815437e-01 1.330467340368343514e+02 1.515025719727747457e+02
-1.875667244566333380e+00 6.691335953907815437e-01 1.284502807303777558e+02 1.358085157327473382e+02
-1.375667244566333380e+00 6.691335953907815437e-01 9.859160501784674580e+01 1.154618014480226691e+02
-8.756672445663333804e-01 6.691335953907815437e-01 9.382491492601205607e+01 8.873021292687869277e+01
-3.756681982406497866e-01 6.691335953907815437e-01 5.353587043917670485e+01 6.373829321884668531e+01
1.243318017593502134e-01 6.691335953907815437e-01 3.388671395197562219e+01 4.075955671853206042e+01
6.243318017593502134e-01 6.691335953907815437e-01 1.689360253334161754e+01 2.286644714253759858e+01
1.124331801759350213e+00 6.691335953907815437e-01 4.099233802367458601e+00 9.458936849120382462e+00
1.624330848085033807e+00 6.691335953907815437e-01 3.944312505364981902e+00 4.300109087184104339e+00
2.124330848085033807e+00 6.691335953907815437e-01 -1.714433648887540462e+00 1.246177148397847656e+00
2.624330848085033807e+00 6.691335953907815437e-01 -2.798764066089993660e-02 5.779688713697088698e-01
-4.375665337217700568e+00 6.784921072144286525e-01 1.337164347848230932e+02 1.326688582688254598e+02
-3.875666290892016974e+00 6.784921072144286525e-01 1.370898847456328156e+02 1.336354121034924844e+02
-3.375666290892016974e+00 6.784921072144286525e-01 1.317122562200318612e+02 1.324770415256516856e+02
-2.875666290892016974e+00 6.784921072144286525e-01 1.281884170704678922e+02 1.371991448624081045e+02
-2.375667244566333380e+00 6.784921072144286525e-01 1.350570787585268135e+02 1.511849400740952092e+02
-1.875667244566333380e+00 6.784921072144286525e-01 1.223318619772963132e+02 1.333754500902459199e+02
-1.375667244566333380e+00 6.784921072144286525e-01 9.600441461061596726e+01 1.105917607729348049e+02
-8.756672445663333804e-01 6.784921072144286525e-01 9.005473279104784012e+01 8.471336803563440299e+01
-3.756681982406497866e-01 6.784921072144286525e-01 4.596635422694973272e+01 6.077124909607529446e+01
1.243318017593502134e-01 6.784921072144286525e-01 3.844960670045215778e+01 3.879067655702326078e+01
6.243318017593502134e-01 6.784921072144286525e-01 1.410916944378870319e+01 2.079554709233893206e+01
1.124331801759350213e+00 6.784921072144286525e-01 7.574563226360756296e+00 9.545170866381985419e+00
1.624330848085033807e+00 6.784921072144286525e-01 2.351736458533686847e+00 4.100934315644316541e+00
2.124330848085033807e+00 6.784921072144286525e-01 -2.071611646419284636e+00 1.212561393813467170e+00
2.624330848085033807e+00 6.784921072144286525e-01 4.421471941833306496e-01 1.211217582917901436e-01
-4.375665337217700568e+00 6.878506190380760943e-01 1.381457905453962383e+02 1.255932875015559347e+02
-3.875666290892016974e+00 6.878506190380760943e-01 1.343067556535277447e+02 1.308631500137864805e+02
-3.375666290892016974e+00 6.878506190380760943e-01 1.343000059261155741e+02 1.283641021369453767e+02
-2.875666290892016974e+00 6.878506190380760943e-01 1.219747024823068529e+02 1.354210951699990062e+02
-2.375667244566333380e+00 6.878506190380760943e-01 1.321557395475170438e+02 1.371909021034404930e+02
-1.875667244566333380e+00 6.878506190380760943e-01 1.157186319072661433e+02 1.245392021972529335e+02
-1.375667244566333380e+00 6.878506190380760943e-01 1.053406016534640628e+02 1.019713869321381594e+02
-8.756672445663333804e-01 6.878506190380760943e-01 7.818618569914690397e+01 7.990403066573384194e+01
-3.756681982406497866e-01 6.878506190380760943e-01 4.845520803844330260e+01 5.643800790191473027e+01
1.243318017593502134e-01 6.878506190380760943e-01 3.420631337157227847e+01 3.783104341528283499e+01
6.243318017593502134e-01 6.878506190380760943e-01 1.145726745397464263e+01 1.827305141596952964e+01
1.124331801759350213e+00 6.878506190380760943e-01 6.986821723684665919e+00 9.487326440985262010e+00
1.624330848085033807e+00 6.878506190380760943e-01 1.062826853000506278e+00 3.041252367946795765e+00
2.124330848085033807e+00 6.878506190380760943e-01 -1.492156927167077041e-01 1.052399006604815446e+00
2.624330848085033807e+00 6.878506190380760943e-01 -2.017105826854762307e-01 2.364007986849355480e-01
-4.375665337217700568e+00 6.972091308617233141e-01 1.344993482119187433e+02 1.196779214124074855e+02
-3.875666290892016974e+00 6.972091308617233141e-01 1.280467782346771628e+02 1.244683542516751942e+02
-3.375666290892016974e+00 6.972091308617233141e-01 1.248953159639605985e+02 1.306739575405661355e+02
-2.875666290892016974e+00 6.972091308617233141e-01 1.204796288243123712e+02 1.310476867595569956e+02
-2.375667244566333380e+00 6.972091308617233141e-01 1.243286093169560473e+02 1.262875984171635224e+02
-1.875667244566333380e+00 6.972091308617233141e-01 1.165818024081741839e+02 1.171537915001370891e+02
-1.375667244566333380e+00 6.972091308617233141e-01 1.009987629768282034e+02 9.494529639511706876e+01
-8.756672445663333804e-01 6.972091308617233141e-01 7.561604145588599124e+01 7.459217260058237287e+01
-3.756681982406497866e-01 6.972091308617233141e-01 5.326165368745412110e+01 5.413448863129948307e+01
1.243318017593502134e-01 6.972091308617233141e-01 2.727522708082197411e+01 3.432043243777179242e+01
6.243318017593502134e-01 6.972091308617233141e-01 1.078893728631770088e+01 1.766479985583569956e+01
1.124331801759350213e+00 6.972091308617233141e-01 5.608591285070442467e+00 7.765342391372390907e+00
1.624330848085033807e+00 6.972091308617233141e-01 8.495972087090961633e-01 3.251104263416082940e+00
2.124330848085033807e+00 6.972091308617233141e-01 -1.110403385532410692e+00 4.560283096556978499e-01
2.624330848085033807e+00 6.972091308617233141e-01 -8.473655006472931295e-02 3.825362904347223147e-01
-4.375665337217700568e+00 7.065676426853706449e-01 1.314919339754522980e+02 1.191570280227901861e+02
-3.875666290892016974e+00 7.065676426853706449e-01 1.197271790072273490e+02 1.230761215550069920e+02
-3.375666290892016974e+00 7.065676426853706449e-01 1.133949520076949256e+02 1.260997581124782272e+02
-2.875666290892016974e+00 7.065676426853706449e-01 1.275840544697682049e+02 1.281831338702349683e+02
-2.375667244566333380e+00 7.065676426853706449e-01 1.195575488556887365e+02 1.260602023486677155e+02
-1.875667244566333380e+00 7.065676426853706449e-01 1.121487816272572928e+02 1.095028788902597512e+02
-1.375667244566333380e+00 7.065676426853706449e-01 9.364160296699846242e+01 9.252977069364857243e+01
-8.756672445663333804e-01 7.065676426853706449e-01 7.335013850426959436e+01 7.218851153640997609e+01
-3.756681982406497866e-01 7.065676426853706449e-01 4.912225973460869710e+01 5.171132235271428357e+01
1.243318017593502134e-01 7.065676426853706449e-01 2.923865174576351578e+01 2.992325335047481971e+01
6.243318017593502134e-01 7.065676426853706449e-01 1.240710134760973737e+01 1.711782363708349664e+01
1.124331801759350213e+00 7.065676426853706449e-01 4.885652592732418142e+00 7.271583937995691471e+00
1.624330848085033807e+00 7.065676426853706449e-01 1.130319518724910655e+00 3.051940495009237253e+00
2.124330848085033807e+00 7.065676426853706449e-01 -1.430448713934629579e+00 1.203607762973228634e-01
2.624330848085033807e+00 7.065676426853706449e-01 1.155449397946972656e-01 2.742557365336119601e-01
-4.375665337217700568e+00 7.159261545090180867e-01 1.230713418504662258e+02 1.182708185540662100e+02
-3.875666290892016974e+00 7.159261545090180867e-01 1.203925763692550674e+02 1.177072102180968756e+02
-3.375666290892016974e+00 7.159261545090180867e-01 1.100602446038281528e+02 1.214276505748749457e+02
-2.875666290892016974e+00 7.159261545090180867e-01 1.207119830340620013e+02 1.214758868446099740e+02
-2.375667244566333380e+00 7.159261545090180867e-01 1.183596574821645504e+02 1.165479721111882014e+02
-1.875667244566333380e+00 7.159261545090180867e-01 1.001262287119660073e+02 1.027245152445241274e+02
-1.375667244566333380e+00 7.159261545090180867e-01 9.492852567120412743e+01 8.700546183904846487e+01
-8.756672445663333804e-01 7.159261545090180867e-01 6.991589802225659867e+01 6.953652122315378392e+01
-3.756681982406497866e-01 7.159261545090180867e-01 4.536624405223676604e+01 4.707128866494588237e+01
1.243318017593502134e-01 7.159261545090180867e-01 2.942250860875067175e+01 2.854920869883084222e+01
6.243318017593502134e-01 7.159261545090180867e-01 1.307848797763792525e+01 1.563021391428081230e+01
1.124331801759350213e+00 7.159261545090180867e-01 4.136765986039772081e+00 7.243020869017987806e+00
1.624330848085033807e+00 7.159261545090180867e-01 1.767981590444382967e+00 1.973973994951689459e+00
2.124330848085033807e+00 7.159261545090180867e-01 8.181432378115283122e-02 5.334717177673018451e-01
2.624330848085033807e+00 7.159261545090180867e-01 -1.093091130542971801e+00 2.266325552567091395e-01
-4.375665337217700568e+00 7.252846663326651955e-01 1.140195848575895923e+02 1.149892906533044368e+02
-3.875666290892016974e+00 7.252846663326651955e-01 1.169042333110489409e+02 1.172327152281706475e+02
-3.375666290892016974e+00 7.252846663326651955e-01 1.092700876629293276e+02 1.144547227345429690e+02
-2.875666290892016974e+00 7.252846663326651955e-01 1.117645844510097817e+02 1.104264101786137360e+02
-2.375667244566333380e+00 7.252846663326651955e-01 1.119012661946937186e+02 1.116344198418365465e+02
-1.875667244566333380e+00 7.252846663326651955e-01 9.600867686084518482e+01 9.798899210204413635e+01
-1.375667244566333380e+00 7.252846663326651955e-01 8.921305762762634117e+01 8.092445554706239363e+01
-8.756672445663333804e-01 7.252846663326651955e-01 7.170223299359373925e+01 6.516217749492965083e+01
-3.756681982406497866e-01 7.252846663326651955e-01 4.077890254680941240e+01 4.325225188491705808e+01
1.243318017593502134e-01 7.252846663326651955e-01 2.733208175831242670e+01 2.841056389181559894e+01
6.243318017593502134e-01 7.252846663326651955e-01 1.195257622827140942e+01 1.462182769972253205e+01
1.124331801759350213e+00 7.252846663326651955e-01 4.271440886858498764e+00 6.317956738089145929e+00
1.624330848085033807e+00 7.252846663326651955e-01 2.443837106502572798e+00 1.959645254303665096e+00
2.124330848085033807e+00 7.252846663326651955e-01 -1.077545153355350838e+00 3.139698661949611586e-02
2.624330848085033807e+00 7.252846663326651955e-01 -1.041962527725226240e+00 4.079620725888087884e-01
-4.375665337217700568e+00 7.346431781563126373e-01 1.140518229254301446e+02 1.092542670146543742e+02
-3.875666290892016974e+00 7.346431781563126373e-01 1.037225191806671205e+02 1.134939575859823293e+02
-3.375666290892016974e+00 7.346431781563126373e-01 1.067278685399856357e+02 1.107929581478190073e+02
-2.875666290892016974e+00 7.346431781563126373e-01 1.069204136057819312e+02 1.061854333932536463e+02
-2.375667244566333380e+00 7.346431781563126373e-01 1.071760571017247941e+02 1.082047194557130894e+02
-1.875667244566333380e+00 7.346431781563126373e-01 9.105784768233014859e+01 9.151654536105519355e+01
-1.375667244566333380e+00 7.346431781563126373e-01 8.254124223734655175e+01 7.631785722035066044e+01
-8.756672445663333804e-01 7.346431781563126373e-01 6.880597596304029651e+01 6.067273923614179409e+01
-3.756681982406497866e-01 7.346431781563126373e-01 4.099888133692243031e+01 4.050209438008808149e+01
1.243318017593502134e-01 7.346431781563126373e-01 2.226997230817308093e+01 2.717813696052994388e+01
6.243318017593502134e-01 7.346431781563126373e-01 1.211604920657431883e+01 1.314851632121586000e+01
1.124331801759350213e+00 7.346431781563126373e-01 5.180822907146772849e+00 5.546553267529103159e+00
1.624330848085033807e+00 7.346431781563126373e-01 1.472773550216514016e+00 1.985091152398715586e+00
2.124330848085033807e+00 7.346431781563126373e-01 -1.248591761515911447e+00 5.358676839355372423e-02
2.624330848085033807e+00 7.346431781563126373e-01 -1.044124043716955441e+00 3.483434098925423661e-01
-4.375665337217700568e+00 7.440016899799597461e-01 1.108423554375951028e+02 1.031839054952153987e+02
-3.875666290892016974e+00 7.440016899799597461e-01 9.751838927057600870e+01 1.036179574122888170e+02
-3.375666290892016974e+00 7.440016899799597461e-01 9.489927485604796686e+01 1.067559069392499111e+02
-2.875666290892016974e+00 7.440016899799597461e-01 1.038416947021381986e+02 9.849134043315169151e+01
-2.375667244566333380e+00 7.440016899799597461e-01 1.032529087268478207e+02 9.866248169089637088e+01
-1.875667244566333380e+00 7.440016899799597461e-01 8.873781331222589586e+01 8.488328572209549350e+01
-1.375667244566333380e+00 7.440016899799597461e-01 8.099758239411876559e+01 7.148937881730364552e+01
-8.756672445663333804e-01 7.440016899799597461e-01 6.106674777436737855e+01 5.699981876337269426e+01
-3.756681982406497866e-01 7.440016899799597461e-01 3.958303044913643021e+01 3.713416956473022168e+01
1.243318017593502134e-01 7.440016899799597461e-01 2.233237237652627272e+01 2.418435295373027216e+01
6.243318017593502134e-01 7.440016899799597461e-01 9.342395609480638186e+00 1.178035608281905056e+01
1.124331801759350213e+00 7.440016899799597461e-01 5.766292021820485836e+00 4.411704454439995260e+00
1.624330848085033807e+00 7.440016899799597461e-01 -4.856103337069677117e-01 2.267468934122383928e+00
2.124330848085033807e+00 7.440016899799597461e-01 -3.304093544429788087e-01 1.027476742311666733e-02
2.624330848085033807e+00 7.440016899799597461e-01 -9.913004688908104711e-01 3.804076441837497130e-02
-4.375665337217700568e+00 7.533602018036071879e-01 1.007698946920072132e+02 9.869948864210624606e+01
-3.875666290892016974e+00 7.533602018036071879e-01 1.003177306218328937e+02 9.804045927342747291e+01
-3.375666290892016974e+00 7.533602018036071879e-01 9.062540964034592150e+01 9.608785135525899079e+01
-2.875666290892016974e+00 7.533602018036071879e-01 1.015276150313095798e+02 9.731855173582734153e+01
-2.375667244566333380e+00 7.533602018036071879e-01 9.221183241474366810e+01 9.097867612510208346e+01
-1.875667244566333380e+00 7.533602018036071879e-01 8.900564422752871963e+01 7.920605732225202189e+01
-1.375667244566333380e+00 7.533602018036071879e-01 7.876300900432522667e+01 6.837298869401068657e+01
-8.756672445663333804e-01 7.533602018036071879e-01 5.539654382478516226e+01 5.105210426572502769e+01
-3.756681982406497866e-01 7.533602018036071879e-01 3.046788468559938678e+01 3.628306142222488262e+01
1.243318017593502134e-01 7.533602018036071879e-01 2.866802927128350476e+01 2.099892730467665558e+01
6.243318017593502134e-01 7.533602018036071879e-01 6.613532841888360991e+00 1.054849383529637308e+01
1.124331801759350213e+00 7.533602018036071879e-01 4.282503801489732531e+00 4.343332475516342939e+00
1.624330848085033807e+00 7.533602018036071879e-01 -8.261997019342740556e-01 1.889845396270134037e+00
2.124330848085033807e+00 7.533602018036071879e-01 -1.081987700761995880e-01 -5.173745396896294729e-02
2.624330848085033807e+00 7.533602018036071879e-01 -4.699674145670973968e-01 4.093320115406735155e-02
-4.375665337217700568e+00 7.627187136272544077e-01 8.688965916370753462e+01 9.513276592996577108e+01
-3.875666290892016974e+00 7.627187136272544077e-01 1.005921073195781617e+02 9.065934311620181063e+01
-3.375666290892016974e+00 7.627187136272544077e-01 9.126465429098013260e+01 9.185212320168389510e+01
-2.875666290892016974e+00 7.627187136272544077e-01 9.346731759553121321e+01 9.172373697797614511e+01
-2.375667244566333380e+00 7.627187136272544077e-01 8.225187111876530821e+01 8.516244784651865984e+01
-1.875667244566333380e+00 7.627187136272544077e-01 8.516791511933391234e+01 7.256330875040147532e+01
-1.375667244566333380e+00 7.627187136272544077e-01 7.382997809595870820e+01 6.246878515765423856e+01
-8.756672445663333804e-01 7.627187136272544077e-01 4.912864270781341247e+01 4.419939236147837391e+01
-3.756681982406497866e-01 7.627187136272544077e-01 3.001939383139358242e+01 3.336078938681355055e+01
1.243318017593502134e-01 7.627187136272544077e-01 2.620685844142469989e+01 1.856786207143602851e+01
6.243318017593502134e-01 7.627187136272544077e-01 5.585378176158494412e+00 9.791564252326903528e+00
1.124331801759350213e+00 7.627187136272544077e-01 5.123380232982730931e+00 3.513654111262344060e+00
1.624330848085033807e+00 7.627187136272544077e-01 -2.130979006907342654e+00 1.389562794202497731e+00
2.124330848085033807e+00 7.627187136272544077e-01 4.674857967961529859e-01 1.679388525121535414e-01
2.624330848085033807e+00 7.627187136272544077e-01 -7.117747951982589250e-01 2.002937052496534809e-01
-4.375665337217700568e+00 7.720772254509017385e-01 8.071289318378265421e+01 9.273846720987300785e+01
-3.875666290892016974e+00 7.720772254509017385e-01 9.140517395116837918e+01 8.496028597802569493e+01
-3.375666290892016974e+00 7.720772254509017385e-01 8.713053624529783292e+01 8.567047147301474297e+01
-2.875666290892016974e+00 7.720772254509017385e-01 8.704924352821203115e+01 8.336612604183720521e+01
-2.375667244566333380e+00 7.720772254509017385e-01 7.741946325410036422e+01 7.820444063435050452e+01
-1.875667244566333380e+00 7.720772254509017385e-01 7.822099141419194268e+01 6.614682486772844072e+01
-1.375667244566333380e+00 7.720772254509017385e-01 6.714502774601160695e+01 5.820092300812211050e+01
-8.756672445663333804e-01 7.720772254509017385e-01 4.497222244962738102e+01 4.033993720754699552e+01
-3.756681982406497866e-01 7.720772254509017385e-01 3.143092580881389608e+01 2.908600673903731249e+01
1.243318017593502134e-01 7.720772254509017385e-01 2.173297251555941401e+01 1.853959791389033995e+01
6.243318017593502134e-01 7.720772254509017385e-01 6.235448511579249953e+00 8.654914357479558618e+00
1.124331801759350213e+00 7.720772254509017385e-01 4.887882813982790786e+00 2.403561996764320696e+00
1.624330848085033807e+00 7.720772254509017385e-01 -2.663501307428313147e+00 2.020392695972756947e+00
2.124330848085033807e+00 7.720772254509017385e-01 6.255060200789434033e-01 2.748065893363751400e-01
2.624330848085033807e+00 7.720772254509017385e-01 -9.846777293349405769e-01 -5.062872188739483970e-02
-4.375665337217700568e+00 7.814357372745489583e-01 8.096514342839982703e+01 8.655491444759758224e+01
-3.875666290892016974e+00 7.814357372745489583e-01 8.312067479828579053e+01 8.052856739882265913e+01
-3.375666290892016974e+00 7.814357372745489583e-01 8.124526441851614322e+01 8.067936437007946893e+01
-2.875666290892016974e+00 7.814357372745489583e-01 8.302335889931403301e+01 8.009010381114127597e+01
-2.375667244566333380e+00 7.814357372745489583e-01 7.563183384687761190e+01 7.018096466880786011e+01
-1.875667244566333380e+00 7.814357372745489583e-01 6.669401074808560281e+01 6.084171199340406133e+01
-1.375667244566333380e+00 7.814357372745489583e-01 6.075338924421178177e+01 5.451772095022703013e+01
-8.756672445663333804e-01 7.814357372745489583e-01 4.637661020639048814e+01 3.808377870886750571e+01
-3.756681982406497866e-01 7.814357372745489583e-01 2.896261134932851533e+01 2.557069643337332465e+01
1.243318017593502134e-01 7.814357372745489583e-01 1.723311736047650555e+01 1.719213690794253324e+01
6.243318017593502134e-01 7.814357372745489583e-01 7.967303842314898965e+00 7.435934991500921853e+00
1.124331801759350213e+00 7.814357372745489583e-01 2.388366095747189277e+00 1.979189807605248541e+00
1.624330848085033807e+00 7.814357372745489583e-01 -1.234121213813624385e+00 1.602252610969983726e+00
2.124330848085033807e+00 7.814357372745489583e-01 8.213135306300755056e-01 7.857736419624932189e-01
2.624330848085033807e+00 7.814357372745489583e-01 -8.642730779899031601e-01 -3.331104135883887207e-01
-4.375665337217700568e+00 7.907942490981964001e-01 7.576329329644366339e+01 7.774265055184271489e+01
-3.875666290892016974e+00 7.907942490981964001e-01 8.100528591362893849e+01 7.647198283853082046e+01
-3.375666290892016974e+00 7.907942490981964001e-01 7.386607104944965840e+01 7.575931139487978783e+01
-2.875666290892016974e+00 7.907942490981964001e-01 7.547203991604544626e+01 7.193037242979539769e+01
-2.375667244566333380e+00 7.907942490981964001e-01 7.228407438524001805e+01 6.504427315354126904e+01
-1.875667244566333380e+00 7.907942490981964001e-01 6.322916979963591899e+01 5.704846964922194985e+01
-1.375667244566333380e+00 7.907942490981964001e-01 5.212767838898518136e+01 4.956364519654444223e+01
-8.756672445663333804e-01 7.907942490981964001e-01 4.715751278967186266e+01 3.633028632041973793e+01
-3.756681982406497866e-01 7.907942490981964001e-01 2.623409066369835330e+01 2.240445863067659715e+01
1.243318017593502134e-01 7.907942490981964001e-01 1.433869207175509963e+01 1.488785970204697051e+01
6.243318017593502134e-01 7.907942490981964001e-01 8.470692025036028028e+00 6.612141386195552251e+00
1.124331801759350213e+00 7.907942490981964001e-01 9.102209176733994100e-01 1.860259340902774783e+00
1.624330848085033807e+00 7.907942490981964001e-01 -8.384999170274843872e-01 5.641633570317723390e-01
2.124330848085033807e+00 7.907942490981964001e-01 5.313269410701325357e-02 1.690648314505601990e-01
2.624330848085033807e+00 7.907942490981964001e-01 -1.466716763738669105e-01 1.045140825281642427e-01
-4.375665337217700568e+00 8.001527609218435089e-01 6.882384410614339743e+01 7.100311015720448893e+01
-3.875666290892016974e+00 8.001527609218435089e-01 7.514999318308068155e+01 7.528652736720825089e+01
-3.375666290892016974e+00 8.001527609218435089e-01 7.046881616105629575e+01 6.957002949870771147e+01
-2.875666290892016974e+00 8.001527609218435089e-01 6.784335336831645691e+01 6.456498768728728521e+01
-2.375667244566333380e+00 8.001527609218435089e-01 6.523592079241274178e+01 6.056325645419220649e+01
-1.875667244566333380e+00 8.001527609218435089e-01 6.211415090240361536e+01 5.439145591671152857e+01
-1.375667244566333380e+00 8.001527609218435089e-01 4.978114120720979940e+01 4.444953083950068873e+01
-8.756672445663333804e-01 8.001527609218435089e-01 4.228797354383161888e+01 3.354759218176369018e+01
-3.756681982406497866e-01 8.001527609218435089e-01 2.452112409402715798e+01 2.092433699779936163e+01
1.243318017593502134e-01 8.001527609218435089e-01 1.422236440511059108e+01 1.249346025076583189e+01
6.243318017593502134e-01 8.001527609218435089e-01 7.903753746560248317e+00 6.100356641663919888e+00
1.124331801759350213e+00 8.001527609218435089e-01 -1.622678106166618728e-01 2.068552271284257671e+00
1.624330848085033807e+00 8.001527609218435089e-01 -1.080597127177300720e+00 3.530582154114743632e-01
2.124330848085033807e+00 8.001527609218435089e-01 -9.193741589795134672e-01 -1.175802740478259223e-01
2.624330848085033807e+00 8.001527609218435089e-01 8.596913521045530804e-02 4.104323119475312143e-01
-4.375665337217700568e+00 8.095112727454909507e-01 5.907310957104216698e+01 6.450505066425201051e+01
-3.875666290892016974e+00 8.095112727454909507e-01 7.151421908382970116e+01 6.983688152682071859e+01
-3.375666290892016974e+00 8.095112727454909507e-01 6.443685084692090470e+01 6.293721245332524461e+01
-2.875666290892016974e+00 8.095112727454909507e-01 6.204865777374914160e+01 5.897829983900938089e+01
-2.375667244566333380e+00 8.095112727454909507e-01 5.905387780206760340e+01 5.871598129715319914e+01
-1.875667244566333380e+00 8.095112727454909507e-01 5.569428498781996240e+01 4.957744879310484265e+01
-1.375667244566333380e+00 8.095112727454909507e-01 4.667943418031429559e+01 4.025218229495177269e+01
-8.756672445663333804e-01 8.095112727454909507e-01 3.769741416556777835e+01 3.053203388685872710e+01
-3.756681982406497866e-01 8.095112727454909507e-01 2.506130124104410228e+01 1.907918929844421285e+01
1.243318017593502134e-01 8.095112727454909507e-01 1.382374509641997662e+01 1.082363998310990461e+01
6.243318017593502134e-01 8.095112727454909507e-01 5.520692415046722701e+00 4.197142200862145067e+00
1.124331801759350213e+00 8.095112727454909507e-01 -4.236801351157147288e-01 2.047708076184749260e+00
1.624330848085033807e+00 8.095112727454909507e-01 -2.072782490412082481e-03 6.342286588072847398e-01
2.124330848085033807e+00 8.095112727454909507e-01 -8.010331990271697400e-01 2.241080960600304317e-01
2.624330848085033807e+00 8.095112727454909507e-01 -4.257632666961257972e-01 1.464567121673811811e-01
-4.375665337217700568e+00 8.188697845691381705e-01 5.586646114170797262e+01 5.927411616074097367e+01
-3.875666290892016974e+00 8.188697845691381705e-01 6.326819975507358151e+01 6.172679780805410132e+01
-3.375666290892016974e+00 8.188697845691381705e-01 6.116338272724834013e+01 5.742182191920593937e+01
-2.875666290892016974e+00 8.188697845691381705e-01 5.597146364357983828e+01 5.403145622203236087e+01
-2.375667244566333380e+00 8.188697845691381705e-01 5.568798630871719979e+01 5.347343373257090349e+01
-1.875667244566333380e+00 8.188697845691381705e-01 4.804536987825650840e+01 4.450663781734069602e+01
-1.375667244566333380e+00 8.188697845691381705e-01 4.404106117715505064e+01 3.787671122568094972e+01
-8.756672445663333804e-01 8.188697845691381705e-01 3.267291994054610882e+01 2.636645051203939616e+01
-3.756681982406497866e-01 8.188697845691381705e-01 2.548236773548517320e+01 1.688030493146550626e+01
1.243318017593502134e-01 8.188697845691381705e-01 1.055359037326789817e+01 1.098946737030290244e+01
6.243318017593502134e-01 8.188697845691381705e-01 4.238142910653714068e+00 2.285598874580447415e+00
1.124331801759350213e+00 8.188697845691381705e-01 7.158345571020344744e-01 1.989740831546768174e+00
1.624330848085033807e+00 8.188697845691381705e-01 5.081712454482766317e-01 9.690043559635159731e-01
2.124330848085033807e+00 8.188697845691381705e-01 -4.175072441591671235e-01 -5.639210330371020180e-02
2.624330848085033807e+00 8.188697845691381705e-01 -8.497022459340174416e-01 2.829227253132003406e-01
-4.375665337217700568e+00 8.282282963927855013e-01 5.375097811243864498e+01 5.658216643826450110e+01
-3.875666290892016974e+00 8.282282963927855013e-01 5.567638600605191357e+01 5.460145312557642683e+01
-3.375666290892016974e+00 8.282282963927855013e-01 5.648105545454426846e+01 5.175791343008604173e+01
-2.875666290892016974e+00 8.282282963927855013e-01 5.116731631568209338e+01 5.233015909115419362e+01
-2.375667244566333380e+00 8.282282963927855013e-01 4.727400928749956677e+01 4.720732238768493261e+01
-1.875667244566333380e+00 8.282282963927855013e-01 4.940654977599076858e+01 3.941510497774512345e+01
-1.375667244566333380e+00 8.282282963927855013e-01 3.834486253150203794e+01 3.451999810044483752e+01
-8.756672445663333804e-01 8.282282963927855013e-01 2.947540064913970070e+01 2.329938818702018111e+01
-3.756681982406497866e-01 8.282282963927855013e-01 2.109883530209049241e+01 1.624486050601739251e+01
1.243318017593502134e-01 8.282282963927855013e-01 1.203569630699560733e+01 9.586374076740030503e+00
6.243318017593502134e-01 8.282282963927855013e-01 3.897265445981947352e+00 2.816041125357046759e+00
1.124331801759350213e+00 8.282282963927855013e-01 1.244760539254374576e+00 2.130672572525518671e+00
1.624330848085033807e+00 8.282282963927855013e-01 -5.209465399921765494e-01 -5.783567365779888024e-03
2.124330848085033807e+00 8.282282963927855013e-01 -8.269279932725357440e-01 2.771351531229224729e-01
2.624330848085033807e+00 8.282282963927855013e-01 -2.762901232940405682e-01 2.595707259247864718e-01
-4.375665337217700568e+00 8.375868082164327211e-01 4.988605776009394077e+01 5.457683969802397428e+01
-3.875666290892016974e+00 8.375868082164327211e-01 5.089264759626910717e+01 4.989066729446021498e+01
-3.375666290892016974e+00 8.375868082164327211e-01 4.901714181102164503e+01 4.554014682624314503e+01
-2.875666290892016974e+00 8.375868082164327211e-01 4.789739419591827385e+01 4.691820802231200815e+01
-2.375667244566333380e+00 8.375868082164327211e-01 4.493292463910782431e+01 4.412508003597699258e+01
-1.875667244566333380e+00 8.375868082164327211e-01 4.504438970630934591e+01 3.522425539422209084e+01
-1.375667244566333380e+00 8.375868082164327211e-01 3.392462312946105385e+01 3.151804183180187025e+01
-8.756672445663333804e-01 8.375868082164327211e-01 2.931843713773051263e+01 2.156338255937498971e+01
-3.756681982406497866e-01 8.375868082164327211e-01 1.757871724197612906e+01 1.447702816388913050e+01
1.243318017593502134e-01 8.375868082164327211e-01 1.198759166725228908e+01 8.388698818669482193e+00
6.243318017593502134e-01 8.375868082164327211e-01 3.433097092213898360e+00 2.975929043956996090e+00
1.124331801759350213e+00 8.375868082164327211e-01 1.649416216161515347e+00 1.596729388482754919e+00
1.624330848085033807e+00 8.375868082164327211e-01 -1.045847376986875688e+00 -1.417479138137835992e-01
2.124330848085033807e+00 8.375868082164327211e-01 -4.386681174117103565e-01 2.655388548793392589e-01
2.624330848085033807e+00 8.375868082164327211e-01 -1.055207672432656174e-01 1.062789805402285931e-01
-4.375665337217700568e+00 8.469453200400800519e-01 4.986786728201877850e+01 5.199962305060316936e+01
-3.875666290892016974e+00 8.469453200400800519e-01 4.468705030159583202e+01 4.661291910570864161e+01
-3.375666290892016974e+00 8.469453200400800519e-01 4.422313344285345948e+01 4.236133522065035351e+01
-2.875666290892016974e+00 8.469453200400800519e-01 4.219709278636826610e+01 4.153673781686747901e+01
-2.375667244566333380e+00 8.469453200400800519e-01 4.704445674681624467e+01 3.800286180874662989e+01
-1.875667244566333380e+00 8.469453200400800519e-01 3.484380090127508822e+01 3.329060482817982347e+01
-1.375667244566333380e+00 8.469453200400800519e-01 3.553915794746350798e+01 2.951581096465276133e+01
-8.756672445663333804e-01 8.469453200400800519e-01 2.515912639827540076e+01 2.064354554419645282e+01
-3.756681982406497866e-01 8.469453200400800519e-01 1.752634283934758486e+01 1.230631467997614514e+01
1.243318017593502134e-01 8.469453200400800519e-01 1.152768066965147575e+01 7.305845939009572021e+00
6.243318017593502134e-01 8.469453200400800519e-01 3.267810117773618295e+00 2.831083971877300876e+00
1.124331801759350213e+00 8.469453200400800519e-01 8.674609104632960421e-02 8.711218655013786005e-01
1.624330848085033807e+00 8.469453200400800519e-01 2.021184367115080524e-02 6.641864716248546685e-01
2.124330848085033807e+00 8.469453200400800519e-01 4.534866085403038150e-01 1.476692131513567818e-01
2.624330848085033807e+00 8.469453200400800519e-01 -7.982587497944911847e-01 9.128339205582790272e-02
-4.375665337217700568e+00 8.563038318637272717e-01 4.657252346381373087e+01 4.654347741272403738e+01
-3.875666290892016974e+00 8.563038318637272717e-01 4.317695374822301346e+01 4.270025913433408249e+01
-3.375666290892016974e+00 8.563038318637272717e-01 3.793117005042742562e+01 3.985144637466189721e+01
-2.875666290892016974e+00 8.563038318637272717e-01 4.134287702994985381e+01 4.044805251661616552e+01
-2.375667244566333380e+00 8.563038318637272717e-01 4.039075442273295380e+01 3.394508076132183305e+01
-1.875667244566333380e+00 8.563038318637272717e-01 3.291762451023357983e+01 3.171190873949465328e+01
-1.375667244566333380e+00 8.563038318637272717e-01 3.328387839054974506e+01 2.459295398312398717e+01
-8.756672445663333804e-01 8.563038318637272717e-01 2.117644065787467866e+01 2.005399095701036316e+01
-3.756681982406497866e-01 8.563038318637272717e-01 1.634672629053656223e+01 1.128367974644910987e+01
1.243318017593502134e-01 8.563038318637272717e-01 1.115023167100246937e+01 5.898035301974847933e+00
6.243318017593502134e-01 8.563038318637272717e-01 2.864693931185614773e+00 4.094287618954274954e+00
1.124331801759350213e+00 8.563038318637272717e-01 8.149507563076106020e-01 5.811811382651652647e-01
1.624330848085033807e+00 8.563038318637272717e-01 1.925992304701023838e-01 4.222827549750449161e-01
2.124330848085033807e+00 8.563038318637272717e-01 3.236298132294379570e-01 3.168349292565330599e-01
2.624330848085033807e+00 8.563038318637272717e-01 -5.471887309605154570e-01 4.425082082270292289e-02
-4.375665337217700568e+00 8.656623436873747135e-01 4.170959125745736884e+01 3.851258591164455680e+01
-3.875666290892016974e+00 8.656623436873747135e-01 4.123648634160034732e+01 4.137503209155733686e+01
-3.375666290892016974e+00 8.656623436873747135e-01 3.735765777764705575e+01 3.676245348559714188e+01
-2.875666290892016974e+00 8.656623436873747135e-01 3.523329011325491678e+01 3.673046948575134962e+01
-2.375667244566333380e+00 8.656623436873747135e-01 3.463179738655629336e+01 3.500835790023243277e+01
-1.875667244566333380e+00 8.656623436873747135e-01 3.387213245140640794e+01 2.753050032864272012e+01
-1.375667244566333380e+00 8.656623436873747135e-01 2.922228453151436867e+01 2.284977495878705867e+01
-8.756672445663333804e-01 8.656623436873747135e-01 2.066346161096297607e+01 1.736856969290251129e+01
-3.756681982406497866e-01 8.656623436873747135e-01 1.465317038824487739e+01 9.780901984002060345e+00
1.243318017593502134e-01 8.656623436873747135e-01 7.958752837416191106e+00 5.115545912218890656e+00
6.243318017593502134e-01 8.656623436873747135e-01 3.042384612645189890e+00 4.381380234637896720e+00
1.124331801759350213e+00 8.656623436873747135e-01 2.950352573482032170e+00 7.383049880666757714e-01
1.624330848085033807e+00 8.656623436873747135e-01 -9.975925797552294139e-01 2.477138817075510147e-01
2.124330848085033807e+00 8.656623436873747135e-01 4.104435261834734061e-01 8.579086551383963144e-02
2.624330848085033807e+00 8.656623436873747135e-01 -1.509710530232878933e-01 6.822803078561624768e-02
-4.375665337217700568e+00 8.750208555110218223e-01 4.033581235976588886e+01 3.454380828810395343e+01
-3.875666290892016974e+00 8.750208555110218223e-01 3.613685989563413870e+01 3.843704125907445501e+01
-3.375666290892016974e+00 8.750208555110218223e-01 3.592069708822202756e+01 3.387768819830191092e+01
-2.875666290892016974e+00 8.750208555110218223e-01 3.321519895009441825e+01 3.220156999720126834e+01
-2.375667244566333380e+00 8.750208555110218223e-01 3.020068417670142580e+01 3.356369035264351908e+01
-1.875667244566333380e+00 8.750208555110218223e-01 3.176798978953093666e+01 2.538962424812871888e+01
-1.375667244566333380e+00 8.750208555110218223e-01 2.551061046252936393e+01 2.297810207116041425e+01
-8.756672445663333804e-01 8.750208555110218223e-01 2.129839281498134795e+01 1.503856276619032073e+01
-3.756681982406497866e-01 8.750208555110218223e-01 1.351117262386935103e+01 9.213608289094210591e+00
1.243318017593502134e-01 8.750208555110218223e-01 7.180123758528389466e+00 5.328006139894461590e+00
6.243318017593502134e-01 8.750208555110218223e-01 3.275310956462955669e+00 3.459428223413874459e+00
1.124331801759350213e+00 8.750208555110218223e-01 1.022403159091197722e+00 8.767338103167183760e-01
1.624330848085033807e+00 8.750208555110218223e-01 2.236955069620502334e-01 2.421777624578989041e-01
2.124330848085033807e+00 8.750208555110218223e-01 -5.513968152845993842e-01 1.531801662246662088e-01
2.624330848085033807e+00 8.750208555110218223e-01 1.261535966457531244e-01 3.942015191683644060e-02
-4.375665337217700568e+00 8.843793673346692641e-01 3.790306835642576999e+01 3.217923348529406269e+01
-3.875666290892016974e+00 8.843793673346692641e-01 2.950194229809028457e+01 3.385293207701993623e+01
-3.375666290892016974e+00 8.843793673346692641e-01 3.496066491508305063e+01 3.208792306741423062e+01
-2.875666290892016974e+00 8.843793673346692641e-01 3.292152377571736821e+01 2.981124396281715860e+01
-2.375667244566333380e+00 8.843793673346692641e-01 2.952259775478238168e+01 3.006000991438385483e+01
-1.875667244566333380e+00 8.843793673346692641e-01 3.116245881321218292e+01 2.432669491948825780e+01
-1.375667244566333380e+00 8.843793673346692641e-01 2.046893203505056746e+01 2.110705279496217912e+01
-8.756672445663333804e-01 8.843793673346692641e-01 2.042364194884129702e+01 1.452226477401164217e+01
-3.756681982406497866e-01 8.843793673346692641e-01 1.300803015228247794e+01 8.150795692101171497e+00
1.243318017593502134e-01 8.843793673346692641e-01 6.540065935117246099e+00 5.545366758932972040e+00
6.243318017593502134e-01 8.843793673346692641e-01 2.201006188465026270e+00 3.222087888304263181e+00
1.124331801759350213e+00 8.843793673346692641e-01 8.519060251306677101e-01 9.021378898565994842e-01
1.624330848085033807e+00 8.843793673346692641e-01 4.999116674926796788e-01 2.629809589705197070e-01
2.124330848085033807e+00 8.843793673346692641e-01 -8.122545484486288769e-01 2.577154797176529066e-01
2.624330848085033807e+00 8.843793673346692641e-01 3.311948483114503516e-01 9.502381224685198247e-02
-4.375665337217700568e+00 8.937378791583164839e-01 3.147867135147993878e+01 3.066636613769688324e+01
-3.875666290892016974e+00 8.937378791583164839e-01 2.985075014937985216e+01 3.142094534938521733e+01
-3.375666290892016974e+00 8.937378791583164839e-01 3.351851917960388505e+01 3.081240009687217452e+01
-2.875666290892016974e+00 8.937378791583164839e-01 2.903275948776742510e+01 2.931909478762971588e+01
-2.375667244566333380e+00 8.937378791583164839e-01 2.984379130219649667e+01 2.566738190047943036e+01
-1.875667244566333380e+00 8.937378791583164839e-01 2.844068802573635679e+01 2.199938247729567209e+01
-1.375667244566333380e+00 8.937378791583164839e-01 2.241378450806752909e+01 1.959589885835848122e+01
-8.756672445663333804e-01 8.937378791583164839e-01 1.539972812903311805e+01 1.368937997192560552e+01
-3.756681982406497866e-01 8.937378791583164839e-01 1.148663464962900527e+01 8.399565001869103043e+00
1.243318017593502134e-01 8.937378791583164839e-01 7.060924490759950878e+00 4.790156949113005602e+00
6.243318017593502134e-01 8.937378791583164839e-01 2.752292106702262320e+00 2.504656004639777667e+00
1.124331801759350213e+00 8.937378791583164839e-01 1.538489887334872241e+00 9.999340869949493449e-01
1.624330848085033807e+00 8.937378791583164839e-01 -7.456737773175127204e-01 3.346571037386575354e-01
2.124330848085033807e+00 8.937378791583164839e-01 -7.799091841275598846e-02 -5.725760871521986400e-02
2.624330848085033807e+00 8.937378791583164839e-01 4.067061579443593256e-01 1.427028172376909043e-01
-4.375665337217700568e+00 9.030963909819638147e-01 2.911551430956177100e+01 3.065803699401859816e+01
-3.875666290892016974e+00 9.030963909819638147e-01 3.269515645671172166e+01 2.906135966188124797e+01
-3.375666290892016974e+00 9.030963909819638147e-01 2.708760733595260461e+01 2.697343544577105590e+01
-2.875666290892016974e+00 9.030963909819638147e-01 2.716678383502971528e+01 2.761435209732624330e+01
-2.375667244566333380e+00 9.030963909819638147e-01 2.745870392424751927e+01 2.290058821460023708e+01
-1.875667244566333380e+00 9.030963909819638147e-01 2.449768790388711537e+01 2.060698733542842120e+01
-1.375667244566333380e+00 9.030963909819638147e-01 2.278389882972204816e+01 1.923406386093888187e+01
-8.756672445663333804e-01 9.030963909819638147e-01 1.473886690082896678e+01 1.205159720429779213e+01
-3.756681982406497866e-01 9.030963909819638147e-01 9.936229846636162932e+00 9.536755950834118423e+00
1.243318017593502134e-01 9.030963909819638147e-01 6.699383790776282765e+00 3.340508316137764666e+00
6.243318017593502134e-01 9.030963909819638147e-01 3.392333072606414035e+00 2.404871822329521347e+00
1.124331801759350213e+00 9.030963909819638147e-01 1.841063363597185143e+00 7.695418373986835370e-01
1.624330848085033807e+00 9.030963909819638147e-01 -8.004703498860512578e-01 3.356818282634458361e-01
2.124330848085033807e+00 9.030963909819638147e-01 4.860725855355597230e-02 6.772225561456112278e-03
2.624330848085033807e+00 9.030963909819638147e-01 2.540203170203265137e-01 5.654270495387229284e-02
-4.375665337217700568e+00 9.124549028056112565e-01 2.872400512562797203e+01 2.885694021808530607e+01
-3.875666290892016974e+00 9.124549028056112565e-01 2.760862669789594648e+01 2.649503002249331729e+01
-3.375666290892016974e+00 9.124549028056112565e-01 2.587268068655620823e+01 2.453941772859589321e+01
-2.875666290892016974e+00 9.124549028056112565e-01 2.565082512464407216e+01 2.453203375503987971e+01
-2.375667244566333380e+00 9.124549028056112565e-01 2.249497944241896974e+01 2.323187826236059550e+01
-1.875667244566333380e+00 9.124549028056112565e-01 2.578427550685909253e+01 1.901340465145600689e+01
-1.375667244566333380e+00 9.124549028056112565e-01 1.913275256225791665e+01 1.761803082273198129e+01
-8.756672445663333804e-01 9.124549028056112565e-01 1.560974673304836635e+01 1.233482546493626231e+01
-3.756681982406497866e-01 9.124549028056112565e-01 1.015410694167647954e+01 7.820082815952128286e+00
1.243318017593502134e-01 9.124549028056112565e-01 6.532402100030438419e+00 4.005810181241678869e+00
6.243318017593502134e-01 9.124549028056112565e-01 2.309339770986364559e+00 2.441199708428920978e+00
1.124331801759350213e+00 9.124549028056112565e-01 2.021460608264920022e+00 8.846338081571750722e-01
1.624330848085033807e+00 9.124549028056112565e-01 -3.822613059001163660e-01 2.704642486385168687e-01
2.124330848085033807e+00 9.124549028056112565e-01 -2.354248833292397203e-01 2.323507640854704792e-01
2.624330848085033807e+00 9.124549028056112565e-01 2.114890570314491569e-01 -7.298008748416151548e-02
-4.375665337217700568e+00 9.218134146292584763e-01 2.911038023661604512e+01 2.693674507881420510e+01
-3.875666290892016974e+00 9.218134146292584763e-01 2.352456751503675036e+01 2.451055364067070030e+01
-3.375666290892016974e+00 9.218134146292584763e-01 2.572186327640891790e+01 2.375343605647815792e+01
-2.875666290892016974e+00 9.218134146292584763e-01 2.181482344137501173e+01 2.334593661633915573e+01
-2.375667244566333380e+00 9.218134146292584763e-01 2.336695858504469214e+01 2.257441962638198163e+01
-1.875667244566333380e+00 9.218134146292584763e-01 2.491689185066625001e+01 1.943447915650597224e+01
-1.375667244566333380e+00 9.218134146292584763e-01 1.760422716158952383e+01 1.452945335424396411e+01
-8.756672445663333804e-01 9.218134146292584763e-01 1.429056629281622115e+01 1.208237858542231535e+01
-3.756681982406497866e-01 9.218134146292584763e-01 1.160157641511430349e+01 6.733772869426013052e+00
1.243318017593502134e-01 9.218134146292584763e-01 5.966071368208111458e+00 4.702223745930599108e+00
6.243318017593502134e-01 9.218134146292584763e-01 3.034050818070317845e+00 2.503847846043667946e+00
1.124331801759350213e+00 9.218134146292584763e-01 1.308028759367170002e+00 1.017708380864518869e+00
1.624330848085033807e+00 9.218134146292584763e-01 4.228061477495105303e-01 2.954459397417492639e-01
2.124330848085033807e+00 9.218134146292584763e-01 -5.148035670882489256e-01 2.249988541876305759e-01
2.624330848085033807e+00 9.218134146292584763e-01 2.196770761586384069e-01 -5.825752993391031254e-02
-4.375665337217700568e+00 9.311719264529058071e-01 2.760734705091014618e+01 2.355117963874041465e+01
-3.875666290892016974e+00 9.311719264529058071e-01 2.015454367998980700e+01 2.401191732419384195e+01
-3.375666290892016974e+00 9.311719264529058071e-01 2.559383934342568878e+01 2.046389971544912711e+01
-2.875666290892016974e+00 9.311719264529058071e-01 1.986728057065851871e+01 2.226709626593757463e+01
-2.375667244566333380e+00 9.311719264529058071e-01 2.566555841501329382e+01 2.120666613521590094e+01
-1.875667244566333380e+00 9.311719264529058071e-01 2.064857412726918540e+01 1.900843824750153743e+01
-1.375667244566333380e+00 9.311719264529058071e-01 1.548395153060491936e+01 1.416116610892403394e+01
-8.756672445663333804e-01 9.311719264529058071e-01 1.579333934624047586e+01 1.046521043269283702e+01
-3.756681982406497866e-01 9.311719264529058071e-01 9.478522138989978529e+00 7.363802271711720415e+00
1.243318017593502134e-01 9.311719264529058071e-01 6.353921612846633593e+00 4.008788725315123536e+00
6.243318017593502134e-01 9.311719264529058071e-01 3.758162008466028325e+00 2.423593046094190129e+00
1.124331801759350213e+00 9.311719264529058071e-01 1.325680743688461005e+00 1.008122900233136665e+00
1.624330848085033807e+00 9.311719264529058071e-01 2.613212418561973172e-01 4.592100734093082504e-01
2.124330848085033807e+00 9.311719264529058071e-01 -8.805285777019247750e-02 1.694161282162846838e-01
2.624330848085033807e+00 9.311719264529058071e-01 -1.067339839766082987e-01 -5.612123823501206227e-02
-4.375665337217700568e+00 9.405304382765530269e-01 2.276152996209718182e+01 2.135724981021650848e+01
-3.875666290892016974e+00 9.405304382765530269e-01 1.954098392030372366e+01 2.174045791704017816e+01
-3.375666290892016974e+00 9.405304382765530269e-01 2.628070301676891418e+01 2.025289132369237777e+01
-2.875666290892016974e+00 9.405304382765530269e-01 1.991513424566197088e+01 2.120234162778458042e+01
-2.375667244566333380e+00 9.405304382765530269e-01 2.318962475638774379e+01 1.948003645823478891e+01
-1.875667244566333380e+00 9.405304382765530269e-01 1.991821637189660166e+01 1.813329854091704263e+01
-1.375667244566333380e+00 9.405304382765530269e-01 1.366208090169263123e+01 1.421254054742634310e+01
-8.756672445663333804e-01 9.405304382765530269e-01 1.450285985910059416e+01 9.699326884599861032e+00
-3.756681982406497866e-01 9.405304382765530269e-01 9.559141258465833957e+00 6.985356597927419031e+00
1.243318017593502134e-01 9.405304382765530269e-01 6.406605268969251199e+00 4.170656932026626684e+00
6.243318017593502134e-01 9.405304382765530269e-01 3.015552967948587071e+00 2.166474738915953324e+00
1.124331801759350213e+00 9.405304382765530269e-01 1.352008992000151011e+00 1.139571250361248289e+00
1.624330848085033807e+00 9.405304382765530269e-01 -1.395357992016713899e-01 4.183942265439851704e-01
2.124330848085033807e+00 9.405304382765530269e-01 2.364450129720346294e-01 4.221348653386271937e-02
2.624330848085033807e+00 9.405304382765530269e-01 -1.943000922629133376e-01 -7.950225209287313174e-03
-4.375665337217700568e+00 9.498889501002004687e-01 1.768727766944146040e+01 2.106017333117656065e+01
-3.875666290892016974e+00 9.498889501002004687e-01 2.469642092904797792e+01 1.930182513088873009e+01
-3.375666290892016974e+00 9.498889501002004687e-01 2.406092300545873286e+01 2.060434588690986502e+01
-2.875666290892016974e+00 9.498889501002004687e-01 1.628007874771993357e+01 1.983692561631899309e+01
-2.375667244566333380e+00 9.498889501002004687e-01 2.230542707992286822e+01 1.829799018237031305e+01
-1.875667244566333380e+00 9.498889501002004687e-01 2.007087546632457276e+01 1.784308197568025989e+01
-1.375667244566333380e+00 9.498889501002004687e-01 1.410779368208832274e+01 1.330604162612919872e+01
-8.756672445663333804e-01 9.498889501002004687e-01 1.279671544436186537e+01 1.009475579431968839e+01
-3.756681982406497866e-01 9.498889501002004687e-01 1.100736271659276966e+01 6.907887657734488762e+00
1.243318017593502134e-01 9.498889501002004687e-01 3.689616577639230233e+00 4.421467682208866989e+00
6.243318017593502134e-01 9.498889501002004687e-01 4.294175193647658872e+00 2.114158380981679297e+00
1.124331801759350213e+00 9.498889501002004687e-01 4.199026008043241220e-01 8.221136324618892877e-01
1.624330848085033807e+00 9.498889501002004687e-01 3.307852037499137143e-02 4.074588481475362456e-01
2.124330848085033807e+00 9.498889501002004687e-01 2.970499221344129470e-01 1.323838517547932525e-01
2.624330848085033807e+00 9.498889501002004687e-01 -4.758685109558172255e-02 5.269586542628219850e-02
-4.375665337217700568e+00 9.592474619238475775e-01 1.640864050544319497e+01 2.016844714001624794e+01
-3.875666290892016974e+00 9.592474619238475775e-01 2.304668736063099033e+01 1.896437885505832099e+01
-3.375666290892016974e+00 9.592474619238475775e-01 2.303646942607512571e+01 1.964599964867609216e+01
-2.875666290892016974e+00 9.592474619238475775e-01 1.613433136906601106e+01 1.821389151734145528e+01
-2.375667244566333380e+00 9.592474619238475775e-01 1.897213450488114006e+01 1.802801603758758020e+01
-1.875667244566333380e+00 9.592474619238475775e-01 2.043603335257295583e+01 1.714272905286912163e+01
-1.375667244566333380e+00 9.592474619238475775e-01 1.314758467258459795e+01 1.381820642518149000e+01
-8.756672445663333804e-01 9.592474619238475775e-01 1.497185755206286828e+01 9.645406168883999598e+00
-3.756681982406497866e-01 9.592474619238475775e-01 9.346947852172363014e+00 6.973154527506447486e+00
1.243318017593502134e-01 9.592474619238475775e-01 3.779414749221373437e+00 3.949391769468488800e+00
6.243318017593502134e-01 9.592474619238475775e-01 3.613080506263566249e+00 1.996532727000307705e+00
1.124331801759350213e+00 9.592474619238475775e-01 6.093358078313108050e-01 5.832105093771657867e-01
1.624330848085033807e+00 9.592474619238475775e-01 6.749656124217952302e-02 4.623909566649644920e-01
2.124330848085033807e+00 9.592474619238475775e-01 1.359756121464720524e-01 1.820409815200896564e-01
2.624330848085033807e+00 9.592474619238475775e-01 1.462671164201165552e-01 8.073658155850581275e-02
-4.375665337217700568e+00 9.686059737474950193e-01 1.832389227317057134e+01 2.016759159242039345e+01
-3.875666290892016974e+00 9.686059737474950193e-01 1.814849406326256087e+01 1.737303354609361961e+01
-3.375666290892016974e+00 9.686059737474950193e-01 2.110128457242666400e+01 1.961939858799416925e+01
-2.875666290892016974e+00 9.686059737474950193e-01 1.907786437501635035e+01 1.735824239904339805e+01
-2.375667244566333380e+00 9.686059737474950193e-01 1.804968414392819653e+01 1.694204755761112580e+01
-1.875667244566333380e+00 9.686059737474950193e-01 2.011517005994133456e+01 1.659555658414006984e+01
-1.375667244566333380e+00 9.686059737474950193e-01 1.294410487028338430e+01 1.382749650374794470e+01
-8.756672445663333804e-01 9.686059737474950193e-01 1.287307368611297953e+01 9.271500459257085325e+00
-3.756681982406497866e-01 9.686059737474950193e-01 8.699046513795636315e+00 6.710487994304674686e+00
1.243318017593502134e-01 9.686059737474950193e-01 6.523243607581345138e+00 4.039468916565604140e+00
6.243318017593502134e-01 9.686059737474950193e-01 1.691178164721115262e+00 1.938580596233785647e+00
1.124331801759350213e+00 9.686059737474950193e-01 7.217293640424009560e-01 7.224601972225449531e-01
1.624330848085033807e+00 9.686059737474950193e-01 4.879981891883685141e-01 3.181741032197224484e-01
2.124330848085033807e+00 9.686059737474950193e-01 8.333369915260241401e-02 2.161551460380171374e-01
2.624330848085033807e+00 9.686059737474950193e-01 1.363101285573772303e-01 9.159906194635998936e-03
-4.375665337217700568e+00 9.779644855711421281e-01 1.776812438167922892e+01 1.976338997013556309e+01
-3.875666290892016974e+00 9.779644855711421281e-01 1.716833444049603230e+01 1.724429650653607737e+01
-3.375666290892016974e+00 9.779644855711421281e-01 1.979186574513433428e+01 1.750290921496539553e+01
-2.875666290892016974e+00 9.779644855711421281e-01 1.760545652500265135e+01 1.702982573793605425e+01
-2.375667244566333380e+00 9.779644855711421281e-01 1.875014583630393616e+01 1.589697562757761240e+01
-1.875667244566333380e+00 9.779644855711421281e-01 1.771002901268855112e+01 1.569368248111498865e+01
-1.375667244566333380e+00 9.779644855711421281e-01 1.362087979523263037e+01 1.303250471617732842e+01
-8.756672445663333804e-01 9.779644855711421281e-01 1.182511691341681193e+01 1.023193156304001228e+01
-3.756681982406497866e-01 9.779644855711421281e-01 8.651277884816449770e+00 6.447440994723924845e+00
1.243318017593502134e-01 9.779644855711421281e-01 6.968901714360179689e+00 4.556512351459092613e+00
6.243318017593502134e-01 9.779644855711421281e-01 2.188411704145984515e+00 1.662176751606606828e+00
1.124331801759350213e+00 9.779644855711421281e-01 9.315374378164746616e-02 7.781576736477596734e-01
1.624330848085033807e+00 9.779644855711421281e-01 9.831225463316788371e-01 2.760483214166100652e-01
2.124330848085033807e+00 9.779644855711421281e-01 -1.726098822808095345e-01 2.399894523169259775e-01
2.624330848085033807e+00 9.779644855711421281e-01 1.950093374338776608e-01 -8.951687690008973408e-02
-4.375665337217700568e+00 9.873229973947895699e-01 1.661221742064406470e+01 1.851664530768205097e+01
-3.875666290892016974e+00 9.873229973947895699e-01 1.746489500014473251e+01 1.735684170047553110e+01
-3.375666290892016974e+00 9.873229973947895699e-01 1.916741652845665911e+01 1.723129550754793371e+01
-2.875666290892016974e+00 9.873229973947895699e-01 1.669716260195623647e+01 1.595588422279090857e+01
-2.375667244566333380e+00 9.873229973947895699e-01 1.560907058743969955e+01 1.528530916036934073e+01
-1.875667244566333380e+00 9.873229973947895699e-01 1.679707267884082711e+01 1.553689139731891444e+01
-1.375667244566333380e+00 9.873229973947895699e-01 1.396965103545812958e+01 1.283222410417471160e+01
-8.756672445663333804e-01 9.873229973947895699e-01 1.254056863330080063e+01 9.626847332037186789e+00
-3.756681982406497866e-01 9.873229973947895699e-01 8.826694472493578303e+00 6.699676823325939168e+00
1.243318017593502134e-01 9.873229973947895699e-01 4.700438365515021033e+00 3.703460940965465298e+00
6.243318017593502134e-01 9.873229973947895699e-01 3.491098134357649929e+00 1.994035601232529764e+00
1.124331801759350213e+00 9.873229973947895699e-01 5.091585315394387967e-01 6.168282277263277269e-01
1.624330848085033807e+00 9.873229973947895699e-01 3.517592451399996212e-01 4.208158634903592654e-01
2.124330848085033807e+00 9.873229973947895699e-01 -1.959274189686446843e-01 1.791945349341267646e-01
2.624330848085033807e+00 9.873229973947895699e-01 3.084908866355855483e-01 -4.013868550914011235e-02
-4.375665337217700568e+00 9.966815092184367897e-01 1.361206918997984694e+01 1.732884189597524482e+01
-3.875666290892016974e+00 9.966815092184367897e-01 1.898323386968477777e+01 1.667898672670389359e+01
-3.375666290892016974e+00 9.966815092184367897e-01 1.753897329526839499e+01 1.765031402637311331e+01
-2.875666290892016974e+00 9.966815092184367897e-01 1.723068383782314328e+01 1.477126621995573608e+01
-2.375667244566333380e+00 9.966815092184367897e-01 1.481704874789045867e+01 1.588181000430758161e+01
-1.875667244566333380e+00 9.966815092184367897e-01 1.630091836298958796e+01 1.470888284044445449e+01
-1.375667244566333380e+00 9.966815092184367897e-01 1.419026438889142305e+01 1.265606971633368438e+01
-8.756672445663333804e-01 9.966815092184367897e-01 1.162554648322317163e+01 9.532352935934051530e+00
-3.756681982406497866e-01 9.966815092184367897e-01 9.113504251480517127e+00 6.302408926133864497e+00
1.243318017593502134e-01 9.966815092184367897e-01 2.972434210070829863e+00 3.175883139625711671e+00
6.243318017593502134e-01 9.966815092184367897e-01 4.000607526100601774e+00 2.232159174272341229e+00
1.124331801759350213e+00 9.966815092184367897e-01 1.343914209391506853e+00 7.969824971889933884e-01
1.624330848085033807e+00 9.966815092184367897e-01 6.635350518040864475e-03 2.961171575846744397e-01
2.124330848085033807e+00 9.966815092184367897e-01 5.571144735169528128e-02 1.270456245783008198e-01
2.624330848085033807e+00 9.966815092184367897e-01 6.810169759883834273e-02 5.927383547930201169e-02
-4.375665337217700568e+00 1.006040021042084120e+00 1.472148886659294575e+01 1.669835423815150932e+01
-3.875666290892016974e+00 1.006040021042084120e+00 1.791775293371262734e+01 1.622710210271162978e+01
-3.375666290892016974e+00 1.006040021042084120e+00 1.601787318315720299e+01 1.546321072817045739e+01
-2.875666290892016974e+00 1.006040021042084120e+00 1.543889126993994410e+01 1.563569864289347677e+01
-2.375667244566333380e+00 1.006040021042084120e+00 1.506221014485351084e+01 1.509603485413417090e+01
-1.875667244566333380e+00 1.006040021042084120e+00 1.686089432033530144e+01 1.382387166491392172e+01
-1.375667244566333380e+00 1.006040021042084120e+00 1.434376575450437130e+01 1.242768874818394309e+01
-8.756672445663333804e-01 1.006040021042084120e+00 1.157903255645366336e+01 1.038166503811008212e+01
-3.756681982406497866e-01 1.006040021042084120e+00 8.675047255340610164e+00 5.453494811331446535e+00
1.243318017593502134e-01 1.006040021042084120e+00 3.634192990524963029e+00 3.572010931625665631e+00
6.243318017593502134e-01 1.006040021042084120e+00 2.692717671244813538e+00 2.246675209051097521e+00
1.124331801759350213e+00 1.006040021042084120e+00 1.752901342110346761e+00 7.613402291016209134e-01
1.624330848085033807e+00 1.006040021042084120e+00 4.284177475873525709e-01 3.267100499486035869e-01
2.124330848085033807e+00 1.006040021042084120e+00 -3.124875603291192225e-02 5.391313663633946068e-02
2.624330848085033807e+00 1.006040021042084120e+00 -9.761081063557058846e-02 9.396251249438739017e-02
-4.375665337217700568e+00 1.015398532865731340e+00 1.563676443090404788e+01 1.653229913746288560e+01
-3.875666290892016974e+00 1.015398532865731340e+00 1.561964399408496540e+01 1.612279990960746190e+01
-3.375666290892016974e+00 1.015398532865731340e+00 1.654543439390582193e+01 1.532176648213040160e+01
-2.875666290892016974e+00 1.015398532865731340e+00 1.447928381797927777e+01 1.578888340067398310e+01
-2.375667244566333380e+00 1.015398532865731340e+00 1.487326904593682464e+01 1.360000952808110597e+01
-1.875667244566333380e+00 1.015398532865731340e+00 1.585877149366788430e+01 1.371968533355596520e+01
-1.375667244566333380e+00 1.015398532865731340e+00 1.611705866305540980e+01 1.162674033224162073e+01
-8.756672445663333804e-01 1.015398532865731340e+00 1.001401767327710601e+01 1.086301491444215017e+01
-3.756681982406497866e-01 1.015398532865731340e+00 7.100074865405151314e+00 5.078389083063155063e+00
1.243318017593502134e-01 1.015398532865731340e+00 6.380719398055096470e+00 3.868087941906931615e+00
6.243318017593502134e-01 1.015398532865731340e+00 1.376590033919252942e+00 2.364078374997646836e+00
1.124331801759350213e+00 1.015398532865731340e+00 2.045741858105296185e+00 3.484029062549582334e-01
1.624330848085033807e+00 1.015398532865731340e+00 -2.457770281151776814e-01 4.381017507086742979e-01
2.124330848085033807e+00 1.015398532865731340e+00 -7.550518751497238557e-02 1.011258039344866272e-01
2.624330848085033807e+00 1.015398532865731340e+00 1.415507779215989526e-01 5.877735947733807309e-02
-4.375665337217700568e+00 1.024757044689378782e+00 1.472055769783408330e+01 1.596441301952671488e+01
-3.875666290892016974e+00 1.024757044689378782e+00 1.520588263824085118e+01 1.578999645521336781e+01
-3.375666290892016974e+00 1.024757044689378782e+00 1.601531746820442237e+01 1.541551693208677776e+01
-2.875666290892016974e+00 1.024757044689378782e+00 1.496321944895020017e+01 1.443645072977831845e+01
-2.375667244566333380e+00 1.024757044689378782e+00 1.637595267642663543e+01 1.493315304951307532e+01
-1.875667244566333380e+00 1.024757044689378782e+00 1.407611600322392142e+01 1.241264940193365973e+01
-1.375667244566333380e+00 1.024757044689378782e+00 1.597795225561057109e+01 1.195224530951625042e+01
-8.756672445663333804e-01 1.024757044689378782e+00 1.060872609727167237e+01 1.046988665347165082e+01
-3.756681982406497866e-01 1.024757044689378782e+00 6.365697743841098877e+00 5.210683582181973250e+00
1.243318017593502134e-01 1.024757044689378782e+00 6.615497155174423050e+00 3.570153382956432697e+00
6.243318017593502134e-01 1.024757044689378782e+00 1.881895423143415291e+00 2.375257926023677246e+00
1.124331801759350213e+00 1.024757044689378782e+00 1.919785209898907441e+00 3.901446759473566894e-01
1.624330848085033807e+00 1.024757044689378782e+00 -4.645437678055499564e-01 3.821314754644824507e-01
2.124330848085033807e+00 1.024757044689378782e+00 -4.412430931908293830e-01 1.395220354737046753e-01
2.624330848085033807e+00 1.024757044689378782e+00 2.534864863544772362e-01 6.317652731018122414e-02
-4.375665337217700568e+00 1.034115556513026002e+00 1.663862409789958718e+01 1.525922286502129666e+01
-3.875666290892016974e+00 1.034115556513026002e+00 1.500327511177963835e+01 1.427687401324521765e+01
-3.375666290892016974e+00 1.034115556513026002e+00 1.529263846159156870e+01 1.464766146762995191e+01
-2.875666290892016974e+00 1.034115556513026002e+00 1.435040541231204969e+01 1.416696625469609039e+01
-2.375667244566333380e+00 1.034115556513026002e+00 1.620013008682467515e+01 1.442384914312410160e+01
-1.875667244566333380e+00 1.034115556513026002e+00 1.408858064221775130e+01 1.252776194795473330e+01
-1.375667244566333380e+00 1.034115556513026002e+00 1.489481592129435938e+01 1.284068640371459047e+01
-8.756672445663333804e-01 1.034115556513026002e+00 1.186348807327833832e+01 8.752932401841189147e+00
-3.756681982406497866e-01 1.034115556513026002e+00 6.733743671715465950e+00 5.660426247830686819e+00
1.243318017593502134e-01 1.034115556513026002e+00 4.495304869359274313e+00 3.836932952783467243e+00
6.243318017593502134e-01 1.034115556513026002e+00 2.502911303484605110e+00 1.923127814674614466e+00
1.124331801759350213e+00 1.034115556513026002e+00 1.781938043286463103e+00 7.399763222238998628e-01
1.624330848085033807e+00 1.034115556513026002e+00 2.965658313135741651e-03 4.359114137511953535e-01
2.124330848085033807e+00 1.034115556513026002e+00 -4.538254078197880292e-01 9.179916753590031120e-02
2.624330848085033807e+00 1.034115556513026002e+00 5.350103835103152405e-02 6.333260610233816534e-02
-4.375665337217700568e+00 1.043474068336673222e+00 1.538016157404123341e+01 1.445697548968887958e+01
-3.875666290892016974e+00 1.043474068336673222e+00 1.623516025560227405e+01 1.376362781493983967e+01
-3.375666290892016974e+00 1.043474068336673222e+00 1.434945760932443548e+01 1.491745596941269625e+01
-2.875666290892016974e+00 1.043474068336673222e+00 1.430628144923841205e+01 1.372759691134387694e+01
-2.375667244566333380e+00 1.043474068336673222e+00 1.323453941057762329e+01 1.390144515719640239e+01
-1.875667244566333380e+00 1.043474068336673222e+00 1.537930633958441895e+01 1.328474053778097286e+01
-1.375667244566333380e+00 1.043474068336673222e+00 1.433449686410044777e+01 1.237464594688498920e+01
-8.756672445663333804e-01 1.043474068336673222e+00 1.135482194105491871e+01 8.548814516950002940e+00
-3.756681982406497866e-01 1.043474068336673222e+00 7.707181082829201557e+00 5.627765098645400421e+00
1.243318017593502134e-01 1.043474068336673222e+00 3.660253369799874701e+00 4.357390255354476771e+00
6.243318017593502134e-01 1.043474068336673222e+00 1.866036647098811896e+00 1.438737963029748101e+00
1.124331801759350213e+00 1.043474068336673222e+00 1.744306140433592445e+00 9.699919591643549888e-01
1.624330848085033807e+00 1.043474068336673222e+00 7.133902663015397050e-02 2.311661772802828252e-01
2.124330848085033807e+00 1.043474068336673222e+00 3.024828309410803606e-01 1.643543954885366143e-01
2.624330848085033807e+00 1.043474068336673222e+00 -2.817090038450321132e-01 8.529423946388475786e-02
-4.375665337217700568e+00 1.052832580160320441e+00 1.471107451285743650e+01 1.474076378213861993e+01
-3.875666290892016974e+00 1.052832580160320441e+00 1.606201095664658141e+01 1.393748113472909722e+01
-3.375666290892016974e+00 1.052832580160320441e+00 1.211099335324907500e+01 1.566858180653645505e+01
-2.875666290892016974e+00 1.052832580160320441e+00 1.514327009437587535e+01 1.247991133494527638e+01
-2.375667244566333380e+00 1.052832580160320441e+00 1.230077993790066948e+01 1.497539013264389141e+01
-1.875667244566333380e+00 1.052832580160320441e+00 1.718391121037951663e+01 1.297133752181481370e+01
-1.375667244566333380e+00 1.052832580160320441e+00 1.329543499075903767e+01 1.190263516180977454e+01
-8.756672445663333804e-01 1.052832580160320441e+00 1.034899362814654111e+01 8.429105579612309995e+00
-3.756681982406497866e-01 1.052832580160320441e+00 9.293736510768532355e+00 5.532329100895657881e+00
1.243318017593502134e-01 1.052832580160320441e+00 3.189067193842024306e+00 4.223886355355658928e+00
6.243318017593502134e-01 1.052832580160320441e+00 2.129926635825370340e+00 1.155287905533768589e+00
1.124331801759350213e+00 1.052832580160320441e+00 8.746373254619305149e-01 9.394328876756514735e-01
1.624330848085033807e+00 1.052832580160320441e+00 -6.426875737235457353e-02 2.791778805700802502e-01
2.124330848085033807e+00 1.052832580160320441e+00 8.047881249803984227e-01 1.657627640255570634e-01
2.624330848085033807e+00 1.052832580160320441e+00 -2.096687165496467775e-01 7.210174517383213799e-02
-4.375665337217700568e+00 1.062191091983967883e+00 1.499806459887232357e+01 1.414401874355844413e+01
-3.875666290892016974e+00 1.062191091983967883e+00 1.358855450440501933e+01 1.367106442467368410e+01
-3.375666290892016974e+00 1.062191091983967883e+00 1.358115759845211201e+01 1.507508625185732853e+01
-2.875666290892016974e+00 1.062191091983967883e+00 1.485924515649976918e+01 1.287177382429470107e+01
-2.375667244566333380e+00 1.062191091983967883e+00 1.381397230643422525e+01 1.380391192164082703e+01
-1.875667244566333380e+00 1.062191091983967883e+00 1.722046663220505991e+01 1.300503986883263430e+01
-1.375667244566333380e+00 1.062191091983967883e+00 1.164030756516605258e+01 1.170015292046113053e+01
-8.756672445663333804e-01 1.062191091983967883e+00 9.777353868461252873e+00 8.267368584284398025e+00
-3.756681982406497866e-01 1.062191091983967883e+00 8.936174205419607830e+00 5.804263900138932897e+00
1.243318017593502134e-01 1.062191091983967883e+00 3.173679990466367062e+00 3.824405981334922267e+00
6.243318017593502134e-01 1.062191091983967883e+00 2.351103650246025190e+00 1.333586390234862584e+00
1.124331801759350213e+00 1.062191091983967883e+00 1.010133633673930831e+00 7.478158432538983824e-01
1.624330848085033807e+00 1.062191091983967883e+00 5.793169218971646467e-02 4.594035363150318352e-01
2.124330848085033807e+00 1.062191091983967883e+00 4.708517478424065206e-01 4.981280907553951864e-02
2.624330848085033807e+00 1.062191091983967883e+00 2.259609797008287069e-01 2.386795791197315192e-02
-4.375665337217700568e+00 1.071549603807615103e+00 1.302782386004680859e+01 1.357324584048556737e+01
-3.875666290892016974e+00 1.071549603807615103e+00 1.332941989559799900e+01 1.437648263446903485e+01
-3.375666290892016974e+00 1.071549603807615103e+00 1.442824155242355744e+01 1.404337379573550848e+01
-2.875666290892016974e+00 1.071549603807615103e+00 1.300455637631682571e+01 1.357951944713350301e+01
-2.375667244566333380e+00 1.071549603807615103e+00 1.542828768789746796e+01 1.317827369314770003e+01
-1.875667244566333380e+00 1.071549603807615103e+00 1.360686869832522738e+01 1.217143274923199847e+01
-1.375667244566333380e+00 1.071549603807615103e+00 1.288910021060549660e+01 1.208338538878850876e+01
-8.756672445663333804e-01 1.071549603807615103e+00 9.778331475810178475e+00 8.451525192162815614e+00
-3.756681982406497866e-01 1.071549603807615103e+00 7.545128252627055332e+00 5.688300342624827088e+00
1.243318017593502134e-01 1.071549603807615103e+00 4.065817583917969991e+00 3.453059907094801595e+00
6.243318017593502134e-01 1.071549603807615103e+00 2.521408274448271758e+00 1.905754864592749120e+00
1.124331801759350213e+00 1.071549603807615103e+00 9.029175119454119214e-01 6.318764099423571645e-01
1.624330848085033807e+00 1.071549603807615103e+00 5.185162208069219458e-01 3.760701394104682960e-01
2.124330848085033807e+00 1.071549603807615103e+00 1.666835982906204328e-01 1.458038911965959805e-01
2.624330848085033807e+00 1.071549603807615103e+00 2.463350332677508858e-01 7.357916805774718239e-02
-4.375665337217700568e+00 1.080908115631262545e+00 1.458215114946022339e+01 1.453408485366079717e+01
-3.875666290892016974e+00 1.080908115631262545e+00 1.260134494021741247e+01 1.462088935803835277e+01
-3.375666290892016974e+00 1.080908115631262545e+00 1.360791107278078371e+01 1.274481789380288888e+01
-2.875666290892016974e+00 1.080908115631262545e+00 1.179449738624230726e+01 1.386179211981294301e+01
-2.375667244566333380e+00 1.080908115631262545e+00 1.744862788021641720e+01 1.278956519342006004e+01
-1.875667244566333380e+00 1.080908115631262545e+00 1.127017875669407587e+01 1.190909949028412917e+01
-1.375667244566333380e+00 1.080908115631262545e+00 1.440368771679362148e+01 1.176969916361091428e+01
-8.756672445663333804e-01 1.080908115631262545e+00 8.811553105025309307e+00 8.444249196737590779e+00
-3.756681982406497866e-01 1.080908115631262545e+00 7.995184234747358509e+00 5.225340710562488056e+00
1.243318017593502134e-01 1.080908115631262545e+00 4.952679201252889740e+00 3.305588912015665848e+00
6.243318017593502134e-01 1.080908115631262545e+00 1.818063605250702874e+00 1.877481842005277679e+00
1.124331801759350213e+00 1.080908115631262545e+00 6.504155810384948389e-01 8.567915472065735782e-01
1.624330848085033807e+00 1.080908115631262545e+00 4.624316379639383801e-01 3.554269131967768836e-01
2.124330848085033807e+00 1.080908115631262545e+00 1.896445843094546058e-01 1.883299315178393052e-01
2.624330848085033807e+00 1.080908115631262545e+00 1.771067797252995624e-01 1.076919211162500750e-01
-4.375665337217700568e+00 1.090266627454909987e+00 1.629030742589926462e+01 1.419146853638120298e+01
-3.875666290892016974e+00 1.090266627454909987e+00 1.278378426220558417e+01 1.468710273244056630e+01
-3.375666290892016974e+00 1.090266627454909987e+00 1.246445740623483367e+01 1.248375136847384859e+01
-2.875666290892016974e+00 1.090266627454909987e+00 1.286536298229714603e+01 1.351710822081394348e+01
-2.375667244566333380e+00 1.090266627454909987e+00 1.602650682727211517e+01 1.248412659918933620e+01
-1.875667244566333380e+00 1.090266627454909987e+00 1.329162022952144717e+01 1.285058437410526722e+01
-1.375667244566333380e+00 1.090266627454909987e+00 1.330020110116803167e+01 1.057846276031395938e+01
-8.756672445663333804e-01 1.090266627454909987e+00 9.623920356448229185e+00 7.923845048033943961e+00
-3.756681982406497866e-01 1.090266627454909987e+00 5.640034948640072265e+00 6.070897184443822425e+00
1.243318017593502134e-01 1.090266627454909987e+00 5.746352529784055641e+00 3.215374903081745561e+00
6.243318017593502134e-01 1.090266627454909987e+00 1.787448123352513241e+00 1.704973151712740664e+00
1.124331801759350213e+00 1.090266627454909987e+00 9.430229518671026101e-01 8.404597721433476609e-01
1.624330848085033807e+00 1.090266627454909987e+00 1.534717315833810172e-02 3.191950349531069153e-01
2.124330848085033807e+00 1.090266627454909987e+00 4.560851194464488056e-01 1.745800828622230683e-01
2.624330848085033807e+00 1.090266627454909987e+00 5.513912091641081509e-02 9.724238344407393209e-02
-4.375665337217700568e+00 1.099625139278556984e+00 1.321714208247500899e+01 1.427238371128087557e+01
-3.875666290892016974e+00 1.099625139278556984e+00 1.559068474747301991e+01 1.437034840242071887e+01
-3.375666290892016974e+00 1.099625139278556984e+00 1.010989366402401224e+01 1.227163313758286378e+01
-2.875666290892016974e+00 1.099625139278556984e+00 1.461022465786779989e+01 1.319753038333606732e+01
-2.375667244566333380e+00 1.099625139278556984e+00 1.261184679603781156e+01 1.312430171062640127e+01
-1.875667244566333380e+00 1.099625139278556984e+00 1.383053632731643035e+01 1.302347766177614652e+01
-1.375667244566333380e+00 1.099625139278556984e+00 1.393154490686548108e+01 1.084840185397678880e+01
-8.756672445663333804e-01 1.099625139278556984e+00 9.976831851613725988e+00 7.680276502087864721e+00
-3.756681982406497866e-01 1.099625139278556984e+00 4.523668741265263193e+00 6.226631824255717262e+00
1.243318017593502134e-01 1.099625139278556984e+00 5.190199283037919109e+00 3.326574876968555472e+00
6.243318017593502134e-01 1.099625139278556984e+00 2.009009480888012344e+00 1.555275724058258646e+00
1.124331801759350213e+00 1.099625139278556984e+00 1.439013743087242725e+00 8.126619159320651598e-01
1.624330848085033807e+00 1.099625139278556984e+00 6.317606884346334273e-02 3.683705313501531853e-01
2.124330848085033807e+00 1.099625139278556984e+00 4.380379254606840966e-01 2.166515816052849153e-01
2.624330848085033807e+00 1.099625139278556984e+00 -3.043123240862922185e-01 7.458239492683611804e-02
-4.375665337217700568e+00 1.108983651102204204e+00 1.229939389226730739e+01 1.507512276842657784e+01
-3.875666290892016974e+00 1.108983651102204204e+00 1.407949260061985086e+01 1.342946272971861532e+01
-3.375666290892016974e+00 1.108983651102204204e+00 1.226986156922169968e+01 1.169659944847432875e+01
-2.875666290892016974e+00 1.108983651102204204e+00 1.286140995272697474e+01 1.324755906190412347e+01
-2.375667244566333380e+00 1.108983651102204204e+00 1.370648107308107200e+01 1.307602149147910353e+01
-1.875667244566333380e+00 1.108983651102204204e+00 1.192501975345967935e+01 1.261252528804644690e+01
-1.375667244566333380e+00 1.108983651102204204e+00 1.314718945696877483e+01 1.083117869678733136e+01
-8.756672445663333804e-01 1.108983651102204204e+00 1.212265675171772017e+01 7.871091960445762759e+00
-3.756681982406497866e-01 1.108983651102204204e+00 5.693995303162342481e+00 5.881762255502875902e+00
1.243318017593502134e-01 1.108983651102204204e+00 4.037932351601345893e+00 3.235114411846755189e+00
6.243318017593502134e-01 1.108983651102204204e+00 2.067239462030115327e+00 1.705114629287950434e+00
1.124331801759350213e+00 1.108983651102204204e+00 7.105851915238456940e-01 8.848884061529093126e-01
1.624330848085033807e+00 1.108983651102204204e+00 1.018569821842965961e+00 4.874005854452146402e-01
2.124330848085033807e+00 1.108983651102204204e+00 7.405715764681231050e-02 1.604648577543527910e-01
2.624330848085033807e+00 1.108983651102204204e+00 -2.826836442407126282e-01 6.818278953169158718e-02
-4.375665337217700568e+00 1.118342162925851646e+00 1.475544378647790289e+01 1.457019679321213523e+01
-3.875666290892016974e+00 1.118342162925851646e+00 1.165498996779795782e+01 1.334616404025556946e+01
-3.375666290892016974e+00 1.118342162925851646e+00 1.400953821515573949e+01 1.177642891985325235e+01
-2.875666290892016974e+00 1.118342162925851646e+00 1.161146418682577419e+01 1.333345586768910529e+01
-2.375667244566333380e+00 1.118342162925851646e+00 1.531303898707157174e+01 1.292548307049827550e+01
-1.875667244566333380e+00 1.118342162925851646e+00 1.342582629036702002e+01 1.162413622585376949e+01
-1.375667244566333380e+00 1.118342162925851646e+00 1.040326356122973372e+01 1.118184334256348045e+01
-8.756672445663333804e-01 1.118342162925851646e+00 1.230238808956159069e+01 7.861074265528173122e+00
-3.756681982406497866e-01 1.118342162925851646e+00 6.862735877047157373e+00 5.889720227432664323e+00
1.243318017593502134e-01 1.118342162925851646e+00 2.847999933638057701e+00 2.950290996177802327e+00
6.243318017593502134e-01 1.118342162925851646e+00 2.340573681068618406e+00 1.911631546726769493e+00
1.124331801759350213e+00 1.118342162925851646e+00 8.610206442268095728e-01 9.722978809439126735e-01
1.624330848085033807e+00 1.118342162925851646e+00 6.600546881043112268e-01 4.419757926257657510e-01
2.124330848085033807e+00 1.118342162925851646e+00 3.735537135923420737e-01 8.604677661572142366e-02
2.624330848085033807e+00 1.118342162925851646e+00 -2.412564278284593522e-01 1.393676521990267481e-01
-4.375665337217700568e+00 1.127700674749499088e+00 1.474586228027231805e+01 1.399273883330844015e+01
-3.875666290892016974e+00 1.127700674749499088e+00 1.259891782696289297e+01 1.259040386467905570e+01
-3.375666290892016974e+00 1.127700674749499088e+00 1.398632385194545691e+01 1.271926481020697786e+01
-2.875666290892016974e+00 1.127700674749499088e+00 1.081233931488728750e+01 1.257422096000031608e+01
-2.375667244566333380e+00 1.127700674749499088e+00 1.586715146743604876e+01 1.341472679642615162e+01
-1.875667244566333380e+00 1.127700674749499088e+00 1.294218878838030129e+01 1.101988903978553047e+01
-1.375667244566333380e+00 1.127700674749499088e+00 1.246216352770201929e+01 1.126779172991097866e+01
-8.756672445663333804e-01 1.127700674749499088e+00 9.906344159510403813e+00 7.823817574459273949e+00
-3.756681982406497866e-01 1.127700674749499088e+00 7.905393508509411582e+00 5.646514441981969057e+00
1.243318017593502134e-01 1.127700674749499088e+00 3.247905705046878033e+00 2.846210703820486021e+00
6.243318017593502134e-01 1.127700674749499088e+00 7.302012157795321201e-01 2.003552908121648546e+00
1.124331801759350213e+00 1.127700674749499088e+00 2.373789446554408045e+00 8.994553873287397527e-01
1.624330848085033807e+00 1.127700674749499088e+00 -4.815263040444469067e-01 3.124325040954374910e-01
2.124330848085033807e+00 1.127700674749499088e+00 4.097420332616739658e-01 6.367782418922784959e-02
2.624330848085033807e+00 1.127700674749499088e+00 -5.458895969457681213e-02 1.566033065313823247e-01
-4.375665337217700568e+00 1.137059186573146308e+00 1.396031241657377997e+01 1.395803061334273742e+01
-3.875666290892016974e+00 1.137059186573146308e+00 1.275145515594689627e+01 1.152858425657820796e+01
-3.375666290892016974e+00 1.137059186573146308e+00 1.460363625554982647e+01 1.352987647443447017e+01
-2.875666290892016974e+00 1.137059186573146308e+00 1.035982928821671933e+01 1.208347909933800679e+01
-2.375667244566333380e+00 1.137059186573146308e+00 1.493531649884866397e+01 1.202067066774404402e+01
-1.875667244566333380e+00 1.137059186573146308e+00 1.278220030339848279e+01 1.135161164876772055e+01
-1.375667244566333380e+00 1.137059186573146308e+00 1.249291362339338285e+01 1.159748050118392548e+01
-8.756672445663333804e-01 1.137059186573146308e+00 9.812000277766754763e+00 7.305107232719456611e+00
-3.756681982406497866e-01 1.137059186573146308e+00 7.417113428082546811e+00 5.864918784260821916e+00
1.243318017593502134e-01 1.137059186573146308e+00 3.974319163326857307e+00 3.066765854707207417e+00
6.243318017593502134e-01 1.137059186573146308e+00 1.064678692336646915e+00 1.813279296316174349e+00
1.124331801759350213e+00 1.137059186573146308e+00 1.874193126738306736e+00 7.296292531152742677e-01
1.624330848085033807e+00 1.137059186573146308e+00 -1.249035079637201145e-01 3.844059281783471782e-01
2.124330848085033807e+00 1.137059186573146308e+00 2.206337643067362020e-01 1.708080298305430511e-01
2.624330848085033807e+00 1.137059186573146308e+00 1.612099581360263156e-01 9.314364660527629791e-02
-4.375665337217700568e+00 1.146417698396793305e+00 1.306634972874295819e+01 1.294651877196132794e+01
-3.875666290892016974e+00 1.146417698396793305e+00 1.423583991662735393e+01 1.238754339557558026e+01
-3.375666290892016974e+00 1.146417698396793305e+00 1.288035895623023208e+01 1.224753692936711325e+01
-2.875666290892016974e+00 1.146417698396793305e+00 1.166671848470810424e+01 1.288003956739295219e+01
-2.375667244566333380e+00 1.146417698396793305e+00 1.343974148927106782e+01 1.199231476736480673e+01
-1.875667244566333380e+00 1.146417698396793305e+00 1.431568401763701281e+01 1.135409616670670019e+01
-1.375667244566333380e+00 1.146417698396793305e+00 1.134264404385513636e+01 1.179955211531592418e+01
-8.756672445663333804e-01 1.146417698396793305e+00 9.798352684398327739e+00 7.848942834391103851e+00
-3.756681982406497866e-01 1.146417698396793305e+00 6.151799256863253795e+00 5.718221561016948229e+00
1.243318017593502134e-01 1.146417698396793305e+00 4.730328577308610782e+00 2.854081303433889438e+00
6.243318017593502134e-01 1.146417698396793305e+00 1.744841420458410397e+00 1.624400161385677999e+00
1.124331801759350213e+00 1.146417698396793305e+00 1.365226872854497175e+00 8.382912840791743037e-01
1.624330848085033807e+00 1.146417698396793305e+00 3.892429085836350833e-01 4.284257876413628541e-01
2.124330848085033807e+00 1.146417698396793305e+00 -7.837697007812698125e-02 2.542205317498882899e-01
2.624330848085033807e+00 1.146417698396793305e+00 6.449220106845895972e-02 1.552724743062474343e-02
-4.375665337217700568e+00 1.155776210220440747e+00 1.395430292875870038e+01 1.291048823948247026e+01
-3.875666290892016974e+00 1.155776210220440747e+00 1.395809041721618549e+01 1.273119125715196809e+01
-3.375666290892016974e+00 1.155776210220440747e+00 1.279846769585758892e+01 1.161198813050823375e+01
-2.875666290892016974e+00 1.155776210220440747e+00 1.088501960585782768e+01 1.287907865283928643e+01
-2.375667244566333380e+00 1.155776210220440747e+00 1.395714476163986184e+01 1.316284383169039707e+01
-1.875667244566333380e+00 1.155776210220440747e+00 1.283824281286409175e+01 1.166831279203214145e+01
-1.375667244566333380e+00 1.155776210220440747e+00 1.237704512844596572e+01 9.954764570628800158e+00
-8.756672445663333804e-01 1.155776210220440747e+00 1.069987711334149161e+01 8.611411707419124539e+00
-3.756681982406497866e-01 1.155776210220440747e+00 6.772832682605420374e+00 4.833430101428727532e+00
1.243318017593502134e-01 1.155776210220440747e+00 4.111476465032116501e+00 2.924365622748005933e+00
6.243318017593502134e-01 1.155776210220440747e+00 2.102023855645141825e+00 1.855014689626657942e+00
1.124331801759350213e+00 1.155776210220440747e+00 6.008826107036840947e-01 7.486919232896596110e-01
1.624330848085033807e+00 1.155776210220440747e+00 5.474943315569408969e-02 3.915022351384522814e-01
2.124330848085033807e+00 1.155776210220440747e+00 2.194120905509843455e-01 2.058943827396831627e-01
2.624330848085033807e+00 1.155776210220440747e+00 -2.758188920581536654e-02 3.251815971598154970e-02
-4.375665337217700568e+00 1.165134722044088189e+00 1.384389593115948003e+01 1.346159796689028987e+01
-3.875666290892016974e+00 1.165134722044088189e+00 1.226293718240762587e+01 1.157003937727216503e+01
-3.375666290892016974e+00 1.165134722044088189e+00 1.294792424812690435e+01 1.260770933461327559e+01
-2.875666290892016974e+00 1.165134722044088189e+00 1.212403069107366171e+01 1.271218307228186895e+01
-2.375667244566333380e+00 1.165134722044088189e+00 1.360331610514145595e+01 1.252448703827967158e+01
-1.875667244566333380e+00 1.165134722044088189e+00 1.327394983541688234e+01 1.172685036039155726e+01
-1.375667244566333380e+00 1.165134722044088189e+00 1.114022669463340343e+01 9.678936141894586953e+00
-8.756672445663333804e-01 1.165134722044088189e+00 9.941619106907259251e+00 7.858051455620651993e+00
-3.756681982406497866e-01 1.165134722044088189e+00 7.401439729175606885e+00 5.224307769115952738e+00
1.243318017593502134e-01 1.165134722044088189e+00 3.601074158987883855e+00 3.059204040411628078e+00
6.243318017593502134e-01 1.165134722044088189e+00 2.478483448496253683e+00 1.735455236501236342e+00
1.124331801759350213e+00 1.165134722044088189e+00 1.048961049686647357e-01 6.264396330635041421e-01
1.624330848085033807e+00 1.165134722044088189e+00 7.559913863161993319e-02 5.623415968719215341e-01
2.124330848085033807e+00 1.165134722044088189e+00 4.053535603351035022e-01 1.319177896176454146e-01
2.624330848085033807e+00 1.165134722044088189e+00 1.268389428877642056e-01 6.955942635283611508e-02
-4.375665337217700568e+00 1.174493233867735409e+00 1.147318206353371650e+01 1.238470331565533655e+01
-3.875666290892016974e+00 1.174493233867735409e+00 1.345707544575604686e+01 1.236103703148375033e+01
-3.375666290892016974e+00 1.174493233867735409e+00 1.362885498525575834e+01 1.315696694509233744e+01
-2.875666290892016974e+00 1.174493233867735409e+00 1.205685008788057999e+01 1.234459048942007975e+01
-2.375667244566333380e+00 1.174493233867735409e+00 1.225076407583945759e+01 1.268791783415209196e+01
-1.875667244566333380e+00 1.174493233867735409e+00 1.301150521538150251e+01 1.192650259141427860e+01
-1.375667244566333380e+00 1.174493233867735409e+00 1.196687001512953863e+01 9.905843949669186799e+00
-8.756672445663333804e-01 1.174493233867735409e+00 9.366589481188379196e+00 7.062455996239194178e+00
-3.756681982406497866e-01 1.174493233867735409e+00 5.795054425680839394e+00 5.961777661070617462e+00
1.243318017593502134e-01 1.174493233867735409e+00 4.718180170895554859e+00 2.829989087371191481e+00
6.243318017593502134e-01 1.174493233867735409e+00 1.712749067115542978e+00 1.437598217108360110e+00
1.124331801759350213e+00 1.174493233867735409e+00 1.169259842725668408e+00 7.474721975996956314e-01
1.624330848085033807e+00 1.174493233867735409e+00 2.523171667281823849e-01 6.788398665150643385e-01
2.124330848085033807e+00 1.174493233867735409e+00 -6.441755266847230821e-02 5.563349410951241858e-02
2.624330848085033807e+00 1.174493233867735409e+00 3.124642667448199185e-01 1.164072061498481331e-01
-4.375665337217700568e+00 1.183851745691382629e+00 1.229230071038857020e+01 1.242410567800244792e+01
-3.875666290892016974e+00 1.183851745691382629e+00 1.396937030904250143e+01 1.317920862487568634e+01
-3.375666290892016974e+00 1.183851745691382629e+00 1.320869990929995907e+01 1.367890514066138152e+01
-2.875666290892016974e+00 1.183851745691382629e+00 1.126165918805791932e+01 1.158515169513766097e+01
-2.375667244566333380e+00 1.183851745691382629e+00 1.298370015965345026e+01 1.279478092202752748e+01
-1.875667244566333380e+00 1.183851745691382629e+00 1.148757190600336209e+01 1.223289371349310883e+01
-1.375667244566333380e+00 1.183851745691382629e+00 1.264710810376110928e+01 9.509341373390174823e+00
-8.756672445663333804e-01 1.183851745691382629e+00 1.056535762238538467e+01 6.920869042511360369e+00
-3.756681982406497866e-01 1.183851745691382629e+00 5.383586730016554078e+00 6.176389127273953505e+00
1.243318017593502134e-01 1.183851745691382629e+00 4.064164778251138088e+00 2.673861585142403463e+00
6.243318017593502134e-01 1.183851745691382629e+00 2.030289266219972966e+00 1.571710227454984565e+00
1.124331801759350213e+00 1.183851745691382629e+00 1.010768678027479828e+00 8.023752172541755989e-01
1.624330848085033807e+00 1.183851745691382629e+00 1.867233044957632704e-01 5.409720546571522570e-01
2.124330848085033807e+00 1.183851745691382629e+00 -1.574783997998398591e-02 1.316840819824948716e-01
2.624330848085033807e+00 1.183851745691382629e+00 2.891812029959269781e-01 1.473102443553692131e-01
-4.375665337217700568e+00 1.193210257515030071e+00 1.090240648913579413e+01 1.319870134543589479e+01
-3.875666290892016974e+00 1.193210257515030071e+00 1.387155185015835102e+01 1.234533595819594076e+01
-3.375666290892016974e+00 1.193210257515030071e+00 1.036586971976882765e+01 1.293722268689761457e+01
-2.875666290892016974e+00 1.193210257515030071e+00 1.407061835450214105e+01 1.128814778514858652e+01
-2.375667244566333380e+00 1.193210257515030071e+00 1.341875363038518820e+01 1.224890337705884313e+01
-1.875667244566333380e+00 1.193210257515030071e+00 1.230627287807842585e+01 1.224275125470515135e+01
-1.375667244566333380e+00 1.193210257515030071e+00 1.280623499742332960e+01 9.980704781989892638e+00
-8.756672445663333804e-01 1.193210257515030071e+00 9.941519380338817768e+00 7.664859057169709722e+00
-3.756681982406497866e-01 1.193210257515030071e+00 6.332952312322560395e+00 5.683935959622424150e+00
1.243318017593502134e-01 1.193210257515030071e+00 3.596692991754001589e+00 2.454266798786934878e+00
6.243318017593502134e-01 1.193210257515030071e+00 2.231244763562933997e+00 1.760116310318211141e+00
1.124331801759350213e+00 1.193210257515030071e+00 2.934349907131195145e-01 8.984427814567829129e-01
1.624330848085033807e+00 1.193210257515030071e+00 9.489104902594139301e-02 4.886546638347474270e-01
2.124330848085033807e+00 1.193210257515030071e+00 1.043530073067878150e-01 2.042715809111830261e-01
2.624330848085033807e+00 1.193210257515030071e+00 2.302088209931743845e-01 9.489258614252069068e-02
-4.375665337217700568e+00 1.202568769338677290e+00 1.073104529753409686e+01 1.324012937752025820e+01
-3.875666290892016974e+00 1.202568769338677290e+00 1.402460459397097381e+01 1.140172639525975917e+01
-3.375666290892016974e+00 1.202568769338677290e+00 9.711199498020496534e+00 1.264118678731187373e+01
-2.875666290892016974e+00 1.202568769338677290e+00 1.545239023223873431e+01 1.186385008546222153e+01
-2.375667244566333380e+00 1.202568769338677290e+00 1.229480806918524216e+01 1.171993149109026788e+01
-1.875667244566333380e+00 1.202568769338677290e+00 1.240664657580735053e+01 1.233070876137078997e+01
-1.375667244566333380e+00 1.202568769338677290e+00 1.343043404725249879e+01 1.031273599073633207e+01
-8.756672445663333804e-01 1.202568769338677290e+00 8.880049322701580650e+00 8.443487464788725916e+00
-3.756681982406497866e-01 1.202568769338677290e+00 6.478238238886208755e+00 5.057249201913358583e+00
1.243318017593502134e-01 1.202568769338677290e+00 3.803483040054078224e+00 2.483468165358083013e+00
6.243318017593502134e-01 1.202568769338677290e+00 2.705178053997224996e+00 1.813648215758240978e+00
1.124331801759350213e+00 1.202568769338677290e+00 1.300672889204529670e-01 8.563713844334974734e-01
1.624330848085033807e+00 1.202568769338677290e+00 3.260304234802021695e-01 4.887761437734557957e-01
2.124330848085033807e+00 1.202568769338677290e+00 2.183184205880260922e-02 1.960278997830788572e-01
2.624330848085033807e+00 1.202568769338677290e+00 -1.447245639261325600e-02 1.059393843429552867e-01
-4.375665337217700568e+00 1.211927281162324732e+00 1.304588469883660728e+01 1.338576116744182087e+01
-3.875666290892016974e+00 1.211927281162324732e+00 1.319781865778362295e+01 1.213551138357117054e+01
-3.375666290892016974e+00 1.211927281162324732e+00 1.021526258518596819e+01 1.224476764829909925e+01
-2.875666290892016974e+00 1.211927281162324732e+00 1.408806647840397197e+01 1.219433288574368923e+01
-2.375667244566333380e+00 1.211927281162324732e+00 1.201313756093007790e+01 1.144963767857361070e+01
-1.875667244566333380e+00 1.211927281162324732e+00 1.294112139691154617e+01 1.202289598521688418e+01
-1.375667244566333380e+00 1.211927281162324732e+00 1.176786068971577848e+01 1.009245383696954512e+01
-8.756672445663333804e-01 1.211927281162324732e+00 9.942677639483559204e+00 7.971694485945217679e+00
-3.756681982406497866e-01 1.211927281162324732e+00 4.859623273758909789e+00 5.692761872789969146e+00
1.243318017593502134e-01 1.211927281162324732e+00 5.116568859434028838e+00 2.622962728130781240e+00
6.243318017593502134e-01 1.211927281162324732e+00 2.587578677415766748e+00 1.929665932491468450e+00
1.124331801759350213e+00 1.211927281162324732e+00 5.542328962884965904e-01 7.893945158943489471e-01
1.624330848085033807e+00 1.211927281162324732e+00 2.234930137113615156e-01 3.894354952166980133e-01
2.124330848085033807e+00 1.211927281162324732e+00 -5.740943094846551707e-03 1.807732077813329341e-01
2.624330848085033807e+00 1.211927281162324732e+00 -6.220380183081203329e-02 1.074832556621623386e-01
-4.375665337217700568e+00 1.221285792985971952e+00 1.414681987463098167e+01 1.290721015584948894e+01
-3.875666290892016974e+00 1.221285792985971952e+00 1.208588885438040172e+01 1.254027348880943293e+01
-3.375666290892016974e+00 1.221285792985971952e+00 1.032166472639570465e+01 1.152268681431735686e+01
-2.875666290892016974e+00 1.221285792985971952e+00 1.360694510216827879e+01 1.209502027450305839e+01
-2.375667244566333380e+00 1.221285792985971952e+00 1.343882850783812266e+01 1.170198140862388314e+01
-1.875667244566333380e+00 1.221285792985971952e+00 1.329472918197971332e+01 1.168654630593394472e+01
-1.375667244566333380e+00 1.221285792985971952e+00 1.194829325913509166e+01 9.738917389660175061e+00
-8.756672445663333804e-01 1.221285792985971952e+00 9.575146318695946235e+00 7.358253176596143419e+00
-3.756681982406497866e-01 1.221285792985971952e+00 5.004223489868182106e+00 6.103646507517455078e+00
1.243318017593502134e-01 1.221285792985971952e+00 4.989963959802119930e+00 2.875238814461213988e+00
6.243318017593502134e-01 1.221285792985971952e+00 2.641458608265824903e+00 2.033238273670001650e+00
1.124331801759350213e+00 1.221285792985971952e+00 3.261013721926150910e-01 8.702566594105648479e-01
1.624330848085033807e+00 1.221285792985971952e+00 -4.872131084256817180e-02 3.399881334354424300e-01
2.124330848085033807e+00 1.221285792985971952e+00 1.311847949640552458e-01 1.957531314041392467e-01
2.624330848085033807e+00 1.221285792985971952e+00 2.470460477340568391e-03 8.339131946749772650e-02
-4.375665337217700568e+00 1.230644304809619172e+00 1.330988479985319017e+01 1.268360633079637978e+01
-3.875666290892016974e+00 1.230644304809619172e+00 1.254352844246287901e+01 1.224894256281015892e+01
-3.375666290892016974e+00 1.230644304809619172e+00 1.148726847087749903e+01 1.308730208425443031e+01
-2.875666290892016974e+00 1.230644304809619172e+00 1.408531546066273776e+01 1.133981898090080165e+01
-2.375667244566333380e+00 1.230644304809619172e+00 1.200657631318608765e+01 1.260651785197862651e+01
-1.875667244566333380e+00 1.230644304809619172e+00 1.510376180471466334e+01 1.191620111447459252e+01
-1.375667244566333380e+00 1.230644304809619172e+00 1.059486755193709051e+01 9.647455237579805498e+00
-8.756672445663333804e-01 1.230644304809619172e+00 8.530245043020991957e+00 7.331804101461379730e+00
-3.756681982406497866e-01 1.230644304809619172e+00 6.081940035539463274e+00 5.931665920907631673e+00
1.243318017593502134e-01 1.230644304809619172e+00 3.845895834827842474e+00 2.818124287498201319e+00
6.243318017593502134e-01 1.230644304809619172e+00 2.916059096475974055e+00 1.979499376882329242e+00
1.124331801759350213e+00 1.230644304809619172e+00 4.512422818719231954e-02 8.922228046928717404e-01
1.624330848085033807e+00 1.230644304809619172e+00 1.175372941493835338e-01 3.800687048571781412e-01
2.124330848085033807e+00 1.230644304809619172e+00 1.623464033765381898e-01 2.304610792992271284e-01
2.624330848085033807e+00 1.230644304809619172e+00 7.920374866747523224e-02 8.372165027210978772e-02
-4.375665337217700568e+00 1.240002816633266614e+00 1.392368809042720024e+01 1.197338678518432253e+01
-3.875666290892016974e+00 1.240002816633266614e+00 1.161526608329663723e+01 1.251863044749072174e+01
-3.375666290892016974e+00 1.240002816633266614e+00 1.290765739691905978e+01 1.424950380159567764e+01
-2.875666290892016974e+00 1.240002816633266614e+00 1.417210714643873537e+01 1.119390897825401687e+01
-2.375667244566333380e+00 1.240002816633266614e+00 1.040212519683272951e+01 1.190349647018214796e+01
-1.875667244566333380e+00 1.240002816633266614e+00 1.490415837531080179e+01 1.233095256253054117e+01
-1.375667244566333380e+00 1.240002816633266614e+00 9.633497249331391288e+00 9.669525020269949422e+00
-8.756672445663333804e-01 1.240002816633266614e+00 8.643375499916533755e+00 8.099621278628085008e+00
-3.756681982406497866e-01 1.240002816633266614e+00 6.210489452214806860e+00 5.139121195938143316e+00
1.243318017593502134e-01 1.240002816633266614e+00 4.782965453356800012e+00 3.217292368524597101e+00
6.243318017593502134e-01 1.240002816633266614e+00 2.386783598099149639e+00 1.580040065272560579e+00
1.124331801759350213e+00 1.240002816633266614e+00 2.714072508847692466e-01 8.178876425827167340e-01
1.624330848085033807e+00 1.240002816633266614e+00 2.117789539645354990e-01 3.027752606678886238e-01
2.124330848085033807e+00 1.240002816633266614e+00 4.158106650810211025e-01 2.454344009638772528e-01
2.624330848085033807e+00 1.240002816633266614e+00 -1.428793434660954598e-01 8.801591778678709288e-02
-4.375665337217700568e+00 1.249361328456914055e+00 1.325332051212917683e+01 1.160224135339505480e+01
-3.875666290892016974e+00 1.249361328456914055e+00 1.162717496962129893e+01 1.237810992019820056e+01
-3.375666290892016974e+00 1.249361328456914055e+00 1.265036095247696046e+01 1.257607443323825258e+01
-2.875666290892016974e+00 1.249361328456914055e+00 1.369351104379482997e+01 1.228765891794366105e+01
-2.375667244566333380e+00 1.249361328456914055e+00 1.279214364512326796e+01 1.151959571678480820e+01
-1.875667244566333380e+00 1.249361328456914055e+00 1.086963734743844867e+01 1.238260171582552971e+01
-1.375667244566333380e+00 1.249361328456914055e+00 1.254799185653429738e+01 1.020895801161820771e+01
-8.756672445663333804e-01 1.249361328456914055e+00 8.397915550397328843e+00 8.308173592003168295e+00
-3.756681982406497866e-01 1.249361328456914055e+00 6.173161487684712512e+00 4.615624882699263409e+00
1.243318017593502134e-01 1.249361328456914055e+00 4.729234023057115266e+00 3.591345512444390931e+00
6.243318017593502134e-01 1.249361328456914055e+00 2.470313824171353811e+00 1.430640847732839172e+00
1.124331801759350213e+00 1.249361328456914055e+00 1.228438931945420032e-01 7.223238734038983644e-01
1.624330848085033807e+00 1.249361328456914055e+00 2.520219109121576984e-01 3.908113711026095505e-01
2.124330848085033807e+00 1.249361328456914055e+00 5.456635677984823518e-01 2.338105743971570505e-01
2.624330848085033807e+00 1.249361328456914055e+00 -3.856626234600080694e-01 1.393479134190068469e-01
-4.375665337217700568e+00 1.258719840280561053e+00 1.289363725724300558e+01 1.213668268674282658e+01
-3.875666290892016974e+00 1.258719840280561053e+00 1.125427919871506965e+01 1.250490236591860160e+01
-3.375666290892016974e+00 1.258719840280561053e+00 1.262496648741379524e+01 1.145005997913432871e+01
-2.875666290892016974e+00 1.258719840280561053e+00 1.290343617078263705e+01 1.205846728000620161e+01
-2.375667244566333380e+00 1.258719840280561053e+00 1.301379274690204291e+01 1.178303670042019924e+01
-1.875667244566333380e+00 1.258719840280561053e+00 1.067619806214823441e+01 1.177979832240646196e+01
-1.375667244566333380e+00 1.258719840280561053e+00 1.230214819679554772e+01 1.113325467090410292e+01
-8.756672445663333804e-01 1.258719840280561053e+00 9.199280799462528080e+00 7.227458380912813674e+00
-3.756681982406497866e-01 1.258719840280561053e+00 6.631433728088437007e+00 5.184421841903935402e+00
1.243318017593502134e-01 1.258719840280561053e+00 3.227663768681764633e+00 2.904662227152319698e+00
6.243318017593502134e-01 1.258719840280561053e+00 2.307168501757913326e+00 1.713270353878187935e+00
1.124331801759350213e+00 1.258719840280561053e+00 8.160693564761464236e-01 7.758170690075619769e-01
1.624330848085033807e+00 1.258719840280561053e+00 2.445629495134698239e-01 5.597615604696876135e-01
2.124330848085033807e+00 1.258719840280561053e+00 1.312737212685935462e-01 1.550323520326475080e-01
2.624330848085033807e+00 1.258719840280561053e+00 -6.692607877628896362e-02 1.447554370091523879e-01
-4.375665337217700568e+00 1.268078352104208273e+00 1.542136368525330248e+01 1.149035740358027269e+01
-3.875666290892016974e+00 1.268078352104208273e+00 1.058984871354685708e+01 1.289047508964313948e+01
-3.375666290892016974e+00 1.268078352104208273e+00 1.272402812341032252e+01 1.218029284145460878e+01
-2.875666290892016974e+00 1.268078352104208273e+00 1.114053835493554701e+01 1.041633077547597175e+01
-2.375667244566333380e+00 1.268078352104208273e+00 1.358123197637349655e+01 1.248753986216464895e+01
-1.875667244566333380e+00 1.268078352104208273e+00 1.083350270330351428e+01 1.118561419251161304e+01
-1.375667244566333380e+00 1.268078352104208273e+00 1.235413047030156264e+01 1.040003693416387875e+01
-8.756672445663333804e-01 1.268078352104208273e+00 9.394438483327332889e+00 7.208521460448523932e+00
-3.756681982406497866e-01 1.268078352104208273e+00 7.105183601196086052e+00 5.045191355073376016e+00
1.243318017593502134e-01 1.268078352104208273e+00 2.763314635882140990e+00 2.676701949203763586e+00
6.243318017593502134e-01 1.268078352104208273e+00 2.031444150743986210e+00 1.847071985359557189e+00
1.124331801759350213e+00 1.268078352104208273e+00 1.489457263831094780e+00 8.665699728073145147e-01
1.624330848085033807e+00 1.268078352104208273e+00 1.124755686372567870e-01 4.676566543957609290e-01
2.124330848085033807e+00 1.268078352104208273e+00 7.533000670295835095e-03 1.312232480484483432e-01
2.624330848085033807e+00 1.268078352104208273e+00 -2.675516943735410311e-02 1.134326328592630273e-01
-4.375665337217700568e+00 1.277436863927855715e+00 1.463029991292363441e+01 1.156624418400398291e+01
-3.875666290892016974e+00 1.277436863927855715e+00 1.138028547789780554e+01 1.256905794506594276e+01
-3.375666290892016974e+00 1.277436863927855715e+00 1.171784686999374259e+01 1.180558785768153385e+01
-2.875666290892016974e+00 1.277436863927855715e+00 1.167074482177751804e+01 1.106315464855679487e+01
-2.375667244566333380e+00 1.277436863927855715e+00 1.374269441622800336e+01 1.276158756976638209e+01
-1.875667244566333380e+00 1.277436863927855715e+00 1.158229827978675353e+01 1.075121863923845922e+01
-1.375667244566333380e+00 1.277436863927855715e+00 1.200202695669394437e+01 9.937721675020542378e+00
-8.756672445663333804e-01 1.277436863927855715e+00 8.731601574347987338e+00 7.848913065460338068e+00
-3.756681982406497866e-01 1.277436863927855715e+00 6.704659149594308865e+00 4.702698146491083087e+00
1.243318017593502134e-01 1.277436863927855715e+00 3.904727616492263298e+00 2.915925071331472385e+00
6.243318017593502134e-01 1.277436863927855715e+00 1.988082517858127396e+00 1.838842971163199058e+00
1.124331801759350213e+00 1.277436863927855715e+00 7.554583388685452983e-01 7.461407632432776049e-01
1.624330848085033807e+00 1.277436863927855715e+00 1.844160912447778689e-01 4.429062249318734268e-01
2.124330848085033807e+00 1.277436863927855715e+00 -2.263496295409571368e-02 2.240725117984963821e-01
2.624330848085033807e+00 1.277436863927855715e+00 2.515359714147148359e-02 1.280559973632141024e-01
-4.375665337217700568e+00 1.286795375751503157e+00 1.320796623342639009e+01 1.210741162540521110e+01
-3.875666290892016974e+00 1.286795375751503157e+00 1.105623861190726842e+01 1.201757775019247809e+01
-3.375666290892016974e+00 1.286795375751503157e+00 1.160376585853465237e+01 1.179149644948424225e+01
-2.875666290892016974e+00 1.286795375751503157e+00 1.345291764705682169e+01 1.159511974256011690e+01
-2.375667244566333380e+00 1.286795375751503157e+00 1.173036043318979260e+01 1.257502415526380624e+01
-1.875667244566333380e+00 1.286795375751503157e+00 1.272001019539338706e+01 1.073116999415548811e+01
-1.375667244566333380e+00 1.286795375751503157e+00 9.761623775381622181e+00 9.840831691883328958e+00
-8.756672445663333804e-01 1.286795375751503157e+00 9.103739043104360107e+00 7.684944350166643900e+00
-3.756681982406497866e-01 1.286795375751503157e+00 6.780980208951735477e+00 4.754071161926552769e+00
1.243318017593502134e-01 1.286795375751503157e+00 4.746698336272975105e+00 3.233578261566756318e+00
6.243318017593502134e-01 1.286795375751503157e+00 2.011168716896995612e+00 1.708456185439180652e+00
1.124331801759350213e+00 1.286795375751503157e+00 -1.124799012714358323e-02 8.753423537325669690e-01
1.624330848085033807e+00 1.286795375751503157e+00 4.090946234391455993e-01 4.543174732689129192e-01
2.124330848085033807e+00 1.286795375751503157e+00 -1.759757841258151878e-01 2.178873674650080861e-01
2.624330848085033807e+00 1.286795375751503157e+00 1.833832025743258598e-01 1.348128673193532967e-01
-4.375665337217700568e+00 1.296153887575150376e+00 1.116242098494394064e+01 1.214370841585982852e+01
-3.875666290892016974e+00 1.296153887575150376e+00 1.224488503176810283e+01 1.234179328550827215e+01
-3.375666290892016974e+00 1.296153887575150376e+00 1.243955001936503990e+01 1.097503515717523825e+01
-2.875666290892016974e+00 1.296153887575150376e+00 1.336808694837783840e+01 1.187767050046343975e+01
-2.375667244566333380e+00 1.296153887575150376e+00 1.039944133987217967e+01 1.252060271948061221e+01
-1.875667244566333380e+00 1.296153887575150376e+00 1.348797670738175647e+01 1.047803739318616145e+01
-1.375667244566333380e+00 1.296153887575150376e+00 8.955373444724948229e+00 9.654705091864936861e+00
-8.756672445663333804e-01 1.296153887575150376e+00 9.448733696104008928e+00 6.912100621264987588e+00
-3.756681982406497866e-01 1.296153887575150376e+00 6.957475619615067330e+00 5.124369125599829822e+00
1.243318017593502134e-01 1.296153887575150376e+00 3.407205284725408401e+00 3.029849373648317190e+00
6.243318017593502134e-01 1.296153887575150376e+00 1.884544179451501211e+00 1.841641323076563586e+00
1.124331801759350213e+00 1.296153887575150376e+00 1.008228397182923120e+00 1.073994441869219552e+00
1.624330848085033807e+00 1.296153887575150376e+00 1.892406189263622918e-01 5.992532553574431153e-01
2.124330848085033807e+00 1.296153887575150376e+00 -7.520022091689949895e-02 1.311456018001627977e-01
2.624330848085033807e+00 1.296153887575150376e+00 -2.671201460731728594e-02 8.442542452379515894e-02
-4.375665337217700568e+00 1.305512399398797374e+00 9.849337751322998713e+00 1.180349942401252328e+01
-3.875666290892016974e+00 1.305512399398797374e+00 1.348099549953953336e+01 1.231885759610693576e+01
-3.375666290892016974e+00 1.305512399398797374e+00 1.264983308331955136e+01 1.097603113515962647e+01
-2.875666290892016974e+00 1.305512399398797374e+00 1.133034765486438467e+01 1.173568602548975015e+01
-2.375667244566333380e+00 1.305512399398797374e+00 1.388320626496140697e+01 1.142159726190696922e+01
-1.875667244566333380e+00 1.305512399398797374e+00 1.196521878061913391e+01 1.072224659205182995e+01
-1.375667244566333380e+00 1.305512399398797374e+00 8.751816329050212673e+00 9.509552733650831868e+00
-8.756672445663333804e-01 1.305512399398797374e+00 1.033177483726348456e+01 6.634714629134625064e+00
-3.756681982406497866e-01 1.305512399398797374e+00 5.692986088808682510e+00 5.185633772750465553e+00
1.243318017593502134e-01 1.305512399398797374e+00 3.570150734534394132e+00 2.728570136998790474e+00
6.243318017593502134e-01 1.305512399398797374e+00 9.065775072975064131e-01 1.800127483767152592e+00
1.124331801759350213e+00 1.305512399398797374e+00 1.731589817612634530e+00 1.126867253411614422e+00
1.624330848085033807e+00 1.305512399398797374e+00 -1.537705401501976779e-02 5.520048523166971588e-01
2.124330848085033807e+00 1.305512399398797374e+00 9.099204042499973999e-02 2.073093633202194586e-01
2.624330848085033807e+00 1.305512399398797374e+00 -6.284532474199464210e-03 5.547424218516346095e-02
-4.375665337217700568e+00 1.314870911222444816e+00 1.003899187615971478e+01 1.159565242539581753e+01
-3.875666290892016974e+00 1.314870911222444816e+00 1.379203116110987892e+01 1.222862688664839048e+01
-3.375666290892016974e+00 1.314870911222444816e+00 1.088742523514891758e+01 1.129423794628566569e+01
-2.875666290892016974e+00 1.314870911222444816e+00 1.223414539447441207e+01 1.155210359124888697e+01
-2.375667244566333380e+00 1.314870911222444816e+00 1.451979938144358151e+01 1.074289114552290414e+01
-1.875667244566333380e+00 1.314870911222444816e+00 1.000236025078484126e+01 1.140051196339236839e+01
-1.375667244566333380e+00 1.314870911222444816e+00 9.387179241542359165e+00 1.046778486484086024e+01
-8.756672445663333804e-01 1.314870911222444816e+00 1.034550470866272853e+01 5.831697675852296037e+00
-3.756681982406497866e-01 1.314870911222444816e+00 6.170133286428134411e+00 5.133782320080899630e+00
1.243318017593502134e-01 1.314870911222444816e+00 3.009111980162205935e+00 2.985386843009502744e+00
6.243318017593502134e-01 1.314870911222444816e+00 2.080952105707347233e+00 1.560395697155585681e+00
1.124331801759350213e+00 1.314870911222444816e+00 9.054000482764618107e-01 1.036165477089693532e+00
1.624330848085033807e+00 1.314870911222444816e+00 1.076029487111547917e-01 4.576416814257571186e-01
2.124330848085033807e+00 1.314870911222444816e+00 3.538844166470934138e-01 2.806153748889827493e-01
2.624330848085033807e+00 1.314870911222444816e+00 5.415499181125892764e-02 9.234190386384620586e-02
-4.375665337217700568e+00 1.324229423046092258e+00 1.029490180214394890e+01 1.070994333847374946e+01
-3.875666290892016974e+00 1.324229423046092258e+00 1.370302555996191707e+01 1.256077895182603221e+01
-3.375666290892016974e+00 1.324229423046092258e+00 1.064808317831299789e+01 1.125562247099348490e+01
-2.875666290892016974e+00 1.324229423046092258e+00 1.264564932852512413e+01 1.189506174228960944e+01
-2.375667244566333380e+00 1.324229423046092258e+00 1.176188141669994813e+01 1.066165104833118527e+01
-1.875667244566333380e+00 1.324229423046092258e+00 1.067520837478991602e+01 1.044325917985989527e+01
-1.375667244566333380e+00 1.324229423046092258e+00 1.056670387195627470e+01 1.082423679230442914e+01
-8.756672445663333804e-01 1.324229423046092258e+00 9.424152423518787458e+00 5.798709772042709432e+00
-3.756681982406497866e-01 1.324229423046092258e+00 7.168345872501300953e+00 5.033336735825326258e+00
1.243318017593502134e-01 1.324229423046092258e+00 2.854751769059465705e+00 2.890958047596497327e+00
6.243318017593502134e-01 1.324229423046092258e+00 2.594747919190557806e+00 1.809102328312004460e+00
1.124331801759350213e+00 1.324229423046092258e+00 -4.177421152170386620e-02 7.186362315256136224e-01
1.624330848085033807e+00 1.324229423046092258e+00 6.253245900927987266e-01 5.792973573261772646e-01
2.124330848085033807e+00 1.324229423046092258e+00 2.650559653358479095e-01 2.673517521362415716e-01
2.624330848085033807e+00 1.324229423046092258e+00 -1.138788002818760248e-01 1.077792482323790962e-01
-4.375665337217700568e+00 1.333587934869739255e+00 1.145490541975958365e+01 1.008168844073197690e+01
-3.875666290892016974e+00 1.333587934869739255e+00 1.285794810901306029e+01 1.237451923039715851e+01
-3.375666290892016974e+00 1.333587934869739255e+00 1.195427463687666680e+01 1.102761497580241290e+01
-2.875666290892016974e+00 1.333587934869739255e+00 1.011196158169615344e+01 1.156933879165935686e+01
-2.375667244566333380e+00 1.333587934869739255e+00 1.316609345348949667e+01 1.025944163518613195e+01
-1.875667244566333380e+00 1.333587934869739255e+00 1.085445967098842424e+01 9.857555019722553880e+00
-1.375667244566333380e+00 1.333587934869739255e+00 1.014692862840238163e+01 1.058308179905519175e+01
-8.756672445663333804e-01 1.333587934869739255e+00 9.291335547335924261e+00 6.692325139242021770e+00
-3.756681982406497866e-01 1.333587934869739255e+00 6.856497809777358121e+00 4.865616873800699516e+00
1.243318017593502134e-01 1.333587934869739255e+00 3.762482205965085313e+00 2.631503454729277713e+00
6.243318017593502134e-01 1.333587934869739255e+00 8.002753413816011685e-01 1.707015280265732349e+00
1.124331801759350213e+00 1.333587934869739255e+00 9.719677541419141642e-01 8.942062995146652371e-01
1.624330848085033807e+00 1.333587934869739255e+00 1.664337662055541955e-01 4.954159590395516011e-01
2.124330848085033807e+00 1.333587934869739255e+00 7.522642140224285179e-02 2.362094281835364074e-01
2.624330848085033807e+00 1.333587934869739255e+00 -1.366915018459110842e-01 1.218644105710452868e-01
-4.375665337217700568e+00 1.342946446693386475e+00 1.144836033013633880e+01 1.027140611746904497e+01
-3.875666290892016974e+00 1.342946446693386475e+00 1.213719841682240919e+01 1.129870173540822798e+01
-3.375666290892016974e+00 1.342946446693386475e+00 1.069515019811383105e+01 1.040356350467722635e+01
-2.875666290892016974e+00 1.342946446693386475e+00 1.007123355585408397e+01 1.165416631422660032e+01
-2.375667244566333380e+00 1.342946446693386475e+00 1.328984713106196835e+01 1.169545582122939820e+01
-1.875667244566333380e+00 1.342946446693386475e+00 1.218836697905693001e+01 9.230044758049784193e+00
-1.375667244566333380e+00 1.342946446693386475e+00 9.666294386179613340e+00 1.007716665483773610e+01
-8.756672445663333804e-01 1.342946446693386475e+00 8.506493117750951072e+00 7.250375125742833049e+00
-3.756681982406497866e-01 1.342946446693386475e+00 6.483167468824050594e+00 4.900222591545111861e+00
1.243318017593502134e-01 1.342946446693386475e+00 3.833450997001896621e+00 2.637513306382641254e+00
6.243318017593502134e-01 1.342946446693386475e+00 5.325842265761904226e-01 1.657939019478296139e+00
1.124331801759350213e+00 1.342946446693386475e+00 1.547135165723574346e+00 9.949333789278073104e-01
1.624330848085033807e+00 1.342946446693386475e+00 -3.125768662887501437e-01 3.707392069434145010e-01
2.124330848085033807e+00 1.342946446693386475e+00 -2.104134315620001805e-01 2.831659219352665180e-01
2.624330848085033807e+00 1.342946446693386475e+00 1.215232886069017720e-01 1.127738763726167243e-01
-4.375665337217700568e+00 1.352304958517033917e+00 1.026551776211660716e+01 1.022102998314649724e+01
-3.875666290892016974e+00 1.352304958517033917e+00 1.121899471274053006e+01 1.088651257042960374e+01
-3.375666290892016974e+00 1.352304958517033917e+00 1.100901872203376541e+01 1.070052507251862650e+01
-2.875666290892016974e+00 1.352304958517033917e+00 9.905956794751457295e+00 1.110816268101567950e+01
-2.375667244566333380e+00 1.352304958517033917e+00 1.243673987885970433e+01 1.224257805619602735e+01
-1.875667244566333380e+00 1.352304958517033917e+00 1.188493182692480588e+01 9.040798239448301743e+00
-1.375667244566333380e+00 1.352304958517033917e+00 1.116802470067942821e+01 9.409310547301636518e+00
-8.756672445663333804e-01 1.352304958517033917e+00 8.396240277357765791e+00 6.905380210654659123e+00
-3.756681982406497866e-01 1.352304958517033917e+00 5.130820211934612018e+00 4.966951853148067642e+00
1.243318017593502134e-01 1.352304958517033917e+00 4.241334050846450765e+00 2.873052099771402190e+00
6.243318017593502134e-01 1.352304958517033917e+00 7.525036605911287202e-01 1.942207016832229627e+00
1.124331801759350213e+00 1.352304958517033917e+00 7.529192337234619226e-01 8.388406302936993741e-01
1.624330848085033807e+00 1.352304958517033917e+00 -4.169034912348833916e-02 4.199678279176637385e-01
2.124330848085033807e+00 1.352304958517033917e+00 -1.689774504527983834e-01 2.327074597431370850e-01
2.624330848085033807e+00 1.352304958517033917e+00 1.623291551326286886e-01 9.707020141056020568e-02
-4.375665337217700568e+00 1.361663470340681137e+00 9.509813447996993574e+00 1.099800055911527252e+01
-3.875666290892016974e+00 1.361663470340681137e+00 1.103723007191846328e+01 1.076408529713700979e+01
-3.375666290892016974e+00 1.361663470340681137e+00 1.306727766325086471e+01 1.018753668359047460e+01
-2.875666290892016974e+00 1.361663470340681137e+00 9.096441423730421860e+00 1.034136200445365894e+01
-2.375667244566333380e+00 1.361663470340681137e+00 1.196550645492817289e+01 1.097943505886233595e+01
-1.875667244566333380e+00 1.361663470340681137e+00 1.164920171588200581e+01 9.664986275936064075e+00
-1.375667244566333380e+00 1.361663470340681137e+00 9.251524728795814667e+00 9.939255859389250602e+00
-8.756672445663333804e-01 1.361663470340681137e+00 1.028300557044179264e+01 6.198628123328313144e+00
-3.756681982406497866e-01 1.361663470340681137e+00 5.279014931866390370e+00 4.799287362624464315e+00
1.243318017593502134e-01 1.361663470340681137e+00 1.834238746857971281e+00 3.140129731250858924e+00
6.243318017593502134e-01 1.361663470340681137e+00 1.727408884168591729e+00 1.661113443381017296e+00
1.124331801759350213e+00 1.361663470340681137e+00 6.625964569916125146e-01 8.337858893004714833e-01
1.624330848085033807e+00 1.361663470340681137e+00 -3.863169657845293148e-02 4.565432542308235919e-01
2.124330848085033807e+00 1.361663470340681137e+00 1.259714144294772076e-01 1.631429756349202786e-01
2.624330848085033807e+00 1.361663470340681137e+00 9.333670157171207460e-02 9.054853266009157964e-02
-4.375665337217700568e+00 1.371021982164328357e+00 1.073282186994027576e+01 1.145199919349106388e+01
-3.875666290892016974e+00 1.371021982164328357e+00 1.038288748800032835e+01 9.702731794212303029e+00
-3.375666290892016974e+00 1.371021982164328357e+00 1.109736042175762982e+01 1.025348962678467224e+01
-2.875666290892016974e+00 1.371021982164328357e+00 9.895899994846576675e+00 1.017175733825135353e+01
-2.375667244566333380e+00 1.371021982164328357e+00 1.111982852342541150e+01 1.065334174363020203e+01
-1.875667244566333380e+00 1.371021982164328357e+00 1.241228216451135680e+01 9.683091256703253435e+00
-1.375667244566333380e+00 1.371021982164328357e+00 7.580041351370701008e+00 9.170788099215890554e+00
-8.756672445663333804e-01 1.371021982164328357e+00 1.057217792542187063e+01 6.428228170937587471e+00
-3.756681982406497866e-01 1.371021982164328357e+00 5.385789359986977942e+00 4.792284804660098985e+00
1.243318017593502134e-01 1.371021982164328357e+00 2.615802124548250784e+00 3.049109132548023293e+00
6.243318017593502134e-01 1.371021982164328357e+00 1.043484413129886157e+00 1.265294982905658561e+00
1.124331801759350213e+00 1.371021982164328357e+00 9.305842225889898733e-01 9.038004824459682229e-01
1.624330848085033807e+00 1.371021982164328357e+00 -4.353110517311592313e-03 4.825264288124030410e-01
2.124330848085033807e+00 1.371021982164328357e+00 2.053688840575908225e-02 1.697063609063331202e-01
2.624330848085033807e+00 1.371021982164328357e+00 7.551254907852487930e-02 6.327618864870040993e-02
-4.375665337217700568e+00 1.380380493987975576e+00 1.178777222928687074e+01 1.068427798788693650e+01
-3.875666290892016974e+00 1.380380493987975576e+00 8.748788160628668820e+00 9.783203115797279636e+00
-3.375666290892016974e+00 1.380380493987975576e+00 1.081118427685948191e+01 1.101291532259270767e+01
-2.875666290892016974e+00 1.380380493987975576e+00 1.036124818858614560e+01 9.554140587232396342e+00
-2.375667244566333380e+00 1.380380493987975576e+00 1.194516742946880861e+01 1.031415530483994836e+01
-1.875667244566333380e+00 1.380380493987975576e+00 1.119094286560557094e+01 1.010825120766918772e+01
-1.375667244566333380e+00 1.380380493987975576e+00 8.787880272787683467e+00 8.757375705350941786e+00
-8.756672445663333804e-01 1.380380493987975576e+00 8.858800714235391283e+00 6.417983233364647155e+00
-3.756681982406497866e-01 1.380380493987975576e+00 4.016510384821505575e+00 5.216555627379546145e+00
1.243318017593502134e-01 1.380380493987975576e+00 5.216882953365583830e+00 2.672479496971206459e+00
6.243318017593502134e-01 1.380380493987975576e+00 7.369453524113156462e-01 1.378621496255422185e+00
1.124331801759350213e+00 1.380380493987975576e+00 1.032242002906510470e+00 8.323954105661419689e-01
1.624330848085033807e+00 1.380380493987975576e+00 -5.804017324546199841e-02 4.743227105672424559e-01
2.124330848085033807e+00 1.380380493987975576e+00 -2.575577193829649558e-01 1.386034327222960549e-01
2.624330848085033807e+00 1.380380493987975576e+00 3.343972306301812303e-02 7.784510872298480710e-02
-4.375665337217700568e+00 1.389739005811623018e+00 1.226339645260981293e+01 9.479395417721521611e+00
-3.875666290892016974e+00 1.389739005811623018e+00 9.456603511932662798e+00 9.838978548643090960e+00
-3.375666290892016974e+00 1.389739005811623018e+00 1.036066902453698901e+01 1.102974901114843043e+01
-2.875666290892016974e+00 1.389739005811623018e+00 9.820569808192232131e+00 9.541979465235526092e+00
-2.375667244566333380e+00 1.389739005811623018e+00 1.230115231674961684e+01 9.673300656773911044e+00
-1.875667244566333380e+00 1.389739005811623018e+00 1.143420683753245370e+01 9.903244637448722187e+00
-1.375667244566333380e+00 1.389739005811623018e+00 8.293471099647083733e+00 9.027193993166894970e+00
-8.756672445663333804e-01 1.389739005811623018e+00 8.299964960048647811e+00 7.203812363405439179e+00
-3.756681982406497866e-01 1.389739005811623018e+00 5.470843827788043789e+00 4.557592905008145401e+00
1.243318017593502134e-01 1.389739005811623018e+00 3.531074382371324649e+00 2.693298297120741758e+00
6.243318017593502134e-01 1.389739005811623018e+00 1.445386777126845157e+00 1.666865721021241420e+00
1.124331801759350213e+00 1.389739005811623018e+00 7.169821265958961076e-01 6.686315933857542859e-01
1.624330848085033807e+00 1.389739005811623018e+00 3.152533074053297940e-02 4.057703718310231578e-01
2.124330848085033807e+00 1.389739005811623018e+00 -2.911168959315198479e-01 1.814859158657984584e-01
2.624330848085033807e+00 1.389739005811623018e+00 -2.117011998961070701e-02 4.124179734007875353e-02
-4.375665337217700568e+00 1.399097517635270460e+00 1.258219937306035696e+01 1.005190372168645752e+01
-3.875666290892016974e+00 1.399097517635270460e+00 9.848059220728391239e+00 9.183690435124193030e+00
-3.375666290892016974e+00 1.399097517635270460e+00 8.941265333422999007e+00 1.060330222827447244e+01
-2.875666290892016974e+00 1.399097517635270460e+00 1.166852722231461748e+01 9.968358664215486442e+00
-2.375667244566333380e+00 1.399097517635270460e+00 9.971296573941781816e+00 9.564165109475888826e+00
-1.875667244566333380e+00 1.399097517635270460e+00 1.132231671423525476e+01 9.542985982421640756e+00
-1.375667244566333380e+00 1.399097517635270460e+00 7.886587309498821696e+00 9.055459721610839452e+00
-8.756672445663333804e-01 1.399097517635270460e+00 7.794303123534541022e+00 6.844044817755807308e+00
-3.756681982406497866e-01 1.399097517635270460e+00 7.554421477075452529e+00 4.315611497559571852e+00
1.243318017593502134e-01 1.399097517635270460e+00 2.515465421232437215e+00 3.100636996740703477e+00
6.243318017593502134e-01 1.399097517635270460e+00 8.927509297426078350e-01 1.445012232278897413e+00
1.124331801759350213e+00 1.399097517635270460e+00 1.000511515250028127e+00 7.216713202489097867e-01
1.624330848085033807e+00 1.399097517635270460e+00 -1.357755219073012443e-01 4.123431380337018726e-01
2.124330848085033807e+00 1.399097517635270460e+00 -6.735038895231452993e-02 2.236109374009708772e-01
2.624330848085033807e+00 1.399097517635270460e+00 -9.493538786682007014e-02 -3.897384271806084849e-03
-4.375665337217700568e+00 1.408456029458917680e+00 1.268771124483088641e+01 1.068313702765084017e+01
-3.875666290892016974e+00 1.408456029458917680e+00 1.031612242530976431e+01 1.015037124291009540e+01
-3.375666290892016974e+00 1.408456029458917680e+00 9.238231911414050757e+00 9.650165859033604576e+00
-2.875666290892016974e+00 1.408456029458917680e+00 1.168483433531561744e+01 9.247347130957725980e+00
-2.375667244566333380e+00 1.408456029458917680e+00 1.006453791102815387e+01 1.014433096296084891e+01
-1.875667244566333380e+00 1.408456029458917680e+00 1.002587722824511474e+01 1.003879515830807279e+01
-1.375667244566333380e+00 1.408456029458917680e+00 8.155726369314349355e+00 8.955175641651756280e+00
-8.756672445663333804e-01 1.408456029458917680e+00 8.348454078351329244e+00 5.856926873439409320e+00
-3.756681982406497866e-01 1.408456029458917680e+00 5.889445090782418291e+00 4.773563566574534178e+00
1.243318017593502134e-01 1.408456029458917680e+00 3.502276659505526801e+00 3.296828665285705284e+00
6.243318017593502134e-01 1.408456029458917680e+00 7.176796929605517850e-01 1.309898351207356759e+00
1.124331801759350213e+00 1.408456029458917680e+00 7.824511245779195434e-01 7.103099692014519517e-01
1.624330848085033807e+00 1.408456029458917680e+00 6.330728192232136786e-01 5.308885924208488483e-01
2.124330848085033807e+00 1.408456029458917680e+00 -1.863803311137536833e-01 1.515077126862996448e-01
2.624330848085033807e+00 1.408456029458917680e+00 -3.489221717484729951e-02 4.431645516598592405e-02
-4.375665337217700568e+00 1.417814541282564900e+00 1.365086027382106515e+01 9.842568574322914543e+00
-3.875666290892016974e+00 1.417814541282564900e+00 1.074944974183162927e+01 1.067710202834079070e+01
-3.375666290892016974e+00 1.417814541282564900e+00 9.455868782054468014e+00 9.362247909580183602e+00
-2.875666290892016974e+00 1.417814541282564900e+00 9.443089271492066672e+00 8.751468377932223319e+00
-2.375667244566333380e+00 1.417814541282564900e+00 1.100386795903972370e+01 1.108855978343387250e+01
-1.875667244566333380e+00 1.417814541282564900e+00 1.062456372837458218e+01 9.124848654148937754e+00
-1.375667244566333380e+00 1.417814541282564900e+00 8.198300274112819253e+00 8.409756389765860263e+00
-8.756672445663333804e-01 1.417814541282564900e+00 8.863387988626008962e+00 6.294977115319430716e+00
-3.756681982406497866e-01 1.417814541282564900e+00 3.842989349762675921e+00 5.014768762307184602e+00
1.243318017593502134e-01 1.417814541282564900e+00 4.448539170108042562e+00 2.763003724534688565e+00
6.243318017593502134e-01 1.417814541282564900e+00 1.105672658157183852e+00 1.824542406279787476e+00
1.124331801759350213e+00 1.417814541282564900e+00 2.711177953776852667e-01 6.127372474217035458e-01
1.624330848085033807e+00 1.417814541282564900e+00 9.158756602846637174e-01 5.293361551111983587e-01
2.124330848085033807e+00 1.417814541282564900e+00 -3.133755552238832731e-01 9.614019866274430004e-02
2.624330848085033807e+00 1.417814541282564900e+00 -3.035008618607836633e-02 8.413649438074140285e-02
-4.375665337217700568e+00 1.427173053106212119e+00 1.238271420231871112e+01 9.792480144417824661e+00
-3.875666290892016974e+00 1.427173053106212119e+00 1.010590345206015606e+01 1.038741311630067266e+01
-3.375666290892016974e+00 1.427173053106212119e+00 9.561551205564031264e+00 8.929274127460583799e+00
-2.875666290892016974e+00 1.427173053106212119e+00 8.793843427084812703e+00 9.688941990007462479e+00
-2.375667244566333380e+00 1.427173053106212119e+00 1.084320664478777907e+01 1.007276565746183472e+01
-1.875667244566333380e+00 1.427173053106212119e+00 1.081104848757205161e+01 9.182193817619616283e+00
-1.375667244566333380e+00 1.427173053106212119e+00 8.674565516123937670e+00 8.037568492734141756e+00
-8.756672445663333804e-01 1.427173053106212119e+00 8.291004055706444831e+00 6.908088562644183916e+00
-3.756681982406497866e-01 1.427173053106212119e+00 4.576423938362238708e+00 4.998950880790205886e+00
1.243318017593502134e-01 1.427173053106212119e+00 4.246947288742103588e+00 2.471344707577623812e+00
6.243318017593502134e-01 1.427173053106212119e+00 1.180941751124443773e+00 1.896391819715203209e+00
1.124331801759350213e+00 1.427173053106212119e+00 6.301572597856747171e-01 6.059244231046198026e-01
1.624330848085033807e+00 1.427173053106212119e+00 1.971159914177385286e-01 4.067518306019778929e-01
2.124330848085033807e+00 1.427173053106212119e+00 -8.196722143011392347e-02 1.786291634093978564e-01
2.624330848085033807e+00 1.427173053106212119e+00 1.913055529327392645e-02 9.174623305888802982e-02
-4.375665337217700568e+00 1.436531564929859561e+00 1.204546668032277523e+01 1.057806051634731936e+01
-3.875666290892016974e+00 1.436531564929859561e+00 9.221693918864126260e+00 9.343659223794393398e+00
-3.375666290892016974e+00 1.436531564929859561e+00 9.410612890250693141e+00 9.544738887143536132e+00
-2.875666290892016974e+00 1.436531564929859561e+00 8.689661814223104130e+00 1.063364184564136217e+01
-2.375667244566333380e+00 1.436531564929859561e+00 1.126213130660932471e+01 8.329413547904453097e+00
-1.875667244566333380e+00 1.436531564929859561e+00 1.121446029618933160e+01 1.015332983761038932e+01
-1.375667244566333380e+00 1.436531564929859561e+00 6.825195684909796334e+00 7.782393252990545740e+00
-8.756672445663333804e-01 1.436531564929859561e+00 9.237584591682647783e+00 6.774463729037747406e+00
-3.756681982406497866e-01 1.436531564929859561e+00 4.900992863350733586e+00 4.908491978212038198e+00
1.243318017593502134e-01 1.436531564929859561e+00 3.840165708311806370e+00 2.813002974152264191e+00
6.243318017593502134e-01 1.436531564929859561e+00 9.882909310681535775e-01 1.524805109802550573e+00
1.124331801759350213e+00 1.436531564929859561e+00 7.659732839652284575e-01 7.355858220123566715e-01
1.624330848085033807e+00 1.436531564929859561e+00 1.956866072320576078e-01 3.522084014425588272e-01
2.124330848085033807e+00 1.436531564929859561e+00 7.731827386535254643e-02 1.673817928986409687e-01
2.624330848085033807e+00 1.436531564929859561e+00 -1.168602018912641843e-01 9.031602748283790172e-02
-4.375665337217700568e+00 1.445890076753507003e+00 1.268194686070190969e+01 9.545819665352945904e+00
-3.875666290892016974e+00 1.445890076753507003e+00 7.477425725059659634e+00 9.642560407261690614e+00
-3.375666290892016974e+00 1.445890076753507003e+00 1.200250403661914333e+01 1.054571732011874730e+01
-2.875666290892016974e+00 1.445890076753507003e+00 8.688220487524738189e+00 9.762122716293228919e+00
-2.375667244566333380e+00 1.445890076753507003e+00 9.524048066121968859e+00 8.855777956722974409e+00
-1.875667244566333380e+00 1.445890076753507003e+00 1.192727328430142997e+01 9.662908399367641010e+00
-1.375667244566333380e+00 1.445890076753507003e+00 7.389163924468324929e+00 7.794210685388320847e+00
-8.756672445663333804e-01 1.445890076753507003e+00 7.479795329392049830e+00 6.627571139590054727e+00
-3.756681982406497866e-01 1.445890076753507003e+00 5.049913457551756579e+00 4.591030281262471924e+00
1.243318017593502134e-01 1.445890076753507003e+00 3.395733815245363996e+00 2.801618964086044716e+00
6.243318017593502134e-01 1.445890076753507003e+00 2.122000210754543481e+00 1.528310784347346241e+00
1.124331801759350213e+00 1.445890076753507003e+00 4.287243164068738066e-01 7.664106040525536789e-01
1.624330848085033807e+00 1.445890076753507003e+00 -2.128812664678509659e-01 4.155785421447567018e-01
2.124330848085033807e+00 1.445890076753507003e+00 1.750439301408172332e-01 1.005563080321261599e-01
2.624330848085033807e+00 1.445890076753507003e+00 -2.849091562287930923e-01 3.649326133542941941e-02
-4.375665337217700568e+00 1.455248588577154223e+00 1.107976765952642317e+01 9.326877217986385915e+00
-3.875666290892016974e+00 1.455248588577154223e+00 9.151062189312568762e+00 1.029642398815256499e+01
-3.375666290892016974e+00 1.455248588577154223e+00 1.257682474408087714e+01 1.034733425397741868e+01
-2.875666290892016974e+00 1.455248588577154223e+00 6.720954281091020555e+00 9.220874765439656784e+00
-2.375667244566333380e+00 1.455248588577154223e+00 1.052709025406964294e+01 8.750779937164519851e+00
-1.875667244566333380e+00 1.455248588577154223e+00 1.074589626210191007e+01 9.348714238819026079e+00
-1.375667244566333380e+00 1.455248588577154223e+00 9.052094517335831370e+00 7.697478523437930598e+00
-8.756672445663333804e-01 1.455248588577154223e+00 6.629139902091677250e+00 7.371392705029848003e+00
-3.756681982406497866e-01 1.455248588577154223e+00 4.706098859593111250e+00 3.788048781505772400e+00
1.243318017593502134e-01 1.455248588577154223e+00 3.767383097625932820e+00 2.714770692868571533e+00
6.243318017593502134e-01 1.455248588577154223e+00 2.630878529541435196e+00 1.567910054753094418e+00
1.124331801759350213e+00 1.455248588577154223e+00 -1.132778639366374684e-01 7.953011057666063977e-01
1.624330848085033807e+00 1.455248588577154223e+00 -3.219479660002030202e-02 3.850121658495723187e-01
2.124330848085033807e+00 1.455248588577154223e+00 5.332258001251538593e-02 1.444499406347665993e-01
2.624330848085033807e+00 1.455248588577154223e+00 -1.140417466572225397e-01 6.819644499604357590e-03
-4.375665337217700568e+00 1.464607100400801221e+00 1.171516330198149980e+01 1.003901548906439700e+01
-3.875666290892016974e+00 1.464607100400801221e+00 9.377020406766071403e+00 8.931935358004885472e+00
-3.375666290892016974e+00 1.464607100400801221e+00 1.090115686322253374e+01 1.061150953419707399e+01
-2.875666290892016974e+00 1.464607100400801221e+00 8.017938961644810902e+00 9.449519255409398966e+00
-2.375667244566333380e+00 1.464607100400801221e+00 1.155777983047408064e+01 7.834762660159721115e+00
-1.875667244566333380e+00 1.464607100400801221e+00 9.604887081827522266e+00 9.595460054268748706e+00
-1.375667244566333380e+00 1.464607100400801221e+00 8.244060539964674916e+00 7.445235474799877018e+00
-8.756672445663333804e-01 1.464607100400801221e+00 7.868186434369594195e+00 7.545657854530241515e+00
-3.756681982406497866e-01 1.464607100400801221e+00 4.192823593054493259e+00 3.753000217750212197e+00
1.243318017593502134e-01 1.464607100400801221e+00 4.343424003022176905e+00 2.845387085123624704e+00
6.243318017593502134e-01 1.464607100400801221e+00 1.373391649496910061e+00 1.649205630964419855e+00
1.124331801759350213e+00 1.464607100400801221e+00 3.577618539126285468e-01 8.373210888756402737e-01
1.624330848085033807e+00 1.464607100400801221e+00 3.119128863683954811e-01 3.120159488565257822e-01
2.124330848085033807e+00 1.464607100400801221e+00 -1.186499017957615004e-01 1.733126749515294940e-01
2.624330848085033807e+00 1.464607100400801221e+00 -8.595423641591282138e-02 2.579803422081921108e-02
-4.375665337217700568e+00 1.473965612224448662e+00 1.113422037539920240e+01 9.380234682834496240e+00
-3.875666290892016974e+00 1.473965612224448662e+00 8.703841693061152185e+00 8.872697207184998547e+00
-3.375666290892016974e+00 1.473965612224448662e+00 9.831918364643838615e+00 1.011163351509831543e+01
-2.875666290892016974e+00 1.473965612224448662e+00 1.192124267370830282e+01 8.691960811315166069e+00
-2.375667244566333380e+00 1.473965612224448662e+00 9.625583070086882742e+00 8.709395553631519959e+00
-1.875667244566333380e+00 1.473965612224448662e+00 9.223624763398964532e+00 9.606851855167050758e+00
-1.375667244566333380e+00 1.473965612224448662e+00 8.233332329263181038e+00 7.504325261980699935e+00
-8.756672445663333804e-01 1.473965612224448662e+00 8.019912055019243979e+00 7.115425660118900986e+00
-3.756681982406497866e-01 1.473965612224448662e+00 4.219614798121934740e+00 4.490138639129460429e+00
1.243318017593502134e-01 1.473965612224448662e+00 4.328000765658184257e+00 2.503212469735693446e+00
6.243318017593502134e-01 1.473965612224448662e+00 9.170260192173619596e-02 1.746367735505358620e+00
1.124331801759350213e+00 1.473965612224448662e+00 4.556098971633567030e-01 8.336120882145426902e-01
1.624330848085033807e+00 1.473965612224448662e+00 8.317977538314372810e-01 2.961691519903452696e-01
2.124330848085033807e+00 1.473965612224448662e+00 -1.553004113945138098e-01 1.365502637847194611e-01
2.624330848085033807e+00 1.473965612224448662e+00 -2.706264268252427940e-01 4.358675304342235490e-02
-4.375665337217700568e+00 1.483324124048096104e+00 8.702893523962897504e+00 9.843395580357372054e+00
-3.875666290892016974e+00 1.483324124048096104e+00 1.037407218077052384e+01 8.670362104862318731e+00
-3.375666290892016974e+00 1.483324124048096104e+00 1.068096247170240787e+01 1.036703308766588272e+01
-2.875666290892016974e+00 1.483324124048096104e+00 1.122728631101186458e+01 8.117944553402866248e+00
-2.375667244566333380e+00 1.483324124048096104e+00 8.202147847400933500e+00 9.203405903874257277e+00
-1.875667244566333380e+00 1.483324124048096104e+00 1.037285748476754677e+01 9.586298558124216385e+00
-1.375667244566333380e+00 1.483324124048096104e+00 8.325510791339869598e+00 7.879080555193262114e+00
-8.756672445663333804e-01 1.483324124048096104e+00 7.648531148155869097e+00 6.879416466655609241e+00
-3.756681982406497866e-01 1.483324124048096104e+00 4.769849424728975329e+00 5.192508877021500879e+00
1.243318017593502134e-01 1.483324124048096104e+00 3.896582401732416212e+00 2.369594982482128742e+00
6.243318017593502134e-01 1.483324124048096104e+00 3.280068883970776450e-01 1.560040951771320294e+00
1.124331801759350213e+00 1.483324124048096104e+00 4.281256953420439215e-01 7.653614138614975859e-01
1.624330848085033807e+00 1.483324124048096104e+00 7.597029000434992740e-01 3.593343096289725036e-01
2.124330848085033807e+00 1.483324124048096104e+00 -6.332629474153610438e-01 6.930685354769365591e-02
2.624330848085033807e+00 1.483324124048096104e+00 1.222998979048944834e-02 3.574997525996374825e-02
-4.375665337217700568e+00 1.492682635871743324e+00 9.434771300120583959e+00 9.749805309699862477e+00
-3.875666290892016974e+00 1.492682635871743324e+00 9.639023730497445541e+00 9.001416828468798315e+00
-3.375666290892016974e+00 1.492682635871743324e+00 1.162834972508764153e+01 1.005009876715843120e+01
-2.875666290892016974e+00 1.492682635871743324e+00 1.079666121280214419e+01 9.480322059301595772e+00
-2.375667244566333380e+00 1.492682635871743324e+00 7.919997392722010865e+00 8.719956760419064423e+00
-1.875667244566333380e+00 1.492682635871743324e+00 1.054470952074113654e+01 9.470638342643651342e+00
-1.375667244566333380e+00 1.492682635871743324e+00 7.914494155477264314e+00 7.919306772992173116e+00
-8.756672445663333804e-01 1.492682635871743324e+00 7.918774509303045939e+00 6.925687905278567591e+00
-3.756681982406497866e-01 1.492682635871743324e+00 4.480415458248923066e+00 4.862253298982971650e+00
1.243318017593502134e-01 1.492682635871743324e+00 4.208893965452814356e+00 3.046557328672480303e+00
6.243318017593502134e-01 1.492682635871743324e+00 1.066059487647905257e+00 1.461202063704123200e+00
1.124331801759350213e+00 1.492682635871743324e+00 1.082418106505753930e-01 6.248363876941793738e-01
1.624330848085033807e+00 1.492682635871743324e+00 3.555315215361844472e-01 4.236097130027922653e-01
2.124330848085033807e+00 1.492682635871743324e+00 -3.992945126520481836e-01 4.558464594670950248e-02
2.624330848085033807e+00 1.492682635871743324e+00 9.092769955817082972e-02 4.971585902261842910e-02
-4.375665337217700568e+00 1.502041147695390544e+00 1.152956687167266736e+01 9.438360982695060741e+00
-3.875666290892016974e+00 1.502041147695390544e+00 9.271159593794610743e+00 9.808332974531682069e+00
-3.375666290892016974e+00 1.502041147695390544e+00 1.004714098679646916e+01 8.414027332721486729e+00
-2.875666290892016974e+00 1.502041147695390544e+00 1.146556771084472004e+01 1.029496421137655915e+01
-2.375667244566333380e+00 1.502041147695390544e+00 1.012098455082159987e+01 9.403641302292987447e+00
-1.875667244566333380e+00 1.502041147695390544e+00 9.692072124756357709e+00 8.421511003886729796e+00
-1.375667244566333380e+00 1.502041147695390544e+00 7.793041952822960639e+00 8.158723018415136252e+00
-8.756672445663333804e-01 1.502041147695390544e+00 7.697659277284333079e+00 6.776565501100470179e+00
-3.756681982406497866e-01 1.502041147695390544e+00 3.523299256216733344e+00 4.666828609737619260e+00
1.243318017593502134e-01 1.502041147695390544e+00 4.379586052098235704e+00 3.266212025673357999e+00
6.243318017593502134e-01 1.502041147695390544e+00 1.789033458768457097e+00 1.383937926402439400e+00
1.124331801759350213e+00 1.502041147695390544e+00 -7.936730582577836701e-01 7.243717195391123909e-01
1.624330848085033807e+00 1.502041147695390544e+00 5.579095488538696745e-01 2.955489018780286248e-01
2.124330848085033807e+00 1.502041147695390544e+00 1.908030646802429120e-01 1.135933330956377385e-01
2.624330848085033807e+00 1.502041147695390544e+00 -4.028748228123895520e-02 1.433621479996065318e-02
-4.375665337217700568e+00 1.511399659519037764e+00 1.224165866779151735e+01 9.570671607606410447e+00
-3.875666290892016974e+00 1.511399659519037764e+00 9.648432698444377564e+00 1.044154355874973916e+01
-3.375666290892016974e+00 1.511399659519037764e+00 1.113328389064816726e+01 8.314361723380034874e+00
-2.875666290892016974e+00 1.511399659519037764e+00 1.025958710137015828e+01 9.663838967312941008e+00
-2.375667244566333380e+00 1.511399659519037764e+00 1.070912841730064358e+01 9.471472046712541726e+00
-1.875667244566333380e+00 1.511399659519037764e+00 1.022986458138404942e+01 8.699811400930757443e+00
-1.375667244566333380e+00 1.511399659519037764e+00 7.963579968454311597e+00 8.165105810794109686e+00
-8.756672445663333804e-01 1.511399659519037764e+00 6.734460171582203003e+00 6.994827634270955663e+00
-3.756681982406497866e-01 1.511399659519037764e+00 3.676832156597338308e+00 4.898017190630437945e+00
1.243318017593502134e-01 1.511399659519037764e+00 3.446178507789528833e+00 3.078828238624497171e+00
6.243318017593502134e-01 1.511399659519037764e+00 2.233003609975445336e+00 1.528829049894097070e+00
1.124331801759350213e+00 1.511399659519037764e+00 -1.493829063639915966e-01 6.064681180772364399e-01
1.624330848085033807e+00 1.511399659519037764e+00 2.216749488000972212e-01 2.631781953836111465e-01
2.124330848085033807e+00 1.511399659519037764e+00 2.774419926383507873e-01 1.477978702539542166e-01
2.624330848085033807e+00 1.511399659519037764e+00 2.312339057762384520e-02 -1.784054586844350740e-02
-4.375665337217700568e+00 1.520758171342685205e+00 1.134863418855107042e+01 9.411928770948424727e+00
-3.875666290892016974e+00 1.520758171342685205e+00 9.591668320583801588e+00 1.071213001270237619e+01
-3.375666290892016974e+00 1.520758171342685205e+00 1.152931463293344727e+01 9.142382228424855484e+00
-2.875666290892016974e+00 1.520758171342685205e+00 1.017981537862825370e+01 9.368500883862289186e+00
-2.375667244566333380e+00 1.520758171342685205e+00 1.039974838356839548e+01 8.859646662511355686e+00
-1.875667244566333380e+00 1.520758171342685205e+00 9.863312729691852354e+00 9.857242567622273910e+00
-1.375667244566333380e+00 1.520758171342685205e+00 8.017873598582298200e+00 8.101418699012862490e+00
-8.756672445663333804e-01 1.520758171342685205e+00 7.159950691186657501e+00 7.727757287921130036e+00
-3.756681982406497866e-01 1.520758171342685205e+00 4.560948408742309113e+00 4.550738890944955095e+00
1.243318017593502134e-01 1.520758171342685205e+00 2.783733051530989933e+00 2.735581756298185230e+00
6.243318017593502134e-01 1.520758171342685205e+00 1.731733641633141696e+00 1.888272328921148713e+00
1.124331801759350213e+00 1.520758171342685205e+00 8.879846697289874857e-01 5.924170768469046999e-01
1.624330848085033807e+00 1.520758171342685205e+00 2.492930235741086520e-01 3.157000152947869176e-01
2.124330848085033807e+00 1.520758171342685205e+00 6.510745395072009556e-02 5.723314848108958935e-02
2.624330848085033807e+00 1.520758171342685205e+00 -2.452043319009633848e-01 3.024742349235542624e-02
-4.375665337217700568e+00 1.530116683166332425e+00 1.146862150701111638e+01 9.863104964722950285e+00
-3.875666290892016974e+00 1.530116683166332425e+00 1.136393413282109499e+01 9.529206448203293434e+00
-3.375666290892016974e+00 1.530116683166332425e+00 9.729053009832007604e+00 1.028834660481881969e+01
-2.875666290892016974e+00 1.530116683166332425e+00 1.116521591297753879e+01 9.627203586976181171e+00
-2.375667244566333380e+00 1.530116683166332425e+00 1.121975371756013651e+01 8.844459585674526281e+00
-1.875667244566333380e+00 1.530116683166332425e+00 9.825590958168938016e+00 9.077778054547858133e+00
-1.375667244566333380e+00 1.530116683166332425e+00 8.902834904681466099e+00 9.148304686374741479e+00
-8.756672445663333804e-01 1.530116683166332425e+00 5.975969683249337194e+00 7.669087213396745817e+00
-3.756681982406497866e-01 1.530116683166332425e+00 5.658459354997163793e+00 4.734688681579076075e+00
1.243318017593502134e-01 1.530116683166332425e+00 2.800550462841270072e+00 2.682650429971444872e+00
6.243318017593502134e-01 1.530116683166332425e+00 1.548843747443563013e+00 1.806034672118952633e+00
1.124331801759350213e+00 1.530116683166332425e+00 7.956572213486257095e-01 8.473970923902021113e-01
1.624330848085033807e+00 1.530116683166332425e+00 7.738733443498845288e-01 4.114989750172331484e-01
2.124330848085033807e+00 1.530116683166332425e+00 -2.177988080053989695e-01 -4.306542736396128113e-02
2.624330848085033807e+00 1.530116683166332425e+00 -3.044638651609108959e-01 3.405171070262975885e-02
-4.375665337217700568e+00 1.539475194989979645e+00 9.640972151626543862e+00 1.091725533711241169e+01
-3.875666290892016974e+00 1.539475194989979645e+00 1.250500829362983168e+01 1.029312564380311024e+01
-3.375666290892016974e+00 1.539475194989979645e+00 1.148200305450808223e+01 1.024075339635573556e+01
-2.875666290892016974e+00 1.539475194989979645e+00 1.160057486117431402e+01 9.834337431904094373e+00
-2.375667244566333380e+00 1.539475194989979645e+00 1.182447649232627285e+01 9.192565623297943134e+00
-1.875667244566333380e+00 1.539475194989979645e+00 1.008625081674039237e+01 9.385004866293730430e+00
-1.375667244566333380e+00 1.539475194989979645e+00 7.919774813869944197e+00 9.393965928987666913e+00
-8.756672445663333804e-01 1.539475194989979645e+00 6.405449689163368987e+00 6.975892007485533064e+00
-3.756681982406497866e-01 1.539475194989979645e+00 5.163905292339165953e+00 5.664608434310387075e+00
1.243318017593502134e-01 1.539475194989979645e+00 3.053878396815050245e+00 3.246566624150862612e+00
6.243318017593502134e-01 1.539475194989979645e+00 2.387064437795646032e+00 1.675284898454958649e+00
1.124331801759350213e+00 1.539475194989979645e+00 7.281500848138382498e-01 6.707435890984523308e-01
1.624330848085033807e+00 1.539475194989979645e+00 7.290961335897053752e-01 4.028908590160409364e-01
2.124330848085033807e+00 1.539475194989979645e+00 -4.181580825750111363e-01 -5.339450327602236063e-02
2.624330848085033807e+00 1.539475194989979645e+00 -1.028839015274648702e-02 4.396094649245017860e-02
-4.375665337217700568e+00 1.548833706813627087e+00 9.095946420801343635e+00 1.097759375697746975e+01
-3.875666290892016974e+00 1.548833706813627087e+00 1.262295142101406142e+01 1.079427116263213016e+01
-3.375666290892016974e+00 1.548833706813627087e+00 1.229263911154325584e+01 9.908318290235348158e+00
-2.875666290892016974e+00 1.548833706813627087e+00 1.133743203695372692e+01 1.056456700366133994e+01
-2.375667244566333380e+00 1.548833706813627087e+00 1.101108343172298376e+01 9.123431218818900845e+00
-1.875667244566333380e+00 1.548833706813627087e+00 1.123728737016125301e+01 1.038954587943059771e+01
-1.375667244566333380e+00 1.548833706813627087e+00 7.963943682137513136e+00 9.219660873775751497e+00
-8.756672445663333804e-01 1.548833706813627087e+00 7.677172886545932329e+00 7.969864406618433428e+00
-3.756681982406497866e-01 1.548833706813627087e+00 5.109774487866470594e+00 5.438344852078615510e+00
1.243318017593502134e-01 1.548833706813627087e+00 2.671419279119367385e+00 3.621473196467837052e+00
6.243318017593502134e-01 1.548833706813627087e+00 2.375360895213154855e+00 1.701046719032013543e+00
1.124331801759350213e+00 1.548833706813627087e+00 6.635795321947489667e-01 6.807189370755472035e-01
1.624330848085033807e+00 1.548833706813627087e+00 8.500762591468364882e-01 2.414662621323525049e-01
2.124330848085033807e+00 1.548833706813627087e+00 -6.036037120340478346e-01 4.515006160267707319e-02
2.624330848085033807e+00 1.548833706813627087e+00 1.434701543074017593e-01 2.184887204390737261e-02
-4.375665337217700568e+00 1.558192218637274529e+00 1.228213212360687834e+01 1.110109021800146323e+01
-3.875666290892016974e+00 1.558192218637274529e+00 1.296414890578789603e+01 1.026548317319284465e+01
-3.375666290892016974e+00 1.558192218637274529e+00 1.256800220329285089e+01 1.098774629970703742e+01
-2.875666290892016974e+00 1.558192218637274529e+00 1.016876728901534399e+01 1.190993305506344058e+01
-2.375667244566333380e+00 1.558192218637274529e+00 1.134445608794967697e+01 9.696265464040349613e+00
-1.875667244566333380e+00 1.558192218637274529e+00 1.155415289877096541e+01 9.877552388806407180e+00
-1.375667244566333380e+00 1.558192218637274529e+00 9.010481697296649273e+00 1.019282589334069655e+01
-8.756672445663333804e-01 1.558192218637274529e+00 8.306396141651813281e+00 9.261622729383526931e+00
-3.756681982406497866e-01 1.558192218637274529e+00 4.810609922778951386e+00 5.086579241318129441e+00
1.243318017593502134e-01 1.558192218637274529e+00 3.450098767994723481e+00 3.565213885924443105e+00
6.243318017593502134e-01 1.558192218637274529e+00 1.480508982918114613e+00 1.877151263728081165e+00
1.124331801759350213e+00 1.558192218637274529e+00 7.793044855029620521e-01 9.584856304305295893e-01
1.624330848085033807e+00 1.558192218637274529e+00 1.000522522374651224e+00 3.007621814611218802e-01
2.124330848085033807e+00 1.558192218637274529e+00 -3.583248091519539158e-01 6.465843875536922414e-02
2.624330848085033807e+00 1.558192218637274529e+00 6.448042067876044725e-02 1.489945857443442274e-02
-4.375665337217700568e+00 1.567550730460921526e+00 1.303104712439608015e+01 1.224169969974405525e+01
-3.875666290892016974e+00 1.567550730460921526e+00 1.253269305163998659e+01 1.087599119625708965e+01
-3.375666290892016974e+00 1.567550730460921526e+00 1.444968537174009526e+01 1.237804525017820012e+01
-2.875666290892016974e+00 1.567550730460921526e+00 1.211012056518252500e+01 1.223173497467675475e+01
-2.375667244566333380e+00 1.567550730460921526e+00 1.307279112532552290e+01 1.187975318023863203e+01
-1.875667244566333380e+00 1.567550730460921526e+00 9.510461483532157700e+00 1.042150703288878688e+01
-1.375667244566333380e+00 1.567550730460921526e+00 1.151864712107773592e+01 1.088984566301235368e+01
-8.756672445663333804e-01 1.567550730460921526e+00 7.428422513538523120e+00 9.449530922246347941e+00
-3.756681982406497866e-01 1.567550730460921526e+00 4.992848154803742666e+00 5.920246830140207805e+00
1.243318017593502134e-01 1.567550730460921526e+00 3.255995773365364609e+00 3.720968108146746278e+00
6.243318017593502134e-01 1.567550730460921526e+00 2.076419754479851942e+00 2.116513391526048782e+00
1.124331801759350213e+00 1.567550730460921526e+00 8.083795903308489406e-01 1.042000735581148252e+00
1.624330848085033807e+00 1.567550730460921526e+00 7.368536646803299783e-01 2.611431900037199383e-01
2.124330848085033807e+00 1.567550730460921526e+00 -4.202048618724662510e-01 -7.562753297658847407e-03
2.624330848085033807e+00 1.567550730460921526e+00 1.226216277631482846e-02 6.054807520991909581e-02
-4.375665337217700568e+00 1.576909242284568746e+00 1.466580691208016241e+01 1.334845122882690127e+01
-3.875666290892016974e+00 1.576909242284568746e+00 1.434020178398095169e+01 1.185120912470273957e+01
-3.375666290892016974e+00 1.576909242284568746e+00 1.611810946626445684e+01 1.240825032373972014e+01
-2.875666290892016974e+00 1.576909242284568746e+00 1.387375837108042376e+01 1.295099178686241181e+01
-2.375667244566333380e+00 1.576909242284568746e+00 1.341571470848966641e+01 1.392049309664529488e+01
-1.875667244566333380e+00 1.576909242284568746e+00 1.068554024691738391e+01 1.304849535855712261e+01
-1.375667244566333380e+00 1.576909242284568746e+00 1.117717848458449481e+01 1.141067692714373294e+01
-8.756672445663333804e-01 1.576909242284568746e+00 8.802972627399142880e+00 9.898580088103031471e+00
-3.756681982406497866e-01 1.576909242284568746e+00 4.848224450152151199e+00 6.658107214333577772e+00
1.243318017593502134e-01 1.576909242284568746e+00 2.964042111145102076e+00 4.041783858698190457e+00
6.243318017593502134e-01 1.576909242284568746e+00 2.168925686107182393e+00 2.325247861916407199e+00
1.124331801759350213e+00 1.576909242284568746e+00 1.144302419161625561e+00 1.095987005491982469e+00
1.624330848085033807e+00 1.576909242284568746e+00 8.325062963326514964e-01 2.597933642288925427e-01
2.124330848085033807e+00 1.576909242284568746e+00 -2.416198315284075193e-01 7.108803043631554963e-02
2.624330848085033807e+00 1.576909242284568746e+00 -2.582352314421378359e-01 4.202379170618463639e-02
-4.375665337217700568e+00 1.586267754108216188e+00 1.869694330125650339e+01 1.622964681254207164e+01
-3.875666290892016974e+00 1.586267754108216188e+00 1.493935889225021363e+01 1.396070611453176902e+01
-3.375666290892016974e+00 1.586267754108216188e+00 1.855137219092122081e+01 1.230720010256872321e+01
-2.875666290892016974e+00 1.586267754108216188e+00 1.475999271939809354e+01 1.290769233875617061e+01
-2.375667244566333380e+00 1.586267754108216188e+00 1.420044906812379182e+01 1.555682254881625504e+01
-1.875667244566333380e+00 1.586267754108216188e+00 1.476779115186056046e+01 1.540259052687017061e+01
-1.375667244566333380e+00 1.586267754108216188e+00 8.155948738022187783e+00 1.332451192582214361e+01
-8.756672445663333804e-01 1.586267754108216188e+00 1.100175714239429503e+01 1.044325356472253041e+01
-3.756681982406497866e-01 1.586267754108216188e+00 5.819643115700477765e+00 7.776332950090971252e+00
1.243318017593502134e-01 1.586267754108216188e+00 3.810225219512553885e+00 4.412668052640167815e+00
6.243318017593502134e-01 1.586267754108216188e+00 1.531921134322748346e+00 2.693644263565660779e+00
1.124331801759350213e+00 1.586267754108216188e+00 1.362141044880101015e+00 1.007612941466091039e+00
1.624330848085033807e+00 1.586267754108216188e+00 6.571062878855953304e-01 5.764918462773349628e-01
2.124330848085033807e+00 1.586267754108216188e+00 2.287970938475892280e-01 1.378708163128421482e-01
2.624330848085033807e+00 1.586267754108216188e+00 -3.766846160663158138e-01 1.299367886676245677e-02
-4.375665337217700568e+00 1.595626265931863630e+00 2.009767483746523098e+01 1.903018745129629963e+01
-3.875666290892016974e+00 1.595626265931863630e+00 1.603094132681166784e+01 1.820377953856851505e+01
-3.375666290892016974e+00 1.595626265931863630e+00 1.924262182048819980e+01 1.375507624770709469e+01
-2.875666290892016974e+00 1.595626265931863630e+00 1.721285090044459309e+01 1.376817092786848740e+01
-2.375667244566333380e+00 1.595626265931863630e+00 1.534781435926072035e+01 1.624999752790691332e+01
-1.875667244566333380e+00 1.595626265931863630e+00 1.744491691709161074e+01 1.718090146190157341e+01
-1.375667244566333380e+00 1.595626265931863630e+00 1.192106451080814900e+01 1.559551959438773316e+01
-8.756672445663333804e-01 1.595626265931863630e+00 9.589279256567893484e+00 1.254400616406999625e+01
-3.756681982406497866e-01 1.595626265931863630e+00 6.966592439479432741e+00 8.766178077180434514e+00
1.243318017593502134e-01 1.595626265931863630e+00 4.273305094331466769e+00 5.351489099081051748e+00
6.243318017593502134e-01 1.595626265931863630e+00 2.070954794677210664e+00 2.990512802703213069e+00
1.124331801759350213e+00 1.595626265931863630e+00 4.963296787437811441e-01 1.117250558278930939e+00
1.624330848085033807e+00 1.595626265931863630e+00 1.000503868380803851e+00 4.734890581403130017e-01
2.124330848085033807e+00 1.595626265931863630e+00 1.086385191830941677e-01 1.121026775446579277e-01
2.624330848085033807e+00 1.595626265931863630e+00 3.043844405972484339e-03 8.822217721028594029e-02
-4.375665337217700568e+00 1.604984777755511072e+00 2.036875692689710249e+01 2.236372245487400079e+01
-3.875666290892016974e+00 1.604984777755511072e+00 2.201130386492561186e+01 2.094526365531580225e+01
-3.375666290892016974e+00 1.604984777755511072e+00 2.242818673591240142e+01 1.866235804391052611e+01
-2.875666290892016974e+00 1.604984777755511072e+00 1.777211433096280757e+01 1.626354361197993725e+01
-2.375667244566333380e+00 1.604984777755511072e+00 1.916610873527881864e+01 1.777991364281698949e+01
-1.875667244566333380e+00 1.604984777755511072e+00 2.061336310968556162e+01 2.088612296850699224e+01
-1.375667244566333380e+00 1.604984777755511072e+00 1.456855697541031347e+01 1.842814065863205641e+01
-8.756672445663333804e-01 1.604984777755511072e+00 1.066800241769981206e+01 1.652709002806068384e+01
-3.756681982406497866e-01 1.604984777755511072e+00 7.444718938735618075e+00 9.590505679465238131e+00
1.243318017593502134e-01 1.604984777755511072e+00 6.232207122290633450e+00 6.689844646695166652e+00
6.243318017593502134e-01 1.604984777755511072e+00 2.233021384400792009e+00 3.164796600114263114e+00
1.124331801759350213e+00 1.604984777755511072e+00 6.646131778666731771e-01 1.367682229280272610e+00
1.624330848085033807e+00 1.604984777755511072e+00 1.015166606931096061e+00 5.610477200929249175e-01
2.124330848085033807e+00 1.604984777755511072e+00 -1.072208672632635196e-01 1.354899648510337062e-01
2.624330848085033807e+00 1.604984777755511072e+00 2.454901417443671463e-01 1.538300353956174593e-01
-4.375665337217700568e+00 1.614343289579158292e+00 2.408542533605269398e+01 2.713698986360104115e+01
-3.875666290892016974e+00 1.614343289579158292e+00 2.692538583217542936e+01 2.474826037318632288e+01
-3.375666290892016974e+00 1.614343289579158292e+00 2.882354276127704296e+01 2.372422316311579849e+01
-2.875666290892016974e+00 1.614343289579158292e+00 2.422828157673682625e+01 2.080650758695868063e+01
-2.375667244566333380e+00 1.614343289579158292e+00 2.615884589738768184e+01 2.378044224818751218e+01
-1.875667244566333380e+00 1.614343289579158292e+00 2.208078665391537498e+01 2.568786331966774483e+01
-1.375667244566333380e+00 1.614343289579158292e+00 1.626329963765715547e+01 2.433199194101438323e+01
-8.756672445663333804e-01 1.614343289579158292e+00 1.434794780516048007e+01 1.962088835291820388e+01
-3.756681982406497866e-01 1.614343289579158292e+00 1.071730948627700997e+01 1.341220841424938826e+01
1.243318017593502134e-01 1.614343289579158292e+00 7.371395839567490782e+00 8.832922674410063735e+00
6.243318017593502134e-01 1.614343289579158292e+00 3.103023033757383420e+00 3.540674628494786536e+00
1.124331801759350213e+00 1.614343289579158292e+00 4.394861305858436817e-01 1.643328173925157287e+00
1.624330848085033807e+00 1.614343289579158292e+00 1.107891873514246894e+00 7.875721848802422764e-01
2.124330848085033807e+00 1.614343289579158292e+00 1.989096157245807406e-01 2.109227753085105017e-01
2.624330848085033807e+00 1.614343289579158292e+00 2.081069427339754807e-01 2.249030234982299092e-01
-4.375665337217700568e+00 1.623701801402805289e+00 3.418395129423266354e+01 3.107195376706951251e+01
-3.875666290892016974e+00 1.623701801402805289e+00 3.535938141547740088e+01 3.523259757277185145e+01
-3.375666290892016974e+00 1.623701801402805289e+00 3.738029895935157043e+01 2.914059591885439815e+01
-2.875666290892016974e+00 1.623701801402805289e+00 3.555295679213737259e+01 2.668324436091417340e+01
-2.375667244566333380e+00 1.623701801402805289e+00 3.069624019224508160e+01 2.937304830345274098e+01
-1.875667244566333380e+00 1.623701801402805289e+00 2.641692730274458967e+01 3.301444916661338169e+01
-1.375667244566333380e+00 1.623701801402805289e+00 2.152894395445149556e+01 3.407164007154916874e+01
-8.756672445663333804e-01 1.623701801402805289e+00 1.800797333593567728e+01 2.463210046518857865e+01
-3.756681982406497866e-01 1.623701801402805289e+00 1.478135815491897276e+01 1.869003056142466690e+01
1.243318017593502134e-01 1.623701801402805289e+00 1.021700194564693120e+01 1.166858573930381837e+01
6.243318017593502134e-01 1.623701801402805289e+00 5.194147275713712375e+00 4.954304743778777720e+00
1.124331801759350213e+00 1.623701801402805289e+00 6.820093676196666843e-01 2.410990015200972003e+00
1.624330848085033807e+00 1.623701801402805289e+00 1.068331652372044971e+00 7.777016590751754110e-01
2.124330848085033807e+00 1.623701801402805289e+00 7.314429633365684413e-01 1.318741407294068135e-01
2.624330848085033807e+00 1.623701801402805289e+00 4.293948170573601009e-01 1.721956188493956874e-01
-4.375665337217700568e+00 1.633060313226452731e+00 5.143564829361969259e+01 3.991134923367165044e+01
-3.875666290892016974e+00 1.633060313226452731e+00 4.587252724746180377e+01 4.356912987777403856e+01
-3.375666290892016974e+00 1.633060313226452731e+00 4.621039241616797000e+01 3.829615991636777750e+01
-2.875666290892016974e+00 1.633060313226452731e+00 4.641244045333302637e+01 3.378937317512579597e+01
-2.375667244566333380e+00 1.633060313226452731e+00 4.118116608469961903e+01 3.939942152002591769e+01
-1.875667244566333380e+00 1.633060313226452731e+00 3.942425253936069396e+01 4.452942780192983463e+01
-1.375667244566333380e+00 1.633060313226452731e+00 3.359819264350342394e+01 4.298450773392967506e+01
-8.756672445663333804e-01 1.633060313226452731e+00 2.105623915976453731e+01 3.623627623082406757e+01
-3.756681982406497866e-01 1.633060313226452731e+00 2.076520408638033288e+01 2.604008637908178514e+01
1.243318017593502134e-01 1.633060313226452731e+00 1.285573322829106147e+01 1.534770654494205466e+01
6.243318017593502134e-01 1.633060313226452731e+00 6.851541119899705379e+00 7.403409748751457187e+00
1.124331801759350213e+00 1.633060313226452731e+00 3.395245224177753318e+00 2.952420520646333646e+00
1.624330848085033807e+00 1.633060313226452731e+00 2.070448917605399952e+00 9.226583958462287738e-01
2.124330848085033807e+00 1.633060313226452731e+00 1.173340781174858627e+00 -6.583830618186575778e-02
2.624330848085033807e+00 1.633060313226452731e+00 8.668128486601031080e-01 8.882100641103751748e-02
-4.375665337217700568e+00 1.642418825050100173e+00 6.852012871355418611e+01 5.622653382865023985e+01
-3.875666290892016974e+00 1.642418825050100173e+00 6.216275135117614070e+01 5.895041382670478214e+01
-3.375666290892016974e+00 1.642418825050100173e+00 5.988303178456492759e+01 5.252778735001113830e+01
-2.875666290892016974e+00 1.642418825050100173e+00 6.304691993579996279e+01 4.259776086762070690e+01
-2.375667244566333380e+00 1.642418825050100173e+00 6.181958005394060507e+01 5.323168465939258454e+01
-1.875667244566333380e+00 1.642418825050100173e+00 5.681065751593900615e+01 6.534031359663934779e+01
-1.375667244566333380e+00 1.642418825050100173e+00 4.850461670190244234e+01 5.784298221246187666e+01
-8.756672445663333804e-01 1.642418825050100173e+00 3.117187995967361402e+01 5.077167430483742550e+01
-3.756681982406497866e-01 1.642418825050100173e+00 2.822667822470620536e+01 3.615102560643300933e+01
1.243318017593502134e-01 1.642418825050100173e+00 1.818157744609580106e+01 1.966634075459775843e+01
6.243318017593502134e-01 1.642418825050100173e+00 1.330302335123429103e+01 1.093113158071449753e+01
1.124331801759350213e+00 1.642418825050100173e+00 6.107571454633035302e+00 3.821660043439899734e+00
1.624330848085033807e+00 1.642418825050100173e+00 5.020279945136898014e+00 1.316636675623491071e+00
2.124330848085033807e+00 1.642418825050100173e+00 1.985755536684730593e+00 -3.164842607665280805e-01
2.624330848085033807e+00 1.642418825050100173e+00 1.258728772486153558e+00 1.087690468522758414e-01
-4.375665337217700568e+00 1.651777336873747393e+00 8.705430359098878057e+01 7.593994380716897297e+01
-3.875666290892016974e+00 1.651777336873747393e+00 9.136119165813695986e+01 7.677808843071566969e+01
-3.375666290892016974e+00 1.651777336873747393e+00 8.394080093237147366e+01 6.671407340931561691e+01
-2.875666290892016974e+00 1.651777336873747393e+00 8.687958899994340811e+01 6.154255269199368428e+01
-2.375667244566333380e+00 1.651777336873747393e+00 9.204817180391650311e+01 7.136607825291704899e+01
-1.875667244566333380e+00 1.651777336873747393e+00 7.849777657489185856e+01 8.776731139306760099e+01
-1.375667244566333380e+00 1.651777336873747393e+00 6.345178290520860287e+01 7.913629655004709207e+01
-8.756672445663333804e-01 1.651777336873747393e+00 5.329871577357144474e+01 7.093640547619671111e+01
-3.756681982406497866e-01 1.651777336873747393e+00 4.363250723459095326e+01 4.650777985212442189e+01
1.243318017593502134e-01 1.651777336873747393e+00 3.059378411301107903e+01 2.853226916802675461e+01
6.243318017593502134e-01 1.651777336873747393e+00 2.157796830352644335e+01 1.715359037375548823e+01
1.124331801759350213e+00 1.651777336873747393e+00 1.334808765717558110e+01 6.425499585184964779e+00
1.624330848085033807e+00 1.651777336873747393e+00 1.149865554282521352e+01 1.624427242698154972e+00
2.124330848085033807e+00 1.651777336873747393e+00 5.431525157170718821e+00 -2.853375179770747949e-01
2.624330848085033807e+00 1.651777336873747393e+00 2.654120559552250569e+00 -5.099715845437146483e-02
-4.375665337217700568e+00 1.661135848697394612e+00 1.002806110612702355e+02 9.896538661729582032e+01
-3.875666290892016974e+00 1.661135848697394612e+00 1.205088382410563383e+02 8.774995465320330368e+01
-3.375666290892016974e+00 1.661135848697394612e+00 1.116676076197439471e+02 7.995426197416753666e+01
-2.875666290892016974e+00 1.661135848697394612e+00 1.144699177572614985e+02 7.870881168945921047e+01
-2.375667244566333380e+00 1.661135848697394612e+00 1.281215736075641871e+02 8.413516782772387614e+01
-1.875667244566333380e+00 1.661135848697394612e+00 1.030414429317969649e+02 1.022309049193332413e+02
-1.375667244566333380e+00 1.661135848697394612e+00 9.231879803142282981e+01 1.011838205244682030e+02
-8.756672445663333804e-01 1.661135848697394612e+00 7.547421549979750921e+01 9.069142998275913214e+01
-3.756681982406497866e-01 1.661135848697394612e+00 6.814741254372265189e+01 6.391655818869414674e+01
1.243318017593502134e-01 1.661135848697394612e+00 4.817352416632888179e+01 4.174596917829384779e+01
6.243318017593502134e-01 1.661135848697394612e+00 3.514531986643201833e+01 2.336997999752576405e+01
1.124331801759350213e+00 1.661135848697394612e+00 2.883610757996279972e+01 9.136530123739838416e+00
1.624330848085033807e+00 1.661135848697394612e+00 2.124878091578929684e+01 2.124330046775475545e+00
2.124330848085033807e+00 1.661135848697394612e+00 1.263532757287194919e+01 -5.389948828468577036e-01
2.624330848085033807e+00 1.661135848697394612e+00 6.636907380966607484e+00 -9.077519870384813672e-01
-4.375665337217700568e+00 1.670494360521041832e+00 1.136110129739623602e+02 1.057340574928739443e+02
-3.875666290892016974e+00 1.670494360521041832e+00 1.340966524598952105e+02 9.679609952324882727e+01
-3.375666290892016974e+00 1.670494360521041832e+00 1.318895202808063800e+02 8.613021022079864508e+01
-2.875666290892016974e+00 1.670494360521041832e+00 1.377697420266619872e+02 8.488736514078524920e+01
-2.375667244566333380e+00 1.670494360521041832e+00 1.477377815030343697e+02 9.016852384153889943e+01
-1.875667244566333380e+00 1.670494360521041832e+00 1.200695472383097524e+02 1.126996832448600969e+02
-1.375667244566333380e+00 1.670494360521041832e+00 1.198799679379508945e+02 1.127242796993800198e+02
-8.756672445663333804e-01 1.670494360521041832e+00 9.945660566480411546e+01 9.859764630758172643e+01
-3.756681982406497866e-01 1.670494360521041832e+00 7.951778842774467648e+01 7.645946092385302961e+01
1.243318017593502134e-01 1.670494360521041832e+00 6.304879003551996419e+01 5.026786141839330924e+01
6.243318017593502134e-01 1.670494360521041832e+00 4.873680009066573149e+01 2.567936518375073618e+01
1.124331801759350213e+00 1.670494360521041832e+00 4.214995563749957341e+01 9.937940753000248151e+00
1.624330848085033807e+00 1.670494360521041832e+00 2.967356801858481674e+01 2.194069137768694056e+00
2.124330848085033807e+00 1.670494360521041832e+00 1.921910328008025459e+01 -1.199803979541701260e+00
2.624330848085033807e+00 1.670494360521041832e+00 9.367429164972593369e+00 -1.187858273869780934e+00
-4.375665337217700568e+00 1.679852872344689274e+00 1.116536029256683946e+02 1.003834345306619724e+02
-3.875666290892016974e+00 1.679852872344689274e+00 1.360096126967947896e+02 9.351602301190916933e+01
-3.375666290892016974e+00 1.679852872344689274e+00 1.346194093599550854e+02 8.337788682227763104e+01
-2.875666290892016974e+00 1.679852872344689274e+00 1.454560830345310762e+02 8.414644228820455396e+01
-2.375667244566333380e+00 1.679852872344689274e+00 1.476742032873557662e+02 9.283046082717386582e+01
-1.875667244566333380e+00 1.679852872344689274e+00 1.291116032908242914e+02 1.066966515668653273e+02
-1.375667244566333380e+00 1.679852872344689274e+00 1.188688732925756568e+02 1.043374254145851552e+02
-8.756672445663333804e-01 1.679852872344689274e+00 1.012333018459335676e+02 9.414510743783215219e+01
-3.756681982406497866e-01 1.679852872344689274e+00 7.250299398279253182e+01 7.269819596447577226e+01
1.243318017593502134e-01 1.679852872344689274e+00 5.900671006408026642e+01 4.517245202051203989e+01
6.243318017593502134e-01 1.679852872344689274e+00 4.808401390382628904e+01 2.252953382339808286e+01
1.124331801759350213e+00 1.679852872344689274e+00 4.080835239481400123e+01 9.223899174667614886e+00
1.624330848085033807e+00 1.679852872344689274e+00 2.623828209532397793e+01 7.363063652777053214e-01
2.124330848085033807e+00 1.679852872344689274e+00 1.744131594476720082e+01 -1.672521148103493616e+00
2.624330848085033807e+00 1.679852872344689274e+00 6.893225925827970002e+00 -5.301694457945563821e-01
-4.375665337217700568e+00 1.689211384168336494e+00 9.924845253076892959e+01 8.948963852227721816e+01
-3.875666290892016974e+00 1.689211384168336494e+00 1.229608952472477057e+02 8.815067880582037674e+01
-3.375666290892016974e+00 1.689211384168336494e+00 1.206902772634028480e+02 7.824675451774471924e+01
-2.875666290892016974e+00 1.689211384168336494e+00 1.342634894794766467e+02 7.606156150758648948e+01
-2.375667244566333380e+00 1.689211384168336494e+00 1.338212610544948973e+02 8.198399829598777444e+01
-1.875667244566333380e+00 1.689211384168336494e+00 1.234813279784549138e+02 8.919041542090717201e+01
-1.375667244566333380e+00 1.689211384168336494e+00 9.779583622797426301e+01 8.613968526369245637e+01
-8.756672445663333804e-01 1.689211384168336494e+00 8.364892662832652093e+01 7.429212032019594858e+01
-3.756681982406497866e-01 1.689211384168336494e+00 5.439003765227928966e+01 5.390929769312657527e+01
1.243318017593502134e-01 1.689211384168336494e+00 4.302690549220466210e+01 3.313022297419649931e+01
6.243318017593502134e-01 1.689211384168336494e+00 3.185702245988179016e+01 1.655434944701712041e+01
1.124331801759350213e+00 1.689211384168336494e+00 2.487785946543598214e+01 7.546535896464233950e+00
1.624330848085033807e+00 1.689211384168336494e+00 1.327977182204783624e+01 2.016530057883917093e-01
2.124330848085033807e+00 1.689211384168336494e+00 8.935247374168875822e+00 -1.203256435567254146e+00
2.624330848085033807e+00 1.689211384168336494e+00 3.247710119877124324e+00 -8.148587806201450234e-02
-4.375665337217700568e+00 1.698569895991983714e+00 8.512904679107275285e+01 7.610060103970666034e+01
-3.875666290892016974e+00 1.698569895991983714e+00 9.441285711970581929e+01 7.651289217732643522e+01
-3.375666290892016974e+00 1.698569895991983714e+00 1.066089369959589277e+02 6.632616612544899226e+01
-2.875666290892016974e+00 1.698569895991983714e+00 1.066513881256361032e+02 6.763123559634053095e+01
-2.375667244566333380e+00 1.698569895991983714e+00 1.114571763909772670e+02 7.063754198097561243e+01
-1.875667244566333380e+00 1.698569895991983714e+00 1.039436983145892697e+02 7.382169527209190107e+01
-1.375667244566333380e+00 1.698569895991983714e+00 7.784034420432539036e+01 6.516267636110224259e+01
-8.756672445663333804e-01 1.698569895991983714e+00 6.324971834545389981e+01 5.096815009551119857e+01
-3.756681982406497866e-01 1.698569895991983714e+00 3.829387491001163113e+01 3.400408924310673342e+01
1.243318017593502134e-01 1.698569895991983714e+00 2.480239671389464817e+01 2.191135235131190484e+01
6.243318017593502134e-01 1.698569895991983714e+00 1.450955678777639513e+01 1.125311567263827861e+01
1.124331801759350213e+00 1.698569895991983714e+00 8.385766191768254885e+00 4.728250407151382895e+00
1.624330848085033807e+00 1.698569895991983714e+00 5.398417525664092942e+00 7.296544695873592445e-01
2.124330848085033807e+00 1.698569895991983714e+00 3.082163161733731283e+00 -3.100512366432528477e-01
2.624330848085033807e+00 1.698569895991983714e+00 8.862970269108477739e-01 1.467354391492632082e-01
-4.375665337217700568e+00 1.707928407815631155e+00 6.081751514827500671e+01 6.335384325267327910e+01
-3.875666290892016974e+00 1.707928407815631155e+00 7.130000979026061714e+01 5.881608006735866923e+01
-3.375666290892016974e+00 1.707928407815631155e+00 9.171712648512333033e+01 5.665957554299268395e+01
-2.875666290892016974e+00 1.707928407815631155e+00 7.789556449824544870e+01 5.624436100641996461e+01
-2.375667244566333380e+00 1.707928407815631155e+00 8.591435110781222306e+01 5.495725959833653462e+01
-1.875667244566333380e+00 1.707928407815631155e+00 8.057269283774324720e+01 5.427765916467159713e+01
-1.375667244566333380e+00 1.707928407815631155e+00 5.999184476598581739e+01 4.764514334377115290e+01
-8.756672445663333804e-01 1.707928407815631155e+00 4.305373938610117079e+01 3.584240703622465674e+01
-3.756681982406497866e-01 1.707928407815631155e+00 2.732719058582195970e+01 2.466809810934695335e+01
1.243318017593502134e-01 1.707928407815631155e+00 1.232730583588494078e+01 1.288548201565352613e+01
6.243318017593502134e-01 1.707928407815631155e+00 7.733473755201295319e+00 8.092426510372627391e+00
1.124331801759350213e+00 1.707928407815631155e+00 2.119800052441382920e+00 2.305979451534923896e+00
1.624330848085033807e+00 1.707928407815631155e+00 1.613115733346390801e+00 8.231659468655068146e-01
2.124330848085033807e+00 1.707928407815631155e+00 5.869771165020714054e-01 1.484928628226203362e-01
2.624330848085033807e+00 1.707928407815631155e+00 -1.983704472620420878e-01 1.139144230048585033e-01
-4.375665337217700568e+00 1.717286919639278597e+00 4.784023094790247654e+01 4.729295937342267564e+01
-3.875666290892016974e+00 1.717286919639278597e+00 5.411311124839263442e+01 4.600717713649425633e+01
-3.375666290892016974e+00 1.717286919639278597e+00 6.293778686532343869e+01 4.380506357294607511e+01
-2.875666290892016974e+00 1.717286919639278597e+00 6.103748750272114876e+01 4.256677633426647844e+01
-2.375667244566333380e+00 1.717286919639278597e+00 5.979220282765285077e+01 4.068208876419854647e+01
-1.875667244566333380e+00 1.717286919639278597e+00 5.466962549336457755e+01 3.741080864979299747e+01
-1.375667244566333380e+00 1.717286919639278597e+00 4.624035431997708656e+01 3.407503523668904677e+01
-8.756672445663333804e-01 1.717286919639278597e+00 2.990243031429542597e+01 2.367209509202330864e+01
-3.756681982406497866e-01 1.717286919639278597e+00 1.630203774216933255e+01 1.942320097111527488e+01
1.243318017593502134e-01 1.717286919639278597e+00 7.989553581149117178e+00 9.476266147894143899e+00
6.243318017593502134e-01 1.717286919639278597e+00 5.689988808304608625e+00 5.224451166446741901e+00
1.124331801759350213e+00 1.717286919639278597e+00 1.373512392129532023e+00 1.404017680814020785e+00
1.624330848085033807e+00 1.717286919639278597e+00 -6.587017510628805084e-02 6.904764461891554905e-01
2.124330848085033807e+00 1.717286919639278597e+00 7.167461705453356292e-03 2.417847076339256773e-01
2.624330848085033807e+00 1.717286919639278597e+00 -3.416192207344162513e-01 1.525824533197809862e-01
-4.375665337217700568e+00 1.726645431462925595e+00 3.888509630582040444e+01 3.419208794729694745e+01
-3.875666290892016974e+00 1.726645431462925595e+00 3.854130602220520529e+01 3.599551748972222498e+01
-3.375666290892016974e+00 1.726645431462925595e+00 3.886033578677886879e+01 2.732757062952030580e+01
-2.875666290892016974e+00 1.726645431462925595e+00 4.470689335385083041e+01 2.919283579217990265e+01
-2.375667244566333380e+00 1.726645431462925595e+00 4.089761181078286256e+01 3.064046745955115725e+01
-1.875667244566333380e+00 1.726645431462925595e+00 3.478436857502843793e+01 2.776751164993126153e+01
-1.375667244566333380e+00 1.726645431462925595e+00 3.340849985869643746e+01 2.351287388418014856e+01
-8.756672445663333804e-01 1.726645431462925595e+00 2.109217714502406693e+01 1.663266823043229792e+01
-3.756681982406497866e-01 1.726645431462925595e+00 1.008168829339919625e+01 1.347622922389463263e+01
1.243318017593502134e-01 1.726645431462925595e+00 4.119117589766934096e+00 7.123434802470466565e+00
6.243318017593502134e-01 1.726645431462925595e+00 5.613120370853700969e+00 3.022252230729013611e+00
1.124331801759350213e+00 1.726645431462925595e+00 2.822476233981333071e-01 1.073443418839138630e+00
1.624330848085033807e+00 1.726645431462925595e+00 -2.723444305072325600e-02 5.116948549446542760e-01
2.124330848085033807e+00 1.726645431462925595e+00 8.952875755435661664e-02 -3.909856364490064268e-02
2.624330848085033807e+00 1.726645431462925595e+00 -5.692480251549351111e-01 1.912246755858647285e-01
-4.375665337217700568e+00 1.736003943286572815e+00 2.906035156889116067e+01 2.191100686166289790e+01
-3.875666290892016974e+00 1.736003943286572815e+00 2.615773608633715241e+01 2.789095254008588398e+01
-3.375666290892016974e+00 1.736003943286572815e+00 2.608171923044540819e+01 1.794503541555753046e+01
-2.875666290892016974e+00 1.736003943286572815e+00 2.925828629554597526e+01 1.999962035783503111e+01
-2.375667244566333380e+00 1.736003943286572815e+00 2.764804750845678427e+01 2.130722079800728963e+01
-1.875667244566333380e+00 1.736003943286572815e+00 2.425075357263976628e+01 2.050542678925349094e+01
-1.375667244566333380e+00 1.736003943286572815e+00 2.155527981967043871e+01 1.676193272731302741e+01
-8.756672445663333804e-01 1.736003943286572815e+00 1.576907316850205909e+01 1.304968900643250151e+01
-3.756681982406497866e-01 1.736003943286572815e+00 9.676987660403822744e+00 8.274058890194408988e+00
1.243318017593502134e-01 1.736003943286572815e+00 1.722561816928505074e-01 5.089653274111338277e+00
6.243318017593502134e-01 1.736003943286572815e+00 4.535827313405168759e+00 2.162901010455064998e+00
1.124331801759350213e+00 1.736003943286572815e+00 9.189563924668395223e-02 1.021843753478168582e+00
1.624330848085033807e+00 1.736003943286572815e+00 -1.347792798551115112e-01 4.288519361439904753e-01
2.124330848085033807e+00 1.736003943286572815e+00 -7.081896643417255888e-01 2.370994869129999794e-02
2.624330848085033807e+00 1.736003943286572815e+00 -2.849558003969604458e-01 1.220973168975683504e-01
-4.375665337217700568e+00 1.745362455110220257e+00 1.684511492216704198e+01 1.880248906813869070e+01
-3.875666290892016974e+00 1.745362455110220257e+00 1.887575492648524289e+01 1.805276955621522816e+01
-3.375666290892016974e+00 1.745362455110220257e+00 1.878359640348358539e+01 1.405394434197173403e+01
-2.875666290892016974e+00 1.745362455110220257e+00 2.111564414756100305e+01 1.479495337820193868e+01
-2.375667244566333380e+00 1.745362455110220257e+00 1.910344393117206252e+01 1.673382176912690866e+01
-1.875667244566333380e+00 1.745362455110220257e+00 1.934248756350846676e+01 1.507204857249586816e+01
-1.375667244566333380e+00 1.745362455110220257e+00 1.492207014960849598e+01 1.181415620973988467e+01
-8.756672445663333804e-01 1.745362455110220257e+00 8.296657775916806088e+00 9.108047331498170252e+00
-3.756681982406497866e-01 1.745362455110220257e+00 1.115533317487693665e+01 6.751984638683115492e+00
1.243318017593502134e-01 1.745362455110220257e+00 -1.375983441944446772e+00 4.223301216516007983e+00
6.243318017593502134e-01 1.745362455110220257e+00 4.059919008746894598e+00 1.396302849963323212e+00
1.124331801759350213e+00 1.745362455110220257e+00 -5.912022389258404509e-01 9.823186897258671113e-01
1.624330848085033807e+00 1.745362455110220257e+00 -2.283737146987214472e-01 4.273940376620974924e-01
2.124330848085033807e+00 1.745362455110220257e+00 -3.571162668449832100e-01 1.026617035712253795e-01
2.624330848085033807e+00 1.745362455110220257e+00 -2.042828684543491202e-01 3.021729433547538229e-02
-4.375665337217700568e+00 1.754720966933867699e+00 1.031750659442087326e+01 1.625208219108988317e+01
-3.875666290892016974e+00 1.754720966933867699e+00 1.375811322332489439e+01 1.259782951029619369e+01
-3.375666290892016974e+00 1.754720966933867699e+00 1.640506606711061011e+01 1.215620453624744890e+01
-2.875666290892016974e+00 1.754720966933867699e+00 1.435623006514785338e+01 1.102383942835769481e+01
-2.375667244566333380e+00 1.754720966933867699e+00 1.707291467286006892e+01 1.239245659632306840e+01
-1.875667244566333380e+00 1.754720966933867699e+00 1.182429917000301778e+01 1.180762165829561106e+01
-1.375667244566333380e+00 1.754720966933867699e+00 1.223838015521228151e+01 9.501800076999700195e+00
-8.756672445663333804e-01 1.754720966933867699e+00 6.247871606044989257e+00 6.596295814223715581e+00
-3.756681982406497866e-01 1.754720966933867699e+00 7.283072837754335893e+00 4.904332310863422251e+00
1.243318017593502134e-01 1.754720966933867699e+00 1.703409381092556574e+00 2.955756183876902199e+00
6.243318017593502134e-01 1.754720966933867699e+00 1.097205731880528834e+00 1.738723313615230914e+00
1.124331801759350213e+00 1.754720966933867699e+00 6.865399879277672701e-02 8.255087764987411036e-01
1.624330848085033807e+00 1.754720966933867699e+00 -3.161317797807975949e-01 2.614156603546858859e-01
2.124330848085033807e+00 1.754720966933867699e+00 1.300291917888651561e-01 8.501268453494049970e-02
2.624330848085033807e+00 1.754720966933867699e+00 -2.211035585480972121e-01 -2.184726831262675042e-02
-4.375665337217700568e+00 1.764079478757514918e+00 9.554409815286840413e+00 1.192886968876259424e+01
-3.875666290892016974e+00 1.764079478757514918e+00 1.033639707932467111e+01 9.672178705168196444e+00
-3.375666290892016974e+00 1.764079478757514918e+00 1.376283200531436712e+01 1.070740474518158614e+01
-2.875666290892016974e+00 1.764079478757514918e+00 9.827599590543551145e+00 8.117048164276786437e+00
-2.375667244566333380e+00 1.764079478757514918e+00 1.382209431174954872e+01 9.791967848588088330e+00
-1.875667244566333380e+00 1.764079478757514918e+00 8.750740449724897729e+00 9.477374849556808201e+00
-1.375667244566333380e+00 1.764079478757514918e+00 1.014053895685051820e+01 7.600926435672728410e+00
-8.756672445663333804e-01 1.764079478757514918e+00 6.095453284361999735e+00 5.975525873141275923e+00
-3.756681982406497866e-01 1.764079478757514918e+00 3.689505644473327628e+00 3.867010252376748003e+00
1.243318017593502134e-01 1.764079478757514918e+00 2.868491092844422496e+00 1.987721176995143724e+00
6.243318017593502134e-01 1.764079478757514918e+00 -3.891868675927898091e-01 1.480310948236791990e+00
1.124331801759350213e+00 1.764079478757514918e+00 9.287002026610956529e-01 7.131421541292328747e-01
1.624330848085033807e+00 1.764079478757514918e+00 -4.950658315664070441e-01 1.780589395590964907e-01
2.124330848085033807e+00 1.764079478757514918e+00 3.663306167678594127e-02 6.578691182422441441e-02
2.624330848085033807e+00 1.764079478757514918e+00 -1.495135182590103147e-02 -4.022836150264100935e-02
-4.375665337217700568e+00 1.773437990581161916e+00 7.346228152957372970e+00 9.995449759778702870e+00
-3.875666290892016974e+00 1.773437990581161916e+00 1.015219480490285520e+01 7.635380097163412039e+00
-3.375666290892016974e+00 1.773437990581161916e+00 9.954570889764527308e+00 8.934300261178748315e+00
-2.875666290892016974e+00 1.773437990581161916e+00 8.031371971492207607e+00 7.377908325790465405e+00
-2.375667244566333380e+00 1.773437990581161916e+00 9.465597471304647570e+00 7.507792615113370260e+00
-1.875667244566333380e+00 1.773437990581161916e+00 9.496112576500701508e+00 8.202549928699415460e+00
-1.375667244566333380e+00 1.773437990581161916e+00 7.259767651195359939e+00 5.513501699037512083e+00
-8.756672445663333804e-01 1.773437990581161916e+00 5.358365236634507589e+00 5.383972345152344907e+00
-3.756681982406497866e-01 1.773437990581161916e+00 3.896893796070775018e+00 3.174314900742279733e+00
1.243318017593502134e-01 1.773437990581161916e+00 1.228246206399390639e+00 2.126007808424461132e+00
6.243318017593502134e-01 1.773437990581161916e+00 4.595479440044258346e-01 1.109962445450734858e+00
1.124331801759350213e+00 1.773437990581161916e+00 2.114283026739325611e-01 5.638235100742525763e-01
1.624330848085033807e+00 1.773437990581161916e+00 -1.114358307837131912e-01 1.917997242523669932e-01
2.124330848085033807e+00 1.773437990581161916e+00 2.597442618279678303e-02 2.467504325779020652e-02
2.624330848085033807e+00 1.773437990581161916e+00 -2.527059371344551192e-02 -2.813365178041681014e-02
-4.375665337217700568e+00 1.782796502404809358e+00 6.868606879818429434e+00 8.291709940006500190e+00
-3.875666290892016974e+00 1.782796502404809358e+00 8.809988622319245621e+00 7.209031975757033806e+00
-3.375666290892016974e+00 1.782796502404809358e+00 7.688837258573366640e+00 6.856630664419721022e+00
-2.875666290892016974e+00 1.782796502404809358e+00 5.879655883279146344e+00 7.140882303973652867e+00
-2.375667244566333380e+00 1.782796502404809358e+00 8.089821916175834460e+00 5.899549135638984865e+00
-1.875667244566333380e+00 1.782796502404809358e+00 7.680803241301454420e+00 6.926232092876486668e+00
-1.375667244566333380e+00 1.782796502404809358e+00 5.908871458233929452e+00 5.013488354033802885e+00
-8.756672445663333804e-01 1.782796502404809358e+00 4.141322918395377251e+00 4.431666773961566719e+00
-3.756681982406497866e-01 1.782796502404809358e+00 3.878016509209313067e+00 2.577603379668470307e+00
1.243318017593502134e-01 1.782796502404809358e+00 1.387379674456501011e+00 2.053960013430881748e+00
6.243318017593502134e-01 1.782796502404809358e+00 2.987303602789018186e-01 1.102473112194458427e+00
1.124331801759350213e+00 1.782796502404809358e+00 8.903478837479001928e-01 3.904779083501499493e-01
1.624330848085033807e+00 1.782796502404809358e+00 -2.190263090563861204e-01 1.141105358628869970e-01
2.124330848085033807e+00 1.782796502404809358e+00 -2.798314550868886141e-01 1.033587737863475055e-02
2.624330848085033807e+00 1.782796502404809358e+00 4.400611810720708034e-02 1.089777892891080277e-02
-4.375665337217700568e+00 1.792155014228456800e+00 7.062521777307776638e+00 6.671980617225819366e+00
-3.875666290892016974e+00 1.792155014228456800e+00 6.242391036466685250e+00 6.524134415478059168e+00
-3.375666290892016974e+00 1.792155014228456800e+00 6.964869289675269748e+00 5.650955839082843823e+00
-2.875666290892016974e+00 1.792155014228456800e+00 4.556607292863299463e+00 6.486656602100157265e+00
-2.375667244566333380e+00 1.792155014228456800e+00 8.083829143035343279e+00 5.078011502884526962e+00
-1.875667244566333380e+00 1.792155014228456800e+00 5.607285168121139307e+00 5.088978100912837199e+00
-1.375667244566333380e+00 1.792155014228456800e+00 4.474374330594073079e+00 5.176788916742603774e+00
-8.756672445663333804e-01 1.792155014228456800e+00 4.202710243449519822e+00 4.047894539796546454e+00
-3.756681982406497866e-01 1.792155014228456800e+00 2.994174093047865082e+00 2.152179641949563571e+00
1.243318017593502134e-01 1.792155014228456800e+00 1.959649542158257374e+00 2.122173241100772323e+00
6.243318017593502134e-01 1.792155014228456800e+00 5.827919570864088517e-01 1.017777434835676953e+00
1.124331801759350213e+00 1.792155014228456800e+00 1.104276170572239257e+00 3.711156314888331420e-01
1.624330848085033807e+00 1.792155014228456800e+00 -7.349603817838307185e-01 8.052720729609554040e-02
2.124330848085033807e+00 1.792155014228456800e+00 -2.202678569353657412e-01 9.855518030588822018e-03
2.624330848085033807e+00 1.792155014228456800e+00 9.852397219946916473e-02 1.590420144194977514e-02
-4.375665337217700568e+00 1.801513526052104019e+00 6.330342928504997246e+00 5.497695272250427756e+00
-3.875666290892016974e+00 1.801513526052104019e+00 5.088187108851457197e+00 5.781371379500376939e+00
-3.375666290892016974e+00 1.801513526052104019e+00 5.277130588308182269e+00 4.926503037235743676e+00
-2.875666290892016974e+00 1.801513526052104019e+00 6.150993706739718903e+00 5.055059719678174801e+00
-2.375667244566333380e+00 1.801513526052104019e+00 6.035118662844560333e+00 4.725878036732057197e+00
-1.875667244566333380e+00 1.801513526052104019e+00 4.919171671854442707e+00 4.727320420479059315e+00
-1.375667244566333380e+00 1.801513526052104019e+00 5.055712389062854584e+00 5.357381736870667766e+00
-8.756672445663333804e-01 1.801513526052104019e+00 3.806914415318097600e+00 3.323231479914998232e+00
-3.756681982406497866e-01 1.801513526052104019e+00 2.526749116176689292e+00 1.803550394374829446e+00
1.243318017593502134e-01 1.801513526052104019e+00 1.727430011051016123e+00 2.181010967349831908e+00
6.243318017593502134e-01 1.801513526052104019e+00 3.175503787348655238e-01 7.769501510019030110e-01
1.124331801759350213e+00 1.801513526052104019e+00 5.670147670742590185e-01 3.246307921832489174e-01
1.624330848085033807e+00 1.801513526052104019e+00 -3.487334346844118693e-01 1.839601696830174271e-01
2.124330848085033807e+00 1.801513526052104019e+00 -1.987227176790059002e-01 1.604496161927556133e-02
2.624330848085033807e+00 1.801513526052104019e+00 8.243209966389782040e-02 1.289899214352890205e-02
-4.375665337217700568e+00 1.810872037875751461e+00 5.231838339911853097e+00 5.566146084795287940e+00
-3.875666290892016974e+00 1.810872037875751461e+00 6.043471242342983274e+00 5.053530619679339253e+00
-3.375666290892016974e+00 1.810872037875751461e+00 4.087095535413224567e+00 4.708526440609661634e+00
-2.875666290892016974e+00 1.810872037875751461e+00 6.443351544435993894e+00 4.392510767831514507e+00
-2.375667244566333380e+00 1.810872037875751461e+00 4.821570888730746240e+00 4.294425826590571482e+00
-1.875667244566333380e+00 1.810872037875751461e+00 3.909040923559216729e+00 5.308581057740106246e+00
-1.375667244566333380e+00 1.810872037875751461e+00 5.386894900841200595e+00 3.769213401455347334e+00
-8.756672445663333804e-01 1.810872037875751461e+00 4.005486986334075183e+00 3.466657421449244492e+00
-3.756681982406497866e-01 1.810872037875751461e+00 1.156984086860501248e+00 2.195411106271314416e+00
1.243318017593502134e-01 1.810872037875751461e+00 2.112543985393858570e+00 1.470136448746706126e+00
6.243318017593502134e-01 1.810872037875751461e+00 3.657538776373456813e-01 7.753902237081032878e-01
1.124331801759350213e+00 1.810872037875751461e+00 2.114398714315692818e-01 2.655302731683389927e-01
1.624330848085033807e+00 1.810872037875751461e+00 4.349355106374635377e-02 3.244392242638896029e-01
2.124330848085033807e+00 1.810872037875751461e+00 -3.070051295686817006e-01 1.580527143988241442e-02
2.624330848085033807e+00 1.810872037875751461e+00 3.760477085297468658e-02 8.822779819251265129e-03
-4.375665337217700568e+00 1.820230549699398681e+00 3.387617593000586957e+00 5.202759421364429038e+00
-3.875666290892016974e+00 1.820230549699398681e+00 5.610262527609452654e+00 4.941007740127121295e+00
-3.375666290892016974e+00 1.820230549699398681e+00 4.272722248654004851e+00 4.274173292429534143e+00
-2.875666290892016974e+00 1.820230549699398681e+00 5.926985888726175489e+00 3.794454450361963715e+00
-2.375667244566333380e+00 1.820230549699398681e+00 5.524766960514589265e+00 4.747892582313795629e+00
-1.875667244566333380e+00 1.820230549699398681e+00 2.417569795090672713e+00 4.790231122449226220e+00
-1.375667244566333380e+00 1.820230549699398681e+00 4.485619436984263686e+00 2.743321355618776103e+00
-8.756672445663333804e-01 1.820230549699398681e+00 4.321705727139954156e+00 3.193745380651534127e+00
-3.756681982406497866e-01 1.820230549699398681e+00 1.468142771046214490e+00 2.289244150366249730e+00
1.243318017593502134e-01 1.820230549699398681e+00 2.207029672624233108e+00 1.254794976366926162e+00
6.243318017593502134e-01 1.820230549699398681e+00 7.551477502198584713e-01 9.359869180505854258e-01
1.124331801759350213e+00 1.820230549699398681e+00 2.103112094282865441e-01 3.762312238438170753e-01
1.624330848085033807e+00 1.820230549699398681e+00 -6.303574938833428343e-01 2.898535449848709811e-01
2.124330848085033807e+00 1.820230549699398681e+00 -5.464052437231232268e-02 -1.685547086976148592e-02
2.624330848085033807e+00 1.820230549699398681e+00 -1.051816992038891348e-02 8.931727078058303293e-03
-4.375665337217700568e+00 1.829589061523045901e+00 3.421525059692896331e+00 4.261361168287883139e+00
-3.875666290892016974e+00 1.829589061523045901e+00 4.315380175844531152e+00 4.471731903922901097e+00
-3.375666290892016974e+00 1.829589061523045901e+00 3.354738868478155389e+00 3.986861444488220663e+00
-2.875666290892016974e+00 1.829589061523045901e+00 6.454418492851281997e+00 3.357051501515835312e+00
-2.375667244566333380e+00 1.829589061523045901e+00 4.373360440798981230e+00 4.432202192933213603e+00
-1.875667244566333380e+00 1.829589061523045901e+00 3.443407959769452464e+00 4.420873466039044963e+00
-1.375667244566333380e+00 1.829589061523045901e+00 3.162467586129330321e+00 3.052027526153456627e+00
-8.756672445663333804e-01 1.829589061523045901e+00 4.373907681806190162e+00 2.738908485484734534e+00
-3.756681982406497866e-01 1.829589061523045901e+00 2.604532109500474757e+00 2.130702457212250156e+00
1.243318017593502134e-01 1.829589061523045901e+00 1.490177061977103756e+00 1.553075880215040616e+00
6.243318017593502134e-01 1.829589061523045901e+00 1.151051408606370341e+00 8.312320488480301472e-01
1.124331801759350213e+00 1.829589061523045901e+00 -1.862503875399600106e-01 3.438815405091819044e-01
1.624330848085033807e+00 1.829589061523045901e+00 -5.650134212043587123e-01 2.221418876468182202e-01
2.124330848085033807e+00 1.829589061523045901e+00 5.081370464766581108e-02 2.257258002924466059e-02
2.624330848085033807e+00 1.829589061523045901e+00 -4.856837910801890638e-03 2.020039174928824066e-02
-4.375665337217700568e+00 1.838947573346693343e+00 4.314701746559175710e+00 4.182411399034362098e+00
-3.875666290892016974e+00 1.838947573346693343e+00 5.063578083273737818e+00 3.847304894188910307e+00
-3.375666290892016974e+00 1.838947573346693343e+00 2.743116581078738569e+00 3.644699365397646940e+00
-2.875666290892016974e+00 1.838947573346693343e+00 3.998275398035461947e+00 3.697592915293304472e+00
-2.375667244566333380e+00 1.838947573346693343e+00 4.773520435824890384e+00 3.480704057561553988e+00
-1.875667244566333380e+00 1.838947573346693343e+00 4.127859706061870249e+00 4.666012791812446103e+00
-1.375667244566333380e+00 1.838947573346693343e+00 3.001531593675214715e+00 3.042592223390875539e+00
-8.756672445663333804e-01 1.838947573346693343e+00 3.986974572232550695e+00 3.173184880513689521e+00
-3.756681982406497866e-01 1.838947573346693343e+00 2.453435735358061365e+00 1.973972430727957583e+00
1.243318017593502134e-01 1.838947573346693343e+00 1.478540624355735300e+00 1.659190506629877770e+00
6.243318017593502134e-01 1.838947573346693343e+00 8.797788055811267549e-01 6.197598284700867044e-01
1.124331801759350213e+00 1.838947573346693343e+00 -2.998518308964621126e-01 2.978937340614877249e-01
1.624330848085033807e+00 1.838947573346693343e+00 -2.842188336833066375e-01 2.131530374552661755e-01
2.124330848085033807e+00 1.838947573346693343e+00 4.732271211878440881e-02 2.619372945817188825e-02
2.624330848085033807e+00 1.838947573346693343e+00 -1.483250020912187279e-02 3.603600998164892266e-02
-4.375665337217700568e+00 1.848306085170340562e+00 3.660452973977917690e+00 4.094660696472212535e+00
-3.875666290892016974e+00 1.848306085170340562e+00 4.475989955508971718e+00 3.943758674034804734e+00
-3.375666290892016974e+00 1.848306085170340562e+00 3.955772637728300012e+00 3.517763045865559324e+00
-2.875666290892016974e+00 1.848306085170340562e+00 3.367404653254922664e+00 3.370604518887140522e+00
-2.375667244566333380e+00 1.848306085170340562e+00 5.059057815339139452e+00 3.730456693504510923e+00
-1.875667244566333380e+00 1.848306085170340562e+00 4.058756076355792608e+00 3.955030606158265627e+00
-1.375667244566333380e+00 1.848306085170340562e+00 3.467358986020622869e+00 3.367903930699476245e+00
-8.756672445663333804e-01 1.848306085170340562e+00 3.169767330750910439e+00 2.931506018699865379e+00
-3.756681982406497866e-01 1.848306085170340562e+00 2.439796915510998865e+00 1.880960645383105589e+00
1.243318017593502134e-01 1.848306085170340562e+00 1.197181541837433194e+00 1.516392259381549090e+00
6.243318017593502134e-01 1.848306085170340562e+00 2.595407826027424369e-01 5.911571749122839226e-01
1.124331801759350213e+00 1.848306085170340562e+00 4.808414240855857918e-02 3.372561837523855299e-01
1.624330848085033807e+00 1.848306085170340562e+00 1.219141343413036871e-01 2.562481405352499131e-01
2.124330848085033807e+00 1.848306085170340562e+00 -1.028413783614147842e-01 6.727592939091043764e-03
2.624330848085033807e+00 1.848306085170340562e+00 -8.232516544613138754e-02 6.621462195352739721e-02
-4.375665337217700568e+00 1.857664596993987782e+00 4.167590050035460791e+00 4.086798397155999574e+00
-3.875666290892016974e+00 1.857664596993987782e+00 2.793868362467292421e+00 3.597575385718198682e+00
-3.375666290892016974e+00 1.857664596993987782e+00 4.822105885553387594e+00 3.463068851943881921e+00
-2.875666290892016974e+00 1.857664596993987782e+00 3.798473646661673531e+00 3.558586094826172275e+00
-2.375667244566333380e+00 1.857664596993987782e+00 4.557255303772188348e+00 3.703501400208429217e+00
-1.875667244566333380e+00 1.857664596993987782e+00 4.517679824599638572e+00 3.808784045337672897e+00
-1.375667244566333380e+00 1.857664596993987782e+00 3.390543363723586889e+00 3.444928282126394237e+00
-8.756672445663333804e-01 1.857664596993987782e+00 3.418702344190014397e+00 2.631267457208303906e+00
-3.756681982406497866e-01 1.857664596993987782e+00 2.450628259005382059e+00 1.923289902852153732e+00
1.243318017593502134e-01 1.857664596993987782e+00 7.249141014033028130e-01 1.309058104397811118e+00
6.243318017593502134e-01 1.857664596993987782e+00 -1.179650415892262265e-02 7.457483924679473297e-01
1.124331801759350213e+00 1.857664596993987782e+00 1.626775704086496910e-01 3.127137359247620374e-01
1.624330848085033807e+00 1.857664596993987782e+00 3.591274151015489968e-01 2.037964784799005946e-01
2.124330848085033807e+00 1.857664596993987782e+00 -2.671337104313691313e-01 8.391908670575266849e-02
2.624330848085033807e+00 1.857664596993987782e+00 -8.407386920610099290e-02 3.411272000004378357e-02
-4.375665337217700568e+00 1.867023108817635224e+00 3.847440918595200099e+00 4.127889854367642108e+00
-3.875666290892016974e+00 1.867023108817635224e+00 3.388501378341248316e+00 3.302919102407734009e+00
-3.375666290892016974e+00 1.867023108817635224e+00 4.178641998585864492e+00 3.831355129162193673e+00
-2.875666290892016974e+00 1.867023108817635224e+00 3.848205699918345601e+00 3.274956944181869112e+00
-2.375667244566333380e+00 1.867023108817635224e+00 3.580491295633015270e+00 3.622096557779967529e+00
-1.875667244566333380e+00 1.867023108817635224e+00 4.547322931411737379e+00 4.017449390404191689e+00
-1.375667244566333380e+00 1.867023108817635224e+00 3.757182966226070508e+00 3.026255048917941615e+00
-8.756672445663333804e-01 1.867023108817635224e+00 2.893612202957328794e+00 2.903331403065365190e+00
-3.756681982406497866e-01 1.867023108817635224e+00 2.256451265699292996e+00 1.830987564867037065e+00
1.243318017593502134e-01 1.867023108817635224e+00 1.040644824523370371e+00 1.339329013781343614e+00
6.243318017593502134e-01 1.867023108817635224e+00 3.367466862307100794e-01 8.000661292186515006e-01
1.124331801759350213e+00 1.867023108817635224e+00 4.468921054728214326e-01 3.311318000496195624e-01
1.624330848085033807e+00 1.867023108817635224e+00 -1.429404542376564724e-01 2.072505737550957017e-01
2.124330848085033807e+00 1.867023108817635224e+00 -2.833471814011416789e-01 1.045034117869269308e-01
2.624330848085033807e+00 1.867023108817635224e+00 -1.814722293922576002e-01 2.823748464542089054e-02
-4.375665337217700568e+00 1.876381620641282444e+00 3.663012139892881436e+00 3.458387160802194327e+00
-3.875666290892016974e+00 1.876381620641282444e+00 3.726816715377892386e+00 3.675394129717131975e+00
-3.375666290892016974e+00 1.876381620641282444e+00 3.279414426313195019e+00 3.905802693061490860e+00
-2.875666290892016974e+00 1.876381620641282444e+00 4.482481274478823607e+00 3.020185556971255014e+00
-2.375667244566333380e+00 1.876381620641282444e+00 3.749878780666001887e+00 3.003606093339366900e+00
-1.875667244566333380e+00 1.876381620641282444e+00 3.847508003855302672e+00 4.342167796686281278e+00
-1.375667244566333380e+00 1.876381620641282444e+00 3.731429391772495219e+00 3.186293979718558322e+00
-8.756672445663333804e-01 1.876381620641282444e+00 2.873523262258887101e+00 2.867590861188063833e+00
-3.756681982406497866e-01 1.876381620641282444e+00 1.914913450302028641e+00 1.703681919039001791e+00
1.243318017593502134e-01 1.876381620641282444e+00 1.415237124639535216e+00 1.338319445450424583e+00
6.243318017593502134e-01 1.876381620641282444e+00 6.430450428500428250e-01 8.513621990125193051e-01
1.124331801759350213e+00 1.876381620641282444e+00 1.671993870025451634e-01 2.515034928351321253e-01
1.624330848085033807e+00 1.876381620641282444e+00 8.042867906869913264e-02 2.303184467763775001e-01
2.124330848085033807e+00 1.876381620641282444e+00 -3.310836288650867987e-01 1.221604237548523930e-01
2.624330848085033807e+00 1.876381620641282444e+00 -2.063807512255592114e-01 4.627392763923443564e-02
-4.375665337217700568e+00 1.885740132464929664e+00 4.733517553672536238e+00 3.462341696867628382e+00
-3.875666290892016974e+00 1.885740132464929664e+00 3.404702359479346185e+00 3.560745027049614375e+00
-3.375666290892016974e+00 1.885740132464929664e+00 2.841501203800796294e+00 3.734073270547999090e+00
-2.875666290892016974e+00 1.885740132464929664e+00 4.211262443543501988e+00 3.395382680119188645e+00
-2.375667244566333380e+00 1.885740132464929664e+00 4.098467788909621490e+00 3.005133575827960701e+00
-1.875667244566333380e+00 1.885740132464929664e+00 3.993398278939986668e+00 3.990916285306786548e+00
-1.375667244566333380e+00 1.885740132464929664e+00 2.962794113028706544e+00 3.484689531533369244e+00
-8.756672445663333804e-01 1.885740132464929664e+00 3.686689657690002786e+00 2.693063251336011543e+00
-3.756681982406497866e-01 1.885740132464929664e+00 2.531315407338158963e+00 1.838859941769826811e+00
1.243318017593502134e-01 1.885740132464929664e+00 7.814514617307348754e-01 1.344987477139913956e+00
6.243318017593502134e-01 1.885740132464929664e+00 6.810177167262521092e-01 7.988471447469926989e-01
1.124331801759350213e+00 1.885740132464929664e+00 7.088302285981466777e-02 2.736896188647050532e-01
1.624330848085033807e+00 1.885740132464929664e+00 1.162713129512552290e-01 1.787457423772443876e-01
2.124330848085033807e+00 1.885740132464929664e+00 -1.441802981578838572e-01 1.464251733396378374e-01
2.624330848085033807e+00 1.885740132464929664e+00 -8.500650403644989528e-02 3.769538948520081284e-02
-4.375665337217700568e+00 1.895098644288576883e+00 4.383559898259748344e+00 3.785413020754757163e+00
-3.875666290892016974e+00 1.895098644288576883e+00 3.849396240006914383e+00 3.037341674950385872e+00
-3.375666290892016974e+00 1.895098644288576883e+00 3.625016226199741176e+00 4.038629343143097294e+00
-2.875666290892016974e+00 1.895098644288576883e+00 3.879675551891051288e+00 3.197867640834981096e+00
-2.375667244566333380e+00 1.895098644288576883e+00 3.242250457186511170e+00 3.798576591593474383e+00
-1.875667244566333380e+00 1.895098644288576883e+00 3.961197773558685853e+00 3.323073307957137068e+00
-1.375667244566333380e+00 1.895098644288576883e+00 3.441009182329300309e+00 3.565257418429587322e+00
-8.756672445663333804e-01 1.895098644288576883e+00 3.451102175472435807e+00 2.686470625651597555e+00
-3.756681982406497866e-01 1.895098644288576883e+00 3.127731438673047926e+00 1.966789914915674675e+00
1.243318017593502134e-01 1.895098644288576883e+00 3.385108290882890558e-01 1.268487549189297958e+00
6.243318017593502134e-01 1.895098644288576883e+00 7.212764942094161968e-01 7.932030916968492162e-01
1.124331801759350213e+00 1.895098644288576883e+00 -3.125014203052404321e-02 3.876005321727409303e-01
1.624330848085033807e+00 1.895098644288576883e+00 1.539214907585376713e-01 2.343287301987035387e-01
2.124330848085033807e+00 1.895098644288576883e+00 -2.591238187014561212e-01 1.698113999271743946e-01
2.624330848085033807e+00 1.895098644288576883e+00 -2.943045106675866440e-02 2.955846031320270156e-02
-4.375665337217700568e+00 1.904457156112224325e+00 4.888172972262235128e+00 3.568340470615438687e+00
-3.875666290892016974e+00 1.904457156112224325e+00 4.295193813597108168e+00 3.276630952337268088e+00
-3.375666290892016974e+00 1.904457156112224325e+00 3.084269468487097487e+00 3.559244105636926392e+00
-2.875666290892016974e+00 1.904457156112224325e+00 3.347208410945454737e+00 3.633639357827482375e+00
-2.375667244566333380e+00 1.904457156112224325e+00 3.605466327600258314e+00 4.191772368031577933e+00
-1.875667244566333380e+00 1.904457156112224325e+00 3.923802141767493978e+00 3.076867856576723348e+00
-1.375667244566333380e+00 1.904457156112224325e+00 4.694674313019899792e+00 3.116733077933296236e+00
-8.756672445663333804e-01 1.904457156112224325e+00 2.699613331097165947e+00 2.907863612299196987e+00
-3.756681982406497866e-01 1.904457156112224325e+00 2.828351897685829730e+00 2.084163235322874286e+00
1.243318017593502134e-01 1.904457156112224325e+00 8.851767675469476293e-01 1.162366008861393629e+00
6.243318017593502134e-01 1.904457156112224325e+00 6.403779276529871778e-01 9.207368944466910454e-01
1.124331801759350213e+00 1.904457156112224325e+00 -5.085182317333116764e-01 3.415671205856952164e-01
1.624330848085033807e+00 1.904457156112224325e+00 4.552671782015640933e-01 3.081890236907433578e-01
2.124330848085033807e+00 1.904457156112224325e+00 -2.266095207416191637e-01 1.664021671074961128e-01
2.624330848085033807e+00 1.904457156112224325e+00 -6.034630227332928726e-02 3.474516953721801249e-02
-4.375665337217700568e+00 1.913815667935871767e+00 4.021490688835488214e+00 3.217835106218837282e+00
-3.875666290892016974e+00 1.913815667935871767e+00 4.151646329755194209e+00 4.066759170651373267e+00
-3.375666290892016974e+00 1.913815667935871767e+00 2.682300541717531406e+00 3.118540618203994086e+00
-2.875666290892016974e+00 1.913815667935871767e+00 3.972094194040340920e+00 3.965436581157798290e+00
-2.375667244566333380e+00 1.913815667935871767e+00 3.786269796650191921e+00 3.835835673093718423e+00
-1.875667244566333380e+00 1.913815667935871767e+00 4.035603781212254049e+00 3.601709760216374345e+00
-1.375667244566333380e+00 1.913815667935871767e+00 4.404900393929757740e+00 2.841316145901081391e+00
-8.756672445663333804e-01 1.913815667935871767e+00 3.075903427445182192e+00 3.101820809430152703e+00
-3.756681982406497866e-01 1.913815667935871767e+00 1.775132477845021040e+00 1.944408268697055187e+00
1.243318017593502134e-01 1.913815667935871767e+00 2.160894532871201701e+00 1.394112897980609223e+00
6.243318017593502134e-01 1.913815667935871767e+00 6.723392719764785808e-01 9.310673735117223071e-01
1.124331801759350213e+00 1.913815667935871767e+00 -4.157526700977621781e-01 3.877980294113254067e-01
1.624330848085033807e+00 1.913815667935871767e+00 1.952332095758846642e-01 2.636973368461404399e-01
2.124330848085033807e+00 1.913815667935871767e+00 6.733194072896216131e-02 1.303052249420863506e-01
2.624330848085033807e+00 1.913815667935871767e+00 -5.432129205456404791e-02 6.309304084362378495e-02
-4.375665337217700568e+00 1.923174179759518987e+00 2.925284199718913847e+00 3.539692543732145147e+00
-3.875666290892016974e+00 1.923174179759518987e+00 3.541597136049780215e+00 3.758456604487644181e+00
-3.375666290892016974e+00 1.923174179759518987e+00 3.671477634151569802e+00 3.124858077216139396e+00
-2.875666290892016974e+00 1.923174179759518987e+00 4.558507644321968755e+00 4.085415189593472718e+00
-2.375667244566333380e+00 1.923174179759518987e+00 3.866569972192254845e+00 4.048393692954386225e+00
-1.875667244566333380e+00 1.923174179759518987e+00 3.634683647737153578e+00 3.625882056728150449e+00
-1.375667244566333380e+00 1.923174179759518987e+00 3.806489007066673480e+00 3.449083893297288483e+00
-8.756672445663333804e-01 1.923174179759518987e+00 3.368733078327034391e+00 2.785686908958434405e+00
-3.756681982406497866e-01 1.923174179759518987e+00 1.765788812626224669e+00 1.840100951170894783e+00
1.243318017593502134e-01 1.923174179759518987e+00 2.581005637379379714e+00 1.477866728306227007e+00
6.243318017593502134e-01 1.923174179759518987e+00 6.431133058618078158e-01 9.163987182055284286e-01
1.124331801759350213e+00 1.923174179759518987e+00 -3.276565252339073142e-01 4.697752571369309127e-01
1.624330848085033807e+00 1.923174179759518987e+00 3.523822187190089883e-02 2.357548148739405658e-01
2.124330848085033807e+00 1.923174179759518987e+00 -8.307665839211557119e-04 1.655521447576802641e-01
2.624330848085033807e+00 1.923174179759518987e+00 -1.799140974950202976e-02 5.077373692426797452e-02
-4.375665337217700568e+00 1.932532691583165985e+00 3.944233807994735663e+00 3.586604454164009859e+00
-3.875666290892016974e+00 1.932532691583165985e+00 3.692634589363556152e+00 3.614128063614534092e+00
-3.375666290892016974e+00 1.932532691583165985e+00 2.496987644809382179e+00 3.403061119430485171e+00
-2.875666290892016974e+00 1.932532691583165985e+00 5.298795835608807181e+00 3.825536494539864218e+00
-2.375667244566333380e+00 1.932532691583165985e+00 3.726246221419739157e+00 4.624375303342329602e+00
-1.875667244566333380e+00 1.932532691583165985e+00 3.809926278682111978e+00 3.389175313976758197e+00
-1.375667244566333380e+00 1.932532691583165985e+00 3.986526769666348891e+00 3.640180374374053507e+00
-8.756672445663333804e-01 1.932532691583165985e+00 2.986882191074406112e+00 2.418129426007132210e+00
-3.756681982406497866e-01 1.932532691583165985e+00 2.730800088016904326e+00 2.039953035991732833e+00
1.243318017593502134e-01 1.932532691583165985e+00 1.973635043334966754e+00 1.387581084259109643e+00
6.243318017593502134e-01 1.932532691583165985e+00 6.444613789058438735e-01 9.424179930578637787e-01
1.124331801759350213e+00 1.932532691583165985e+00 -9.944920838576312705e-02 5.478962302454050137e-01
1.624330848085033807e+00 1.932532691583165985e+00 -2.222018386525853317e-01 3.322706728779421526e-01
2.124330848085033807e+00 1.932532691583165985e+00 -9.444954888819351649e-03 1.425116893582425714e-01
2.624330848085033807e+00 1.932532691583165985e+00 7.299557533706686752e-02 5.980870792135296182e-02
-4.375665337217700568e+00 1.941891203406813426e+00 4.393145249447940159e+00 3.692031054877439544e+00
-3.875666290892016974e+00 1.941891203406813426e+00 3.899891089708864111e+00 3.512512547925548123e+00
-3.375666290892016974e+00 1.941891203406813426e+00 3.082839009364456206e+00 4.280046289809032345e+00
-2.875666290892016974e+00 1.941891203406813426e+00 4.795704568617334296e+00 3.441728526940291744e+00
-2.375667244566333380e+00 1.941891203406813426e+00 3.148076067431142988e+00 4.320840366851270709e+00
-1.875667244566333380e+00 1.941891203406813426e+00 4.811615597515833898e+00 3.918575466104055494e+00
-1.375667244566333380e+00 1.941891203406813426e+00 3.676335444604685865e+00 3.143829066422347829e+00
-8.756672445663333804e-01 1.941891203406813426e+00 3.450393111099383514e+00 2.719244191291504631e+00
-3.756681982406497866e-01 1.941891203406813426e+00 3.229622049351012603e+00 2.035545906171979613e+00
1.243318017593502134e-01 1.941891203406813426e+00 1.747870436023856389e+00 1.419332774590086332e+00
6.243318017593502134e-01 1.941891203406813426e+00 1.933238470548949151e-01 9.224557050337730546e-01
1.124331801759350213e+00 1.941891203406813426e+00 2.641297098782394714e-01 5.946519313691367437e-01
1.624330848085033807e+00 1.941891203406813426e+00 -3.971890147692494488e-01 3.989490131658585681e-01
2.124330848085033807e+00 1.941891203406813426e+00 -1.461862348146000801e-02 1.357416958161393739e-01
2.624330848085033807e+00 1.941891203406813426e+00 1.605562564538215442e-01 9.169663238441470854e-02
-4.375665337217700568e+00 1.951249715230460868e+00 3.822756755785909899e+00 4.351321061704257254e+00
-3.875666290892016974e+00 1.951249715230460868e+00 4.064177111090302219e+00 3.474558775142237099e+00
-3.375666290892016974e+00 1.951249715230460868e+00 4.046590152451539524e+00 4.342858219581862578e+00
-2.875666290892016974e+00 1.951249715230460868e+00 3.984236856784891589e+00 3.728179248081115116e+00
-2.375667244566333380e+00 1.951249715230460868e+00 3.899499879146440140e+00 4.137312447720588260e+00
-1.875667244566333380e+00 1.951249715230460868e+00 4.829208442655503752e+00 3.813433148653930349e+00
-1.375667244566333380e+00 1.951249715230460868e+00 3.418257734010095916e+00 3.264546734237434578e+00
-8.756672445663333804e-01 1.951249715230460868e+00 3.658878806578268250e+00 3.034917376216218710e+00
-3.756681982406497866e-01 1.951249715230460868e+00 3.439441978419708779e+00 2.109703077143730621e+00
1.243318017593502134e-01 1.951249715230460868e+00 1.986122952107695072e+00 1.520570427792625523e+00
6.243318017593502134e-01 1.951249715230460868e+00 -6.834917843887163003e-02 9.404051056723122803e-01
1.124331801759350213e+00 1.951249715230460868e+00 3.423453756406006354e-01 6.912936732170696930e-01
1.624330848085033807e+00 1.951249715230460868e+00 -1.516871759540852349e-01 3.518544980489592411e-01
2.124330848085033807e+00 1.951249715230460868e+00 -1.353993191876493377e-02 2.232498066105971790e-01
2.624330848085033807e+00 1.951249715230460868e+00 2.284301281619954826e-01 9.771872840161865970e-02
-4.375665337217700568e+00 1.960608227054108088e+00 3.181632122086130998e+00 4.185696284756452279e+00
-3.875666290892016974e+00 1.960608227054108088e+00 4.339903197435830862e+00 4.068594327362821339e+00
-3.375666290892016974e+00 1.960608227054108088e+00 3.483649912170220908e+00 4.127037859192913771e+00
-2.875666290892016974e+00 1.960608227054108088e+00 4.416210933156910379e+00 3.922867098799083685e+00
-2.375667244566333380e+00 1.960608227054108088e+00 4.284479923075272367e+00 4.345940877962348736e+00
-1.875667244566333380e+00 1.960608227054108088e+00 4.067605179045416186e+00 3.854121132334498601e+00
-1.375667244566333380e+00 1.960608227054108088e+00 4.792930226508957503e+00 3.729480058477787185e+00
-8.756672445663333804e-01 1.960608227054108088e+00 3.870008319975966504e+00 2.901742632758860019e+00
-3.756681982406497866e-01 1.960608227054108088e+00 2.959134876576359652e+00 2.254731728617434872e+00
1.243318017593502134e-01 1.960608227054108088e+00 1.185581670337186200e+00 1.625361017382679130e+00
6.243318017593502134e-01 1.960608227054108088e+00 1.120519195536180401e+00 1.039382679623944261e+00
1.124331801759350213e+00 1.960608227054108088e+00 7.911909394447264043e-02 6.629371909127241835e-01
1.624330848085033807e+00 1.960608227054108088e+00 7.299438686271242371e-02 4.286029190344520790e-01
2.124330848085033807e+00 1.960608227054108088e+00 -1.052243804398501487e-01 2.826266357983145960e-01
2.624330848085033807e+00 1.960608227054108088e+00 2.092941093305220046e-01 9.889832421187699785e-02
-4.375665337217700568e+00 1.969966738877755308e+00 3.025719305530380154e+00 3.948334759343955724e+00
-3.875666290892016974e+00 1.969966738877755308e+00 4.336406778430013098e+00 4.003208510735256631e+00
-3.375666290892016974e+00 1.969966738877755308e+00 3.224259347698013034e+00 4.826586815678042264e+00
-2.875666290892016974e+00 1.969966738877755308e+00 4.522840846900379574e+00 3.592338301949002055e+00
-2.375667244566333380e+00 1.969966738877755308e+00 3.658464648430725941e+00 4.658143279648156110e+00
-1.875667244566333380e+00 1.969966738877755308e+00 3.882831228604186169e+00 4.252965694482224279e+00
-1.375667244566333380e+00 1.969966738877755308e+00 6.980379772190005383e+00 3.786795842349636398e+00
-8.756672445663333804e-01 1.969966738877755308e+00 3.025718959941636310e+00 2.742407918312169013e+00
-3.756681982406497866e-01 1.969966738877755308e+00 3.076564395058899226e+00 2.373667157554291585e+00
1.243318017593502134e-01 1.969966738877755308e+00 1.309477048324278359e+00 1.730305001762015848e+00
6.243318017593502134e-01 1.969966738877755308e+00 1.407536472038368291e+00 1.045461051978205047e+00
1.124331801759350213e+00 1.969966738877755308e+00 -6.597829102618293917e-02 6.902498566671304570e-01
1.624330848085033807e+00 1.969966738877755308e+00 2.440388954280006129e-01 4.924572517109784831e-01
2.124330848085033807e+00 1.969966738877755308e+00 -2.416176682896025579e-02 2.975682661494938874e-01
2.624330848085033807e+00 1.969966738877755308e+00 -9.942138895362541418e-02 1.173629151795597819e-01
-4.375665337217700568e+00 1.979325250701402528e+00 3.255794241770765041e+00 4.013673715287424670e+00
-3.875666290892016974e+00 1.979325250701402528e+00 4.408094614048780002e+00 3.977496912346961011e+00
-3.375666290892016974e+00 1.979325250701402528e+00 2.679239184873878798e+00 5.099280454932448414e+00
-2.875666290892016974e+00 1.979325250701402528e+00 5.165482104600889635e+00 4.265445216352199864e+00
-2.375667244566333380e+00 1.979325250701402528e+00 3.836404256395362200e+00 5.077213960272339399e+00
-1.875667244566333380e+00 1.979325250701402528e+00 5.409565350875078948e+00 3.956595493147837761e+00
-1.375667244566333380e+00 1.979325250701402528e+00 6.488072645456973042e+00 3.639460357475306385e+00
-8.756672445663333804e-01 1.979325250701402528e+00 3.122805656413884634e+00 3.013739744688812117e+00
-3.756681982406497866e-01 1.979325250701402528e+00 3.241603625876256611e+00 2.422731568406534475e+00
1.243318017593502134e-01 1.979325250701402528e+00 2.019971046079196864e+00 1.686373154373866923e+00
6.243318017593502134e-01 1.979325250701402528e+00 1.151691677219214061e+00 1.002619690022849230e+00
1.124331801759350213e+00 1.979325250701402528e+00 5.818261460316520584e-02 8.365520766105282169e-01
1.624330848085033807e+00 1.979325250701402528e+00 5.980445771695585069e-03 5.042969140753427171e-01
2.124330848085033807e+00 1.979325250701402528e+00 3.334857562227318967e-02 3.089892867791880215e-01
2.624330848085033807e+00 1.979325250701402528e+00 2.465665845240126025e-02 1.594699831597611028e-01
-4.375665337217700568e+00 1.988683762525049969e+00 3.888762417994696907e+00 3.858553923897997784e+00
-3.875666290892016974e+00 1.988683762525049969e+00 4.287986001327524832e+00 4.591195072994808335e+00
-3.375666290892016974e+00 1.988683762525049969e+00 4.102224786753562391e+00 4.704645403743029419e+00
-2.875666290892016974e+00 1.988683762525049969e+00 5.293377207682365970e+00 5.086966186690523806e+00
-2.375667244566333380e+00 1.988683762525049969e+00 3.314369381517765500e+00 4.883536931465047637e+00
-1.875667244566333380e+00 1.988683762525049969e+00 6.951377212883330436e+00 4.346320544365616101e+00
-1.375667244566333380e+00 1.988683762525049969e+00 4.736094261704973718e+00 3.831358469388357779e+00
-8.756672445663333804e-01 1.988683762525049969e+00 5.166277466013049491e+00 3.440085048955864977e+00
-3.756681982406497866e-01 1.988683762525049969e+00 2.571325220966409919e+00 2.061034673383963067e+00
1.243318017593502134e-01 1.988683762525049969e+00 1.737029337650998873e+00 1.524950457674567161e+00
6.243318017593502134e-01 1.988683762525049969e+00 1.461646680324895087e+00 1.346330531101053607e+00
1.124331801759350213e+00 1.988683762525049969e+00 -6.966042820959161830e-02 7.592759398053963160e-01
1.624330848085033807e+00 1.988683762525049969e+00 5.978168533753312058e-02 5.751816639705504830e-01
2.124330848085033807e+00 1.988683762525049969e+00 -2.627033315861027063e-01 3.113471906293150959e-01
2.624330848085033807e+00 1.988683762525049969e+00 2.206168009580604938e-01 1.784117260670619320e-01
-4.375665337217700568e+00 1.998042274348697189e+00 4.985127167054935526e+00 4.361879679634935947e+00
-3.875666290892016974e+00 1.998042274348697189e+00 4.603670493128686481e+00 4.526868723037104303e+00
-3.375666290892016974e+00 1.998042274348697189e+00 5.111187423751783143e+00 4.768145905372616511e+00
-2.875666290892016974e+00 1.998042274348697189e+00 4.294249002702062334e+00 4.815738958329891517e+00
-2.375667244566333380e+00 1.998042274348697189e+00 3.719608991762903383e+00 4.878400837860465522e+00
-1.875667244566333380e+00 1.998042274348697189e+00 6.764711276529484785e+00 4.714141778577672248e+00
-1.375667244566333380e+00 1.998042274348697189e+00 4.202568561094173205e+00 4.270811800725227592e+00
-8.756672445663333804e-01 1.998042274348697189e+00 4.876256116874569280e+00 3.318233806390495477e+00
-3.756681982406497866e-01 1.998042274348697189e+00 3.191627651815617028e+00 1.915834973110807748e+00
1.243318017593502134e-01 1.998042274348697189e+00 2.278915136162371180e+00 1.726409291410704538e+00
6.243318017593502134e-01 1.998042274348697189e+00 1.065171821821758069e+00 1.465260375635345502e+00
1.124331801759350213e+00 1.998042274348697189e+00 3.609919579023108671e-01 7.983602845308179763e-01
1.624330848085033807e+00 1.998042274348697189e+00 2.700277040231090497e-01 6.658771086603497702e-01
2.124330848085033807e+00 1.998042274348697189e+00 -3.082449682814777381e-01 3.235341924182849049e-01
2.624330848085033807e+00 1.998042274348697189e+00 -4.312871844335601501e-02 2.172654413583003652e-01
-4.375665337217700568e+00 2.007400786172344631e+00 5.218591141886030016e+00 4.768409921203392798e+00
-3.875666290892016974e+00 2.007400786172344631e+00 5.668214448540775940e+00 4.659157718524787661e+00
-3.375666290892016974e+00 2.007400786172344631e+00 4.809512231139858152e+00 5.141024574701871686e+00
-2.875666290892016974e+00 2.007400786172344631e+00 3.863896565802485306e+00 4.896308221140325934e+00
-2.375667244566333380e+00 2.007400786172344631e+00 4.613908727944967758e+00 5.032942868899795030e+00
-1.875667244566333380e+00 2.007400786172344631e+00 6.750381323522009147e+00 4.907480918931322655e+00
-1.375667244566333380e+00 2.007400786172344631e+00 2.858441714888777074e+00 4.355954098528617813e+00
-8.756672445663333804e-01 2.007400786172344631e+00 5.799612915237982058e+00 3.060742615100602748e+00
-3.756681982406497866e-01 2.007400786172344631e+00 3.532161622618765318e+00 2.025814579527439818e+00
1.243318017593502134e-01 2.007400786172344631e+00 2.969532944134484875e+00 1.827072632347375825e+00
6.243318017593502134e-01 2.007400786172344631e+00 4.568868271526164149e-01 1.359414174892899618e+00
1.124331801759350213e+00 2.007400786172344631e+00 9.745135662533436216e-01 1.025259735880118983e+00
1.624330848085033807e+00 2.007400786172344631e+00 1.073362034791031094e-01 7.037472290009297859e-01
2.124330848085033807e+00 2.007400786172344631e+00 -1.885687958961442812e-01 3.653433804565486831e-01
2.624330848085033807e+00 2.007400786172344631e+00 -1.390709720802369986e-01 2.213550024819198325e-01
-4.375665337217700568e+00 2.016759297995991851e+00 4.806663859161465879e+00 4.895363591989747576e+00
-3.875666290892016974e+00 2.016759297995991851e+00 5.255904252667144227e+00 5.048573663587698768e+00
-3.375666290892016974e+00 2.016759297995991851e+00 4.589844720442584070e+00 5.247382870358235252e+00
-2.875666290892016974e+00 2.016759297995991851e+00 5.618675121343178702e+00 5.253804284890503773e+00
-2.375667244566333380e+00 2.016759297995991851e+00 4.512308936351526079e+00 4.928949410623897798e+00
-1.875667244566333380e+00 2.016759297995991851e+00 6.433176410348311336e+00 5.366028511224904207e+00
-1.375667244566333380e+00 2.016759297995991851e+00 3.480710069992951627e+00 4.229266168355744426e+00
-8.756672445663333804e-01 2.016759297995991851e+00 6.862760168406083494e+00 2.876280855589249175e+00
-3.756681982406497866e-01 2.016759297995991851e+00 2.990913868762268724e+00 2.253734545624961783e+00
1.243318017593502134e-01 2.016759297995991851e+00 3.230424164109004792e+00 1.823820467567999648e+00
6.243318017593502134e-01 2.016759297995991851e+00 6.397577394084349445e-01 1.419100266924003595e+00
1.124331801759350213e+00 2.016759297995991851e+00 3.087663112704517321e-01 1.082413583692615200e+00
1.624330848085033807e+00 2.016759297995991851e+00 2.543916374524431978e-01 7.012911922831351896e-01
2.124330848085033807e+00 2.016759297995991851e+00 1.747457829434330076e-02 3.951156296974329130e-01
2.624330848085033807e+00 2.016759297995991851e+00 -9.386278701714625972e-02 1.939108309736835289e-01
-4.375665337217700568e+00 2.026117809819639071e+00 4.396923619616191381e+00 5.420902709129807207e+00
-3.875666290892016974e+00 2.026117809819639071e+00 3.869824266470522023e+00 4.641350669049388422e+00
-3.375666290892016974e+00 2.026117809819639071e+00 5.086718893542893305e+00 5.511869394127774768e+00
-2.875666290892016974e+00 2.026117809819639071e+00 6.359228389867942255e+00 5.676590279725043153e+00
-2.375667244566333380e+00 2.026117809819639071e+00 4.743066004848344619e+00 5.362842655946089998e+00
-1.875667244566333380e+00 2.026117809819639071e+00 6.540185357781458819e+00 4.939268711639035914e+00
-1.375667244566333380e+00 2.026117809819639071e+00 5.507568212136924046e+00 4.298316421430230960e+00
-8.756672445663333804e-01 2.026117809819639071e+00 5.460253560352281710e+00 2.985194952871247587e+00
-3.756681982406497866e-01 2.026117809819639071e+00 3.498779096198737726e+00 2.441290952546163240e+00
1.243318017593502134e-01 2.026117809819639071e+00 2.143261738165267438e+00 1.945726469594668773e+00
6.243318017593502134e-01 2.026117809819639071e+00 1.727392478964207445e+00 1.340819762233689039e+00
1.124331801759350213e+00 2.026117809819639071e+00 -8.964843333051543406e-02 1.002548637177517188e+00
1.624330848085033807e+00 2.026117809819639071e+00 3.536132962748837483e-01 7.089383906181006001e-01
2.124330848085033807e+00 2.026117809819639071e+00 -6.007690925483435973e-02 4.103129992141179572e-01
2.624330848085033807e+00 2.026117809819639071e+00 2.111511327030395069e-02 1.907689982482113633e-01
-4.375665337217700568e+00 2.035476321643286735e+00 3.882695324394132896e+00 5.381467861064064273e+00
-3.875666290892016974e+00 2.035476321643286735e+00 4.793327591177825475e+00 4.507654797666272195e+00
-3.375666290892016974e+00 2.035476321643286735e+00 5.948295393048357305e+00 5.903122799779060514e+00
-2.875666290892016974e+00 2.035476321643286735e+00 5.429602023122984455e+00 5.874533895951758566e+00
-2.375667244566333380e+00 2.035476321643286735e+00 6.104236953393787246e+00 5.954008755723222635e+00
-1.875667244566333380e+00 2.035476321643286735e+00 6.948990631196070744e+00 4.876551502526868198e+00
-1.375667244566333380e+00 2.035476321643286735e+00 4.547323059468374673e+00 3.798009442769197719e+00
-8.756672445663333804e-01 2.035476321643286735e+00 5.582208089790230865e+00 3.610527555833505708e+00
-3.756681982406497866e-01 2.035476321643286735e+00 3.616677116453570928e+00 2.281856040941140584e+00
1.243318017593502134e-01 2.035476321643286735e+00 2.302848438472061776e+00 1.710562269919359002e+00
6.243318017593502134e-01 2.035476321643286735e+00 1.555246325626824300e+00 1.469145477310426440e+00
1.124331801759350213e+00 2.035476321643286735e+00 4.924251520612858424e-01 1.007829240036664187e+00
1.624330848085033807e+00 2.035476321643286735e+00 1.652188596479157723e-01 7.125664792439490025e-01
2.124330848085033807e+00 2.035476321643286735e+00 -3.077135973701913274e-01 3.629511840394507027e-01
2.624330848085033807e+00 2.035476321643286735e+00 1.768154447202877344e-01 1.744079944314712305e-01
-4.375665337217700568e+00 2.044834833466933954e+00 4.523829741292602513e+00 5.778282814837887749e+00
-3.875666290892016974e+00 2.044834833466933954e+00 5.155490296722627264e+00 5.057202364296988328e+00
-3.375666290892016974e+00 2.044834833466933954e+00 6.171676538000536283e+00 6.013558571396250940e+00
-2.875666290892016974e+00 2.044834833466933954e+00 5.435297635091931312e+00 5.883500319924341859e+00
-2.375667244566333380e+00 2.044834833466933954e+00 6.536933789631976133e+00 5.939781227674298947e+00
-1.875667244566333380e+00 2.044834833466933954e+00 7.022827352399898082e+00 5.554913950896990471e+00
-1.375667244566333380e+00 2.044834833466933954e+00 4.244860379285691820e+00 3.833236942717141549e+00
-8.756672445663333804e-01 2.044834833466933954e+00 5.472996527162426794e+00 3.420138135748467256e+00
-3.756681982406497866e-01 2.044834833466933954e+00 4.022019649757811344e+00 2.096458019823113084e+00
1.243318017593502134e-01 2.044834833466933954e+00 3.209824691972534616e+00 1.605738026687290709e+00
6.243318017593502134e-01 2.044834833466933954e+00 7.030785347741264069e-01 1.547417178584374664e+00
1.124331801759350213e+00 2.044834833466933954e+00 3.388683500325757048e-01 9.766373024906741529e-01
1.624330848085033807e+00 2.044834833466933954e+00 4.108098404014499661e-01 6.689725584789543156e-01
2.124330848085033807e+00 2.044834833466933954e+00 -2.598584070811730262e-01 3.147296607964726878e-01
2.624330848085033807e+00 2.044834833466933954e+00 1.225727526339162182e-01 1.733563966431857506e-01
-4.375665337217700568e+00 2.054193345290581174e+00 6.779771035801652523e+00 6.106097517951863729e+00
-3.875666290892016974e+00 2.054193345290581174e+00 3.050728820030551791e+00 5.945873424284381592e+00
-3.375666290892016974e+00 2.054193345290581174e+00 6.848780839395087305e+00 5.983803375822769333e+00
-2.875666290892016974e+00 2.054193345290581174e+00 5.410519954819327459e+00 6.051988771135141221e+00
-2.375667244566333380e+00 2.054193345290581174e+00 6.397693843741357966e+00 5.969455499976279000e+00
-1.875667244566333380e+00 2.054193345290581174e+00 5.724429875509692955e+00 5.483896687739150622e+00
-1.375667244566333380e+00 2.054193345290581174e+00 6.321951710379084766e+00 4.221365837120874431e+00
-8.756672445663333804e-01 2.054193345290581174e+00 4.438495069152966543e+00 2.801998808245039996e+00
-3.756681982406497866e-01 2.054193345290581174e+00 4.705696704292630095e+00 2.014982307995949462e+00
1.243318017593502134e-01 2.054193345290581174e+00 2.490236240347809549e+00 1.927648993352339968e+00
6.243318017593502134e-01 2.054193345290581174e+00 6.587469992803156593e-01 1.350223726751272002e+00
1.124331801759350213e+00 2.054193345290581174e+00 5.720642444513520664e-01 8.337997471463636234e-01
1.624330848085033807e+00 2.054193345290581174e+00 3.512546074368477211e-01 5.574826577570949349e-01
2.124330848085033807e+00 2.054193345290581174e+00 -5.417673302949318342e-02 3.400122842873340434e-01
2.624330848085033807e+00 2.054193345290581174e+00 -7.408536879065716341e-02 1.422904448664680244e-01
-4.375665337217700568e+00 2.063551857114228394e+00 6.641575386857889285e+00 5.392190329351318034e+00
-3.875666290892016974e+00 2.063551857114228394e+00 5.460531769141595326e+00 6.550085264606535951e+00
-3.375666290892016974e+00 2.063551857114228394e+00 5.851958641388668170e+00 6.033614516971969266e+00
-2.875666290892016974e+00 2.063551857114228394e+00 5.204371432508717810e+00 6.128065494394854262e+00
-2.375667244566333380e+00 2.063551857114228394e+00 7.664526888161284468e+00 6.133111478687427898e+00
-1.875667244566333380e+00 2.063551857114228394e+00 4.458715641402527297e+00 5.268885728726525386e+00
-1.375667244566333380e+00 2.063551857114228394e+00 7.783730481945589474e+00 4.205380210549199305e+00
-8.756672445663333804e-01 2.063551857114228394e+00 3.912578153230092504e+00 3.024701491251699181e+00
-3.756681982406497866e-01 2.063551857114228394e+00 5.171822725535647258e+00 2.014027092419617748e+00
1.243318017593502134e-01 2.063551857114228394e+00 2.091978073536270522e+00 2.014476334581661643e+00
6.243318017593502134e-01 2.063551857114228394e+00 5.397970842567368921e-01 1.080808555894688050e+00
1.124331801759350213e+00 2.063551857114228394e+00 1.107281583904056621e+00 7.350532015373646422e-01
1.624330848085033807e+00 2.063551857114228394e+00 -2.319605800659811645e-01 4.742034335599606965e-01
2.124330848085033807e+00 2.063551857114228394e+00 2.742312819438519345e-02 3.401743080765772809e-01
2.624330848085033807e+00 2.063551857114228394e+00 2.129387574333219124e-02 1.228491843560817337e-01
-4.375665337217700568e+00 2.072910368937875614e+00 5.735824474889192004e+00 5.497635739812532840e+00
-3.875666290892016974e+00 2.072910368937875614e+00 6.647917693871696621e+00 6.578391722874451730e+00
-3.375666290892016974e+00 2.072910368937875614e+00 5.075108763351603436e+00 6.626298740211239213e+00
-2.875666290892016974e+00 2.072910368937875614e+00 4.788912322297420587e+00 5.853273613129553965e+00
-2.375667244566333380e+00 2.072910368937875614e+00 8.545987953256554803e+00 6.173429245648824448e+00
-1.875667244566333380e+00 2.072910368937875614e+00 5.808010423735733063e+00 5.337077112378584509e+00
-1.375667244566333380e+00 2.072910368937875614e+00 7.153219699445497071e+00 4.507380953825020242e+00
-8.756672445663333804e-01 2.072910368937875614e+00 4.489127445936577310e+00 3.012803671898729441e+00
-3.756681982406497866e-01 2.072910368937875614e+00 4.439870958909988730e+00 2.185073471095895670e+00
1.243318017593502134e-01 2.072910368937875614e+00 1.974927448784072004e+00 1.653417485743330806e+00
6.243318017593502134e-01 2.072910368937875614e+00 1.282152892056880100e+00 1.008738945711527002e+00
1.124331801759350213e+00 2.072910368937875614e+00 6.813095985372070729e-01 7.366245580692993844e-01
1.624330848085033807e+00 2.072910368937875614e+00 1.157100704181407598e-02 4.527434795100820919e-01
2.124330848085033807e+00 2.072910368937875614e+00 -2.210168984766339162e-01 2.906762261212653131e-01
2.624330848085033807e+00 2.072910368937875614e+00 1.042187250192031650e-01 1.005277235035599848e-01
-4.375665337217700568e+00 2.082268880761522833e+00 6.983333565973665280e+00 6.444416994265919740e+00
-3.875666290892016974e+00 2.082268880761522833e+00 4.807120156972109370e+00 6.026578143433251711e+00
-3.375666290892016974e+00 2.082268880761522833e+00 5.981815329985670004e+00 7.196983192121925832e+00
-2.875666290892016974e+00 2.082268880761522833e+00 4.455650399763790404e+00 5.597457977715162514e+00
-2.375667244566333380e+00 2.082268880761522833e+00 8.196417770958325022e+00 6.895894827043800746e+00
-1.875667244566333380e+00 2.082268880761522833e+00 7.342482079329592182e+00 4.342553280169963337e+00
-1.375667244566333380e+00 2.082268880761522833e+00 6.259919560235328362e+00 5.098308026919676550e+00
-8.756672445663333804e-01 2.082268880761522833e+00 4.144275212438810918e+00 2.585272674416227989e+00
-3.756681982406497866e-01 2.082268880761522833e+00 3.884085157548786693e+00 2.250582403892347649e+00
1.243318017593502134e-01 2.082268880761522833e+00 2.200953023618031690e+00 1.480012833094656921e+00
6.243318017593502134e-01 2.082268880761522833e+00 1.358107437928710137e+00 1.003934533909360383e+00
1.124331801759350213e+00 2.082268880761522833e+00 9.492676446313169647e-01 7.237606551653731346e-01
1.624330848085033807e+00 2.082268880761522833e+00 -1.178320445623922824e-01 4.693741128029099707e-01
2.124330848085033807e+00 2.082268880761522833e+00 -8.930708621905213140e-02 2.319520440316555354e-01
2.624330848085033807e+00 2.082268880761522833e+00 1.135932677919088973e-01 8.789812386970330405e-02
-4.375665337217700568e+00 2.091627392585170053e+00 7.757666124706181776e+00 6.451243200795473420e+00
-3.875666290892016974e+00 2.091627392585170053e+00 5.159495240124955195e+00 6.066119745942311070e+00
-3.375666290892016974e+00 2.091627392585170053e+00 7.616274935674986146e+00 6.791138117588849887e+00
-2.875666290892016974e+00 2.091627392585170053e+00 4.528804542975585434e+00 6.452905819253850872e+00
-2.375667244566333380e+00 2.091627392585170053e+00 6.682236082818842959e+00 6.819447462618837719e+00
-1.875667244566333380e+00 2.091627392585170053e+00 7.123548287191436401e+00 4.232441623007969334e+00
-1.375667244566333380e+00 2.091627392585170053e+00 6.437158119679842194e+00 4.766618746730820533e+00
-8.756672445663333804e-01 2.091627392585170053e+00 4.095204505219635749e+00 2.816756212192266684e+00
-3.756681982406497866e-01 2.091627392585170053e+00 3.748153338155516767e+00 1.889415277229024914e+00
1.243318017593502134e-01 2.091627392585170053e+00 2.825254342678666930e+00 1.410261492311384979e+00
6.243318017593502134e-01 2.091627392585170053e+00 1.107778999592554880e+00 9.579187073234742833e-01
1.124331801759350213e+00 2.091627392585170053e+00 4.770883941760641900e-01 6.740587181130094363e-01
1.624330848085033807e+00 2.091627392585170053e+00 2.153001633705079604e-02 4.161175524001820003e-01
2.124330848085033807e+00 2.091627392585170053e+00 -8.558455173289356011e-02 1.869231536612836753e-01
2.624330848085033807e+00 2.091627392585170053e+00 2.011879543074896748e-01 8.797258648327460628e-02
-4.375665337217700568e+00 2.100985904408817717e+00 8.110468039509221683e+00 6.418607867011373536e+00
-3.875666290892016974e+00 2.100985904408817717e+00 4.737224304062347180e+00 6.512353639335151989e+00
-3.375666290892016974e+00 2.100985904408817717e+00 7.764628370315666217e+00 6.362977909759580442e+00
-2.875666290892016974e+00 2.100985904408817717e+00 5.966948742508180636e+00 6.866565913064500037e+00
-2.375667244566333380e+00 2.100985904408817717e+00 5.352662787590388049e+00 6.121490619659354593e+00
-1.875667244566333380e+00 2.100985904408817717e+00 6.609265431633395416e+00 5.535161806623790426e+00
-1.375667244566333380e+00 2.100985904408817717e+00 5.984229300196538759e+00 3.881460979096681196e+00
-8.756672445663333804e-01 2.100985904408817717e+00 6.506903052097150031e+00 3.136834649517388218e+00
-3.756681982406497866e-01 2.100985904408817717e+00 3.115692844109447801e+00 1.774029847304111174e+00
1.243318017593502134e-01 2.100985904408817717e+00 1.754106158872153598e+00 1.481045834020417340e+00
6.243318017593502134e-01 2.100985904408817717e+00 1.690539432993130475e+00 8.513517110635528962e-01
1.124331801759350213e+00 2.100985904408817717e+00 -9.807174901145601642e-02 6.256436522499833064e-01
1.624330848085033807e+00 2.100985904408817717e+00 5.913561826015392153e-01 3.408921910941380418e-01
2.124330848085033807e+00 2.100985904408817717e+00 -2.937017553640161593e-01 1.567441320611537015e-01
2.624330848085033807e+00 2.100985904408817717e+00 2.636673820031932777e-02 7.900005120784445167e-02
-4.375665337217700568e+00 2.110344416232464937e+00 8.339396904969875735e+00 6.547632733487538381e+00
-3.875666290892016974e+00 2.110344416232464937e+00 4.271564225921517632e+00 6.784512405436734284e+00
-3.375666290892016974e+00 2.110344416232464937e+00 7.458568741742118036e+00 6.034549689554211227e+00
-2.875666290892016974e+00 2.110344416232464937e+00 7.513467927078677278e+00 6.604437808021837775e+00
-2.375667244566333380e+00 2.110344416232464937e+00 4.182513815622104225e+00 6.378512400601668020e+00
-1.875667244566333380e+00 2.110344416232464937e+00 7.293195913535702957e+00 5.428506349239193618e+00
-1.375667244566333380e+00 2.110344416232464937e+00 5.890708131449243545e+00 4.146921798038865958e+00
-8.756672445663333804e-01 2.110344416232464937e+00 5.998979735379306177e+00 3.088677727641110593e+00
-3.756681982406497866e-01 2.110344416232464937e+00 3.357389314969669858e+00 1.686784738786156090e+00
1.243318017593502134e-01 2.110344416232464937e+00 1.676758062714482467e+00 1.483449743308852264e+00
6.243318017593502134e-01 2.110344416232464937e+00 1.007914834911374902e+00 7.178257334945079560e-01
1.124331801759350213e+00 2.110344416232464937e+00 5.951045405216639494e-01 5.900924127842281930e-01
1.624330848085033807e+00 2.110344416232464937e+00 1.043110436446043759e-01 3.017795666067831228e-01
2.124330848085033807e+00 2.110344416232464937e+00 -1.023739398285993842e-02 1.613334568489281085e-01
2.624330848085033807e+00 2.110344416232464937e+00 -1.073913714428016836e-01 9.290542955489405896e-02
-4.375665337217700568e+00 2.119702928056111713e+00 8.995082931063400622e+00 6.447222519913879957e+00
-3.875666290892016974e+00 2.119702928056111713e+00 4.530541522896508688e+00 6.910431093750243114e+00
-3.375666290892016974e+00 2.119702928056111713e+00 7.046350412550412834e+00 5.875312289959167877e+00
-2.875666290892016974e+00 2.119702928056111713e+00 7.258244813164245635e+00 7.205730540240212534e+00
-2.375667244566333380e+00 2.119702928056111713e+00 3.966068892872381735e+00 5.927299976692560257e+00
-1.875667244566333380e+00 2.119702928056111713e+00 7.260850041708122760e+00 4.966958356675742259e+00
-1.375667244566333380e+00 2.119702928056111713e+00 6.102379353971621789e+00 3.978663944147351472e+00
-8.756672445663333804e-01 2.119702928056111713e+00 5.794090753520785952e+00 3.194871534864046403e+00
-3.756681982406497866e-01 2.119702928056111713e+00 2.163231403957154075e+00 1.713366957925391842e+00
1.243318017593502134e-01 2.119702928056111713e+00 2.440691404662647113e+00 1.284049397176412421e+00
6.243318017593502134e-01 2.119702928056111713e+00 9.515699517124096563e-01 6.999239418835193627e-01
1.124331801759350213e+00 2.119702928056111713e+00 7.448863335610068637e-01 5.253619600038136328e-01
1.624330848085033807e+00 2.119702928056111713e+00 3.148018577389156969e-02 2.953700563984466010e-01
2.124330848085033807e+00 2.119702928056111713e+00 7.875474390290107540e-02 1.630190067033922274e-01
2.624330848085033807e+00 2.119702928056111713e+00 -1.609289199927858155e-02 7.718629631392591450e-02
-4.375665337217700568e+00 2.129061439879759376e+00 7.714205639484690735e+00 6.916447725022313975e+00
-3.875666290892016974e+00 2.129061439879759376e+00 4.783435183159403969e+00 6.609153201218554763e+00
-3.375666290892016974e+00 2.129061439879759376e+00 6.363957680710385922e+00 6.808441769712957559e+00
-2.875666290892016974e+00 2.129061439879759376e+00 6.619527780499413261e+00 6.947964564845815261e+00
-2.375667244566333380e+00 2.129061439879759376e+00 4.950035693625155275e+00 5.194871332268410136e+00
-1.875667244566333380e+00 2.129061439879759376e+00 7.506609184066665108e+00 5.227142912319456158e+00
-1.375667244566333380e+00 2.129061439879759376e+00 6.145894676164268766e+00 3.567862434251993786e+00
-8.756672445663333804e-01 2.129061439879759376e+00 5.101807565705170688e+00 3.089959016286988103e+00
-3.756681982406497866e-01 2.129061439879759376e+00 1.689553999824039643e+00 2.104144213519394846e+00
1.243318017593502134e-01 2.129061439879759376e+00 2.768530914621609273e+00 1.143035703145392823e+00
6.243318017593502134e-01 2.129061439879759376e+00 8.528453150197896626e-01 7.106762698281197110e-01
1.124331801759350213e+00 2.129061439879759376e+00 7.573336656183015103e-01 5.066779498272556692e-01
1.624330848085033807e+00 2.129061439879759376e+00 -1.201528410004144565e-01 3.129096597805268720e-01
2.124330848085033807e+00 2.129061439879759376e+00 2.014904315225110598e-01 1.783622912687497508e-01
2.624330848085033807e+00 2.129061439879759376e+00 -4.860084760274660520e-02 4.716651845235251411e-02
-4.375665337217700568e+00 2.138419951703406596e+00 5.339750431401447450e+00 6.753538669366839109e+00
-3.875666290892016974e+00 2.138419951703406596e+00 5.230239482207601043e+00 6.709224588582515914e+00
-3.375666290892016974e+00 2.138419951703406596e+00 6.206200671277279035e+00 6.963159130047340994e+00
-2.875666290892016974e+00 2.138419951703406596e+00 6.923716470417809354e+00 6.185983443332186305e+00
-2.375667244566333380e+00 2.138419951703406596e+00 4.417230975684253380e+00 5.554374894860734990e+00
-1.875667244566333380e+00 2.138419951703406596e+00 8.173892446033217851e+00 5.009000707060160096e+00
-1.375667244566333380e+00 2.138419951703406596e+00 5.641124623605358934e+00 3.384319898063017362e+00
-8.756672445663333804e-01 2.138419951703406596e+00 5.084809226784781089e+00 3.072450588737603461e+00
-3.756681982406497866e-01 2.138419951703406596e+00 1.944475280962316255e+00 1.824732752826525584e+00
1.243318017593502134e-01 2.138419951703406596e+00 2.652353538857763482e+00 1.027096506488829775e+00
6.243318017593502134e-01 2.138419951703406596e+00 6.283734663396298714e-01 8.067721880381789612e-01
1.124331801759350213e+00 2.138419951703406596e+00 1.000272435971977458e+00 5.681712605384001691e-01
1.624330848085033807e+00 2.138419951703406596e+00 -2.128891520580408758e-01 2.101279272518049579e-01
2.124330848085033807e+00 2.138419951703406596e+00 7.545298936475799967e-02 1.924094359144479516e-01
2.624330848085033807e+00 2.138419951703406596e+00 -9.368655935751879493e-02 5.639521054394022737e-02
-4.375665337217700568e+00 2.147778463527053816e+00 4.785891337360669517e+00 6.651428560714654381e+00
-3.875666290892016974e+00 2.147778463527053816e+00 6.720837352247717611e+00 6.542221979395610454e+00
-3.375666290892016974e+00 2.147778463527053816e+00 5.854995268115237295e+00 6.401700387924139868e+00
-2.875666290892016974e+00 2.147778463527053816e+00 5.953546375136363089e+00 6.126916224198638794e+00
-2.375667244566333380e+00 2.147778463527053816e+00 5.371038346907592853e+00 5.636347894584449847e+00
-1.875667244566333380e+00 2.147778463527053816e+00 7.012091366362103173e+00 4.942634439223124510e+00
-1.375667244566333380e+00 2.147778463527053816e+00 5.213532909662496273e+00 3.441566869088242608e+00
-8.756672445663333804e-01 2.147778463527053816e+00 5.903391035592406411e+00 3.055306855861218196e+00
-3.756681982406497866e-01 2.147778463527053816e+00 2.367427729109632839e+00 1.464777355662339797e+00
1.243318017593502134e-01 2.147778463527053816e+00 2.041417080118848926e+00 1.191184195348664598e+00
6.243318017593502134e-01 2.147778463527053816e+00 6.370629102104869990e-01 8.068848023950881965e-01
1.124331801759350213e+00 2.147778463527053816e+00 6.854585363943966891e-01 5.495668499489793080e-01
1.624330848085033807e+00 2.147778463527053816e+00 2.478077966391065146e-01 1.208879234009107989e-01
2.124330848085033807e+00 2.147778463527053816e+00 -9.222673238714040878e-02 1.800273560876017032e-01
2.624330848085033807e+00 2.147778463527053816e+00 5.216282241016850091e-02 7.364874170346934201e-02
-4.375665337217700568e+00 2.157136975350701480e+00 4.785534241578783821e+00 6.394465623208607674e+00
-3.875666290892016974e+00 2.157136975350701480e+00 5.701988839761300554e+00 6.317293754853023025e+00
-3.375666290892016974e+00 2.157136975350701480e+00 6.903895305997172827e+00 6.226001145227946232e+00
-2.875666290892016974e+00 2.157136975350701480e+00 5.535842636482192880e+00 6.456221186631061926e+00
-2.375667244566333380e+00 2.157136975350701480e+00 5.884925706110263555e+00 5.327796675949318939e+00
-1.875667244566333380e+00 2.157136975350701480e+00 5.519935214512292632e+00 4.628941683605228619e+00
-1.375667244566333380e+00 2.157136975350701480e+00 5.394441564105449061e+00 3.448727273778928293e+00
-8.756672445663333804e-01 2.157136975350701480e+00 5.055080201357355030e+00 2.986487648252418303e+00
-3.756681982406497866e-01 2.157136975350701480e+00 3.217310529976112221e+00 1.625072492960072834e+00
1.243318017593502134e-01 2.157136975350701480e+00 2.233249388421521431e+00 9.667333908698558798e-01
6.243318017593502134e-01 2.157136975350701480e+00 6.097910366563445983e-01 7.456949905372353138e-01
1.124331801759350213e+00 2.157136975350701480e+00 -1.884608010297887382e-01 5.233599012992864452e-01
1.624330848085033807e+00 2.157136975350701480e+00 4.798790521159644884e-01 1.977188870560989409e-01
2.124330848085033807e+00 2.157136975350701480e+00 2.198341338077339571e-02 1.555297553681746769e-01
2.624330848085033807e+00 2.157136975350701480e+00 7.453923152431871091e-02 6.351536307256100411e-02
-4.375665337217700568e+00 2.166495487174348256e+00 5.117840054681806805e+00 6.214682172983664543e+00
-3.875666290892016974e+00 2.166495487174348256e+00 3.799769753850542386e+00 6.275929460705948593e+00
-3.375666290892016974e+00 2.166495487174348256e+00 7.160182234003288571e+00 5.774667712297331335e+00
-2.875666290892016974e+00 2.166495487174348256e+00 5.426720831706188797e+00 6.203087422334055745e+00
-2.375667244566333380e+00 2.166495487174348256e+00 5.900693713804861851e+00 5.456364145081163741e+00
-1.875667244566333380e+00 2.166495487174348256e+00 6.162532259838113369e+00 4.576285069023153795e+00
-1.375667244566333380e+00 2.166495487174348256e+00 4.665169085445212360e+00 3.221887061480381398e+00
-8.756672445663333804e-01 2.166495487174348256e+00 4.153030402823825185e+00 2.802463195744667068e+00
-3.756681982406497866e-01 2.166495487174348256e+00 2.932594756096658095e+00 1.572936888014386581e+00
1.243318017593502134e-01 2.166495487174348256e+00 2.398266327533586040e+00 6.268073519711893082e-01
6.243318017593502134e-01 2.166495487174348256e+00 8.629587407895773499e-01 7.250855775978317652e-01
1.124331801759350213e+00 2.166495487174348256e+00 1.375762989417425586e-02 5.109940893552253893e-01
1.624330848085033807e+00 2.166495487174348256e+00 4.797419918048483334e-01 2.775308002387916750e-01
2.124330848085033807e+00 2.166495487174348256e+00 -1.315296345047597404e-01 1.150668561180478305e-01
2.624330848085033807e+00 2.166495487174348256e+00 1.115866221934379982e-01 6.293442336611838883e-02
-4.375665337217700568e+00 2.175853998997995919e+00 6.198957947977560501e+00 6.900788436891170718e+00
-3.875666290892016974e+00 2.175853998997995919e+00 4.578350591504855238e+00 5.424018322720900898e+00
-3.375666290892016974e+00 2.175853998997995919e+00 5.724721003243546491e+00 5.685305924414040035e+00
-2.875666290892016974e+00 2.175853998997995919e+00 5.175604159212668698e+00 5.683563307477630389e+00
-2.375667244566333380e+00 2.175853998997995919e+00 5.967187958051625607e+00 5.795440962551192676e+00
-1.875667244566333380e+00 2.175853998997995919e+00 5.606161576206401875e+00 4.489286303743411644e+00
-1.375667244566333380e+00 2.175853998997995919e+00 5.084678812592587249e+00 3.452477746295004035e+00
-8.756672445663333804e-01 2.175853998997995919e+00 3.583522169661445211e+00 2.303439883050816928e+00
-3.756681982406497866e-01 2.175853998997995919e+00 2.933674300632759024e+00 1.446995501419122698e+00
1.243318017593502134e-01 2.175853998997995919e+00 1.952662918997880137e+00 9.364002522796071037e-01
6.243318017593502134e-01 2.175853998997995919e+00 7.657326731380121876e-01 6.798593038615353690e-01
1.124331801759350213e+00 2.175853998997995919e+00 8.045095525430708827e-01 4.381594713863655177e-01
1.624330848085033807e+00 2.175853998997995919e+00 1.905417505682067414e-01 2.467588462357013512e-01
2.124330848085033807e+00 2.175853998997995919e+00 5.504539288560880012e-02 1.190238083003176545e-01
2.624330848085033807e+00 2.175853998997995919e+00 9.053521195658100970e-03 7.572079006295945325e-02
-4.375665337217700568e+00 2.185212510821643139e+00 7.782250670944399040e+00 6.455260316248370600e+00
-3.875666290892016974e+00 2.185212510821643139e+00 4.059583084995605162e+00 5.381559033873067222e+00
-3.375666290892016974e+00 2.185212510821643139e+00 4.059127282993990171e+00 5.912877939968667285e+00
-2.875666290892016974e+00 2.185212510821643139e+00 5.792309602268968405e+00 5.196816003652314997e+00
-2.375667244566333380e+00 2.185212510821643139e+00 6.083462043665067043e+00 5.599976579596516402e+00
-1.875667244566333380e+00 2.185212510821643139e+00 4.516210437080323992e+00 4.166058802813839002e+00
-1.375667244566333380e+00 2.185212510821643139e+00 4.629070692830721256e+00 3.598645084095805302e+00
-8.756672445663333804e-01 2.185212510821643139e+00 3.756628093535840929e+00 2.209956173551543390e+00
-3.756681982406497866e-01 2.185212510821643139e+00 4.124367155023180409e+00 1.418447303684551741e+00
1.243318017593502134e-01 2.185212510821643139e+00 1.141923840603720208e+00 1.085837613863718021e+00
6.243318017593502134e-01 2.185212510821643139e+00 7.559694705720579888e-01 6.661819089353427925e-01
1.124331801759350213e+00 2.185212510821643139e+00 9.393688237253327022e-01 3.912714842143975025e-01
1.624330848085033807e+00 2.185212510821643139e+00 -1.574286780140986830e-01 2.228587867829447677e-01
2.124330848085033807e+00 2.185212510821643139e+00 4.170478101922390213e-01 1.165734387060882726e-01
2.624330848085033807e+00 2.185212510821643139e+00 -2.299403937094953443e-01 5.195041004847104210e-02
-4.375665337217700568e+00 2.194571022645290359e+00 6.970869544278494701e+00 5.691573387763058989e+00
-3.875666290892016974e+00 2.194571022645290359e+00 4.296256936511306357e+00 5.612698340191643709e+00
-3.375666290892016974e+00 2.194571022645290359e+00 3.416192254339306178e+00 5.533377319971481079e+00
-2.875666290892016974e+00 2.194571022645290359e+00 6.232096865526451701e+00 5.116602265821388329e+00
-2.375667244566333380e+00 2.194571022645290359e+00 6.263883244774370418e+00 4.905639170364686663e+00
-1.875667244566333380e+00 2.194571022645290359e+00 5.238297435399186242e+00 4.308820366596513018e+00
-1.375667244566333380e+00 2.194571022645290359e+00 3.546495080766232100e+00 3.120598759575587522e+00
-8.756672445663333804e-01 2.194571022645290359e+00 3.107788455451515386e+00 2.187379599257436524e+00
-3.756681982406497866e-01 2.194571022645290359e+00 4.531051267114571957e+00 1.429910642092843354e+00
1.243318017593502134e-01 2.194571022645290359e+00 8.697783058586491256e-01 1.080297499850862986e+00
6.243318017593502134e-01 2.194571022645290359e+00 5.800440576474115151e-01 5.981665331994671098e-01
1.124331801759350213e+00 2.194571022645290359e+00 8.583342622520651055e-01 3.327461301430371665e-01
1.624330848085033807e+00 2.194571022645290359e+00 -5.781551003563413678e-03 2.595716836561147711e-01
2.124330848085033807e+00 2.194571022645290359e+00 2.606011773359663830e-01 9.504061470968548642e-02
2.624330848085033807e+00 2.194571022645290359e+00 -1.230682720734882357e-01 6.089072379652456929e-02
-4.375665337217700568e+00 2.203929534468938023e+00 4.970813134114201226e+00 5.692247660407878662e+00
-3.875666290892016974e+00 2.203929534468938023e+00 6.015866964645479875e+00 5.128289175623780949e+00
-3.375666290892016974e+00 2.203929534468938023e+00 4.537503223444411482e+00 4.871258324171045651e+00
-2.875666290892016974e+00 2.203929534468938023e+00 4.754660801078268051e+00 5.696457509518857876e+00
-2.375667244566333380e+00 2.203929534468938023e+00 4.530485069620755034e+00 4.558525702756551112e+00
-1.875667244566333380e+00 2.203929534468938023e+00 6.123949317284048455e+00 3.598507433167840830e+00
-1.375667244566333380e+00 2.203929534468938023e+00 4.339868269167301840e+00 3.267508335449551549e+00
-8.756672445663333804e-01 2.203929534468938023e+00 2.911094790511943309e+00 1.663878556224500205e+00
-3.756681982406497866e-01 2.203929534468938023e+00 3.273501706629897257e+00 1.555161751848064489e+00
1.243318017593502134e-01 2.203929534468938023e+00 1.079813835513586229e+00 1.174915748026121864e+00
6.243318017593502134e-01 2.203929534468938023e+00 5.203029082508681125e-01 4.239829555541755890e-01
1.124331801759350213e+00 2.203929534468938023e+00 4.556760230247783872e-01 3.522406049078567469e-01
1.624330848085033807e+00 2.203929534468938023e+00 2.835487154583691272e-01 2.657021239394043999e-01
2.124330848085033807e+00 2.203929534468938023e+00 2.097349095176712641e-01 1.012162005340971754e-01
2.624330848085033807e+00 2.203929534468938023e+00 -9.002542302643504191e-02 8.066934552356636035e-02
-4.375665337217700568e+00 2.213288046292585243e+00 5.112987262242921993e+00 5.368899909387010894e+00
-3.875666290892016974e+00 2.213288046292585243e+00 6.527526021805574175e+00 4.776933329353407309e+00
-3.375666290892016974e+00 2.213288046292585243e+00 4.423866016886003116e+00 4.798116986633141678e+00
-2.875666290892016974e+00 2.213288046292585243e+00 3.795046486595277990e+00 5.201470765482048009e+00
-2.375667244566333380e+00 2.213288046292585243e+00 4.897289634518432244e+00 4.694682505280825424e+00
-1.875667244566333380e+00 2.213288046292585243e+00 5.224498473340075222e+00 3.227394458632234731e+00
-1.375667244566333380e+00 2.213288046292585243e+00 4.530695804875677801e+00 3.397875312593504393e+00
-8.756672445663333804e-01 2.213288046292585243e+00 2.731727059637409916e+00 1.508074364976160764e+00
-3.756681982406497866e-01 2.213288046292585243e+00 2.388184298008651840e+00 1.505893298863111074e+00
1.243318017593502134e-01 2.213288046292585243e+00 1.744183631276085000e+00 1.090040207003737160e+00
6.243318017593502134e-01 2.213288046292585243e+00 1.784161007327128567e-01 3.196474817535588375e-01
1.124331801759350213e+00 2.213288046292585243e+00 6.059603668442723468e-01 3.638962384726961985e-01
1.624330848085033807e+00 2.213288046292585243e+00 9.739824149263538386e-03 2.681133589680208540e-01
2.124330848085033807e+00 2.213288046292585243e+00 2.413912420179593621e-01 1.395774499780582656e-01
2.624330848085033807e+00 2.213288046292585243e+00 -4.914408004859453089e-02 5.733400886201164143e-02
-4.375665337217700568e+00 2.222646558116232463e+00 5.798661360847613189e+00 5.295066496647102383e+00
-3.875666290892016974e+00 2.222646558116232463e+00 5.591045885735537624e+00 4.762613827222648588e+00
-3.375666290892016974e+00 2.222646558116232463e+00 3.750735751275293239e+00 5.440016064714617627e+00
-2.875666290892016974e+00 2.222646558116232463e+00 4.939060254810788031e+00 3.813526203613844423e+00
-2.375667244566333380e+00 2.222646558116232463e+00 5.393446963805010874e+00 4.971127479365866186e+00
-1.875667244566333380e+00 2.222646558116232463e+00 3.419279822160122162e+00 3.342054622648008788e+00
-1.375667244566333380e+00 2.222646558116232463e+00 4.441876751054072869e+00 2.706262957207745234e+00
-8.756672445663333804e-01 2.222646558116232463e+00 3.039562035049455879e+00 1.819213254336538910e+00
-3.756681982406497866e-01 2.222646558116232463e+00 1.878554854400128260e+00 1.439571008212207071e+00
1.243318017593502134e-01 2.222646558116232463e+00 1.543456427107381623e+00 8.833665766841920508e-01
6.243318017593502134e-01 2.222646558116232463e+00 4.537033811320770882e-01 4.183273391116897333e-01
1.124331801759350213e+00 2.222646558116232463e+00 8.427545885201670472e-01 2.938336275836182510e-01
1.624330848085033807e+00 2.222646558116232463e+00 -1.797284361502576311e-01 2.288474926945338606e-01
2.124330848085033807e+00 2.222646558116232463e+00 4.592807036303066942e-02 1.458588425212827278e-01
2.624330848085033807e+00 2.222646558116232463e+00 -1.562237610541302064e-02 5.038078062458149070e-02
-4.375665337217700568e+00 2.232005069939879682e+00 5.555149441720590886e+00 5.183258351129501840e+00
-3.875666290892016974e+00 2.232005069939879682e+00 4.626090085957443421e+00 4.649074988551705090e+00
-3.375666290892016974e+00 2.232005069939879682e+00 4.337131398400918769e+00 5.212986700105377125e+00
-2.875666290892016974e+00 2.232005069939879682e+00 4.455092490653695059e+00 4.156298855314807916e+00
-2.375667244566333380e+00 2.232005069939879682e+00 4.193565950511331408e+00 4.177718080421898961e+00
-1.875667244566333380e+00 2.232005069939879682e+00 4.052744148076731889e+00 3.149183443475933597e+00
-1.375667244566333380e+00 2.232005069939879682e+00 4.201795712202916810e+00 2.724332127376381418e+00
-8.756672445663333804e-01 2.232005069939879682e+00 2.813694361025964596e+00 1.936374941049922915e+00
-3.756681982406497866e-01 2.232005069939879682e+00 2.165365105801134060e+00 1.208074341033583465e+00
1.243318017593502134e-01 2.232005069939879682e+00 1.193785510410355410e+00 6.544574199202074505e-01
6.243318017593502134e-01 2.232005069939879682e+00 4.229228936401007721e-01 5.279103096393509276e-01
1.124331801759350213e+00 2.232005069939879682e+00 5.676311029483245285e-01 2.715069272782129062e-01
1.624330848085033807e+00 2.232005069939879682e+00 7.852649933988745112e-02 1.949976539052616087e-01
2.124330848085033807e+00 2.232005069939879682e+00 -3.366237029147749887e-02 1.137064349645692807e-01
2.624330848085033807e+00 2.232005069939879682e+00 -6.481007690164809765e-02 5.603022432734457853e-02
-4.375665337217700568e+00 2.241363581763526902e+00 4.792408845554473551e+00 4.255884868459823167e+00
-3.875666290892016974e+00 2.241363581763526902e+00 5.235929281554469128e+00 4.134344538014231851e+00
-3.375666290892016974e+00 2.241363581763526902e+00 3.828234018876182532e+00 5.066327617248528092e+00
-2.875666290892016974e+00 2.241363581763526902e+00 4.260735430836291471e+00 3.984210926399767150e+00
-2.375667244566333380e+00 2.241363581763526902e+00 3.800686065576920125e+00 3.566906387841211501e+00
-1.875667244566333380e+00 2.241363581763526902e+00 5.010955443675867649e+00 3.462239557783989063e+00
-1.375667244566333380e+00 2.241363581763526902e+00 3.242382818496283736e+00 2.509103153360946248e+00
-8.756672445663333804e-01 2.241363581763526902e+00 1.948551852762283376e+00 1.623261651945310913e+00
-3.756681982406497866e-01 2.241363581763526902e+00 2.465992426962202444e+00 9.924882612197702958e-01
1.243318017593502134e-01 2.241363581763526902e+00 1.304850186373659682e+00 7.770301927298395306e-01
6.243318017593502134e-01 2.241363581763526902e+00 2.605568484482077007e-01 4.422486597465708491e-01
1.124331801759350213e+00 2.241363581763526902e+00 1.861776006299367126e-01 2.796303268488899429e-01
1.624330848085033807e+00 2.241363581763526902e+00 3.735030490306570639e-01 1.869727480239154194e-01
2.124330848085033807e+00 2.241363581763526902e+00 -1.878993477111406130e-01 9.089238436963474610e-02
2.624330848085033807e+00 2.241363581763526902e+00 2.363376487692232797e-01 6.162317530310467556e-02
-4.375665337217700568e+00 2.250722093587174566e+00 4.752482784250116055e+00 3.730482434470211217e+00
-3.875666290892016974e+00 2.250722093587174566e+00 3.903232459216569694e+00 3.990258167842843484e+00
-3.375666290892016974e+00 2.250722093587174566e+00 3.149879806314008324e+00 4.877025903667979279e+00
-2.875666290892016974e+00 2.250722093587174566e+00 4.565297212123899939e+00 3.590036555528758999e+00
-2.375667244566333380e+00 2.250722093587174566e+00 3.846984552651860234e+00 3.334305780974200051e+00
-1.875667244566333380e+00 2.250722093587174566e+00 5.758489447218350321e+00 3.560850293515230636e+00
-1.375667244566333380e+00 2.250722093587174566e+00 2.695286584239930949e+00 2.225112467716243270e+00
-8.756672445663333804e-01 2.250722093587174566e+00 1.804541795103215662e+00 1.448450610930325899e+00
-3.756681982406497866e-01 2.250722093587174566e+00 2.108372370122324924e+00 1.082394583941609145e+00
1.243318017593502134e-01 2.250722093587174566e+00 4.043390804218309764e-01 6.769972535030228666e-01
6.243318017593502134e-01 2.250722093587174566e+00 1.214400444359610143e+00 4.946250221613296971e-01
1.124331801759350213e+00 2.250722093587174566e+00 -1.742761495680914818e-01 2.500400199435463544e-01
1.624330848085033807e+00 2.250722093587174566e+00 6.923788908609501691e-01 1.505212645604625255e-01
2.124330848085033807e+00 2.250722093587174566e+00 -2.293713786618429284e-01 8.540971904999235254e-02
2.624330848085033807e+00 2.250722093587174566e+00 2.677824530484920196e-01 6.246934142236845733e-02
-4.375665337217700568e+00 2.260080605410821786e+00 3.819461558083610875e+00 3.815225423455819165e+00
-3.875666290892016974e+00 2.260080605410821786e+00 3.448163509610298050e+00 4.033993894139389802e+00
-3.375666290892016974e+00 2.260080605410821786e+00 3.085199138326607748e+00 4.128945228373958720e+00
-2.875666290892016974e+00 2.260080605410821786e+00 4.558353710394171365e+00 3.704577104405229804e+00
-2.375667244566333380e+00 2.260080605410821786e+00 3.572238121740566097e+00 3.050055386157242587e+00
-1.875667244566333380e+00 2.260080605410821786e+00 4.899095999793662948e+00 3.549618874465963803e+00
-1.375667244566333380e+00 2.260080605410821786e+00 3.331496390269111707e+00 2.342864540763482939e+00
-8.756672445663333804e-01 2.260080605410821786e+00 1.712044727704033376e+00 1.340901582154388594e+00
-3.756681982406497866e-01 2.260080605410821786e+00 1.342135658469245207e+00 1.031271446032946182e+00
1.243318017593502134e-01 2.260080605410821786e+00 9.152818105608639954e-01 6.117134418305035792e-01
6.243318017593502134e-01 2.260080605410821786e+00 1.045838028441960388e+00 5.104249196726224902e-01
1.124331801759350213e+00 2.260080605410821786e+00 4.252333721301025382e-01 1.654153833713362387e-01
1.624330848085033807e+00 2.260080605410821786e+00 2.836818120164030788e-01 1.843112814418118028e-01
2.124330848085033807e+00 2.260080605410821786e+00 -7.251189878919561682e-02 7.287182046030031557e-02
2.624330848085033807e+00 2.260080605410821786e+00 5.694470433302117884e-02 6.622766238407476469e-02
-4.375665337217700568e+00 2.269439117234468561e+00 8.823461779974427488e-01 3.394362755528725906e+00
-3.875666290892016974e+00 2.269439117234468561e+00 5.193662628133810522e+00 4.378794965213328005e+00
-3.375666290892016974e+00 2.269439117234468561e+00 3.905009488850612165e+00 3.389128115517370254e+00
-2.875666290892016974e+00 2.269439117234468561e+00 3.719056542298259327e+00 3.538484451244102047e+00
-2.375667244566333380e+00 2.269439117234468561e+00 2.457366604152640299e+00 3.226662966438156310e+00
-1.875667244566333380e+00 2.269439117234468561e+00 4.633944545661083936e+00 3.257720741435921941e+00
-1.375667244566333380e+00 2.269439117234468561e+00 2.682369621706011564e+00 2.023725921011042761e+00
-8.756672445663333804e-01 2.269439117234468561e+00 2.343005653497887142e+00 1.462394281639521232e+00
-3.756681982406497866e-01 2.269439117234468561e+00 1.230542843485587623e+00 8.827703514205915702e-01
1.243318017593502134e-01 2.269439117234468561e+00 1.404873730878418492e+00 6.692293267583862004e-01
6.243318017593502134e-01 2.269439117234468561e+00 5.274087619905030166e-01 4.563556178867002600e-01
1.124331801759350213e+00 2.269439117234468561e+00 6.659436016689340709e-01 1.639536823957495615e-01
1.624330848085033807e+00 2.269439117234468561e+00 7.879750735471156842e-02 2.035086473097458548e-01
2.124330848085033807e+00 2.269439117234468561e+00 -1.097121717799842411e-01 5.219823336785648499e-02
2.624330848085033807e+00 2.269439117234468561e+00 5.973734476511938923e-02 5.399752037085913531e-02
-4.375665337217700568e+00 2.278797629058116225e+00 7.842224941701885221e-01 3.483686680916392664e+00
-3.875666290892016974e+00 2.278797629058116225e+00 4.122769660793760060e+00 3.910169524008824116e+00
-3.375666290892016974e+00 2.278797629058116225e+00 4.377642025117701507e+00 2.991195963655897572e+00
-2.875666290892016974e+00 2.278797629058116225e+00 2.675692698185748064e+00 3.670529196443890196e+00
-2.375667244566333380e+00 2.278797629058116225e+00 3.510329302451069999e+00 3.283566425913624798e+00
-1.875667244566333380e+00 2.278797629058116225e+00 3.270394615097244273e+00 2.738067252951724040e+00
-1.375667244566333380e+00 2.278797629058116225e+00 2.934299281868943066e+00 1.823822823888289202e+00
-8.756672445663333804e-01 2.278797629058116225e+00 2.665423095239612294e+00 1.686534100992391538e+00
-3.756681982406497866e-01 2.278797629058116225e+00 1.204808438125471781e+00 6.794900824419993768e-01
1.243318017593502134e-01 2.278797629058116225e+00 9.844793018824666841e-01 7.251403420598752092e-01
6.243318017593502134e-01 2.278797629058116225e+00 5.834989090380038324e-01 3.651644480183695030e-01
1.124331801759350213e+00 2.278797629058116225e+00 2.973510084265670317e-01 2.551428469825451906e-01
1.624330848085033807e+00 2.278797629058116225e+00 5.236319190618193842e-01 1.208140675589847723e-01
2.124330848085033807e+00 2.278797629058116225e+00 -2.004902214076408618e-01 6.649138162174500488e-02
2.624330848085033807e+00 2.278797629058116225e+00 -1.785506395311826922e-02 5.314398276405531835e-02
-4.375665337217700568e+00 2.288156140881763445e+00 2.844169702994579385e+00 3.708896929003318466e+00
-3.875666290892016974e+00 2.288156140881763445e+00 3.159146971236840074e+00 3.469651280648493596e+00
-3.375666290892016974e+00 2.288156140881763445e+00 3.544431706642065194e+00 3.334026060779278655e+00
-2.875666290892016974e+00 2.288156140881763445e+00 2.762613169536197510e+00 3.194969880032633824e+00
-2.375667244566333380e+00 2.288156140881763445e+00 3.714106996503357738e+00 3.274027101345664992e+00
-1.875667244566333380e+00 2.288156140881763445e+00 1.892675876027419379e+00 2.687067451760616787e+00
-1.375667244566333380e+00 2.288156140881763445e+00 4.297189888212569642e+00 1.692123076252310510e+00
-8.756672445663333804e-01 2.288156140881763445e+00 2.167343521734748091e+00 1.428877029102731733e+00
-3.756681982406497866e-01 2.288156140881763445e+00 1.303968350818422772e+00 8.268112278431601903e-01
1.243318017593502134e-01 2.288156140881763445e+00 1.140855183549583929e+00 7.676954982146954043e-01
6.243318017593502134e-01 2.288156140881763445e+00 1.319436118030849203e-01 1.863891343200261008e-01
1.124331801759350213e+00 2.288156140881763445e+00 3.773165046138639012e-01 2.420583505739692665e-01
1.624330848085033807e+00 2.288156140881763445e+00 2.693946207933327619e-01 1.370092718593227121e-01
2.124330848085033807e+00 2.288156140881763445e+00 -1.419623992805072177e-01 7.134908009834683984e-02
2.624330848085033807e+00 2.288156140881763445e+00 -4.303399950634892446e-02 4.918599971784177322e-02
-4.375665337217700568e+00 2.297514652705410665e+00 3.448169801623888198e+00 3.427567809935691656e+00
-3.875666290892016974e+00 2.297514652705410665e+00 3.190060979833592381e+00 3.338423483680566406e+00
-3.375666290892016974e+00 2.297514652705410665e+00 2.693572434929312198e+00 3.432242816064289936e+00
-2.875666290892016974e+00 2.297514652705410665e+00 3.160633892254431476e+00 3.070405211002379176e+00
-2.375667244566333380e+00 2.297514652705410665e+00 3.711207522539049730e+00 2.874833757875078888e+00
-1.875667244566333380e+00 2.297514652705410665e+00 1.956182685765805118e+00 2.399160248944706364e+00
-1.375667244566333380e+00 2.297514652705410665e+00 3.290289049256833742e+00 1.780123617027201011e+00
-8.756672445663333804e-01 2.297514652705410665e+00 1.857093434273491050e+00 1.313645753446708087e+00
-3.756681982406497866e-01 2.297514652705410665e+00 2.610445980872626581e+00 8.935842665407355279e-01
1.243318017593502134e-01 2.297514652705410665e+00 2.728979122745950892e-01 5.637100468376935458e-01
6.243318017593502134e-01 2.297514652705410665e+00 2.598347073172292410e-01 2.364149289107048968e-01
1.124331801759350213e+00 2.297514652705410665e+00 2.807211390363773540e-01 1.735513116478460682e-01
1.624330848085033807e+00 2.297514652705410665e+00 -6.540094239533111864e-02 1.294648264833874185e-01
2.124330848085033807e+00 2.297514652705410665e+00 9.090298369098040454e-02 8.885309566922444668e-02
2.624330848085033807e+00 2.297514652705410665e+00 -1.305169284016459708e-01 2.076237607669430968e-02
-4.375665337217700568e+00 2.306873164529058329e+00 2.351722365736646392e+00 3.224381438125023536e+00
-3.875666290892016974e+00 2.306873164529058329e+00 3.367502645723075450e+00 2.938023257649193365e+00
-3.375666290892016974e+00 2.306873164529058329e+00 1.870020540781048846e+00 3.514515957290683890e+00
-2.875666290892016974e+00 2.306873164529058329e+00 3.552493543397421405e+00 3.008778700339552969e+00
-2.375667244566333380e+00 2.306873164529058329e+00 4.421918447826064025e+00 2.458703664190998950e+00
-1.875667244566333380e+00 2.306873164529058329e+00 2.161676867393645285e+00 1.971683237020832813e+00
-1.375667244566333380e+00 2.306873164529058329e+00 1.789640654087032656e+00 2.132450336504685851e+00
-8.756672445663333804e-01 2.306873164529058329e+00 2.484643794417224161e+00 1.275556455107692333e+00
-3.756681982406497866e-01 2.306873164529058329e+00 2.140022820533912462e+00 7.305338476834601913e-01
1.243318017593502134e-01 2.306873164529058329e+00 -1.115914767251076634e-01 4.999657718818422691e-01
6.243318017593502134e-01 2.306873164529058329e+00 6.765010356087951537e-01 2.366565252560989541e-01
1.124331801759350213e+00 2.306873164529058329e+00 6.661798769376012230e-02 1.990652221670142497e-01
1.624330848085033807e+00 2.306873164529058329e+00 -2.145206517888980924e-01 6.092933487596829262e-02
2.124330848085033807e+00 2.306873164529058329e+00 3.492857045824575568e-01 1.103658539961177160e-01
2.624330848085033807e+00 2.306873164529058329e+00 -2.187952595861560878e-01 1.940883148144664436e-02
-4.375665337217700568e+00 2.316231676352705104e+00 2.384672510564680881e+00 2.604975675323935924e+00
-3.875666290892016974e+00 2.316231676352705104e+00 3.895376391417085138e+00 2.936081297610027452e+00
-3.375666290892016974e+00 2.316231676352705104e+00 1.605597191647908151e+00 3.533332360341418621e+00
-2.875666290892016974e+00 2.316231676352705104e+00 3.896325180276626998e+00 2.590438208798431674e+00
-2.375667244566333380e+00 2.316231676352705104e+00 3.133381913140194541e+00 2.562525543756929203e+00
-1.875667244566333380e+00 2.316231676352705104e+00 2.591540379129129601e+00 2.062100548834580493e+00
-1.375667244566333380e+00 2.316231676352705104e+00 2.001302892943822798e+00 1.601800880823202489e+00
-8.756672445663333804e-01 2.316231676352705104e+00 2.401753554371342414e+00 1.413218694913232376e+00
-3.756681982406497866e-01 2.316231676352705104e+00 1.226023542132333999e+00 7.031350477140398958e-01
1.243318017593502134e-01 2.316231676352705104e+00 4.882268367757848782e-01 4.470310952350664557e-01
6.243318017593502134e-01 2.316231676352705104e+00 3.570366126412943264e-01 2.817018257381165292e-01
1.124331801759350213e+00 2.316231676352705104e+00 3.145718098398640472e-01 1.799877948085443213e-01
1.624330848085033807e+00 2.316231676352705104e+00 -3.202654064559264935e-01 1.035424371195910048e-01
2.124330848085033807e+00 2.316231676352705104e+00 3.087595638246640739e-01 7.981481637586508582e-02
2.624330848085033807e+00 2.316231676352705104e+00 -9.616858866945317275e-02 2.349190348453703697e-02
-4.375665337217700568e+00 2.325590188176352768e+00 3.231791312769261015e+00 2.530232096784085005e+00
-3.875666290892016974e+00 2.325590188176352768e+00 2.857353000758701800e+00 3.093278824401394012e+00
-3.375666290892016974e+00 2.325590188176352768e+00 2.586766843897838619e+00 3.345965745969718963e+00
-2.875666290892016974e+00 2.325590188176352768e+00 3.168908242281858634e+00 2.218009673229104362e+00
-2.375667244566333380e+00 2.325590188176352768e+00 2.557231063323041731e+00 2.704216902820983037e+00
-1.875667244566333380e+00 2.325590188176352768e+00 2.963110400608164330e+00 2.203101724919691584e+00
-1.375667244566333380e+00 2.325590188176352768e+00 1.596840251565964097e+00 1.261357678631786605e+00
-8.756672445663333804e-01 2.325590188176352768e+00 1.869332061101904419e+00 1.310930923194051356e+00
-3.756681982406497866e-01 2.325590188176352768e+00 1.218591042180561246e+00 6.338473996886437867e-01
1.243318017593502134e-01 2.325590188176352768e+00 1.228595208755577595e+00 4.585097105452769495e-01
6.243318017593502134e-01 2.325590188176352768e+00 6.431186377071471116e-02 3.513944389764754872e-01
1.124331801759350213e+00 2.325590188176352768e+00 3.458550007949043326e-01 1.465470007546234577e-01
1.624330848085033807e+00 2.325590188176352768e+00 -1.270755122352138777e-01 1.148575494054633328e-01
2.124330848085033807e+00 2.325590188176352768e+00 1.767981279075902246e-01 7.723425032605529816e-02
2.624330848085033807e+00 2.325590188176352768e+00 -1.048045225150101914e-02 1.390404042572821082e-02
-4.375665337217700568e+00 2.334948699999999988e+00 3.420811213717865673e+00 2.795473446201107048e+00
-3.875666290892016974e+00 2.334948699999999988e+00 1.718058482431918277e+00 3.057308169824687116e+00
-3.375666290892016974e+00 2.334948699999999988e+00 2.249929648200853283e+00 2.946328587417564204e+00
-2.875666290892016974e+00 2.334948699999999988e+00 3.268711386949566311e+00 2.327626278348184474e+00
-2.375667244566333380e+00 2.334948699999999988e+00 2.762668829845855711e+00 2.965797828892052568e+00
-1.875667244566333380e+00 2.334948699999999988e+00 2.950162847724283832e+00 1.422628175071333656e+00
-1.375667244566333380e+00 2.334948699999999988e+00 8.647688978956983297e-01 1.660282451530343151e+00
-8.756672445663333804e-01 2.334948699999999988e+00 2.526387781391777665e+00 1.090452412072326904e+00
-3.756681982406497866e-01 2.334948699999999988e+00 1.105832737572228330e+00 5.635145898106767026e-01
1.243318017593502134e-01 2.334948699999999988e+00 1.096266745510261931e+00 4.490895187993503290e-01
6.243318017593502134e-01 2.334948699999999988e+00 -2.623483102601637529e-01 3.681841533852566184e-01
1.124331801759350213e+00 2.334948699999999988e+00 2.307804033301295021e-01 1.133122113033065842e-01
1.624330848085033807e+00 2.334948699999999988e+00 1.776889502580049629e-01 1.369728269932652676e-01
2.124330848085033807e+00 2.334948699999999988e+00 1.561653913153814577e-01 6.477361708053794298e-02
2.624330848085033807e+00 2.334948699999999988e+00 -3.596227877326010902e-02 1.036266661382457925e-02
-4.375665337217700568e+00 2.344307211823646764e+00 3.698642160433465609e+00 2.616891780916661858e+00
-3.875666290892016974e+00 2.344307211823646764e+00 2.056295097882476774e+00 2.819282721753526122e+00
-3.375666290892016974e+00 2.344307211823646764e+00 1.359978508744877024e+00 2.788504671352899589e+00
-2.875666290892016974e+00 2.344307211823646764e+00 4.005021340388953632e+00 2.261121943137450963e+00
-2.375667244566333380e+00 2.344307211823646764e+00 2.986958371639214960e+00 2.667816600763654122e+00
-1.875667244566333380e+00 2.344307211823646764e+00 2.147536772715370912e+00 1.369605599199501311e+00
-1.375667244566333380e+00 2.344307211823646764e+00 1.433932199630580717e+00 1.620149507665390232e+00
-8.756672445663333804e-01 2.344307211823646764e+00 1.512687851242634274e+00 9.954697709179789467e-01
-3.756681982406497866e-01 2.344307211823646764e+00 1.787372753813068815e+00 6.378251357784879838e-01
1.243318017593502134e-01 2.344307211823646764e+00 4.374789280743954789e-01 3.223741008405484054e-01
6.243318017593502134e-01 2.344307211823646764e+00 -2.381883046075695121e-01 3.815016674374394623e-01
1.124331801759350213e+00 2.344307211823646764e+00 1.488676968056499017e-01 1.111936664151128018e-01
1.624330848085033807e+00 2.344307211823646764e+00 3.410751326088375945e-01 1.598881570121448714e-01
2.124330848085033807e+00 2.344307211823646764e+00 4.424011305964729857e-02 1.897410285915497596e-02
2.624330848085033807e+00 2.344307211823646764e+00 3.538609313754507296e-02 1.895641617859651282e-02
-4.375665337217700568e+00 2.353665723647294872e+00 3.382662284657034668e+00 2.309514506858925564e+00
-3.875666290892016974e+00 2.353665723647294872e+00 1.982540827503839420e+00 2.716888418939464422e+00
-3.375666290892016974e+00 2.353665723647294872e+00 1.832114545010506745e+00 2.753178578444716695e+00
-2.875666290892016974e+00 2.353665723647294872e+00 3.510910026164391073e+00 1.834547494917069921e+00
-2.375667244566333380e+00 2.353665723647294872e+00 2.202394688517258725e+00 2.119096280357856354e+00
-1.875667244566333380e+00 2.353665723647294872e+00 1.814757856830768068e+00 1.827554313233978434e+00
-1.375667244566333380e+00 2.353665723647294872e+00 2.411641546898426469e+00 1.532646034023372961e+00
-8.756672445663333804e-01 2.353665723647294872e+00 4.107793922682332899e-01 6.952356758721557339e-01
-3.756681982406497866e-01 2.353665723647294872e+00 1.811382807606741308e+00 8.396025482184538147e-01
1.243318017593502134e-01 2.353665723647294872e+00 7.690060392359475694e-01 3.317533391145580102e-01
6.243318017593502134e-01 2.353665723647294872e+00 4.397075155765555743e-01 2.183535588357445045e-01
1.124331801759350213e+00 2.353665723647294872e+00 -2.697547524307339906e-01 2.081970390807729443e-01
1.624330848085033807e+00 2.353665723647294872e+00 2.681878205901902512e-01 8.089660637625292749e-02
2.124330848085033807e+00 2.353665723647294872e+00 -1.280069559618403352e-01 2.262880783098527096e-02
2.624330848085033807e+00 2.353665723647294872e+00 1.668791184316127663e-01 4.373603511648788134e-02
-4.375665337217700568e+00 2.363024235470941647e+00 2.639054119581764724e+00 2.286935545051969054e+00
-3.875666290892016974e+00 2.363024235470941647e+00 2.260524958687562425e+00 2.563513639767666774e+00
-3.375666290892016974e+00 2.363024235470941647e+00 1.551872121494511925e+00 2.593549754511839112e+00
-2.875666290892016974e+00 2.363024235470941647e+00 2.949815767859398807e+00 1.761191471437587808e+00
-2.375667244566333380e+00 2.363024235470941647e+00 1.665140420688050016e+00 2.328393949714051114e+00
-1.875667244566333380e+00 2.363024235470941647e+00 2.097883425858579898e+00 1.605766736830539054e+00
-1.375667244566333380e+00 2.363024235470941647e+00 2.506423585095853390e+00 1.305823516975618270e+00
-8.756672445663333804e-01 2.363024235470941647e+00 9.768178787342015612e-01 7.566087715503344580e-01
-3.756681982406497866e-01 2.363024235470941647e+00 9.226040344578739782e-01 7.524519567382350616e-01
1.243318017593502134e-01 2.363024235470941647e+00 7.749680526182166629e-01 4.292637414924410089e-01
6.243318017593502134e-01 2.363024235470941647e+00 9.685890064616274886e-01 1.039684278752392999e-01
1.124331801759350213e+00 2.363024235470941647e+00 -3.802232139833632285e-01 1.931338946686879388e-01
1.624330848085033807e+00 2.363024235470941647e+00 1.026191216005225559e-01 5.265427416671761979e-02
2.124330848085033807e+00 2.363024235470941647e+00 -1.134497910018974487e-01 3.819452550147201669e-02
2.624330848085033807e+00 2.363024235470941647e+00 7.983840195062651135e-02 5.124429062004517282e-02
-4.375665337217700568e+00 2.372382747294588867e+00 1.752382144685693977e+00 2.219178122978819445e+00
-3.875666290892016974e+00 2.372382747294588867e+00 2.470586414886171589e+00 2.457914749566065371e+00
-3.375666290892016974e+00 2.372382747294588867e+00 1.524195598716367561e+00 2.317019789803758556e+00
-2.875666290892016974e+00 2.372382747294588867e+00 2.693277770451746544e+00 1.869685954131723671e+00
-2.375667244566333380e+00 2.372382747294588867e+00 2.100663910170699644e+00 2.205430640187375779e+00
-1.875667244566333380e+00 2.372382747294588867e+00 2.105595275206697092e+00 1.504438020252747643e+00
-1.375667244566333380e+00 2.372382747294588867e+00 1.801942384106672179e+00 1.331165024481715697e+00
-8.756672445663333804e-01 2.372382747294588867e+00 1.170353405974762673e+00 7.858906308883494285e-01
-3.756681982406497866e-01 2.372382747294588867e+00 9.237575819803036659e-01 4.660368858689050708e-01
1.243318017593502134e-01 2.372382747294588867e+00 7.690532756147545612e-01 5.014401666171401928e-01
6.243318017593502134e-01 2.372382747294588867e+00 4.511293807587178906e-01 1.099154414324592932e-01
1.124331801759350213e+00 2.372382747294588867e+00 -2.805009094797660321e-02 1.329397960658805500e-01
1.624330848085033807e+00 2.372382747294588867e+00 7.313136391905805667e-02 8.215508210844348069e-02
2.124330848085033807e+00 2.372382747294588867e+00 3.066231577846769904e-02 2.613703763725414714e-02
2.624330848085033807e+00 2.372382747294588867e+00 -1.409230146985926586e-02 4.038261800952117064e-02
-4.375665337217700568e+00 2.381741259118236531e+00 2.111700891280815728e+00 2.091676824949913360e+00
-3.875666290892016974e+00 2.381741259118236531e+00 1.472898797200287158e+00 2.387988656273889898e+00
-3.375666290892016974e+00 2.381741259118236531e+00 2.743035706745669877e+00 2.070503824835424389e+00
-2.875666290892016974e+00 2.381741259118236531e+00 1.929754250374307922e+00 1.760891546561619725e+00
-2.375667244566333380e+00 2.381741259118236531e+00 2.134750043780955231e+00 2.001077170739629985e+00
-1.875667244566333380e+00 2.381741259118236531e+00 1.814577638046978247e+00 1.485301253544736744e+00
-1.375667244566333380e+00 2.381741259118236531e+00 1.564517554090463225e+00 1.349167188341877655e+00
-8.756672445663333804e-01 2.381741259118236531e+00 1.220204843724919330e+00 6.603412654223289602e-01
-3.756681982406497866e-01 2.381741259118236531e+00 1.384811399692378098e+00 5.377307425270794194e-01
1.243318017593502134e-01 2.381741259118236531e+00 8.256298806839018622e-01 4.205140137783497933e-01
6.243318017593502134e-01 2.381741259118236531e+00 3.072287885394846541e-01 1.147298395143276362e-01
1.124331801759350213e+00 2.381741259118236531e+00 -3.227206209595337993e-01 1.002253825247470392e-01
1.624330848085033807e+00 2.381741259118236531e+00 3.990366507848139982e-02 1.032446669770269582e-01
2.124330848085033807e+00 2.381741259118236531e+00 6.142973147625187258e-02 2.893052314668173933e-02
2.624330848085033807e+00 2.381741259118236531e+00 6.240360512255940101e-02 3.139203130258557545e-02
-4.375665337217700568e+00 2.391099770941883307e+00 2.478353053594641864e+00 2.099073968999621620e+00
-3.875666290892016974e+00 2.391099770941883307e+00 1.233237809769807125e+00 2.531011970814732059e+00
-3.375666290892016974e+00 2.391099770941883307e+00 3.034606904425530161e+00 1.883976408792046087e+00
-2.875666290892016974e+00 2.391099770941883307e+00 1.266771515668629666e+00 1.512500399020894060e+00
-2.375667244566333380e+00 2.391099770941883307e+00 1.294868292623790884e+00 2.182218018760316625e+00
-1.875667244566333380e+00 2.391099770941883307e+00 2.656232262743625228e+00 1.286169151271419286e+00
-1.375667244566333380e+00 2.391099770941883307e+00 1.715970425596250237e+00 1.236147471948070953e+00
-8.756672445663333804e-01 2.391099770941883307e+00 1.467502479243626867e+00 5.988731916105177744e-01
-3.756681982406497866e-01 2.391099770941883307e+00 1.211075450299539336e+00 6.036273663999012218e-01
1.243318017593502134e-01 2.391099770941883307e+00 4.582467730374964465e-01 2.923051209336454126e-01
6.243318017593502134e-01 2.391099770941883307e+00 4.544778044632639125e-01 1.869230135820652006e-01
1.124331801759350213e+00 2.391099770941883307e+00 -4.037594559126123639e-01 9.408831173894990907e-02
1.624330848085033807e+00 2.391099770941883307e+00 -1.050192287249186902e-02 8.906523948713120087e-02
2.124330848085033807e+00 2.391099770941883307e+00 1.528134950429424835e-02 3.322537116569829890e-02
2.624330848085033807e+00 2.391099770941883307e+00 5.003889301012402757e-02 2.684726192504692174e-02
-4.375665337217700568e+00 2.400458282765531415e+00 2.932415415239618905e+00 2.065513816257445345e+00
-3.875666290892016974e+00 2.400458282765531415e+00 9.670739841949492765e-01 2.564356251784041252e+00
-3.375666290892016974e+00 2.400458282765531415e+00 2.642348574801834271e+00 1.476842004913119677e+00
-2.875666290892016974e+00 2.400458282765531415e+00 1.835604175372828717e+00 1.804579065057955622e+00
-2.375667244566333380e+00 2.400458282765531415e+00 1.411615726460698994e+00 1.907509998561064846e+00
-1.875667244566333380e+00 2.400458282765531415e+00 2.065505442187602014e+00 1.325283013849271052e+00
-1.375667244566333380e+00 2.400458282765531415e+00 1.990777065906087939e+00 1.251815059983215184e+00
-8.756672445663333804e-01 2.400458282765531415e+00 1.295874881405961743e+00 5.313851759144605502e-01
-3.756681982406497866e-01 2.400458282765531415e+00 7.828390232140119975e-01 4.546832850470295395e-01
1.243318017593502134e-01 2.400458282765531415e+00 2.934727200153577353e-01 3.290924379918389042e-01
6.243318017593502134e-01 2.400458282765531415e+00 4.656456886997679123e-01 2.119561746332383478e-01
1.124331801759350213e+00 2.400458282765531415e+00 -1.626738740558842169e-02 8.211262295179612425e-02
1.624330848085033807e+00 2.400458282765531415e+00 1.327673214966655080e-01 7.521403915147298336e-02
2.124330848085033807e+00 2.400458282765531415e+00 -5.242518615951347050e-02 2.545357453572092560e-02
2.624330848085033807e+00 2.400458282765531415e+00 1.687552519869195758e-02 2.627717823563543303e-02
-4.375665337217700568e+00 2.409816794589178190e+00 3.460400187268943384e+00 2.083929533440433968e+00
-3.875666290892016974e+00 2.409816794589178190e+00 5.884161257652285038e-01 2.101641107483407378e+00
-3.375666290892016974e+00 2.409816794589178190e+00 2.832492875407039534e+00 1.336122712422164627e+00
-2.875666290892016974e+00 2.409816794589178190e+00 2.083151162405082246e+00 2.133742352412402621e+00
-2.375667244566333380e+00 2.409816794589178190e+00 1.693177245384035468e+00 1.521564159635374835e+00
-1.875667244566333380e+00 2.409816794589178190e+00 1.167946763722841563e+00 1.344388908890082224e+00
-1.375667244566333380e+00 2.409816794589178190e+00 1.201514150364081379e+00 1.098904302287755375e+00
-8.756672445663333804e-01 2.409816794589178190e+00 1.819548533592105111e+00 6.789490315848996094e-01
-3.756681982406497866e-01 2.409816794589178190e+00 8.559677252249964230e-01 4.230185299935835253e-01
1.243318017593502134e-01 2.409816794589178190e+00 9.379115743949888173e-02 3.575880354162806474e-01
6.243318017593502134e-01 2.409816794589178190e+00 5.590446492431727643e-01 1.835955592952691340e-01
1.124331801759350213e+00 2.409816794589178190e+00 2.389206242915837830e-01 7.164420684067680789e-02
1.624330848085033807e+00 2.409816794589178190e+00 -1.057618693903462359e-01 6.749059657343650653e-02
2.124330848085033807e+00 2.409816794589178190e+00 -1.616663528100231034e-02 1.411821824478501179e-02
2.624330848085033807e+00 2.409816794589178190e+00 1.153878255244055948e-02 3.085431525913062342e-02
-4.375665337217700568e+00 2.419175306412825854e+00 2.983239464488118386e+00 2.012881519901170257e+00
-3.875666290892016974e+00 2.419175306412825854e+00 1.189331298973167472e+00 2.094101355634176986e+00
-3.375666290892016974e+00 2.419175306412825854e+00 2.455968934506434831e+00 1.701685016661321770e+00
-2.875666290892016974e+00 2.419175306412825854e+00 1.840490264999877557e+00 1.627470724145095859e+00
-2.375667244566333380e+00 2.419175306412825854e+00 1.515406313662275517e+00 1.455861094564466107e+00
-1.875667244566333380e+00 2.419175306412825854e+00 1.563970645948421501e+00 1.465257909560577776e+00
-1.375667244566333380e+00 2.419175306412825854e+00 8.166741847991327852e-01 8.754466513684557860e-01
-8.756672445663333804e-01 2.419175306412825854e+00 1.795890398316170034e+00 8.698660250894615364e-01
-3.756681982406497866e-01 2.419175306412825854e+00 7.542343290026594094e-01 2.091803448734434467e-01
1.243318017593502134e-01 2.419175306412825854e+00 4.573970094105688777e-01 4.580874712721748621e-01
6.243318017593502134e-01 2.419175306412825854e+00 2.698295435605135850e-01 1.312442504057790560e-01
1.124331801759350213e+00 2.419175306412825854e+00 3.069961433378561311e-01 1.029231964247290659e-01
1.624330848085033807e+00 2.419175306412825854e+00 -3.715421281167627932e-01 5.317342667403680140e-02
2.124330848085033807e+00 2.419175306412825854e+00 1.446400384654280835e-01 1.403870307450293814e-02
2.624330848085033807e+00 2.419175306412825854e+00 -4.918380324550970101e-02 2.675909657935790151e-02
-4.375665337217700568e+00 2.428533818236473074e+00 2.483378997076023165e+00 1.807218753462952687e+00
-3.875666290892016974e+00 2.428533818236473074e+00 1.694388730531022125e+00 2.152733770325596208e+00
-3.375666290892016974e+00 2.428533818236473074e+00 1.968993153199246171e+00 1.678153780756676205e+00
-2.875666290892016974e+00 2.428533818236473074e+00 1.486445619025282827e+00 1.374682870976561722e+00
-2.375667244566333380e+00 2.428533818236473074e+00 1.707323140371249659e+00 1.603587541889376578e+00
-1.875667244566333380e+00 2.428533818236473074e+00 1.363072608275039066e+00 1.527442374038771922e+00
-1.375667244566333380e+00 2.428533818236473074e+00 1.593899528178442049e+00 6.235886228216375171e-01
-8.756672445663333804e-01 2.428533818236473074e+00 1.088468185606815242e+00 9.417938056273993386e-01
-3.756681982406497866e-01 2.428533818236473074e+00 6.357689003594823030e-01 7.797415075989604094e-02
1.243318017593502134e-01 2.428533818236473074e+00 4.079268319759036809e-01 4.261314370051894618e-01
6.243318017593502134e-01 2.428533818236473074e+00 4.265820341525797810e-01 6.610966073320904968e-02
1.124331801759350213e+00 2.428533818236473074e+00 1.231242598100110441e-01 1.252505728151306619e-01
1.624330848085033807e+00 2.428533818236473074e+00 -2.176438922587487501e-01 4.226924218584737075e-02
2.124330848085033807e+00 2.428533818236473074e+00 3.768348416616907476e-02 3.300781249995613648e-02
2.624330848085033807e+00 2.428533818236473074e+00 3.880280015770801866e-02 6.733561637967454792e-03
-4.375665337217700568e+00 2.437892330060119850e+00 1.767836254780949856e+00 1.512051191320069377e+00
-3.875666290892016974e+00 2.437892330060119850e+00 1.892683315625484974e+00 1.929699076476744768e+00
-3.375666290892016974e+00 2.437892330060119850e+00 1.488178594713682079e+00 1.605263564098281970e+00
-2.875666290892016974e+00 2.437892330060119850e+00 1.735875361015704943e+00 1.476321814004292854e+00
-2.375667244566333380e+00 2.437892330060119850e+00 1.750857076745262253e+00 1.564184233486745734e+00
-1.875667244566333380e+00 2.437892330060119850e+00 8.279866167608379568e-01 1.206078732379998630e+00
-1.375667244566333380e+00 2.437892330060119850e+00 2.444008572697333737e+00 9.230207721509285923e-01
-8.756672445663333804e-01 2.437892330060119850e+00 6.352225230163039971e-01 6.653352902618002718e-01
-3.756681982406497866e-01 2.437892330060119850e+00 3.530678479579784090e-01 2.787108739918298106e-01
1.243318017593502134e-01 2.437892330060119850e+00 4.908991889557112742e-01 2.780918495897830023e-01
6.243318017593502134e-01 2.437892330060119850e+00 3.932686746825713731e-01 1.207064657306895772e-01
1.124331801759350213e+00 2.437892330060119850e+00 7.465862856181282314e-02 1.152079060187227166e-01
1.624330848085033807e+00 2.437892330060119850e+00 -2.297188905254836377e-02 2.039063000056184211e-02
2.124330848085033807e+00 2.437892330060119850e+00 -8.907847782845879081e-02 3.159985182834943590e-02
2.624330848085033807e+00 2.437892330060119850e+00 4.950191821651560992e-02 1.218608899839861495e-02
-4.375665337217700568e+00 2.447250841883767958e+00 1.398643291802917910e+00 1.391547392709223452e+00
-3.875666290892016974e+00 2.447250841883767958e+00 2.007228614480123241e+00 1.897596970611991285e+00
-3.375666290892016974e+00 2.447250841883767958e+00 9.855672776346912078e-01 1.631165661540272538e+00
-2.875666290892016974e+00 2.447250841883767958e+00 1.823750515935363969e+00 1.355169378689350612e+00
-2.375667244566333380e+00 2.447250841883767958e+00 1.142977289495718640e+00 1.539390862565190643e+00
-1.875667244566333380e+00 2.447250841883767958e+00 2.096461090123610038e+00 9.001966893711971229e-01
-1.375667244566333380e+00 2.447250841883767958e+00 1.559061106155000154e+00 1.055645260435334132e+00
-8.756672445663333804e-01 2.447250841883767958e+00 6.156035463779199191e-01 5.694437794581583834e-01
-3.756681982406497866e-01 2.447250841883767958e+00 4.717288067209203239e-01 3.269756707477038393e-01
1.243318017593502134e-01 2.447250841883767958e+00 7.509561610886774652e-01 2.845232608874115332e-01
6.243318017593502134e-01 2.447250841883767958e+00 -1.393630090880371708e-01 1.376281164981902894e-01
1.124331801759350213e+00 2.447250841883767958e+00 3.333683761029179043e-02 9.146911687689811277e-02
1.624330848085033807e+00 2.447250841883767958e+00 1.872377174966767255e-01 3.824767081364798677e-02
2.124330848085033807e+00 2.447250841883767958e+00 -3.872587297422373787e-02 9.001176555117373565e-03
2.624330848085033807e+00 2.447250841883767958e+00 -3.352482862003024460e-03 2.710068014180785911e-02
-4.375665337217700568e+00 2.456609353707414733e+00 2.441637421834793376e+00 1.560188218391043824e+00
-3.875666290892016974e+00 2.456609353707414733e+00 1.527784613752327880e+00 1.759672791937208158e+00
-3.375666290892016974e+00 2.456609353707414733e+00 2.162851874868885638e+00 1.339548759625000862e+00
-2.875666290892016974e+00 2.456609353707414733e+00 6.582155144725014839e-01 1.393936551604781915e+00
-2.375667244566333380e+00 2.456609353707414733e+00 1.445256128574588628e+00 1.180772662318908761e+00
-1.875667244566333380e+00 2.456609353707414733e+00 1.908221195693463379e+00 1.020954479360564493e+00
-1.375667244566333380e+00 2.456609353707414733e+00 1.120174074896793215e+00 9.716360553049110393e-01
-8.756672445663333804e-01 2.456609353707414733e+00 5.515322692442354846e-01 6.053221456421954416e-01
-3.756681982406497866e-01 2.456609353707414733e+00 9.853103660595451396e-01 2.763162098666041011e-01
1.243318017593502134e-01 2.456609353707414733e+00 4.257265550234502482e-01 2.416538062786435515e-01
6.243318017593502134e-01 2.456609353707414733e+00 -2.717403771936828527e-02 1.353983146226747369e-01
1.124331801759350213e+00 2.456609353707414733e+00 -8.001243392119952724e-02 7.196681663534312823e-02
1.624330848085033807e+00 2.456609353707414733e+00 2.597887835702527015e-01 5.979152677116757880e-02
2.124330848085033807e+00 2.456609353707414733e+00 -2.534985375883232542e-02 1.048018149009024257e-02
2.624330848085033807e+00 2.456609353707414733e+00 2.167003418699153805e-02 1.488666554228768209e-02
-4.375665337217700568e+00 2.465967865531061953e+00 2.461039279574393834e+00 1.480855277910129164e+00
-3.875666290892016974e+00 2.465967865531061953e+00 1.800765101573940541e+00 1.677843266085221607e+00
-3.375666290892016974e+00 2.465967865531061953e+00 2.400941401943136544e+00 1.272328120641424087e+00
-2.875666290892016974e+00 2.465967865531061953e+00 7.219057904822522298e-01 1.430793798559029995e+00
-2.375667244566333380e+00 2.465967865531061953e+00 1.474108724940517590e+00 9.310092792709652176e-01
-1.875667244566333380e+00 2.465967865531061953e+00 1.400705536607098178e+00 1.137363645522863731e+00
-1.375667244566333380e+00 2.465967865531061953e+00 1.333271709418524686e+00 8.777685432082737993e-01
-8.756672445663333804e-01 2.465967865531061953e+00 2.693297988419356970e-01 3.603218774580279060e-01
-3.756681982406497866e-01 2.465967865531061953e+00 9.411377299717066380e-01 4.923254065831516590e-01
1.243318017593502134e-01 2.465967865531061953e+00 5.087762371255623028e-01 1.468273832010406343e-01
6.243318017593502134e-01 2.465967865531061953e+00 1.140770384198512843e-01 1.334916730505450178e-01
1.124331801759350213e+00 2.465967865531061953e+00 -1.877755854866085261e-02 6.461867090899366117e-02
1.624330848085033807e+00 2.465967865531061953e+00 1.113317622692827358e-01 4.015937484695800835e-02
2.124330848085033807e+00 2.465967865531061953e+00 3.855469037925247228e-02 3.015264246953447760e-02
2.624330848085033807e+00 2.465967865531061953e+00 -4.421200383267295114e-02 1.483015465233555852e-04
-4.375665337217700568e+00 2.475326377354709617e+00 2.600476437200314628e+00 1.326400844451454342e+00
-3.875666290892016974e+00 2.475326377354709617e+00 1.024897002166565541e+00 1.503714458817013044e+00
-3.375666290892016974e+00 2.475326377354709617e+00 1.110033231257085751e+00 1.247173171527402369e+00
-2.875666290892016974e+00 2.475326377354709617e+00 1.922656673936570026e+00 1.542929520052574555e+00
-2.375667244566333380e+00 2.475326377354709617e+00 1.410754559533928587e+00 9.811154906664792952e-01
-1.875667244566333380e+00 2.475326377354709617e+00 1.321394662611691917e+00 9.401430356460687143e-01
-1.375667244566333380e+00 2.475326377354709617e+00 1.207564936444490700e+00 6.749372545921099587e-01
-8.756672445663333804e-01 2.475326377354709617e+00 5.688461803507548487e-01 3.594910644892598262e-01
-3.756681982406497866e-01 2.475326377354709617e+00 4.670977552250489273e-01 5.335754099188582122e-01
1.243318017593502134e-01 2.475326377354709617e+00 7.692148501525980508e-01 1.490368018735986622e-01
6.243318017593502134e-01 2.475326377354709617e+00 -9.326054877559437906e-02 1.130729155878166803e-01
1.124331801759350213e+00 2.475326377354709617e+00 3.246320963637240320e-01 5.772105079914463532e-02
[truncated: 353,801 more chars]
