# Supplementary material for: Multipolar electric and magnetic contributions to sum-frequency generation spectra reveal biaxial interfacial water structure
Source: Nat Commun. 2026 May 13;17:4333. doi: 10.1038/s41467-026-72345-4 (PMC13172427; doi:10.1038/s41467-026-72345-4)
Supplement: Supplementary file 3 — Source data [file 41467_2026_72345_MOESM3_ESM.zip › SourceData/SuppFig9(g).txt]

# f 1.7A(Q) -1.7A(Q) 0.0A(Q)
-5.211939062499998727e+03 nan nan nan
-5.210896674687498489e+03 4.425222694921279731e-02 -3.013319292378013187e-02 7.060626492572844894e-03
-5.209854286874999161e+03 4.623660988426971791e-02 -3.143285376952174165e-02 7.403062290248865925e-03
-5.208811899062499833e+03 4.823254312345531120e-02 -3.273737548749984516e-02 7.748844627496689549e-03
-5.207769511249999596e+03 5.023068026324278151e-02 -3.404134006125720396e-02 8.096008675100598712e-03
-5.206727123437499358e+03 5.222107658309715905e-02 -3.533895485556266813e-02 8.442477788951595341e-03
-5.205684735624999121e+03 5.419428624670305505e-02 -3.662484794569362268e-02 8.786214372654975110e-03
-5.204642347812498883e+03 5.614053674288239926e-02 -3.789356693890263278e-02 9.125057587034759998e-03
-5.203599959999999555e+03 5.805030195894950867e-02 -3.913966504619903475e-02 9.456967071028677882e-03
-5.202557572187499318e+03 5.991455728590063673e-02 -4.035793919153961296e-02 9.780031416329333649e-03
-5.201515184374999080e+03 6.172604011341746577e-02 -4.154403088805885130e-02 1.009279813751960339e-02
-5.200472796562499752e+03 6.347777243565473626e-02 -4.269381438298906067e-02 1.039384064754181498e-02
-5.199430408749999515e+03 6.516400256019917736e-02 -4.380390901092157119e-02 1.068197310147783394e-02
-5.198388020937500187e+03 6.677977478445598636e-02 -4.487132978180703724e-02 1.095620984911342341e-02
-5.197345633124999949e+03 6.832165260824471509e-02 -4.589391680067601842e-02 1.121591235368898237e-02
-5.196303245312499712e+03 6.978842284877338764e-02 -4.687076110479587721e-02 1.146092849840820577e-02
-5.195260857499999474e+03 7.118003344716268554e-02 -4.780155471556406244e-02 1.169138642174225723e-02
-5.194218469687499237e+03 7.249933177998815759e-02 -4.868746675265758772e-02 1.190812567190029092e-02
-5.193176081874999909e+03 7.374969652829524436e-02 -4.953006013317564488e-02 1.211205456644775212e-02
-5.192133694062499671e+03 7.493573800424477294e-02 -5.033151527005082920e-02 1.230438857210881982e-02
-5.191091306249999434e+03 7.606364606285787033e-02 -5.109487873431096255e-02 1.248669999885289317e-02
-5.190048918437499196e+03 7.713910634520942944e-02 -5.182299286242879333e-02 1.266041108991570498e-02
-5.189006530624999868e+03 7.816458726095072695e-02 -5.251692362812016013e-02 1.282622335300450875e-02
-5.187964142812500540e+03 7.914182061530174173e-02 -5.317727789987467674e-02 1.298469956414153616e-02
-5.186921754999999393e+03 8.007085640525032910e-02 -5.380405330794989227e-02 1.313586588337362082e-02
-5.185879367187499156e+03 8.095234168266118857e-02 -5.439741662551098728e-02 1.327996243874894275e-02
-5.184836979374999828e+03 8.178767820450567883e-02 -5.495798998119847539e-02 1.341737915009269359e-02
-5.183794591562499591e+03 8.257777647955484579e-02 -5.548611259972624499e-02 1.354840177895138588e-02
-5.182752203749999353e+03 8.332400732055632309e-02 -5.598251645842348273e-02 1.367334995996496994e-02
-5.181709815937500025e+03 8.402630545117530103e-02 -5.644734912516202741e-02 1.379211727565812784e-02
-5.180667428124998878e+03 8.468549231077124317e-02 -5.688113810999158998e-02 1.390485059129678222e-02
-5.179625040312499550e+03 8.530197103254258395e-02 -5.728415550595737649e-02 1.401161525113048256e-02
-5.178582652499999313e+03 8.587563876564717480e-02 -5.765648478209099009e-02 1.411231791217805800e-02
-5.177540264687499075e+03 8.640705229419247402e-02 -5.799874125106378731e-02 1.420692918577240969e-02
-5.176497876874999747e+03 8.689731538568688796e-02 -5.831173102893671967e-02 1.429559783199506849e-02
-5.175455489062499510e+03 8.734646159871961579e-02 -5.859580515124362954e-02 1.437816489302947212e-02
-5.174413101249999272e+03 8.775533669301391337e-02 -5.885173118971802342e-02 1.445466931298712565e-02
-5.173370713437499944e+03 8.812606923146061588e-02 -5.908094222742113488e-02 1.452545887335987031e-02
-5.172328325624999707e+03 8.846038749850194949e-02 -5.928491725413288088e-02 1.459065816381981476e-02
-5.171285937812499469e+03 8.875845428174479468e-02 -5.946432154132434006e-02 1.465001563873724946e-02
-5.170243549999998322e+03 8.902315676565661362e-02 -5.962091760263184270e-02 1.470409363033728899e-02
-5.169201162187499904e+03 8.925756603008437595e-02 -5.975648732235425142e-02 1.475353685991274803e-02
-5.168158774374999666e+03 8.946398416603400239e-02 -5.987249627789818091e-02 1.479876360063806830e-02
-5.167116386562499429e+03 8.964472476047151417e-02 -5.997053280410973713e-02 1.484013646173126984e-02
-5.166073998749999191e+03 8.980195715865132988e-02 -6.005228758990046461e-02 1.487789473577240569e-02
-5.165031610937499863e+03 8.993992370390173352e-02 -6.012040434313894316e-02 1.491283794231878547e-02
-5.163989223124998716e+03 9.006240605457360715e-02 -6.017728139362005235e-02 1.494565785121319997e-02
-5.162946835312499388e+03 9.017287134368631718e-02 -6.022529721669943326e-02 1.497689895873786231e-02
-5.161904447499999151e+03 9.027487671061536212e-02 -6.026673300830552582e-02 1.500719940992100918e-02
-5.160862059687499823e+03 9.037310840724319116e-02 -6.030446934741048870e-02 1.503746230835865082e-02
-5.159819671874999585e+03 9.047070748134840301e-02 -6.034073953053199768e-02 1.506814159363376732e-02
-5.158777284062499348e+03 9.057008438918000282e-02 -6.037730684231257944e-02 1.509956087145590715e-02
-5.157734896249999110e+03 9.067405631829927870e-02 -6.041607392715789282e-02 1.513217753900359883e-02
-5.156692508437499782e+03 9.078402637808177800e-02 -6.045779188856520436e-02 1.516631765214506398e-02
-5.155650120624999545e+03 9.090193906644924993e-02 -6.050328052562371078e-02 1.520254374246502761e-02
-5.154607732812499307e+03 9.102872888900587212e-02 -6.055274232051600924e-02 1.524122194839858287e-02
-5.153565344999999070e+03 9.116535883569659715e-02 -6.060657678070362903e-02 1.528263406094764083e-02
-5.152522957187499742e+03 9.131218062861881646e-02 -6.066488370425031362e-02 1.532690604357330594e-02
-5.151480569374999504e+03 9.146726756131132174e-02 -6.072656278153555631e-02 1.537362466689827165e-02
-5.150438181562499267e+03 9.163037414252002411e-02 -6.079142661592621538e-02 1.542276103454173070e-02
-5.149395793749999939e+03 9.179950285057486559e-02 -6.085853314818106402e-02 1.547378729664793812e-02
-5.148353405937498792e+03 9.197284278802415891e-02 -6.092704893177584152e-02 1.552621471270079594e-02
-5.147311018124999464e+03 9.214973287149606784e-02 -6.099675463851286089e-02 1.557982237926899133e-02
-5.146268630312499226e+03 9.233044265560516606e-02 -6.106782402407014837e-02 1.563465828063925409e-02
-5.145226242499999898e+03 9.251342042593364845e-02 -6.113939186302369544e-02 1.569037924021427985e-02
-5.144183854687499661e+03 9.269928721002693162e-02 -6.121171479927968451e-02 1.574716761002453724e-02
-5.143141466874999423e+03 9.288749250800211466e-02 -6.128451557638214114e-02 1.580488684187564621e-02
-5.142099079062499186e+03 9.307716559324674677e-02 -6.135741765180471874e-02 1.586328987161361032e-02
-5.141056691250000767e+03 9.326777710514719266e-02 -6.143015830751487327e-02 1.592224341345810368e-02
-5.140014303437499620e+03 9.345898062815816143e-02 -6.150271191792026221e-02 1.598158679662504966e-02
-5.138971915625000292e+03 9.365044661804151904e-02 -6.157497601720109126e-02 1.604120619110864510e-02
-5.137929527812499146e+03 9.384329747428235557e-02 -6.164743572511104108e-02 1.610142043410920862e-02
-5.136887139999999818e+03 9.403767737566559592e-02 -6.172028366342059702e-02 1.616220532999641107e-02
-5.135844752187499580e+03 9.423387501800878363e-02 -6.179376863955623328e-02 1.622358089421821817e-02
-5.134802364374999343e+03 9.443214923354914525e-02 -6.186792964514241377e-02 1.628565708716845500e-02
-5.133759976562499105e+03 9.463337853750235229e-02 -6.194319956597320320e-02 1.634865673305120962e-02
-5.132717588749999777e+03 9.483816892739840854e-02 -6.201997753957357029e-02 1.641268327561675941e-02
-5.131675200937499540e+03 9.504691203620077578e-02 -6.209874098071615361e-02 1.647769377198190707e-02
-5.130632813124999302e+03 9.525915016684254055e-02 -6.217929854601664252e-02 1.654355487279129955e-02
-5.129590425312499065e+03 9.547620157725753010e-02 -6.226212149590064360e-02 1.661069018296327388e-02
-5.128548037499999737e+03 9.569794360462173521e-02 -6.234704020219209580e-02 1.667912316164570780e-02
-5.127505649687499499e+03 9.592154451457450548e-02 -6.243265421794907954e-02 1.674813783883506019e-02
-5.126463261874999262e+03 9.614545518604615537e-02 -6.251815536215285518e-02 1.681736348477059009e-02
-5.125420874062499934e+03 9.636977626824422272e-02 -6.260364259013459498e-02 1.688680089239999113e-02
-5.124378486250000606e+03 9.659386923733082053e-02 -6.268879743711151808e-02 1.695629002724760928e-02
-5.123336098437499459e+03 9.681785349546186137e-02 -6.277373664598705216e-02 1.702583220365479211e-02
-5.122293710624999221e+03 9.704164817078622662e-02 -6.285855994114925016e-02 1.709533712963394111e-02
-5.121251322812499893e+03 9.726536462787446768e-02 -6.294332940671476528e-02 1.716482935574236215e-02
-5.120208934999999656e+03 9.748938913571499054e-02 -6.302817132699457814e-02 1.723443887971684574e-02
-5.119166547187499418e+03 9.771338851239365353e-02 -6.311281664806921154e-02 1.730413368193471982e-02
-5.118124159375000090e+03 9.793538506028821866e-02 -6.319648775410630082e-02 1.737331339892652510e-02
-5.117081771562498943e+03 9.815409297022022195e-02 -6.327879565039265519e-02 1.744152929630264290e-02
-5.116039383749999615e+03 9.836905181193295045e-02 -6.335971884016926292e-02 1.750856191078052973e-02
-5.114996995937499378e+03 9.858097880910503263e-02 -6.343949721306373080e-02 1.757464997139585733e-02
-5.113954608124999140e+03 9.879025916791472905e-02 -6.351818087993306439e-02 1.763996105952362822e-02
-5.112912220312499812e+03 9.899584911784889418e-02 -6.359531323633738076e-02 1.770420132707756569e-02
-5.111869832499999575e+03 9.919814317314860908e-02 -6.367123071287658642e-02 1.776739984219716240e-02
-5.110827444687499337e+03 9.939661375428926471e-02 -6.374593777240211701e-02 1.782929042941602468e-02
-5.109785056874999100e+03 9.959101947455270554e-02 -6.381935353819259693e-02 1.788979285339273653e-02
-5.108742669062499772e+03 9.978194379830118699e-02 -6.389165245007369376e-02 1.794911179931958992e-02
-5.107700281250000444e+03 9.997095553132041845e-02 -6.396344934415224004e-02 1.800772443843002765e-02
-5.106657893437499297e+03 1.001609002672102372e-01 -6.403594061814153748e-02 1.806645576239942347e-02
-5.105615505624999059e+03 1.003532794732128058e-01 -6.410966581568122713e-02 1.812578699726507744e-02
-5.104573117812499731e+03 1.005487501012061052e-01 -6.418473919375032588e-02 1.818598959851186470e-02
-5.103530729999999494e+03 1.007468571991997075e-01 -6.426059450125599926e-02 1.824711925919103583e-02
-5.102488342187499256e+03 1.009471196245316227e-01 -6.433686174199552965e-02 1.830912034009535630e-02
-5.101445954374999928e+03 1.011499576745043816e-01 -6.441371966691555873e-02 1.837211355576923166e-02
-5.100403566562499691e+03 1.013562939722253559e-01 -6.449159804499328408e-02 1.843634527692421254e-02
-5.099361178749999453e+03 1.015659233097274128e-01 -6.457003988476379963e-02 1.850194146792801322e-02
-5.098318790937499216e+03 1.017783875344897698e-01 -6.464866653796456919e-02 1.856886255156873361e-02
-5.097276403124999888e+03 1.019941587198982674e-01 -6.472769094153905944e-02 1.863723813691898351e-02
-5.096234015312499650e+03 1.022121743996654702e-01 -6.480657526658432921e-02 1.870680562505224950e-02
-5.095191627499999413e+03 1.024303160046747957e-01 -6.488455181641418490e-02 1.877688931231598357e-02
-5.094149239687499175e+03 1.026490844612985842e-01 -6.496185601105258778e-02 1.884762198233713368e-02
-5.093106851874999847e+03 1.028673717351025613e-01 -6.503786504323122442e-02 1.891876080146099454e-02
-5.092064464062500520e+03 1.030828046818962895e-01 -6.511152134002433367e-02 1.898964761059601311e-02
-5.091022076249998463e+03 1.032935007730315241e-01 -6.518197621226215488e-02 1.905976526321521286e-02
-5.089979688437499135e+03 1.034979814496496259e-01 -6.524844854693709340e-02 1.912876486284406999e-02
-5.088937300624999807e+03 1.036954105115312219e-01 -6.531048736346632688e-02 1.919645360141040633e-02
-5.087894912812499570e+03 1.038845999287372757e-01 -6.536735446448183051e-02 1.926260634459626628e-02
-5.086852524999999332e+03 1.040648612022841424e-01 -6.541876207767924334e-02 1.932702258632680928e-02
-5.085810137187499095e+03 1.042358864287104142e-01 -6.546452230208874012e-02 1.938964245760086899e-02
-5.084767749374998857e+03 1.043988875177554593e-01 -6.550506714473991465e-02 1.945085616523661853e-02
-5.083725361562499529e+03 1.045540544620019857e-01 -6.554054487410185259e-02 1.951068458737251557e-02
-5.082682973749999292e+03 1.047016913911977543e-01 -6.557123991369416538e-02 1.956913761170488500e-02
-5.081640585937499964e+03 1.048439754474871366e-01 -6.559825739530866784e-02 1.962675153662549535e-02
-5.080598198124999726e+03 1.049817935475126640e-01 -6.562225772131581591e-02 1.968363997639214005e-02
-5.079555810312499489e+03 1.051156837321113452e-01 -6.564377480970637335e-02 1.973980519179201198e-02
-5.078513422499999251e+03 1.052452577163739966e-01 -6.566274608218736208e-02 1.979508424761418361e-02
-5.077471034687499923e+03 1.053709291855020186e-01 -6.567945272793175582e-02 1.984954337847892256e-02
-5.076428646874999686e+03 1.054943746784478970e-01 -6.569458937061511961e-02 1.990367363676802046e-02
-5.075386259062499448e+03 1.056172596707631167e-01 -6.570886919788158920e-02 1.995795132216938994e-02
-5.074343871249999211e+03 1.057409575988962902e-01 -6.572290937884371631e-02 2.001275487981701157e-02
-5.073301483437499883e+03 1.058666044065200290e-01 -6.573735148428978825e-02 2.006833168138467266e-02
-5.072259095624999645e+03 1.059925482207270120e-01 -6.575143682731372785e-02 2.012423493338368063e-02
-5.071216707812499408e+03 1.061191246697294754e-01 -6.576515998646413619e-02 2.018063536092009128e-02
-5.070174319999999170e+03 1.062475804468959867e-01 -6.577911638408179273e-02 2.023785885849118532e-02
-5.069131932187499842e+03 1.063781942886445342e-01 -6.579360676818475639e-02 2.029589450494856742e-02
-5.068089544374998695e+03 1.065115785758741496e-01 -6.580907964582495551e-02 2.035482447685596843e-02
-5.067047156562499367e+03 1.066484473337418332e-01 -6.582579755540553246e-02 2.041487476668675527e-02
-5.066004768749999130e+03 1.067885974250760150e-01 -6.584365179310722183e-02 2.047599815590861461e-02
-5.064962380937499802e+03 1.069320058716329569e-01 -6.586295271917705363e-02 2.053802794244963953e-02
-5.063919993124999564e+03 1.070777209316476353e-01 -6.588350985683422145e-02 2.060058356463945542e-02
-5.062877605312499327e+03 1.072252004927188723e-01 -6.590523167711039021e-02 2.066343978634375619e-02
-5.061835217499999089e+03 1.073731867164717246e-01 -6.592771549247238017e-02 2.072616893641051478e-02
-5.060792829687500671e+03 1.075241603677235536e-01 -6.595230850283190227e-02 2.078933809773551855e-02
-5.059750441874999524e+03 1.076789941575627824e-01 -6.597952914663120227e-02 2.085312436250115822e-02
-5.058708054062499286e+03 1.078378970403754411e-01 -6.600972055611348255e-02 2.091746051143532348e-02
-5.057665666249999958e+03 1.080014282153798078e-01 -6.604328951095086997e-02 2.098242298165812342e-02
-5.056623278437499721e+03 1.081690003467653260e-01 -6.608017775819252648e-02 2.104774714520818088e-02
-5.055580890624999483e+03 1.083404678676980065e-01 -6.612033654392959758e-02 2.111338460424780350e-02
-5.054538502812499246e+03 1.085154520252444854e-01 -6.616346452791573018e-02 2.117929658640197582e-02
-5.053496114999999918e+03 1.086952819117149582e-01 -6.621035281255376048e-02 2.124575217027769442e-02
-5.052453727187499680e+03 1.088790613631258064e-01 -6.626069166613463013e-02 2.131245794302180641e-02
-5.051411339374999443e+03 1.090652866171845509e-01 -6.631373568811195496e-02 2.137903461678117636e-02
-5.050368951562499205e+03 1.092538280835213121e-01 -6.636933106766289281e-02 2.144549442178754484e-02
-5.049326563749999877e+03 1.094446418501375806e-01 -6.642763909707989634e-02 2.151173467155533328e-02
-5.048284175937499640e+03 1.096360408397254460e-01 -6.648790894493594728e-02 2.157728696582169453e-02
-5.047241788124999402e+03 1.098268448497871780e-01 -6.654966462459452337e-02 2.164179911536671941e-02
-5.046199400312499165e+03 1.100162125314037287e-01 -6.661259060677154897e-02 2.170500823241129640e-02
-5.045157012500000747e+03 1.102043687819701107e-01 -6.667676747249916269e-02 2.176698649256827295e-02
-5.044114624687498690e+03 1.103910894760484762e-01 -6.674187744898338326e-02 2.182778064406826202e-02
-5.043072236874999362e+03 1.105759375914830422e-01 -6.680765798029927871e-02 2.188730328112754864e-02
-5.042029849062499125e+03 1.107577674171059262e-01 -6.687354515629771734e-02 2.194526318901409909e-02
-5.040987461249999797e+03 1.109355024222486719e-01 -6.693893622681312827e-02 2.200142327206761408e-02
-5.039945073437499559e+03 1.111096716141399127e-01 -6.700421666891723249e-02 2.205585535699737532e-02
-5.038902685624999322e+03 1.112786734212692780e-01 -6.706889299071538968e-02 2.210800500495127552e-02
-5.037860297812499084e+03 1.114419104034509306e-01 -6.713259050500020031e-02 2.215776083396502408e-02
-5.036817909999999756e+03 1.116013001838836310e-01 -6.719626443807667771e-02 2.220560418020529544e-02
-5.035775522187499519e+03 1.117594065426679995e-01 -6.726118998774363589e-02 2.225217947504964933e-02
-5.034733134374999281e+03 1.119179791738927343e-01 -6.732818713924548781e-02 2.229795195160920798e-02
-5.033690746562498134e+03 1.120777046761573803e-01 -6.739740443469562081e-02 2.234319111465870450e-02
-5.032648358749999716e+03 1.122403815521884063e-01 -6.746960608918158020e-02 2.238841442713141588e-02
-5.031605970937499478e+03 1.124065893106563629e-01 -6.754502372639886731e-02 2.243379590313722069e-02
-5.030563583124999241e+03 1.125763819132596377e-01 -6.762334371632910957e-02 2.247951935967142448e-02
-5.029521195312499913e+03 1.127499664354203041e-01 -6.770444472421326132e-02 2.252574905862923110e-02
-5.028478807499999675e+03 1.129269924133499692e-01 -6.778794788356939938e-02 2.257249928652767246e-02
-5.027436419687498528e+03 1.131091035235347736e-01 -6.787447311010733064e-02 2.262028218058614176e-02
-5.026394031874999200e+03 1.132966375917407315e-01 -6.796383813625506143e-02 2.266935795999029321e-02
-5.025351644062499872e+03 1.134895197061156213e-01 -6.805570074331281083e-02 2.271986031787964072e-02
-5.024309256249999635e+03 1.136872438064988888e-01 -6.815002281904353199e-02 2.277155522781423511e-02
-5.023266868437499397e+03 1.138889305721689227e-01 -6.824643056495906246e-02 2.282418984632294395e-02
-5.022224480624999160e+03 1.140938531083823676e-01 -6.834469165274108249e-02 2.287751671030421180e-02
-5.021182092812499832e+03 1.143010948658308990e-01 -6.844438878586787955e-02 2.293128614725446421e-02
-5.020139704999999594e+03 1.145099702532213770e-01 -6.854530755153659394e-02 2.298526259589362547e-02
-5.019097317187499357e+03 1.147195594169911348e-01 -6.864698534607248381e-02 2.303921721465630734e-02
-5.018054929374999119e+03 1.149272289883873643e-01 -6.874809657868533042e-02 2.309249569947035077e-02
-5.017012541562499791e+03 1.151314497402244896e-01 -6.884781221825239661e-02 2.314474782784581297e-02
-5.015970153749999554e+03 1.153324228118381978e-01 -6.894623163812611810e-02 2.319602455911250888e-02
-5.014927765937499316e+03 1.155268686157665675e-01 -6.904173919922310110e-02 2.324549360617212887e-02
-5.013885378124999079e+03 1.157142541610644837e-01 -6.913400640380933104e-02 2.329305261697304716e-02
-5.012842990312499751e+03 1.158928445121792661e-01 -6.922221897345243180e-02 2.333824101739595883e-02
-5.011800602499999513e+03 1.160600782906238693e-01 -6.930500104094208802e-02 2.338046587340692622e-02
-5.010758214687498366e+03 1.162137456209522829e-01 -6.938098548436212598e-02 2.341930564635825995e-02
-5.009715826874999948e+03 1.163530570492776750e-01 -6.944950130419939860e-02 2.345470087650459654e-02
-5.008673439062499710e+03 1.164786706816872408e-01 -6.951087728740670824e-02 2.348681634635790827e-02
-5.007631051249999473e+03 1.165892614697908586e-01 -6.956464618291147151e-02 2.351522303332438668e-02
-5.006588663437499235e+03 1.166844341604277857e-01 -6.961064656819158925e-02 2.353980404739043630e-02
-5.005546275624999907e+03 1.167629125011507146e-01 -6.964834613070866598e-02 2.356018708088479865e-02
-5.004503887812498760e+03 1.168234777367536670e-01 -6.967716656451990176e-02 2.357605161451912373e-02
-5.003461499999999432e+03 1.168657968399437613e-01 -6.969688344880697883e-02 2.358734326637415904e-02
-5.002419112187499195e+03 1.168897147376867368e-01 -6.970745665750505138e-02 2.359400452497701153e-02
-5.001376724374999867e+03 1.168948528633992484e-01 -6.970896338317432439e-02 2.359580758444693172e-02
-5.000334336562499630e+03 1.168808361250565919e-01 -6.970129304287767114e-02 2.359262026479130511e-02
-4.999291948749999392e+03 1.168499715019644947e-01 -6.968542121762465180e-02 2.358510885488873665e-02
-4.998249560937499155e+03 1.168026994294655979e-01 -6.966170648533753784e-02 2.357331451991675347e-02
-4.997207173124999827e+03 1.167416594428422882e-01 -6.963155606400679709e-02 2.355785387182006418e-02
-4.996164785312499589e+03 1.166686079344581850e-01 -6.959569178247052013e-02 2.353924447840699888e-02
-4.995122397499999352e+03 1.165836776610276460e-01 -6.955419181105648718e-02 2.351751369990312188e-02
-4.994080009687499114e+03 1.164877609237740808e-01 -6.950751230133073166e-02 2.349287969680984023e-02
-4.993037621874999786e+03 1.163810638594057062e-01 -6.945606868821745106e-02 2.346523759988288632e-02
-4.991995234062500458e+03 1.162625646592421874e-01 -6.939944426036380454e-02 2.343428447306408063e-02
-4.990952846249999311e+03 1.161287664927250773e-01 -6.933613498812250808e-02 2.339902350109561435e-02
-4.989910458437499074e+03 1.159795000238366264e-01 -6.926612454394595608e-02 2.335937821114269369e-02
-4.988868070624999746e+03 1.158153904800037215e-01 -6.918960527114648151e-02 2.331556506739881907e-02
-4.987825682812500418e+03 1.156376307056949104e-01 -6.910708695647277411e-02 2.326792591922977049e-02
-4.986783294999999271e+03 1.154477893542939365e-01 -6.901925737897272872e-02 2.321690149278084203e-02
-4.985740907187499943e+03 1.152455023770539572e-01 -6.892588025995324830e-02 2.316242792055933988e-02
-4.984698519374999705e+03 1.150306168290399222e-01 -6.882691775468861850e-02 2.310444756376010475e-02
-4.983656131562499468e+03 1.148031386687263095e-01 -6.872247141441813201e-02 2.304291260234928029e-02
-4.982613743749999230e+03 1.145634107914118294e-01 -6.861292676964268755e-02 2.297780175389585802e-02
-4.981571355937500812e+03 1.143134259707100642e-01 -6.849930102734017034e-02 2.290960312226728718e-02
-4.980528968124998755e+03 1.140552700394005109e-01 -6.838252246071543916e-02 2.283889572022505116e-02
-4.979486580312499427e+03 1.137900726447187427e-01 -6.826318768200394238e-02 2.276594604578215109e-02
-4.978444192499999190e+03 1.135188650577152319e-01 -6.814198424957752798e-02 2.269092597570367478e-02
-4.977401804687499862e+03 1.132419134782178538e-01 -6.801905359585250221e-02 2.261389789855292043e-02
-4.976359416874999624e+03 1.129595475423405410e-01 -6.789449044033425695e-02 2.253497931003075466e-02
-4.975317029062499387e+03 1.126712467449205723e-01 -6.776791600388459846e-02 2.245409913659610068e-02
-4.974274641249999149e+03 1.123756471713306393e-01 -6.763849874005471718e-02 2.237099090419377226e-02
-4.973232253437499821e+03 1.120703695940931388e-01 -6.750501863865265850e-02 2.228507478284430868e-02
-4.972189865624999584e+03 1.117545754333070657e-01 -6.736704802547623105e-02 2.219614536746583253e-02
-4.971147477812499346e+03 1.114270102057161316e-01 -6.722403476506566555e-02 2.210385142930494651e-02
-4.970105089999998199e+03 1.110877005559450653e-01 -6.707605290329606007e-02 2.200816942118894240e-02
-4.969062702187499781e+03 1.107374976398480954e-01 -6.692367255847539442e-02 2.190924000574424532e-02
-4.968020314374999543e+03 1.103770371617219664e-01 -6.676740435319403200e-02 2.180712585113578350e-02
-4.966977926562499306e+03 1.100048277779440975e-01 -6.660668279789494495e-02 2.170136401392106645e-02
-4.965935538749999068e+03 1.096199925005681836e-01 -6.644119407766846397e-02 2.159167279539946430e-02
-4.964893150937499740e+03 1.092230689344529521e-01 -6.627123336647751384e-02 2.147817337837608712e-02
-4.963850763124998593e+03 1.088164254758314103e-01 -6.609790091883506469e-02 2.136150019203814088e-02
-4.962808375312499265e+03 1.084043197428594951e-01 -6.592318401958831287e-02 2.124278895138954903e-02
-4.961765987499999937e+03 1.079889555086908648e-01 -6.574808298242523774e-02 2.112264151363323766e-02
-4.960723599687499700e+03 1.075694395868649761e-01 -6.557220148756913447e-02 2.100080919310141903e-02
-4.959681211874999462e+03 1.071449577835178885e-01 -6.539510025878407518e-02 2.087710438761531187e-02
-4.958638824062499225e+03 1.067166566096680175e-01 -6.521716514116408792e-02 2.075190757176473277e-02
-4.957596436249999897e+03 1.062844265450378356e-01 -6.503828329235128436e-02 2.062522028856688880e-02
-4.956554048437499659e+03 1.058472419335072107e-01 -6.485808797648352775e-02 2.049671280968444476e-02
-4.955511660624999422e+03 1.054045004942790603e-01 -6.467636868664958238e-02 2.036618902883315096e-02
-4.954469272812499185e+03 1.049548459716907606e-01 -6.449238990291071560e-02 2.023333843446844735e-02
-4.953426884999999857e+03 1.044979791859423635e-01 -6.430578820295222708e-02 2.009819338831551200e-02
-4.952384497187499619e+03 1.040339921374936610e-01 -6.411649384209980318e-02 1.996083491808291546e-02
-4.951342109374999382e+03 1.035636142902368328e-01 -6.392463869254737252e-02 1.982156177017790205e-02
-4.950299721562499144e+03 1.030868384692607276e-01 -6.373003430018418791e-02 1.968046451201477601e-02
-4.949257333749999816e+03 1.026056217794396458e-01 -6.353385822887522294e-02 1.953793307553241404e-02
-4.948214945937499579e+03 1.021218227286860986e-01 -6.333694694182696872e-02 1.939447889606425723e-02
-4.947172558124999341e+03 1.016337966255616149e-01 -6.313839406143718913e-02 1.924973273428516596e-02
-4.946130170312499104e+03 1.011401286905871388e-01 -6.293743861037025267e-02 1.910336747447189537e-02
-4.945087782499999776e+03 1.006402707374074446e-01 -6.273386051476866065e-02 1.895521891085214655e-02
-4.944045394687499538e+03 1.001330828296844999e-01 -6.252707274252589098e-02 1.880501044587522264e-02
-4.943003006874999301e+03 9.961863473068680030e-02 -6.231703482263106775e-02 1.865279725714900569e-02
-4.941960619062499973e+03 9.909735385826068388e-02 -6.210380238052293916e-02 1.849876535992345944e-02
-4.940918231250000645e+03 9.857053688789579882e-02 -6.188784450289722822e-02 1.834332862750492552e-02
-4.939875843437500407e+03 9.803878973435807553e-02 -6.166930381090308250e-02 1.818671853324405757e-02
-4.938833455624999260e+03 9.750065554940565149e-02 -6.144766008079274866e-02 1.802846644295945724e-02
-4.937791067812499932e+03 9.695464172942441783e-02 -6.122238654802886898e-02 1.786808925739404377e-02
-4.936748679999999695e+03 9.640096336637772600e-02 -6.099350900047035423e-02 1.770568167626103764e-02
-4.935706292187499457e+03 9.583952905996580285e-02 -6.076082379833209340e-02 1.754129977827408385e-02
-4.934663904375000129e+03 9.527163937894801704e-02 -6.052488331253527004e-02 1.737531780916311275e-02
-4.933621516562499892e+03 9.469658165061005384e-02 -6.028517116162494804e-02 1.720763750462143277e-02
-4.932579128749999654e+03 9.411558990899601684e-02 -6.004217949628241902e-02 1.703862996452433845e-02
-4.931536740937499417e+03 9.352916863078211684e-02 -5.979615386249343550e-02 1.686842455030937438e-02
-4.930494353124999179e+03 9.293688517409517957e-02 -5.954672409099251440e-02 1.669698988465782505e-02
-4.929451965312499851e+03 9.233858374660545987e-02 -5.929372128500736555e-02 1.652433242089195592e-02
-4.928409577499999614e+03 9.173455821506285024e-02 -5.903720084220000913e-02 1.635057127021698198e-02
-4.927367189687499376e+03 9.112508639149481671e-02 -5.877722426735711159e-02 1.617581442265771802e-02
-4.926324801874999139e+03 9.050958199089623180e-02 -5.851354584303637002e-02 1.599989151130193354e-02
-4.925282414062499811e+03 8.988801447328662042e-02 -5.824612588707281380e-02 1.582280710174342742e-02
-4.924240026250000483e+03 8.926172538043550264e-02 -5.797572278993480543e-02 1.564485294398653900e-02
-4.923197638437498426e+03 8.863091605904674375e-02 -5.770252384363500076e-02 1.546603603431036256e-02
-4.922155250624999098e+03 8.799512817821499022e-02 -5.742640305096875092e-02 1.528619006412972742e-02
-4.921112862812499770e+03 8.735338871701112118e-02 -5.714693205386234265e-02 1.510504261338099959e-02
-4.920070474999999533e+03 8.670519544521236577e-02 -5.686402047602717724e-02 1.492238757151588893e-02
-4.919028087187499295e+03 8.605098933026983365e-02 -5.657787741004239451e-02 1.473834095113707790e-02
-4.917985699374999967e+03 8.539130440679092160e-02 -5.628869403713147174e-02 1.455307414009889173e-02
-4.916943311562498820e+03 8.472668876788905234e-02 -5.599668261210898057e-02 1.436675517983593102e-02
-4.915900923749999492e+03 8.405753424906428628e-02 -5.570197421666274462e-02 1.417951450228666088e-02
-4.914858535937499255e+03 8.338453840428611263e-02 -5.540489808209347194e-02 1.399153622585667250e-02
-4.913816148124999927e+03 8.270846830422107221e-02 -5.510575574126202331e-02 1.380305309022944460e-02
-4.912773760312498780e+03 8.202985024942355263e-02 -5.480476956081523077e-02 1.361421713095119918e-02
-4.911731372499999452e+03 8.134947812245241217e-02 -5.450247020970029610e-02 1.342516001220336354e-02
-4.910688984687499214e+03 8.066789926905798547e-02 -5.419908460761162228e-02 1.323604191071493970e-02
-4.909646596874999886e+03 7.998585010416250918e-02 -5.389483490643395130e-02 1.304711991554482683e-02
-4.908604209062499649e+03 7.930565372849665562e-02 -5.359088906677484526e-02 1.285897177906581736e-02
-4.907561821249998502e+03 7.862871181085999417e-02 -5.328796558961477331e-02 1.267193918328369390e-02
-4.906519433437499174e+03 7.795587807630008359e-02 -5.298643874548693289e-02 1.248626181014664792e-02
-4.905477045624999846e+03 7.728809715499954103e-02 -5.268678098887986244e-02 1.230217575102381285e-02
-4.904434657812499609e+03 7.662788374264203894e-02 -5.239020245938695586e-02 1.212033358341368418e-02
-4.903392269999999371e+03 7.597659742840551234e-02 -5.209748744450518748e-02 1.194102307226513164e-02
-4.902349882187499134e+03 7.533535403734741009e-02 -5.180920262549342653e-02 1.176451884809427174e-02
-4.901307494374999806e+03 7.470468285071527048e-02 -5.152557191203952641e-02 1.159097358545512976e-02
-4.900265106562500478e+03 7.408455652470259667e-02 -5.124649752920465429e-02 1.142042247093263442e-02
-4.899222718749999331e+03 7.347425386282228910e-02 -5.097158912990877588e-02 1.125270017061593547e-02
-4.898180330937499093e+03 7.287365122014477503e-02 -5.070084343321957371e-02 1.108774658873879458e-02
-4.897137943124999765e+03 7.228374997211385600e-02 -5.043487570898289030e-02 1.092575491583817199e-02
-4.896095555312499528e+03 7.170593553546859844e-02 -5.017434887260723703e-02 1.076708646089893397e-02
-4.895053167499999290e+03 7.114109493782219684e-02 -4.991956939381822500e-02 1.061203148202499724e-02
-4.894010779687500872e+03 7.058985018360804109e-02 -4.967082033421091336e-02 1.046075943788484994e-02
-4.892968391874999725e+03 7.005273436174531965e-02 -4.942841240568576766e-02 1.031338132873283950e-02
-4.891926004062499487e+03 6.952943870111799596e-02 -4.919217295775106524e-02 1.016982893543651179e-02
-4.890883616249999250e+03 6.901963710031598642e-02 -4.896210226398035881e-02 1.002993890134582997e-02
-4.889841228437499922e+03 6.852273721861383560e-02 -4.873808764723806808e-02 9.893471345359269864e-03
-4.888798840624999684e+03 6.803913252664400835e-02 -4.852041393013679232e-02 9.760480695595066120e-03
-4.887756452812499447e+03 6.756929630419769572e-02 -4.830922705615418172e-02 9.631130665899316490e-03
-4.886714064999999209e+03 6.711405486151021671e-02 -4.810478995939052038e-02 9.505703103296537018e-03
-4.885671677187499881e+03 6.667431483955318927e-02 -4.790744095086446608e-02 9.384482387720044852e-03
-4.884629289374998734e+03 6.625002766357292183e-02 -4.771708146175115961e-02 9.267493583049677894e-03
-4.883586901562500316e+03 6.584081301735041081e-02 -4.753340229899267327e-02 9.154701106112092535e-03
-4.882544513749999169e+03 6.544645201197059337e-02 -4.735628781861177250e-02 9.046053302685349087e-03
-4.881502125937499841e+03 6.506751199514247685e-02 -4.718612273527857809e-02 8.941641475605945424e-03
-4.880459738124999603e+03 6.470424000384210339e-02 -4.702315822459883499e-02 8.841463549450831114e-03
-4.879417350312499366e+03 6.435684041961782509e-02 -4.686764663731721875e-02 8.745495649832794177e-03
-4.878374962499999128e+03 6.402476190737466100e-02 -4.671929908069404752e-02 8.653606584057746062e-03
-4.877332574687500710e+03 6.370674566985271015e-02 -4.657757797661334770e-02 8.565435693729632483e-03
-4.876290186874999563e+03 6.340181257733429332e-02 -4.644203565709181109e-02 8.480717257374367074e-03
-4.875247799062499325e+03 6.310941126237507026e-02 -4.631235760843809696e-02 8.399332832104641072e-03
-4.874205411249999088e+03 6.282919722825579256e-02 -4.618842596901320124e-02 8.321169206871908280e-03
-4.873163023437499760e+03 6.256043008107017855e-02 -4.606988519869949922e-02 8.246033992965130094e-03
-4.872120635624999522e+03 6.230235466289407720e-02 -4.595628392236115328e-02 8.173775389110874909e-03
-4.871078247812500194e+03 6.205446059177209539e-02 -4.584747410954249924e-02 8.104212361544627097e-03
-4.870035859999999957e+03 6.181636608227486507e-02 -4.574332945227257974e-02 8.037217290277532192e-03
-4.868993472187499719e+03 6.158741322223668102e-02 -4.564356078433155078e-02 7.972605897354030288e-03
-4.867951084374999482e+03 6.136691815526459926e-02 -4.554773617597310253e-02 7.910252176521108056e-03
-4.866908696562499244e+03 6.115384052196242565e-02 -4.545534861908730184e-02 7.849889294307920568e-03
-4.865866308749999916e+03 6.094715007855694422e-02 -4.536590840830077159e-02 7.791246855172524743e-03
-4.864823920937499679e+03 6.074647552917659260e-02 -4.527934255704142014e-02 7.734175618342257856e-03
-4.863781533124999441e+03 6.055141026628710343e-02 -4.519539507660207123e-02 7.678600272943273720e-03
-4.862739145312499204e+03 6.036160530916015454e-02 -4.511371938809320692e-02 7.624519634748849577e-03
-4.861696757499999876e+03 6.017650029661454625e-02 -4.503397142316913071e-02 7.571825514840225917e-03
-4.860654369687500548e+03 5.999609771189762242e-02 -4.495617749443055200e-02 7.520505959141035937e-03
-4.859611981874999401e+03 5.982066486733279842e-02 -4.488052859139549794e-02 7.470599187930717505e-03
-4.858569594062499164e+03 5.965103080368384936e-02 -4.480748944626329611e-02 7.422287459885367270e-03
-4.857527206249999836e+03 5.948727635516568024e-02 -4.473706352280121951e-02 7.375609366728240641e-03
-4.856484818437499598e+03 5.932947276266278824e-02 -4.466922106278421734e-02 7.330615455704694861e-03
-4.855442430624999361e+03 5.917804301477101736e-02 -4.460420597165964951e-02 7.287395434654149809e-03
-4.854400042812499123e+03 5.903252670994111467e-02 -4.454181537850624567e-02 7.245820624446191842e-03
-4.853357654999999795e+03 5.889201259131664201e-02 -4.448147140654450105e-02 7.205724389310482446e-03
-4.852315267187499558e+03 5.875515048247535038e-02 -4.442250072499607377e-02 7.166768167229604740e-03
-4.851272879374999320e+03 5.862173091731714275e-02 -4.436487929678875619e-02 7.128859209158090564e-03
-4.850230491562499083e+03 5.849212157318768590e-02 -4.430878068374442813e-02 7.092094656576106160e-03
-4.849188103749999755e+03 5.836580873828928206e-02 -4.425391450904506141e-02 7.056362833200264910e-03
-4.848145715937499517e+03 5.824220821889971450e-02 -4.420001382712603066e-02 7.021505072832293082e-03
-4.847103328124999280e+03 5.812130265913471872e-02 -4.414708942344703485e-02 6.987507251392651927e-03
-4.846060940312499952e+03 5.800283111134350161e-02 -4.409498885150077430e-02 6.954315132015943292e-03
-4.845018552499999714e+03 5.788611929055283850e-02 -4.404342518206361828e-02 6.921734975219414471e-03
-4.843976164687498567e+03 5.777053859526698476e-02 -4.399207089730796522e-02 6.889616212169579097e-03
-4.842933776874999239e+03 5.765566247924922005e-02 -4.394052739557251230e-02 6.857944828004512543e-03
-4.841891389062499911e+03 5.754195157936239230e-02 -4.388890818415586842e-02 6.826894284213210276e-03
-4.840849001249999674e+03 5.742964278385020299e-02 -4.383738627310009017e-02 6.796496493365310372e-03
-4.839806613437499436e+03 5.731888517615192635e-02 -4.378615583815156920e-02 6.766728940669789957e-03
-4.838764225624999199e+03 5.720900282505730905e-02 -4.373492700540476674e-02 6.737398470524657776e-03
-4.837721837812499871e+03 5.710015554266503063e-02 -4.368386599906501355e-02 6.708501797613654338e-03
-4.836679450000000543e+03 5.699262468762647527e-02 -4.363321540371065121e-02 6.680058286329849590e-03
-4.835637062187499396e+03 5.688679617985498149e-02 -4.358317766298442503e-02 6.652159571519175238e-03
-4.834594674374999158e+03 5.678278896401923320e-02 -4.353380386092376569e-02 6.624839464728846106e-03
-4.833552286562499830e+03 5.668047566698669604e-02 -4.348514342123899201e-02 6.598009594097558640e-03
-4.832509898749999593e+03 5.658008532277577357e-02 -4.343732296295110124e-02 6.571721225802186830e-03
-4.831467510937499355e+03 5.648136920795426841e-02 -4.339017723060982490e-02 6.545932576308918956e-03
-4.830425123124999118e+03 5.638387133515017358e-02 -4.334356928380995316e-02 6.520483986841655796e-03
-4.829382735312499790e+03 5.628702595739568104e-02 -4.329735809491813692e-02 6.495163071895322139e-03
-4.828340347499999552e+03 5.619108047096324499e-02 -4.325169570493703208e-02 6.470017537192204564e-03
-4.827297959687498405e+03 5.609621215012207396e-02 -4.320666122457273578e-02 6.445096433266244047e-03
-4.826255571874999987e+03 5.600249449264886603e-02 -4.316227125376116691e-02 6.420428225626505052e-03
-4.825213184062499749e+03 5.590994584631263364e-02 -4.311861049950228841e-02 6.395979822441873706e-03
-4.824170796249999512e+03 5.581845777366815226e-02 -4.307567445505073450e-02 6.371699371066043109e-03
-4.823128408437499274e+03 5.572774554988033091e-02 -4.303333447634107023e-02 6.347508775870184042e-03
-4.822086020624999946e+03 5.563805238219993871e-02 -4.299171157614042893e-02 6.323469107434869126e-03
-4.821043632812499709e+03 5.554956849673836627e-02 -4.295098084808930683e-02 6.299587990320612563e-03
-4.820001245000000381e+03 5.546230867684231319e-02 -4.291116138708292449e-02 6.275863234748763411e-03
-4.818958857187499234e+03 5.537630725899234108e-02 -4.287214704933711706e-02 6.252365037345459370e-03
-4.817916469374999906e+03 5.529158019100405969e-02 -4.283391411865716120e-02 6.229113160901679665e-03
-4.816874081562499669e+03 5.520850114902629835e-02 -4.279670834537506463e-02 6.206171527745222433e-03
-4.815831693749999431e+03 5.512707531698749636e-02 -4.276052445658014289e-02 6.183545365807787200e-03
-4.814789305937499194e+03 5.504736793280530505e-02 -4.272534632518259351e-02 6.161275332020134388e-03
-4.813746918125000775e+03 5.496935155900487674e-02 -4.269107497052701539e-02 6.139397249151757815e-03
-4.812704530312498719e+03 5.489329048068824352e-02 -4.265785504327673089e-02 6.117970964497293149e-03
-4.811662142499999391e+03 5.481939722885526695e-02 -4.262582642194074484e-02 6.097032823498956151e-03
-4.810619754687499153e+03 5.474787367127968707e-02 -4.259510895618532494e-02 6.076623785196652236e-03
-4.809577366874999825e+03 5.467912623568585428e-02 -4.256575072927983039e-02 6.056923020896406648e-03
-4.808534979062499588e+03 5.461356548833910113e-02 -4.253786833122096683e-02 6.038077572904175690e-03
-4.807492591249999350e+03 5.455127596088770597e-02 -4.251148609508616227e-02 6.020117585951525324e-03
-4.806450203437499113e+03 5.449223263438321418e-02 -4.248652428234585277e-02 6.003070483078016932e-03
-4.805407815624999785e+03 5.443611960073209410e-02 -4.246273837916700322e-02 5.986900598899726547e-03
-4.804365427812498638e+03 5.438268931557819347e-02 -4.243998404655844464e-02 5.971556366262091228e-03
-4.803323039999999310e+03 5.433195402685995351e-02 -4.241825803501365899e-02 5.957045534479802652e-03
-4.802280652187499982e+03 5.428425887214147205e-02 -4.239764520591969565e-02 5.943498292097045520e-03
-4.801238264374999744e+03 5.423967716193014987e-02 -4.237804231910011210e-02 5.931002950970038282e-03
-4.800195876562499507e+03 5.419817868740131606e-02 -4.235949436985689959e-02 5.919521953796602100e-03
-4.799153488749999269e+03 5.415987944331520504e-02 -4.234210609077559972e-02 5.909060927816560393e-03
-4.798111100937499941e+03 5.412476881239178250e-02 -4.232589968417919957e-02 5.899603472338638480e-03
-4.797068713124998794e+03 5.409258969281353219e-02 -4.231059415654083583e-02 5.891161558795410778e-03
-4.796026325312499466e+03 5.406314698718843459e-02 -4.229599377446721653e-02 5.883735441564790988e-03
-4.794983937499999229e+03 5.403623187823473895e-02 -4.228192027988304791e-02 5.877309906919241794e-03
-4.793941549687499901e+03 5.401146844744991737e-02 -4.226813522634166598e-02 5.871816142322489052e-03
-4.792899161874999663e+03 5.398846378089108139e-02 -4.225445973953134704e-02 5.867146995360621349e-03
-4.791856774062499426e+03 5.396683495060353164e-02 -4.224062668480410565e-02 5.863244546115800246e-03
-4.790814386249999188e+03 5.394624635125371687e-02 -4.222645482355284752e-02 5.860031550728205148e-03
-4.789771998437499860e+03 5.392644591384600922e-02 -4.221181077875345300e-02 5.857448740282034799e-03
-4.788729610624999623e+03 5.390737895769036336e-02 -4.219661471768552247e-02 5.855508677828399899e-03
-4.787687222812500295e+03 5.388884152298544644e-02 -4.218066981584302211e-02 5.854207810375681650e-03
-4.786644834999998238e+03 5.387059899025127552e-02 -4.216377909373445615e-02 5.853527317565913532e-03
-4.785602447187499820e+03 5.385231191536796191e-02 -4.214567172510200188e-02 5.853432650361224503e-03
-4.784560059374999582e+03 5.383377443963534292e-02 -4.212625368637482048e-02 5.853867693348578649e-03
-4.783517671562499345e+03 5.381492932054280504e-02 -4.210549526706057477e-02 5.854818589723939301e-03
-4.782475283749999107e+03 5.379593632739065878e-02 -4.208351559696953126e-02 5.856305638322129546e-03
-4.781432895937499779e+03 5.377673331036319365e-02 -4.206032212189297903e-02 5.858294148535171143e-03
-4.780390508124998632e+03 5.375707904841091345e-02 -4.203589749648581342e-02 5.860672178885356111e-03
-4.779348120312499304e+03 5.373697798818097282e-02 -4.201031567274267353e-02 5.863404887197226287e-03
-4.778305732499999976e+03 5.371645027341870327e-02 -4.198368676518837023e-02 5.866447372765679763e-03
-4.777263344687499739e+03 5.369561069171756296e-02 -4.195615372140353017e-02 5.869785695066204005e-03
-4.776220956874999501e+03 5.367469737305141653e-02 -4.192785493373488853e-02 5.873469781279692069e-03
-4.775178569062499264e+03 5.365376936810686143e-02 -4.189881366348766761e-02 5.877517608236034093e-03
-4.774136181249999936e+03 5.363233653704582715e-02 -4.186879629196209318e-02 5.881800919118305299e-03
-4.773093793437499698e+03 5.361011728220842903e-02 -4.183772986068678978e-02 5.886215459155688494e-03
-4.772051405624999461e+03 5.358737974503385848e-02 -4.180580994843757781e-02 5.890797543607764405e-03
-4.771009017812499224e+03 5.356449648621124798e-02 -4.177315948664839240e-02 5.895671973784676924e-03
-4.769966629999998986e+03 5.354196307435511032e-02 -4.174009243649265399e-02 5.900929563335450406e-03
-4.768924242187499658e+03 5.352031126971049796e-02 -4.170693197941664765e-02 5.906674660091179412e-03
-4.767881854374999421e+03 5.349992951607949326e-02 -4.167386984696524327e-02 5.913005689940251455e-03
-4.766839466562499183e+03 5.348081882636723794e-02 -4.164095806110736792e-02 5.919897185175953050e-03
-4.765797078749999855e+03 5.346305429758471672e-02 -4.160819319598385579e-02 5.927388302987121951e-03
-4.764754690937499618e+03 5.344689419047687906e-02 -4.157557944603527261e-02 5.935606041425461540e-03
-4.763712303124998471e+03 5.343243073651723213e-02 -4.154315004921276672e-02 5.944579911232835898e-03
-4.762669915312499143e+03 5.341992392667773565e-02 -4.151102465350413329e-02 5.954380111787477281e-03
-4.761627527499999815e+03 5.340978752861785805e-02 -4.147947235220322826e-02 5.965078965519052256e-03
-4.760585139687499577e+03 5.340232243061103501e-02 -4.144877910560493955e-02 5.976683874137020576e-03
-4.759542751874999340e+03 5.339745171096024062e-02 -4.141896647666553494e-02 5.989145602173095648e-03
-4.758500364062499102e+03 5.339488561556282598e-02 -4.138991326166339274e-02 6.002379803861142976e-03
-4.757457976249999774e+03 5.339438437447503044e-02 -4.136161309750658460e-02 6.016269775234309343e-03
-4.756415588437500446e+03 5.339542604682050858e-02 -4.133386582715860985e-02 6.030654566850816162e-03
-4.755373200624999299e+03 5.339802669219061160e-02 -4.130661678691486399e-02 6.045569525930237498e-03
-4.754330812812499971e+03 5.340217575050956039e-02 -4.127991230295921521e-02 6.060986194774934006e-03
-4.753288424999999734e+03 5.340815544690797473e-02 -4.125393972558934891e-02 6.076952121339751663e-03
-4.752246037187499496e+03 5.341548836150217944e-02 -4.122855003528068385e-02 6.093303171110698961e-03
-4.751203649374999259e+03 5.342349346051571829e-02 -4.120334532058516491e-02 6.109897693627037302e-03
-4.750161261562499931e+03 5.343161759515260151e-02 -4.117796358623218578e-02 6.126640037445449556e-03
-4.749118873749999693e+03 5.343946714578053786e-02 -4.115227121531806614e-02 6.143400093263781496e-03
-4.748076485937499456e+03 5.344688553361044009e-02 -4.112625773476551172e-02 6.160104794726790033e-03
-4.747034098124999218e+03 5.345384814191948830e-02 -4.109994227362735036e-02 6.176732311128869946e-03
-4.745991710312499890e+03 5.346032027952075938e-02 -4.107337419148041069e-02 6.193240690564557824e-03
-4.744949322499999653e+03 5.346587126024587161e-02 -4.104635696139347090e-02 6.209512844490590669e-03
-4.743906934687499415e+03 5.347018646267598374e-02 -4.101882149194525928e-02 6.225426024341347564e-03
-4.742864546874999178e+03 5.347315787056273334e-02 -4.099075359553064346e-02 6.240933423369089510e-03
-4.741822159062499850e+03 5.347500151925162898e-02 -4.096227808478748733e-02 6.256080730537321409e-03
-4.740779771250000522e+03 5.347586979955705477e-02 -4.093355972523146646e-02 6.270861819487615757e-03
-4.739737383437500284e+03 5.347565238047446295e-02 -4.090454733831781764e-02 6.285247056639293832e-03
-4.738694995624999137e+03 5.347484359501498974e-02 -4.087557120811233929e-02 6.299318504424954862e-03
-4.737652607812499809e+03 5.347362349913253182e-02 -4.084684506635022361e-02 6.313059329397813051e-03
-4.736610219999999572e+03 5.347193327926535317e-02 -4.081835239291632667e-02 6.326448343705309146e-03
-4.735567832187499334e+03 5.347002009400848854e-02 -4.079011023762909444e-02 6.339600555751378000e-03
-4.734525444375000916e+03 5.346807358708029895e-02 -4.076220100531311591e-02 6.352569569131528981e-03
-4.733483056562499769e+03 5.346571493971840477e-02 -4.073443666570042421e-02 6.365260013955997137e-03
-4.732440668749999531e+03 5.346285658418226117e-02 -4.070674857882904812e-02 6.377662490942554926e-03
-4.731398280937499294e+03 5.345985325927611609e-02 -4.067926034438280186e-02 6.389892599860206093e-03
-4.730355893124999966e+03 5.345693146271572604e-02 -4.065207529760168914e-02 6.402011948817373614e-03
-4.729313505312499728e+03 5.345384954335610089e-02 -4.062517342437559076e-02 6.413909744790415729e-03
-4.728271117499999491e+03 5.345042248160614823e-02 -4.059848990050583806e-02 6.425525972024781485e-03
-4.727228729687499253e+03 5.344668523363479279e-02 -4.057208835242562261e-02 6.436846207458735494e-03
-4.726186341874999925e+03 5.344275390812023435e-02 -4.054608200856785888e-02 6.447871767120824313e-03
-4.725143954062499688e+03 5.343925867048844591e-02 -4.052079787685122086e-02 6.458754317472692810e-03
-4.724101566250000360e+03 5.343650704944721136e-02 -4.049640031515641669e-02 6.469565507458448564e-03
-4.723059178437498304e+03 5.343416311888538051e-02 -4.047276234219388674e-02 6.480200799349633556e-03
-4.722016790624999885e+03 5.343169975590553178e-02 -4.044960865188231003e-02 6.490534257285291223e-03
-4.720974402812499648e+03 5.342924876205131651e-02 -4.042695002072227428e-02 6.500626498361843780e-03
-4.719932014999999410e+03 5.342690340829506224e-02 -4.040478063535500597e-02 6.510527117883257303e-03
-4.718889627187499173e+03 5.342462900873317516e-02 -4.038305228130713298e-02 6.520242926364790310e-03
-4.717847239374999845e+03 5.342202937687645647e-02 -4.036152966707447914e-02 6.529693394135650808e-03
-4.716804851562498698e+03 5.341938625975518190e-02 -4.034024792333902598e-02 6.539001864978975613e-03
-4.715762463749999370e+03 5.341722652875256772e-02 -4.031947390283355942e-02 6.548298471823045183e-03
-4.714720075937499132e+03 5.341563812159853819e-02 -4.029914200365775773e-02 6.557660017548317712e-03
-4.713677688124999804e+03 5.341489522119563516e-02 -4.027939842256021696e-02 6.567150544873082314e-03
-4.712635300312498657e+03 5.341514539887135676e-02 -4.026034793936360962e-02 6.576791462512195444e-03
-4.711592912499999329e+03 5.341687930079034446e-02 -4.024211299878772963e-02 6.586766929059221891e-03
-4.710550524687499092e+03 5.341948388236915368e-02 -4.022432015580482134e-02 6.596956958607208543e-03
-4.709508136874999764e+03 5.342267415373237738e-02 -4.020688122098049766e-02 6.607263137576192130e-03
-4.708465749062499526e+03 5.342651435438561941e-02 -4.018987017164316750e-02 6.617680622362153917e-03
-4.707423361249999289e+03 5.343103241992497310e-02 -4.017329027830542770e-02 6.628221602974272188e-03
-4.706380973437499051e+03 5.343597679729700928e-02 -4.015698149774959980e-02 6.638840104358574752e-03
-4.705338585624999723e+03 5.344077357284628127e-02 -4.014065631287199593e-02 6.649392831502991957e-03
-4.704296197812499486e+03 5.344525478296278942e-02 -4.012420589402594662e-02 6.659850259451930571e-03
-4.703253809999999248e+03 5.344924462516089519e-02 -4.010756894608399209e-02 6.670155131833123939e-03
-4.702211422187499920e+03 5.345268685423132382e-02 -4.009073907002381337e-02 6.680282518921918516e-03
-4.701169034374999683e+03 5.345552911874477259e-02 -4.007368589714987994e-02 6.690221386085069832e-03
-4.700126646562500355e+03 5.345765263337056566e-02 -4.005638504841746439e-02 6.699924422304315112e-03
-4.699084258749999208e+03 5.345918291187562454e-02 -4.003882983229831161e-02 6.709457732446638331e-03
-4.698041870937499880e+03 5.346035006569548748e-02 -4.002106766519131914e-02 6.718912650100865996e-03
-4.696999483124999642e+03 5.346125548704715874e-02 -4.000315567423528423e-02 6.728311427923606980e-03
-4.695957095312499405e+03 5.346217836427626102e-02 -3.998528389601378741e-02 6.737698664556738930e-03
-4.694914707499999167e+03 5.346353122679078917e-02 -3.996777050533938114e-02 6.747121520135023615e-03
-4.693872319687500749e+03 5.346524807229727227e-02 -3.995058532748585467e-02 6.756562056485605067e-03
-4.692829931874999602e+03 5.346715087689388884e-02 -3.993351465194992789e-02 6.766038129427666761e-03
-4.691787544062499364e+03 5.347002549397016774e-02 -3.991681217657897657e-02 6.775815879011218984e-03
-4.690745156249999127e+03 5.347421342658544019e-02 -3.990058432472049638e-02 6.786012942145350571e-03
-4.689702768437499799e+03 5.347978358650668645e-02 -3.988487503866016554e-02 6.796641870602928258e-03
-4.688660380624999561e+03 5.348687070222647028e-02 -3.986984397332996727e-02 6.807690190660393645e-03
-4.687617992812500233e+03 5.349556849993860469e-02 -3.985551421703905500e-02 6.819193363896758515e-03
-4.686575604999999996e+03 5.350609683899372471e-02 -3.984192969101192638e-02 6.831239420635389602e-03
-4.685533217187499758e+03 5.351872141373055503e-02 -3.982918895644711743e-02 6.843911940692472100e-03
-4.684490829374999521e+03 5.353373764279047847e-02 -3.981749778311790416e-02 6.857255846685779248e-03
-4.683448441562500193e+03 5.355114964469714911e-02 -3.980682376910594372e-02 6.871289436401699542e-03
-4.682406053749999955e+03 5.357131553435776766e-02 -3.979727728237747453e-02 6.886136615427926669e-03
-4.681363665937499718e+03 5.359472466172006400e-02 -3.978911048412499263e-02 6.901915868624384880e-03
-4.680321278124999480e+03 5.362156403634803920e-02 -3.978249774643514980e-02 6.918633496687718286e-03
-4.679278890312499243e+03 5.365224919463434938e-02 -3.977763834762155365e-02 6.936397901448011251e-03
-4.678236502499999915e+03 5.368701307141099388e-02 -3.977451330299315579e-02 6.955335204098352792e-03
-4.677194114687500587e+03 5.372565914702407547e-02 -3.977300909666949685e-02 6.975403919782269258e-03
-4.676151726874998531e+03 5.376771059316992618e-02 -3.977279933036503151e-02 6.996528780982043914e-03
-4.675109339062499203e+03 5.381282359238788449e-02 -3.977355278553539736e-02 7.018703409072854851e-03
-4.674066951249999875e+03 5.386053966505822271e-02 -3.977498764584765090e-02 7.041839463939668191e-03
-4.673024563437499637e+03 5.391039289368730614e-02 -3.977691129642330764e-02 7.065800265677166583e-03
-4.671982175624999400e+03 5.396200262021500632e-02 -3.977919738009726147e-02 7.090458505900505519e-03
-4.670939787812499162e+03 5.401545309100830999e-02 -3.978191818430880378e-02 7.115820026546476953e-03
-4.669897399999999834e+03 5.407034431875419600e-02 -3.978491727144386342e-02 7.141762941828697780e-03
-4.668855012187499597e+03 5.412605538549317141e-02 -3.978788022761657606e-02 7.168133886654907624e-03
-4.667812624374999359e+03 5.418276928157210459e-02 -3.979081980632057092e-02 7.195017917603106078e-03
-4.666770236562499122e+03 5.424072861997036171e-02 -3.979376779370608075e-02 7.222520294610772044e-03
-4.665727848749998884e+03 5.429999602422781041e-02 -3.979677260612232703e-02 7.250648101803479004e-03
-4.664685460937499556e+03 5.436050977289471481e-02 -3.979976916987061630e-02 7.279402971631735060e-03
-4.663643073124999319e+03 5.442239380671658189e-02 -3.980276934411281636e-02 7.308841021881392480e-03
-4.662600685312499991e+03 5.448520614807014079e-02 -3.980547315504370104e-02 7.338891230808764626e-03
-4.661558297499999753e+03 5.454865197446034930e-02 -3.980762722456063218e-02 7.369532770343785108e-03
-4.660515909687498606e+03 5.461233026494425463e-02 -3.980901193144389949e-02 7.400674943087984757e-03
-4.659473521874998369e+03 5.467628706458939336e-02 -3.980957838052169573e-02 7.432365317219970582e-03
-4.658431134062499950e+03 5.474017240030688153e-02 -3.980908370297595728e-02 7.464550343497690713e-03
-4.657388746249999713e+03 5.480381125642935780e-02 -3.980731223459151730e-02 7.497250329979213666e-03
-4.656346358437499475e+03 5.486724723628715050e-02 -3.980424739658409289e-02 7.530495542848172560e-03
-4.655303970624999238e+03 5.493038979229834112e-02 -3.979982280065588046e-02 7.564274126992613645e-03
-4.654261582812499910e+03 5.499305935939309553e-02 -3.979398285250082545e-02 7.598524172932417248e-03
-4.653219195000000582e+03 5.505478217978946459e-02 -3.978658268173230345e-02 7.633081270867255602e-03
-4.652176807187499435e+03 5.511477465571831824e-02 -3.977718582070401132e-02 7.667771844180770735e-03
-4.651134419374999197e+03 5.517276125825899824e-02 -3.976551335480019156e-02 7.702597546072131353e-03
-4.650092031562499869e+03 5.522893475630165361e-02 -3.975158927054840002e-02 7.737642812789659666e-03
-4.649049643749999632e+03 5.528306137433069284e-02 -3.973539096072650073e-02 7.772802082723030345e-03
-4.648007255937499394e+03 5.533469124733722544e-02 -3.971667364770520986e-02 7.807972846422955859e-03
-4.646964868124999157e+03 5.538361602733556793e-02 -3.969517373286735040e-02 7.843182521462425949e-03
-4.645922480312499829e+03 5.542943313706251429e-02 -3.967056003335161368e-02 7.878395199136675742e-03
-4.644880092499999591e+03 5.547222506695564936e-02 -3.964291147938107940e-02 7.913612665063549795e-03
-4.643837704687498444e+03 5.551193927492760471e-02 -3.961225419248045471e-02 7.948795548621486601e-03
-4.642795316874999116e+03 5.554859281153483319e-02 -3.957841922213278796e-02 7.984036891011490195e-03
-4.641752929062499788e+03 5.558182023192523302e-02 -3.954114525031199312e-02 8.019284514948300802e-03
-4.640710541249999551e+03 5.561093539378376971e-02 -3.950012340105471531e-02 8.054349635073119670e-03
-4.639668153437499313e+03 5.563562006595750009e-02 -3.945532860178715268e-02 8.089085560728197580e-03
-4.638625765624999985e+03 5.565568472155812962e-02 -3.940671042200980662e-02 8.123422576693833247e-03
-4.637583377812499748e+03 5.567154105469017400e-02 -3.935441569117559268e-02 8.157493125340253837e-03
-4.636540990000000420e+03 5.568338416376720362e-02 -3.929855921036206484e-02 8.191337364091444417e-03
-4.635498602187499273e+03 5.569131037919799326e-02 -3.923917653278770346e-02 8.224985661767261411e-03
-4.634456214374999945e+03 5.569569404986215999e-02 -3.917644640553569202e-02 8.258535805523346818e-03
-4.633413826562499708e+03 5.569699596395096680e-02 -3.911067253775129399e-02 8.292066299026781481e-03
-4.632371438749999470e+03 5.569513979577726120e-02 -3.904178930432650185e-02 8.325571744874612004e-03
-4.631329050937499233e+03 5.569031828114821836e-02 -3.896987614179329984e-02 8.359108850228582493e-03
-4.630286663125000814e+03 5.568301655735025113e-02 -3.889521102938588853e-02 8.392781326865026564e-03
-4.629244275312498758e+03 5.567359318742410440e-02 -3.881809900394205676e-02 8.426616030918168687e-03
-4.628201887499999430e+03 5.566211816111395899e-02 -3.873866623614839744e-02 8.460584736238094955e-03
-4.627159499687499192e+03 5.564927151200322469e-02 -3.865734621029542906e-02 8.494810698919314992e-03
-4.626117111874999864e+03 5.563622052045696237e-02 -3.857471160680227273e-02 8.529591254229093936e-03
-4.625074724062499627e+03 5.562287046724054967e-02 -3.849072690512649747e-02 8.564896781851433216e-03
-4.624032336249999389e+03 5.560925313481610011e-02 -3.840564240656053202e-02 8.600618078043305303e-03
-4.622989948437499152e+03 5.559579698340341020e-02 -3.831979899570408382e-02 8.636799008833719038e-03
-4.621947560624999824e+03 5.558243510897979689e-02 -3.823322026768882775e-02 8.673394172189102455e-03
-4.620905172812499586e+03 5.556922146492203340e-02 -3.814589023662282030e-02 8.710438431296150738e-03
-4.619862785000000258e+03 5.555597277771471415e-02 -3.805761185830824900e-02 8.747938665104520312e-03
-4.618820397187498202e+03 5.554202576134901342e-02 -3.796822580001359138e-02 8.785642905756641322e-03
-4.617778009374999783e+03 5.552767590626309091e-02 -3.787788214886449872e-02 8.823623807056450372e-03
-4.616735621562499546e+03 5.551378441527301394e-02 -3.778701812846373825e-02 8.862093447476527761e-03
-4.615693233749999308e+03 5.550082884457359367e-02 -3.769591537246572838e-02 8.901149708356044521e-03
-4.614650845937499980e+03 5.548916897880476484e-02 -3.760492784144241901e-02 8.940795406554022731e-03
-4.613608458125000652e+03 5.547924824896206114e-02 -3.751436327513004571e-02 8.981098302907213060e-03
-4.612566070312498596e+03 5.547138837006643231e-02 -3.742439718956310640e-02 9.022131536651666756e-03
-4.611523682499999268e+03 5.546589440983926145e-02 -3.733534226927681665e-02 9.063891388948763089e-03
-4.610481294687499940e+03 5.546262783733121871e-02 -3.724722785558468724e-02 9.106293984416988577e-03
-4.609438906874999702e+03 5.546117704120568509e-02 -3.715994672474994681e-02 9.149187105057635799e-03
-4.608396519062499465e+03 5.546124143112181326e-02 -3.707332738572901437e-02 9.192506207494122172e-03
-4.607354131249999227e+03 5.546252955333211970e-02 -3.698722445732161024e-02 9.236178252949067344e-03
-4.606311743437499899e+03 5.546540890234116089e-02 -3.690190818491809882e-02 9.280251961105379088e-03
-4.605269355624999662e+03 5.547065729011353696e-02 -3.681787073820204370e-02 9.324870458368356152e-03
-4.604226967812499424e+03 5.547897816794248455e-02 -3.673548985510013271e-02 9.370196774844578164e-03
-4.603184579999999187e+03 5.549081909361951170e-02 -3.665504789088479265e-02 9.416313477659386810e-03
-4.602142192187499859e+03 5.550641514166362173e-02 -3.657689074710260974e-02 9.463165216419886297e-03
-4.601099804374999621e+03 5.552564966739806374e-02 -3.650109618608894657e-02 9.510654812664611282e-03
-4.600057416562499384e+03 5.554868066341885763e-02 -3.642769619850143997e-02 9.558845284862517097e-03
-4.599015028749999146e+03 5.557648389548088680e-02 -3.635684004600427122e-02 9.608149966468516184e-03
-4.597972640937499818e+03 5.560970894477994253e-02 -3.628873094696545565e-02 9.658792165325157456e-03
-4.596930253124999581e+03 5.564855360420457864e-02 -3.622343737082901749e-02 9.710836633358711431e-03
-4.595887865312500253e+03 5.569257254470081492e-02 -3.616073467321789803e-02 9.764173043400855082e-03
-4.594845477499999106e+03 5.574120374957561297e-02 -3.610024142340491349e-02 9.818711256535127274e-03
-4.593803089687499778e+03 5.579491128190625787e-02 -3.604192942543305023e-02 9.874697496891508830e-03
-4.592760701874999540e+03 5.585352032196726213e-02 -3.598559960646748046e-02 9.932143900539218764e-03
-4.591718314062499303e+03 5.591709042696745707e-02 -3.593138858471293939e-02 9.991011918752339127e-03
-4.590675926249999975e+03 5.598554033837191413e-02 -3.587938914936072282e-02 1.005121433095934255e-02
-4.589633538437499737e+03 5.605859768481640665e-02 -3.582934088269982414e-02 1.011274515446484654e-02
-4.588591150624999500e+03 5.613571827886400245e-02 -3.578073914603168565e-02 1.017558466018248300e-02
-4.587548762812500172e+03 5.621572255885554092e-02 -3.573306386352527453e-02 1.023940307447100684e-02
-4.586506374999999935e+03 5.629819917623146014e-02 -3.568612829859425101e-02 1.030408804705427485e-02
-4.585463987187499697e+03 5.638225601469194770e-02 -3.563924126719804353e-02 1.036953893207672589e-02
-4.584421599374999460e+03 5.646687770341270174e-02 -3.559176510303713875e-02 1.043556669399739976e-02
-4.583379211562499222e+03 5.655187979350854988e-02 -3.554328533331591738e-02 1.050228614896288500e-02
-4.582336823749999894e+03 5.663777880329624870e-02 -3.549387462369101021e-02 1.056991909796209730e-02
-4.581294435937499657e+03 5.672501035884609105e-02 -3.544372619058554913e-02 1.063858684747160180e-02
-4.580252048124998510e+03 5.681405694311374849e-02 -3.539297618037869769e-02 1.070846260308015371e-02
-4.579209660312499182e+03 5.690492181489131135e-02 -3.534143232437605281e-02 1.077964408955422310e-02
-4.578167272499999854e+03 5.699700062050285648e-02 -3.528867365936441680e-02 1.085203946682640648e-02
-4.577124884687499616e+03 5.708998822562124514e-02 -3.523453287217010593e-02 1.092557975516687124e-02
-4.576082496874999379e+03 5.718401315811674768e-02 -3.517910601115687569e-02 1.100028132549257624e-02
-4.575040109062499141e+03 5.727833702329556548e-02 -3.512210711969235982e-02 1.107591819516707751e-02
-4.573997721249999813e+03 5.737279262478519465e-02 -3.506342543087041103e-02 1.115246219951260970e-02
-4.572955333437500485e+03 5.746783369855651413e-02 -3.500327322411137670e-02 1.123003403941135771e-02
-4.571912945624999338e+03 5.756358185407029621e-02 -3.494160134951398294e-02 1.130871907695523738e-02
-4.570870557812500010e+03 5.766123754088677000e-02 -3.487874244061096168e-02 1.138895144243716982e-02
-4.569828169999999773e+03 5.776023271511437907e-02 -3.481447257337822593e-02 1.147055910342410258e-02
-4.568785782187499535e+03 5.785996460760159388e-02 -3.474865579909607038e-02 1.155330861703912811e-02
-4.567743394374999298e+03 5.796047778373236009e-02 -3.468118613002023343e-02 1.163727514440035700e-02
-4.566701006562499970e+03 5.806226567894910012e-02 -3.461230738973750110e-02 1.172258359008981551e-02
-4.565658618749999732e+03 5.816493747567953038e-02 -3.454178982382625357e-02 1.180915347954114222e-02
-4.564616230937499495e+03 5.826803128935138798e-02 -3.446946326640884517e-02 1.189683905057356030e-02
-4.563573843124999257e+03 5.837075954731901078e-02 -3.439508166182955740e-02 1.198536949615773908e-02
-4.562531455312499929e+03 5.847282044594034889e-02 -3.431863311213703693e-02 1.207459984256790617e-02
-4.561489067499999692e+03 5.857450713559043259e-02 -3.424028978569378795e-02 1.216459072469625036e-02
-4.560446679687499454e+03 5.867577349770477374e-02 -3.415989927573492152e-02 1.225539525406872839e-02
-4.559404291874999217e+03 5.877704639157930316e-02 -3.407741751765017146e-02 1.234724889076022937e-02
-4.558361904062499889e+03 5.887896527212413411e-02 -3.399312729484629814e-02 1.244033000947554826e-02
-4.557319516249999651e+03 5.898207566527412238e-02 -3.390732599959248722e-02 1.253476275027954299e-02
-4.556277128437500323e+03 5.908660167589159518e-02 -3.382037060953740903e-02 1.263048089455134568e-02
-4.555234740624999176e+03 5.919289815341208238e-02 -3.373255759263762976e-02 1.272751370288792601e-02
-4.554192352812499848e+03 5.930264243370568511e-02 -3.364455164424980105e-02 1.282636748144139888e-02
-4.553149964999999611e+03 5.941650782990652579e-02 -3.355676817762098807e-02 1.292717132484304081e-02
-4.552107577187499373e+03 5.953473016356891634e-02 -3.346942858649273878e-02 1.302993250510491724e-02
-4.551065189374999136e+03 5.965722750824738185e-02 -3.338251927236662864e-02 1.313461676392739530e-02
-4.550022801562499808e+03 5.978397106871579519e-02 -3.329591744186603114e-02 1.324127095387517966e-02
-4.548980413749999570e+03 5.991454800885987614e-02 -3.320945920108250154e-02 1.334977051945839335e-02
-4.547938025937499333e+03 6.004821823385604607e-02 -3.312286426039574155e-02 1.345988560810483341e-02
-4.546895638125000005e+03 6.018553029819112554e-02 -3.303623312401700318e-02 1.357184000504227037e-02
-4.545853250312499767e+03 6.032644747060487977e-02 -3.294946790168695738e-02 1.368566400848897878e-02
-4.544810862499999530e+03 6.047048577068274422e-02 -3.286237641133123860e-02 1.380121155258684507e-02
-4.543768474687499292e+03 6.061715895997733805e-02 -3.277485247648214556e-02 1.391829252682083053e-02
-4.542726086874999964e+03 6.076599676444936066e-02 -3.268677985974544065e-02 1.403672975574547267e-02
-4.541683699062499727e+03 6.091717325384776033e-02 -3.259837477480466428e-02 1.415650194665585802e-02
-4.540641311250000399e+03 6.107057620369319567e-02 -3.250972481567850070e-02 1.427750913659015311e-02
-4.539598923437498343e+03 6.122650882481334850e-02 -3.242115126230359773e-02 1.439974233667528844e-02
-4.538556535624999924e+03 6.138497523013407287e-02 -3.233245725924208808e-02 1.452330188434827751e-02
-4.537514147812499687e+03 6.154554486370869548e-02 -3.224337618890535384e-02 1.464810559834605827e-02
-4.536471759999999449e+03 6.170840971868442326e-02 -3.215424735336323142e-02 1.477407985749328717e-02
-4.535429372187499212e+03 6.187463061630649186e-02 -3.206561723747358705e-02 1.490148168511367527e-02
-4.534386984374999884e+03 6.204463516867939066e-02 -3.197796749206510691e-02 1.503028404732556153e-02
-4.533344596562499646e+03 6.221927864233705446e-02 -3.189174839849089754e-02 1.516068955639592215e-02
-4.532302208749999409e+03 6.239982755150792759e-02 -3.180776055964348870e-02 1.529293144599090659e-02
-4.531259820937499171e+03 6.258686455271723903e-02 -3.172622525809979527e-02 1.542719040464880786e-02
-4.530217433124999843e+03 6.278055227581716413e-02 -3.164718234106615041e-02 1.556352775272521784e-02
-4.529175045312499606e+03 6.298121668237957604e-02 -3.157082410970250830e-02 1.570201029452120492e-02
-4.528132657499999368e+03 6.318883892448223794e-02 -3.149708522240887709e-02 1.584266125747244708e-02
-4.527090269687499131e+03 6.340389039046714914e-02 -3.142614793036937332e-02 1.598562510279473783e-02
-4.526047881874999803e+03 6.362781782569848499e-02 -3.135856311733607737e-02 1.613134987743447546e-02
-4.525005494062499565e+03 6.386143066247552957e-02 -3.129486919928166355e-02 1.627997110399856048e-02
-4.523963106249999328e+03 6.410557844046438358e-02 -3.123557480323317301e-02 1.643165931368809063e-02
-4.522920718437498181e+03 6.436047272784597983e-02 -3.118086176770183682e-02 1.658642961816698957e-02
-4.521878330624999762e+03 6.462633996616129473e-02 -3.113082155851452579e-02 1.674434951962041826e-02
-4.520835942812499525e+03 6.490303553389614732e-02 -3.108540396249555651e-02 1.690537178517469846e-02
-4.519793554999999287e+03 6.519098493475315725e-02 -3.104479023308557781e-02 1.706961870984890703e-02
-4.518751167187499959e+03 6.549094593271853615e-02 -3.100913690529151848e-02 1.723739101334752569e-02
-4.517708779374999722e+03 6.580278731965666372e-02 -3.097839300501854451e-02 1.740864845860979476e-02
-4.516666391562498575e+03 6.612740633837020654e-02 -3.095288868122240272e-02 1.758367455503036247e-02
-4.515624003749999247e+03 6.646458886628661689e-02 -3.093261356977416304e-02 1.776236772008066983e-02
-4.514581615937499919e+03 6.681364395748920493e-02 -3.091736830705319253e-02 1.794448220035676014e-02
-4.513539228124999681e+03 6.717450206061763296e-02 -3.090699450920500468e-02 1.813006210295278406e-02
-4.512496840312499444e+03 6.754703584782409398e-02 -3.090128101772084829e-02 1.831914912738553947e-02
-4.511454452499999206e+03 6.793061256162169492e-02 -3.089965855578696505e-02 1.851171143772143909e-02
-4.510412064687499878e+03 6.832379691416048950e-02 -3.090118759825224645e-02 1.870750133175414290e-02
-4.509369676874999641e+03 6.872571116591849605e-02 -3.090521492818225704e-02 1.890640668060204754e-02
-4.508327289062499403e+03 6.913520907069310717e-02 -3.091110499297839917e-02 1.910817212649373528e-02
-4.507284901249999166e+03 6.955166640903896746e-02 -3.091845450349865049e-02 1.931268729210800297e-02
-4.506242513437499838e+03 6.997503763489451578e-02 -3.092703099010135626e-02 1.952004550689820719e-02
-4.505200125624999600e+03 7.040513942283017912e-02 -3.093644067621795571e-02 1.973035190511467085e-02
-4.504157737812499363e+03 7.084116303980245166e-02 -3.094624893163922322e-02 1.994341954538616721e-02
-4.503115349999999125e+03 7.128306029633736662e-02 -3.095650485788128611e-02 2.015919966670476349e-02
-4.502072962187499797e+03 7.173025170000595085e-02 -3.096675224636725662e-02 2.037763057793039873e-02
-4.501030574374999560e+03 7.218192895849664947e-02 -3.097639746943482708e-02 2.059860496396323515e-02
-4.499988186562498413e+03 7.263771462616945562e-02 -3.098499768363884715e-02 2.082215533080267536e-02
-4.498945798749999994e+03 7.309692273103206295e-02 -3.099220446745351576e-02 2.104811263124363105e-02
-4.497903410937499757e+03 7.355879228885928156e-02 -3.099786774493599670e-02 2.127617146592954492e-02
-4.496861023124999519e+03 7.402295630269604965e-02 -3.100161119187965636e-02 2.150633648212418522e-02
-4.495818635312499282e+03 7.449011125512183806e-02 -3.100352384360071864e-02 2.173891151111755765e-02
-4.494776247499999954e+03 7.496117021216679166e-02 -3.100395669927354450e-02 2.197417794213985670e-02
-4.493733859687500626e+03 7.543580863192908548e-02 -3.100296671885189800e-02 2.221194510690824991e-02
-4.492691471874998570e+03 7.591387204124720733e-02 -3.100090547379910980e-02 2.245196013218941911e-02
-4.491649084062499242e+03 7.639563060050749699e-02 -3.099794872647676502e-02 2.269427017124445861e-02
-4.490606696249999914e+03 7.688132416230236688e-02 -3.099424041173171052e-02 2.293892326219491504e-02
-4.489564308437499676e+03 7.737070090981373882e-02 -3.098978223988311381e-02 2.318579262905008306e-02
-4.488521920624999439e+03 7.786260143918659338e-02 -3.098420700690416446e-02 2.343448214305956373e-02
-4.487479532812499201e+03 7.835734018329258699e-02 -3.097774243807490530e-02 2.368503538659362528e-02
-4.486437144999999873e+03 7.885559907389255718e-02 -3.097067974322007672e-02 2.393764787544743963e-02
-4.485394757187499636e+03 7.935682637960193853e-02 -3.096275778902441919e-02 2.419217454251497423e-02
-4.484352369374999398e+03 7.985969975713340385e-02 -3.095353369163658316e-02 2.444817573449733702e-02
-4.483309981562500070e+03 8.036280600649016448e-02 -3.094269070899271015e-02 2.470510327476466150e-02
-4.482267593749998923e+03 8.086604920751117032e-02 -3.092993758465636608e-02 2.496305477072652268e-02
-4.481225205937499595e+03 8.136984367695082598e-02 -3.091493719918752062e-02 2.522240587765255115e-02
-4.480182818124999358e+03 8.187465142585342859e-02 -3.089791983939069522e-02 2.548327293854987102e-02
-4.479140430312499120e+03 8.237999943160290162e-02 -3.087894661568321014e-02 2.574538917634059884e-02
-4.478098042499999792e+03 8.288552834356717469e-02 -3.085846881485446516e-02 2.600834970182839059e-02
-4.477055654687499555e+03 8.339007099212508711e-02 -3.083663951862116587e-02 2.627149469073430249e-02
-4.476013266874998408e+03 8.389328034959206426e-02 -3.081354565850756913e-02 2.653460736707796697e-02
-4.474970879062499989e+03 8.439491635002577263e-02 -3.078935277070699375e-02 2.679748514247562441e-02
-4.473928491249999752e+03 8.489453503026296588e-02 -3.076380517979357410e-02 2.706003410856883812e-02
-4.472886103437499514e+03 8.539324718276881943e-02 -3.073743707997494273e-02 2.732254286736627083e-02
-4.471843715624999277e+03 8.589209430673394596e-02 -3.071072736118794083e-02 2.758529291198961314e-02
-4.470801327812499949e+03 8.639107499451578742e-02 -3.068399294696485050e-02 2.784812537464956966e-02
-4.469758939999999711e+03 8.688901452713386486e-02 -3.065699259887333036e-02 2.811057350459161830e-02
-4.468716552187499474e+03 8.738530663912040530e-02 -3.062962927994147475e-02 2.837238280676804281e-02
-4.467674164374999236e+03 8.788096138130703505e-02 -3.060202124885978703e-02 2.863399926770263462e-02
-4.466631776562499908e+03 8.837750489800219600e-02 -3.057452420267338378e-02 2.889600833860444390e-02
-4.465589388749998761e+03 8.887572306321264715e-02 -3.054779522784064477e-02 2.915847449132864116e-02
-4.464547000937499433e+03 8.937507001305344811e-02 -3.052195904017650230e-02 2.942106223320296518e-02
-4.463504613124999196e+03 8.987654178793207105e-02 -3.049754020172844998e-02 2.968400750316779746e-02
-4.462462225312499868e+03 9.038053457872421981e-02 -3.047497366580943085e-02 2.994729090670372046e-02
-4.461419837499999630e+03 9.088775295102020924e-02 -3.045474313529594745e-02 3.021102263713733652e-02
-4.460377449687499393e+03 9.139946888835619176e-02 -3.043749226999710455e-02 3.047551679015965756e-02
-4.459335061874998246e+03 9.191522945510244291e-02 -3.042306844605138436e-02 3.074062290310655005e-02
-4.458292674062499827e+03 9.243439612225837210e-02 -3.041092299041688735e-02 3.100629575955101552e-02
-4.457250286249999590e+03 9.295565363848436180e-02 -3.040029895324500298e-02 3.127225597264110535e-02
-4.456207898437499352e+03 9.347883953623280229e-02 -3.039090259240722139e-02 3.153856890214098291e-02
-4.455165510625000024e+03 9.400446735355391659e-02 -3.038266490829398189e-02 3.180552555089932038e-02
-4.454123122812499787e+03 9.453456064367109224e-02 -3.037669688632735343e-02 3.207358206129780342e-02
-4.453080734999999549e+03 9.506978780330331558e-02 -3.037341182359216615e-02 3.234286577889902009e-02
-4.452038347187500221e+03 9.561124493272768476e-02 -3.037324235032142633e-02 3.261370830520535224e-02
-4.450995959374999984e+03 9.615950996316870170e-02 -3.037601483173981570e-02 3.288648501811565483e-02
-4.449953571562499747e+03 9.671393932421663842e-02 -3.038134694751351214e-02 3.316106493862576443e-02
-4.448911183749999509e+03 9.727421363364192886e-02 -3.038962195813661726e-02 3.343709670069253126e-02
-4.447868795937499272e+03 9.784064174424995930e-02 -3.040132439045382592e-02 3.371449257250137832e-02
-4.446826408124999944e+03 9.841416298213151448e-02 -3.041647628086051672e-02 3.399371085845840496e-02
-4.445784020312499706e+03 9.899584645777771696e-02 -3.043501124048847428e-02 3.427531915800361567e-02
-4.444741632499999469e+03 9.958638920143053630e-02 -3.045716586963072292e-02 3.455954761945371351e-02
-4.443699244687499231e+03 1.001852753049164713e-01 -3.048232006469306019e-02 3.484644808917337216e-02
-4.442656856874999903e+03 1.007934549592496426e-01 -3.051008342365968407e-02 3.513669055491848436e-02
-4.441614469062499666e+03 1.014126695160967179e-01 -3.054078706841570345e-02 3.543098004905625986e-02
-4.440572081250000338e+03 1.020439538419629644e-01 -3.057494631772693719e-02 3.572957656045625680e-02
-4.439529693437499191e+03 1.026885062396208359e-01 -3.061313548083607894e-02 3.603279226587208228e-02
-4.438487305624999863e+03 1.033479710734147017e-01 -3.065574728801550436e-02 3.634125283108778637e-02
-4.437444917812499625e+03 1.040228762987285699e-01 -3.070316537842172205e-02 3.665503061143640662e-02
-4.436402530000000297e+03 1.047120976393191571e-01 -3.075506540238866215e-02 3.697372590888247518e-02
-4.435360142187499150e+03 1.054139894423247320e-01 -3.081061366634581591e-02 3.729693265158760818e-02
-4.434317754374999822e+03 1.061277260621621421e-01 -3.086919908992612552e-02 3.762454341692295784e-02
-4.433275366562499585e+03 1.068529330693284152e-01 -3.093061771369163063e-02 3.795647324550670970e-02
-4.432232978749999347e+03 1.075892068275567104e-01 -3.099479514494287227e-02 3.829255774442700405e-02
-4.431190590937500019e+03 1.083380630731647920e-01 -3.106236216333214603e-02 3.863323924496234185e-02
-4.430148203125000691e+03 1.090995983240366229e-01 -3.113319582838961971e-02 3.897862745723475880e-02
-4.429105815312498635e+03 1.098716856847551798e-01 -3.120659629929735043e-02 3.932800877109946663e-02
-4.428063427499999307e+03 1.106523592803157902e-01 -3.128194926616285898e-02 3.968070722466357503e-02
-4.427021039687499979e+03 1.114411484323854229e-01 -3.135917776732434492e-02 4.003652597837002725e-02
-4.425978651874999741e+03 1.122380031679576229e-01 -3.143812616349726113e-02 4.039551770099237410e-02
-4.424936264062499504e+03 1.130415477918423200e-01 -3.151811497261550882e-02 4.075733392690040341e-02
-4.423893876249999266e+03 1.138496718438755662e-01 -3.159809795185898607e-02 4.112144211081433798e-02
-4.422851488437499938e+03 1.146591197420465946e-01 -3.167650607909650723e-02 4.148699834684646537e-02
-4.421809100624999701e+03 1.154678392608387005e-01 -3.175237372959499593e-02 4.185345904824317592e-02
-4.420766712812499463e+03 1.162753500760786846e-01 -3.182589630955293125e-02 4.222048671168223549e-02
-4.419724325000000135e+03 1.170801408606550603e-01 -3.189649770471646162e-02 4.258761362592296262e-02
-4.418681937187498988e+03 1.178809035238121139e-01 -3.196345251591367620e-02 4.295454843742732565e-02
-4.417639549374999660e+03 1.186770964457959376e-01 -3.202635735006605783e-02 4.332122201242485232e-02
-4.416597161562499423e+03 1.194701496563327914e-01 -3.208582559856256594e-02 4.368804253642489394e-02
-4.415554773749999185e+03 1.202600583465668199e-01 -3.214174903194468719e-02 4.405506160836394902e-02
-4.414512385937499857e+03 1.210479989787390936e-01 -3.219470265059096864e-02 4.442258010846783511e-02
-4.413469998124999620e+03 1.218345906305748072e-01 -3.224496859247443642e-02 4.479076626700256858e-02
-4.412427610312498473e+03 1.226205293076829128e-01 -3.229270422140304020e-02 4.515988938747584475e-02
-4.411385222499999145e+03 1.234076230305555938e-01 -3.233850807444257902e-02 4.553055407388159614e-02
-4.410342834687499817e+03 1.241973166279969898e-01 -3.238300243538967671e-02 4.590317143812222556e-02
-4.409300446874999579e+03 1.249913214495477209e-01 -3.242660622083529814e-02 4.627838763484452139e-02
-4.408258059062499342e+03 1.257890558238436707e-01 -3.246909994130407068e-02 4.665602167173929504e-02
-4.407215671250000014e+03 1.265895458042475552e-01 -3.251068211739464170e-02 4.703548751844569692e-02
-4.406173283437499776e+03 1.273936939594984552e-01 -3.255207220970429000e-02 4.741687711838268177e-02
-4.405130895624999539e+03 1.282035632202376818e-01 -3.259429983564197941e-02 4.780070771688567366e-02
-4.404088507812499302e+03 1.290231042717197019e-01 -3.263902560164613775e-02 4.818812427514310159e-02
-4.403046119999999974e+03 1.298557438533126107e-01 -3.268793244065520270e-02 4.857999909194442995e-02
-4.402003732187499736e+03 1.307023245658339994e-01 -3.274180845974317827e-02 4.897635984717796376e-02
-4.400961344374999499e+03 1.315630972666905485e-01 -3.280117043107215469e-02 4.937707377504828993e-02
-4.399918956562499261e+03 1.324384655397519428e-01 -3.286630594682071749e-02 4.978219913777730959e-02
-4.398876568749999933e+03 1.333305863918054501e-01 -3.293826045046707035e-02 5.019229208177931195e-02
-4.397834180937499696e+03 1.342406297769206946e-01 -3.301760409061615942e-02 5.060765256656158534e-02
-4.396791793124999458e+03 1.351681624657120329e-01 -3.310363488316989122e-02 5.102841482339022516e-02
-4.395749405312500130e+03 1.361148678526629685e-01 -3.319710056017863981e-02 5.145504685962371677e-02
-4.394707017499999893e+03 1.370816577951955439e-01 -3.329848842664215325e-02 5.188776129756249300e-02
-4.393664629687499655e+03 1.380681160546902153e-01 -3.340731084356553943e-02 5.232659369636533803e-02
-4.392622241874999418e+03 1.390753403590621329e-01 -3.352394508247024535e-02 5.277190408193994237e-02
-4.391579854062499180e+03 1.401028587551913784e-01 -3.364710073262879020e-02 5.322410109097527875e-02
-4.390537466249999852e+03 1.411484744660770618e-01 -3.377526828968017980e-02 5.368284075649988607e-02
-4.389495078437500524e+03 1.422104481758589278e-01 -3.390755372270414653e-02 5.414770013098015033e-02
-4.388452690624999377e+03 1.432873551637395826e-01 -3.404342000326746748e-02 5.461823512508282713e-02
-4.387410302812499140e+03 1.443781241927387937e-01 -3.418214579117572621e-02 5.509427092812904658e-02
-4.386367914999999812e+03 1.454839909244980412e-01 -3.432427393603089405e-02 5.557615426986966395e-02
-4.385325527187499574e+03 1.466052387511626309e-01 -3.447012377453315124e-02 5.606386751686679576e-02
-4.384283139374999337e+03 1.477400319534374340e-01 -3.461887812974662193e-02 5.655690110901358952e-02
-4.383240751562500918e+03 1.488870819301363335e-01 -3.477017849505092961e-02 5.705478981400777944e-02
-4.382198363749999771e+03 1.500467816118572772e-01 -3.492460130826602338e-02 5.755744194851643292e-02
-4.381155975937499534e+03 1.512204004683480596e-01 -3.508270016849630857e-02 5.806521547832266955e-02
-4.380113588124999296e+03 1.524097365400727266e-01 -3.524556413162298341e-02 5.857846515641011026e-02
-4.379071200312499968e+03 1.536168946685849690e-01 -3.541400736992750264e-02 5.909783642263020942e-02
-4.378028812499999731e+03 1.548425846737385148e-01 -3.558768577789663684e-02 5.962385629897343220e-02
-4.376986424687499493e+03 1.560856992639897134e-01 -3.576531901136462827e-02 6.015661065540417463e-02
-4.375944036874999256e+03 1.573482656053532824e-01 -3.594732403446647406e-02 6.069690441306706263e-02
-4.374901649062499928e+03 1.586326175018085705e-01 -3.613484237106076580e-02 6.124533381346479455e-02
-4.373859261249999690e+03 1.599385556567971545e-01 -3.632797095409086297e-02 6.180175068931248461e-02
-4.372816873437500362e+03 1.612667567312590644e-01 -3.652729960796623210e-02 6.236619868890874024e-02
-4.371774485624998306e+03 1.626159952098478467e-01 -3.673229497655006864e-02 6.293833146518355848e-02
-4.370732097812499887e+03 1.639850034869281548e-01 -3.694206769090935261e-02 6.351795959558513560e-02
-4.369689709999999650e+03 1.653721033913059801e-01 -3.715617482902233704e-02 6.410446562640711998e-02
-4.368647322187499412e+03 1.667746178367570387e-01 -3.737351796834850748e-02 6.469705982232279440e-02
-4.367604934374999175e+03 1.681865092139405993e-01 -3.759137083157300385e-02 6.529408611978013144e-02
-4.366562546562499847e+03 1.696010133503872974e-01 -3.780690772893869483e-02 6.589357471739418215e-02
-4.365520158749999609e+03 1.710157153441073941e-01 -3.801924445019169707e-02 6.649476044728669377e-02
-4.364477770937499372e+03 1.724300615163162631e-01 -3.822866212358948940e-02 6.709722626776022658e-02
-4.363435383124999134e+03 1.738433959472101831e-01 -3.843540566688399829e-02 6.770052194584738614e-02
-4.362392995312499806e+03 1.752542593167163987e-01 -3.863921532181015250e-02 6.830404761589986551e-02
-4.361350607499999569e+03 1.766631195678572130e-01 -3.884062451511974268e-02 6.890777029654837627e-02
-4.360308219687499331e+03 1.780706594697600842e-01 -3.904026969796751956e-02 6.951171298942880605e-02
-4.359265831875000003e+03 1.794774702009118150e-01 -3.923876049287289280e-02 7.011586665195698731e-02
-4.358223444062499766e+03 1.808835136744486316e-01 -3.943590524878353570e-02 7.072030805372836459e-02
-4.357181056249999529e+03 1.822865384795943622e-01 -3.962982665745343885e-02 7.132484955024469275e-02
-4.356138668437498382e+03 1.836851532976398749e-01 -3.981935804347967733e-02 7.192937858353221081e-02
-4.355096280624999963e+03 1.850770161368719968e-01 -4.000343318791899777e-02 7.253325725949713587e-02
-4.354053892812499726e+03 1.864605645185342941e-01 -4.018138858383060730e-02 7.313603612983989033e-02
-4.353011504999999488e+03 1.878365650117408969e-01 -4.035360455302445387e-02 7.373790907246473292e-02
-4.351969117187499251e+03 1.892066486344550491e-01 -4.052147799473754947e-02 7.433899422768235066e-02
-4.350926729374999923e+03 1.905725939999143304e-01 -4.068602474067046365e-02 7.493967372525181525e-02
-4.349884341562499685e+03 1.919361905733027729e-01 -4.084888575471452149e-02 7.554002188950387220e-02
-4.348841953750000357e+03 1.932999466156204715e-01 -4.101157450566449841e-02 7.614053661288286423e-02
-4.347799565937499210e+03 1.946657491763310877e-01 -4.117497959644150080e-02 7.674171724009076767e-02
-4.346757178124999882e+03 1.960353783860616095e-01 -4.133979599676981809e-02 7.734410612015157893e-02
-4.345714790312499645e+03 1.974081627703812014e-01 -4.150547320728934647e-02 7.794764207897385278e-02
-4.344672402499999407e+03 1.987863008418086774e-01 -4.167336662514834617e-02 7.855274695689497266e-02
-4.343630014687499170e+03 2.001721758464297396e-01 -4.184440009262063720e-02 7.916015096848080801e-02
-4.342587626874999842e+03 2.015675535476646740e-01 -4.201884272953644583e-02 7.977060298731297738e-02
-4.341545239062499604e+03 2.029722499953978132e-01 -4.219700670147542160e-02 8.038385533977110420e-02
-4.340502851249999367e+03 2.043848155930672317e-01 -4.237975840849987630e-02 8.099875054494971860e-02
-4.339460463437498220e+03 2.058030806606633845e-01 -4.256699022473352245e-02 8.161425769768911043e-02
-4.338418075624999801e+03 2.072270690844866259e-01 -4.275937524447086246e-02 8.223005227883166401e-02
-4.337375687812499564e+03 2.086609208677449034e-01 -4.295978617355737661e-02 8.284676891782095931e-02
-4.336333299999999326e+03 2.101075102313608722e-01 -4.317063686106568932e-02 8.346463861079425617e-02
-4.335290912187499998e+03 2.115675173127707365e-01 -4.339292052772860536e-02 8.408350539450530625e-02
-4.334248524374999761e+03 2.130412005243466078e-01 -4.362616040942856460e-02 8.470373666638393584e-02
-4.333206136562499523e+03 2.145315128301674978e-01 -4.387114888930008366e-02 8.532641239801223854e-02
-4.332163748750000195e+03 2.160438359140851305e-01 -4.412917601678254670e-02 8.595357786632454311e-02
-4.331121360937499958e+03 2.175818561640137372e-01 -4.440029575156557301e-02 8.658704851738704966e-02
-4.330078973124999720e+03 2.191467369736422588e-01 -4.468436580719723633e-02 8.722747665905576653e-02
-4.329036585312499483e+03 2.207377915077121111e-01 -4.498112279798682084e-02 8.787465026895946441e-02
-4.327994197499999245e+03 2.223557100781067830e-01 -4.529037682403035808e-02 8.852900902737684263e-02
-4.326951809687499917e+03 2.239972971679262403e-01 -4.561078342912329442e-02 8.918962687346375373e-02
-4.325909421875000589e+03 2.256620844877594012e-01 -4.594158015619133340e-02 8.985665096274705888e-02
-4.324867034062499442e+03 2.273485334913702416e-01 -4.628148344432582439e-02 9.052995371240539491e-02
-4.323824646249999205e+03 2.290545607532150918e-01 -4.662901120212650102e-02 9.120923437267061673e-02
-4.322782258437499877e+03 2.307798688729394976e-01 -4.698371523570075980e-02 9.189456874275700460e-02
-4.321739870624999639e+03 2.325221435529556402e-01 -4.734377441933457914e-02 9.258571003641749564e-02
-4.320697482812499402e+03 2.342805509458978919e-01 -4.770884541105703536e-02 9.328241309901938449e-02
-4.319655094999999164e+03 2.360588618699598351e-01 -4.808048494238205406e-02 9.398578533356820308e-02
-4.318612707187499836e+03 2.378579314205936379e-01 -4.845939981096557964e-02 9.469590104356909177e-02
-4.317570319374999599e+03 2.396754122853559099e-01 -4.884467720941838842e-02 9.541204309428431840e-02
-4.316527931562498452e+03 2.415077874179815676e-01 -4.923463399994332246e-02 9.613329425666242156e-02
-4.315485543750000033e+03 2.433526048321298096e-01 -4.962804294581312642e-02 9.685904169348610870e-02
-4.314443155937499796e+03 2.452072173644720132e-01 -5.002300516174505718e-02 9.758891008877275397e-02
-4.313400768124999558e+03 2.470728750219381709e-01 -5.041880139961914253e-02 9.832388371093980783e-02
-4.312358380312499321e+03 2.489517463160623445e-01 -5.081542746810012445e-02 9.906504882450752059e-02
-4.311315992499999993e+03 2.508408843947987910e-01 -5.121101041349338662e-02 9.981186770523625684e-02
-4.310273604687499756e+03 2.527377001248449773e-01 -5.160364269012573946e-02 1.005639991535937777e-01
-4.309231216875000428e+03 2.546424800177213288e-01 -5.199282774732241069e-02 1.013218351665579609e-01
-4.308188829062499281e+03 2.565559478449256359e-01 -5.237928576286163262e-02 1.020853777694548520e-01
-4.307146441249999953e+03 2.584790263947155942e-01 -5.276410602722756554e-02 1.028545442192590337e-01
-4.306104053437499715e+03 2.604129377652524280e-01 -5.314710093494906529e-02 1.036300391946707866e-01
-4.305061665624999478e+03 2.623572890859963702e-01 -5.352822352715060766e-02 1.044116907449701148e-01
-4.304019277812499240e+03 2.643090467623213091e-01 -5.390671237034090624e-02 1.051983631966061927e-01
-4.302976889999999912e+03 2.662692611464353432e-01 -5.428229836373056616e-02 1.059907163870633384e-01
-4.301934502187499675e+03 2.682392342435923061e-01 -5.465490015590678680e-02 1.067894418574081017e-01
-4.300892114374999437e+03 2.702182133166481370e-01 -5.502337522266202013e-02 1.075947343454018018e-01
-4.299849726562499200e+03 2.722029204882066566e-01 -5.538633797016376953e-02 1.084056471526853721e-01
-4.298807338749999872e+03 2.741932562662345307e-01 -5.574369853748703529e-02 1.092221744860443489e-01
-4.297764950937499634e+03 2.761896570505310566e-01 -5.609540252963837736e-02 1.100445618395257397e-01
-4.296722563124999397e+03 2.781942908681035997e-01 -5.644276349737436388e-02 1.108732365445391915e-01
-4.295680175312499159e+03 2.802123301076834827e-01 -5.678762875397484061e-02 1.117098610714661461e-01
-4.294637787499999831e+03 2.822424012312666486e-01 -5.712852034378108901e-02 1.125544868826797162e-01
-4.293595399687499594e+03 2.842836447998919325e-01 -5.746501719802164093e-02 1.134068942210573333e-01
-4.292553011874998447e+03 2.863374079529826255e-01 -5.779743856347470399e-02 1.142675966017810824e-01
-4.291510624062500028e+03 2.884028534159168711e-01 -5.812504191613465654e-02 1.151365466368358820e-01
-4.290468236249999791e+03 2.904755831579630687e-01 -5.844528714649783324e-02 1.160128148285356764e-01
-4.289425848437499553e+03 2.925564297977706341e-01 -5.875722866317983212e-02 1.168972885658658700e-01
-4.288383460624999316e+03 2.946468638022738395e-01 -5.906185430414086224e-02 1.177902086978138280e-01
-4.287341072812499988e+03 2.967441351209182399e-01 -5.935850512058092610e-02 1.186905298877978243e-01
-4.286298684999999750e+03 2.988450521709797303e-01 -5.964671501751076660e-02 1.195968889999638463e-01
-4.285256297187499513e+03 3.009484979288384321e-01 -5.992763496110378729e-02 1.205081523070700572e-01
-4.284213909374999275e+03 3.030568741271305599e-01 -6.020400062354216986e-02 1.214241542691142095e-01
-4.283171521562500857e+03 3.051706975356614504e-01 -6.047634819481485791e-02 1.223448858765212588e-01
-4.282129133749998800e+03 3.072890513590905703e-01 -6.074488863592739096e-02 1.232697831382447290e-01
-4.281086745937499472e+03 3.094116119212829696e-01 -6.100967801381358691e-02 1.241986565192964992e-01
-4.280044358124999235e+03 3.115374321897383392e-01 -6.127043585905284778e-02 1.251311726340065544e-01
-4.279001970312499907e+03 3.136673812810453210e-01 -6.152793694358549281e-02 1.260673786162517795e-01
-4.277959582499999669e+03 3.158044068019658646e-01 -6.178296041490798085e-02 1.270083586900035422e-01
-4.276917194687499432e+03 3.179510633830324173e-01 -6.203645953263643015e-02 1.279549132891358298e-01
-4.275874806874998285e+03 3.201100573125424398e-01 -6.228932200615661108e-02 1.289079518677737346e-01
-4.274832419062499866e+03 3.222857426553608073e-01 -6.254372899843461953e-02 1.298685625459947701e-01
-4.273790031249999629e+03 3.244822248545217169e-01 -6.280171217244329140e-02 1.308377834135326656e-01
-4.272747643437499391e+03 3.266983268600803791e-01 -6.306334506964907105e-02 1.318149892469419604e-01
-4.271705255624999154e+03 3.289330972666487662e-01 -6.332908710142176600e-02 1.327994743187015658e-01
-4.270662867812499826e+03 3.311898714921518994e-01 -6.360222968736489735e-02 1.337912609938496089e-01
-4.269620479999999588e+03 3.334659162957872569e-01 -6.388267306896028286e-02 1.347890322721191636e-01
-4.268578092187500260e+03 3.357571187221773945e-01 -6.416937516328574675e-02 1.357912522484999995e-01
-4.267535704375000023e+03 3.380618946114761214e-01 -6.446139044904934667e-02 1.367976006048580162e-01
-4.266493316562498876e+03 3.403782285341178104e-01 -6.475650449764117078e-02 1.378081757494006299e-01
-4.265450928749999548e+03 3.427048577353777326e-01 -6.505419707218008940e-02 1.388226062993608567e-01
-4.264408540937499311e+03 3.450427560807056704e-01 -6.535475938947689356e-02 1.398412335889154812e-01
-4.263366153124999983e+03 3.473946121458502123e-01 -6.565845381663719393e-02 1.408652700409358527e-01
-4.262323765312499745e+03 3.497644149539813618e-01 -6.596719395861318225e-02 1.418957536080031612e-01
-4.261281377499998598e+03 3.521566355831988182e-01 -6.628429670257957040e-02 1.429332619177600405e-01
-4.260238989687499270e+03 3.545705800618884074e-01 -6.661067464314546216e-02 1.439769915489638452e-01
-4.259196601874999033e+03 3.570099130082133865e-01 -6.694798141118266099e-02 1.450279481132799586e-01
-4.258154214062499705e+03 3.594765820513789456e-01 -6.729494052186753283e-02 1.460877425350725622e-01
-4.257111826249999467e+03 3.619710018683336417e-01 -6.764999763179291303e-02 1.471573577400429322e-01
-4.256069438437499230e+03 3.644949578807301083e-01 -6.801362878293724934e-02 1.482374481384406972e-01
-4.255027050624999902e+03 3.670447618148039992e-01 -6.838554909539372451e-02 1.493263128007735752e-01
-4.253984662812499664e+03 3.696224240873733358e-01 -6.876637064619721407e-02 1.504246514837054294e-01
-4.252942274999999427e+03 3.722272596502107511e-01 -6.915615366450647561e-02 1.515320917532508582e-01
-4.251899887187500099e+03 3.748606781132410304e-01 -6.955672216355862636e-02 1.526484272825198718e-01
-4.250857499374999861e+03 3.775221816436666877e-01 -6.996842978631619137e-02 1.537732329633057227e-01
-4.249815111562498714e+03 3.802090315159932232e-01 -7.039023185201648269e-02 1.549056623110084963e-01
-4.248772723749999386e+03 3.829184480322816442e-01 -7.082058228843922387e-02 1.560450987679121437e-01
-4.247730335937499149e+03 3.856436479639692161e-01 -7.125663009893416777e-02 1.571895752281298742e-01
-4.246687948124999821e+03 3.883764462422004127e-01 -7.169480094189166486e-02 1.583367852479464766e-01
-4.245645560312499583e+03 3.911103347768340455e-01 -7.213339021360878900e-02 1.594843266001993443e-01
-4.244603172500000255e+03 3.938509671846565086e-01 -7.257596498101485938e-02 1.606332438942192076e-01
-4.243560784687499108e+03 3.965982610870789626e-01 -7.302265484903305848e-02 1.617834323409445829e-01
-4.242518396874999780e+03 3.993482264931533798e-01 -7.347167333854552618e-02 1.629337907832537624e-01
-4.241476009062499543e+03 4.020975549830677620e-01 -7.392183494621795692e-02 1.640832592616995045e-01
-4.240433621249999305e+03 4.048444220659624948e-01 -7.437313644983538363e-02 1.652309280623769638e-01
-4.239391233437499977e+03 4.075900255705298125e-01 -7.482634297417503633e-02 1.663770146940336259e-01
-4.238348845624999740e+03 4.103362832870686705e-01 -7.528208169366651381e-02 1.675221653209955364e-01
-4.237306457812499502e+03 4.130817390318594073e-01 -7.574054049559460211e-02 1.686655584688656062e-01
-4.236264070000000174e+03 4.158267852701548750e-01 -7.620159067280925236e-02 1.698074549419853196e-01
-4.235221682187499027e+03 4.185771101654436888e-01 -7.666693647022253255e-02 1.709498475619674329e-01
-4.234179294374999699e+03 4.213306177887075621e-01 -7.713419544336144740e-02 1.720928788136500409e-01
-4.233136906562499462e+03 4.240837985594332338e-01 -7.760069532009741811e-02 1.732361297490071506e-01
-4.232094518750000134e+03 4.268373780532921380e-01 -7.806546202443080673e-02 1.743804500924234224e-01
-4.231052130937499896e+03 4.295888321927794906e-01 -7.852699062254876738e-02 1.755253292383811003e-01
-4.230009743124999659e+03 4.323412845160533591e-01 -7.898551650781680811e-02 1.766722110085367503e-01
-4.228967355312499421e+03 4.350918859110624037e-01 -7.943870268193914397e-02 1.778208387601256102e-01
-4.227924967500000093e+03 4.378362730769887468e-01 -7.988556400483490250e-02 1.789695238935729016e-01
-4.226882579687498946e+03 4.405707155346103021e-01 -8.032598824990754005e-02 1.801164593699048355e-01
-4.225840191874999618e+03 4.432913451030772722e-01 -8.076014149504927297e-02 1.812596302375270585e-01
-4.224797804062499381e+03 4.459945789738416488e-01 -8.118726741343179620e-02 1.823976243265876818e-01
-4.223755416249999143e+03 4.486801101698674188e-01 -8.160568243619019391e-02 1.835311294422920791e-01
-4.222713028437499815e+03 4.513472973276388966e-01 -8.201556896059762625e-02 1.846597347149245838e-01
-4.221670640625000487e+03 4.539971463314843581e-01 -8.241758162481326033e-02 1.857836165253546334e-01
-4.220628252812500250e+03 4.566313254187086002e-01 -8.281165243097388107e-02 1.869036426535920226e-01
-4.219585864999999103e+03 4.592550623340957983e-01 -8.319996557400927140e-02 1.880213357795305074e-01
-4.218543477187498866e+03 4.618730808107323615e-01 -8.358474136378650499e-02 1.891379483114408733e-01
-4.217501089374999538e+03 4.644846640516273606e-01 -8.396678910360277914e-02 1.902527168788882561e-01
-4.216458701562499300e+03 4.670901207949917922e-01 -8.434666101765676827e-02 1.913655200230044429e-01
-4.215416313749999972e+03 4.696969123536317570e-01 -8.472794757071638871e-02 1.924782934364448750e-01
-4.214373925937498825e+03 4.723051604232373357e-01 -8.511077889334538182e-02 1.935910330962859749e-01
-4.213331538124999497e+03 4.749043446319799466e-01 -8.549173935765858046e-02 1.947001868792405943e-01
-4.212289150312499260e+03 4.774879254772165238e-01 -8.586858861505530793e-02 1.958036052843274422e-01
-4.211246762499999932e+03 4.800491648525242461e-01 -8.623809963844385196e-02 1.968995311569005369e-01
-4.210204374687499694e+03 4.825882263218304602e-01 -8.660060896465375524e-02 1.979878776720994382e-01
-4.209161986874999457e+03 4.851026131356251936e-01 -8.695525919618569965e-02 1.990678246874731105e-01
-4.208119599062499219e+03 4.875926015465571473e-01 -8.730205959648902614e-02 2.001395064653091194e-01
-4.207077211249999891e+03 4.900571946434819637e-01 -8.764165654958901153e-02 2.012021017249954746e-01
-4.206034823437499654e+03 4.924927723676925662e-01 -8.797296248891987858e-02 2.022543427476603817e-01
-4.204992435625000326e+03 4.948961874535479644e-01 -8.829467363979282002e-02 2.032953074433760388e-01
-4.203950047812499179e+03 4.972669718154075214e-01 -8.860732296836183741e-02 2.043244948548043338e-01
-4.202907659999998941e+03 4.996075973623712030e-01 -8.891186384753284322e-02 2.053426635540447909e-01
-4.201865272187499613e+03 5.019177574429802835e-01 -8.920665419286921693e-02 2.063504812419484080e-01
-4.200822884374999376e+03 5.042030403286843487e-01 -8.949411543821428339e-02 2.073495317792071746e-01
-4.199780496562500048e+03 5.064706242285016424e-01 -8.977867651480378464e-02 2.083411905649414642e-01
-4.198738108749999810e+03 5.087267351436823848e-01 -9.006296282433601252e-02 2.093272574056475044e-01
-4.197695720937500482e+03 5.109733391259394519e-01 -9.034790576798744366e-02 2.103082495942583952e-01
-4.196653333124999335e+03 5.132077050230736681e-01 -9.063371922877105913e-02 2.112826938367095286e-01
-4.195610945312500007e+03 5.154271650147453920e-01 -9.091938414704910099e-02 2.122497646137948835e-01
-4.194568557499999770e+03 5.176326840084140013e-01 -9.120541626676674507e-02 2.132096859760811702e-01
-4.193526169687499532e+03 5.198293021189213103e-01 -9.149382505931100140e-02 2.141639734810516227e-01
-4.192483781874999295e+03 5.220150831644968514e-01 -9.178570670235348949e-02 2.151111113912443362e-01
-4.191441394062499967e+03 5.241895475080470268e-01 -9.208153595505315370e-02 2.160506220814694678e-01
-4.190399006249999729e+03 5.263550913055974334e-01 -9.238261286686072493e-02 2.169830541971085602e-01
-4.189356618437500401e+03 5.285055363976917109e-01 -9.268762002330613314e-02 2.179059759781288019e-01
-4.188314230625000164e+03 5.306405681051403755e-01 -9.299665890071508179e-02 2.188191773632512938e-01
-4.187271842812499926e+03 5.327609863097019227e-01 -9.331072741850829355e-02 2.197225588778286554e-01
-4.186229454999998779e+03 5.348706292549629815e-01 -9.363187016816634789e-02 2.206170176784626180e-01
-4.185187067187499451e+03 5.369721144140805480e-01 -9.396203340991042541e-02 2.215028882969151958e-01
-4.184144679374999214e+03 5.390666847050195054e-01 -9.430171650893216795e-02 2.223805420285707157e-01
-4.183102291562499886e+03 5.411532654807412746e-01 -9.465077921581376008e-02 2.232495120706868286e-01
-4.182059903749999648e+03 5.432365755193033774e-01 -9.501066081237408145e-02 2.241114382451406539e-01
-4.181017515937500320e+03 5.453227192201705043e-01 -9.538404467503450168e-02 2.249680302899874640e-01
-4.179975128124999173e+03 5.474121824371418477e-01 -9.577068404213938402e-02 2.258196539000119907e-01
-4.178932740312499845e+03 5.495051811521889373e-01 -9.616919486890745938e-02 2.266671071202635834e-01
-4.177890352499999608e+03 5.515949096233550009e-01 -9.657610635595363646e-02 2.275087197834060881e-01
-4.176847964687499370e+03 5.536797059673572718e-01 -9.699105599015313273e-02 2.283438412911901194e-01
-4.175805576875000042e+03 5.557652763223284165e-01 -9.741657295904639080e-02 2.291740587485175118e-01
-4.174763189062499805e+03 5.578573305685160522e-01 -9.785591777923671741e-02 2.300005957406665025e-01
-4.173720801249999568e+03 5.599571614554917920e-01 -9.830883437794785129e-02 2.308242256872221621e-01
-4.172678413437500240e+03 5.620632023169844782e-01 -9.877358991165754998e-02 2.316450297778864797e-01
-4.171636025624999093e+03 5.641674645865798476e-01 -9.924777949469294758e-02 2.324602146440514772e-01
-4.170593637812499765e+03 5.662715354652274602e-01 -9.973158877901569519e-02 2.332704810357551228e-01
-4.169551249999999527e+03 5.683700981415396036e-01 -1.002212655550473175e-01 2.340750453631488537e-01
-4.168508862187499290e+03 5.704614954727106335e-01 -1.007142900742371283e-01 2.348743369701783990e-01
-4.167466474374999962e+03 5.725479797813760596e-01 -1.012105749111830710e-01 2.356695253894772746e-01
-4.166424086562499724e+03 5.746294213879973301e-01 -1.017100265159741612e-01 2.364605930551931245e-01
-4.165381698749999487e+03 5.767015949747291703e-01 -1.022115984949548834e-01 2.372459521509648062e-01
-4.164339310937500159e+03 5.787714222381018514e-01 -1.027158154226784359e-01 2.380288025586929090e-01
-4.163296923124999012e+03 5.808506766189842629e-01 -1.032272183262426535e-01 2.388127614106080321e-01
-4.162254535312499684e+03 5.829428141856043410e-01 -1.037471871757811859e-01 2.395988665009398111e-01
-4.161212147499999446e+03 5.850514777793938137e-01 -1.042768829742231895e-01 2.403883597412187767e-01
-4.160169759687499209e+03 5.871815530293322816e-01 -1.048185509612208632e-01 2.411825626698308189e-01
-4.159127371874999881e+03 5.893339868355857991e-01 -1.053735404066478698e-01 2.419812752103191467e-01
-4.158084984062499643e+03 5.914996327507365814e-01 -1.059396495653112669e-01 2.427810255517896532e-01
-4.157042596249999406e+03 5.936744013024991551e-01 -1.065164075202858912e-01 2.435800059281465757e-01
-4.156000208437499168e+03 5.958502748490289713e-01 -1.071013734668462697e-01 2.443754276031327721e-01
-4.154957820624999840e+03 5.980184813257121146e-01 -1.076904070104188760e-01 2.451649738999566452e-01
-4.153915432812499603e+03 6.001780195673214191e-01 -1.082831288364342059e-01 2.459483347892770511e-01
-4.152873044999999365e+03 6.023251117923129616e-01 -1.088797834457282260e-01 2.467235005777667634e-01
-4.151830657187500037e+03 6.044603329670603653e-01 -1.094816680603955816e-01 2.474901123544460957e-01
-4.150788269374999800e+03 6.065778134948665024e-01 -1.100881277439372807e-01 2.482455647992301007e-01
-4.149745881562499562e+03 6.086736002375099375e-01 -1.106985144497271839e-01 2.489882066390536608e-01
-4.148703493750000234e+03 6.107366403506619967e-01 -1.113090272841811418e-01 2.497144123820694561e-01
-4.147661105937499997e+03 6.127561229153287714e-01 -1.119154978325790917e-01 2.504208603208504802e-01
-4.146618718124998850e+03 6.147257161883162846e-01 -1.125127243596530241e-01 2.511069847649819997e-01
-4.145576330312499522e+03 6.166383765672625028e-01 -1.130972279914190526e-01 2.517710041352680395e-01
-4.144533942499999284e+03 6.184913851964066733e-01 -1.136667528267235328e-01 2.524126866238883271e-01
-4.143491554687499956e+03 6.202754524313662809e-01 -1.142171964429668229e-01 2.530294385303151761e-01
-4.142449166874999719e+03 6.219869304975664814e-01 -1.147465975390996457e-01 2.536204166631619294e-01
-4.141406779062500391e+03 6.236250659518837169e-01 -1.152556270446670889e-01 2.541849092418941858e-01
-4.140364391250000153e+03 6.251887173332567604e-01 -1.157444129496875973e-01 2.547222818720877302e-01
-4.139322003437499006e+03 6.266711732488104980e-01 -1.162106610601933016e-01 2.552303248838618255e-01
-4.138279615624999678e+03 6.280662293833866316e-01 -1.166518327170072561e-01 2.557072052912990334e-01
-4.137237227812499441e+03 6.293831326889250954e-01 -1.170704394503851997e-01 2.561562927196009976e-01
-4.136194840000000113e+03 6.306302565297347007e-01 -1.174696606580744179e-01 2.565801851966341141e-01
-4.135152452187498966e+03 6.318030637723688336e-01 -1.178478145245660386e-01 2.569774550319031126e-01
-4.134110064374999638e+03 6.329007459169144756e-01 -1.182041883430998142e-01 2.573480551555683560e-01
-4.133067676562499400e+03 6.339315039211557146e-01 -1.185413648403357140e-01 2.576947967804796846e-01
-4.132025288750000072e+03 6.348964581225279291e-01 -1.188589449893084071e-01 2.580184397021259013e-01
-4.130982900937499835e+03 6.357901938634491490e-01 -1.191525654634254250e-01 2.583184583675808277e-01
-4.129940513124999597e+03 6.366124536980700688e-01 -1.194209780928359443e-01 2.585953491103348822e-01
-4.128898125312499360e+03 6.373701899780402913e-01 -1.196661113726670694e-01 2.588516261961473219e-01
-4.127855737500000032e+03 6.380647835084921615e-01 -1.198879397120636153e-01 2.590879932425712573e-01
-4.126813349687499795e+03 6.386992265562105864e-01 -1.200876440507036846e-01 2.593053580210160081e-01
-4.125770961875000467e+03 6.392770966435433744e-01 -1.202673403431488014e-01 2.595044529415800882e-01
-4.124728574062498410e+03 6.398066067368243237e-01 -1.204293644984473360e-01 2.596882183113429776e-01
-4.123686186249999082e+03 6.402977656103127080e-01 -1.205781636252312994e-01 2.598594376257740146e-01
-4.122643798437498845e+03 6.407631350980887985e-01 -1.207199009479408280e-01 2.600213116821161186e-01
-4.121601410624999517e+03 6.412034434133375704e-01 -1.208552794852811724e-01 2.601738521001819016e-01
-4.120559022812499279e+03 6.416208324004016861e-01 -1.209855955686587325e-01 2.603174812970560081e-01
-4.119516634999999951e+03 6.420254436045809143e-01 -1.211139673266126565e-01 2.604557105843207654e-01
-4.118474247187499714e+03 6.424130797927091185e-01 -1.212386246858066924e-01 2.605873241772933557e-01
-4.117431859375000386e+03 6.427809401980227877e-01 -1.213600597744191878e-01 2.607106750628864766e-01
-4.116389471562499239e+03 6.431380127224328724e-01 -1.214813260333753864e-01 2.608287306792440585e-01
-4.115347083749999911e+03 6.434834852599135013e-01 -1.216024242168965291e-01 2.609410827701090230e-01
-4.114304695937498764e+03 6.438198795387699569e-01 -1.217252846374395764e-01 2.610480260635271721e-01
-4.113262308124999436e+03 6.441510607422359369e-01 -1.218499524398120731e-01 2.611514693482308580e-01
-4.112219920312499198e+03 6.444765279029649463e-01 -1.219748307317485014e-01 2.612519593503772053e-01
-4.111177532499999870e+03 6.447994765527215177e-01 -1.221006722422010166e-01 2.613507171070653112e-01
-4.110135144687499633e+03 6.451139988350114152e-01 -1.222245682182532961e-01 2.614462409902608697e-01
-4.109092756874999395e+03 6.454227333851114690e-01 -1.223459105912272915e-01 2.615401531284963776e-01
-4.108050369062499158e+03 6.457218299400572237e-01 -1.224629430526103513e-01 2.616314048747306331e-01
-4.107007981249999830e+03 6.460128936934411703e-01 -1.225750516796047657e-01 2.617211042560100287e-01
-4.105965593437498683e+03 6.462982836193115199e-01 -1.226816202925966048e-01 2.618107376943311637e-01
-4.104923205624999355e+03 6.465811877119298501e-01 -1.227837529075356954e-01 2.619013459269009525e-01
-4.103880817812500027e+03 6.468600881693953308e-01 -1.228799557202171072e-01 2.619929151637976350e-01
-4.102838429999999789e+03 6.471285941706709233e-01 -1.229676616806932299e-01 2.620835317926787922e-01
-4.101796042187500461e+03 6.473799099968378101e-01 -1.230448432885900001e-01 2.621708096452686765e-01
-4.100753654375000224e+03 6.476206873951091403e-01 -1.231133606931979069e-01 2.622571443134216196e-01
-4.099711266562499077e+03 6.478535496210453548e-01 -1.231746037199872162e-01 2.623431530272462009e-01
-4.098668878749998839e+03 6.480752941688961988e-01 -1.232292982035612244e-01 2.624268712919120561e-01
-4.097626490937499511e+03 6.482943709226521856e-01 -1.232810280193737257e-01 2.625107326716299427e-01
-4.096584103124999274e+03 6.485191008734428886e-01 -1.233329575125871186e-01 2.625973165095167872e-01
-4.095541715312499946e+03 6.487451480383729097e-01 -1.233832419221110449e-01 2.626853755254765499e-01
-4.094499327500000163e+03 6.489635549071579579e-01 -1.234281717932207423e-01 2.627722847772706039e-01
-4.093456939687499471e+03 6.491667509713826556e-01 -1.234639985234782106e-01 2.628561322475317930e-01
-4.092414551874999233e+03 6.493605213630440076e-01 -1.234921620793214408e-01 2.629390902232938698e-01
-4.091372164062499451e+03 6.495497167406785177e-01 -1.235138338753769133e-01 2.630229986698981448e-01
-4.090329776249999668e+03 6.497294543228770980e-01 -1.235262643056247722e-01 2.631067904312913708e-01
-4.089287388437499885e+03 6.498986901488832402e-01 -1.235293681341209648e-01 2.631899868136615139e-01
-4.088245000624999193e+03 6.500508266063184104e-01 -1.235209893661890074e-01 2.632703659459575962e-01
-4.087202612812499410e+03 6.501764044579776414e-01 -1.234972914903299107e-01 2.633451143062048305e-01
-4.086160224999999627e+03 6.502658032910623165e-01 -1.234537079660812664e-01 2.634117031140250642e-01
-4.085117837187500299e+03 6.503175018450743083e-01 -1.233890156976989866e-01 2.634699820365152823e-01
-4.084075449375000062e+03 6.503301981224096640e-01 -1.233021064688402113e-01 2.635198532657809789e-01
-4.083033061562498915e+03 6.503144230052834152e-01 -1.231980220774405443e-01 2.635640632834905239e-01
-4.081990673749999132e+03 6.502734524592740373e-01 -1.230802610841451733e-01 2.636025028004924109e-01
-4.080948285937499804e+03 6.502049738336723728e-01 -1.229469685647493760e-01 2.636349437097406656e-01
-4.079905898124999567e+03 6.501087488859117469e-01 -1.227971912023120837e-01 2.636617434196051879e-01
-4.078863510312500239e+03 6.499887008811604527e-01 -1.226330777687897611e-01 2.636837897378350726e-01
-4.077821122499999092e+03 6.498504284943272813e-01 -1.224581381638926297e-01 2.637021272444326492e-01
-4.076778734687500219e+03 6.497017735077345035e-01 -1.222747015519259906e-01 2.637195118104008751e-01
-4.075736346874999072e+03 6.495475971459837572e-01 -1.220855763334210836e-01 2.637369714607991633e-01
-4.074693959062499744e+03 6.493914167795051817e-01 -1.218912531194115551e-01 2.637560209014044310e-01
-4.073651571249999506e+03 6.492348387449234925e-01 -1.216925473311835371e-01 2.637770559802655179e-01
-4.072609183437499723e+03 6.490829425385860052e-01 -1.214920323915545386e-01 2.638013322529335070e-01
-4.071566795624999031e+03 6.489379940538688718e-01 -1.212909609480100626e-01 2.638293581449128733e-01
-4.070524407812499703e+03 6.488013231861495811e-01 -1.210905345234153385e-01 2.638611995612561434e-01
-4.069482019999999466e+03 6.486706926101131199e-01 -1.208896030995646603e-01 2.638963145170455382e-01
-4.068439632187500138e+03 6.485386296278323748e-01 -1.206845131675318428e-01 2.639327943537077004e-01
-4.067397244374998536e+03 6.484029286841805906e-01 -1.204755033479547460e-01 2.639694187297194627e-01
-4.066354856562499208e+03 6.482590150105831395e-01 -1.202618352858343953e-01 2.640042721107822010e-01
-4.065312468749998970e+03 6.481052906520330392e-01 -1.200425411741916498e-01 2.640370396782188434e-01
-4.064270080937499642e+03 6.479445736640168096e-01 -1.198188806716868615e-01 2.640685005945033748e-01
-4.063227693124999405e+03 6.477859975415156679e-01 -1.195970376023568066e-01 2.641001320352442394e-01
-4.062185305312500077e+03 6.476309526521139004e-01 -1.193787729502197720e-01 2.641317496585876001e-01
-4.061142917499998475e+03 6.474888513024941172e-01 -1.191675294543262931e-01 2.641663397405360492e-01
-4.060100529687499147e+03 6.473669003423062618e-01 -1.189647660597436957e-01 2.642067769553679835e-01
-4.059058141874998910e+03 6.472661331745255264e-01 -1.187701011146151675e-01 2.642537674894859245e-01
-4.058015754062499582e+03 6.471786111590609458e-01 -1.185813144905363409e-01 2.643044517237547741e-01
-4.056973366249999799e+03 6.471009737403053963e-01 -1.183959522168449852e-01 2.643583773820885607e-01
-4.055930978437499562e+03 6.470374570816070925e-01 -1.182141696397941422e-01 2.644175864452384395e-01
-4.054888590624999324e+03 6.469796866593261475e-01 -1.180349055010520565e-01 2.644784226175881936e-01
-4.053846202812499996e+03 6.469219896114442037e-01 -1.178570824800939942e-01 2.645385873556306278e-01
-4.052803814999999759e+03 6.468586289091626806e-01 -1.176772027207798055e-01 2.645969592494562539e-01
-4.051761427187499976e+03 6.467928063534370553e-01 -1.174954019963690421e-01 2.646550707573260275e-01
-4.050719039374999738e+03 6.467298414104342141e-01 -1.173127112350744183e-01 2.647150654261681835e-01
-4.049676651562499501e+03 6.466644487959137821e-01 -1.171276623232050257e-01 2.647750333873198914e-01
-4.048634263750000173e+03 6.465974049523488532e-01 -1.169406987649800611e-01 2.648351404722382174e-01
-4.047591875937499481e+03 6.465323725719757109e-01 -1.167509600418085020e-01 2.648976476088560350e-01
-4.046549488124999698e+03 6.464640087135244961e-01 -1.165553460382411227e-01 2.649614316267803193e-01
-4.045507100312499460e+03 6.463984970664903296e-01 -1.163566388585179773e-01 2.650281934380126492e-01
-4.044464712500000132e+03 6.463482246590430691e-01 -1.161574605212859213e-01 2.651028163785859038e-01
-4.043422324687498985e+03 6.463114871641053583e-01 -1.159559871958531080e-01 2.651853594713242668e-01
-4.042379936875000112e+03 6.462957791126935359e-01 -1.157547767601758010e-01 2.652782904309767265e-01
-4.041337549062499420e+03 6.463123759374220789e-01 -1.155589261158812137e-01 2.653846988641151983e-01
-4.040295161249999637e+03 6.463684889134260203e-01 -1.153723174507294835e-01 2.655062468376807039e-01
-4.039252773437499400e+03 6.464727564048909914e-01 -1.151980860720314553e-01 2.656456851505252237e-01
-4.038210385625000072e+03 6.466325167885176306e-01 -1.150400969521098715e-01 2.658047526571367114e-01
-4.037167997812500289e+03 6.468438456017409077e-01 -1.148975077674616735e-01 2.659819078465451847e-01
-4.036125610000000506e+03 6.471148218234646921e-01 -1.147730796594078062e-01 2.661798099733073686e-01
-4.035083222187499359e+03 6.474546047326945608e-01 -1.146689237820488622e-01 2.664019830213967266e-01
-4.034040834374999577e+03 6.478669804964763967e-01 -1.145857214364749133e-01 2.666499792845284933e-01
-4.032998446562499794e+03 6.483554523312389239e-01 -1.145224946944943256e-01 2.669260388787438321e-01
-4.031956058750000011e+03 6.489214448337711216e-01 -1.144778903260789960e-01 2.672315504707857836e-01
-4.030913670937500228e+03 6.495606770839795763e-01 -1.144492699353855114e-01 2.675656921089998308e-01
-4.029871283124999536e+03 6.502794676848843158e-01 -1.144364933670597440e-01 2.679316921504942828e-01
-4.028828895312499299e+03 6.510941295328259715e-01 -1.144430319134292912e-01 2.683359715740478713e-01
-4.027786507499999971e+03 6.520070460148515989e-01 -1.144689195196172682e-01 2.687797045165714049e-01
-4.026744119687499733e+03 6.530207351138613836e-01 -1.145159695199208238e-01 2.692632436485893899e-01
-4.025701731874999950e+03 6.541446605465049968e-01 -1.145887326824251429e-01 2.697890463478260226e-01
-4.024659344062499258e+03 6.553967923809476126e-01 -1.146954896056141954e-01 2.703619579012381258e-01
-4.023616956249999475e+03 6.567877832929156501e-01 -1.148379152041765772e-01 2.709864653107572074e-01
-4.022574568437499693e+03 6.583356891568612479e-01 -1.150197689093144099e-01 2.716697175531906927e-01
-4.021532180624999910e+03 6.600433838187071967e-01 -1.152427032446909499e-01 2.724123261052169287e-01
-4.020489792812500127e+03 6.619142754846059074e-01 -1.155055671249821114e-01 2.732165691866892954e-01
-4.019447404999998980e+03 6.639423770754793175e-01 -1.158026683839897819e-01 2.740822979505375678e-01
-4.018405017187499197e+03 6.661158861729744585e-01 -1.161291675989616912e-01 2.750060292788222283e-01
-4.017362629374999415e+03 6.684416284533457597e-01 -1.164858508762024319e-01 2.759907820260985578e-01
-4.016320241562499632e+03 6.709230096134327637e-01 -1.168733290720481849e-01 2.770379545423459211e-01
-4.015277853750000304e+03 6.735623990747352519e-01 -1.172892665479963598e-01 2.781498989614000772e-01
-4.014235465937499157e+03 6.763627004309022972e-01 -1.177327209431403982e-01 2.793285371045474696e-01
-4.013193078124999829e+03 6.793070453427195732e-01 -1.181985901523327082e-01 2.805679840494179067e-01
-4.012150690312499137e+03 6.823844292430696346e-01 -1.186847736597001768e-01 2.818637878912027550e-01
-4.011108302499999809e+03 6.855922161534382386e-01 -1.191870260661756775e-01 2.832167523236363560e-01
-4.010065914687499571e+03 6.889256324969453837e-01 -1.196988757843006623e-01 2.846277255388434679e-01
-4.009023526874999334e+03 6.923858694044467965e-01 -1.202188654587754285e-01 2.860980331736588944e-01
-4.007981139062499096e+03 6.959652818704394894e-01 -1.207447513974201636e-01 2.876249749843430847e-01
-4.006938751249999768e+03 6.996707683551495194e-01 -1.212780550971355314e-01 2.892112394686038312e-01
-4.005896363437499531e+03 7.035042490425211792e-01 -1.218179157813617797e-01 2.908582169065273559e-01
-4.004853975625000203e+03 7.074636801077824888e-01 -1.223614514217557930e-01 2.925663252969314954e-01
-4.003811587812499511e+03 7.115512594102981758e-01 -1.229087681162618351e-01 2.943366115830030605e-01
-4.002769199999999273e+03 7.157604913686710368e-01 -1.234589663881760779e-01 2.961662780837291953e-01
-4.001726812187499490e+03 7.200853773344771946e-01 -1.240084065345346265e-01 2.980541452212504550e-01
-4.000684424374999708e+03 7.245155563534334542e-01 -1.245514406220075976e-01 2.999978543407604281e-01
-3.999642036562499470e+03 7.290505923894411433e-01 -1.250891990282693711e-01 3.019966228788087959e-01
-3.998599648749999687e+03 7.336907824544129930e-01 -1.256221133759981012e-01 3.040503858418194261e-01
-3.997557260937499905e+03 7.384341404294081368e-01 -1.261497401420040576e-01 3.061583744446373934e-01
-3.996514873125000122e+03 7.432857718684491299e-01 -1.266725744195721648e-01 3.083228955790101034e-01
-3.995472485312500339e+03 7.482679056151786412e-01 -1.271951287224544480e-01 3.105528094099328507e-01
-3.994430097499999647e+03 7.533841606061444374e-01 -1.277170196191837193e-01 3.128501195009585345e-01
-3.993387709687499409e+03 7.586435807077658300e-01 -1.282399668148977157e-01 3.152184903844670316e-01
-3.992345321874999627e+03 7.640589864837201706e-01 -1.287641140775095117e-01 3.176642605685820464e-01
-3.991302934062500299e+03 7.696315454954102409e-01 -1.292880622187442541e-01 3.201887141036396933e-01
-3.990260546249999607e+03 7.753716902293733559e-01 -1.298130777222885612e-01 3.227964341319139452e-01
-3.989218158437500279e+03 7.813046082638910317e-01 -1.303472564506446274e-01 3.254959690077914303e-01
-3.988175770624999132e+03 7.874337000689966004e-01 -1.308921264081129576e-01 3.282882557651601307e-01
-3.987133382812499804e+03 7.937547084314554580e-01 -1.314467953634259334e-01 3.311716131259199170e-01
-3.986090994999999111e+03 8.002560338773889725e-01 -1.320089655421556318e-01 3.341413903070241664e-01
-3.985048607187500238e+03 8.069456057124737569e-01 -1.325807223781115818e-01 3.372005086746724944e-01
-3.984006219374999546e+03 8.138293686214561617e-01 -1.331665665517249020e-01 3.403496902628074805e-01
-3.982963831562499763e+03 8.208912486250337093e-01 -1.337627324463473988e-01 3.435827780369988260e-01
-3.981921443749999526e+03 8.281313590790477797e-01 -1.343682187693763241e-01 3.469003292095770297e-01
-3.980879055937500198e+03 8.355607957072976877e-01 -1.349865468974757177e-01 3.503061323560808793e-01
-3.979836668124999051e+03 8.431938667938515541e-01 -1.356217131007841914e-01 3.538053481248939480e-01
-3.978794280312499723e+03 8.510489970956783834e-01 -1.362795397324029212e-01 3.574042821078080578e-01
-3.977751892499999030e+03 8.591370946346696957e-01 -1.369616049450864126e-01 3.611075997385861935e-01
-3.976709504687499702e+03 8.674821368289667989e-01 -1.376682564104546591e-01 3.649271168370379348e-01
-3.975667116874999465e+03 8.761069384051141107e-01 -1.384030620702232095e-01 3.688724572725961548e-01
-3.974624729062500137e+03 8.850167237612865945e-01 -1.391639588458663535e-01 3.729472620629593616e-01
-3.973582341249999899e+03 8.942336654938098928e-01 -1.399556692470467489e-01 3.771602583999353331e-01
-3.972539953437499207e+03 9.037686348474873732e-01 -1.407795336601060099e-01 3.815162125522302827e-01
-3.971497565624998970e+03 9.136219017150503108e-01 -1.416357180141591121e-01 3.860151763517513102e-01
-3.970455177812499642e+03 9.238138856998430182e-01 -1.425306699386978126e-01 3.906641374479409290e-01
-3.969412789999999404e+03 9.343481896836756118e-01 -1.434635453032497843e-01 3.954653164427737178e-01
-3.968370402187500076e+03 9.452124887430826128e-01 -1.444285186767362561e-01 4.004154613804196128e-01
-3.967328014374998929e+03 9.563972881552259553e-01 -1.454177832817484528e-01 4.055137266843402144e-01
-3.966285626562499601e+03 9.678965321953350021e-01 -1.464223351881268897e-01 4.107615841704665982e-01
-3.965243238749999819e+03 9.796926858913430625e-01 -1.474310076032379346e-01 4.161558459793014420e-01
-3.964200850937500036e+03 9.917675954791049797e-01 -1.484318383810774578e-01 4.216934122080997493e-01
-3.963158463124999344e+03 1.004119405032541490e+00 -1.494193236370954803e-01 4.273761036981359451e-01
-3.962116075312499106e+03 1.016762264513264125e+00 -1.503919361171815738e-01 4.332117583307659725e-01
-3.961073687499999323e+03 1.029705737112011299e+00 -1.513486150180601286e-01 4.392056842219717039e-01
-3.960031299687499541e+03 1.042953815848902233e+00 -1.522891710966970125e-01 4.453599695720867335e-01
-3.958988911874999758e+03 1.056502826010046192e+00 -1.532107594890297353e-01 4.516741990557624487e-01
-3.957946524062499975e+03 1.070378671006865012e+00 -1.541183807700564901e-01 4.581588249686789349e-01
-3.956904136250000192e+03 1.084584116662672404e+00 -1.550088477320416269e-01 4.648168206293124549e-01
-3.955861748437499045e+03 1.099154312755919349e+00 -1.558885154907118653e-01 4.716625846499413743e-01
-3.954819360624999263e+03 1.114117319242381221e+00 -1.567647633358973669e-01 4.787064582316254979e-01
-3.953776972812499480e+03 1.129489885312995101e+00 -1.576371195149362248e-01 4.859570510487140060e-01
-3.952734584999999697e+03 1.145273543149091022e+00 -1.585026661639795664e-01 4.934165884714258876e-01
-3.951692197187499005e+03 1.161481038169892344e+00 -1.593610982869804182e-01 5.010915954294342667e-01
-3.950649809375000132e+03 1.178129358113983560e+00 -1.602101032266185499e-01 5.089917203093032860e-01
-3.949607421562499439e+03 1.195258955323591055e+00 -1.610604871600612165e-01 5.171317867108728983e-01
-3.948565033750000111e+03 1.212930258911558479e+00 -1.619298830208213136e-01 5.255331976747301681e-01
-3.947522645937499419e+03 1.231168918789933509e+00 -1.628250389965615608e-01 5.342054050737413684e-01
-3.946480258124999636e+03 1.250055858464743208e+00 -1.637661857169513679e-01 5.431787606460560802e-01
-3.945437870312498944e+03 1.269666445885648587e+00 -1.647711753429658144e-01 5.524820242682830784e-01
-3.944395482499999616e+03 1.290085335060167759e+00 -1.658551634278181697e-01 5.621499502624883737e-01
-3.943353094687499834e+03 1.311365085177946810e+00 -1.670196229907555951e-01 5.722080834860077125e-01
-3.942310706875000051e+03 1.333546771957563104e+00 -1.682660393276638466e-01 5.826762192723323741e-01
-3.941268319062499813e+03 1.356691819239321362e+00 -1.696138872025343969e-01 5.935753364436502366e-01
-3.940225931250000031e+03 1.380861532687885695e+00 -1.710756967564741882e-01 6.049298283117594544e-01
-3.939183543437499338e+03 1.406062769160861592e+00 -1.726395230244019419e-01 6.167490936289488079e-01
-3.938141155624999556e+03 1.432327900542793575e+00 -1.743080107024709557e-01 6.290479972139328968e-01
-3.937098767812499773e+03 1.459676765987641955e+00 -1.760790605750581495e-01 6.418375059640930580e-01
-3.936056379999999535e+03 1.488114119044628092e+00 -1.779405592362172106e-01 6.551260499859949960e-01
-3.935013992187499753e+03 1.517656988813050223e+00 -1.798840666147720757e-01 6.689263621169190266e-01
-3.933971604374999970e+03 1.548317140569453576e+00 -1.818918829417761063e-01 6.832531711478614378e-01
-3.932929216562499732e+03 1.580153948251484142e+00 -1.839574424721034662e-01 6.981394428275808917e-01
-3.931886828749999950e+03 1.613201329245619986e+00 -1.860733564411161112e-01 7.136058284686463971e-01
-3.930844440937499257e+03 1.647487839578980262e+00 -1.882375392350160714e-01 7.296676510229318513e-01
-3.929802053124999475e+03 1.683045027114591141e+00 -1.904429977558250719e-01 7.463441818226510538e-01
-3.928759665312499237e+03 1.719899154185684509e+00 -1.926713951448937867e-01 7.636577164199302992e-01
-3.927717277499999909e+03 1.758085391679117704e+00 -1.949062422252600957e-01 7.816340800342117534e-01
-3.926674889687499672e+03 1.797716309811285607e+00 -1.971590462362257101e-01 8.003238110957204832e-01
-3.925632501874999434e+03 1.838897211357045425e+00 -1.994454378839005393e-01 8.197717524904125641e-01
-3.924590114062499197e+03 1.881699504873777462e+00 -2.017645212781424002e-01 8.400140577350621029e-01
-3.923547726249999414e+03 1.926178680744558447e+00 -2.041061835334100905e-01 8.610835257990807623e-01
-3.922505338437499177e+03 1.972407094156000795e+00 -2.064677202523871324e-01 8.830176832388046959e-01
-3.921462950624999849e+03 2.020461683166661526e+00 -2.088550441358667242e-01 9.058520407719706791e-01
-3.920420562812499611e+03 2.070400635013014856e+00 -2.112549562155150162e-01 9.296222925253611047e-01
-3.919378174999999828e+03 2.122329756662949762e+00 -2.136693105683449834e-01 9.543804179408125199e-01
-3.918335787187499591e+03 2.176366028472472181e+00 -2.161068988828250270e-01 9.801805155702967287e-01
-3.917293399375000263e+03 2.232610758859510991e+00 -2.185637334966950840e-01 1.007075238760017477e+00
-3.916251011562499116e+03 2.291144338476710729e+00 -2.210390860734867402e-01 1.035105150211644398e+00
-3.915208623750000697e+03 2.352050106495476189e+00 -2.235204474421558507e-01 1.064318176285359741e+00
-3.914166235937499096e+03 2.415446160896236538e+00 -2.260044969900974754e-01 1.094775030207574940e+00
-3.913123848124999768e+03 2.481440160258157501e+00 -2.284980710748992783e-01 1.126526128879097755e+00
-3.912081460312499530e+03 2.550079929924341737e+00 -2.309968111423453818e-01 1.159597565436996769e+00
-3.911039072500000202e+03 2.621488382919060722e+00 -2.335107635645135848e-01 1.194045774488246892e+00
-3.909996684687499510e+03 2.695769290937495732e+00 -2.360404873030080286e-01 1.229922359714584745e+00
-3.908954296874999727e+03 2.773072001875358961e+00 -2.385987580560616217e-01 1.267295609452145477e+00
-3.907911909062499035e+03 2.853495482332419453e+00 -2.411752879058952359e-01 1.306220146133348692e+00
-3.906869521249999707e+03 2.937118618798165937e+00 -2.437401072582580930e-01 1.346750392386927286e+00
-3.905827133437499469e+03 3.024092562766534709e+00 -2.462932993318914521e-01 1.388961890350951744e+00
-3.904784745625000141e+03 3.114649832044453337e+00 -2.488475051449031694e-01 1.432964587373249277e+00
-3.903742357812499449e+03 3.209016606880645384e+00 -2.514136707031974782e-01 1.478866103311007318e+00
-3.902699969999999666e+03 3.307396319284894304e+00 -2.539968968382946835e-01 1.526765608115350892e+00
-3.901657582187499429e+03 3.409971247082952406e+00 -2.566163368984125115e-01 1.576744669555446121e+00
-3.900615194375000101e+03 3.516850891220291153e+00 -2.592671349666629821e-01 1.628860466312839872e+00
-3.899572806562498954e+03 3.628211712621783658e+00 -2.619456914026332961e-01 1.683203031270455563e+00
-3.898530418749999171e+03 3.744242133357156721e+00 -2.646269635391131914e-01 1.739879090273294571e+00
-3.897488030937499843e+03 3.865283575919759684e+00 -2.673006479247230227e-01 1.799064505771196476e+00
-3.896445643124999606e+03 3.991601344277476482e+00 -2.699702163524141385e-01 1.860890197640034494e+00
-3.895403255312500278e+03 4.123285348123884475e+00 -2.726091958090618439e-01 1.925414357327571713e+00
-3.894360867500000040e+03 4.260425657656974785e+00 -2.751983664094813653e-01 1.992691630142635173e+00
-3.893318479687500258e+03 4.403198956520248508e+00 -2.777612589293700918e-01 2.062798595747046715e+00
-3.892276091874999111e+03 4.551802001461747516e+00 -2.802770786799329006e-01 2.135844029466891225e+00
-3.891233704062499783e+03 4.706212306946497392e+00 -2.826970860642280536e-01 2.211841034945549289e+00
-3.890191316249999545e+03 4.866368157083623913e+00 -2.849612732770284151e-01 2.290788732847267362e+00
-3.889148928437500217e+03 5.032295014919235143e+00 -2.870313747415040306e-01 2.372718975961707777e+00
-3.888106540624999070e+03 5.203936961639446857e+00 -2.888810298208156491e-01 2.457616976692125199e+00
-3.887064152812499742e+03 5.381230268832296382e+00 -2.904697319743552719e-01 2.545471114951725955e+00
-3.886021764999999505e+03 5.564132875751999663e+00 -2.917279336415246616e-01 2.636295113304722992e+00
-3.884979377187500177e+03 5.752822490128182586e+00 -2.926423374768709618e-01 2.730184462711893190e+00
-3.883936989374999939e+03 5.947684602721330371e+00 -2.932216407496123223e-01 2.827327570228403530e+00
-3.882894601562499702e+03 6.148879716634039205e+00 -2.934283851627821904e-01 2.927823400700182876e+00
-3.881852213749999009e+03 6.356543075961324618e+00 -2.932255442580201654e-01 3.031758076853860118e+00
-3.880809825937499681e+03 6.571307874049066911e+00 -2.927097775892523734e-01 3.139399888892712820e+00
-3.879767438124999444e+03 6.794007972180406085e+00 -2.920546857803468788e-01 3.251079017180759312e+00
-3.878725050312500116e+03 7.025382099907532485e+00 -2.914124750667971275e-01 3.367088768559620249e+00
-3.877682662499999424e+03 7.265902263822050955e+00 -2.908345986343337519e-01 3.487639426277269639e+00
-3.876640274687500096e+03 7.516329311439410965e+00 -2.904712037369408528e-01 3.613036374000712758e+00
-3.875597886874998949e+03 7.777395442734293951e+00 -2.905537055643091504e-01 3.743530056847242715e+00
-3.874555499062499621e+03 8.049097539050972472e+00 -2.911409014071043577e-01 3.879089521526067674e+00
-3.873513111249999838e+03 8.331709313473298906e+00 -2.922818752155723065e-01 4.019827096605869343e+00
-3.872470723437499601e+03 8.626140048081930800e+00 -2.941800905562115265e-01 4.166095764813581681e+00
-3.871428335624999818e+03 8.932666321225982031e+00 -2.969430611269465725e-01 4.317980084343502334e+00
-3.870385947812500035e+03 9.251621199437156662e+00 -3.007161644698651548e-01 4.475573927224865578e+00
-3.869343559999999798e+03 9.583039824835283937e+00 -3.055600090121476931e-01 4.638864577492080699e+00
-3.868301172187500015e+03 9.926736590401063154e+00 -3.115174090415078756e-01 4.807737842628993619e+00
-3.867258784374999323e+03 1.028257902257892020e+01 -3.186221305124504188e-01 4.982110608437002597e+00
-3.866216396562499540e+03 1.065098232629192765e+01 -3.269943474312643761e-01 5.162130430349856525e+00
-3.865174008749999302e+03 1.103171288990100685e+01 -3.366082689041915432e-01 5.347693401360773535e+00
-3.864131620937499520e+03 1.142435361875614852e+01 -3.474684117601837263e-01 5.538588721750260291e+00
-3.863089233124999737e+03 1.182811299671485905e+01 -3.595037997839761190e-01 5.734456102333200356e+00
-3.862046845312499499e+03 1.224158212167417226e+01 -3.724638089476037250e-01 5.934716330271267104e+00
-3.861004457499998807e+03 1.266418813134153964e+01 -3.862668704909806294e-01 6.139123748450419527e+00
-3.859962069687499479e+03 1.309500703420352252e+01 -4.008430409870729627e-01 6.347251296281443800e+00
-3.858919681874999242e+03 1.353281339175899589e+01 -4.160057364880868636e-01 6.558579481984017079e+00
-3.857877294062499459e+03 1.397709631894537097e+01 -4.317596260159465849e-01 6.772850516435521939e+00
-3.856834906249999676e+03 1.442770403793240952e+01 -4.481054056591377011e-01 6.989988151308443420e+00
-3.855792518437499439e+03 1.488458583076344688e+01 -4.651260470020066595e-01 7.209925555102553396e+00
-3.854750130624999656e+03 1.534690385184259398e+01 -4.826749732764466505e-01 7.432317067169578628e+00
-3.853707742812500328e+03 1.581383374586089019e+01 -5.006551793368488878e-01 7.656798988707820719e+00
-3.852665354999999636e+03 1.628464064874253125e+01 -5.189735267858215373e-01 7.883050428240984786e+00
-3.851622967187498944e+03 1.675862768474470244e+01 -5.375644028643097316e-01 8.110755739874910830e+00
-3.850580579374999616e+03 1.723460135046443753e+01 -5.562375989282827282e-01 8.339413218084567703e+00
-3.849538191562499833e+03 1.771205134480870669e+01 -5.748943560069847969e-01 8.568817075032979957e+00
-3.848495803749999595e+03 1.819072391831537416e+01 -5.934842288810641131e-01 8.798865654872795261e+00
-3.847453415937500267e+03 1.867070108254176830e+01 -6.120173401162906091e-01 9.029594929355305055e+00
-3.846411028124999575e+03 1.915160209585618745e+01 -6.303227956051743464e-01 9.260899937620237665e+00
-3.845368640312499792e+03 1.963452081670153859e+01 -6.485779417441978056e-01 9.493239016300289990e+00
-3.844326252500000010e+03 2.012135286994468331e+01 -6.672400490336369838e-01 9.727331491039562295e+00
-3.843283864687499772e+03 2.061342368378479506e+01 -6.866015114646277784e-01 9.963694003643492891e+00
-3.842241476874999989e+03 2.111216028344531992e+01 -7.069445873380811873e-01 1.020289904929821390e+01
-3.841199089062499297e+03 2.161926785274517471e+01 -7.286535385850377855e-01 1.044560723104433109e+01
-3.840156701249999514e+03 2.213450239049391399e+01 -7.518293014188155432e-01 1.069164610930285519e+01
-3.839114313437499732e+03 2.265787596793223813e+01 -7.766221619883403315e-01 1.094094663098131726e+01
-3.838071925624999949e+03 2.318817100297313516e+01 -8.029659891662306315e-01 1.119293302772660148e+01
-3.837029537812500166e+03 2.372498920583208104e+01 -8.309413637331792835e-01 1.144736589460409881e+01
-3.835987149999999019e+03 2.426788733983975277e+01 -8.605542318552814596e-01 1.170402064766711803e+01
-3.834944762187499236e+03 2.481576859290306558e+01 -8.917451694968917542e-01 1.196237858712869340e+01
-3.833902374374999454e+03 2.536633546059755773e+01 -9.242287809933942277e-01 1.222143358790419398e+01
-3.832859986562499671e+03 2.591801590386682008e+01 -9.577367096478103248e-01 1.248053375284677813e+01
-3.831817598749999888e+03 2.647032736582073653e+01 -9.923762057894578437e-01 1.273938423357018657e+01
-3.830775210937499196e+03 2.701963784030157001e+01 -1.027709534494873456e+00 1.299638773713632034e+01
-3.829732823124999413e+03 2.756261783865762283e+01 -1.063132835914349927e+00 1.325018126581393396e+01
-3.828690435312499631e+03 2.809767652289674444e+01 -1.098368714042216698e+00 1.350010802110751484e+01
-3.827648047500000303e+03 2.862272433329867383e+01 -1.133111738760586462e+00 1.374527585114053885e+01
-3.826605659687499610e+03 2.913587612203373922e+01 -1.166963607371807488e+00 1.398494120808447683e+01
-3.825563271874999828e+03 2.963613475215454329e+01 -1.199746392355379720e+00 1.421869442192477528e+01
-3.824520884062499135e+03 3.012210681821586178e+01 -1.231065313726973587e+00 1.444603603697019167e+01
-3.823478496249999807e+03 3.059433152488904284e+01 -1.260786976038365426e+00 1.466730230699423210e+01
-3.822436108437499570e+03 3.105362944848771178e+01 -1.289099012487030516e+00 1.488280977209334566e+01
-3.821393720625000242e+03 3.149944027248331935e+01 -1.315802787076916225e+00 1.509237751263957961e+01
-3.820351332812498640e+03 3.193218524838552952e+01 -1.340779432992474707e+00 1.529627551330263024e+01
-3.819308944999999312e+03 3.235302319498615731e+01 -1.364076225788019681e+00 1.549505952321150914e+01
-3.818266557187499075e+03 3.276322611994298484e+01 -1.385793139710502997e+00 1.568931557435137414e+01
-3.817224169374999747e+03 3.316501540432180661e+01 -1.406249138744177118e+00 1.587999499970119111e+01
-3.816181781562499509e+03 3.355954747807787442e+01 -1.425736582630736216e+00 1.606752993405680030e+01
-3.815139393749999726e+03 3.394849949705384518e+01 -1.444582555121578071e+00 1.625259550717576928e+01
-3.814097005937499489e+03 3.433176753846765905e+01 -1.462904615971413191e+00 1.643508100475298761e+01
-3.813054618125000161e+03 3.470988770595700146e+01 -1.480711722209540948e+00 1.661525001100065779e+01
-3.812012230312499014e+03 3.508293828187012764e+01 -1.497946686678792050e+00 1.679317022807259008e+01
-3.810969842499999686e+03 3.545397793668582409e+01 -1.515197922567986133e+00 1.697007696982674929e+01
-3.809927454687499448e+03 3.582384293403005415e+01 -1.532768814935020485e+00 1.714623677550581249e+01
-3.808885066874999666e+03 3.619403223664386360e+01 -1.551118724514070069e+00 1.732216958096714521e+01
-3.807842679062498974e+03 3.656457382431167957e+01 -1.570520324063787498e+00 1.749775309557992031e+01
-3.806800291249999646e+03 3.693522001235709951e+01 -1.591149303900496470e+00 1.767277566284734647e+01
-3.805757903437499408e+03 3.730549379680254418e+01 -1.613156273797845319e+00 1.784692350877910982e+01
-3.804715515624999171e+03 3.767450631135742611e+01 -1.636516615573860189e+00 1.801976448767103989e+01
-3.803673127812499843e+03 3.804200716894060008e+01 -1.661451384207529802e+00 1.819106292932890057e+01
-3.802630739999999605e+03 3.840585164169152677e+01 -1.687852672844180058e+00 1.835980035514576869e+01
-3.801588352187499368e+03 3.876401614206272939e+01 -1.715484342397813666e+00 1.852508293311462140e+01
-3.800545964374999585e+03 3.911390472772974647e+01 -1.743838578851699239e+00 1.868586640288762979e+01
-3.799503576562499802e+03 3.945490807552327794e+01 -1.772552468474974052e+00 1.884202742777515738e+01
-3.798461188749999565e+03 3.978721401392512291e+01 -1.801648612304792563e+00 1.899364861416205130e+01
-3.797418800937500237e+03 4.010970414251508487e+01 -1.831081141331458717e+00 1.914019365732410805e+01
-3.796376413124999999e+03 4.042019223347865164e+01 -1.860529919924937214e+00 1.928072936795001269e+01
-3.795334025312499307e+03 4.071619426925498431e+01 -1.889370519528560388e+00 1.941432568735748632e+01
-3.794291637499999069e+03 4.099790093244628508e+01 -1.917432805322702993e+00 1.954116291637899394e+01
-3.793249249687499741e+03 4.126548867152141042e+01 -1.944489750502500058e+00 1.966144270631764357e+01
-3.792206861874999504e+03 4.152133040652235962e+01 -1.970700550093019920e+00 1.977627198467720149e+01
-3.791164474062500176e+03 4.176872868751934220e+01 -1.996823217672565765e+00 1.988692329333176190e+01
-3.790122086249999938e+03 4.200726646692496047e+01 -2.022899423283883280e+00 1.999316730887587568e+01
-3.789079698437499701e+03 4.223707984030701823e+01 -2.048683595098036214e+00 2.009519477725819314e+01
-3.788037310624999009e+03 4.245973096792722146e+01 -2.074377139247574497e+00 2.019368614843365606e+01
-3.786994922812499681e+03 4.267586308743731394e+01 -2.100153187170705760e+00 2.028887653086074749e+01
-3.785952534999999443e+03 4.288587109984035806e+01 -2.125855060303035060e+00 2.038104168146429984e+01
-3.784910147187500115e+03 4.309275713451377499e+01 -2.152252358052930692e+00 2.047129812280537564e+01
-3.783867759374999423e+03 4.329647242009512809e+01 -2.179480206787520746e+00 2.055955393651915841e+01
-3.782825371562499640e+03 4.349764553556094882e+01 -2.207891859991431893e+00 2.064594689596400201e+01
-3.781782983749999858e+03 4.369564818052337785e+01 -2.237703439045771070e+00 2.073005487230389932e+01
-3.780740595937500075e+03 4.388816864646847193e+01 -2.268425908125787593e+00 2.081096634578397087e+01
-3.779698208124999837e+03 4.407744611334876339e+01 -2.300383617200497888e+00 2.088963880427673558e+01
-3.778655820312500055e+03 4.426485548953354510e+01 -2.334125600749977991e+00 2.096648534159379196e+01
-3.777613432499999362e+03 4.445106770475999980e+01 -2.370239844360681580e+00 2.104154759527497731e+01
-3.776571044687499580e+03 4.463375326870386317e+01 -2.408687517578189663e+00 2.111368020318425920e+01
-3.775528656874999797e+03 4.481154234671242165e+01 -2.449223340541528682e+00 2.118232081577551895e+01
-3.774486269062500014e+03 4.498383546567345803e+01 -2.491809921987727883e+00 2.124718839950590521e+01
-3.773443881250000231e+03 4.515010190434089310e+01 -2.536175006294789647e+00 2.130815366772290176e+01
-3.772401493437499084e+03 4.531052334427270978e+01 -2.582385622677582315e+00 2.136527399579671638e+01
-3.771359105624999302e+03 4.546503392149477918e+01 -2.630551860889326576e+00 2.141846146997688294e+01
-3.770316717812499519e+03 4.561367242839473590e+01 -2.680454762199939722e+00 2.146784491082850366e+01
-3.769274329999999736e+03 4.575633762468423527e+01 -2.732021406179595768e+00 2.151341013970660754e+01
-3.768231942187499953e+03 4.589298878783539237e+01 -2.785089048987789084e+00 2.155521812165002160e+01
-3.767189554374999261e+03 4.602343281525482155e+01 -2.839473942961180164e+00 2.159326412611969559e+01
-3.766147166562499478e+03 4.615048299611890315e+01 -2.895443197777368916e+00 2.162882134661305500e+01
-3.765104778749999696e+03 4.627520621594030104e+01 -2.953401105005829308e+00 2.166222120911414706e+01
-3.764062390937499913e+03 4.639850162691539737e+01 -3.013641675654698204e+00 2.169376638462920681e+01
-3.763020003124999675e+03 4.651995048814830369e+01 -3.076226317871182836e+00 2.172321680569249835e+01
-3.761977615312498983e+03 4.663989579818525044e+01 -3.141286990709744043e+00 2.175067804747050104e+01
-3.760935227499999201e+03 4.675739948694464942e+01 -3.208886997935488594e+00 2.177564948129545641e+01
-3.759892839687499418e+03 4.687015184147417557e+01 -3.278477965361179081e+00 2.179725031646071187e+01
-3.758850451874999635e+03 4.697932527426306848e+01 -3.350016474521083421e+00 2.181608851220511980e+01
-3.757808064062500307e+03 4.708442968903840864e+01 -3.423757249735516872e+00 2.183179174594860683e+01
-3.756765676250000070e+03 4.718199153566607151e+01 -3.498534437819013299e+00 2.184320578411413294e+01
-3.755723288437499377e+03 4.727283869686439743e+01 -3.573861125722368470e+00 2.185098788197094066e+01
-3.754680900624999140e+03 4.735958721475928712e+01 -3.649716933973960131e+00 2.185645623575630481e+01
-3.753638512812499812e+03 4.744497245483724157e+01 -3.726767691417904427e+00 2.186064581413378249e+01
-3.752596124999999574e+03 4.753008255796370918e+01 -3.805236820556491040e+00 2.186398904076924410e+01
-3.751553737187499792e+03 4.761643955112791815e+01 -3.885397041666904361e+00 2.186711064856492115e+01
-3.750511349375000009e+03 4.770587098096102352e+01 -3.967901165020133458e+00 2.187059822433295153e+01
-3.749468961562499771e+03 4.779955617898104236e+01 -4.053376829892604505e+00 2.187472778310171506e+01
-3.748426573749999079e+03 4.789816319597680661e+01 -4.142685897969215603e+00 2.187940264235276189e+01
-3.747384185937499751e+03 4.799904410929424614e+01 -4.235500706941113691e+00 2.188346251110057850e+01
-3.746341798124999514e+03 4.810171054214411868e+01 -4.331311048203799530e+00 2.188691814885648057e+01
-3.745299410312499731e+03 4.820644806400489557e+01 -4.430217700853275709e+00 2.188986199094441432e+01
-3.744257022499999948e+03 4.831239053803605543e+01 -4.531950983977844238e+00 2.189199570115444970e+01
-3.743214634687499711e+03 4.841911844296505762e+01 -4.636326603913102140e+00 2.189320155131272827e+01
-3.742172246874999928e+03 4.852831226735947467e+01 -4.743285480089099337e+00 2.189434931552808550e+01
-3.741129859062499690e+03 4.864123351292067809e+01 -4.853616200199132535e+00 2.189567569647309853e+01
-3.740087471249999908e+03 4.875547942407905566e+01 -4.967005899260292345e+00 2.189613566599540206e+01
-3.739045083437499216e+03 4.887163744407858701e+01 -5.083178895342510550e+00 2.189616076974070680e+01
-3.738002695624999433e+03 4.898982577823323226e+01 -5.202594145739091402e+00 2.189558079064444129e+01
-3.736960307812499650e+03 4.910758333105465567e+01 -5.324941436682909313e+00 2.189332021347041035e+01
-3.735917919999999867e+03 4.922210501436138941e+01 -5.449322964074239550e+00 2.188842511012097347e+01
-3.734875532187499630e+03 4.933382818764442845e+01 -5.575265325111951498e+00 2.188135072124254776e+01
-3.733833144375000302e+03 4.944349173434945754e+01 -5.702606503047149111e+00 2.187254746214866330e+01
-3.732790756562500064e+03 4.955086366651443797e+01 -5.831057541692182156e+00 2.186204374829263486e+01
-3.731748368750000736e+03 4.965738273892112886e+01 -5.960759233370725774e+00 2.185048861899858963e+01
-3.730705980937499135e+03 4.976323257032766634e+01 -6.091825868885320183e+00 2.183791675359683992e+01
-3.729663593124999807e+03 4.986851066170822833e+01 -6.224216455360896738e+00 2.182439732477738659e+01
-3.728621205312499569e+03 4.997484092707487235e+01 -6.358284159723437412e+00 2.181056577470440416e+01
-3.727578817500000241e+03 5.008166784037955921e+01 -6.494006779558134212e+00 2.179615540833035325e+01
-3.726536429687499549e+03 5.018954559634440926e+01 -6.631752157791366287e+00 2.178125948655496558e+01
-3.725494041874999766e+03 5.029861858329200430e+01 -6.771941615495961742e+00 2.176573968229072875e+01
-3.724451654062499074e+03 5.040539115876577370e+01 -6.914406767464205572e+00 2.174793233396627912e+01
-3.723409266249999746e+03 5.050595574018419143e+01 -7.057761878960867818e+00 2.172657605642589118e+01
-3.722366878437499508e+03 5.060006798380601367e+01 -7.201380517651013058e+00 2.170186171444510137e+01
-3.721324490625000180e+03 5.068738262550183293e+01 -7.345009195418360726e+00 2.167374338201340933e+01
-3.720282102812499033e+03 5.076669762547196285e+01 -7.488036759080999083e+00 2.164192542869069769e+01
-3.719239714999999705e+03 5.083893370190225625e+01 -7.629994186448922022e+00 2.160710259189234606e+01
-3.718197327187499468e+03 5.090513152350172277e+01 -7.771394402222891351e+00 2.156953895545473898e+01
-3.717154939375000140e+03 5.096203937216667867e+01 -7.911399132436172543e+00 2.152802754302505406e+01
-3.716112551562498993e+03 5.100864749001078025e+01 -8.048669123157427663e+00 2.148273271954063546e+01
-3.715070163749999210e+03 5.104800425872964098e+01 -8.183333685528531021e+00 2.143511414547175065e+01
-3.714027775937498973e+03 5.108308505383216414e+01 -8.316250725076923089e+00 2.138623086358992609e+01
-3.712985388124999645e+03 5.111572841387472010e+01 -8.448217572857419810e+00 2.133660372803328897e+01
-3.711943000312499862e+03 5.114658786427880699e+01 -8.579631537627568250e+00 2.128636093864060896e+01
-3.710900612500000079e+03 5.117715835122468349e+01 -8.711075001208232749e+00 2.123595896092335877e+01
-3.709858224687500297e+03 5.120836967679794327e+01 -8.843193415476672925e+00 2.118554019080692541e+01
-3.708815836874999604e+03 5.124018274095516290e+01 -8.976250117818745267e+00 2.113495352028686369e+01
-3.707773449062499367e+03 5.127208346021510010e+01 -9.110993299203736129e+00 2.108356801538025138e+01
-3.706731061249999584e+03 5.129930712624797451e+01 -9.245915705188748390e+00 2.102975448511527290e+01
-3.705688673437499801e+03 5.132239723617118443e+01 -9.380402984690555002e+00 2.097409171282063767e+01
-3.704646285624999109e+03 5.134279530397601832e+01 -9.515017485448334256e+00 2.091701947114828641e+01
-3.703603897812499781e+03 5.136015250704218715e+01 -9.649610173128746027e+00 2.085843779511965224e+01
-3.702561509999999544e+03 5.137496819855996932e+01 -9.783960879018621881e+00 2.079870636262873163e+01
-3.701519122187499761e+03 5.138767058750661931e+01 -9.918319863324958519e+00 2.073791421596238038e+01
-3.700476734374999978e+03 5.139651454816281984e+01 -1.005239179992702248e+01 2.067533632919152353e+01
-3.699434346562499741e+03 5.139909497612435985e+01 -1.018500999257458695e+01 2.061035313593408347e+01
-3.698391958749999048e+03 5.139687131483054827e+01 -1.031579282185855462e+01 2.054388509574765109e+01
-3.697349570937499720e+03 5.139175107867465186e+01 -1.044511471178507733e+01 2.047669891138143328e+01
-3.696307183124999483e+03 5.138540189416715265e+01 -1.057335434464511970e+01 2.040943919174512544e+01
-3.695264795312499700e+03 5.138019503914859598e+01 -1.070127020824251574e+01 2.034291256926089275e+01
-3.694222407499999463e+03 5.137812318679915080e+01 -1.082969918877597593e+01 2.027769721374496115e+01
-3.693180019687500135e+03 5.137991126983368417e+01 -1.095949827592679959e+01 2.021372735334905002e+01
-3.692137631874998988e+03 5.138548945470560625e+01 -1.109104311252216313e+01 2.015078037999765925e+01
-3.691095244062499660e+03 5.139210098923830117e+01 -1.122378447646625510e+01 2.008775235343640020e+01
-3.690052856249999422e+03 5.139899924465638748e+01 -1.135706481373381571e+01 2.002459853657246569e+01
-3.689010468437499640e+03 5.140684507058885799e+01 -1.149130423243563648e+01 1.996143944737837472e+01
-3.687968080624999857e+03 5.141216345207799066e+01 -1.162543298132486491e+01 1.989707215433880094e+01
-3.686925692812500074e+03 5.141413989967993103e+01 -1.175857147268371605e+01 1.983152895682002281e+01
-3.685883304999999837e+03 5.141251958240405173e+01 -1.189013221270007570e+01 1.976497597667536610e+01
-3.684840917187500054e+03 5.140663869839023903e+01 -1.201983402344807317e+01 1.969722177050509160e+01
-3.683798529374999362e+03 5.139631299704623757e+01 -1.214695005522072080e+01 1.962853739262867592e+01
-3.682756141562499579e+03 5.138345218211479448e+01 -1.227119591953976041e+01 1.956001982828035679e+01
-3.681713753749999341e+03 5.137189483030878279e+01 -1.239343107807114741e+01 1.949315891689255409e+01
-3.680671365937499559e+03 5.136417942546164284e+01 -1.251427072578978894e+01 1.942891646782767623e+01
-3.679628978124999776e+03 5.136414684969651745e+01 -1.263518700712029919e+01 1.936847728237248845e+01
-3.678586590312499538e+03 5.137474278846538311e+01 -1.275756414186082566e+01 1.931262254698808789e+01
-3.677544202499999756e+03 5.139598426280812760e+01 -1.288241625649739852e+01 1.926085403560906073e+01
-3.676501814687499973e+03 5.142436581045759425e+01 -1.300860625727447406e+01 1.921198721324247671e+01
-3.675459426874999281e+03 5.146238076974530173e+01 -1.313623510976567488e+01 1.916721829322413484e+01
-3.674417039062499498e+03 5.151324517135981296e+01 -1.326685856120328388e+01 1.912737789968181445e+01
-3.673374651249999260e+03 5.157700320903200009e+01 -1.340118646638142152e+01 1.909213342231490884e+01
-3.672332263437499478e+03 5.165265009371196925e+01 -1.353914006395877756e+01 1.906102183697304753e+01
-3.671289875624999695e+03 5.174045608136209040e+01 -1.368139336093235059e+01 1.903384150434091637e+01
-3.670247487812499912e+03 5.183732751675209727e+01 -1.382750508326340189e+01 1.900926608507255011e+01
-3.669205099999999675e+03 5.194082470174753752e+01 -1.397642581377549753e+01 1.898660008525082787e+01
-3.668162712187498983e+03 5.204895968039753029e+01 -1.412776271709647702e+01 1.896504578521423667e+01
-3.667120324374999200e+03 5.215872863200905840e+01 -1.428004852480776599e+01 1.894383443919751286e+01
-3.666077936562499872e+03 5.226827409705910554e+01 -1.443198985002565315e+01 1.892268354546011722e+01
-3.665035548749999634e+03 5.237993254768218776e+01 -1.458297676236867702e+01 1.890306606204211803e+01
-3.663993160937500306e+03 5.249909004755252084e+01 -1.473453634298935278e+01 1.888691197366210162e+01
-3.662950773124999159e+03 5.263012405863504029e+01 -1.488893330081070410e+01 1.887527836446479057e+01
-3.661908385312499831e+03 5.277144360695226766e+01 -1.504642228790907055e+01 1.886724247977712920e+01
-3.660865997499999139e+03 5.292181404168265857e+01 -1.520657419604081539e+01 1.886240139762432477e+01
-3.659823609687499811e+03 5.308138440705557315e+01 -1.536947186720705538e+01 1.886078823694188600e+01
-3.658781221874999119e+03 5.325018041674367453e+01 -1.553533528773926520e+01 1.886230595552300571e+01
-3.657738834062499336e+03 5.342737952391830447e+01 -1.570429775600582545e+01 1.886647668959428970e+01
-3.656696446249999553e+03 5.361255846966903960e+01 -1.587651022780162258e+01 1.887301338465595535e+01
-3.655654058437499771e+03 5.380420614848581096e+01 -1.605200405566396071e+01 1.888114480823306351e+01
-3.654611670624999533e+03 5.399813313590266262e+01 -1.622971096194057594e+01 1.888931001532501952e+01
-3.653569282812500205e+03 5.419104581027693968e+01 -1.640798685275938240e+01 1.889668367337209887e+01
-3.652526894999999968e+03 5.438175364989169225e+01 -1.658603378760602354e+01 1.890306920012794123e+01
-3.651484507187499275e+03 5.456833856224649537e+01 -1.676291146874991611e+01 1.890797739239076236e+01
-3.650442119374999493e+03 5.474964192862321255e+01 -1.693783823549330236e+01 1.891121952099237902e+01
-3.649399731562499710e+03 5.492608256746409268e+01 -1.711038945749117701e+01 1.891321719708824745e+01
-3.648357343749999472e+03 5.509878356490981588e+01 -1.728086342120463215e+01 1.891438295141946213e+01
-3.647314955937500145e+03 5.526548973123137642e+01 -1.744868151998780803e+01 1.891387835256584182e+01
-3.646272568124999452e+03 5.542504618362760027e+01 -1.761245192669228743e+01 1.891182145468860654e+01
-3.645230180312499670e+03 5.558059049055029277e+01 -1.777307407089404734e+01 1.890933165235452407e+01
-3.644187792500000342e+03 5.573238836826269704e+01 -1.793073265263387484e+01 1.890644954480747231e+01
-3.643145404687499649e+03 5.588140517570870003e+01 -1.808576975190511860e+01 1.890348691791754021e+01
-3.642103016874999867e+03 5.602813444254250186e+01 -1.823877272812113404e+01 1.890039705476608134e+01
-3.641060629062499174e+03 5.617157061176930455e+01 -1.838994865927310940e+01 1.889657373870765156e+01
-3.640018241249999846e+03 5.630818682437382705e+01 -1.853838704821151495e+01 1.889070849171487509e+01
-3.638975853437499609e+03 5.643649812387810982e+01 -1.868337347830067685e+01 1.888241579284393623e+01
-3.637933465625000281e+03 5.655419682735931275e+01 -1.882423587783934948e+01 1.887087763512571215e+01
-3.636891077812500043e+03 5.665923553552627823e+01 -1.895985550311651480e+01 1.885562937097903102e+01
-3.635848689999999351e+03 5.675134755309370860e+01 -1.908973106586122981e+01 1.883678815338764423e+01
-3.634806302187499114e+03 5.683184247664924982e+01 -1.921388248074485006e+01 1.881499885035824704e+01
-3.633763914374999786e+03 5.690355758955664811e+01 -1.933367383217905555e+01 1.879099843995107122e+01
-3.632721526562499548e+03 5.696484617181310028e+01 -1.944888670245201823e+01 1.876407264568302935e+01
-3.631679138750000220e+03 5.701351244771456805e+01 -1.955876058111641314e+01 1.873350356602588107e+01
-3.630636750937499528e+03 5.704809929321233142e+01 -1.966270721473746264e+01 1.869885654545701570e+01
-3.629594363125000200e+03 5.706507276931614570e+01 -1.975928481953988936e+01 1.865908506338471540e+01
-3.628551975312499508e+03 5.706293056806337205e+01 -1.984698604192210070e+01 1.861419116882048996e+01
-3.627509587500000180e+03 5.704564103232605987e+01 -1.992647954929870124e+01 1.856582488418919041e+01
-3.626467199687499487e+03 5.701679479871491196e+01 -1.999909061236523300e+01 1.851511931162616875e+01
-3.625424811874999705e+03 5.697971962499448040e+01 -2.006614899746639580e+01 1.846307385487559216e+01
-3.624382424062499013e+03 5.693509103634427504e+01 -2.012846125178186796e+01 1.840962326283071349e+01
-3.623340036249999685e+03 5.688306600840891747e+01 -2.018652293972495215e+01 1.835459845879965002e+01
-3.622297648437499447e+03 5.682067251452622969e+01 -2.023993509188101569e+01 1.829671280542911660e+01
-3.621255260625000119e+03 5.674294676218185884e+01 -2.028672185977222497e+01 1.823447171381220500e+01
-3.620212872812498972e+03 5.664994038258595310e+01 -2.032606158103088489e+01 1.816831154054473885e+01
-3.619170484999999644e+03 5.654381631158405241e+01 -2.035850991564726087e+01 1.809903605301568064e+01
-3.618128097187498952e+03 5.642528122754226416e+01 -2.038416777092093923e+01 1.802694816269772105e+01
-3.617085709374999624e+03 5.629502719502846020e+01 -2.040294068966125707e+01 1.795244109590648662e+01
-3.616043321562499841e+03 5.615483840051258113e+01 -2.041509797558994421e+01 1.787627234691473532e+01
-3.615000933749999604e+03 5.600860653820048896e+01 -2.042197770243774357e+01 1.779971911643136551e+01
-3.613958545937499821e+03 5.585700538790491265e+01 -2.042395389228490643e+01 1.772293140583897753e+01
-3.612916158125000038e+03 5.570396500144778429e+01 -2.042225207761962125e+01 1.764726185764090260e+01
-3.611873770312499346e+03 5.555324096974303671e+01 -2.041873419967958370e+01 1.757365785625987442e+01
-3.610831382499999563e+03 5.540561825960638487e+01 -2.041403272388346224e+01 1.750219585860575222e+01
-3.609788994687499326e+03 5.526309614979315654e+01 -2.040928986681752733e+01 1.743330474850260714e+01
-3.608746606874999543e+03 5.512602654472508590e+01 -2.040517199510984270e+01 1.736682749245970925e+01
-3.607704219062499760e+03 5.499383528184716852e+01 -2.040206755018287410e+01 1.730228290851168182e+01
-3.606661831249999977e+03 5.486360208758234336e+01 -2.039947170990291170e+01 1.723846315024162479e+01
-3.605619443437499740e+03 5.473083910624109194e+01 -2.039599999219790405e+01 1.717381613015480468e+01
-3.604577055624999048e+03 5.459439965401761441e+01 -2.039116432864075534e+01 1.710801239908380822e+01
-3.603534667812499720e+03 5.445111231528393603e+01 -2.038420205964075294e+01 1.703984734482155261e+01
-3.602492279999999482e+03 5.429727948311400354e+01 -2.037382353854516737e+01 1.696811658674857526e+01
-3.601449892187499245e+03 5.412967713045957652e+01 -2.035874448184679153e+01 1.689184983996036848e+01
-3.600407504374999462e+03 5.394502158159780691e+01 -2.033747548210817158e+01 1.681014947830620088e+01
-3.599365116562499679e+03 5.374178418148460423e+01 -2.030887573718946726e+01 1.672282120102601866e+01
-3.598322728749999442e+03 5.352109331373451795e+01 -2.027265630030485610e+01 1.663057358700964627e+01
-3.597280340937500114e+03 5.328549423974646970e+01 -2.022966719717925699e+01 1.653425452700825105e+01
-3.596237953125000331e+03 5.303435826980716428e+01 -2.017965187524898951e+01 1.643367787413737346e+01
-3.595195565312499184e+03 5.276887420328208123e+01 -2.012263649473494453e+01 1.632942496812831124e+01
-3.594153177499999401e+03 5.249084842352039004e+01 -2.005909967133358052e+01 1.622215987144597449e+01
-3.593110789687499619e+03 5.220186790375827002e+01 -1.998960047662228945e+01 1.611239671126732276e+01
-3.592068401874999836e+03 5.190071009542566571e+01 -1.991376104347510889e+01 1.599971301126914369e+01
-3.591026014062500053e+03 5.158862897102567047e+01 -1.983144403734436167e+01 1.588480436093995607e+01
-3.589983626250000270e+03 5.126855961377697923e+01 -1.974366953398891056e+01 1.576862858770358677e+01
-3.588941238437499578e+03 5.094198536195250426e+01 -1.965092139557856399e+01 1.565168557448977715e+01
-3.587898850624999341e+03 5.061143405194899003e+01 -1.955414685418990217e+01 1.553476590006398617e+01
-3.586856462812499558e+03 5.027839038897393209e+01 -1.945419609377570325e+01 1.541818711064876801e+01
-3.585814074999999775e+03 4.994350158804545003e+01 -1.935153431243340805e+01 1.530204035649573591e+01
-3.584771687187499992e+03 4.960591298617129752e+01 -1.924604813466747188e+01 1.518595497801510419e+01
-3.583729299374999300e+03 4.926565117160343732e+01 -1.913756048546051858e+01 1.507003279090310599e+01
-3.582686911562499517e+03 4.892444775058327622e+01 -1.902663018521241156e+01 1.495486037134126533e+01
-3.581644523749999735e+03 4.858428852656993513e+01 -1.891415378113903500e+01 1.484098262257142409e+01
-3.580602135937499952e+03 4.824549918545753968e+01 -1.880036997148740952e+01 1.472844310548970270e+01
-3.579559748124999714e+03 4.791033868599998868e+01 -1.868614311422425800e+01 1.461793942551591741e+01
-3.578517360312499022e+03 4.758019907513004654e+01 -1.857227601151794971e+01 1.450976648625505128e+01
-3.577474972499999240e+03 4.725532131239678080e+01 -1.845905347339504488e+01 1.440390245937354408e+01
-3.576432584687499457e+03 4.693602654381044914e+01 -1.834687062917442191e+01 1.430031045417832658e+01
-3.575390196874999674e+03 4.662149293524626614e+01 -1.823571018183195491e+01 1.419858818551400681e+01
-3.574347809062500346e+03 4.631126956413930884e+01 -1.812549846193928005e+01 1.409854701038172209e+01
-3.573305421249998744e+03 4.600454898174063345e+01 -1.801610312362746669e+01 1.399984932078221433e+01
-3.572263033437500326e+03 4.569998509176390655e+01 -1.790707647415584347e+01 1.390204575432051293e+01
-3.571220645624999179e+03 4.539879723372838782e+01 -1.779898730948462671e+01 1.380546175485806515e+01
-3.570178257812499851e+03 4.509893744793403414e+01 -1.769147805028293519e+01 1.370925200976561698e+01
-3.569135869999999613e+03 4.479825555725367536e+01 -1.758385044879574366e+01 1.361269033946254225e+01
-3.568093482187499831e+03 4.449360297134829523e+01 -1.747506365014695717e+01 1.351472256911046088e+01
-3.567051094374999138e+03 4.418327316175665231e+01 -1.736421481693133728e+01 1.341494659900041952e+01
-3.566008706562499810e+03 4.386712178480350843e+01 -1.725118047921310804e+01 1.331335194585287951e+01
-3.564966318749999573e+03 4.354496402981234837e+01 -1.713564642783297032e+01 1.321000319438456927e+01
-3.563923930937500245e+03 4.321862051155049045e+01 -1.701799277790683362e+01 1.310562071199209200e+01
-3.562881543124999098e+03 4.289080149269143760e+01 -1.689906873048368396e+01 1.300113530346828128e+01
-3.561839155312499770e+03 4.256310385921836570e+01 -1.677965691272356707e+01 1.289695435739664475e+01
-3.560796767499999078e+03 4.223508429777232465e+01 -1.665985568050451704e+01 1.279280708593947047e+01
-3.559754379687499750e+03 4.190480669371073930e+01 -1.653915996915808151e+01 1.268797785585948290e+01
-3.558711991874999512e+03 4.157154797002682756e+01 -1.641724788064989227e+01 1.258226600956235686e+01
-3.557669604062499729e+03 4.123503047883156825e+01 -1.629408181818224577e+01 1.247555151373070714e+01
-3.556627216249999947e+03 4.089420412593683807e+01 -1.616942138686137653e+01 1.236742945277989136e+01
-3.555584828437499255e+03 4.054690399062769046e+01 -1.604252771771320951e+01 1.225718657990812943e+01
-3.554542440624999017e+03 4.019213558370768169e+01 -1.591291616892775629e+01 1.214456782672557367e+01
-3.553500052812499689e+03 3.982998419374845867e+01 -1.578063415471981479e+01 1.202959215834400553e+01
-3.552457664999999452e+03 3.945896855790405766e+01 -1.564507246481927893e+01 1.191182333836467322e+01
-3.551415277187499669e+03 3.907939026342906175e+01 -1.550606866416908325e+01 1.179149330753999259e+01
-3.550372889375000341e+03 3.869229142334923921e+01 -1.536371862393772147e+01 1.166907521489885191e+01
-3.549330501562500103e+03 3.829957916871806844e+01 -1.521852937139216522e+01 1.154526926686871668e+01
-3.548288113749999411e+03 3.790154993257043259e+01 -1.507047512870443917e+01 1.142023655624099021e+01
-3.547245725937499174e+03 3.750072127373235276e+01 -1.492025714214709708e+01 1.129488546197487864e+01
-3.546203338124999846e+03 3.709868784453453117e+01 -1.476840528059741331e+01 1.116974853641227483e+01
-3.545160950312499608e+03 3.669785714730041803e+01 -1.461569049095334449e+01 1.104564430176533918e+01
-3.544118562500000280e+03 3.630047975533835114e+01 -1.446296829923416993e+01 1.092327055426395077e+01
-3.543076174687500043e+03 3.590764405307175622e+01 -1.431080066904445403e+01 1.080289067235776201e+01
-3.542033786874999805e+03 3.552024172805533198e+01 -1.415968244301337187e+01 1.068470323945426337e+01
-3.540991399062499568e+03 3.513765292750567681e+01 -1.400956106830859937e+01 1.056842457323626405e+01
-3.539949011250000240e+03 3.475988734673303782e+01 -1.386043794776840343e+01 1.045405881979612417e+01
-3.538906623437499547e+03 3.438765906853946319e+01 -1.371255988759478939e+01 1.034183966926289067e+01
-3.537864235625000219e+03 3.402213406479154401e+01 -1.356642518753626447e+01 1.023210109745305729e+01
-3.536821847812499072e+03 3.366276407014893834e+01 -1.342201242124584581e+01 1.012457967730141029e+01
-3.535779459999999744e+03 3.330984214678487376e+01 -1.327935904936099476e+01 1.001940321781760623e+01
-3.534737072187499507e+03 3.296429007655436294e+01 -1.313885120509509719e+01 9.916839662017247647e+00
-3.533694684375000179e+03 3.262601536768158894e+01 -1.300062774117039410e+01 9.816773377558231317e+00
-3.532652296562499942e+03 3.229487120678199119e+01 -1.286477951147364607e+01 9.719085577044277002e+00
-3.531609908749999249e+03 3.197010990768274752e+01 -1.273125475649176863e+01 9.623428287681937476e+00
-3.530567520937499012e+03 3.165041778381788262e+01 -1.259968412570835561e+01 9.529329217022301179e+00
-3.529525133124999684e+03 3.133409943902782757e+01 -1.246957368547803746e+01 9.436187460719846598e+00
-3.528482745312499446e+03 3.101950712062037496e+01 -1.234031961929777488e+01 9.343480826474817036e+00
-3.527440357500000118e+03 3.070643804578675429e+01 -1.221174311338444518e+01 9.251197275141091581e+00
-3.526397969687498971e+03 3.039471873342600716e+01 -1.208377169653985206e+01 9.159286275488174311e+00
-3.525355581874999643e+03 3.008437199962407860e+01 -1.195638516867681922e+01 9.067769336203483022e+00
-3.524313194062499406e+03 2.977509544869963420e+01 -1.182952287874239161e+01 8.976525564638347277e+00
-3.523270806249999623e+03 2.946674182492692751e+01 -1.170319240361549440e+01 8.885477534718985382e+00
-3.522228418437499840e+03 2.915892470121081459e+01 -1.157737408711062521e+01 8.794441857582226518e+00
-3.521186030624999148e+03 2.884996176336800033e+01 -1.145159647203842113e+01 8.702812965030434000e+00
-3.520143642812499365e+03 2.853819391532776351e+01 -1.132526249646077510e+01 8.610059637383750797e+00
-3.519101254999999583e+03 2.822331165329139679e+01 -1.119806660127647469e+01 8.516179804406338150e+00
-3.518058867187499800e+03 2.790632275742955670e+01 -1.107016015472741266e+01 8.421601723133324668e+00
-3.517016479375000017e+03 2.758802500051707440e+01 -1.094178724424137350e+01 8.326602294748321142e+00
-3.515974091562498870e+03 2.726838546970643051e+01 -1.081295335949070768e+01 8.231162301818951477e+00
-3.514931703749999087e+03 2.694780344433483421e+01 -1.068375701834452229e+01 8.135432139139862073e+00
-3.513889315937499305e+03 2.662701183961516804e+01 -1.055437457427690084e+01 8.039690155893881141e+00
-3.512846928124999522e+03 2.630688556050927573e+01 -1.042506458807639902e+01 7.944244604365837681e+00
-3.511804540312499739e+03 2.598816435808124936e+01 -1.029614451331073255e+01 7.849306702989920836e+00
-3.510762152499999956e+03 2.567088611922890706e+01 -1.016767320698633092e+01 7.754866001658553998e+00
-3.509719764687499264e+03 2.535541357634424386e+01 -1.003980232840305753e+01 7.661028074193623638e+00
-3.508677376874999936e+03 2.504181687785548505e+01 -9.912618978738752418e+00 7.567784471473292029e+00
-3.507634989062499244e+03 2.472964221966577014e+01 -9.786054828841610487e+00 7.474942431252003416e+00
-3.506592601249999461e+03 2.441840619558296055e+01 -9.659985546932274403e+00 7.382322378755645786e+00
-3.505550213437499679e+03 2.410751501738016600e+01 -9.534276478865185922e+00 7.289694688500042652e+00
-3.504507825624999441e+03 2.379639133998133005e+01 -9.408736349297889490e+00 7.196866255469259066e+00
-3.503465437812500113e+03 2.348456098318315100e+01 -9.283229440893727258e+00 7.103667770421637329e+00
-3.502423049999999876e+03 2.317167742849590439e+01 -9.157563994672928587e+00 7.010021771189944850e+00
-3.501380662187499638e+03 2.285841426405188770e+01 -9.031901531425113205e+00 6.916184336994080972e+00
-3.500338274375000310e+03 2.254524257565705980e+01 -8.906375486513640638e+00 6.822324321004689551e+00
-3.499295886562499618e+03 2.223317186011188440e+01 -8.781247169751257076e+00 6.728815868200089589e+00
-3.498253498749999380e+03 2.192296528560525459e+01 -8.656787123023740094e+00 6.635905347995620929e+00
-3.497211110937500052e+03 2.161472104648226278e+01 -8.532978508564850628e+00 6.543650247430522704e+00
-3.496168723124999815e+03 2.130903647231320974e+01 -8.409925087912142772e+00 6.452297370763316664e+00
-3.495126335312499577e+03 2.100699570948702188e+01 -8.287952638025833707e+00 6.362226007953346141e+00
-3.494083947499999795e+03 2.070934268693044444e+01 -8.167352930864680616e+00 6.273662343829655264e+00
-3.493041559687500012e+03 2.041582220817722870e+01 -8.048073931300583794e+00 6.186504772825727194e+00
-3.491999171874999320e+03 2.012638364062813068e+01 -7.930068503660585577e+00 6.100751527539748587e+00
-3.490956784062499537e+03 1.984135125024332069e+01 -7.813464963823753884e+00 6.016500644638047568e+00
-3.489914396249999754e+03 1.956057471767173084e+01 -7.698297254095912479e+00 5.933660032731260081e+00
-3.488872008437499517e+03 1.928409950979881771e+01 -7.584677031220460108e+00 5.852196651518172921e+00
-3.487829620624999734e+03 1.901157845754279307e+01 -7.472518360399499571e+00 5.771979868558578808e+00
-3.486787232812499951e+03 1.874332783684749515e+01 -7.361884128346231293e+00 5.693136399951915116e+00
-3.485744845000000169e+03 1.848016911433851561e+01 -7.253030138217871681e+00 5.615949161819349555e+00
-3.484702457187500386e+03 1.822271865518454703e+01 -7.146169928085962297e+00 5.540619642761791752e+00
-3.483660069374999239e+03 1.797162380548633109e+01 -7.041527618063503802e+00 5.467359540299770337e+00
-3.482617681562499456e+03 1.772714920931878524e+01 -6.939299735444741657e+00 5.396202994765539884e+00
-3.481575293749999673e+03 1.748845125502198883e+01 -6.839314577000433992e+00 5.326814018635040782e+00
-3.480532905937500345e+03 1.725483125623402003e+01 -6.741361659966625730e+00 5.258948447364742762e+00
-3.479490518124999653e+03 1.702619024420009808e+01 -6.645368535799477172e+00 5.192593008536381838e+00
-3.478448130312499870e+03 1.680290327092340519e+01 -6.551480262604356675e+00 5.127862739522762503e+00
-3.477405742499999633e+03 1.658457391180908047e+01 -6.459625619699350452e+00 5.064595017122114129e+00
-3.476363354687500305e+03 1.637098125116506608e+01 -6.369724397323118126e+00 5.002719457675403270e+00
-3.475320966874999158e+03 1.616186317654288018e+01 -6.281704833350342021e+00 4.942140865871967215e+00
-3.474278579062500285e+03 1.595730339756075189e+01 -6.195592640580397159e+00 4.882888252671653717e+00
-3.473236191249999138e+03 1.575698531489335785e+01 -6.111262168494524971e+00 4.824866099377006279e+00
-3.472193803437499810e+03 1.556063513177706703e+01 -6.028620658854764613e+00 4.767983852806536582e+00
-3.471151415624999572e+03 1.536799099314986350e+01 -5.947601303502709769e+00 4.712143967444765380e+00
-3.470109027812500244e+03 1.517836972284507091e+01 -5.868020894106490637e+00 4.657096415791919242e+00
-3.469066640000000007e+03 1.499124450425926192e+01 -5.789708642231026658e+00 4.602663149962671341e+00
-3.468024252187499314e+03 1.480643772071768538e+01 -5.712611994434332985e+00 4.548781643589413726e+00
-3.466981864374999077e+03 1.462380919432189508e+01 -5.636692183886097496e+00 4.495401210528400249e+00
-3.465939476562499749e+03 1.444360601071081440e+01 -5.561990543986110147e+00 4.442624749903222536e+00
-3.464897088749999511e+03 1.426593539501578078e+01 -5.488541016157943986e+00 4.390488912558627277e+00
-3.463854700937500183e+03 1.409115177621429993e+01 -5.416454584343073364e+00 4.339115459121704710e+00
-3.462812313124999037e+03 1.391918058461967611e+01 -5.345718398531634108e+00 4.288473533505848145e+00
-3.461769925312499709e+03 1.374987457090447762e+01 -5.276264206825414860e+00 4.238523622011646452e+00
-3.460727537499999016e+03 1.358374603213724896e+01 -5.208234951429954407e+00 4.189450443248095013e+00
-3.459685149687500143e+03 1.342087784216084856e+01 -5.141699220096282552e+00 4.141261161959367776e+00
-3.458642761874999451e+03 1.326096252687571209e+01 -5.076572283751040082e+00 4.093844386417997860e+00
-3.457600374062499213e+03 1.310397323824935789e+01 -5.012850517368797831e+00 4.047188514421353744e+00
-3.456557986249998976e+03 1.294979662725179459e+01 -4.950494778786039163e+00 4.001256441689646337e+00
-3.455515598437499648e+03 1.279853890354050172e+01 -4.889503601995709658e+00 3.956101994903368002e+00
-3.454473210624999865e+03 1.265024984436060151e+01 -4.829887440361709139e+00 3.911744834492873579e+00
-3.453430822812500082e+03 1.250464232815102861e+01 -4.771574829724905875e+00 3.868077125838605745e+00
-3.452388435000000300e+03 1.236129376768624333e+01 -4.714466830093270389e+00 3.824937029548312939e+00
-3.451346047187499153e+03 1.221997513445199779e+01 -4.658451492896347190e+00 3.782265969250016902e+00
-3.450303659374999825e+03 1.208059326999124394e+01 -4.603500245875300045e+00 3.740031645504898083e+00
-3.449261271562499587e+03 1.194307867176876314e+01 -4.549572079279345260e+00 3.698219809880972875e+00
-3.448218883749999804e+03 1.180779193977708097e+01 -4.496741450826992725e+00 3.656973555253813402e+00
-3.447176495937499567e+03 1.167492356790267927e+01 -4.445049237372209916e+00 3.616367705219884154e+00
-3.446134108125000239e+03 1.154460795823542263e+01 -4.394519147974279782e+00 3.576457621351524452e+00
-3.445091720312499547e+03 1.141700975019340447e+01 -4.345182016379210310e+00 3.537310228960850900e+00
-3.444049332500000219e+03 1.129236295341407548e+01 -4.297093284023718596e+00 3.499014833622911436e+00
-3.443006944687499526e+03 1.117056756336249101e+01 -4.250246661287087946e+00 3.461524569424299980e+00
-3.441964556874999744e+03 1.105126019479894950e+01 -4.204578316364038670e+00 3.424689641317674393e+00
-3.440922169062499052e+03 1.093413841334519532e+01 -4.159991813004451089e+00 3.388407015516281540e+00
-3.439879781250000178e+03 1.081919982790309120e+01 -4.116445582866105291e+00 3.352696274489114003e+00
-3.438837393437499486e+03 1.070697022965663159e+01 -4.074032406004793216e+00 3.317773950448120956e+00
-3.437795005625000158e+03 1.059759949845832594e+01 -4.032814930620245875e+00 3.283683668155789714e+00
-3.436752617812499011e+03 1.049079040748111424e+01 -3.992713815962525725e+00 3.250316450339636454e+00
-3.435710229999999683e+03 1.038649200529012440e+01 -3.953686728014969454e+00 3.217667964904508793e+00
-3.434667842187498991e+03 1.028476435961897373e+01 -3.915741109225007843e+00 3.185764514681478587e+00
-3.433625454374999663e+03 1.018550708366936242e+01 -3.878848433366854032e+00 3.154570153348326578e+00
-3.432583066562499880e+03 1.008866382734364286e+01 -3.842983162439822742e+00 3.124069468922582526e+00
-3.431540678749999643e+03 9.994203002564006511e+00 -3.808114629793119654e+00 3.094261973702030488e+00
-3.430498290937499860e+03 9.902118384549638108e+00 -3.774231886916929568e+00 3.065150012383795808e+00
-3.429455903125000077e+03 9.812190785734539844e+00 -3.741275621821026132e+00 3.036653622165184085e+00
-3.428413515312500294e+03 9.724257651069278197e+00 -3.709190844737810799e+00 3.008718991944626886e+00
-3.427371127500000512e+03 9.638519730611307068e+00 -3.678004006558861061e+00 2.981433271669514440e+00
-3.426328739687499365e+03 9.555006193419568916e+00 -3.647682889092727088e+00 2.954827141322842188e+00
-3.425286351874999582e+03 9.473458060739080366e+00 -3.618115787811070572e+00 2.928826928750208669e+00
-3.424243964062499799e+03 9.393634082669823471e+00 -3.589216996145656591e+00 2.903354835349203800e+00
-3.423201576250000016e+03 9.315406804065991864e+00 -3.560956144091001807e+00 2.878362300498651827e+00
-3.422159188437499779e+03 9.238714594159777249e+00 -3.533325293974348469e+00 2.853822469243162185e+00
-3.421116800624999541e+03 9.163274410220212829e+00 -3.506250966805362967e+00 2.829630535009910908e+00
-3.420074412812499304e+03 9.088940098452525262e+00 -3.479673936857636818e+00 2.805743014558908843e+00
-3.419032024999999521e+03 9.015240942623790943e+00 -3.453479334543034796e+00 2.781981940141510012e+00
-3.417989637187499284e+03 8.941887387112565477e+00 -3.427557187054231846e+00 2.758257475556403993e+00
-3.416947249374999956e+03 8.868772781199991684e+00 -3.401820004807385001e+00 2.734560015795552523e+00
-3.415904861562499264e+03 8.795817633949811309e+00 -3.376220447151476733e+00 2.710873474121020532e+00
-3.414862473749999481e+03 8.723153768823015852e+00 -3.350776864920104181e+00 2.687254588803784205e+00
-3.413820085937499698e+03 8.650841042838067096e+00 -3.325457237760174323e+00 2.663749298454300973e+00
-3.412777698125000370e+03 8.578813069490241361e+00 -3.300205776527370460e+00 2.640352283869658478e+00
-3.411735310312499223e+03 8.507058277080748354e+00 -3.275019203064677864e+00 2.617059391361097553e+00
-3.410692922499998986e+03 8.435609583866531480e+00 -3.249912917576581961e+00 2.593879384876764060e+00
-3.409650534687499203e+03 8.364407106551427162e+00 -3.224846313200452563e+00 2.570802615626829546e+00
-3.408608146874999875e+03 8.293514052378469614e+00 -3.199813442870055535e+00 2.547863667466853332e+00
-3.407565759062499637e+03 8.223105386473635647e+00 -3.174839152605721360e+00 2.525137615609642339e+00
-3.406523371250000309e+03 8.153113824580133340e+00 -3.149911094386333321e+00 2.502596989248575543e+00
-3.405480983437500072e+03 8.083313483235556873e+00 -3.124955290157457988e+00 2.480165815664183260e+00
-3.404438595624999380e+03 8.013665130035784401e+00 -3.099947132235796765e+00 2.457836779742639255e+00
-3.403396207812499142e+03 7.944282046221273319e+00 -3.074908097590600242e+00 2.435655794919355799e+00
-3.402353819999999814e+03 7.875146458082351586e+00 -3.049833377086197395e+00 2.413616379991786687e+00
-3.401311432187499577e+03 7.806211195671731495e+00 -3.024700068525709717e+00 2.391706393926893881e+00
-3.400269044374999339e+03 7.737697049413577055e+00 -2.999553707856512208e+00 2.370013474824909760e+00
-3.399226656562499556e+03 7.669796536684009070e+00 -2.974449164169770121e+00 2.348606467657213592e+00
-3.398184268749999774e+03 7.602576493504903610e+00 -2.949402646856956967e+00 2.327510689692021906e+00
-3.397141880937499991e+03 7.536030435962889129e+00 -2.924404058719094923e+00 2.306727954744032250e+00
-3.396099493125000208e+03 7.470283826797993854e+00 -2.899479134827213755e+00 2.286308137497313986e+00
-3.395057105312499061e+03 7.405482409098946839e+00 -2.874671641657556620e+00 2.266302244076427552e+00
-3.394014717499999279e+03 7.341598280560935663e+00 -2.850005974113824614e+00 2.246684133286843910e+00
-3.392972329687499496e+03 7.278676334147147209e+00 -2.825535558407462400e+00 2.227449563926644949e+00
-3.391929941874999713e+03 7.216644921067765672e+00 -2.801278127802671936e+00 2.208553857610426441e+00
-3.390887554062499930e+03 7.155417972492949197e+00 -2.777238515587129974e+00 2.189951562691294207e+00
-3.389845166249999693e+03 7.094847667699691662e+00 -2.753393381062509970e+00 2.171580437825220589e+00
-3.388802778437500365e+03 7.035022994151956865e+00 -2.729765550225688120e+00 2.153473576767948927e+00
-3.387760390624999218e+03 6.975901691514181380e+00 -2.706358429697798496e+00 2.135608151055629289e+00
-3.386718002812499890e+03 6.917461675688952205e+00 -2.683197120330492069e+00 2.117960578449668230e+00
-3.385675614999999652e+03 6.859620395679168148e+00 -2.660310620424879424e+00 2.100475096541844611e+00
-3.384633227187499870e+03 6.802283120626706925e+00 -2.637703377913750646e+00 2.083102118037970740e+00
-3.383590839374999177e+03 6.745305941443339393e+00 -2.615354211532445294e+00 2.065780263272556372e+00
-3.382548451562500304e+03 6.688661675228779302e+00 -2.593256501849374729e+00 2.048499240148867084e+00
-3.381506063749999612e+03 6.632224191843635985e+00 -2.571395224277684299e+00 2.031203490650116184e+00
-3.380463675937500284e+03 6.575938495874583012e+00 -2.549759516474983112e+00 2.013870940317935787e+00
-3.379421288124999137e+03 6.519760930669845855e+00 -2.528323976484831537e+00 1.996492452989295341e+00
-3.378378900312499809e+03 6.463696808287190620e+00 -2.507081267935778346e+00 1.979074347751413443e+00
-3.377336512499999117e+03 6.407897093664048249e+00 -2.486061619413800994e+00 1.961676998054251664e+00
-3.376294124687499789e+03 6.352486657947379101e+00 -2.465278693468122562e+00 1.944356010994617634e+00
-3.375251736874999551e+03 6.297522342071570911e+00 -2.444735562166323817e+00 1.927138264071801999e+00
-3.374209349062500223e+03 6.243182189818781147e+00 -2.424477063725293480e+00 1.910090360320404246e+00
-3.373166961249998621e+03 6.189586621763926821e+00 -2.404544739265031872e+00 1.893251744151901450e+00
-3.372124573437500203e+03 6.136671095688727817e+00 -2.384931922415030492e+00 1.876593473415359092e+00
-3.371082185624999056e+03 6.084428363897210090e+00 -2.365618019306997777e+00 1.860122221484189264e+00
-3.370039797812499728e+03 6.032991855630637446e+00 -2.346620165070691932e+00 1.843896151323654919e+00
-3.368997409999999491e+03 5.982599181543093003e+00 -2.327984131167490922e+00 1.828011205143747375e+00
-3.367955022187499708e+03 5.933617596513514947e+00 -2.309789368647774399e+00 1.812611305228654768e+00
-3.366912634374999470e+03 5.886242010692583904e+00 -2.292063875187447586e+00 1.797779913362505422e+00
-3.365870246562500142e+03 5.840460012052037797e+00 -2.274814470006641720e+00 1.783507417181510402e+00
-3.364827858749999450e+03 5.796174812348464656e+00 -2.258029604304257809e+00 1.769751194801298277e+00
-3.363785470937500122e+03 5.753341028470025265e+00 -2.241705211247254415e+00 1.756490591025343440e+00
-3.362743083124998975e+03 5.711773424100219820e+00 -2.225814377025149504e+00 1.743646439499175971e+00
-3.361700695312499647e+03 5.671248376093729782e+00 -2.210318001755757322e+00 1.731126469322150196e+00
-3.360658307499999864e+03 5.631543915359208619e+00 -2.195157520411522345e+00 1.718848962919171441e+00
-3.359615919687500082e+03 5.592548012322804851e+00 -2.180287742427717390e+00 1.706780494856200203e+00
-3.358573531874999844e+03 5.554099412384819523e+00 -2.165670836361515583e+00 1.694859350492210481e+00
-3.357531144062499607e+03 5.515985406339805941e+00 -2.151261906136572311e+00 1.683001611513999407e+00
-3.356488756249999369e+03 5.478111970534255803e+00 -2.137009934127640953e+00 1.671185761352294019e+00
-3.355446368437499586e+03 5.440423316419980004e+00 -2.122895982366418188e+00 1.659393375693355877e+00
-3.354403980624999349e+03 5.402786987670681107e+00 -2.108899845988106314e+00 1.647568332452644446e+00
-3.353361592812499566e+03 5.365059995597566633e+00 -2.094973647733487709e+00 1.635663065185712250e+00
-3.352319204999999783e+03 5.327132955365533995e+00 -2.081029268485991235e+00 1.623666917548656219e+00
-3.351276817187499546e+03 5.289083364675730259e+00 -2.067053391960846032e+00 1.611625293888678812e+00
-3.350234429375000218e+03 5.250891947938580273e+00 -2.053011751901966608e+00 1.599545683484284719e+00
-3.349192041562499981e+03 5.212619861585989334e+00 -2.038894963196152155e+00 1.587463359277887731e+00
-3.348149653749999288e+03 5.174300454673437244e+00 -2.024708774229990293e+00 1.575392122386436000e+00
-3.347107265937499051e+03 5.135974421562679026e+00 -2.010452456255325870e+00 1.563352677892523968e+00
-3.346064878124999723e+03 5.097710934525053972e+00 -1.996128018376723601e+00 1.551378600564443655e+00
-3.345022490312499485e+03 5.059606939135068870e+00 -1.981748379991929765e+00 1.539511908007974883e+00
-3.343980102500000157e+03 5.021678047405320200e+00 -1.967312217570186483e+00 1.527761070668935073e+00
-3.342937714687500375e+03 4.983951442007606758e+00 -1.952814256801099546e+00 1.516142320268682120e+00
-3.341895326874999682e+03 4.946350930529490597e+00 -1.938238586933225704e+00 1.504625512406058796e+00
-3.340852939062499900e+03 4.908903560816087364e+00 -1.923592051541838766e+00 1.493220747197174347e+00
-3.339810551250000117e+03 4.871624972614452709e+00 -1.908870405701421857e+00 1.481937966869508072e+00
-3.338768163437499879e+03 4.834602612996022231e+00 -1.894091635249112393e+00 1.470811895975650208e+00
-3.337725775625000097e+03 4.797878880834648641e+00 -1.879271385546260387e+00 1.459855906850846319e+00
-3.336683387812499404e+03 4.761473390220686497e+00 -1.864416423868494821e+00 1.449076421622528033e+00
-3.335640999999999622e+03 4.725369913003654609e+00 -1.849532017785366245e+00 1.438462687331512058e+00
-3.334598612187499839e+03 4.689544700003213329e+00 -1.834621169587574041e+00 1.428001330817750603e+00
-3.333556224375000056e+03 4.653994859555635522e+00 -1.819688226713257695e+00 1.417688733515290789e+00
-3.332513836562500273e+03 4.618704011920859109e+00 -1.804738968362719298e+00 1.407513812572306344e+00
-3.331471448749999126e+03 4.583548761608862598e+00 -1.789761467115808413e+00 1.397420829794826957e+00
-3.330429060937499344e+03 4.548464504615626680e+00 -1.774746832086694148e+00 1.387381924337382832e+00
-3.329386673124999561e+03 4.513438799056384454e+00 -1.759683710960330272e+00 1.377396549207502430e+00
-3.328344285312499778e+03 4.478398675161597176e+00 -1.744564674430058471e+00 1.367431938822750936e+00
-3.327301897499999995e+03 4.443272183773746775e+00 -1.729390175221032555e+00 1.357451888064026502e+00
-3.326259509687499758e+03 4.407954292793441198e+00 -1.714160549314899917e+00 1.347403702171935613e+00
-3.325217121874999975e+03 4.372277950631428212e+00 -1.698846564677188420e+00 1.337218459802852921e+00
-3.324174734062499283e+03 4.336084827757598070e+00 -1.683414481297383247e+00 1.326833856195911432e+00
-3.323132346249999500e+03 4.299324109035128849e+00 -1.667869211893967529e+00 1.316222026645342158e+00
-3.322089958437499718e+03 4.261917023896002910e+00 -1.652188910077558637e+00 1.305354504190134435e+00
-3.321047570624999480e+03 4.223863124243555589e+00 -1.636345782729786480e+00 1.294244957240668459e+00
-3.320005182812499243e+03 4.185304044323044259e+00 -1.620356314916563623e+00 1.282955963206940497e+00
-3.318962794999999460e+03 4.146329192554626175e+00 -1.604253205587531372e+00 1.271515883981961137e+00
-3.317920407187499677e+03 4.106946104154826749e+00 -1.588058946875186672e+00 1.259917247140199370e+00
-3.316878019375000349e+03 4.067199542449665195e+00 -1.571784551873337987e+00 1.248176930560054965e+00
-3.315835631562499657e+03 4.027121675993376115e+00 -1.555426500977245219e+00 1.236312777639546834e+00
-3.314793243749999874e+03 3.986762125604912832e+00 -1.538991592219316029e+00 1.224346201056904615e+00
-3.313750855937500091e+03 3.946167575799828242e+00 -1.522506640162003322e+00 1.212287143879007045e+00
-3.312708468124999854e+03 3.905438800798205712e+00 -1.506005278586125096e+00 1.200169182110548682e+00
-3.311666080312500071e+03 3.864635559816516075e+00 -1.489506099097990477e+00 1.188012902994644682e+00
-3.310623692499999834e+03 3.823819669845454516e+00 -1.473035794546597277e+00 1.175835876749588227e+00
-3.309581304687499596e+03 3.782994022522564670e+00 -1.456605880917910767e+00 1.163633796755733307e+00
-3.308538916875000268e+03 3.742136950513093918e+00 -1.440207319638894701e+00 1.151400342891245154e+00
-3.307496529062499576e+03 3.701343616121849145e+00 -1.423860731081097564e+00 1.139172786142650384e+00
-3.306454141249999793e+03 3.660740441386254318e+00 -1.407596849371146597e+00 1.126998976907858774e+00
-3.305411753437499556e+03 3.620435379272643139e+00 -1.391438668910323306e+00 1.114921397592389951e+00
-3.304369365624999773e+03 3.580488965163424186e+00 -1.375407968400759406e+00 1.102959427889491195e+00
-3.303326977812499536e+03 3.540883404764965547e+00 -1.359510592400577034e+00 1.091101245629544358e+00
-3.302284590000000208e+03 3.501696084764976735e+00 -1.343771664706479685e+00 1.079372987072181989e+00
-3.301242202187499515e+03 3.462957457011248241e+00 -1.328215368182818823e+00 1.067777791044985047e+00
-3.300199814374999278e+03 3.424709823665764930e+00 -1.312856616117896058e+00 1.056329358915222727e+00
-3.299157426562499495e+03 3.387041992053636097e+00 -1.297725696501520254e+00 1.045056956448233043e+00
-3.298115038749999712e+03 3.350000006925869300e+00 -1.282842706240722164e+00 1.033973556970399610e+00
-3.297072650937499930e+03 3.313621883378210953e+00 -1.268217920750625449e+00 1.023093029308862922e+00
-3.296030263124999692e+03 3.277913420574444903e+00 -1.253869159919730913e+00 1.012409368533003784e+00
-3.294987875312499000e+03 3.242829624266684085e+00 -1.239782085319762306e+00 1.001907245466326479e+00
-3.293945487499999672e+03 3.208296100916356419e+00 -1.225934680670498267e+00 9.915604667276922690e-01
-3.292903099687499889e+03 3.174296659925517794e+00 -1.212320956574473696e+00 9.813639323528561276e-01
-3.291860711874999652e+03 3.140837243773292542e+00 -1.198946711363584550e+00 9.713177197871886159e-01
-3.290818324062500324e+03 3.107926997601481389e+00 -1.185831569958273102e+00 9.614165957659133177e-01
-3.289775936249999177e+03 3.075559975619295283e+00 -1.172978612851569125e+00 9.516560510959842789e-01
-3.288733548437499394e+03 3.043757710291816743e+00 -1.160390723734778806e+00 9.420454113687700692e-01
-3.287691160624999611e+03 3.012477311377046441e+00 -1.148057912861877528e+00 9.325682230205387668e-01
-3.286648772812499828e+03 2.981702400760295024e+00 -1.135974494660096257e+00 9.232191343597710986e-01
-3.285606385000000046e+03 2.951471549438865249e+00 -1.124155597449898014e+00 9.140098701982372065e-01
-3.284563997187499808e+03 2.921824982546807448e+00 -1.112616969125262978e+00 9.049526761849202572e-01
-3.283521609374999116e+03 2.892750815724357771e+00 -1.101370799328565742e+00 8.960355194703264470e-01
-3.282479221562499788e+03 2.864171443532565586e+00 -1.090389252698567901e+00 8.872335092526496547e-01
-3.281436833749999550e+03 2.836053374085107048e+00 -1.079646632016369567e+00 8.785427378989776326e-01
-3.280394445937500222e+03 2.808411595326811394e+00 -1.069134884074608216e+00 8.699747260433438045e-01
-3.279352058124999076e+03 2.781240362311074410e+00 -1.058845763314927080e+00 8.615307246640890870e-01
-3.278309670312499748e+03 2.754484177440893689e+00 -1.048762527495343821e+00 8.531913564302652242e-01
-3.277267282499999510e+03 2.728177326518273826e+00 -1.038881810684662899e+00 8.449754513603098260e-01
-3.276224894687499727e+03 2.702386693357901049e+00 -1.029201437248266959e+00 8.369175404521146389e-01
-3.275182506874999490e+03 2.677155203584253407e+00 -1.019724910685176456e+00 8.290373346686773504e-01
-3.274140119062499252e+03 2.652506080178356207e+00 -1.010455393874900132e+00 8.213448646883168003e-01
-3.273097731249999470e+03 2.628414047327331637e+00 -1.001387663540119544e+00 8.138301061077800602e-01
-3.272055343437499687e+03 2.604878021881293471e+00 -9.925206867759432949e-01 8.064930382421835464e-01
-3.271012955624999904e+03 2.581834423894624031e+00 -9.838432848452067780e-01 7.993074613294992581e-01
-3.269970567812499667e+03 2.559288575203786387e+00 -9.753488976658851728e-01 7.922793137099659599e-01
-3.268928179999999884e+03 2.537261765025395910e+00 -9.670391456730385027e-01 7.854184325232405062e-01
-3.267885792187499192e+03 2.515692218455123363e+00 -9.588929188062760289e-01 7.787044847348536525e-01
-3.266843404374999864e+03 2.494574967645926566e+00 -9.509040025011175068e-01 7.721380920363887235e-01
-3.265801016562499626e+03 2.473936968412390414e+00 -9.430776983838866645e-01 7.657300827512267816e-01
-3.264758628750000298e+03 2.453780802019889240e+00 -9.354152490074593151e-01 7.594811235299908647e-01
-3.263716240937499606e+03 2.434070434827271256e+00 -9.279000209991125070e-01 7.533815045005998190e-01
-3.262673853124999368e+03 2.414758021564057167e+00 -9.205104976186270216e-01 7.474180545714509405e-01
-3.261631465312499586e+03 2.395818698648498390e+00 -9.132313703573831098e-01 7.415859912793094644e-01
-3.260589077499999803e+03 2.377263281171036358e+00 -9.060737002365020221e-01 7.358851939015130794e-01
-3.259546689687500020e+03 2.359058315990578247e+00 -8.990326168588166356e-01 7.303013728176084296e-01
-3.258504301874999783e+03 2.341208705813077717e+00 -8.921026551965840490e-01 7.248397106019484060e-01
-3.257461914062499545e+03 2.323681192628442638e+00 -8.852801481928791461e-01 7.194854088491208222e-01
-3.256419526250000217e+03 2.306470909832692762e+00 -8.785638774583948152e-01 7.142366401266441178e-01
-3.255377138437499525e+03 2.289545692724057613e+00 -8.719501635908081250e-01 7.090791635517168512e-01
-3.254334750624999742e+03 2.272899616752468877e+00 -8.654472582756054244e-01 7.040058919295150153e-01
-3.253292362812499505e+03 2.256535160693450948e+00 -8.590638030054686958e-01 6.990137416207155008e-01
-3.252249974999999722e+03 2.240420925566331434e+00 -8.527964460697291527e-01 6.940886900446613383e-01
-3.251207587187499030e+03 2.224524535691966953e+00 -8.466402608932344087e-01 6.892170132978084895e-01
-3.250165199374999702e+03 2.208814618369643323e+00 -8.405907733978648100e-01 6.843852578548602628e-01
-3.249122811562499464e+03 2.193268183716015507e+00 -8.346445046333869078e-01 6.795836650011024549e-01
-3.248080423749999227e+03 2.177863714080241042e+00 -8.287929604493418090e-01 6.748057184316416102e-01
-3.247038035937499899e+03 2.162570186352865687e+00 -8.230258401801152646e-01 6.700410551209760035e-01
-3.245995648124999661e+03 2.147394061530729648e+00 -8.173379773139790583e-01 6.652954864480802311e-01
-3.244953260312500333e+03 2.132340090437925273e+00 -8.117159462966825334e-01 6.605780947552470916e-01
-3.243910872499999641e+03 2.117406895517469412e+00 -8.061585606985348651e-01 6.558887847244767588e-01
-3.242868484687499404e+03 2.102521507740553464e+00 -8.006548084453353198e-01 6.511965759384992225e-01
-3.241826096874999621e+03 2.087627585271881969e+00 -7.951836161262034741e-01 6.464838272631547866e-01
-3.240783709062499838e+03 2.072733668651562500e+00 -7.897331381727548116e-01 6.417607281152168941e-01
-3.239741321249999146e+03 2.057839996739816879e+00 -7.842980435378398285e-01 6.370300609047243601e-01
-3.238698933437499818e+03 2.042932613727446611e+00 -7.788733123456045293e-01 6.322873511085890241e-01
-3.237656545624999126e+03 2.027997856080665962e+00 -7.734527358698339849e-01 6.275288670674228353e-01
-3.236614157812499343e+03 2.013038375613710240e+00 -7.680338543411047159e-01 6.227571585877420546e-01
-3.235571769999999560e+03 1.998040673360103936e+00 -7.626070377404873257e-01 6.179702904926394069e-01
-3.234529382187499778e+03 1.982977450700688316e+00 -7.571581360843747666e-01 6.131616851231890264e-01
-3.233486994374999995e+03 1.967850263473843953e+00 -7.516820571743627610e-01 6.083346636278923469e-01
-3.232444606562499757e+03 1.952649828641822571e+00 -7.461799123801895472e-01 6.034840319852674551e-01
-3.231402218749999520e+03 1.937388207155879449e+00 -7.406581239517069370e-01 5.986126084366525379e-01
-3.230359830937499737e+03 1.922095108299799460e+00 -7.351125199637140728e-01 5.937373308242259728e-01
-3.229317443124999500e+03 1.906813720849787952e+00 -7.295447752794093077e-01 5.888789580013538139e-01
-3.228275055312500172e+03 1.891591179270346146e+00 -7.239613717646700142e-01 5.840578149227898530e-01
-3.227232667499999479e+03 1.876447261131100719e+00 -7.183731576394224438e-01 5.792783659488957015e-01
-3.226190279687499697e+03 1.861389000340957001e+00 -7.127764835691343670e-01 5.745459519462622344e-01
-3.225147891874999914e+03 1.846448447404218429e+00 -7.071687183454311576e-01 5.698779153390516328e-01
-3.224105504062500131e+03 1.831625275651906026e+00 -7.015504684166411487e-01 5.652737897795311328e-01
-3.223063116249999894e+03 1.816900560193468905e+00 -6.959241123286893371e-01 5.607229241404860787e-01
-3.222020728437500111e+03 1.802271404614498307e+00 -6.902946685618893685e-01 5.562213650271200516e-01
-3.220978340624999873e+03 1.787731960409519427e+00 -6.846648498284563233e-01 5.517648384048313703e-01
-3.219935952812499636e+03 1.773293408195572685e+00 -6.790429887126251396e-01 5.473547749697915688e-01
-3.218893564999999853e+03 1.758960343835510365e+00 -6.734392279817457139e-01 5.429884060028599135e-01
-3.217851177187500070e+03 1.744737143642510313e+00 -6.678638188938983422e-01 5.386627964201318175e-01
-3.216808789375000288e+03 1.730621518266125536e+00 -6.623266367139943878e-01 5.343718643326719198e-01
-3.215766401562499141e+03 1.716614130226830959e+00 -6.568367999024191661e-01 5.301113856156226545e-01
-3.214724013749999813e+03 1.702724645221854960e+00 -6.514021982711257763e-01 5.258822505679660031e-01
-3.213681625937499575e+03 1.688971929451800191e+00 -6.460403046654517034e-01 5.216851604987047253e-01
-3.212639238125000247e+03 1.675335384106189318e+00 -6.407523621677215786e-01 5.175091948720360602e-01
-3.211596850312500010e+03 1.661801397294069282e+00 -6.355339732146449983e-01 5.133497475144476185e-01
-3.210554462499999318e+03 1.648382654574179318e+00 -6.303911387611655925e-01 5.092101621751956575e-01
-3.209512074687499535e+03 1.635100378351119987e+00 -6.253339405521000094e-01 5.050960116088859531e-01
-3.208469686874999752e+03 1.621993637000671118e+00 -6.203755965932571392e-01 5.010202257182863050e-01
-3.207427299062499515e+03 1.609074375512443034e+00 -6.155146480146874710e-01 4.969895068961819318e-01
-3.206384911250000187e+03 1.596350380667651780e+00 -6.107534880720286719e-01 4.930065531339208329e-01
-3.205342523437499040e+03 1.583824757133157402e+00 -6.060957059811615810e-01 4.890711224310169691e-01
-3.204300135624999257e+03 1.571483546031688494e+00 -6.015352147283526962e-01 4.851792761414021049e-01
-3.203257747812499474e+03 1.559329956872050005e+00 -5.970793537238365811e-01 4.813289499408144323e-01
-3.202215359999999691e+03 1.547366331418488450e+00 -5.927362860418432522e-01 4.775172364830060356e-01
-3.201172972187500363e+03 1.535599324909407093e+00 -5.885054584885092144e-01 4.737477405157113353e-01
-3.200130584374999671e+03 1.524044807975952320e+00 -5.843789750728567434e-01 4.700323415009596273e-01
-3.199088196562499434e+03 1.512710250995898065e+00 -5.803523534745533841e-01 4.663770142811788366e-01
-3.198045808749999651e+03 1.501602746845632108e+00 -5.764300248244099700e-01 4.627830930955294519e-01
-3.197003420937499868e+03 1.490728579388089781e+00 -5.726109244501185191e-01 4.592542522994955689e-01
-3.195961033125000085e+03 1.480074087594955845e+00 -5.688841198978062952e-01 4.557891233533837294e-01
-3.194918645312499848e+03 1.469625144850742249e+00 -5.652422896617974590e-01 4.523843016453593657e-01
-3.193876257499999156e+03 1.459380376022340497e+00 -5.616811007116888632e-01 4.490412622783173102e-01
-3.192833869687499828e+03 1.449338633986429370e+00 -5.581949036421240962e-01 4.457622556987524964e-01
-3.191791481874999590e+03 1.439498169082370493e+00 -5.547829044015886168e-01 4.425468060804782500e-01
-3.190749094062499807e+03 1.429857603153795953e+00 -5.514466388055545565e-01 4.393934570067196677e-01
-3.189706706249999570e+03 1.420408397403406298e+00 -5.481830567867912452e-01 4.362994634371497593e-01
-3.188664318437499787e+03 1.411169993711211879e+00 -5.450011925289655057e-01 4.332700299146818868e-01
-3.187621930624999095e+03 1.402145026843128139e+00 -5.419081970770178724e-01 4.303028983564116117e-01
-3.186579542812499767e+03 1.393337893729478472e+00 -5.389080224427631460e-01 4.273982924650605586e-01
-3.185537154999999530e+03 1.384743354628709344e+00 -5.360016936947091803e-01 4.245530812435304169e-01
-3.184494767187499747e+03 1.376348335389815825e+00 -5.331843385523643564e-01 4.217631645297662546e-01
-3.183452379374999509e+03 1.368130684540317388e+00 -5.304431266218885277e-01 4.190238773223441404e-01
-3.182409991562499272e+03 1.360076998889319766e+00 -5.277694365850826852e-01 4.163328251233285315e-01
-3.181367603749999489e+03 1.352199290861311409e+00 -5.251606555482645211e-01 4.136973215169141849e-01
-3.180325215937499706e+03 1.344503834716345603e+00 -5.226113688497917575e-01 4.111232118690933968e-01
-3.179282828124999469e+03 1.336977130754736232e+00 -5.201128715162186555e-01 4.086080986784469404e-01
-3.178240440312499686e+03 1.329602067982219804e+00 -5.176597089421206555e-01 4.061461531846125017e-01
-3.177198052499999903e+03 1.322336629533509278e+00 -5.152314328630019924e-01 4.037265865578471002e-01
-3.176155664687499211e+03 1.315174053338486804e+00 -5.128275863366380527e-01 4.013462466702984455e-01
-3.175113276874999883e+03 1.308116036504268553e+00 -5.104497705577276667e-01 3.990051799590819681e-01
-3.174070889062499646e+03 1.301159610337733419e+00 -5.080969041056986324e-01 3.967024406786217039e-01
-3.173028501249999863e+03 1.294290916475329123e+00 -5.057636921081358761e-01 3.944337466039151696e-01
-3.171986113437500080e+03 1.287498410567367690e+00 -5.034463491368793564e-01 3.921952173944169839e-01
-3.170943725625000297e+03 1.280777903136156803e+00 -5.011453619606163201e-01 3.899845143571988859e-01
-3.169901337812499605e+03 1.274121843497774353e+00 -4.988596210015974197e-01 3.877984168929499154e-01
-3.168858949999999822e+03 1.267505984115368189e+00 -4.965847270180964168e-01 3.856270025487308351e-01
-3.167816562187499585e+03 1.260923638694253945e+00 -4.943152053506018606e-01 3.834696657544683918e-01
-3.166774174374999802e+03 1.254373688178706203e+00 -4.920504776626566934e-01 3.813261344983938095e-01
-3.165731786562500019e+03 1.247842856110525922e+00 -4.897836747248863754e-01 3.791932038435673058e-01
-3.164689398750000237e+03 1.241326762590818644e+00 -4.875144286748478439e-01 3.770688677149762746e-01
-3.163647010937499090e+03 1.234819764783205542e+00 -4.852413608159039660e-01 3.749509960651070117e-01
-3.162604623124999762e+03 1.228317712212190216e+00 -4.829651586971439037e-01 3.728371732983619125e-01
-3.161562235312499524e+03 1.221808606146709719e+00 -4.806870563182319422e-01 3.707207847458196537e-01
-3.160519847500000196e+03 1.215272904742223936e+00 -4.784002724590732392e-01 3.685954473715496449e-01
-3.159477459687499959e+03 1.208692203480402627e+00 -4.760993037401798356e-01 3.664547097683985566e-01
-3.158435071874999267e+03 1.202051409499460988e+00 -4.737839882111625767e-01 3.642911076825647854e-01
-3.157392684062499484e+03 1.195342784702532857e+00 -4.714526241083867308e-01 3.621016195619682909e-01
-3.156350296249999701e+03 1.188565746085775476e+00 -4.691043023387983513e-01 3.598864063530989865e-01
-3.155307908437499918e+03 1.181718408919280483e+00 -4.667396100347402932e-01 3.576442339495934375e-01
-3.154265520625000136e+03 1.174805243954793355e+00 -4.643624941925033611e-01 3.553753646190122018e-01
-3.153223132812499443e+03 1.167835069178905893e+00 -4.619788669640796375e-01 3.530812526731940126e-01
-3.152180744999999206e+03 1.160819369787192690e+00 -4.595899316103440602e-01 3.507670411529630883e-01
-3.151138357187499878e+03 1.153757960520507719e+00 -4.571978875666087849e-01 3.484315370344197582e-01
-3.150095969374999640e+03 1.146656943096637793e+00 -4.548022730332209052e-01 3.460780180802005557e-01
-3.149053581562500312e+03 1.139518493310388791e+00 -4.524056917994049298e-01 3.437062683391704510e-01
-3.148011193749999165e+03 1.132346370195066010e+00 -4.500015923482248437e-01 3.413214410572940061e-01
-3.146968805937499383e+03 1.125154907869607479e+00 -4.475911440694927412e-01 3.389301178149281002e-01
-3.145926418124999600e+03 1.117964047597577393e+00 -4.451826133230167848e-01 3.365381359535608574e-01
-3.144884030312499817e+03 1.110786822728886625e+00 -4.427825416750375553e-01 3.341487425957003765e-01
-3.143841642500000034e+03 1.103639771505169120e+00 -4.403993447489753521e-01 3.317660014142027602e-01
-3.142799254687499797e+03 1.096532472315262519e+00 -4.380343070914260450e-01 3.293940609585033208e-01
-3.141756866874999105e+03 1.089478441401287467e+00 -4.356902791879510572e-01 3.270382549368600622e-01
-3.140714479062499777e+03 1.082496994807505608e+00 -4.333717555489106088e-01 3.247059938763566245e-01
-3.139672091249999539e+03 1.075598774099875365e+00 -4.310778130359727012e-01 3.224030602188808214e-01
-3.138629703437499757e+03 1.068800147637447573e+00 -4.288116700064260600e-01 3.201360293905135546e-01
-3.137587315624999519e+03 1.062117842699649373e+00 -4.265793522728681397e-01 3.179102514262103774e-01
-3.136544927812499282e+03 1.055557009469806573e+00 -4.243800632062181277e-01 3.157286990185575459e-01
-3.135502539999999044e+03 1.049116817055747664e+00 -4.222159442389225581e-01 3.135898882324142933e-01
-3.134460152187499716e+03 1.042805675048138481e+00 -4.200907458824028051e-01 3.114961489400420169e-01
-3.133417764374999479e+03 1.036634552248995700e+00 -4.180104316789432506e-01 3.094499863252723193e-01
-3.132375376562499696e+03 1.030603835288484982e+00 -4.159775915895395082e-01 3.074503018390459808e-01
-3.131332988749999913e+03 1.024720437909674375e+00 -4.139958800622938750e-01 3.054987272867269454e-01
-3.130290600937499221e+03 1.018992724336107214e+00 -4.120675279967877525e-01 3.035983299177731909e-01
-3.129248213124999893e+03 1.013419610169777663e+00 -4.101956856699167098e-01 3.017469933961022255e-01
-3.128205825312499655e+03 1.007998545915027133e+00 -4.083766468736763633e-01 2.999452954969815677e-01
-3.127163437499999873e+03 1.002716181993052569e+00 -4.066048049766793349e-01 2.981893632107637804e-01
-3.126121049687499635e+03 9.975746242197004454e-01 -4.048794891485358871e-01 2.964805822382343137e-01
-3.125078661875000307e+03 9.925681782626327720e-01 -4.031990251372948864e-01 2.948169442061979728e-01
-3.124036274062499160e+03 9.876998728560066887e-01 -4.015650706636196832e-01 2.931991378014803806e-01
-3.122993886249999832e+03 9.829721423617486797e-01 -3.999774706245907696e-01 2.916284572676295928e-01
-3.121951498437499595e+03 9.783821404743303640e-01 -3.984356962826238191e-01 2.901037441763191782e-01
-3.120909110624999812e+03 9.739174160930696988e-01 -3.969369373664335399e-01 2.886201789794481942e-01
-3.119866722812499575e+03 9.695654980322927496e-01 -3.954793666768091631e-01 2.871724391811231181e-01
-3.118824335000000247e+03 9.653192929361880115e-01 -3.940584419252405879e-01 2.857592461278889995e-01
-3.117781947187499554e+03 9.611829559390135946e-01 -3.926773449853040443e-01 2.843810869562807819e-01
-3.116739559374999772e+03 9.571562723654120086e-01 -3.913381708489052091e-01 2.830368073571979393e-01
-3.115697171562499534e+03 9.532398304180138560e-01 -3.900425087310388506e-01 2.817259077688686331e-01
-3.114654783749999751e+03 9.494316127417243845e-01 -3.887943978511826382e-01 2.804453593388064880e-01
-3.113612395937499969e+03 9.457197998349109458e-01 -3.875920072104045433e-01 2.791901646651153701e-01
-3.112570008124999731e+03 9.420967345469660748e-01 -3.864308434561983807e-01 2.779587395347202783e-01
-3.111527620312499039e+03 9.385582735716465619e-01 -3.853079188451078996e-01 2.767505046652776191e-01
-3.110485232499999711e+03 9.350883008648722683e-01 -3.842223664614512479e-01 2.755578355800168966e-01
-3.109442844687499473e+03 9.316772183741256486e-01 -3.831700508440447073e-01 2.743779988054474983e-01
-3.108400456875000145e+03 9.283207237753400287e-01 -3.821490899926583973e-01 2.732097832885099775e-01
-3.107358069062500363e+03 9.250067539609745371e-01 -3.811567063454411319e-01 2.720485473050289205e-01
-3.106315681249999216e+03 9.217376548659663715e-01 -3.801948711384980917e-01 2.708944806404876560e-01
-3.105273293437499888e+03 9.185076167680535919e-01 -3.792611609328502831e-01 2.697458899711712155e-01
-3.104230905624999650e+03 9.153000071476181665e-01 -3.783462155786060377e-01 2.685991375312129503e-01
-3.103188517812499867e+03 9.121051695414198468e-01 -3.774434722416101784e-01 2.674526726129280996e-01
-3.102146130000000085e+03 9.089209803738870219e-01 -3.765471251465422609e-01 2.663083331119684427e-01
-3.101103742187499392e+03 9.057561266281786150e-01 -3.756557176007373489e-01 2.651711891578167890e-01
-3.100061354374999155e+03 9.026130889840426885e-01 -3.747654417599367571e-01 2.640443836450127035e-01
-3.099018966562499827e+03 8.994879646739561974e-01 -3.738763517045075035e-01 2.629259377840519885e-01
-3.097976578749999589e+03 8.963764595824386117e-01 -3.729901209998973122e-01 2.618128686612432032e-01
-3.096934190937500261e+03 8.932656805449293858e-01 -3.721055183049470916e-01 2.606993458522826601e-01
-3.095891803125000024e+03 8.901471700413932098e-01 -3.712212681798937597e-01 2.595817777520688097e-01
-3.094849415312499332e+03 8.870193540682331790e-01 -3.703375962815331213e-01 2.584592644979007980e-01
-3.093807027499999549e+03 8.838806993367146481e-01 -3.694514827050406902e-01 2.573325484713360201e-01
-3.092764639687499766e+03 8.807384924730302656e-01 -3.685637276026052511e-01 2.562048726323279957e-01
-3.091722251874999529e+03 8.775819829810158623e-01 -3.676682323442396760e-01 2.550739110452631686e-01
-3.090679864062500201e+03 8.744038330727115227e-01 -3.667597821958072379e-01 2.539386022098030216e-01
-3.089637476249999054e+03 8.711988251580585763e-01 -3.658356622577470518e-01 2.527976956100775330e-01
-3.088595088437499271e+03 8.679615834848496414e-01 -3.648909401189842083e-01 2.516509697380308053e-01
-3.087552700624999488e+03 8.646875934272189035e-01 -3.639247301920038313e-01 2.504966108429244054e-01
-3.086510312812499706e+03 8.613784623805972318e-01 -3.629361415498538745e-01 2.493358685364774896e-01
-3.085467925000000378e+03 8.580307647058820208e-01 -3.619206227505803453e-01 2.481693059978632709e-01
-3.084425537187499231e+03 8.546382320053114157e-01 -3.608756882765983276e-01 2.469950318819501833e-01
-3.083383149374999448e+03 8.512046866849033444e-01 -3.598018964552250898e-01 2.458146774048731997e-01
-3.082340761562499665e+03 8.477318301810762291e-01 -3.586994499080851106e-01 2.446289925972516266e-01
-3.081298373749999882e+03 8.442144432452264313e-01 -3.575672861095773314e-01 2.434358982548265327e-01
-3.080255985937500100e+03 8.406348375128651629e-01 -3.563985931544820240e-01 2.422299537317132989e-01
-3.079213598124999407e+03 8.369807695881313903e-01 -3.551907867830343957e-01 2.410063283326431549e-01
-3.078171210312499625e+03 8.332588061867712836e-01 -3.539474768688232742e-01 2.397665010417509845e-01
-3.077128822499999842e+03 8.294754275269705657e-01 -3.526725627805417096e-01 2.385117624931678004e-01
-3.076086434687499604e+03 8.256318446077361983e-01 -3.513687373021595617e-01 2.372413740454860642e-01
-3.075044046874999822e+03 8.217326816374093124e-01 -3.500408065547958025e-01 2.359552463853756277e-01
-3.074001659062499584e+03 8.177874479830273824e-01 -3.486939373652058749e-01 2.346555502477683242e-01
-3.072959271250000256e+03 8.138021477537475956e-01 -3.473315160429416570e-01 2.333435941309202344e-01
-3.071916883437499564e+03 8.097799953902626857e-01 -3.459541438235148592e-01 2.320206843944137287e-01
-3.070874495624999781e+03 8.057306615983069742e-01 -3.445639891107914465e-01 2.306905715493811349e-01
-3.069832107812499544e+03 8.016519509483770456e-01 -3.431588412206791894e-01 2.293532628139828833e-01
-3.068789719999999761e+03 7.975484328645987553e-01 -3.417411124225774310e-01 2.280098388197445147e-01
-3.067747332187499069e+03 7.934176019529873836e-01 -3.403081394076669097e-01 2.266603778544737380e-01
-3.066704944374999741e+03 7.892585889056373816e-01 -3.388609316384346704e-01 2.253039394379110771e-01
-3.065662556562499503e+03 7.850886174353602920e-01 -3.374027504890274587e-01 2.239475035367475830e-01
-3.064620168750000175e+03 7.809143876630960657e-01 -3.359323771116861090e-01 2.225950285905845538e-01
-3.063577780937499483e+03 7.767367114954741858e-01 -3.344493455264644366e-01 2.212471529913296320e-01
-3.062535393124999700e+03 7.725614714727881971e-01 -3.329530959791601186e-01 2.199070969173827217e-01
-3.061493005312500372e+03 7.683952912477813868e-01 -3.314439601727918183e-01 2.185780073201644413e-01
-3.060450617499999680e+03 7.642382564452339100e-01 -3.299217362475900805e-01 2.172600291370242742e-01
-3.059408229687500352e+03 7.600940441964040284e-01 -3.283900909665523615e-01 2.159531691546699994e-01
-3.058365841874999660e+03 7.559734851984232229e-01 -3.268549456971741041e-01 2.146598839758859789e-01
-3.057323454062499877e+03 7.518907155652044816e-01 -3.253229151641154893e-01 2.133839354669633537e-01
-3.056281066250000094e+03 7.478561013755239406e-01 -3.237996809847495938e-01 2.121276652058523005e-01
-3.055238678437499857e+03 7.438794217501839556e-01 -3.222885652511822130e-01 2.108943020452125339e-01
-3.054196290624999619e+03 7.399696880260425713e-01 -3.207927843884629260e-01 2.096867457913486887e-01
-3.053153902812499837e+03 7.361287790745727477e-01 -3.193158874674801306e-01 2.085041620036443277e-01
-3.052111514999999599e+03 7.323597666149919139e-01 -3.178603445268773919e-01 2.073468521316847168e-01
-3.051069127187499817e+03 7.286672294202453104e-01 -3.164294385433301660e-01 2.062154661098971609e-01
-3.050026739375000034e+03 7.250515062436033720e-01 -3.150259668304793426e-01 2.051087764093169896e-01
-3.048984351562499796e+03 7.215165357449074834e-01 -3.136537851286511636e-01 2.040268260346031481e-01
-3.047941963749999104e+03 7.180534532554251337e-01 -3.123111096441806844e-01 2.029660743042836502e-01
-3.046899575937499776e+03 7.146586148514363357e-01 -3.109963989497503967e-01 2.019254697023352696e-01
-3.045857188124999539e+03 7.113352117171702904e-01 -3.097114720210439320e-01 2.009056983128913731e-01
-3.044814800312500211e+03 7.080848442165816881e-01 -3.084577529896915249e-01 1.999068489452784925e-01
-3.043772412499999518e+03 7.049067352671335440e-01 -3.072382210657536028e-01 1.989270458295667732e-01
-3.042730024687499281e+03 7.018012069583213774e-01 -3.060526877732742124e-01 1.979665456641222787e-01
-3.041687636874999498e+03 6.987755503351382735e-01 -3.049020228673683941e-01 1.970285595884011809e-01
-3.040645249062499715e+03 6.958222081177769525e-01 -3.037851090561194400e-01 1.961098682985335517e-01
-3.039602861249999933e+03 6.929386220498263693e-01 -3.027001667951979003e-01 1.952100809823270333e-01
-3.038560473437500150e+03 6.901203043482729838e-01 -3.016469169133066952e-01 1.943270933232882913e-01
-3.037518085624999458e+03 6.873562351653748070e-01 -3.006225691500657438e-01 1.934567899117139722e-01
-3.036475697812499220e+03 6.846424751034642098e-01 -2.996270109266239157e-01 1.925972554676880222e-01
-3.035433309999999892e+03 6.819759531006381881e-01 -2.986602129392824101e-01 1.917469686476254986e-01
-3.034390922187499655e+03 6.793573876489935603e-01 -2.977232322537283760e-01 1.909057587515052556e-01
-3.033348534375000327e+03 6.767833903528326367e-01 -2.968161403923468278e-01 1.900718944731749904e-01
-3.032306146562499180e+03 6.742459705932543068e-01 -2.959345715373488117e-01 1.892435622657642202e-01
-3.031263758749999397e+03 6.717378656667833958e-01 -2.950743936669368850e-01 1.884191972162816142e-01
-3.030221370937499614e+03 6.692527077341520192e-01 -2.942301760507805564e-01 1.875983289196243575e-01
-3.029178983124999831e+03 6.667896341627997936e-01 -2.934002608434446158e-01 1.867813543494277750e-01
-3.028136595312500049e+03 6.643388815853698004e-01 -2.925815317651504488e-01 1.859649494896112587e-01
-3.027094207499999357e+03 6.618927978875469575e-01 -2.917699851518943399e-01 1.851472892647451629e-01
-3.026051819687499574e+03 6.594460011525703491e-01 -2.909600863462911136e-01 1.843284490237817319e-01
-3.025009431874999791e+03 6.569950124036092465e-01 -2.901501453094627037e-01 1.835075333031687128e-01
-3.023967044062499554e+03 6.545363582581018580e-01 -2.893379757446553624e-01 1.826838979206447111e-01
-3.022924656249999771e+03 6.520729358104953022e-01 -2.885259929303790050e-01 1.818577836451990837e-01
-3.021882268437499079e+03 6.496079955213531765e-01 -2.877147398266858280e-01 1.810305429983188608e-01
-3.020839880625000205e+03 6.471414885720417898e-01 -2.869035189119741869e-01 1.802025010310973618e-01
-3.019797492812499513e+03 6.446713080551320640e-01 -2.860907335927765915e-01 1.793734025578796742e-01
-3.018755104999999730e+03 6.421989061916464347e-01 -2.852780059236247889e-01 1.785431628821273209e-01
-3.017712717187500402e+03 6.397190914666511796e-01 -2.844609018859707295e-01 1.777114012264564002e-01
-3.016670329374999710e+03 6.372239271165471841e-01 -2.836346568225534548e-01 1.768765304126765914e-01
-3.015627941562499018e+03 6.347129187191423716e-01 -2.827993947546708076e-01 1.760382415787792865e-01
-3.014585553749999690e+03 6.321874377230932707e-01 -2.819573674175029909e-01 1.751960952846089159e-01
-3.013543165937499907e+03 6.296550456002507623e-01 -2.811135234478639999e-01 1.743513984577719778e-01
-3.012500778125000124e+03 6.271154456256102794e-01 -2.802690473514810043e-01 1.735034110183428235e-01
-3.011458390312499887e+03 6.245676535444877331e-01 -2.794254432073962069e-01 1.726508883152148288e-01
-3.010416002499999195e+03 6.220092613796152081e-01 -2.785823902494579118e-01 1.717927858950579201e-01
-3.009373614687500321e+03 6.194347653955661892e-01 -2.777386265519978248e-01 1.709269829787079531e-01
-3.008331226874999629e+03 6.168390819463646091e-01 -2.768908748805257725e-01 1.700525770581125529e-01
-3.007288839062499846e+03 6.142231370150051939e-01 -2.760377330723566280e-01 1.691707334586932676e-01
-3.006246451249999609e+03 6.115877714598284554e-01 -2.751790777485428885e-01 1.682819347226830464e-01
-3.005204063437499826e+03 6.089312249736071880e-01 -2.743147083650301354e-01 1.673854008080701838e-01
-3.004161675624999134e+03 6.062558239057932452e-01 -2.734454325566171295e-01 1.664818895678394084e-01
-3.003119287812499806e+03 6.035643406568371727e-01 -2.725715700024268773e-01 1.655726283821726541e-01
-3.002076899999999569e+03 6.008594138951905972e-01 -2.716913255744634048e-01 1.646598335899421839e-01
-3.001034512187499786e+03 5.981425234009702940e-01 -2.708049532704063234e-01 1.637441174045175807e-01
-2.999992124374999548e+03 5.954119645507220948e-01 -2.699152136980000338e-01 1.628232468419251733e-01
-2.998949736562499311e+03 5.926706096080126551e-01 -2.690233159300363663e-01 1.618980528953625486e-01
-2.997907348749999983e+03 5.899263271239781892e-01 -2.681312497811041418e-01 1.609714762253986464e-01
-2.996864960937499745e+03 5.871832284575928540e-01 -2.672401300206975749e-01 1.600450159607152423e-01
-2.995822573124999053e+03 5.844446265684398734e-01 -2.663516835303098018e-01 1.591194657375237798e-01
-2.994780185312499725e+03 5.817154414886227531e-01 -2.654696663016663516e-01 1.581954084038984243e-01
-2.993737797499999488e+03 5.790037292391654322e-01 -2.645973024313794109e-01 1.572752618776350753e-01
-2.992695409687500160e+03 5.763133638481177101e-01 -2.637327728911130764e-01 1.563618721419325619e-01
-2.991653021874999922e+03 5.736479455926145610e-01 -2.628758829279080889e-01 1.554571368669341314e-01
-2.990610634062499230e+03 5.710093528089525972e-01 -2.620255079436213941e-01 1.545625577734232314e-01
-2.989568246249999902e+03 5.684017063501558553e-01 -2.611827393892788285e-01 1.536796498458543603e-01
-2.988525858437499664e+03 5.658294902456311171e-01 -2.603474403606215182e-01 1.528107239429334074e-01
-2.987483470624999427e+03 5.632957557677330529e-01 -2.595201006398402677e-01 1.519570612668052489e-01
-2.986441082812500099e+03 5.607949128465831157e-01 -2.586970663859798902e-01 1.511176933496660157e-01
-2.985398694999999861e+03 5.583294752253861182e-01 -2.578808581249819043e-01 1.502926180828506597e-01
-2.984356307187499169e+03 5.559021345646403267e-01 -2.570740138566454114e-01 1.494819131572351079e-01
-2.983313919374999841e+03 5.535183466691224741e-01 -2.562806268573389890e-01 1.486862607586751928e-01
-2.982271531562499604e+03 5.511803989462941145e-01 -2.555019443672295054e-01 1.479061813089762034e-01
-2.981229143750000276e+03 5.488892374553862030e-01 -2.547392574223799611e-01 1.471415036654909747e-01
-2.980186755937499129e+03 5.466421441476388976e-01 -2.539919914963193470e-01 1.463911557460508828e-01
-2.979144368124999801e+03 5.444440223189025430e-01 -2.532628724813629773e-01 1.456562263089896669e-01
-2.978101980312499563e+03 5.422965224984666044e-01 -2.525531301353876601e-01 1.449369274372467042e-01
-2.977059592499999781e+03 5.401915905705065857e-01 -2.518585524644270102e-01 1.442313380171958426e-01
-2.976017204687499088e+03 5.381310930298757178e-01 -2.511784417564418281e-01 1.435407394944646364e-01
-2.974974816874999306e+03 5.361180928773857657e-01 -2.505156358671160044e-01 1.428652467066859333e-01
-2.973932429062499523e+03 5.341558508595120047e-01 -2.498716944775983273e-01 1.422057118381054031e-01
-2.972890041249999740e+03 5.322428113880608436e-01 -2.492469561858142446e-01 1.415611887863326701e-01
-2.971847653437500412e+03 5.303744264448714274e-01 -2.486396627287587313e-01 1.409302829637567589e-01
-2.970805265624999720e+03 5.285454750145825997e-01 -2.480456046740384113e-01 1.403124875696426799e-01
-2.969762877812499028e+03 5.267542513774352564e-01 -2.474638676048716568e-01 1.397074066967106121e-01
-2.968720489999999700e+03 5.249951050918945095e-01 -2.468902265048010802e-01 1.391143279779413489e-01
-2.967678102187499917e+03 5.232633203221130902e-01 -2.463228861807274794e-01 1.385317908038244672e-01
-2.966635714374999679e+03 5.215567385388817367e-01 -2.457622756976757528e-01 1.379585012129926902e-01
-2.965593326562500351e+03 5.198738049444998621e-01 -2.452099828774232104e-01 1.373928887033680768e-01
-2.964550938749999204e+03 5.182174550106746214e-01 -2.446697940978523056e-01 1.368345297260175064e-01
-2.963508550937499422e+03 5.165862756560747338e-01 -2.441426771501705728e-01 1.362822330172369645e-01
-2.962466163124999639e+03 5.149766084785061260e-01 -2.436283096657024805e-01 1.357343308571019036e-01
-2.961423775312499856e+03 5.133907621509704589e-01 -2.431300182904261586e-01 1.351903154446689181e-01
-2.960381387500000073e+03 5.118248854664760872e-01 -2.426459785516431045e-01 1.346491725372510606e-01
-2.959338999687500291e+03 5.102750368943955728e-01 -2.421743258834334056e-01 1.341098651327322644e-01
-2.958296611874999144e+03 5.087406724092182753e-01 -2.417140892011794828e-01 1.335726078483220891e-01
-2.957254224062499816e+03 5.072234853278981825e-01 -2.412633427641271422e-01 1.330392101484038081e-01
-2.956211836249999578e+03 5.057232530030030260e-01 -2.408212516264340297e-01 1.325099781938147980e-01
-2.955169448437499796e+03 5.042396203136683130e-01 -2.403881362809472677e-01 1.319845745244777047e-01
-2.954127060625000013e+03 5.027731792804547295e-01 -2.399662654543431861e-01 1.314621611702908588e-01
-2.953084672812499321e+03 5.013263696052572271e-01 -2.395562526434972805e-01 1.309436505030143749e-01
-2.952042284999999083e+03 4.998936750918264171e-01 -2.391552653867040079e-01 1.304276990433576866e-01
-2.950999897187499755e+03 4.984698033392201411e-01 -2.387602329825649627e-01 1.299131944984351639e-01
-2.949957509374999518e+03 4.970497134529981986e-01 -2.383696402975672146e-01 1.293983731548392080e-01
-2.948915121562500190e+03 4.956319835171598687e-01 -2.379839057014663528e-01 1.288823129817028290e-01
-2.947872733749999497e+03 4.942148578336390541e-01 -2.376001095406752583e-01 1.283655945539481369e-01
-2.946830345937499260e+03 4.927941285749122824e-01 -2.372160411040235561e-01 1.278472194511133253e-01
-2.945787958124999932e+03 4.913736519344824583e-01 -2.368337581379851009e-01 1.273280855267689970e-01
-2.944745570312499694e+03 4.899577379661105292e-01 -2.364545323704320967e-01 1.268097092640096679e-01
-2.943703182500000366e+03 4.885472968714966169e-01 -2.360781189053041129e-01 1.262926677737588876e-01
-2.942660794687499674e+03 4.871344657392128186e-01 -2.356998452470108751e-01 1.257753646141308856e-01
-2.941618406874999437e+03 4.857182426799355190e-01 -2.353185147795499588e-01 1.252578965277699463e-01
-2.940576019062500109e+03 4.842978484482473589e-01 -2.349330042250186434e-01 1.247404355819413529e-01
-2.939533631249999871e+03 4.828733019271731486e-01 -2.345437960155738744e-01 1.242227497849826140e-01
-2.938491243437499634e+03 4.814466378314475326e-01 -2.341510820860107922e-01 1.237057608223097599e-01
-2.937448855624999851e+03 4.800184217623884586e-01 -2.337549071856041549e-01 1.231897284843821994e-01
-2.936406467812499614e+03 4.785851080886283082e-01 -2.333542322045618900e-01 1.226733989100749628e-01
-2.935364079999999376e+03 4.771435070779301291e-01 -2.329460551131962154e-01 1.221566772931236139e-01
-2.934321692187499593e+03 4.756924123847215413e-01 -2.325295413090254781e-01 1.216393765831592921e-01
-2.933279304374999811e+03 4.742310886842639461e-01 -2.321028101444672365e-01 1.211220687392245698e-01
-2.932236916562499573e+03 4.727615772133018091e-01 -2.316653327533294560e-01 1.206060376333402961e-01
-2.931194528749999790e+03 4.712876153994130513e-01 -2.312177872930488987e-01 1.200928116772116139e-01
-2.930152140937499098e+03 4.698083087578688866e-01 -2.307589914514873719e-01 1.195825340713216750e-01
-2.929109753125000225e+03 4.683200528177899891e-01 -2.302870344135997394e-01 1.190743578078098108e-01
-2.928067365312499533e+03 4.668200177654716065e-01 -2.298003613967787295e-01 1.185676459248294068e-01
-2.927024977499999750e+03 4.653060942091420404e-01 -2.292985125067318053e-01 1.180615730367865907e-01
-2.925982589687499512e+03 4.637790028542854714e-01 -2.287827447092300459e-01 1.175558702963012264e-01
-2.924940201875000184e+03 4.622417009028170209e-01 -2.282553690104401067e-01 1.170508607394000894e-01
-2.923897814062499037e+03 4.606933421878218748e-01 -2.277161795120660193e-01 1.165462231443997326e-01
-2.922855426249999709e+03 4.591327696798803704e-01 -2.271646879388065920e-01 1.160416226662372430e-01
-2.921813038437499927e+03 4.575625024515289629e-01 -2.266020087791187632e-01 1.155377615970138716e-01
-2.920770650624999689e+03 4.559829578114700799e-01 -2.260287838052845999e-01 1.150345265823478624e-01
-2.919728262812499906e+03 4.543956808060585217e-01 -2.254462113767043974e-01 1.145320904023428843e-01
-2.918685875000000124e+03 4.528034467382739403e-01 -2.248561992151254241e-01 1.140308872568586290e-01
-2.917643487187500341e+03 4.512049598499759395e-01 -2.242605256138894276e-01 1.135293809842496948e-01
-2.916601099374999649e+03 4.495977207564830214e-01 -2.236589594602519937e-01 1.130264391230522275e-01
-2.915558711562499866e+03 4.479839449111894800e-01 -2.230548317329822394e-01 1.125215062413319478e-01
-2.914516323749999628e+03 4.463674871803220423e-01 -2.224518933928885389e-01 1.120146360843743832e-01
-2.913473935937500300e+03 4.447527458671072798e-01 -2.218531058514713050e-01 1.115065478825930378e-01
-2.912431548125000063e+03 4.431428783232971291e-01 -2.212597992351460763e-01 1.109981546500010546e-01
-2.911389160312499371e+03 4.415387844503443349e-01 -2.206708499582770155e-01 1.104904672820875289e-01
-2.910346772499999588e+03 4.399388991585071462e-01 -2.200842763682594738e-01 1.099836942189318517e-01
-2.909304384687499805e+03 4.383448612770387554e-01 -2.195007587301945617e-01 1.094783145728758511e-01
-2.908261996875000023e+03 4.367567633665611626e-01 -2.189194615286063628e-01 1.089747922196364072e-01
-2.907219609062500240e+03 4.351760746817876502e-01 -2.183396482760202595e-01 1.084742299886097550e-01
-2.906177221249999093e+03 4.336005450010471107e-01 -2.177593185766036610e-01 1.079765029044115338e-01
-2.905134833437499765e+03 4.320282910840561597e-01 -2.171777055931694012e-01 1.074810535034064485e-01
-2.904092445624999527e+03 4.304593197025730622e-01 -2.165936361274614919e-01 1.069884708370117121e-01
-2.903050057812499745e+03 4.288946090164233449e-01 -2.160077244988408973e-01 1.064989356510898932e-01
-2.902007670000000417e+03 4.273377561185856544e-01 -2.154223621400604416e-01 1.060130510174253776e-01
-2.900965282187499270e+03 4.257900720790484539e-01 -2.148383398759365903e-01 1.055310769557084583e-01
-2.899922894374999032e+03 4.242524659675130372e-01 -2.142555192634819639e-01 1.050535369517853063e-01
-2.898880506562499704e+03 4.227229179727893249e-01 -2.136723656104996261e-01 1.045801890938310441e-01
-2.897838118749999921e+03 4.212010336211797767e-01 -2.130887222673173709e-01 1.041109143639800255e-01
-2.896795730937500139e+03 4.196881855523223459e-01 -2.125044369007349221e-01 1.036464731210246237e-01
-2.895753343124999446e+03 4.181861007710640510e-01 -2.119198471066697509e-01 1.031875586539210965e-01
-2.894710955312499209e+03 4.166965353103390668e-01 -2.113346053121825663e-01 1.027352214652051121e-01
-2.893668567499999881e+03 4.152220719958894524e-01 -2.107497795137160956e-01 1.022902199252595234e-01
-2.892626179687499643e+03 4.137657076256058275e-01 -2.101688771471109662e-01 1.018522997050748946e-01
-2.891583791874999861e+03 4.123262617236612693e-01 -2.095926507756043500e-01 1.014204941538156268e-01
-2.890541404062499623e+03 4.109039371989348099e-01 -2.090230607644968652e-01 1.009939255376418321e-01
-2.889499016249999386e+03 4.094931719011007387e-01 -2.084586100003398834e-01 1.005705608301193515e-01
-2.888456628437499603e+03 4.080863038783025809e-01 -2.078948864517410899e-01 1.001487739826611711e-01
-2.887414240624999820e+03 4.066799928158313926e-01 -2.073316219756008161e-01 9.972702824410445421e-02
-2.886371852812499583e+03 4.052731810982740379e-01 -2.067709884858819069e-01 9.930370926372168727e-02
-2.885329464999999800e+03 4.038610264443621700e-01 -2.062116811528190152e-01 9.887704769410464445e-02
-2.884287077187499108e+03 4.024401188177228472e-01 -2.056524202342666641e-01 9.844597739431901195e-02
-2.883244689374999325e+03 4.010089057478508634e-01 -2.050921900658023711e-01 9.801023089409872935e-02
-2.882202301562499542e+03 3.995660646332011567e-01 -2.045295415994501653e-01 9.756987177636128328e-02
-2.881159913749999760e+03 3.981108162843441933e-01 -2.039634206003106687e-01 9.712503780173031842e-02
-2.880117525937499522e+03 3.966489218091600044e-01 -2.033956574622257374e-01 9.667769447827430362e-02
-2.879075138124999739e+03 3.951828096212341435e-01 -2.028260903178235042e-01 9.622913671368546473e-02
-2.878032750312499047e+03 3.937114756362497525e-01 -2.022528211745443505e-01 9.577981132621671279e-02
-2.876990362499999719e+03 3.922323712699669618e-01 -2.016730360291145163e-01 9.532985059386629711e-02
-2.875947974687499936e+03 3.907397345528496047e-01 -2.010827626300382143e-01 9.487835977118874720e-02
-2.874905586874999699e+03 3.892302099337410781e-01 -2.004795875140628347e-01 9.442486768599379909e-02
-2.873863199062499916e+03 3.877067987907968361e-01 -1.998633816995461221e-01 9.397094006701270374e-02
-2.872820811250000133e+03 3.861697902381590608e-01 -1.992322213219580862e-01 9.351768273003333021e-02
-2.871778423437500351e+03 3.846224516034237872e-01 -1.985886558773312383e-01 9.306545461912532624e-02
-2.870736035624999658e+03 3.830683046753272092e-01 -1.979346739773799602e-01 9.261502370333007939e-02
-2.869693647812499876e+03 3.815055225052967347e-01 -1.972702291264946117e-01 9.216550080404961598e-02
-2.868651259999999638e+03 3.799360777927832111e-01 -1.965979697344396870e-01 9.171654904320448998e-02
-2.867608872187499855e+03 3.783631705226110920e-01 -1.959211357510385332e-01 9.126815012801403615e-02
-2.866566484375000073e+03 3.767932238523214461e-01 -1.952435915667328770e-01 9.082158501937541428e-02
-2.865524096562499835e+03 3.752276532033666512e-01 -1.945669126086021494e-01 9.037677501176338835e-02
-2.864481708749999143e+03 3.736690843483608804e-01 -1.938939220318916801e-01 8.993362310262950632e-02
-2.863439320937499815e+03 3.721216703365552991e-01 -1.932274491897232327e-01 8.949279151455710735e-02
-2.862396933124999578e+03 3.705898719152178611e-01 -1.925703339470538622e-01 8.905509175313330861e-02
-2.861354545312500250e+03 3.690778898621577264e-01 -1.919240073316590134e-01 8.862191025232758756e-02
-2.860312157500000012e+03 3.675887070682551938e-01 -1.912893548196558380e-01 8.819429679031685898e-02
-2.859269769687499320e+03 3.661246464382558186e-01 -1.906663831584937407e-01 8.777340943611716684e-02
-2.858227381874999537e+03 3.646857525297150793e-01 -1.900552487213380271e-01 8.735919147213963565e-02
-2.857184994062499754e+03 3.632768260447112874e-01 -1.894593144989915046e-01 8.695236280406261342e-02
-2.856142606249999972e+03 3.619010707159284745e-01 -1.888814209828093837e-01 8.655310686390850494e-02
-2.855100218437500189e+03 3.605597426042340681e-01 -1.883223988792880332e-01 8.616163665560176710e-02
-2.854057830624999042e+03 3.592522832103214325e-01 -1.877817400297811801e-01 8.577792707972546615e-02
-2.853015442812499714e+03 3.579792031082523196e-01 -1.872595221810042232e-01 8.540219396211456981e-02
-2.851973054999999931e+03 3.567452156894993509e-01 -1.867589258895059889e-01 8.503520389563412607e-02
-2.850930667187499694e+03 3.555548538752795196e-01 -1.862815706118007286e-01 8.467841432518864730e-02
-2.849888279375000366e+03 3.544103246495937110e-01 -1.858286351070577158e-01 8.433234028665234638e-02
-2.848845891562499219e+03 3.533101114464574644e-01 -1.853996003598573084e-01 8.399648315451273273e-02
-2.847803503749999436e+03 3.522531625176530956e-01 -1.849933134313469785e-01 8.367089251233367220e-02
-2.846761115937499653e+03 3.512359972858386525e-01 -1.846081738296727337e-01 8.335462816404407005e-02
-2.845718728124999870e+03 3.502567984160507297e-01 -1.842437569647059070e-01 8.304699360806938602e-02
-2.844676340312500088e+03 3.493116121018131626e-01 -1.838975668428586285e-01 8.274726014509387051e-02
-2.843633952499999396e+03 3.483970804089239204e-01 -1.835677602715003742e-01 8.245467126642141986e-02
-2.842591564687499158e+03 3.475101658573696572e-01 -1.832522678000969019e-01 8.216874306473033462e-02
-2.841549176874999830e+03 3.466516395414203644e-01 -1.829505717683784227e-01 8.189011998976536422e-02
-2.840506789062499593e+03 3.458223561993851169e-01 -1.826624144436755914e-01 8.161935954298070450e-02
-2.839464401249999810e+03 3.450198312508878096e-01 -1.823874463850451710e-01 8.135539550753982663e-02
-2.838422013437499572e+03 3.442419286064066775e-01 -1.821252001049110669e-01 8.109739429682588652e-02
-2.837379625624999335e+03 3.434893801658310819e-01 -1.818758036496838926e-01 8.084565728739734336e-02
-2.836337237812499097e+03 3.427638919118212724e-01 -1.816399267845651699e-01 8.060070228474548737e-02
-2.835294849999999769e+03 3.420663714107386455e-01 -1.814170830238537313e-01 8.036322484480366846e-02
-2.834252462187499532e+03 3.413952484384271124e-01 -1.812062867781541464e-01 8.013293159580407721e-02
-2.833210074374999749e+03 3.407482629331709534e-01 -1.810062350758019634e-01 7.990934353345639785e-02
-2.832167686562500421e+03 3.401235260137906447e-01 -1.808163160595494534e-01 7.969182144925196498e-02
-2.831125298749999274e+03 3.395182935972193561e-01 -1.806347852224752804e-01 7.947986525590763907e-02
-2.830082910937499946e+03 3.389305051020496395e-01 -1.804597516038599081e-01 7.927338915847667589e-02
-2.829040523124999709e+03 3.383571704805602431e-01 -1.802894428837520380e-01 7.907178280197194042e-02
-2.827998135312499926e+03 3.377967825467212415e-01 -1.801229048908237207e-01 7.887476989057336241e-02
-2.826955747499999688e+03 3.372462086472645115e-01 -1.799573507620269297e-01 7.868217693019291525e-02
-2.825913359687500360e+03 3.366984027811606994e-01 -1.797877026087679742e-01 7.849301918577072934e-02
-2.824870971874999668e+03 3.361493143416959262e-01 -1.796105622850158734e-01 7.830696997700370421e-02
-2.823828584062499885e+03 3.355974834996355294e-01 -1.794234255318593041e-01 7.812455092938605516e-02
-2.822786196249999648e+03 3.350430356890027328e-01 -1.792265964764231390e-01 7.794567255929592264e-02
-2.821743808437499865e+03 3.344872177084819431e-01 -1.790215155200721442e-01 7.777023795760808211e-02
-2.820701420625000083e+03 3.339290979433784945e-01 -1.788076353346501335e-01 7.759805566212230055e-02
-2.819659032812499845e+03 3.333658334462688000e-01 -1.785838857902034282e-01 7.742823930532045928e-02
-2.818616644999999608e+03 3.327946222749497140e-01 -1.783498437955053917e-01 7.725959896351308753e-02
-2.817574257187499825e+03 3.322140330387102769e-01 -1.781056243042438703e-01 7.709136130092168748e-02
-2.816531869374999587e+03 3.316246598831029679e-01 -1.778523423549009108e-01 7.692326552012809793e-02
-2.815489481562499805e+03 3.310263240188480172e-01 -1.775907376983748565e-01 7.675485229946703292e-02
-2.814447093750000022e+03 3.304184908860783865e-01 -1.773206465975086521e-01 7.658593632338955848e-02
-2.813404705937499784e+03 3.297986349614109303e-01 -1.770414983463731717e-01 7.641553960234981346e-02
-2.812362318125000002e+03 3.291649026221312169e-01 -1.767536193428180247e-01 7.624257278658033710e-02
-2.811319930312499764e+03 3.285175864377331001e-01 -1.764584021423759030e-01 7.606648573595170548e-02
-2.810277542499999527e+03 3.278564181231015118e-01 -1.761570386196023852e-01 7.588654748275096285e-02
-2.809235154687500199e+03 3.271796266936698450e-01 -1.758491952227450028e-01 7.570203821882098838e-02
-2.808192766874999506e+03 3.264866226595744547e-01 -1.755357786942129406e-01 7.551220960925250636e-02
-2.807150379062499724e+03 3.257771808792614410e-01 -1.752161633446258915e-01 7.531726140685800208e-02
-2.806107991249999941e+03 3.250498252799176591e-01 -1.748895907286779905e-01 7.511683502461756479e-02
-2.805065603437499703e+03 3.243049230873141786e-01 -1.745566931448054304e-01 7.491079812754219969e-02
-2.804023215625000375e+03 3.235408354382147689e-01 -1.742168826615480004e-01 7.469862535280839821e-02
-2.802980827812500138e+03 3.227566178630393301e-01 -1.738697156120849185e-01 7.448006640664642242e-02
-2.801938439999999900e+03 3.219518623089565601e-01 -1.735145488215473764e-01 7.425523796166597079e-02
-2.800896052187499663e+03 3.211268628837207761e-01 -1.731509949027220663e-01 7.402448014500748186e-02
-2.799853664374999880e+03 3.202834087302808275e-01 -1.727808342591304891e-01 7.378779658084742843e-02
-2.798811276562499643e+03 3.194235534913033581e-01 -1.724054728484524512e-01 7.354551085387055209e-02
-2.797768888750000315e+03 3.185496443388121657e-01 -1.720261752263672617e-01 7.329816495915539298e-02
-2.796726500937499623e+03 3.176622919384483601e-01 -1.716424033810445282e-01 7.304633270951020607e-02
-2.795684113124999385e+03 3.167620440501274226e-01 -1.712548479717068695e-01 7.278994268149466262e-02
-2.794641725312499602e+03 3.158486934732161466e-01 -1.708640897334625375e-01 7.252860185583154262e-02
-2.793599337499999820e+03 3.149204635919961581e-01 -1.704691654348346463e-01 7.226190322176462288e-02
-2.792556949687500037e+03 3.139791857099913375e-01 -1.700712763111488779e-01 7.199016180250621122e-02
-2.791514561875000254e+03 3.130250519025817857e-01 -1.696700043246094636e-01 7.171368358872758086e-02
-2.790472174062499107e+03 3.120584782488129427e-01 -1.692652761083769664e-01 7.143271328443431822e-02
-2.789429786249999779e+03 3.110782799729689407e-01 -1.688568891084571422e-01 7.114676079065221370e-02
-2.788387398437499542e+03 3.100869777487169632e-01 -1.684467382291870430e-01 7.085613955962838384e-02
-2.787345010624999759e+03 3.090833481883245026e-01 -1.680339492221052111e-01 7.056067441727617573e-02
-2.786302622812500431e+03 3.080668970264335282e-01 -1.676172698205327105e-01 7.026074403558180137e-02
-2.785260234999999284e+03 3.070388623162967345e-01 -1.671967415677737545e-01 6.995694610856746654e-02
-2.784217847187499046e+03 3.059980153915399237e-01 -1.667712331390725222e-01 6.964923153389099286e-02
-2.783175459374999718e+03 3.049444642872711220e-01 -1.663405333595026070e-01 6.933776035117431014e-02
-2.782133071562499936e+03 3.038776333187777623e-01 -1.659042071854755218e-01 6.902246334195381861e-02
-2.781090683750000153e+03 3.027978235834772880e-01 -1.654618385790497803e-01 6.870369970897588496e-02
-2.780048295937499461e+03 3.017035231335635226e-01 -1.650117877086380858e-01 6.838153287908430022e-02
-2.779005908124999678e+03 3.005954867876212688e-01 -1.645541658446378064e-01 6.805628427526715096e-02
-2.777963520312499895e+03 2.994756234117534888e-01 -1.640901410989333287e-01 6.772832402532914797e-02
-2.776921132499999658e+03 2.983440743015218222e-01 -1.636199602325581759e-01 6.739759759360551550e-02
-2.775878744687500330e+03 2.972013115477871170e-01 -1.631439895335718426e-01 6.706415643082017097e-02
-2.774836356874999183e+03 2.960487135122936153e-01 -1.626631273315624626e-01 6.672824045590541875e-02
-2.773793969062499855e+03 2.948870913849643838e-01 -1.621774581084313716e-01 6.639021190810870388e-02
-2.772751581249999617e+03 2.937180862209359811e-01 -1.616872909873446895e-01 6.605073533627145443e-02
-2.771709193437499835e+03 2.925443463359457263e-01 -1.611929834297132214e-01 6.571095555245244635e-02
-2.770666805624999597e+03 2.913697463800857257e-01 -1.606964625792018653e-01 6.537184572282496442e-02
-2.769624417812499814e+03 2.901969881484987579e-01 -1.601996625225809434e-01 6.503378939326862063e-02
-2.768582030000000032e+03 2.890264466552915357e-01 -1.597028610185954045e-01 6.469683564330656889e-02
-2.767539642187499794e+03 2.878576182022710706e-01 -1.592057458745232412e-01 6.436088949030549511e-02
-2.766497254374999557e+03 2.866929499426447703e-01 -1.587091481774454693e-01 6.402675912829945692e-02
-2.765454866562500229e+03 2.855327630018653084e-01 -1.582123909555054331e-01 6.369494343920910351e-02
-2.764412478749999536e+03 2.843772145893748715e-01 -1.577161050398207254e-01 6.336520564366700248e-02
-2.763370090937499299e+03 2.832292052496305224e-01 -1.572222095352636129e-01 6.303803631423082754e-02
-2.762327703124999516e+03 2.820921714497759414e-01 -1.567329267272971338e-01 6.271404169665806272e-02
-2.761285315312499733e+03 2.809655160443576549e-01 -1.562479271318160667e-01 6.239308741373592038e-02
-2.760242927500000405e+03 2.798471738063091907e-01 -1.557664335601032235e-01 6.207452979213679695e-02
-2.759200539687499713e+03 2.787377711606444652e-01 -1.552890613552830035e-01 6.175837560727714948e-02
-2.758158151874999930e+03 2.776392614926273539e-01 -1.548168839831038646e-01 6.144506531267515670e-02
-2.757115764062500148e+03 2.765532753837106061e-01 -1.543499357205093403e-01 6.113539741319375109e-02
-2.756073376249999910e+03 2.754804319711559035e-01 -1.538887775285562587e-01 6.082940082142812566e-02
-2.755030988437499673e+03 2.744203942809754770e-01 -1.534332367961999399e-01 6.052699393418540380e-02
-2.753988600624999890e+03 2.733705847894053464e-01 -1.529817238066740193e-01 6.022768169121604093e-02
-2.752946212812499653e+03 2.723306225173843798e-01 -1.525335321474890482e-01 5.993162676485468132e-02
-2.751903824999999415e+03 2.712994235620433403e-01 -1.520873071133020948e-01 5.963896618597132326e-02
-2.750861437187499632e+03 2.702761232906123468e-01 -1.516424035578434470e-01 5.934959081958119526e-02
-2.749819049374999850e+03 2.692595529509820840e-01 -1.511983575912121402e-01 5.906314882884831918e-02
-2.748776661562499157e+03 2.682484168582945916e-01 -1.507540539301230886e-01 5.877955077938140649e-02
-2.747734273749999829e+03 2.672457323305438281e-01 -1.503118159519311881e-01 5.849914527578520956e-02
-2.746691885937499592e+03 2.662511915651096239e-01 -1.498716202451255974e-01 5.822179142938086610e-02
-2.745649498125000264e+03 2.652618610885665307e-01 -1.494310141785139545e-01 5.794724943153741620e-02
-2.744607110312499572e+03 2.642747810957001287e-01 -1.489875096361699125e-01 5.767528404132066938e-02
-2.743564722499999334e+03 2.632905630984547773e-01 -1.485409448426835421e-01 5.740628147966910649e-02
-2.742522334687499551e+03 2.623105761388562773e-01 -1.480918443140495644e-01 5.714066537467586693e-02
-2.741479946874999769e+03 2.613348859694492599e-01 -1.476398391336974647e-01 5.687865354709403798e-02
-2.740437559062499986e+03 2.603665612644890381e-01 -1.471863485711924491e-01 5.662107013395097088e-02
-2.739395171249999748e+03 2.594070237255945433e-01 -1.467318147986179933e-01 5.636840607880640869e-02
-2.738352783437499056e+03 2.584577970459989160e-01 -1.462771914679944774e-01 5.612094668920480228e-02
-2.737310395624999728e+03 2.575194508213343170e-01 -1.458222971059839335e-01 5.587906714165614269e-02
-2.736268007812499945e+03 2.565907837888838361e-01 -1.453658017916777678e-01 5.564283110577228353e-02
-2.735225619999999708e+03 2.556719596311447518e-01 -1.449076558659231351e-01 5.541234452664887261e-02
-2.734183232187500380e+03 2.547627119485710856e-01 -1.444478380404649043e-01 5.518748473878748451e-02
-2.733140844374999688e+03 2.538594674972367016e-01 -1.439839926153952676e-01 5.496764441827153846e-02
-2.732098456562499450e+03 2.529607858460848901e-01 -1.435151834384797986e-01 5.475257182730966510e-02
-2.731056068749999667e+03 2.520680953160851501e-01 -1.430424036432165480e-01 5.454248556936611148e-02
-2.730013680937499885e+03 2.511840298520109371e-01 -1.425676230081829032e-01 5.433771927831647364e-02
-2.728971293125000102e+03 2.503089340726221690e-01 -1.420916533669201454e-01 5.413803959708555352e-02
-2.727928905312499410e+03 2.494423721644404568e-01 -1.416142214942308353e-01 5.394336426323321360e-02
-2.726886517499999627e+03 2.485825297542452739e-01 -1.411343256175111305e-01 5.375328638803066744e-02
-2.725844129687499844e+03 2.477272679060352756e-01 -1.406516068390035179e-01 5.356691570515217937e-02
-2.724801741874999607e+03 2.468786635061451795e-01 -1.401677274390819294e-01 5.338445998682021798e-02
-2.723759354062499824e+03 2.460393075914797112e-01 -1.396849961462370837e-01 5.320606252447881296e-02
-2.722716966249999132e+03 2.452113059578108767e-01 -1.392047253522603334e-01 5.303212135434529073e-02
-2.721674578437499804e+03 2.443954710524550711e-01 -1.387272463908998388e-01 5.286287708250062695e-02
-2.720632190624999566e+03 2.435944999810802369e-01 -1.382544013544781125e-01 5.269875776973553111e-02
-2.719589802812500238e+03 2.428099062358850535e-01 -1.377873676014881310e-01 5.253993108006477231e-02
-2.718547415000000001e+03 2.420403868310014306e-01 -1.373260012721702616e-01 5.238581665833629691e-02
-2.717505027187499309e+03 2.412867628094834682e-01 -1.368714351769542981e-01 5.223625778856546414e-02
-2.716462639374999526e+03 2.405506378434857095e-01 -1.364247437486651726e-01 5.209151940615906057e-02
-2.715420251562499743e+03 2.398339308420350813e-01 -1.359875237265089354e-01 5.195176226224602900e-02
-2.714377863750000415e+03 2.391363022739216304e-01 -1.355601302188663149e-01 5.181663779897711236e-02
-2.713335475937500178e+03 2.384569529429689527e-01 -1.351425075132551834e-01 5.168577385089667686e-02
-2.712293088124999940e+03 2.377963405930331453e-01 -1.347357397528575196e-01 5.155885714846250578e-02
-2.711250700312499703e+03 2.371542359609366268e-01 -1.343402279579463399e-01 5.143557256819999979e-02
-2.710208312499999920e+03 2.365282106608863066e-01 -1.339549695579685951e-01 5.131520711259433126e-02
-2.709165924687499682e+03 2.359176802531262884e-01 -1.335797727200926377e-01 5.119756450292571592e-02
-2.708123536875000354e+03 2.353215679950298733e-01 -1.332137402474258270e-01 5.108255413066668110e-02
-2.707081149062499662e+03 2.347394353674225331e-01 -1.328559344216722893e-01 5.097042499935110910e-02
-2.706038761249999425e+03 2.341715241537030978e-01 -1.325058210161816075e-01 5.086156440131158613e-02
-2.704996373437499642e+03 2.336151219658192946e-01 -1.321609395837198275e-01 5.075584518443617549e-02
-2.703953985624999859e+03 2.330677949937075555e-01 -1.318195316733623834e-01 5.065293050088628957e-02
-2.702911597812500077e+03 2.325278207667757224e-01 -1.314808307095848283e-01 5.055234236419753335e-02
-2.701869209999999384e+03 2.319929711265611427e-01 -1.311434782003484123e-01 5.045364556648258142e-02
-2.700826822187499602e+03 2.314623767423240053e-01 -1.308075250405049683e-01 5.035637953681507129e-02
-2.699784434374999819e+03 2.309369690173750378e-01 -1.304737549975531763e-01 5.026061799488606985e-02
-2.698742046562499581e+03 2.304172273792439996e-01 -1.301430663964870671e-01 5.016615136563887245e-02
-2.697699658750000253e+03 2.299034862501469767e-01 -1.298160178453449110e-01 5.007286728344131216e-02
-2.696657270937499106e+03 2.293933551614564248e-01 -1.294911281331815045e-01 4.998031092691251898e-02
-2.695614883124999778e+03 2.288855109565593182e-01 -1.291674309145141031e-01 4.988830375766654252e-02
-2.694572495312499541e+03 2.283811378096061717e-01 -1.288460069137738473e-01 4.979689765678727703e-02
-2.693530107499999758e+03 2.278819670212142712e-01 -1.285287268236100511e-01 4.970602260488169583e-02
-2.692487719687499521e+03 2.273878124094618758e-01 -1.282165193514458179e-01 4.961512037077839971e-02
-2.691445331874999283e+03 2.268978951240669950e-01 -1.279093265260691781e-01 4.952383011045996541e-02
-2.690402944062499046e+03 2.264104985217466337e-01 -1.276062937702076017e-01 4.943172063764222218e-02
-2.689360556249999718e+03 2.259246469609266506e-01 -1.273074009145706009e-01 4.933831352220228311e-02
-2.688318168437499935e+03 2.254415230045156426e-01 -1.270143243088522333e-01 4.924336216284774803e-02
-2.687275780624999697e+03 2.249628821897117215e-01 -1.267283844510975477e-01 4.914708495782200981e-02
-2.686233392812499460e+03 2.244890097879299606e-01 -1.264496985941230278e-01 4.904956493065945611e-02
-2.685191004999999222e+03 2.240202659052140388e-01 -1.261787136597075643e-01 4.895075802954001326e-02
-2.684148617187499894e+03 2.235560622199270486e-01 -1.259160619433804529e-01 4.885005510866043121e-02
-2.683106229374999657e+03 2.230954736167343466e-01 -1.256613411998212526e-01 4.874719497707488691e-02
-2.682063841562499874e+03 2.226357014268870727e-01 -1.254121128874590985e-01 4.864199768497425025e-02
-2.681021453749999637e+03 2.221758683522832567e-01 -1.251671430561441811e-01 4.853464168201571810e-02
-2.679979065937499854e+03 2.217164395275351418e-01 -1.249266904742368234e-01 4.842523007486211617e-02
-2.678936678124999617e+03 2.212567006906548395e-01 -1.246904604542245498e-01 4.831355381243390007e-02
-2.677894290312499834e+03 2.207964477824526928e-01 -1.244579292383906910e-01 4.819977370425426733e-02
-2.676851902499999596e+03 2.203370452823916192e-01 -1.242289519298935691e-01 4.808464407189606132e-02
-2.675809514687499814e+03 2.198788896457264663e-01 -1.240031252536017842e-01 4.796856296964326777e-02
-2.674767126874999576e+03 2.194225522134963524e-01 -1.237799221188920357e-01 4.785207908168807867e-02
-2.673724739062499793e+03 2.189690615075726154e-01 -1.235588983833662280e-01 4.773592950263749746e-02
-2.672682351249999556e+03 2.185155597034146857e-01 -1.233379259401390093e-01 4.761974948380581080e-02
-2.671639963437499773e+03 2.180616430617411117e-01 -1.231158669450725662e-01 4.750390606066567933e-02
-2.670597575624999536e+03 2.176072247248966307e-01 -1.228916912048355348e-01 4.738887213558620748e-02
-2.669555187812499753e+03 2.171492840810029246e-01 -1.226622135212049602e-01 4.727473059374169562e-02
-2.668512799999999515e+03 2.166868467022754485e-01 -1.224261746677260537e-01 4.716162309159235150e-02
-2.667470412187499733e+03 2.162174960660390999e-01 -1.221821282799214620e-01 4.704906543911876321e-02
-2.666428024375000405e+03 2.157414663055877146e-01 -1.219308687001447594e-01 4.693677758692211405e-02
-2.665385636562500167e+03 2.152575225027383021e-01 -1.216716663243366248e-01 4.682450632879147506e-02
-2.664343248749999930e+03 2.147664292311421974e-01 -1.214050338136446333e-01 4.671237881899381605e-02
-2.663300860937499692e+03 2.142698923967875646e-01 -1.211323506764414859e-01 4.660055886780804096e-02
-2.662258473125000364e+03 2.137689104232371740e-01 -1.208540021771854489e-01 4.648935287060473182e-02
-2.661216085312499672e+03 2.132641218933270522e-01 -1.205707952850707254e-01 4.637867593801141275e-02
-2.660173697500000344e+03 2.127545106278282139e-01 -1.202822337096233762e-01 4.626826960489047874e-02
-2.659131309687499652e+03 2.122416052615120619e-01 -1.199898915193863547e-01 4.615811278277497792e-02
-2.658088921874999869e+03 2.117259721379525783e-01 -1.196939426655874994e-01 4.604840280948069298e-02
-2.657046534062499632e+03 2.112069615473203266e-01 -1.193934292544907017e-01 4.593929469054864462e-02
-2.656004146249999849e+03 2.106840590451773965e-01 -1.190872012508253919e-01 4.583110623121244148e-02
-2.654961758437500066e+03 2.101571816188010366e-01 -1.187744721062421599e-01 4.572418914212476870e-02
-2.653919370624999374e+03 2.096267413332100205e-01 -1.184550318653234402e-01 4.561885502804548936e-02
-2.652876982812499591e+03 2.090943608608401560e-01 -1.181290875461772638e-01 4.551581154717327521e-02
-2.651834594999999808e+03 2.085597126013265801e-01 -1.177952137747727002e-01 4.541560693079722127e-02
-2.650792207187500026e+03 2.080220645387307610e-01 -1.174520307652854589e-01 4.531856420793960866e-02
-2.649749819375000243e+03 2.074811681420744569e-01 -1.170989215861715504e-01 4.522486680590755842e-02
-2.648707431562499096e+03 2.069385213057906292e-01 -1.167371325885992184e-01 4.513463956892339174e-02
-2.647665043749999768e+03 2.063957559882473314e-01 -1.163680482527168630e-01 4.504800721410517211e-02
-2.646622655937499530e+03 2.058520613443116654e-01 -1.159916028861762982e-01 4.496459731873406196e-02
-2.645580268124999748e+03 2.053070597211517079e-01 -1.156080911189805716e-01 4.488407298344736229e-02
-2.644537880312499965e+03 2.047634904668468314e-01 -1.152198433880958078e-01 4.480663763382133902e-02
-2.643495492499999727e+03 2.042249931526056994e-01 -1.148297937354297860e-01 4.473264298011310480e-02
-2.642453104687499490e+03 2.036946931198468924e-01 -1.144399008173493382e-01 4.466267209450888037e-02
-2.641410716874999707e+03 2.031716315146243068e-01 -1.140494849453565357e-01 4.459658456695719808e-02
-2.640368329062499924e+03 2.026559209274200191e-01 -1.136596285200436041e-01 4.453389527484288152e-02
-2.639325941250000142e+03 2.021486791215789114e-01 -1.132719932433290527e-01 4.447433187224437284e-02
-2.638283553437499450e+03 2.016518161748685478e-01 -1.128882413314817867e-01 4.441801800339412187e-02
-2.637241165624999212e+03 2.011666819789720007e-01 -1.125096329226146497e-01 4.436499822537427751e-02
-2.636198777812499884e+03 2.006938481359417659e-01 -1.121368882065354039e-01 4.431519872928995490e-02
-2.635156389999999647e+03 2.002313903259296257e-01 -1.117692745465446585e-01 4.426802483607530231e-02
-2.634114002187500319e+03 1.997763659738044650e-01 -1.114052182256515949e-01 4.422279261332168199e-02
-2.633071614374999626e+03 1.993292976090869639e-01 -1.110449850097315477e-01 4.417962988058916907e-02
-2.632029226562499844e+03 1.988900342694232271e-01 -1.106888351444069302e-01 4.413833117583580712e-02
-2.630986838749999606e+03 1.984568581250520936e-01 -1.103361635261660978e-01 4.409833987115422543e-02
-2.629944450937499823e+03 1.980283259094031689e-01 -1.099861950161247215e-01 4.405932177265428629e-02
-2.628902063124999586e+03 1.976021340895272593e-01 -1.096370162578471918e-01 4.402108263032311619e-02
-2.627859675312499803e+03 1.971774831882676104e-01 -1.092873215768657008e-01 4.398387505767714645e-02
-2.626817287499999566e+03 1.967561168551325290e-01 -1.089387817929973468e-01 4.394773357802958524e-02
-2.625774899687500238e+03 1.963355628148904242e-01 -1.085898446134955925e-01 4.391219714847418437e-02
-2.624732511874999545e+03 1.959139792830858484e-01 -1.082394952454149850e-01 4.387685045587944727e-02
-2.623690124062499763e+03 1.954914354340603622e-01 -1.078877770418671111e-01 4.384170453417987612e-02
-2.622647736249999525e+03 1.950670420650918446e-01 -1.075340035469681405e-01 4.380665831398174170e-02
-2.621605348437499742e+03 1.946398045736551785e-01 -1.071777290628901508e-01 4.377143836160811430e-02
-2.620562960624999960e+03 1.942101950212033190e-01 -1.068192722389558341e-01 4.373612274944203154e-02
-2.619520572812500177e+03 1.937786946049346315e-01 -1.064587362632513218e-01 4.370089914302335149e-02
-2.618478184999999939e+03 1.933455076530948558e-01 -1.060958613729636457e-01 4.366599785334027151e-02
-2.617435797187499247e+03 1.929109199923445261e-01 -1.057307437654497889e-01 4.363151300038605601e-02
-2.616393409374999919e+03 1.924732585302572629e-01 -1.053620253961653486e-01 4.359728754316834903e-02
-2.615351021562499682e+03 1.920338811406802071e-01 -1.049909129890168880e-01 4.356339792870955047e-02
-2.614308633750000354e+03 1.915940949324078935e-01 -1.046185532681114250e-01 4.352992586434972083e-02
-2.613266245937500116e+03 1.911547804687268037e-01 -1.042453234818135066e-01 4.349712331092053796e-02
-2.612223858124999879e+03 1.907169503272873046e-01 -1.038722470889183458e-01 4.346498718075383905e-02
-2.611181470312499641e+03 1.902803148184651350e-01 -1.034993713036511387e-01 4.343335186988966229e-02
-2.610139082499999859e+03 1.898444749228020423e-01 -1.031270724959354734e-01 4.340183203145510371e-02
-2.609096694687499621e+03 1.894094974355454153e-01 -1.027558047784638273e-01 4.337023462097719384e-02
-2.608054306875000293e+03 1.889767540349500119e-01 -1.023867938546896422e-01 4.333863355472476753e-02
-2.607011919062499601e+03 1.885480400711440629e-01 -1.020217766568964485e-01 4.330705940411546523e-02
-2.605969531249999363e+03 1.881258422207948700e-01 -1.016624604143428340e-01 4.327590265955069682e-02
-2.604927143437499581e+03 1.877131627011702497e-01 -1.013112278144121803e-01 4.324547297144399477e-02
-2.603884755624999798e+03 1.873119105732056755e-01 -1.009691762519359659e-01 4.321617707827030835e-02
-2.602842367812499560e+03 1.869215301250296557e-01 -1.006350566065928043e-01 4.318836247843977488e-02
-2.601799979999999778e+03 1.865404310228548912e-01 -1.003066285098655752e-01 4.316235494878045004e-02
-2.600757592187499540e+03 1.861659519599141444e-01 -9.998223561617169963e-02 4.313765245458238418e-02
-2.599715204374999757e+03 1.857974805220599102e-01 -9.966166620416350153e-02 4.311405456873609876e-02
-2.598672816562499975e+03 1.854350125562962137e-01 -9.934444237110065523e-02 4.309179709824060428e-02
-2.597630428749999737e+03 1.850789014387225762e-01 -9.903066945138475075e-02 4.307100401399305278e-02
-2.596588040937499954e+03 1.847292744235956019e-01 -9.872029251103349445e-02 4.305176671699914581e-02
-2.595545653124999717e+03 1.843844196314370909e-01 -9.841144163326062677e-02 4.303416321888099694e-02
-2.594503265312499934e+03 1.840418092921526916e-01 -9.810206876020177713e-02 4.301795363666767458e-02
-2.593460877499999697e+03 1.837009902354863611e-01 -9.779203454827582742e-02 4.300297941660193024e-02
-2.592418489687499914e+03 1.833610666210147289e-01 -9.748072255073043924e-02 4.298909980556455540e-02
-2.591376101874999677e+03 1.830231070189856368e-01 -9.716902354723770674e-02 4.297640283168957520e-02
-2.590333714062499439e+03 1.826873404261790679e-01 -9.685706434548373156e-02 4.296493819922192481e-02
-2.589291326249999656e+03 1.823531112303133084e-01 -9.654398687997793604e-02 4.295480630715956677e-02
-2.588248938437499874e+03 1.820196838849050258e-01 -9.622928447903442151e-02 4.294589291505086087e-02
-2.587206550624999636e+03 1.816847059575977807e-01 -9.591086290542620574e-02 4.293806957496602850e-02
-2.586164162812499853e+03 1.813477781394448596e-01 -9.558772038251676928e-02 4.293163741520290844e-02
-2.585121774999999161e+03 1.810107026622559401e-01 -9.526142725798703026e-02 4.292671205247236554e-02
-2.584079387187499833e+03 1.806756493445475509e-01 -9.493442452748231120e-02 4.292315912132868561e-02
-2.583036999374999596e+03 1.803437903367513528e-01 -9.460767409172432529e-02 4.292108536686062292e-02
-2.581994611562499358e+03 1.800151602009798235e-01 -9.428127559542942571e-02 4.292045712621505443e-02
-2.580952223749999575e+03 1.796909755292896982e-01 -9.395690489877477070e-02 4.292104373798855121e-02
-2.579909835937499793e+03 1.793727415018016302e-01 -9.363598259748848185e-02 4.292288878810488623e-02
-2.578867448124999555e+03 1.790594170332250046e-01 -9.331790242067093677e-02 4.292577458810462043e-02
-2.577825060312499772e+03 1.787523978198763408e-01 -9.300363155030330620e-02 4.292991329062449679e-02
-2.576782672499999535e+03 1.784513607943465363e-01 -9.269294640848346756e-02 4.293525501681544343e-02
-2.575740284687499752e+03 1.781562349844009741e-01 -9.238638496347088835e-02 4.294149512328411522e-02
-2.574697896874999969e+03 1.778667296404462528e-01 -9.208361787830135481e-02 4.294865145346026675e-02
-2.573655509062499732e+03 1.775816136014415902e-01 -9.178378025635403059e-02 4.295653923705519683e-02
-2.572613121249999949e+03 1.772997255628827595e-01 -9.148638008961861023e-02 4.296482233471526913e-02
-2.571570733437499712e+03 1.770215929595209403e-01 -9.119217711298899243e-02 4.297338276482073199e-02
-2.570528345625000384e+03 1.767480257835431501e-01 -9.090176228534391223e-02 4.298233056026275201e-02
-2.569485957812500146e+03 1.764794843848215833e-01 -9.061479413727481502e-02 4.299206641092328390e-02
-2.568443569999999909e+03 1.762146168295927739e-01 -9.032975930549466681e-02 4.300267027162592293e-02
-2.567401182187499671e+03 1.759543369058734208e-01 -9.004674396033197914e-02 4.301455567648231754e-02
-2.566358794374999889e+03 1.756985827160526537e-01 -8.976504123839645910e-02 4.302804519856396476e-02
-2.565316406562499651e+03 1.754459972325116968e-01 -8.948358673922435225e-02 4.304299293111842756e-02
-2.564274018749999868e+03 1.751969831357600149e-01 -8.920228147740814906e-02 4.305965085279481186e-02
-2.563231630937499631e+03 1.749525690303915526e-01 -8.892125620672271247e-02 4.307846730307657995e-02
-2.562189243125000303e+03 1.747138944308878061e-01 -8.864085493799622739e-02 4.309984007332458289e-02
-2.561146855312499611e+03 1.744809128967577672e-01 -8.836048110839885006e-02 4.312404423148172988e-02
-2.560104467499999828e+03 1.742522109058981805e-01 -8.807821939434805347e-02 4.315133185293521662e-02
-2.559062079687500045e+03 1.740270938982678428e-01 -8.779281162333606170e-02 4.318198508785313361e-02
-2.558019691874999808e+03 1.738048126147656580e-01 -8.750276621108021846e-02 4.321637461980831069e-02
-2.556977304062499570e+03 1.735853371564815562e-01 -8.720793513741716130e-02 4.325455849298050909e-02
-2.555934916249999787e+03 1.733685698770001671e-01 -8.690806354823538138e-02 4.329661636953290732e-02
-2.554892528437499550e+03 1.731553611375576673e-01 -8.660309949338181046e-02 4.334300093272248217e-02
-2.553850140625000222e+03 1.729468645768828527e-01 -8.629420364308404423e-02 4.339370691425794430e-02
-2.552807752812499530e+03 1.727445274082945736e-01 -8.598281247194110299e-02 4.344873965523873144e-02
-2.551765364999999747e+03 1.725496222751838893e-01 -8.566946800446244292e-02 4.350846454352253617e-02
-2.550722977187499964e+03 1.723609501963032919e-01 -8.535218732417051979e-02 4.357327345114874600e-02
-2.549680589374999727e+03 1.721770648053514985e-01 -8.502973112570620662e-02 4.364306310955395896e-02
-2.548638201562499944e+03 1.719990676749898473e-01 -8.470300064639560422e-02 4.371793260816895371e-02
-2.547595813749999706e+03 1.718298190188128072e-01 -8.437518290620937833e-02 4.379771916657521080e-02
-2.546553425937499924e+03 1.716701206248832934e-01 -8.404764054102302484e-02 4.388214331052946865e-02
-2.545511038124999232e+03 1.715184519744816782e-01 -8.371936034391361248e-02 4.397095346153070961e-02
-2.544468650312499904e+03 1.713753401540860088e-01 -8.339164198213272483e-02 4.406376595068607627e-02
-2.543426262499999666e+03 1.712389431722818600e-01 -8.306347204528796713e-02 4.416016813847499500e-02
-2.542383874687499429e+03 1.711049630845920821e-01 -8.273117440134934719e-02 4.425984965789150904e-02
-2.541341486874999646e+03 1.709716371592170936e-01 -8.239299793075803569e-02 4.436280658402884380e-02
-2.540299099062499863e+03 1.708409801284241358e-01 -8.205124041701267190e-02 4.446889836325643858e-02
-2.539256711249999626e+03 1.707138095417728429e-01 -8.170693020309409416e-02 4.457802182051313900e-02
-2.538214323437499843e+03 1.705885990603143720e-01 -8.135926405133259154e-02 4.468981565215931345e-02
-2.537171935624999605e+03 1.704615111493330004e-01 -8.100571507871427712e-02 4.480362466900288804e-02
-2.536129547812499823e+03 1.703306484468894155e-01 -8.064538411220015246e-02 4.491894881653626243e-02
-2.535087159999999585e+03 1.701971858854898212e-01 -8.027924011375639490e-02 4.503589131032684212e-02
-2.534044772187499348e+03 1.700629002810204737e-01 -7.990854070722215596e-02 4.515471420410521047e-02
-2.533002384374999565e+03 1.699279537022045927e-01 -7.953345625040830758e-02 4.527541583386703039e-02
-2.531959996562499782e+03 1.697931781280916097e-01 -7.915467543574876419e-02 4.539806915395094844e-02
-2.530917608749999545e+03 1.696592913758453725e-01 -7.877262513014381129e-02 4.552282126509398646e-02
-2.529875220937499762e+03 1.695257980861388791e-01 -7.838692042204027655e-02 4.564961801263483360e-02
-2.528832833124999979e+03 1.693944862541095497e-01 -7.799870356097815538e-02 4.577878264766289257e-02
-2.527790445312499742e+03 1.692673216569083872e-01 -7.760923566092643722e-02 4.591066717076887349e-02
-2.526748057499999959e+03 1.691436398328634017e-01 -7.721809316727896999e-02 4.604515224505920101e-02
-2.525705669687499721e+03 1.690229696493169564e-01 -7.682496231920372953e-02 4.618215879352003533e-02
-2.524663281874999939e+03 1.689068733920871257e-01 -7.643003218278711375e-02 4.632237419610617246e-02
-2.523620894062499701e+03 1.687971068009613829e-01 -7.603391337460750632e-02 4.646637147179576849e-02
-2.522578506250000373e+03 1.686941909461663336e-01 -7.563670091670497697e-02 4.661436184728598442e-02
-2.521536118437499681e+03 1.685957074445594284e-01 -7.523619020912346300e-02 4.676623931787623339e-02
-2.520493730624999898e+03 1.685008678152728201e-01 -7.483094963123568255e-02 4.692232804638026694e-02
-2.519451342812499661e+03 1.684111357348076210e-01 -7.442155906886073480e-02 4.708307018067393185e-02
-2.518408954999999878e+03 1.683257374048364174e-01 -7.400762344492982370e-02 4.724827606966175431e-02
-2.517366567187499641e+03 1.682455669832345346e-01 -7.359064765041495315e-02 4.741764258839596680e-02
-2.516324179374999858e+03 1.681718912498376128e-01 -7.317126281529907905e-02 4.759148668429073747e-02
-2.515281791562499620e+03 1.681061029637255233e-01 -7.274978379869259659e-02 4.777034566122490694e-02
-2.514239403749999838e+03 1.680472728623762235e-01 -7.232578600162080373e-02 4.795396536158998135e-02
-2.513197015937499600e+03 1.679949831181254405e-01 -7.189936024263009207e-02 4.814209209620208541e-02
-2.512154628124999817e+03 1.679477793921187456e-01 -7.147008160162128532e-02 4.833421090139809057e-02
-2.511112240312499580e+03 1.679048469150448419e-01 -7.103783172389853406e-02 4.852997194658339314e-02
-2.510069852499999797e+03 1.678644602521686124e-01 -7.060148797233960216e-02 4.872907213608444060e-02
-2.509027464687499560e+03 1.678269006468238456e-01 -7.016288957753866184e-02 4.893073166584355205e-02
-2.507985076874999777e+03 1.677932571731219347e-01 -6.972379021652447273e-02 4.913461985323800546e-02
-2.506942689062499539e+03 1.677637105822271935e-01 -6.928426062453711676e-02 4.934079161281360038e-02
-2.505900301249999757e+03 1.677390023323854784e-01 -6.884472881681898138e-02 4.954940343045892426e-02
-2.504857913437499974e+03 1.677201336156154132e-01 -6.840665774114142172e-02 4.976022207826716337e-02
-2.503815525624999736e+03 1.677108093603962014e-01 -6.797414569646351157e-02 4.997304782818919044e-02
-2.502773137812499954e+03 1.677136476492864514e-01 -6.754951050450536121e-02 5.018802909158329856e-02
-2.501730749999999716e+03 1.677307420770532964e-01 -6.713424175147343631e-02 5.040546600956089668e-02
-2.500688362187499933e+03 1.677630540267101011e-01 -6.672966017601512922e-02 5.062517762519617992e-02
-2.499645974374999696e+03 1.678096711591292312e-01 -6.633533609628555761e-02 5.084692324287146126e-02
-2.498603586562499913e+03 1.678692554125574554e-01 -6.595039768332168484e-02 5.107047029272192978e-02
-2.497561198749999676e+03 1.679394742145749742e-01 -6.557358687199969782e-02 5.129528018176156279e-02
-2.496518810937499893e+03 1.680218134636863869e-01 -6.520781333427586035e-02 5.152064248274408620e-02
-2.495476423124999656e+03 1.681173878012836576e-01 -6.485483033249112017e-02 5.174623985415115895e-02
-2.494434035312499873e+03 1.682295628904745544e-01 -6.451792078045481826e-02 5.197211192332860247e-02
-2.493391647499999635e+03 1.683614459194021640e-01 -6.419931916180977860e-02 5.219869525770221008e-02
-2.492349259687499853e+03 1.685142102883608883e-01 -6.389965706540085000e-02 5.242625988039725793e-02
-2.491306871874999615e+03 1.686883800391150434e-01 -6.361903117757303217e-02 5.265501660947050078e-02
-2.490264484062499378e+03 1.688851560171067967e-01 -6.335826788948248356e-02 5.288515230793904009e-02
-2.489222096249999595e+03 1.691042807962472305e-01 -6.311645089609199677e-02 5.311699594454511592e-02
-2.488179708437499812e+03 1.693443295453155029e-01 -6.289170069676004726e-02 5.335077465389189560e-02
-2.487137320624999575e+03 1.696043515553155301e-01 -6.268291686403228147e-02 5.358656561013504238e-02
-2.486094932812499792e+03 1.698836322593622050e-01 -6.248940470609407744e-02 5.382435810001715004e-02
-2.485052544999999100e+03 1.701809219171100951e-01 -6.231011446789618685e-02 5.406405156668893375e-02
-2.484010157187499772e+03 1.704963272800147922e-01 -6.214493584811026788e-02 5.430575457701610625e-02
-2.482967769374999534e+03 1.708295842501671435e-01 -6.199339568035871356e-02 5.454957278270223392e-02
-2.481925381562499297e+03 1.711784869015423594e-01 -6.185368821236911230e-02 5.479530541229653273e-02
-2.480882993749999969e+03 1.715410062659265544e-01 -6.172356138309333801e-02 5.504306316268486182e-02
-2.479840605937499731e+03 1.719165840905318987e-01 -6.160203123044531714e-02 5.529305831870141158e-02
-2.478798218124999948e+03 1.723035925057161688e-01 -6.148642921917098214e-02 5.554581229635281031e-02
-2.477755830312499711e+03 1.726991995934339663e-01 -6.137324139761488745e-02 5.580166594020284643e-02
-2.476713442499999928e+03 1.731002618900096268e-01 -6.125924117898846888e-02 5.606065949384349267e-02
-2.475671054687499691e+03 1.735036853213166586e-01 -6.114135270967058916e-02 5.632278326094636300e-02
-2.474628666874999908e+03 1.739063937422912487e-01 -6.101682905416445230e-02 5.658787139152580969e-02
-2.473586279062499671e+03 1.743078286882961958e-01 -6.088521831960131553e-02 5.685587075544418917e-02
-2.472543891249999888e+03 1.747092471713576067e-01 -6.074806997250623009e-02 5.712663653910671907e-02
-2.471501503437499650e+03 1.751089593877065698e-01 -6.060469702414033460e-02 5.739966863904204242e-02
-2.470459115625000322e+03 1.755052027749362809e-01 -6.045341539202940540e-02 5.767492881475406313e-02
-2.469416727812499630e+03 1.758968864412706612e-01 -6.029335238366523991e-02 5.795230884392204435e-02
-2.468374339999999847e+03 1.762823796799622700e-01 -6.012373296226424663e-02 5.823138070692083362e-02
-2.467331952187500065e+03 1.766618063644446179e-01 -5.994390523753083400e-02 5.851253435389744406e-02
-2.466289564374999827e+03 1.770344539263492833e-01 -5.975221767989501165e-02 5.879623972096112428e-02
-2.465247176562499590e+03 1.773981895566205114e-01 -5.954710026548411250e-02 5.908221400656210598e-02
-2.464204788749999807e+03 1.777525798765151599e-01 -5.932925711250898460e-02 5.936988814859342489e-02
-2.463162400937499569e+03 1.780971584645573702e-01 -5.909993206644180430e-02 5.965840870041754646e-02
-2.462120013125000241e+03 1.784319028094684678e-01 -5.885988236294240755e-02 5.994738492878410457e-02
-2.461077625312499549e+03 1.787561694396777867e-01 -5.860959475917884576e-02 6.023625027255094522e-02
-2.460035237499999766e+03 1.790726190551769625e-01 -5.835193066638937054e-02 6.052490142282183211e-02
-2.458992849687499984e+03 1.793833604395927150e-01 -5.808976580601384748e-02 6.081295101562748245e-02
-2.457950461874999746e+03 1.796891522767454230e-01 -5.782560244020796408e-02 6.109952395705303685e-02
-2.456908074062499963e+03 1.799918132565772599e-01 -5.756268537592972717e-02 6.138390637405082700e-02
-2.455865686249999726e+03 1.802933862598461168e-01 -5.730395053136942002e-02 6.166565060041197255e-02
-2.454823298437499943e+03 1.805946313914895129e-01 -5.704963842464139817e-02 6.194501602385340394e-02
-2.453780910624999251e+03 1.808930595700754818e-01 -5.679770074082150094e-02 6.222178009409110033e-02
-2.452738522812499923e+03 1.811869163199033850e-01 -5.654730377272392666e-02 6.249548161521334411e-02
-2.451696134999999686e+03 1.814754634353918372e-01 -5.629883099348501063e-02 6.276555876979900139e-02
-2.450653747187499903e+03 1.817589079815739306e-01 -5.605282569953085048e-02 6.303184020188704051e-02
-2.449611359374999665e+03 1.820361524618419879e-01 -5.580876228389886062e-02 6.329403646611506118e-02
-2.448568971562499883e+03 1.823049131852157168e-01 -5.556494579797553734e-02 6.355185122825911248e-02
-2.447526583749999645e+03 1.825634522526546899e-01 -5.531843097317329372e-02 6.380588985648383282e-02
-2.446484195937499862e+03 1.828104089241280594e-01 -5.506795906507951782e-02 6.405610085490270889e-02
-2.445441808124999625e+03 1.830442154875204230e-01 -5.481126297464297692e-02 6.430283180180154656e-02
-2.444399420312499842e+03 1.832647300380120803e-01 -5.454765335265014670e-02 6.454635551908627367e-02
-2.443357032499999605e+03 1.834728560594389157e-01 -5.427654578099844890e-02 6.478741897640349912e-02
-2.442314644687499367e+03 1.836659581144320097e-01 -5.399581037594489846e-02 6.502577032408116131e-02
-2.441272256874999584e+03 1.838417112759161420e-01 -5.370278981875802049e-02 6.526157342777624826e-02
-2.440229869062499802e+03 1.839976240409668395e-01 -5.339427155389198792e-02 6.549518808405024872e-02
-2.439187481249999564e+03 1.841312752286264898e-01 -5.306761915167881871e-02 6.572672167307688773e-02
-2.438145093437499781e+03 1.842434582220299488e-01 -5.272325302425919652e-02 6.595636104129040667e-02
-2.437102705624999544e+03 1.843380534199429432e-01 -5.236467222232563112e-02 6.618429929411208390e-02
-2.436060317812499761e+03 1.844204058062192120e-01 -5.199620440022852813e-02 6.641104660656997616e-02
-2.435017929999999978e+03 1.844921800195073458e-01 -5.161913000138396157e-02 6.663679507755931875e-02
-2.433975542187499741e+03 1.845539671971651863e-01 -5.123335287817451511e-02 6.686188987827446084e-02
-2.432933154374999958e+03 1.846069648727017287e-01 -5.084017713614642081e-02 6.708627876189141026e-02
-2.431890766562499721e+03 1.846525662666707035e-01 -5.043970816457307715e-02 6.731060948877452821e-02
-2.430848378749999938e+03 1.846925785227681027e-01 -5.003288782968896842e-02 6.753531550453573118e-02
-2.429805990937499701e+03 1.847284415548655634e-01 -4.962006345807203761e-02 6.776094467820199807e-02
-2.428763603124999918e+03 1.847618202247619801e-01 -4.920275930627576039e-02 6.798757007175670886e-02
-2.427721215312499680e+03 1.847954837837932629e-01 -4.878397999656867295e-02 6.821507594384595974e-02
-2.426678827499999898e+03 1.848320848766133451e-01 -4.836537035551133346e-02 6.844396664975480049e-02
-2.425636439687499660e+03 1.848751581038539926e-01 -4.795071538611896111e-02 6.867411871751367969e-02
-2.424594051874999877e+03 1.849296589274307956e-01 -4.754482853166653450e-02 6.890560511384950793e-02
-2.423551664062499640e+03 1.849979012879102158e-01 -4.714957524229262953e-02 6.913864932806881858e-02
-2.422509276249999857e+03 1.850813997628386887e-01 -4.676769792443367935e-02 6.937263918765812498e-02
-2.421466888437499620e+03 1.851817868794054245e-01 -4.640090237626321584e-02 6.960753743730331566e-02
-2.420424500624999837e+03 1.853034787807967543e-01 -4.605209909183166639e-02 6.984409542961399209e-02
-2.419382112812499599e+03 1.854484921669348196e-01 -4.572252700282143645e-02 7.008270483987338872e-02
-2.418339725000000271e+03 1.856151987795258418e-01 -4.541064080928657737e-02 7.032332513327092804e-02
-2.417297337187499579e+03 1.858004870298873845e-01 -4.511410504099274549e-02 7.056556692132784359e-02
-2.416254949374999796e+03 1.860041063329470612e-01 -4.483338510100529778e-02 7.080907242623030173e-02
-2.415212561562499559e+03 1.862246417891570138e-01 -4.456767500450441177e-02 7.105353251712173690e-02
-2.414170173749999776e+03 1.864561174780644814e-01 -4.431128761468733357e-02 7.129880076680281120e-02
-2.413127785937499993e+03 1.866945908355572281e-01 -4.405987418275345013e-02 7.154508155675262659e-02
-2.412085398124999756e+03 1.869394758025183789e-01 -4.381220181962330873e-02 7.179270018881067639e-02
-2.411043010312499973e+03 1.871868012112676005e-01 -4.356403694472128774e-02 7.204178573670473595e-02
-2.410000622500000190e+03 1.874294164539619389e-01 -4.330934248727906499e-02 7.229178120787205231e-02
-2.408958234687499953e+03 1.876652853415914091e-01 -4.304538811994805536e-02 7.254303267043853143e-02
-2.407915846874999716e+03 1.878946260728486528e-01 -4.277119201081746452e-02 7.279613761428516128e-02
-2.406873459062500388e+03 1.881180312798351739e-01 -4.248704145786257741e-02 7.305124920208008743e-02
-2.405831071249999695e+03 1.883338418596236519e-01 -4.219092227707783860e-02 7.330855207480799218e-02
-2.404788683437499913e+03 1.885390364548736319e-01 -4.187967590627123676e-02 7.356812091979587909e-02
-2.403746295624999675e+03 1.887340149876659268e-01 -4.155275325556529592e-02 7.383043422279006451e-02
-2.402703907812499892e+03 1.889178248325759646e-01 -4.120925866871079368e-02 7.409546602731698073e-02
-2.401661519999999655e+03 1.890879038864471950e-01 -4.084726468703396562e-02 7.436289643958633733e-02
-2.400619132187499872e+03 1.892417210508361147e-01 -4.046449567484444731e-02 7.463259672566216474e-02
-2.399576744374999635e+03 1.893804783988531915e-01 -4.006114151389188194e-02 7.490507262654606813e-02
-2.398534356562499397e+03 1.895041026175638965e-01 -3.963758077129281299e-02 7.518009489881555263e-02
-2.397491968749999614e+03 1.896147999131888584e-01 -3.919529137058446605e-02 7.545802957126682142e-02
-2.396449580937499832e+03 1.897127337617873777e-01 -3.873304292120421932e-02 7.573957950419898943e-02
-2.395407193124999594e+03 1.897991732670555876e-01 -3.825105353164887090e-02 7.602527550288512570e-02
-2.394364805312499811e+03 1.898741495524363387e-01 -3.774924648400224125e-02 7.631517301624808625e-02
-2.393322417499999119e+03 1.899391252128630470e-01 -3.722917678031911759e-02 7.660922586418537905e-02
-2.392280029687499791e+03 1.899971309934077035e-01 -3.669362663244756656e-02 7.690755816918931620e-02
-2.391237641874999554e+03 1.900542129513342338e-01 -3.614739388741514819e-02 7.721079597379330861e-02
-2.390195254062499316e+03 1.901154714468943074e-01 -3.559496922273865799e-02 7.751924140809858532e-02
-2.389152866249999988e+03 1.901864683035461856e-01 -3.504139834944766663e-02 7.783315352771581763e-02
-2.388110478437499751e+03 1.902684445488755094e-01 -3.448827485883915189e-02 7.815235827497152288e-02
-2.387068090624999968e+03 1.903634567997959937e-01 -3.393709664209583476e-02 7.847713804700220952e-02
-2.386025702812499730e+03 1.904730771538651335e-01 -3.338864259188060318e-02 7.880789254869631499e-02
-2.384983314999999493e+03 1.905989689001987009e-01 -3.284495875002673565e-02 7.914442729292303635e-02
-2.383940927187499710e+03 1.907393894787036970e-01 -3.230430825597636890e-02 7.948673733493383242e-02
-2.382898539374999928e+03 1.908934566474717320e-01 -3.176621644293920604e-02 7.983462166167074048e-02
-2.381856151562499235e+03 1.910629954069616165e-01 -3.123276502038876273e-02 8.018795206314457968e-02
-2.380813763749999907e+03 1.912552973070988926e-01 -3.071182839304900311e-02 8.054643626387893163e-02
-2.379771375937499670e+03 1.914709392951256528e-01 -3.020441889474210703e-02 8.090985607005260483e-02
-2.378728988124999887e+03 1.917090833622278889e-01 -2.970954290288949778e-02 8.127828854449713203e-02
-2.377686600312499650e+03 1.919649253537931977e-01 -2.922404600200232544e-02 8.165090644953623689e-02
-2.376644212499999867e+03 1.922366012728220774e-01 -2.874622834884455261e-02 8.202762594420978659e-02
-2.375601824687499629e+03 1.925314756206390754e-01 -2.828337066285820794e-02 8.240848639001528697e-02
-2.374559436874999847e+03 1.928523444382611585e-01 -2.783882411365870557e-02 8.279320838108145120e-02
-2.373517049062499609e+03 1.931961636492459389e-01 -2.741076316919283801e-02 8.318117929439639013e-02
-2.372474661249999826e+03 1.935646034537859550e-01 -2.700120015105307927e-02 8.357222832671373780e-02
-2.371432273437499589e+03 1.939563948478504884e-01 -2.660992795810558989e-02 8.396582082218338738e-02
-2.370389885625000261e+03 1.943676427105558435e-01 -2.623306767203951659e-02 8.436194376820116414e-02
-2.369347497812499569e+03 1.947992920747756429e-01 -2.587091386135853197e-02 8.476092158254064368e-02
-2.368305109999999786e+03 1.952490390350149763e-01 -2.552031105231323052e-02 8.516318038581538463e-02
-2.367262722187500458e+03 1.957097347993262959e-01 -2.517415294597129607e-02 8.556869857575298555e-02
-2.366220334374999766e+03 1.961787250694334850e-01 -2.482861811743623456e-02 8.597806036282254483e-02
-2.365177946562499983e+03 1.966551064127997905e-01 -2.448233170855659488e-02 8.639150040309014067e-02
-2.364135558749999745e+03 1.971332385254410957e-01 -2.413029583998875863e-02 8.680869212997063822e-02
-2.363093170937499963e+03 1.976093576779857086e-01 -2.376964142763711083e-02 8.722918772971462176e-02
-2.362050783125000180e+03 1.980824377833140804e-01 -2.340124347429154913e-02 8.765203460204214203e-02
-2.361008395312499943e+03 1.985488208966445511e-01 -2.302206186553339487e-02 8.807691548242690960e-02
-2.359966007499999705e+03 1.990070886672589967e-01 -2.262959239250663876e-02 8.850437102440690540e-02
-2.358923619687499922e+03 1.994626008973113818e-01 -2.222913890473934492e-02 8.893442933351375368e-02
-2.357881231874999685e+03 1.999176023713187533e-01 -2.182330062853549829e-02 8.936691404896411617e-02
-2.356838844062499902e+03 2.003760406384126058e-01 -2.141688612273112691e-02 8.980139377460881478e-02
-2.355796456249999665e+03 2.008367024009567459e-01 -2.100872296794928026e-02 9.023784985542185333e-02
-2.354754068437499882e+03 2.013003220106694136e-01 -2.059977409577879587e-02 9.067616970619643557e-02
-2.353711680624999644e+03 2.017671394784973649e-01 -2.019068803367571330e-02 9.111614990539355918e-02
-2.352669292812499862e+03 2.022348132127212705e-01 -1.978016200892506946e-02 9.155726967327733334e-02
-2.351626904999999624e+03 2.027053846725991870e-01 -1.936851568215944633e-02 9.200039629751205483e-02
-2.350584517187499841e+03 2.031824552182278365e-01 -1.895834617964359953e-02 9.244604252673327416e-02
-2.349542129374999604e+03 2.036670419102096508e-01 -1.855098592579493277e-02 9.289405359163684095e-02
-2.348499741562499821e+03 2.041575155058803215e-01 -1.814591702660512534e-02 9.334387172767324992e-02
-2.347457353749999584e+03 2.046556606828969782e-01 -1.774540455421574903e-02 9.379525468206581507e-02
-2.346414965937499801e+03 2.051584789561958222e-01 -1.734630124615546554e-02 9.424827605873040137e-02
-2.345372578124999563e+03 2.056679202200394352e-01 -1.694856241722067502e-02 9.470394061656821350e-02
-2.344330190312499781e+03 2.061859595746778351e-01 -1.655336794530411215e-02 9.516265286876586516e-02
-2.343287802499999998e+03 2.067119246216733153e-01 -1.615963406192405180e-02 9.562462321274442512e-02
-2.342245414687499760e+03 2.072462677711038592e-01 -1.576667119272006506e-02 9.609042140093587703e-02
-2.341203026874999978e+03 2.077896964134041680e-01 -1.537618838221796284e-02 9.655954484571926955e-02
-2.340160639062499740e+03 2.083433706358636117e-01 -1.498986648263993249e-02 9.703173391027433703e-02
-2.339118251249999958e+03 2.089040420838224610e-01 -1.460508745614636644e-02 9.750667656187539389e-02
-2.338075863437499265e+03 2.094656096259207845e-01 -1.421540990577715297e-02 9.798453860374693736e-02
-2.337033475624999937e+03 2.100246834573650245e-01 -1.381681083610464614e-02 9.846563514105158288e-02
-2.335991087812499700e+03 2.105849200330078552e-01 -1.341186419147103945e-02 9.895050460074086840e-02
-2.334948699999999917e+03 2.111486650294598089e-01 -1.300442661605816404e-02 9.943839316167302211e-02
-2.333906312187499680e+03 2.117142702072053462e-01 -1.259376622016413969e-02 9.992883898993834557e-02
-2.332863924374999442e+03 2.122827380136425302e-01 -1.218239198694308530e-02 1.004210848682959706e-01
-2.331821536562499659e+03 2.128534212720090690e-01 -1.176980076101365527e-02 1.009150560929870238e-01
-2.330779148749999877e+03 2.134229736879971751e-01 -1.135371268248090357e-02 1.014102186987645704e-01
-2.329736760937499184e+03 2.139879789847786706e-01 -1.093138695773286477e-02 1.019062389736376251e-01
-2.328694373124999856e+03 2.145526091345010267e-01 -1.050812885424891492e-02 1.024025513807231419e-01
-2.327651985312499619e+03 2.151164304711340458e-01 -1.008407638435584140e-02 1.028988672882472089e-01
-2.326609597500000291e+03 2.156772447732345499e-01 -9.657364421104272859e-03 1.033950150373833532e-01
-2.325567209687499599e+03 2.162414143677078016e-01 -9.233966104623833604e-03 1.038911926446411532e-01
-2.324524821874999816e+03 2.168180487103336385e-01 -8.822741226647987101e-03 1.043875313466783306e-01
-2.323482434062499578e+03 2.174063291389492503e-01 -8.422662323125046716e-03 1.048841391042464738e-01
-2.322440046249999796e+03 2.180032016309065845e-01 -8.031205213197861736e-03 1.053807475534377508e-01
-2.321397658437499558e+03 2.186076421113201107e-01 -7.648372323046174516e-03 1.058768470458016503e-01
-2.320355270624999775e+03 2.192178027822892783e-01 -7.272810922164047592e-03 1.063721907422386787e-01
-2.319312882812499993e+03 2.198337044862519185e-01 -6.903143389960291094e-03 1.068674842625217530e-01
-2.318270495000000210e+03 2.204601942960386918e-01 -6.543895537183720343e-03 1.073628987909703569e-01
-2.317228107187499972e+03 2.210961528334132453e-01 -6.192119083705050972e-03 1.078593544696535289e-01
-2.316185719374999735e+03 2.217375509144883794e-01 -5.842684101146724575e-03 1.083574026710573263e-01
-2.315143331562500407e+03 2.223809327519542800e-01 -5.493912975896748062e-03 1.088561550205054962e-01
-2.314100943749999715e+03 2.230292207383234859e-01 -5.149011139906046162e-03 1.093554740900526262e-01
-2.313058555937499932e+03 2.236845295657126642e-01 -4.807892125825522986e-03 1.098564569140354497e-01
-2.312016168124999695e+03 2.243489461217787750e-01 -4.471687546070307259e-03 1.103595786054588079e-01
-2.310973780312499912e+03 2.250233092144303670e-01 -4.140827878960094514e-03 1.108650438886558121e-01
-2.309931392500000129e+03 2.257110138204154459e-01 -3.817612505201326695e-03 1.113734054639980708e-01
-2.308889004687499892e+03 2.264108953977150562e-01 -3.501025429819808708e-03 1.118845841029509763e-01
-2.307846616874999654e+03 2.271187291482106851e-01 -3.186873800153866565e-03 1.123985571977817871e-01
-2.306804229062500326e+03 2.278333193832181025e-01 -2.873275177144207944e-03 1.129156670926678013e-01
-2.305761841249999634e+03 2.285571431048016300e-01 -2.562224860812747571e-03 1.134361612971811900e-01
-2.304719453437499851e+03 2.292937153892260493e-01 -2.257996575548213217e-03 1.139596635181972240e-01
-2.303677065624999614e+03 2.300472984746153027e-01 -1.964331688066234781e-03 1.144864315170551483e-01
-2.302634677812499831e+03 2.308086256138381920e-01 -1.672039512966028325e-03 1.150164256953932068e-01
-2.301592289999999593e+03 2.315727940752435599e-01 -1.376099932971266634e-03 1.155497091793094844e-01
-2.300549902187499811e+03 2.323427090144412621e-01 -1.079385532944493638e-03 1.160862988744722074e-01
-2.299507514374999573e+03 2.331271763508789008e-01 -7.920005695918330701e-04 1.166255356228409479e-01
-2.298465126562499790e+03 2.339263047481699997e-01 -5.130963859348433229e-04 1.171678886026436828e-01
-2.297422738749999553e+03 2.347404898295740727e-01 -2.424551915934094679e-04 1.177136602127278470e-01
-2.296380350937499770e+03 2.355764847308718934e-01 1.487075785990346621e-05 1.182637020441716230e-01
-2.295337963124999987e+03 2.364397176311588966e-01 2.552332876626147579e-04 1.188189113137055331e-01
-2.294295575312499750e+03 2.373326111056926480e-01 4.786041281084237042e-04 1.193804914326982297e-01
-2.293253187499999967e+03 2.382549081494620691e-01 6.864151184000251427e-04 1.199490268834050161e-01
-2.292210799687499730e+03 2.392033592524215602e-01 8.835383041863572109e-04 1.205253348124295104e-01
-2.291168411874999947e+03 2.401756638668225141e-01 1.072324147656238298e-03 1.211094491783147875e-01
-2.290126024062499255e+03 2.411654792952364623e-01 1.259632341591467031e-03 1.217016270129360755e-01
-2.289083636249999927e+03 2.421679922953001718e-01 1.450374884886447037e-03 1.223019138082287183e-01
-2.288041248437499689e+03 2.431841448720307997e-01 1.644403156184761749e-03 1.229106978340332862e-01
-2.286998860624999907e+03 2.442162290086717369e-01 1.840619831701304117e-03 1.235285741151633115e-01
-2.285956472812499669e+03 2.452684816111684318e-01 2.036186123853968907e-03 1.241562387750616558e-01
-2.284914084999999886e+03 2.463435518446673855e-01 2.228549844865061400e-03 1.247937385283048872e-01
-2.283871697187499649e+03 2.474417789288156089e-01 2.418191886225507566e-03 1.254414913956135580e-01
-2.282829309374999866e+03 2.485605018194733673e-01 2.608299802052935039e-03 1.260997635362801073e-01
-2.281786921562499629e+03 2.497010570824505504e-01 2.796680865281363226e-03 1.267681268970096697e-01
-2.280744533749999846e+03 2.508707252818042077e-01 2.973732694731283550e-03 1.274454171622211029e-01
-2.279702145937499608e+03 2.520704223187564263e-01 3.136816985376827613e-03 1.281307676690621733e-01
-2.278659758124999826e+03 2.533033760014655744e-01 3.283483110439670664e-03 1.288245626490086559e-01
-2.277617370312499588e+03 2.545774456960598342e-01 3.405634468780092267e-03 1.295266778107219130e-01
-2.276574982499999805e+03 2.558952389862578225e-01 3.500163756221123194e-03 1.302368571780883055e-01
-2.275532594687499568e+03 2.572590051268950351e-01 3.565425987466530524e-03 1.309554025828416624e-01
-2.274490206874999785e+03 2.586785257987017084e-01 3.592576469806764775e-03 1.316827889857538070e-01
-2.273447819062500002e+03 2.601517508991764704e-01 3.583499179647972686e-03 1.324189319135584131e-01
-2.272405431249999765e+03 2.616735216760177063e-01 3.544707486851292159e-03 1.331645111793648417e-01
-2.271363043437499982e+03 2.632394808250675400e-01 3.480245244988316392e-03 1.339193644158608865e-01
-2.270320655625000200e+03 2.648503173913058228e-01 3.388409573510133693e-03 1.346829828869287315e-01
-2.269278267812499962e+03 2.665049295062281720e-01 3.267937631327451093e-03 1.354541802549535101e-01
-2.268235879999999725e+03 2.681964746498867180e-01 3.123234469216977244e-03 1.362317293945298491e-01
-2.267193492187499942e+03 2.699140718306167752e-01 2.963367693412040198e-03 1.370147086411423187e-01
-2.266151104374999704e+03 2.716578949742909921e-01 2.788229378259388797e-03 1.378031487267508681e-01
-2.265108716562499922e+03 2.734231451024702886e-01 2.601546146265885408e-03 1.385965098812532159e-01
-2.264066328749999684e+03 2.752014662620906327e-01 2.409582254909492342e-03 1.393937406570074367e-01
-2.263023940937499901e+03 2.769817362025883134e-01 2.220941355703023173e-03 1.401935738887925276e-01
-2.261981553124999664e+03 2.787626600702420854e-01 2.036033425680552466e-03 1.409955680502059383e-01
-2.260939165312499881e+03 2.805550820686508184e-01 1.843017151223962351e-03 1.417992194547833540e-01
-2.259896777499999644e+03 2.823630227007890570e-01 1.636279406255613383e-03 1.426037268182980267e-01
-2.258854389687499861e+03 2.841792494709099448e-01 1.423184614485598336e-03 1.434091549604415428e-01
-2.257812001874999623e+03 2.859977589367940221e-01 1.210917039905898621e-03 1.442160934905445113e-01
-2.256769614062499841e+03 2.878158111663051133e-01 1.002793605777827293e-03 1.450248286221192673e-01
-2.255727226249999603e+03 2.896343653160373122e-01 7.981443163281999424e-04 1.458355065542317197e-01
-2.254684838437499820e+03 2.914562019704243778e-01 5.945643417284997810e-04 1.466483169691743527e-01
-2.253642450624999583e+03 2.932730876390305941e-01 4.002343936815189879e-04 1.474632349094831540e-01
-2.252600062812499800e+03 2.950744402239334208e-01 2.254516554572216953e-04 1.482801247398967126e-01
-2.251557674999999563e+03 2.968581562199653634e-01 7.040004858121324746e-05 1.490980230149569763e-01
-2.250515287187499780e+03 2.986320099859303134e-01 -7.264575482140815665e-05 1.499169539392724848e-01
-2.249472899374999997e+03 3.003960711361806646e-01 -2.043724455855077012e-04 1.507366104305734034e-01
-2.248430511562499760e+03 3.021474320320574614e-01 -3.216088382232704448e-04 1.515571319988455734e-01
-2.247388123749999977e+03 3.038865710555230804e-01 -4.243448634774424355e-04 1.523787736966935036e-01
-2.246345735937499285e+03 3.056232191074815807e-01 -5.212695288441381719e-04 1.532020713111494625e-01
-2.245303348124999957e+03 3.073624386537616715e-01 -6.184862508439139053e-04 1.540265082009927566e-01
-2.244260960312499719e+03 3.090998389220838694e-01 -7.141505698841977591e-04 1.548508025850484637e-01
-2.243218572499999937e+03 3.108242550830046524e-01 -7.992539015000145984e-04 1.556738731279033172e-01
-2.242176184687499699e+03 3.125354178973842600e-01 -8.726781952694460075e-04 1.564961442763957711e-01
-2.241133796874999462e+03 3.142343030220067224e-01 -9.353534533163309662e-04 1.573176311432744057e-01
-2.240091409062499679e+03 3.159169322492108023e-01 -9.843152727991352074e-04 1.581378237180373625e-01
-2.239049021249999896e+03 3.175708811027091460e-01 -1.010042700945506123e-03 1.589552662213704060e-01
-2.238006633437499204e+03 3.191940086172673219e-01 -1.011745836987495897e-03 1.597692790441061772e-01
-2.236964245624999876e+03 3.207850469192333742e-01 -9.894327305393704752e-04 1.605792246487635633e-01
-2.235921857812499638e+03 3.223392467680545326e-01 -9.405197717818046012e-04 1.613840239524427789e-01
-2.234879469999999856e+03 3.238617077580250858e-01 -8.687101632713035634e-04 1.621843909073350243e-01
-2.233837082187499618e+03 3.253582811426720123e-01 -7.797095285584552081e-04 1.629804118123724943e-01
-2.232794694374999381e+03 3.268342744266137800e-01 -6.795115209162040995e-04 1.637717431716750327e-01
-2.231752306562499598e+03 3.282988239197012215e-01 -5.772514204640030039e-04 1.645583910902601588e-01
-2.230709918749999815e+03 3.297645220213918926e-01 -4.859361295150776625e-04 1.653401650091970709e-01
-2.229667530937499123e+03 3.312336907193792479e-01 -4.063997617536193804e-04 1.661178318316604008e-01
-2.228625143124999795e+03 3.327114846258345526e-01 -3.403921670245167383e-04 1.668931013910063266e-01
-2.227582755312500012e+03 3.342107681056082358e-01 -2.971886018135192539e-04 1.676677819528475943e-01
-2.226540367499999775e+03 3.357476233628964857e-01 -2.880839443054879299e-04 1.684442907994923577e-01
-2.225497979687499992e+03 3.373339897456231196e-01 -3.242511961784198728e-04 1.692230189449249467e-01
-2.224455591874999755e+03 3.389792239043521449e-01 -4.130319618007153616e-04 1.700049783947869819e-01
-2.223413204062499972e+03 3.406813402359417653e-01 -5.523650064436502749e-04 1.707902027902288844e-01
-2.222370816249999734e+03 3.424440395605076737e-01 -7.452678050328081887e-04 1.715790459017236813e-01
-2.221328428437499952e+03 3.442760534859134469e-01 -9.980682101878633836e-04 1.723727247316638733e-01
-2.220286040625000169e+03 3.461714951937497897e-01 -1.305745752270017629e-03 1.731708071956266914e-01
-2.219243652812499931e+03 3.481147929775889605e-01 -1.655836008217790537e-03 1.739717321395239935e-01
-2.218201265000000149e+03 3.500807358612634812e-01 -2.027083645756349271e-03 1.747735148434212960e-01
-2.217158877187499911e+03 3.520493479700736450e-01 -2.400878780174500043e-03 1.755754681036747200e-01
-2.216116489374999674e+03 3.540239362315966143e-01 -2.778723108289714739e-03 1.763785102088202550e-01
-2.215074101562500346e+03 3.559942548838343490e-01 -3.151276755411972288e-03 1.771821806379747788e-01
-2.214031713749999653e+03 3.579504278756911462e-01 -3.509472461328899586e-03 1.779860744357652236e-01
-2.212989325937499871e+03 3.598759229836710483e-01 -3.838983501124351889e-03 1.787890800705950189e-01
-2.211946938124999633e+03 3.617666452308425096e-01 -4.134855587677517541e-03 1.795916211509123728e-01
-2.210904550312499850e+03 3.636064006093321366e-01 -4.382405270827817445e-03 1.803929364060775919e-01
-2.209862162500000068e+03 3.653811835710713551e-01 -4.567141442201354783e-03 1.811932606311646987e-01
-2.208819774687499830e+03 3.670783738094307025e-01 -4.676362136897297198e-03 1.819926251788014371e-01
-2.207777386874999593e+03 3.686876429187503912e-01 -4.701955486026893061e-03 1.827899120357016627e-01
-2.206734999062499810e+03 3.702014680985323825e-01 -4.638052604565913103e-03 1.835842971973344895e-01
-2.205692611249999572e+03 3.716165407404050103e-01 -4.482446421315608442e-03 1.843752261040958740e-01
-2.204650223437499790e+03 3.729292658576697228e-01 -4.233316597673870453e-03 1.851618063423076666e-01
-2.203607835625000007e+03 3.741276321286675088e-01 -3.880622361533151311e-03 1.859430463216334151e-01
-2.202565447812499769e+03 3.752101564565779590e-01 -3.421623860818518402e-03 1.867195737105483977e-01
-2.201523059999999987e+03 3.761870191063701463e-01 -2.866521322370833499e-03 1.874913755591796072e-01
-2.200480672187499749e+03 3.770744143506129520e-01 -2.230518467743287589e-03 1.882589362968137559e-01
-2.199438284374999967e+03 3.778862745060984074e-01 -1.525260208766097362e-03 1.890233919296827880e-01
-2.198395896562499729e+03 3.786416876093091632e-01 -7.660178305914115346e-04 1.897866550245010941e-01
-2.197353508749999946e+03 3.793515192257580493e-01 3.689789914549800216e-05 1.905490008639234012e-01
-2.196311120937499709e+03 3.800300057480647808e-01 8.691463729499399223e-04 1.913103744164127429e-01
-2.195268733124999926e+03 3.806795375637366252e-01 1.728855902963208823e-03 1.920710260516023948e-01
-2.194226345312499689e+03 3.813117749116212152e-01 2.605859062879762461e-03 1.928317035586342709e-01
-2.193183957499999906e+03 3.819431566026300628e-01 3.486579958559189122e-03 1.935938457901376364e-01
-2.192141569687499668e+03 3.825829378350736332e-01 4.362425371947604297e-03 1.943577879250701357e-01
-2.191099181874999886e+03 3.832305215708537438e-01 5.232835565606700282e-03 1.951229480231192748e-01
-2.190056794062499648e+03 3.838890313642766006e-01 6.093836591466460922e-03 1.958888899415872353e-01
-2.189014406249999865e+03 3.845701947822065536e-01 6.930546256589979401e-03 1.966540181709663104e-01
-2.187972018437499628e+03 3.852893715471983338e-01 7.723824502457530237e-03 1.974164364285754814e-01
-2.186929630624999845e+03 3.860402571310730946e-01 8.476004484810393744e-03 1.981741481696115414e-01
-2.185887242812499153e+03 3.868135600038973831e-01 9.193663576277513044e-03 1.989257806568978382e-01
-2.184844854999999825e+03 3.875990390430331667e-01 9.885004470516250280e-03 1.996702989244671378e-01
-2.183802467187499587e+03 3.883979420395543558e-01 1.054869691776237628e-02 2.004076534618466909e-01
-2.182760079374999805e+03 3.892206495135906441e-01 1.117446791129016875e-02 2.011378936604064083e-01
-2.181717691562499567e+03 3.900653544953689433e-01 1.176456380940658041e-02 2.018612435595065757e-01
-2.180675303749999784e+03 3.909385497308768831e-01 1.230913187046853152e-02 2.025760226360306948e-01
-2.179632915937500002e+03 3.918335869736091492e-01 1.281356037783533061e-02 2.032816037934299103e-01
-2.178590528124999764e+03 3.927406601923881246e-01 1.328573316033288508e-02 2.039770160610901995e-01
-2.177548140312499982e+03 3.936551368402965712e-01 1.372681445019890978e-02 2.046605095333070556e-01
-2.176505752499999744e+03 3.945829410071567955e-01 1.413100962112629790e-02 2.053321446329977873e-01
-2.175463364687499961e+03 3.955245740423995460e-01 1.449807579261758878e-02 2.059920531146587352e-01
-2.174420976875000179e+03 3.964637754952841653e-01 1.484379826723681434e-02 2.066399955051051451e-01
-2.173378589062499941e+03 3.973804097948571146e-01 1.518725400424270761e-02 2.072754356266429676e-01
-2.172336201249999704e+03 3.982672288870633404e-01 1.553346909913910084e-02 2.078972686506023182e-01
-2.171293813437499921e+03 3.991143737744385911e-01 1.588861928128147694e-02 2.085036460031902128e-01
-2.170251425624999683e+03 3.999114995518239790e-01 1.626348539109039731e-02 2.090947760437457392e-01
-2.169209037812499901e+03 4.006613339667099427e-01 1.665548811062486645e-02 2.096707269146947938e-01
-2.168166649999999663e+03 4.013775332911407312e-01 1.705312953000571660e-02 2.102325891086410659e-01
-2.167124262187499880e+03 4.020715411511405768e-01 1.744422799672722124e-02 2.107799918074107215e-01
-2.166081874375000098e+03 4.027420660597804125e-01 1.782615757868143830e-02 2.113109593296279565e-01
-2.165039486562499860e+03 4.033944629275513782e-01 1.819529796616504297e-02 2.118263614275306128e-01
-2.163997098749999623e+03 4.040312654998653441e-01 1.854777340078531123e-02 2.123255247408606106e-01
-2.162954710937500295e+03 4.046480510649414497e-01 1.888738259876018843e-02 2.128081282690922060e-01
-2.161912323124999602e+03 4.052409290986490609e-01 1.922069807169676445e-02 2.132755120954614447e-01
-2.160869935312499820e+03 4.058208774973596777e-01 1.953791259535127278e-02 2.137282714491246238e-01
-2.159827547499999582e+03 4.063927020706075699e-01 1.983436155999899683e-02 2.141664737283602016e-01
-2.158785159687499799e+03 4.069642541992118390e-01 2.010385424466560114e-02 2.145909456414365202e-01
-2.157742771875000017e+03 4.075462873614849046e-01 2.033875779050949018e-02 2.150032534274231577e-01
-2.156700384062499779e+03 4.081549223127182158e-01 2.052547786432189908e-02 2.154046698249236225e-01
-2.155657996249999997e+03 4.088011481903988109e-01 2.065528566632641658e-02 2.157963273749285427e-01
-2.154615608437500214e+03 4.094860876024155050e-01 2.072874085420056342e-02 2.161790783784235948e-01
-2.153573220624999976e+03 4.102200726495379701e-01 2.073922511263869353e-02 2.165547872376327732e-01
-2.152530832812499739e+03 4.110195905949966533e-01 2.067239414826561872e-02 2.169245279556498707e-01
-2.151488444999999956e+03 4.118949626259162944e-01 2.051685945841624087e-02 2.172877659846665921e-01
-2.150446057187499719e+03 4.128475344652263734e-01 2.027360568963667772e-02 2.176456782629294651e-01
-2.149403669374999936e+03 4.138902528910571310e-01 1.993077670757700121e-02 2.179988213359851379e-01
-2.148361281562499698e+03 4.150289547886494290e-01 1.948078697642122159e-02 2.183463216168604337e-01
-2.147318893749999916e+03 4.162571878533486425e-01 1.892673256554464056e-02 2.186864918015087866e-01
-2.146276505937499223e+03 4.175614870984830085e-01 1.828436007654753517e-02 2.190204636007646866e-01
-2.145234118124999895e+03 4.189170241957120844e-01 1.757966528265059863e-02 2.193488209370643149e-01
-2.144191730312499658e+03 4.203171238859212400e-01 1.682113863917474028e-02 2.196724875363678386e-01
-2.143149342499999875e+03 4.217667960561458651e-01 1.600727199937702558e-02 2.199932318038045620e-01
-2.142106954687499638e+03 4.232598206496475668e-01 1.514259384484226319e-02 2.203102147864936522e-01
-2.141064566874999400e+03 4.247810977882132133e-01 1.423951106154305347e-02 2.206220876217047377e-01
-2.140022179062499617e+03 4.263102196551867284e-01 1.331612251426710948e-02 2.209276845337087292e-01
-2.138979791249999835e+03 4.278253322450370488e-01 1.239372283379537414e-02 2.212267093186748579e-01
-2.137937403437499142e+03 4.293054887851956991e-01 1.149582913149158406e-02 2.215204416021901435e-01
-2.136895015624999814e+03 4.307409078122424462e-01 1.063312798496132347e-02 2.218093310373594473e-01
-2.135852627812499577e+03 4.321141779073454092e-01 9.820986259495475754e-03 2.220923644115929407e-01
-2.134810239999999794e+03 4.334043932788421705e-01 9.080005933563409237e-03 2.223694031633198787e-01
-2.133767852187500011e+03 4.346006414423161934e-01 8.420857524658044782e-03 2.226403160671454329e-01
-2.132725464374999774e+03 4.357010151661328545e-01 7.849193252798080181e-03 2.229069917367900722e-01
-2.131683076562499991e+03 4.367315405601017164e-01 7.344677802658744134e-03 2.231723106773961518e-01
-2.130640688749999299e+03 4.376939870908338470e-01 6.903798896626925537e-03 2.234353967803193175e-01
-2.129598300937499516e+03 4.385899164756379420e-01 6.526605295996727556e-03 2.236970543000093292e-01
-2.128555913124999734e+03 4.394348158833216722e-01 6.199003375873205629e-03 2.239579920660525192e-01
-2.127513525312499951e+03 4.402424665173140794e-01 5.907426840917488764e-03 2.242183279351903369e-01
-2.126471137499999713e+03 4.410107918292808238e-01 5.653369747670547105e-03 2.244777813206586536e-01
-2.125428749687499931e+03 4.417329977564342647e-01 5.443577978097144734e-03 2.247363306395689375e-01
-2.124386361874999693e+03 4.424229251105830096e-01 5.267965503567713023e-03 2.249958538529980290e-01
-2.123343974062499910e+03 4.431049853685408157e-01 5.101012792030732920e-03 2.252557945703362874e-01
-2.122301586250000128e+03 4.437936490281209623e-01 4.926077371797758439e-03 2.255150784106548789e-01
-2.121259198437499890e+03 4.444969370831470257e-01 4.732578277221090139e-03 2.257724232518508456e-01
-2.120216810624999653e+03 4.452185863611292094e-01 4.513788521139761901e-03 2.260263281398812996e-01
-2.119174422812499870e+03 4.459562631566389990e-01 4.271309418810565264e-03 2.262764309968520460e-01
-2.118132035000000087e+03 4.467015572326648032e-01 4.009317148444951732e-03 2.265206116334052000e-01
-2.117089647187499850e+03 4.474486630633801587e-01 3.730965636948540068e-03 2.267575408971700957e-01
-2.116047259375000067e+03 4.481811708816396123e-01 3.447512035605356569e-03 2.269846248359330410e-01
-2.115004871562499829e+03 4.488881896065756716e-01 3.165081381900762894e-03 2.271994689611961382e-01
-2.113962483750000047e+03 4.495598924393414686e-01 2.890909058758804780e-03 2.274007653452413402e-01
-2.112920095937499809e+03 4.501910174014319699e-01 2.628752518763083097e-03 2.275877406051223240e-01
-2.111877708124999572e+03 4.507888439960401894e-01 2.372072982606551923e-03 2.277607546063700750e-01
-2.110835320312500244e+03 4.513557215210325935e-01 2.117523402651777867e-03 2.279192961812760432e-01
-2.109792932499999552e+03 4.518923490154663769e-01 1.863674483849721633e-03 2.280629964467734416e-01
-2.108750544687499769e+03 4.523901003869189585e-01 1.618007555547741790e-03 2.281912773587836119e-01
-2.107708156874999986e+03 4.528304950636947712e-01 1.394507384303541372e-03 2.283018682207663408e-01
-2.106665769062499749e+03 4.531980660966030694e-01 1.207798885057135597e-03 2.283943414575033137e-01
-2.105623381249999966e+03 4.535011115081840072e-01 1.051736158787004542e-03 2.284697822632073827e-01
-2.104580993437499728e+03 4.537456622408790885e-01 9.198660207330720297e-04 2.285279766102384091e-01
-2.103538605624999946e+03 4.539465238847449902e-01 7.998498312533418135e-04 2.285701652938629258e-01
-2.102496217812500163e+03 4.541300941592321672e-01 6.659627687160738461e-04 2.285966907383586155e-01
-2.101453829999999471e+03 4.543135122335402731e-01 5.022841822713351549e-04 2.286081681128129539e-01
-2.100411442187499688e+03 4.545023440291014460e-01 3.043402791586828811e-04 2.286051344727638712e-01
-2.099369054374999905e+03 4.547027736225589534e-01 6.894456449937349726e-05 2.285890932244292184e-01
-2.098326666562499668e+03 4.549191840815300369e-01 -2.060259698960613395e-04 2.285611709369003708e-01
-2.097284278749999885e+03 4.551709460160440202e-01 -5.369237983455271875e-04 2.285228887156905975e-01
-2.096241890937499647e+03 4.554774278351665373e-01 -9.413329556163430208e-04 2.284751466155811594e-01
-2.095199503124999865e+03 4.558439945625717415e-01 -1.423815198048624091e-03 2.284183493992073821e-01
-2.094157115312500082e+03 4.562689924739612435e-01 -1.984699447618158610e-03 2.283515096793287957e-01
-2.093114727499999390e+03 4.567572687044842428e-01 -2.630769513278217921e-03 2.282736649143380647e-01
-2.092072339687499607e+03 4.573075297828022578e-01 -3.362279714540586124e-03 2.281840463821588894e-01
-2.091029951874999824e+03 4.579264661897576305e-01 -4.183623481305653348e-03 2.280838144874122175e-01
-2.089987564062499587e+03 4.586125480873770588e-01 -5.094122139658652237e-03 2.279725434018660679e-01
-2.088945176249999804e+03 4.593378402148696749e-01 -6.069622892411478260e-03 2.278483232558176086e-01
-2.087902788437500021e+03 4.600939618561296629e-01 -7.100231697328832081e-03 2.277119088483740006e-01
-2.086860400624999784e+03 4.608662571050953227e-01 -8.172307960938240620e-03 2.275627813374889175e-01
-2.085818012812499546e+03 4.616257016241988587e-01 -9.261111197539410866e-03 2.273987702164960434e-01
-2.084775624999999764e+03 4.623443960790862839e-01 -1.034103999604161356e-02 2.272187104249266121e-01
-2.083733237187499981e+03 4.630049884959811513e-01 -1.139339058571224583e-02 2.270232900834706080e-01
-2.082690849374999743e+03 4.635931872654452945e-01 -1.240247899491441798e-02 2.268132169294851674e-01
-2.081648461562499506e+03 4.640809875370018323e-01 -1.334224249897869932e-02 2.265875036563005929e-01
-2.080606073749999723e+03 4.644352838337413303e-01 -1.418106295856359604e-02 2.263453957466994571e-01
-2.079563685937499940e+03 4.646533567692617828e-01 -1.491369226362861469e-02 2.260881571076953089e-01
-2.078521298124999703e+03 4.647411229115230302e-01 -1.554478247119575954e-02 2.258164183286216209e-01
-2.077478910312499920e+03 4.647029221429714863e-01 -1.607927411188217470e-02 2.255298808962171442e-01
-2.076436522499999683e+03 4.645474938182408975e-01 -1.652502447275073366e-02 2.252289859872619315e-01
-2.075394134687499900e+03 4.642750202012371763e-01 -1.688055691469788830e-02 2.249145656359513301e-01
-2.074351746875000117e+03 4.639047249878298640e-01 -1.716012249509079463e-02 2.245891154447303140e-01
-2.073309359062499425e+03 4.634676118765715946e-01 -1.739394087442163589e-02 2.242530375656103525e-01
-2.072266971249999642e+03 4.629850735822950702e-01 -1.760075929838636130e-02 2.239076683616667840e-01
-2.071224583437499859e+03 4.624684400546285601e-01 -1.778964166919958304e-02 2.235541491051995233e-01
-2.070182195625000077e+03 4.619251558807810354e-01 -1.796690534662082062e-02 2.231930431344450461e-01
-2.069139807812499839e+03 4.613661535914967970e-01 -1.814313302949843026e-02 2.228245253959912353e-01
-2.068097420000000056e+03 4.607969660982451088e-01 -1.832660308743236724e-02 2.224472182217853422e-01
-2.067055032187499819e+03 4.602167437884752133e-01 -1.851635719824113943e-02 2.220611719905848935e-01
-2.066012644375000036e+03 4.596511671302976332e-01 -1.873229323499415663e-02 2.216692874383781597e-01
-2.064970256562499799e+03 4.591224939001875560e-01 -1.899296314701184180e-02 2.212734316354620367e-01
-2.063927868750000016e+03 4.586444163585209899e-01 -1.931066025300285510e-02 2.208743235080063427e-01
-2.062885480937500233e+03 4.582194667465200322e-01 -1.968976694324088561e-02 2.204710422322988528e-01
-2.061843093124999541e+03 4.578520244978220854e-01 -2.013573891794631643e-02 2.200630493914547126e-01
-2.060800705312499758e+03 4.575332969831480412e-01 -2.063760501661738786e-02 2.196514444795451548e-01
-2.059758317499999976e+03 4.572756268665166823e-01 -2.120463436685466468e-02 2.192377841313835618e-01
-2.058715929687500193e+03 4.570943654144503654e-01 -2.185142993326768049e-02 2.188224498072040836e-01
-2.057673541874999955e+03 4.570022529113111354e-01 -2.258621377440922853e-02 2.184077106737011276e-01
-2.056631154062499718e+03 4.570096654615996012e-01 -2.341765373403107559e-02 2.179944355120499166e-01
-2.055588766249999935e+03 4.571044735255326286e-01 -2.433784012741433550e-02 2.175805005171313755e-01
-2.054546378437499698e+03 4.572677137316504270e-01 -2.532934585437399480e-02 2.171651294713253522e-01
-2.053503990624999915e+03 4.574772336116053606e-01 -2.637231526180043237e-02 2.167471651766562923e-01
-2.052461602812499677e+03 4.577175318691730221e-01 -2.745250427950366931e-02 2.163259781281145488e-01
-2.051419214999999895e+03 4.579688173223079306e-01 -2.855126676021001175e-02 2.159009884540284974e-01
-2.050376827187500112e+03 4.582163926900255091e-01 -2.965422928475942854e-02 2.154720276668664614e-01
-2.049334439374999420e+03 4.584449704452548957e-01 -3.074683692016828146e-02 2.150387302453014293e-01
-2.048292051562499637e+03 4.586270788295519485e-01 -3.180589899176227558e-02 2.145989409652084290e-01
-2.047249663750000082e+03 4.587512955635086320e-01 -3.282271295467709821e-02 2.141512999897290659e-01
-2.046207275937499617e+03 4.588174338075988179e-01 -3.379691342728417813e-02 2.136959064679328224e-01
-2.045164888124999834e+03 4.588237627532797402e-01 -3.472486114188083617e-02 2.132337176607770335e-01
-2.044122500312499596e+03 4.587766172596027259e-01 -3.561193310605446222e-02 2.127652156984117249e-01
-2.043080112499999814e+03 4.586807614392751087e-01 -3.646387763904373330e-02 2.122899110310026982e-01
-2.042037724687500031e+03 4.585325772867621108e-01 -3.727678978501886009e-02 2.118079468750825867e-01
-2.040995336874999566e+03 4.583217020870773428e-01 -3.804090156060564026e-02 2.113190201534696777e-01
-2.039952949062499783e+03 4.580457654929748768e-01 -3.875537577708294823e-02 2.108223637130601513e-01
-2.038910561249999546e+03 4.577078292089492018e-01 -3.942311607111856353e-02 2.103180585139464431e-01
-2.037868173437499536e+03 4.573082568000691461e-01 -4.004731666405898782e-02 2.098046818324559859e-01
-2.036825785624999753e+03 4.568322667928922387e-01 -4.061529912907568818e-02 2.092811657719965968e-01
-2.035783397812499516e+03 4.562825931468189045e-01 -4.112675486299309513e-02 2.087490257730487686e-01
-2.034741009999999733e+03 4.556774906062293629e-01 -4.159514953508018642e-02 2.082106598536022923e-01
-2.033698622187499268e+03 4.550351983107694398e-01 -4.203633386314925557e-02 2.076672842589032120e-01
-2.032656234374999485e+03 4.543607747863532831e-01 -4.245683603092650221e-02 2.071181721335805526e-01
-2.031613846562499702e+03 4.536558338616188402e-01 -4.285928218909897114e-02 2.065628186996890658e-01
-2.030571458749999238e+03 4.529428231125215421e-01 -4.326298514891149805e-02 2.060028031966034123e-01
-2.029529070937499455e+03 4.522260393255444488e-01 -4.367048570942945462e-02 2.054390028612674002e-01
-2.028486683124999900e+03 4.515039205410034118e-01 -4.408077146543105257e-02 2.048711412313735103e-01
-2.027444295312499662e+03 4.507898242651130483e-01 -4.450562124588147012e-02 2.043000182330559078e-01
-2.026401907499999879e+03 4.500933220514464761e-01 -4.495527005893737438e-02 2.037252883132324721e-01
-2.025359519687499869e+03 4.494275301886044294e-01 -4.544213944075609080e-02 2.031472936847613098e-01
-2.024317131875000086e+03 4.487989369443921572e-01 -4.597347793896335022e-02 2.025656552875306216e-01
-2.023274744062499849e+03 4.482022463560664249e-01 -4.654676406215423057e-02 2.019789775516988573e-01
-2.022232356250000066e+03 4.476362382847442478e-01 -4.716129331429247395e-02 2.013869826013477138e-01
-2.021189968437500056e+03 4.470944147369970700e-01 -4.780956288276687338e-02 2.007901639133231331e-01
-2.020147580624999819e+03 4.465827415691899227e-01 -4.849735748675784719e-02 2.001886116518462044e-01
-2.019105192812500036e+03 4.461074074509975285e-01 -4.923159766368278428e-02 1.995819608017902203e-01
-2.018062805000000253e+03 4.456496273632989391e-01 -4.999524076209602153e-02 1.989693371896501528e-01
-2.017020417187499788e+03 4.451897282356603869e-01 -5.076907385215809893e-02 1.983505004684320561e-01
-2.015978029375000006e+03 4.447029591914133384e-01 -5.153165519223581320e-02 1.977237805913975854e-01
-2.014935641562499768e+03 4.441732693778522867e-01 -5.226703297214035926e-02 1.970891249466996398e-01
-2.013893253749999985e+03 4.435981058077001493e-01 -5.297243497252907690e-02 1.964466465380487192e-01
-2.012850865937499975e+03 4.429837606703070918e-01 -5.365312909398570890e-02 1.957968571947395209e-01
-2.011808478124999738e+03 4.423348413043266536e-01 -5.431151988335754244e-02 1.951408516123302184e-01
-2.010766090312499955e+03 4.416573258248384093e-01 -5.495125463827518764e-02 1.944797929644181411e-01
-2.009723702499999490e+03 4.409670191023863373e-01 -5.558441613064928760e-02 1.938155478455951819e-01
-2.008681314687499707e+03 4.402594712923021403e-01 -5.620564344516981031e-02 1.931485608874833337e-01
-2.007638926875000152e+03 4.395267302710162416e-01 -5.680467933741533554e-02 1.924799914701294246e-01
-2.006596539062499915e+03 4.387790715092257932e-01 -5.738640519028256198e-02 1.918125707616412656e-01
-2.005554151249999904e+03 4.380394583843950085e-01 -5.796773259798977673e-02 1.911493524702912727e-01
-2.004511763437499667e+03 4.373136442644198763e-01 -5.855182477997203372e-02 1.904916380942038856e-01
-2.003469375624999884e+03 4.366126856164436743e-01 -5.914832589016454784e-02 1.898401366616742358e-01
-2.002426987812500101e+03 4.359494979781413093e-01 -5.976729908483296300e-02 1.891962824070613225e-01
-2.001384599999999637e+03 4.353321429970729017e-01 -6.041415588466019643e-02 1.885614053616049834e-01
-2.000342212187499854e+03 4.347658328916856330e-01 -6.109417608250283099e-02 1.879354707329385643e-01
-1.999299824374999844e+03 4.342564126011639880e-01 -6.181296119424580654e-02 1.873185988002469271e-01
-1.998257436562500061e+03 4.338099226490813587e-01 -6.257554407418126907e-02 1.867112950632682233e-01
-1.997215048749999823e+03 4.334398752527506282e-01 -6.339286515449986392e-02 1.861148638269653210e-01
-1.996172660937499813e+03 4.331526259101584064e-01 -6.426821546017684461e-02 1.855308454103998805e-01
-1.995130273124999803e+03 4.329417900595786128e-01 -6.519552183402316237e-02 1.849590811295913628e-01
-1.994087885312499566e+03 4.328111174672825689e-01 -6.617902478822564050e-02 1.843993246897090432e-01
-1.993045497499999556e+03 4.327599043639042686e-01 -6.721760777084019589e-02 1.838517868509798037e-01
-1.992003109687499773e+03 4.327773890678571767e-01 -6.830077030221744228e-02 1.833163315322235420e-01
-1.990960721874999763e+03 4.328626526943930020e-01 -6.942745511920288271e-02 1.827930176605457313e-01
-1.989918334062499525e+03 4.330211357643921621e-01 -7.060158383691432504e-02 1.822826113582859398e-01
-1.988875946249999515e+03 4.332367167818761966e-01 -7.180906640732022395e-02 1.817840940083075008e-01
-1.987833558437499732e+03 4.334895931520674761e-01 -7.303023661007172762e-02 1.812973939453454419e-01
-1.986791170624999950e+03 4.337863528847651362e-01 -7.426942563248080387e-02 1.808236491027146176e-01
-1.985748782812499485e+03 4.341310709312501959e-01 -7.552974704814154061e-02 1.803633440030251167e-01
-1.984706394999999702e+03 4.345145161985772275e-01 -7.680361228848626987e-02 1.799156542648538137e-01
-1.983664007187499465e+03 4.349315446337014279e-01 -7.808576239907655259e-02 1.794806358578610594e-01
-1.982621619374999909e+03 4.353783598168607938e-01 -7.937251238868552050e-02 1.790582339505151221e-01
-1.981579231562499672e+03 4.358461602883091368e-01 -8.065704185151896521e-02 1.786474528000676354e-01
-1.980536843749999662e+03 4.363336099677053159e-01 -8.193802841601258158e-02 1.782482971675144190e-01
-1.979494455937499879e+03 4.368353878777921917e-01 -8.321133733791546971e-02 1.778601884708359282e-01
-1.978452068125000096e+03 4.373475285711588834e-01 -8.447375991425520869e-02 1.774827474863629462e-01
-1.977409680312499631e+03 4.378602171587716030e-01 -8.571818009333068145e-02 1.771146080948138024e-01
-1.976367292499999849e+03 4.383720080443980205e-01 -8.694335084300851280e-02 1.767556644370968932e-01
-1.975324904687500066e+03 4.388905372142181682e-01 -8.815623697811811321e-02 1.764062530703323084e-01
-1.974282516875000056e+03 4.394024438808635247e-01 -8.934353073170782367e-02 1.760663459776675155e-01
-1.973240129062499818e+03 4.398981396490522222e-01 -9.049702965503109153e-02 1.757352482600245402e-01
-1.972197741249999808e+03 4.403908148452515547e-01 -9.162711932691498806e-02 1.754143753301645736e-01
-1.971155353437500025e+03 4.408739893681732358e-01 -9.272740435472101583e-02 1.751036970863347197e-01
-1.970112965625000015e+03 4.413562322958924922e-01 -9.380393905374498353e-02 1.748044940955686966e-01
-1.969070577812499778e+03 4.418530907009802222e-01 -9.487144711773862205e-02 1.745171854565641667e-01
-1.968028189999999768e+03 4.423600634371159246e-01 -9.592618451969667226e-02 1.742413943213082517e-01
-1.966985802187499985e+03 4.428696417989727019e-01 -9.696045367047947949e-02 1.739772166629418026e-01
-1.965943414374999975e+03 4.434042286431648661e-01 -9.799221535149645057e-02 1.737268910875560679e-01
-1.964901026562499737e+03 4.439803793001412258e-01 -9.903714437913853363e-02 1.734908689016043115e-01
-1.963858638749999955e+03 4.445862736484748057e-01 -1.000861155011813358e-01 1.732677981567760650e-01
-1.962816250937499717e+03 4.452167490198924993e-01 -1.011314398848191937e-01 1.730589438671242264e-01
-1.961773863124999707e+03 4.458765487901188429e-01 -1.021751300920195477e-01 1.728656854452756964e-01
-1.960731475312499924e+03 4.465529301094391390e-01 -1.032066606476010756e-01 1.726869135085268292e-01
-1.959689087499999914e+03 4.472397301415971249e-01 -1.042213805947937721e-01 1.725218680243377212e-01
-1.958646699687500131e+03 4.479422962218742033e-01 -1.052255151224638641e-01 1.723701059299128091e-01
-1.957604311875000349e+03 4.486582215696132137e-01 -1.062175899821165420e-01 1.722311562168807597e-01
-1.956561924062499884e+03 4.493845528650977639e-01 -1.071936089411897469e-01 1.721055437062351812e-01
-1.955519536250000101e+03 4.501214872842687620e-01 -1.081545386463402120e-01 1.719928834928250438e-01
-1.954477148437499864e+03 4.508784962160617971e-01 -1.091104383920087767e-01 1.718928798606826625e-01
-1.953434760624999853e+03 4.516667452248389059e-01 -1.100713233341464592e-01 1.718061112822914793e-01
-1.952392372812500071e+03 4.524876890050988920e-01 -1.110392562513322912e-01 1.717322778315270027e-01
-1.951349984999999833e+03 4.533256224539525259e-01 -1.120016289334409276e-01 1.716698243522683520e-01
-1.950307597187500050e+03 4.541670990915703809e-01 -1.129455859236768722e-01 1.716184521253263373e-01
-1.949265209374999586e+03 4.549985402501579568e-01 -1.138592928480465782e-01 1.715772800460873826e-01
-1.948222821562499803e+03 4.558088711996958198e-01 -1.147339142768467324e-01 1.715451851663179206e-01
-1.947180433750000020e+03 4.565882665542303487e-01 -1.155614577665751708e-01 1.715212503522889897e-01
-1.946138045937499555e+03 4.573264107486889607e-01 -1.163352779718146296e-01 1.715036286254880138e-01
-1.945095658124999773e+03 4.580123003485971345e-01 -1.170490904444129177e-01 1.714899436007724376e-01
-1.944053270312499535e+03 4.586422587670648254e-01 -1.177015427708549694e-01 1.714790195760076130e-01
-1.943010882499999752e+03 4.592193286495417914e-01 -1.182960065317227583e-01 1.714706787633535623e-01
-1.941968494687499970e+03 4.597506448416319169e-01 -1.188372574220370875e-01 1.714661052662612151e-01
-1.940926106874999505e+03 4.602464759164758279e-01 -1.193354853381985436e-01 1.714653378899718139e-01
-1.939883719062499722e+03 4.607182240916528615e-01 -1.198006498316732810e-01 1.714691057969530696e-01
-1.938841331249999712e+03 4.611764307168703114e-01 -1.202430694775083325e-01 1.714775225236867262e-01
-1.937798943437499474e+03 4.616314568553703257e-01 -1.206715991205184885e-01 1.714913502949347301e-01
-1.936756555624999919e+03 4.620908558396037424e-01 -1.210919910879704187e-01 1.715114984158643829e-01
-1.935714167812499909e+03 4.625691272837381129e-01 -1.215170700660889308e-01 1.715388118375725801e-01
-1.934671779999999899e+03 4.630672517487521844e-01 -1.219498865163748391e-01 1.715722508823120662e-01
-1.933629392187499661e+03 4.635882837441849258e-01 -1.223940296128532834e-01 1.716115465482302704e-01
-1.932587004374999651e+03 4.641412208896852354e-01 -1.228577612994438822e-01 1.716570673039160000e-01
-1.931544616562499868e+03 4.647539086567653577e-01 -1.233662153962070407e-01 1.717101719687707806e-01
-1.930502228749999404e+03 4.654300483552222811e-01 -1.239248522198780345e-01 1.717699710919022293e-01
-1.929459840937499621e+03 4.661627048579907728e-01 -1.245284542211049228e-01 1.718356022719950693e-01
-1.928417453124999838e+03 4.669470228313957194e-01 -1.251723781109596867e-01 1.719069547181394375e-01
-1.927375065312499828e+03 4.677669704283753949e-01 -1.258440088764067044e-01 1.719822939362764813e-01
-1.926332677499999818e+03 4.686149301620239349e-01 -1.265368110233288657e-01 1.720610712371167528e-01
-1.925290289687499808e+03 4.694962398625712741e-01 -1.272545686088074335e-01 1.721440707568979156e-01
-1.924247901874999798e+03 4.704060982766599119e-01 -1.279948547981989704e-01 1.722301015912340305e-01
-1.923205514062499788e+03 4.713296383581181415e-01 -1.287465592239225298e-01 1.723172748227359552e-01
-1.922163126250000005e+03 4.722496530730294628e-01 -1.294954026775141931e-01 1.724041082030277894e-01
-1.921120738437499995e+03 4.731624368358491317e-01 -1.302400752556621688e-01 1.724894045653248831e-01
-1.920078350624999757e+03 4.740600080796941174e-01 -1.309753697326020427e-01 1.725717730631849411e-01
-1.919035962812499974e+03 4.749461203883734717e-01 -1.317013803198456290e-01 1.726530617197420403e-01
-1.917993574999999510e+03 4.758294099490248397e-01 -1.324212834020162266e-01 1.727360213016482793e-01
-1.916951187187499727e+03 4.767129922492082117e-01 -1.331365316741473515e-01 1.728214916752646990e-01
-1.915908799374999944e+03 4.775931957256871474e-01 -1.338438491143819631e-01 1.729092809908387152e-01
-1.914866411562499707e+03 4.784678684433475992e-01 -1.345420342596135299e-01 1.729989097044287716e-01
-1.913824023750000151e+03 4.793508286879666347e-01 -1.352410648310109209e-01 1.730923017029460109e-01
-1.912781635937499914e+03 4.802320894876668245e-01 -1.359339351129242868e-01 1.731879566562358752e-01
-1.911739248124999904e+03 4.810828611669526467e-01 -1.365975154549417536e-01 1.732830243557474392e-01
-1.910696860312500121e+03 4.818963859454902798e-01 -1.372231755243260853e-01 1.733784440326714416e-01
-1.909654472499999656e+03 4.826829619454279241e-01 -1.378187434568778069e-01 1.734754608812210663e-01
-1.908612084687499873e+03 4.834559246116000297e-01 -1.383958892144386832e-01 1.735749146321669545e-01
-1.907569696874999863e+03 4.842361605539448055e-01 -1.389709936993580586e-01 1.736790674028109993e-01
-1.906527309062500080e+03 4.850275216435500081e-01 -1.395465452367649350e-01 1.737886009572027490e-01
-1.905484921249999843e+03 4.858344129955932678e-01 -1.401208742908994220e-01 1.739065782917738334e-01
-1.904442533437499833e+03 4.866611429877863992e-01 -1.406946108058556022e-01 1.740348543842896445e-01
-1.903400145624999823e+03 4.875121969970162561e-01 -1.412678993864266985e-01 1.741756138018228928e-01
-1.902357757812499585e+03 4.884098574297027207e-01 -1.418576605571183757e-01 1.743315745218109725e-01
-1.901315369999999803e+03 4.893708829682864581e-01 -1.424787013205724151e-01 1.745037209339667106e-01
-1.900272982187499792e+03 4.903976793585097527e-01 -1.431339399240598997e-01 1.746917870586118249e-01
-1.899230594374999782e+03 4.914878559984687811e-01 -1.438239035877424687e-01 1.748943051364971746e-01
-1.898188206562500000e+03 4.926427925942736818e-01 -1.445474034345563819e-01 1.751125599421639034e-01
-1.897145818749999535e+03 4.938493774531294567e-01 -1.452917788524481502e-01 1.753463164373110506e-01
-1.896103430937499752e+03 4.950968727868536590e-01 -1.460454559815662634e-01 1.755959926743497213e-01
-1.895061043124999969e+03 4.963702085470612091e-01 -1.467925106731962082e-01 1.758620140039919844e-01
-1.894018655312499504e+03 4.976667316120746420e-01 -1.475287891091559833e-01 1.761451298883694450e-01
-1.892976267499999722e+03 4.989808561865264336e-01 -1.482505122764615768e-01 1.764444321954982409e-01
-1.891933879687499712e+03 5.003087591023736014e-01 -1.489552197035867442e-01 1.767592352144823353e-01
-1.890891491874999929e+03 5.016526528768117110e-01 -1.496457867731821323e-01 1.770891952302306172e-01
-1.889849104062499919e+03 5.030172732399481594e-01 -1.503252736654489830e-01 1.774351576305869260e-01
-1.888806716249999681e+03 5.043868163691704876e-01 -1.509803479614255650e-01 1.777958821310204052e-01
-1.887764328437499898e+03 5.057483457288264317e-01 -1.516005310442258835e-01 1.781701354312384133e-01
-1.886721940625000116e+03 5.070982538792833116e-01 -1.521816036877863265e-01 1.785582299937547579e-01
-1.885679552812499651e+03 5.084428525405297883e-01 -1.527270278773577294e-01 1.789616092844946715e-01
-1.884637164999999868e+03 5.097996917329508104e-01 -1.532497719136996506e-01 1.793825883933186927e-01
-1.883594777187499631e+03 5.111860600441715530e-01 -1.537636471329667798e-01 1.798229149285347217e-01
-1.882552389374999848e+03 5.126070933130686402e-01 -1.542725152345842954e-01 1.802832256118122589e-01
-1.881510001562499838e+03 5.140681132064501835e-01 -1.547800901781619665e-01 1.807643303172721538e-01
-1.880467613749999600e+03 5.155754505271618049e-01 -1.552934192354668008e-01 1.812658733020380830e-01
-1.879425225937499818e+03 5.171421231803342566e-01 -1.558239407165311896e-01 1.817886512157546874e-01
-1.878382838125000035e+03 5.187703323349019957e-01 -1.563728063648281152e-01 1.823332003172754290e-01
-1.877340450312499570e+03 5.204504917255295959e-01 -1.569299416873680686e-01 1.828997683561283671e-01
-1.876298062499999787e+03 5.221771912087048717e-01 -1.574870178955102007e-01 1.834898295721927863e-01
-1.875255674687500004e+03 5.239529524620761824e-01 -1.580461212059824094e-01 1.841036116261191569e-01
-1.874213286874999540e+03 5.257684501458878001e-01 -1.585986323778160456e-01 1.847407500313071882e-01
-1.873170899062499757e+03 5.276225522076009034e-01 -1.591421166600284487e-01 1.854018927908390735e-01
-1.872128511249999974e+03 5.295092847911969658e-01 -1.596701607867278272e-01 1.860872552117388279e-01
-1.871086123437499964e+03 5.314215868323558523e-01 -1.601755135057287838e-01 1.867969320261285704e-01
-1.870043735624999954e+03 5.333703165354386488e-01 -1.606647617053593990e-01 1.875330759711981710e-01
-1.869001347812499716e+03 5.353691214232023654e-01 -1.611462750519461473e-01 1.882983458097442497e-01
-1.867958959999999934e+03 5.374202757762631677e-01 -1.616216866757157200e-01 1.890930644469352440e-01
-1.866916572187500151e+03 5.395176548821138951e-01 -1.620860042852447780e-01 1.899166696602914428e-01
-1.865874184375000368e+03 5.416603063893582481e-01 -1.625378040028969406e-01 1.907693995390003783e-01
-1.864831796562499903e+03 5.438354901806650155e-01 -1.629652281772545619e-01 1.916507973146086286e-01
-1.863789408750000121e+03 5.460402537883815022e-01 -1.633657655848064771e-01 1.925606389771254701e-01
-1.862747020937499883e+03 5.482642177194722022e-01 -1.637313132398585946e-01 1.934977931032617338e-01
-1.861704633124999873e+03 5.505078502120157591e-01 -1.640621993537680345e-01 1.944623343044943331e-01
-1.860662245312500090e+03 5.527687942415944189e-01 -1.643556357261820589e-01 1.954544816234710380e-01
-1.859619857499999853e+03 5.550247718831242683e-01 -1.645941450267884021e-01 1.964718142549588265e-01
-1.858577469687500070e+03 5.572777935444268582e-01 -1.647794830106666941e-01 1.975144548390690424e-01
-1.857535081874999605e+03 5.595160951318657316e-01 -1.649023489908611750e-01 1.985811727216958977e-01
-1.856492694062499822e+03 5.617436507757737063e-01 -1.649662858463406268e-01 1.996721897092237075e-01
-1.855450306250000040e+03 5.639628997808660005e-01 -1.649707510477005368e-01 2.007890042314749990e-01
-1.854407918437499802e+03 5.661903248910263864e-01 -1.649254421919717217e-01 2.019350415072748983e-01
-1.853365530624999792e+03 5.684364754926444219e-01 -1.648353761768972248e-01 2.031130934173226432e-01
-1.852323142812499555e+03 5.707107699002547108e-01 -1.647056810146105277e-01 2.043253188277607546e-01
-1.851280754999999772e+03 5.730273598795965206e-01 -1.645470583925126573e-01 2.055734584479971538e-01
-1.850238367187499989e+03 5.754094350450724704e-01 -1.643777083172969500e-01 2.068600226973742184e-01
-1.849195979374999524e+03 5.778870184740787508e-01 -1.642200157176819386e-01 2.081888606390916441e-01
-1.848153591562499741e+03 5.804661799569594827e-01 -1.640760307538510765e-01 2.095620022282048966e-01
-1.847111203749999731e+03 5.831735810134998088e-01 -1.639642995296904937e-01 2.109835363991606483e-01
-1.846068815937499494e+03 5.860316873175154262e-01 -1.639007965767533825e-01 2.124567382979720698e-01
-1.845026428124999711e+03 5.890435120310114625e-01 -1.638840981405707553e-01 2.139838554616169952e-01
-1.843984040312499928e+03 5.922198522419253042e-01 -1.639173836112600702e-01 2.155687359923930679e-01
-1.842941652499999918e+03 5.955543046904840931e-01 -1.639959573249311908e-01 2.172105310733520311e-01
-1.841899264687499681e+03 5.990404594157109353e-01 -1.641116631318380037e-01 2.189101194491643310e-01
-1.840856876874999671e+03 6.026648947673891588e-01 -1.642516644190498698e-01 2.206672228779556211e-01
-1.839814489062499888e+03 6.064220298491939110e-01 -1.644095809683968901e-01 2.224822492116708683e-01
-1.838772101249999878e+03 6.103108830333319190e-01 -1.645790301779312959e-01 2.243579230906912469e-01
-1.837729713437499640e+03 6.143434209487241837e-01 -1.647636460737248731e-01 2.262984479450238229e-01
-1.836687325624999630e+03 6.185284820160701358e-01 -1.649662899284067841e-01 2.283068542013907132e-01
-1.835644937812499847e+03 6.228512661737682921e-01 -1.651724369112922142e-01 2.303830028625118431e-01
-1.834602549999999837e+03 6.272939125950740547e-01 -1.653651263369486646e-01 2.325264476433308025e-01
-1.833560162187499600e+03 6.318429510578071895e-01 -1.655299440869248684e-01 2.347376813731677225e-01
-1.832517774374999817e+03 6.364840136084848332e-01 -1.656479356051028806e-01 2.370190259032841362e-01
-1.831475386562499580e+03 6.412152983284830077e-01 -1.657115707665877125e-01 2.393733755511702754e-01
-1.830432998749999570e+03 6.460390898321064501e-01 -1.657159180179119395e-01 2.418043706706307361e-01
-1.829390610937499559e+03 6.509344087517009436e-01 -1.656356838610727744e-01 2.443141833235810967e-01
-1.828348223124999777e+03 6.558888936483361354e-01 -1.654552428754836602e-01 2.469044511069188319e-01
-1.827305835312499767e+03 6.608768737909038737e-01 -1.651530663965864176e-01 2.495730858079722170e-01
-1.826263447499999984e+03 6.658549157200074342e-01 -1.646878206198873484e-01 2.523190297728454823e-01
-1.825221059687499746e+03 6.708043874378711857e-01 -1.640354969836858579e-01 2.551449965312919677e-01
-1.824178671874999736e+03 6.757152900008922547e-01 -1.631774753581675674e-01 2.580553356044237301e-01
-1.823136284062499726e+03 6.805908252345146403e-01 -1.621108898341973859e-01 2.610530929098906494e-01
-1.822093896250000171e+03 6.854487733715469711e-01 -1.608473889119365619e-01 2.641413642069032064e-01
-1.821051508437499933e+03 6.903012779246334718e-01 -1.593914081535223182e-01 2.673240340399158921e-01
-1.820009120624999923e+03 6.951910896968044318e-01 -1.577659063378465676e-01 2.706110857073726894e-01
-1.818966732812500140e+03 7.001298161575407741e-01 -1.559690893823183488e-01 2.740092987727090201e-01
-1.817924344999999676e+03 7.051392915686991447e-01 -1.540097401936733057e-01 2.775252690512363674e-01
-1.816881957187499893e+03 7.102530552599622959e-01 -1.519065713941170903e-01 2.811664732393008292e-01
-1.815839569375000110e+03 7.155142302633995532e-01 -1.496814134391079576e-01 2.849436511562023489e-01
-1.814797181562500100e+03 7.209562040510248959e-01 -1.473460016287341801e-01 2.888677483378819799e-01
-1.813754793750000090e+03 7.266110638597665927e-01 -1.449106312888299164e-01 2.929497628808825915e-01
-1.812712405937499852e+03 7.324963405370618075e-01 -1.423796274944073292e-01 2.971963346201866862e-01
-1.811670018124999842e+03 7.386178620845805787e-01 -1.397513725123480655e-01 3.016112367551810336e-01
-1.810627630312500060e+03 7.449829583350208173e-01 -1.370300026814534611e-01 3.061960796843543609e-01
-1.809585242499999822e+03 7.516087783475154938e-01 -1.342269975505565038e-01 3.109537211220289032e-01
-1.808542854687499812e+03 7.585088660844854225e-01 -1.313494123821485338e-01 3.158874315958982160e-01
-1.807500466874999802e+03 7.657171764740522413e-01 -1.284127629272267257e-01 3.210064854978011417e-01
-1.806458079062500019e+03 7.732516570477993012e-01 -1.254152509812926919e-01 3.263208125854881736e-01
-1.805415691249999782e+03 7.811413084741726243e-01 -1.223628742162230221e-01 3.318420082583367625e-01
-1.804373303437499771e+03 7.894178125859693251e-01 -1.192617360509877489e-01 3.375829474032158162e-01
-1.803330915624999989e+03 7.981196275503726900e-01 -1.161182357143490523e-01 3.435597923698036626e-01
-1.802288527812499524e+03 8.072762692453098188e-01 -1.129286599802158259e-01 3.497892910645617470e-01
-1.801246139999999741e+03 8.169066822537859318e-01 -1.096894124018675809e-01 3.562828249129275648e-01
-1.800203752187499731e+03 8.270508342571831761e-01 -1.064184466294212095e-01 3.630515005619139313e-01
-1.799161364374999721e+03 8.377401265059878366e-01 -1.031210598865019840e-01 3.701084734901892714e-01
-1.798118976562500166e+03 8.490109633933721200e-01 -9.980052122993519903e-02 3.774704692464269096e-01
-1.797076588749999701e+03 8.609095302324383248e-01 -9.647207195031351490e-02 3.851530668283069114e-01
-1.796034200937499918e+03 8.734470829372175116e-01 -9.313206674118738870e-02 3.931637628980808596e-01
-1.794991813125000135e+03 8.865848569367211773e-01 -8.973530202573970493e-02 4.015058152547545944e-01
-1.793949425312499670e+03 9.003190920310460976e-01 -8.626911544507696872e-02 4.101837238533376229e-01
-1.792907037499999888e+03 9.146278419323223829e-01 -8.270384263176484840e-02 4.192014184170930746e-01
-1.791864649687499650e+03 9.294667769580415850e-01 -7.899261231394269500e-02 4.285602314784623390e-01
-1.790822261874999867e+03 9.448444018233392860e-01 -7.511476820799094234e-02 4.382748943436391986e-01
-1.789779874062499857e+03 9.607455099936484944e-01 -7.103946385517805051e-02 4.483533155725485386e-01
-1.788737486249999620e+03 9.771524772133867165e-01 -6.673096736397400586e-02 4.588046753308036019e-01
-1.787695098437499837e+03 9.940807378521544502e-01 -6.216921767820860617e-02 4.696469027383550765e-01
-1.786652710624999372e+03 1.011570774973402864e+00 -5.735415302603498466e-02 4.809004518622976843e-01
-1.785610322812499589e+03 1.029617191198049841e+00 -5.224730405430579039e-02 4.925820243568737600e-01
-1.784567934999999807e+03 1.048273600177629161e+00 -4.683835332941195528e-02 5.047238735144521371e-01
-1.783525547187499569e+03 1.067604389421294098e+00 -4.113052095036947436e-02 5.173568418237111111e-01
-1.782483159374999786e+03 1.087598141256743922e+00 -3.508752976145455837e-02 5.304935112855879709e-01
-1.781440771562499549e+03 1.108264244645982499e+00 -2.867539052459831123e-02 5.441558663637547921e-01
-1.780398383749999539e+03 1.129656124910725090e+00 -2.187889611291115449e-02 5.583785641922502929e-01
-1.779355995937499756e+03 1.151833866209087009e+00 -1.467901436514846246e-02 5.732015725723912380e-01
-1.778313608124999973e+03 1.174852912342277733e+00 -7.052839426823927747e-03 5.886644879834483923e-01
-1.777271220312499509e+03 1.198795424352374850e+00 1.003924018416864176e-03 6.048109318360879172e-01
-1.776228832499999726e+03 1.223678871233439658e+00 9.529435801884707236e-03 6.216690240654918487e-01
-1.775186444687500170e+03 1.249547225345022605e+00 1.853486583272388744e-02 6.392666047083195302e-01
-1.774144056874999706e+03 1.276386203064990621e+00 2.804455332274773810e-02 6.576087940403376741e-01
-1.773101669062499923e+03 1.304197795508850621e+00 3.808622196654740805e-02 6.767106662303576936e-01
-1.772059281250000140e+03 1.333071395817136295e+00 4.866770970427587717e-02 6.966212427911372407e-01
-1.771016893437499903e+03 1.363132460857666262e+00 5.975481126267058463e-02 7.173865925659684839e-01
-1.769974505625000120e+03 1.394522073045074473e+00 7.128268389126164728e-02 7.390452373634528449e-01
-1.768932117812500110e+03 1.427416276555917518e+00 8.320057050156197398e-02 7.616604198031964312e-01
-1.767889729999999872e+03 1.461979238216516874e+00 9.549609137894837785e-02 7.853087747709988076e-01
-1.766847342187500089e+03 1.498347791759595315e+00 1.081635561913855265e-01 8.100565654341307376e-01
-1.765804954374999625e+03 1.536562733374781553e+00 1.212325748955715154e-01 8.359393788464523078e-01
-1.764762566562499842e+03 1.576625879771435423e+00 1.347664336726477619e-01 8.629901355260789497e-01
-1.763720178750000059e+03 1.618567966759628662e+00 1.488384915113249440e-01 8.912614918969091748e-01
-1.762677790937499822e+03 1.662531938588525771e+00 1.634121389033291738e-01 9.208071568433351395e-01
-1.761635403124999812e+03 1.708637182309970415e+00 1.785142300951161054e-01 9.517009005276921840e-01
-1.760593015312499574e+03 1.756971910779550505e+00 1.942161291923143462e-01 9.840231744036244121e-01
-1.759550627499999791e+03 1.807683851638112627e+00 2.105436954850343767e-01 1.017861565522479639e+00
-1.758508239687500009e+03 1.861034314116586597e+00 2.274354106858387514e-01 1.053316880976903791e+00
-1.757465851874999544e+03 1.917226940923654865e+00 2.448361471915917742e-01 1.090464034209699840e+00
-1.756423464062499761e+03 1.976241939899548550e+00 2.628295407366676995e-01 1.129335255594889009e+00
-1.755381076249999978e+03 2.038040574767110868e+00 2.815412753578198646e-01 1.169974453440946416e+00
-1.754338688437499968e+03 2.102698002299404401e+00 3.010320776067140769e-01 1.212450210459172562e+00
-1.753296300624999731e+03 2.170411833176854266e+00 3.212803256172037658e-01 1.256851344161067141e+00
-1.752253912812499721e+03 2.241296630501152798e+00 3.423368000317675852e-01 1.303261328204573299e+00
-1.751211524999999938e+03 2.315556120595103184e+00 3.642223734941255064e-01 1.351793457066350124e+00
-1.750169137187500155e+03 2.393472584314841889e+00 3.868729785980117297e-01 1.402557738723884562e+00
-1.749126749374999690e+03 2.475123624402666422e+00 4.103459986527748793e-01 1.455622074835261737e+00
-1.748084361562499907e+03 2.560689235530723806e+00 4.346367494254869124e-01 1.511074696188737132e+00
-1.747041973749999897e+03 2.650574500013081369e+00 4.595668850001516370e-01 1.569029931273941747e+00
-1.745999585937499660e+03 2.745263295208796084e+00 4.849010928325157010e-01 1.629613200906453230e+00
-1.744957198124999877e+03 2.844871810660981382e+00 5.106262463870040458e-01 1.692876539823189752e+00
-1.743914810312499867e+03 2.949315336361157058e+00 5.368444341228000294e-01 1.758828647379797383e+00
-1.742872422500000084e+03 3.058638102622064370e+00 5.636095214679954779e-01 1.827519020682812245e+00
-1.741830034687499619e+03 3.172796555660657880e+00 5.910092309279013634e-01 1.898970018409002591e+00
-1.740787646874999837e+03 3.291911871815976109e+00 6.190784280837333675e-01 1.973260210624728783e+00
-1.739745259062499827e+03 3.416251265279038662e+00 6.477559975505881029e-01 2.050493336762698959e+00
-1.738702871249999816e+03 3.546268778637942098e+00 6.768377111115746469e-01 2.130795098182101555e+00
-1.737660483437499579e+03 3.681849641855391653e+00 7.064307585887823482e-01 2.214161651282262167e+00
-1.736618095624999569e+03 3.822917400730749815e+00 7.366709337217314246e-01 2.300622938833396525e+00
-1.735575707812499786e+03 3.969449785691272936e+00 7.676854076176001795e-01 2.390231923699658978e+00
-1.734533320000000003e+03 4.121494030593979119e+00 7.995241991531054637e-01 2.483037571477307637e+00
-1.733490932187499538e+03 4.279287203063245393e+00 8.321295520088261011e-01 2.579130171455231046e+00
-1.732448544374999756e+03 4.443116376630279696e+00 8.653409847124255982e-01 2.678573332868166457e+00
-1.731406156562499518e+03 4.613175733030662862e+00 8.990592362758265121e-01 2.781414748524097202e+00
-1.730363768749999508e+03 4.789774741258763235e+00 9.330705290695058274e-01 2.887702653082602211e+00
-1.729321380937499725e+03 4.972977747194451403e+00 9.673277439684470069e-01 2.997445751672261238e+00
-1.728278993124999488e+03 5.162869429921943087e+00 1.001795580948104947e+00 3.110668792368492142e+00
-1.727236605312499933e+03 5.359427273967429350e+00 1.036419808318189251e+00 3.227332797315309421e+00
-1.726194217500000150e+03 5.562863731260828892e+00 1.071059508561315710e+00 3.347473718859753422e+00
-1.725151829687499912e+03 5.773293689103507376e+00 1.105482224606471497e+00 3.471032046016451211e+00
-1.724109441874999902e+03 5.990735929951165772e+00 1.139558921458110552e+00 3.597951866559300438e+00
-1.723067054062500119e+03 6.215272048521173431e+00 1.173167990913527081e+00 3.728212900504845884e+00
-1.722024666250000109e+03 6.447566066843684496e+00 1.205850285903050212e+00 3.861918435992049314e+00
-1.720982278437499872e+03 6.687714464111530255e+00 1.237300363066575537e+00 3.998962900570732337e+00
-1.719939890625000089e+03 6.935586768781795364e+00 1.267285219697771526e+00 4.139162661114540676e+00
-1.718897502812500079e+03 7.190884772062541508e+00 1.295633410415289788e+00 4.282280523841491160e+00
-1.717855114999999842e+03 7.453120777390437546e+00 1.322216851274634841e+00 4.428005696757138843e+00
-1.716812727187499831e+03 7.721334374610124840e+00 1.347169117174861652e+00 4.575920929460458808e+00
-1.715770339374999821e+03 7.994691048257749344e+00 1.370575931407004289e+00 4.725648283001803840e+00
-1.714727951562500039e+03 8.272353677930951221e+00 1.392485071863573731e+00 4.876789526633154459e+00
-1.713685563750000256e+03 8.553002011089475332e+00 1.413209903241075427e+00 5.028836751300213237e+00
-1.712643175937499791e+03 8.835393684630357569e+00 1.433005231457765039e+00 5.181291688468264489e+00
-1.711600788125000008e+03 9.118437296140944781e+00 1.452139965897628171e+00 5.333739466788030903e+00
-1.710558400312499771e+03 9.401816216182465880e+00 1.470509239991679928e+00 5.485967424373778378e+00
-1.709516012499999761e+03 9.685670999114499580e+00 1.487643417222615172e+00 5.637809301508534432e+00
-1.708473624687499978e+03 9.969789344365576511e+00 1.503116142719248316e+00 5.788942660497449211e+00
-1.707431236874999740e+03 1.025373810087220861e+01 1.516673511055035783e+00 5.939020936491517411e+00
-1.706388849062500185e+03 1.053720966231683320e+01 1.527948393840507402e+00 6.087703693050861453e+00
-1.705346461249999493e+03 1.081924276090130910e+01 1.536887684166681645e+00 6.234479106380395486e+00
-1.704304073437499937e+03 1.109892061615341063e+01 1.543604013203469183e+00 6.378941504545164065e+00
-1.703261685625000155e+03 1.137532644810631943e+01 1.548304364011033885e+00 6.520733045768105640e+00
-1.702219297812499690e+03 1.164822350861550326e+01 1.550736481539759071e+00 6.659607112832834019e+00
-1.701176909999999907e+03 1.191670382035060172e+01 1.550888999205136010e+00 6.795100083945423641e+00
-1.700134522187499670e+03 1.217996028515240781e+01 1.548794719797225383e+00 6.926821578877119023e+00
-1.699092134374999887e+03 1.243730163348083906e+01 1.544516839031532029e+00 7.054454803456462919e+00
-1.698049746562500104e+03 1.268871734534485185e+01 1.537748285937700299e+00 7.177839611483098459e+00
-1.697007358749999639e+03 1.293385419770300615e+01 1.528264499941612398e+00 7.296684588229282120e+00
-1.695964970937499857e+03 1.317239130466795061e+01 1.515919230874988255e+00 7.410754115337666370e+00
-1.694922583124999846e+03 1.340459689421956568e+01 1.500348861438331793e+00 7.520000012031099246e+00
-1.693880195312499609e+03 1.363113818000582356e+01 1.480565245185343937e+00 7.624260088017534187e+00
-1.692837807499999826e+03 1.385142460624033056e+01 1.456100899228826018e+00 7.723000528355726146e+00
-1.691795419687499589e+03 1.406453456100032895e+01 1.426911778764281991e+00 7.815734268996429535e+00
-1.690753031874999806e+03 1.426972553150234546e+01 1.392822181444978602e+00 7.901998141631643158e+00
-1.689710644062499568e+03 1.446639897329754376e+01 1.353833463194467956e+00 7.981490959991043077e+00
-1.688668256249999558e+03 1.465389053956461041e+01 1.309520364958008720e+00 8.053662949368325386e+00
-1.687625868437499776e+03 1.483044179302480714e+01 1.260383430796590432e+00 8.117879829875102260e+00
-1.686583480624999311e+03 1.499504108921160039e+01 1.206862647445769987e+00 8.173853553084398982e+00
-1.685541092812499528e+03 1.514707911221335301e+01 1.149010453188879843e+00 8.221303309975326101e+00
-1.684498704999999745e+03 1.528583195789339300e+01 1.086889151486304828e+00 8.259895435680840947e+00
-1.683456317187499735e+03 1.541008606869252340e+01 1.020833552536976052e+00 8.289186845080680044e+00
-1.682413929374999725e+03 1.551862515463634473e+01 9.515109832091442899e-01 8.308901026789897060e+00
-1.681371541562499488e+03 1.561041908832525493e+01 8.794779358570478101e-01 8.318799465408149629e+00
-1.680329153749999932e+03 1.568429728685290492e+01 8.055224208424872634e-01 8.318689653953246221e+00
-1.679286765937499922e+03 1.573884450673151392e+01 7.308850007044824793e-01 8.308484194530596056e+00
-1.678244378124999685e+03 1.577308795983169531e+01 6.569649945140380032e-01 8.288399050627493381e+00
-1.677201990312499674e+03 1.578673331341274633e+01 5.851893667435111857e-01 8.259006380827525362e+00
-1.676159602499999892e+03 1.578103734056504059e+01 5.159226610995363282e-01 8.221124287901650618e+00
-1.675117214687500109e+03 1.575641305369166467e+01 4.497022360301864974e-01 8.175232490724633649e+00
-1.674074826874999644e+03 1.571376739755691077e+01 3.871620069683244236e-01 8.122108678511466451e+00
-1.673032439062499861e+03 1.565476270996942532e+01 3.282692017744735513e-01 8.062574915822029453e+00
-1.671990051250000079e+03 1.558114562043698292e+01 2.725324321139177552e-01 7.997264252180660726e+00
-1.670947663437499841e+03 1.549391710030803004e+01 2.195459421842177739e-01 7.926476839111506578e+00
-1.669905275625000058e+03 1.539376907491313062e+01 1.693954724671033751e-01 7.850605030019044861e+00
-1.668862887812500048e+03 1.528140785582616878e+01 1.221162503248367226e-01 7.770022973442779701e+00
-1.667820499999999811e+03 1.515732238179258573e+01 7.805685655517828614e-02 7.685153295262791673e+00
-1.666778112187500028e+03 1.502223225904658754e+01 3.751041846768454757e-02 7.596507039061098254e+00
-1.665735724374999563e+03 1.487709793272653691e+01 7.194925860799575301e-04 7.504691220745733027e+00
-1.664693336562499780e+03 1.472338709453112671e+01 -3.262755765864448765e-02 7.410288791590092572e+00
-1.663650948749999998e+03 1.456238635885940802e+01 -6.296190725184591663e-02 7.313731042138978289e+00
-1.662608560937499988e+03 1.439498057431240241e+01 -9.062004432588648128e-02 7.215294449984096303e+00
-1.661566173124999750e+03 1.422212826759177773e+01 -1.158657870959085984e-01 7.115329295229109619e+00
-1.660523785312499740e+03 1.404482516958318072e+01 -1.391971209584879077e-01 7.014086352487984399e+00
-1.659481397499999730e+03 1.386414589417133314e+01 -1.611364872437312523e-01 6.911843890164891313e+00
-1.658439009687500175e+03 1.368092306892137522e+01 -1.824511487120158426e-01 6.808634472319743836e+00
-1.657396621874999937e+03 1.349571243632284734e+01 -2.035937902616926087e-01 6.704509806443554432e+00
-1.656354234062499927e+03 1.330892537313677515e+01 -2.251187162395426045e-01 6.599397520685016616e+00
-1.655311846249999917e+03 1.312060793692642591e+01 -2.471984248611360513e-01 6.493233788868759682e+00
-1.654269458437500134e+03 1.293075572248583782e+01 -2.698342810890030918e-01 6.386015746106205704e+00
-1.653227070624999897e+03 1.273957684139960733e+01 -2.931099155435124559e-01 6.277806143295377339e+00
-1.652184682812499886e+03 1.254697970654526884e+01 -3.169543261105462473e-01 6.168594650298663495e+00
-1.651142295000000104e+03 1.235295649605025403e+01 -3.410387518020389641e-01 6.058543311317718505e+00
-1.650099907187499639e+03 1.215782490799760573e+01 -3.653201726945459193e-01 5.947834063347009703e+00
-1.649057519374999856e+03 1.196168768419518713e+01 -3.897884754443402544e-01 5.836523796477274928e+00
-1.648015131562499846e+03 1.176478589914606943e+01 -4.142762026591209068e-01 5.724818624605548578e+00
-1.646972743749999836e+03 1.156713375261727528e+01 -4.385754073880764325e-01 5.612830604676114277e+00
-1.645930355937499826e+03 1.136917183780194662e+01 -4.626257549634124056e-01 5.500812400137026437e+00
-1.644887968124999588e+03 1.117138832694472939e+01 -4.867581524311628272e-01 5.388843154427431337e+00
-1.643845580312499806e+03 1.097390117744263272e+01 -5.109886539841983488e-01 5.276974311637101955e+00
-1.642803192500000023e+03 1.077687362630846835e+01 -5.353388862063055420e-01 5.165277406122647186e+00
-1.641760804687499558e+03 1.058027889946534650e+01 -5.594936781834365380e-01 5.053898120371436598e+00
-1.640718416874999775e+03 1.038437445118896640e+01 -5.832824496143291793e-01 4.943052340749003903e+00
-1.639676029062499538e+03 1.018941837902981362e+01 -6.066433035215597069e-01 4.832901374604552380e+00
-1.638633641249999755e+03 9.995654574099225087e+00 -6.294899286035313679e-01 4.723611781075210736e+00
-1.637591253437499745e+03 9.803389480219257379e+00 -6.517055952240375927e-01 4.615397067209758397e+00
-1.636548865624999735e+03 9.613141692129527627e+00 -6.735373478730599661e-01 4.508394010502243532e+00
-1.635506477812499952e+03 9.425507813589080186e+00 -6.954663706070434159e-01 4.402660517864894985e+00
-1.634464089999999942e+03 9.240746546374833059e+00 -7.179973607654500656e-01 4.298072344219687757e+00
-1.633421702187499932e+03 9.058729262346140843e+00 -7.409020734343068071e-01 4.194679933897608848e+00
-1.632379314375000149e+03 8.879752315103374372e+00 -7.645022002718909748e-01 4.092470451771283990e+00
-1.631336926562499684e+03 8.703762621837638491e+00 -7.888832856807642679e-01 3.991373865387827014e+00
-1.630294538749999901e+03 8.530365876711929474e+00 -8.134775128524641685e-01 3.891477915432876689e+00
-1.629252150937499891e+03 8.359524273484156609e+00 -8.378394000822290133e-01 3.792988347924157289e+00
-1.628209763125000109e+03 8.191617888922026580e+00 -8.620887802644504605e-01 3.696036373772666916e+00
-1.627167375312499871e+03 8.026948680655163315e+00 -8.864850347415592635e-01 3.600643379269158117e+00
-1.626124987499999861e+03 7.865733841417051231e+00 -9.111381649409533434e-01 3.506863458543531209e+00
-1.625082599687499851e+03 7.708125088555414450e+00 -9.362005710366653188e-01 3.414696206817939839e+00
-1.624040211874999613e+03 7.554252467622890599e+00 -9.617270501994813481e-01 3.324179418425769139e+00
-1.622997824062499831e+03 7.404141486535060324e+00 -9.878629913378353944e-01 3.235252505653492427e+00
-1.621955436249999821e+03 7.257503109031951283e+00 -1.014251312410518135e+00 3.147950015872234886e+00
-1.620913048437499810e+03 7.114228530963731423e+00 -1.040532284755932180e+00 3.062398760265799158e+00
-1.619870660624999573e+03 6.974395908942142341e+00 -1.066689910559764698e+00 2.978646184773241057e+00
-1.618828272812499563e+03 6.838032213745275811e+00 -1.092594176820037566e+00 2.896771567921262225e+00
-1.617785884999999780e+03 6.705119327141368935e+00 -1.118188278617221254e+00 2.816794586774895581e+00
-1.616743497187499997e+03 6.575478652863369966e+00 -1.143136946637773876e+00 2.738794352446623392e+00
-1.615701109374999760e+03 6.449193272322695236e+00 -1.167498462393426584e+00 2.662783200550341345e+00
-1.614658721562499750e+03 6.326278216125728271e+00 -1.191295200622465078e+00 2.588757393342723034e+00
-1.613616333749999740e+03 6.206649598513134691e+00 -1.214390343468983779e+00 2.516743795954884622e+00
-1.612573945937499957e+03 6.090267723958411317e+00 -1.236681441545484317e+00 2.446774123723149508e+00
-1.611531558124999947e+03 5.977306838354638607e+00 -1.258380024572766320e+00 2.378829462433460051e+00
-1.610489170312499937e+03 5.867724723449224911e+00 -1.279574585911428031e+00 2.312843925809229706e+00
-1.609446782499999927e+03 5.761338354416553287e+00 -1.300109094621820782e+00 2.248804014342018043e+00
-1.608404394687500144e+03 5.658071054974274539e+00 -1.319930736493672319e+00 2.186697680348395956e+00
-1.607362006874999906e+03 5.557945052543670883e+00 -1.339103152088178428e+00 2.126503986563744508e+00
-1.606319619062500124e+03 5.461115222140103143e+00 -1.357779424232773202e+00 2.068223835786153320e+00
-1.605277231249999659e+03 5.367597470463437048e+00 -1.375986423673169368e+00 2.011851645579437076e+00
-1.604234843437499876e+03 5.277254671038722478e+00 -1.393551369301452514e+00 1.957405496906851505e+00
-1.603192455625000093e+03 5.189934823106901796e+00 -1.410307277488579869e+00 1.904893088710724713e+00
-1.602150067812499628e+03 5.105631395789456128e+00 -1.426257970496523031e+00 1.854309175089601025e+00
-1.601107679999999846e+03 5.024134487059624732e+00 -1.441233609851905406e+00 1.805633522670109015e+00
-1.600065292187499836e+03 4.945189360046684968e+00 -1.454961972446392693e+00 1.758875041012444740e+00
-1.599022904374999825e+03 4.868712493889141513e+00 -1.467419693997178420e+00 1.714003450034055298e+00
-1.597980516562500043e+03 4.794631560949884630e+00 -1.478693129692763453e+00 1.670938681628717504e+00
-1.596938128749999578e+03 4.722882912053689708e+00 -1.488883124102314381e+00 1.629597604027539726e+00
-1.595895740937499795e+03 4.653566784190060091e+00 -1.498208943561242901e+00 1.589919996966121296e+00
-1.594853353124999785e+03 4.586730284388135459e+00 -1.506835338421835369e+00 1.551846352276359919e+00
-1.593810965312499548e+03 4.522514922694355732e+00 -1.515007006655937793e+00 1.515324439788534594e+00
-1.592768577499999765e+03 4.460929864239505882e+00 -1.522849759423648308e+00 1.480295430137792634e+00
-1.591726189687499755e+03 4.401853775120923906e+00 -1.530387415844215449e+00 1.446685998172525300e+00
-1.590683801874999745e+03 4.345169533305322851e+00 -1.537606275856589155e+00 1.414443973677556698e+00
-1.589641414062499734e+03 4.290961167366755369e+00 -1.544703493969645347e+00 1.383512197592039250e+00
-1.588599026249999952e+03 4.239242550743771432e+00 -1.551846830655063014e+00 1.353812960328742099e+00
-1.587556638437499942e+03 4.190088719024457120e+00 -1.559258991928278437e+00 1.325271637796199720e+00
-1.586514250624999931e+03 4.143367141749376259e+00 -1.566962580614428946e+00 1.297809947663695951e+00
-1.585471862812500149e+03 4.098992194055729676e+00 -1.574974548960571319e+00 1.271376150283141548e+00
-1.584429474999999911e+03 4.056792443644332558e+00 -1.583209939285972201e+00 1.245926697803004357e+00
-1.583387087187499901e+03 4.016570739386046363e+00 -1.591569496407633677e+00 1.221412292106461850e+00
-1.582344699375000118e+03 3.978208427072520870e+00 -1.599984047796588094e+00 1.197808028682864734e+00
-1.581302311562499881e+03 3.941595424706261674e+00 -1.608383883074353982e+00 1.175093590415283273e+00
-1.580259923750000098e+03 3.906651182235149289e+00 -1.616753323173733659e+00 1.153236234771855218e+00
-1.579217535937499633e+03 3.873336501158215484e+00 -1.625081440958786372e+00 1.132221758901946318e+00
-1.578175148124999851e+03 3.841574252245469889e+00 -1.633301417261034949e+00 1.112045065677965905e+00
-1.577132760312500068e+03 3.811307094750309599e+00 -1.641412215617607639e+00 1.092677795945749875e+00
-1.576090372499999603e+03 3.782475050720893073e+00 -1.649409495281710436e+00 1.074091871402832687e+00
-1.575047984687499820e+03 3.755002695870513385e+00 -1.657228391204838891e+00 1.056281995904875703e+00
-1.574005596874999583e+03 3.728813057263026032e+00 -1.664836965600998475e+00 1.039225489902962929e+00
-1.572963209062499800e+03 3.703790411663515414e+00 -1.672190372578500561e+00 1.022886612251035388e+00
-1.571920821250000017e+03 3.679924887271968537e+00 -1.679349112388608400e+00 1.007229842321798685e+00
-1.570878433437499552e+03 3.657260092306013011e+00 -1.686416483198196481e+00 9.922250028588341930e-01
-1.569836045624999770e+03 3.635811840946880924e+00 -1.693489378986491989e+00 9.778311605497521652e-01
-1.568793657812499760e+03 3.615505256353016783e+00 -1.700553375542532830e+00 9.640178047242503601e-01
-1.567751269999999522e+03 3.596268457099581095e+00 -1.707604628416291348e+00 9.507505939274076834e-01
-1.566708882187499739e+03 3.578128833483611437e+00 -1.714692692729123058e+00 9.380182866908000072e-01
-1.565666494374999957e+03 3.561153754105504277e+00 -1.721922446063290479e+00 9.258018849777217563e-01
-1.564624106562499946e+03 3.545444537682602704e+00 -1.729458563999966003e+00 9.140693734328815268e-01
-1.563581718749999936e+03 3.530970471935830801e+00 -1.737302261101396850e+00 9.028046567888314833e-01
-1.562539330937500154e+03 3.517699643495569628e+00 -1.745482432453736799e+00 8.919770249905807358e-01
-1.561496943124999916e+03 3.505600007773933768e+00 -1.754029820849642318e+00 8.815547916588563071e-01
-1.560454555312499906e+03 3.494606023941958295e+00 -1.762897951185225853e+00 8.715283294853289897e-01
-1.559412167500000123e+03 3.484729891218659059e+00 -1.772136239556489246e+00 8.618788404597859110e-01
-1.558369779687499886e+03 3.475982593310446234e+00 -1.781783336559314979e+00 8.525923714289653788e-01
-1.557327391874999876e+03 3.468376049637741598e+00 -1.791880112240257450e+00 8.436542605115623372e-01
-1.556285004062499866e+03 3.461880717323090106e+00 -1.802447289373328543e+00 8.350391192378326943e-01
-1.555242616249999855e+03 3.456443711760277981e+00 -1.813466829656479096e+00 8.267293345391408810e-01
-1.554200228437500073e+03 3.451984039211372313e+00 -1.824877499863217789e+00 8.187149802105136986e-01
-1.553157840624999608e+03 3.448385927015662489e+00 -1.836595846803216636e+00 8.109798042628556525e-01
-1.552115452812499825e+03 3.445489201253455480e+00 -1.848478802213481709e+00 8.035152389301283282e-01
-1.551073065000000042e+03 3.443213010832817833e+00 -1.860439910582944112e+00 7.963241184586717925e-01
-1.550030677187499577e+03 3.441398016216283828e+00 -1.872335141115560875e+00 7.893987933064571250e-01
-1.548988289374999795e+03 3.439879653196222797e+00 -1.884010131598950810e+00 7.827342016158611582e-01
-1.547945901562500012e+03 3.438585805297639464e+00 -1.895422792868453055e+00 7.763152203204775059e-01
-1.546903513749999775e+03 3.437482881559528636e+00 -1.906567835900376373e+00 7.701275344945877066e-01
-1.545861125937499764e+03 3.436459908588045398e+00 -1.917370151679141932e+00 7.641530552406601284e-01
-1.544818738124999527e+03 3.435485440862280804e+00 -1.927806763173932181e+00 7.583875131764049593e-01
-1.543776350312499744e+03 3.434565686733049183e+00 -1.937907747839433537e+00 7.528188767685444205e-01
-1.542733962500000189e+03 3.433698954037030848e+00 -1.947685109021173089e+00 7.474402277915171977e-01
-1.541691574687499724e+03 3.432956606729164140e+00 -1.957227320762444878e+00 7.422428955362433411e-01
-1.540649186874999941e+03 3.432326129362952116e+00 -1.966532048102697106e+00 7.372217674108518803e-01
-1.539606799062499704e+03 3.431832068581996964e+00 -1.975649428173054556e+00 7.323639036167055583e-01
-1.538564411249999921e+03 3.431474494127272568e+00 -1.984603338610180234e+00 7.276572848972276963e-01
-1.537522023437499911e+03 3.431195690286104938e+00 -1.993352023390613015e+00 7.230939165109605549e-01
-1.536479635625000128e+03 3.431040589646873862e+00 -2.001963008251526954e+00 7.186624023602700140e-01
-1.535437247812499891e+03 3.431099867939984893e+00 -2.010557797493952137e+00 7.143471574501945032e-01
-1.534394859999999881e+03 3.431364827539816975e+00 -2.019148011022775524e+00 7.101379475308404743e-01
-1.533352472187499870e+03 3.431833493754849140e+00 -2.027745166362645346e+00 7.060279638685281745e-01
-1.532310084375000088e+03 3.432490001953938386e+00 -2.036340701792676899e+00 7.020135328578216427e-01
-1.531267696562499850e+03 3.433317620565151440e+00 -2.044925211270996357e+00 6.980909842504428031e-01
-1.530225308749999840e+03 3.434262154244667631e+00 -2.053441692314501577e+00 6.942617543675154712e-01
-1.529182920937499830e+03 3.435167941821246185e+00 -2.061731257933849815e+00 6.905275571419156044e-01
-1.528140533125000047e+03 3.435968997573724870e+00 -2.069722161094185608e+00 6.868913668007863293e-01
-1.527098145312499810e+03 3.436629300086628369e+00 -2.077356613601975877e+00 6.833641740705088674e-01
-1.526055757499999800e+03 3.437239299960858752e+00 -2.084717642431564766e+00 6.799496805803600941e-01
-1.525013369687500017e+03 3.437842724165029118e+00 -2.091852928319597460e+00 6.766458734803639796e-01
-1.523970981874999552e+03 3.438420132382178807e+00 -2.098762625891074318e+00 6.734428922997537370e-01
-1.522928594062499769e+03 3.438905165340371717e+00 -2.105398320639324528e+00 6.703317336334017051e-01
-1.521886206249999759e+03 3.439198875869625915e+00 -2.111658989054159274e+00 6.673135049601698343e-01
-1.520843818437499749e+03 3.439287477795154313e+00 -2.117525337114432027e+00 6.643909973238610878e-01
-1.519801430624999966e+03 3.439190173980192444e+00 -2.123008460013692922e+00 6.615682947445997719e-01
-1.518759042812499729e+03 3.438991874845308772e+00 -2.128189032189264029e+00 6.588474761678059233e-01
-1.517716654999999946e+03 3.438736080509698478e+00 -2.133103823558073930e+00 6.562318839612498733e-01
-1.516674267187500163e+03 3.438424352719814614e+00 -2.137746729764062437e+00 6.537253768832963496e-01
-1.515631879374999698e+03 3.438087786294456549e+00 -2.142152462760874787e+00 6.513261213576470032e-01
-1.514589491562499916e+03 3.437763952074881502e+00 -2.146358040208649509e+00 6.490343856775682152e-01
-1.513547103749999678e+03 3.437484028370121791e+00 -2.150389478808274468e+00 6.468527699082271543e-01
-1.512504715937499896e+03 3.437314786473772976e+00 -2.154309750959538583e+00 6.447831560520117522e-01
-1.511462328124999885e+03 3.437310437822430842e+00 -2.158178452399136749e+00 6.428227838841786834e-01
-1.510419940312500103e+03 3.437516155583264510e+00 -2.162045989872093177e+00 6.409689668659762640e-01
-1.509377552499999865e+03 3.438022122566575245e+00 -2.166003237708202800e+00 6.392212907810448375e-01
-1.508335164687499855e+03 3.438863149622097826e+00 -2.170089484696601012e+00 6.375774410204342324e-01
-1.507292776874999845e+03 3.440166664757434489e+00 -2.174449720008107878e+00 6.360284687254731395e-01
-1.506250389062500062e+03 3.441993774019112884e+00 -2.179156419071857975e+00 6.345685788960142570e-01
-1.505208001249999597e+03 3.444296168636152622e+00 -2.184162241369948632e+00 6.331973073678498487e-01
-1.504165613437499815e+03 3.447109244474380940e+00 -2.189503010086184975e+00 6.319144284457973715e-01
-1.503123225624999804e+03 3.450536618163119407e+00 -2.195290291344906386e+00 6.307158672582875436e-01
-1.502080837812499567e+03 3.454617893608061596e+00 -2.201572494896255172e+00 6.295971521626058109e-01
-1.501038449999999784e+03 3.459375848472508341e+00 -2.208377152455178294e+00 6.285558822254825317e-01
-1.499996062187499774e+03 3.464840327403161169e+00 -2.215738051887512494e+00 6.275900531540669069e-01
-1.498953674374999991e+03 3.470984013972769677e+00 -2.223639718290966183e+00 6.266937190910303324e-01
-1.497911286562499527e+03 3.477786193753890753e+00 -2.232069686137671205e+00 6.258627172510519143e-01
-1.496868898749999744e+03 3.485203214510628200e+00 -2.240983545383501419e+00 6.250974542249440047e-01
-1.495826510937499961e+03 3.493211983338032844e+00 -2.250369910927838557e+00 6.243920442161805529e-01
-1.494784123124999951e+03 3.501778991749995740e+00 -2.260205620733850118e+00 6.237413025282985135e-01
-1.493741735312499713e+03 3.510841450083184601e+00 -2.270438062565708126e+00 6.231401325773386901e-01
-1.492699347499999931e+03 3.520244661083955062e+00 -2.280923338584692317e+00 6.225831801355248274e-01
-1.491656959687499921e+03 3.529880111471837889e+00 -2.291554372112074578e+00 6.220697922370270749e-01
-1.490614571875000138e+03 3.539720347009231105e+00 -2.302289705360115235e+00 6.216070452836461868e-01
-1.489572184062499900e+03 3.549771930129020703e+00 -2.313133182325022741e+00 6.211963189872184987e-01
-1.488529796249999890e+03 3.559962784522786361e+00 -2.324012992706242287e+00 6.208375172714792889e-01
-1.487487408437499653e+03 3.570293282221479458e+00 -2.334933360923564294e+00 6.205286957001926451e-01
-1.486445020624999870e+03 3.580792576193594368e+00 -2.345927392338948980e+00 6.202678478450130983e-01
-1.485402632812499860e+03 3.591514812558305625e+00 -2.357048787274854007e+00 6.200551879982382220e-01
-1.484360244999999850e+03 3.602446251752490003e+00 -2.368286735928089914e+00 6.198892528335580021e-01
-1.483317857187499840e+03 3.613521027933595864e+00 -2.379567716466608474e+00 6.197739390893604039e-01
-1.482275469374999602e+03 3.624706419448473937e+00 -2.390862119424670862e+00 6.197076906731948664e-01
-1.481233081562499819e+03 3.635970144825478645e+00 -2.402140576375340064e+00 6.196890404206889524e-01
-1.480190693750000037e+03 3.647254841268775749e+00 -2.413342576481648294e+00 6.197195996361795078e-01
-1.479148305937499572e+03 3.658537204462492198e+00 -2.424450879360898981e+00 6.197963253564946484e-01
-1.478105918124999789e+03 3.669817144933752662e+00 -2.435468637896249788e+00 6.199175699324546152e-01
-1.477063530312500006e+03 3.681113787187011877e+00 -2.446417098331481910e+00 6.200822539100970809e-01
-1.476021142499999542e+03 3.692401568343683049e+00 -2.457273528237900795e+00 6.202889777290703233e-01
-1.474978754687499759e+03 3.703589060285462420e+00 -2.467956200192598093e+00 6.205329142084492489e-01
-1.473936366874999749e+03 3.714621265442343390e+00 -2.478415238645543361e+00 6.208115002275159666e-01
-1.472893979062499966e+03 3.725468097324573513e+00 -2.488630799684445449e+00 6.211195664342896716e-01
-1.471851591250000183e+03 3.736148431424277661e+00 -2.498614956868240977e+00 6.214605359335502177e-01
-1.470809203437499718e+03 3.746800048866408606e+00 -2.508487060923087153e+00 6.218436204695202418e-01
-1.469766815624999936e+03 3.757518229608906246e+00 -2.518337071037815900e+00 6.222714461003215902e-01
-1.468724427812499925e+03 3.768382607445124766e+00 -2.528245366480065037e+00 6.227435685291696776e-01
-1.467682039999999688e+03 3.779481136415507425e+00 -2.538297417260536815e+00 6.232611710565990615e-01
-1.466639652187499905e+03 3.790835350007172089e+00 -2.548514637399606375e+00 6.238242816892237697e-01
-1.465597264374999895e+03 3.802406123179470132e+00 -2.558864102080959935e+00 6.244297967481720057e-01
-1.464554876562500112e+03 3.814192430603049910e+00 -2.569341480208906070e+00 6.250793734994066764e-01
-1.463512488749999875e+03 3.826260680996941943e+00 -2.580007156831746418e+00 6.257760105517833349e-01
-1.462470100937500092e+03 3.838656462132182590e+00 -2.590912550505026779e+00 6.265167499949386709e-01
-1.461427713124999855e+03 3.851317929143005969e+00 -2.602011603101438197e+00 6.272936705304410498e-01
-1.460385325312499845e+03 3.864089817320176756e+00 -2.613170413061919106e+00 6.280960990617943107e-01
-1.459342937500000062e+03 3.876917201193311513e+00 -2.624339146575959791e+00 6.289214894344975493e-01
-1.458300549687499824e+03 3.889782805156373868e+00 -2.635507438572979755e+00 6.297663439241758532e-01
-1.457258161874999814e+03 3.902631435586260800e+00 -2.646624944846247551e+00 6.306282553825313109e-01
-1.456215774062500032e+03 3.915395606838512510e+00 -2.657637166739002410e+00 6.315007309432117966e-01
-1.455173386249999794e+03 3.928065014169740632e+00 -2.668531192098273053e+00 6.323850864396272087e-01
-1.454130998437500011e+03 3.940590211790100383e+00 -2.679253809008029563e+00 6.332832552909357648e-01
-1.453088610624999546e+03 3.953003156714351984e+00 -2.689835664630914280e+00 6.341958847851023595e-01
-1.452046222812499764e+03 3.965317343754392265e+00 -2.700302483412716725e+00 6.351168001116668238e-01
-1.451003835000000208e+03 3.977578509970916887e+00 -2.710698783462090589e+00 6.360465884182914253e-01
-1.449961447187499516e+03 3.989868310856090616e+00 -2.721109944487033250e+00 6.369833458744799115e-01
-1.448919059374999961e+03 4.002236360694467976e+00 -2.731601034317939991e+00 6.379192763890855211e-01
-1.447876671562499723e+03 4.014726521593752651e+00 -2.742225982413330154e+00 6.388492798104332682e-01
-1.446834283749999940e+03 4.027436243797128057e+00 -2.753087050787168089e+00 6.397708700837594353e-01
-1.445791895937499930e+03 4.040466344137512600e+00 -2.764285710527054185e+00 6.406836632773205142e-01
-1.444749508124999693e+03 4.053799573987191707e+00 -2.775808214697809806e+00 6.415859217388267810e-01
-1.443707120312499910e+03 4.067406014192909147e+00 -2.787631159776586820e+00 6.424743975089384218e-01
-1.442664732499999900e+03 4.081140584027811435e+00 -2.799618346130337443e+00 6.433446991809584903e-01
-1.441622344687499663e+03 4.094922592335887401e+00 -2.811692656506981969e+00 6.441950697142515558e-01
-1.440579956874999880e+03 4.108704058784675262e+00 -2.823809838473752443e+00 6.450236542375143989e-01
-1.439537569062499870e+03 4.122426825597718114e+00 -2.835916342643582944e+00 6.458281570944139904e-01
-1.438495181249999860e+03 4.135979978966376258e+00 -2.847903908418322860e+00 6.466072889765475118e-01
-1.437452793437499849e+03 4.149287632767511447e+00 -2.859698408365754396e+00 6.473601855584552034e-01
-1.436410405625000067e+03 4.162283525822745744e+00 -2.871238578242421013e+00 6.480843679980781147e-01
-1.435368017812499829e+03 4.174945410081518204e+00 -2.882509650798616985e+00 6.487760781544393840e-01
-1.434325629999999819e+03 4.187266469234014465e+00 -2.893501299329048759e+00 6.494370844046044589e-01
-1.433283242187500036e+03 4.199333668076718595e+00 -2.904291854264321238e+00 6.500716714759546822e-01
-1.432240854374999572e+03 4.211165108350742869e+00 -2.914901585312576593e+00 6.506787155377311560e-01
-1.431198466562499789e+03 4.222861580452117458e+00 -2.925421847184543012e+00 6.512628966756288662e-01
-1.430156078750000006e+03 4.234468579154222923e+00 -2.935893217785420894e+00 6.518266557762157909e-01
-1.429113690937499769e+03 4.245909749451520554e+00 -2.946242697585268022e+00 6.523683397066291079e-01
-1.428071303124999986e+03 4.257078288021501677e+00 -2.956363326346142184e+00 6.528880778759852399e-01
-1.427028915312499521e+03 4.267808255828398067e+00 -2.966102039367195964e+00 6.533794786214673911e-01
-1.425986527499999966e+03 4.278057219796023602e+00 -2.975414398544952821e+00 6.538435787400934673e-01
-1.424944139687500183e+03 4.287792365236947845e+00 -2.984264845168404623e+00 6.542817601727837218e-01
-1.423901751874999718e+03 4.297043651963563526e+00 -2.992680814869777439e+00 6.546952799371605902e-01
-1.422859364062499935e+03 4.305889833230093444e+00 -3.000733026495264966e+00 6.550881450981598242e-01
-1.421816976249999698e+03 4.314333627150826800e+00 -3.008425438891514592e+00 6.554597382011392304e-01
-1.420774588437499915e+03 4.322373951328086328e+00 -3.015756967350039286e+00 6.558100725136160047e-01
-1.419732200624999905e+03 4.330032916580213609e+00 -3.022739666654429058e+00 6.561441945939890941e-01
-1.418689812812499667e+03 4.337440149016681623e+00 -3.029484696945508482e+00 6.564713095688301525e-01
-1.417647424999999885e+03 4.344756536705454586e+00 -3.036141787017004212e+00 6.567969760522470724e-01
-1.416605037187499875e+03 4.352073887653872042e+00 -3.042795441927652611e+00 6.571248532868240178e-01
-1.415562649374999637e+03 4.359527970664098362e+00 -3.049574774537809230e+00 6.574582125486397866e-01
-1.414520261562499854e+03 4.367231400176997624e+00 -3.056582439359691428e+00 6.578020165092720584e-01
-1.413477873749999844e+03 4.375284115926950435e+00 -3.063923842466208747e+00 6.581534677223430663e-01
-1.412435485937499834e+03 4.383822497136281804e+00 -3.071732993745490248e+00 6.585136888222777873e-01
-1.411393098124999824e+03 4.393003200720002610e+00 -3.080163723953036836e+00 6.588840312564835378e-01
-1.410350710312500041e+03 4.402881161560677548e+00 -3.089266453789857536e+00 6.592667333805994900e-01
-1.409308322499999804e+03 4.413398810914750392e+00 -3.098985492985536272e+00 6.596608715323776240e-01
-1.408265934687499794e+03 4.424506033489379320e+00 -3.109277711522458354e+00 6.600629556031540890e-01
-1.407223546875000011e+03 4.436118542827429678e+00 -3.120069396873450529e+00 6.604677069496999176e-01
-1.406181159062500001e+03 4.448105438406961376e+00 -3.131235339723162703e+00 6.608723220942879228e-01
-1.405138771249999763e+03 4.460378254177421731e+00 -3.142679183659569553e+00 6.612808002045215128e-01
-1.404096383437499753e+03 4.472835533572119715e+00 -3.154296304044584609e+00 6.616947873289327209e-01
-1.403053995624999970e+03 4.485395894293571217e+00 -3.166007465379232499e+00 6.621132522698424117e-01
-1.402011607812500188e+03 4.497991594124876258e+00 -3.177754013592572147e+00 6.625316670519080242e-01
-1.400969219999999950e+03 4.510528150144705428e+00 -3.189448623817062511e+00 6.629464841286009102e-01
-1.399926832187499940e+03 4.522932160026702952e+00 -3.201033596128722181e+00 6.633498411039511211e-01
-1.398884444375000157e+03 4.535104848257713428e+00 -3.212416073890712820e+00 6.637388094275880057e-01
-1.397842056562499693e+03 4.546884068197956097e+00 -3.223439937119478405e+00 6.641104480076511773e-01
-1.396799668749999910e+03 4.558243424199242000e+00 -3.234075162187436181e+00 6.644666181494017776e-01
-1.395757280937500127e+03 4.569244853678765317e+00 -3.244373953590419468e+00 6.648122031231683549e-01
-1.394714893124999890e+03 4.579932547986734548e+00 -3.254380216219620703e+00 6.651473396378382308e-01
-1.393672505312499879e+03 4.590315592093439534e+00 -3.264101885280389581e+00 6.654726163702968655e-01
-1.392630117499999642e+03 4.600504062586339593e+00 -3.273632698988755418e+00 6.657962065382174721e-01
-1.391587729687499859e+03 4.610563820705892546e+00 -3.283029834741992392e+00 6.661224537669772072e-01
-1.390545341875000076e+03 4.620529308701923910e+00 -3.292322938512458386e+00 6.664537504913768950e-01
-1.389502954062499839e+03 4.630375233736112150e+00 -3.301483431958444736e+00 6.667917556798778067e-01
-1.388460566249999829e+03 4.640055261432494582e+00 -3.310454399536078007e+00 6.671418102019553986e-01
-1.387418178437499591e+03 4.649586674252189411e+00 -3.319241417289477525e+00 6.675098219659975074e-01
-1.386375790624999809e+03 4.659101794603293101e+00 -3.327955817124359505e+00 6.679063148741108957e-01
-1.385333402812499799e+03 4.668642784134330981e+00 -3.336634657821914374e+00 6.683338314752786946e-01
-1.384291015000000016e+03 4.678284754088624986e+00 -3.345348365179351191e+00 6.687946913874903698e-01
-1.383248627187499778e+03 4.688039137342023821e+00 -3.354108781818265328e+00 6.692886796240620217e-01
-1.382206239374999768e+03 4.697906786349098418e+00 -3.362921528168214991e+00 6.698133851522295457e-01
-1.381163851562499758e+03 4.707837128035024854e+00 -3.371740151599053270e+00 6.703667620202600208e-01
-1.380121463750000203e+03 4.717882449340065953e+00 -3.380606956157404142e+00 6.709538117167914706e-01
-1.379079075937499965e+03 4.728122873756452016e+00 -3.389585945060833438e+00 6.715825987689879595e-01
-1.378036688124999955e+03 4.738620275765301315e+00 -3.398727951903388167e+00 6.722586451532926999e-01
-1.376994300312499945e+03 4.749478658061592640e+00 -3.408136014964690652e+00 6.729823893469603080e-01
-1.375951912499999708e+03 4.760708469620385408e+00 -3.417818213956014262e+00 6.737550213297001100e-01
-1.374909524687499925e+03 4.772287508976600812e+00 -3.427748414539423916e+00 6.745785186679663648e-01
-1.373867136874999915e+03 4.784346069756098885e+00 -3.438041886579768391e+00 6.754603603736857309e-01
-1.372824749062500132e+03 4.796945698120707036e+00 -3.448751050441728694e+00 6.764050770550562586e-01
-1.371782361249999667e+03 4.810061739519713164e+00 -3.459854956461168030e+00 6.774108121613419131e-01
-1.370739973437499884e+03 4.823656066932280773e+00 -3.471320747878950286e+00 6.784749400049859824e-01
-1.369697585624999874e+03 4.837645848880975485e+00 -3.483073462211126792e+00 6.795935398799507476e-01
-1.368655197812499864e+03 4.851935726041527452e+00 -3.495020746047331706e+00 6.807651389747834125e-01
-1.367612809999999854e+03 4.866461831385929138e+00 -3.507095042816966490e+00 6.819916033112656262e-01
-1.366570422187499844e+03 4.881251657568426161e+00 -3.519323153897769618e+00 6.832732578636485643e-01
-1.365528034374999834e+03 4.896320918737128380e+00 -3.531722968854801081e+00 6.846089959141389292e-01
-1.364485646562500051e+03 4.911705959380021191e+00 -3.544336273312234109e+00 6.859960617649074610e-01
-1.363443258749999814e+03 4.927534358862344810e+00 -3.557290690386035514e+00 6.874343655764958427e-01
-1.362400870937499803e+03 4.943894539145705203e+00 -3.570678067407618173e+00 6.889221410438712834e-01
-1.361358483124999566e+03 4.960845544223131398e+00 -3.584561378818076793e+00 6.904573837724383711e-01
-1.360316095312499783e+03 4.978424659883520675e+00 -3.598977776872841261e+00 6.920401522292726204e-01
-1.359273707500000000e+03 4.996571133884249782e+00 -3.613875717854594605e+00 6.936658460434326212e-01
-1.358231319687499763e+03 5.015198912678464183e+00 -3.629177079798412642e+00 6.953305123418096478e-01
-1.357188931875000208e+03 5.034230781620673945e+00 -3.644809494155881069e+00 6.970317478724276095e-01
-1.356146544062499970e+03 5.053779031282994438e+00 -3.660878744171718768e+00 6.987727949087815249e-01
-1.355104156249999960e+03 5.073871041667096904e+00 -3.677416589474336917e+00 7.005514535898827999e-01
-1.354061768437500177e+03 5.094496134754427530e+00 -3.694409954239124438e+00 7.023689451058701128e-01
-1.353019380624999712e+03 5.115524858140704900e+00 -3.711743366298713376e+00 7.042183103689001467e-01
-1.351976992812499930e+03 5.136856248026503202e+00 -3.729329132847352124e+00 7.060929230617769559e-01
-1.350934604999999692e+03 5.158366183273423111e+00 -3.747059082688917186e+00 7.079848127481975784e-01
-1.349892217187499909e+03 5.179855562555441217e+00 -3.764751015579936855e+00 7.098855625875074571e-01
-1.348849829375000127e+03 5.201142752158647298e+00 -3.782243968760763408e+00 7.117848439242622227e-01
-1.347807441562499889e+03 5.222199160541044272e+00 -3.799512268660045322e+00 7.136812091724132889e-01
-1.346765053749999879e+03 5.242934790204174966e+00 -3.816473286558955902e+00 7.155709889131366408e-01
-1.345722665937499642e+03 5.263203861788581683e+00 -3.832992892608581670e+00 7.174483794752100074e-01
-1.344680278124999859e+03 5.282968315989306163e+00 -3.849037333780445991e+00 7.193112245106967340e-01
-1.343637890312499849e+03 5.302212921105047272e+00 -3.864584021527093238e+00 7.211632157906877616e-01
-1.342595502499999611e+03 5.321054706791101374e+00 -3.879736041565995386e+00 7.230113021370045967e-01
-1.341553114687499829e+03 5.339603117522524478e+00 -3.894589323894021238e+00 7.248622250129037603e-01
-1.340510726874999818e+03 5.357837440907306181e+00 -3.909131001855344678e+00 7.267120369365145383e-01
-1.339468339062499808e+03 5.375780028010282763e+00 -3.923387646021029962e+00 7.285585927107990356e-01
-1.338425951249999798e+03 5.393401485280654661e+00 -3.937342813275149123e+00 7.303953865457118999e-01
-1.337383563437499788e+03 5.410675976618886551e+00 -3.950971517490199147e+00 7.322219858985162810e-01
-1.336341175624999778e+03 5.427738000933080009e+00 -3.964401709687540354e+00 7.340416174193254983e-01
-1.335298787812499768e+03 5.444615203164407724e+00 -3.977660468553177786e+00 7.358545491154276919e-01
-1.334256399999999758e+03 5.461281188958214905e+00 -3.990725052326473676e+00 7.376589545750891208e-01
-1.333214012187500202e+03 5.477798165528055208e+00 -4.003656005656570649e+00 7.394556398850946621e-01
-1.332171624374999965e+03 5.494134157943499019e+00 -4.016431331872447608e+00 7.412396072970809380e-01
-1.331129236562500182e+03 5.510218019932521472e+00 -4.028984545241319992e+00 7.430085450132273284e-01
-1.330086848750000172e+03 5.526127169404971617e+00 -4.041370148339835211e+00 7.447739223906038042e-01
-1.329044460937499935e+03 5.542078385438721000e+00 -4.053783494370113871e+00 7.465463933450128264e-01
-1.328002073124999924e+03 5.558108309118166446e+00 -4.066261609678543110e+00 7.483257303079766665e-01
-1.326959685312499687e+03 5.574321212647100232e+00 -4.078904758734722691e+00 7.501139287800793198e-01
-1.325917297499999904e+03 5.590858511768171724e+00 -4.091841694997344625e+00 7.519173456081292839e-01
-1.324874909687500121e+03 5.607925419981472537e+00 -4.105261182391664931e+00 7.537441722337552275e-01
-1.323832521874999884e+03 5.625684966563461842e+00 -4.119326876821787664e+00 7.555939987504628474e-01
-1.322790134062499874e+03 5.644141709205394264e+00 -4.134050464402953651e+00 7.574632311301587873e-01
-1.321747746249999864e+03 5.663282714745369262e+00 -4.149428403067142668e+00 7.593471544630269188e-01
-1.320705358437499854e+03 5.682906297411708607e+00 -4.165273727508251866e+00 7.612384448495902456e-01
-1.319662970625000071e+03 5.702952548954257850e+00 -4.181523614394897947e+00 7.631385844642794014e-01
-1.318620582812499606e+03 5.723449313957483575e+00 -4.198200837897181792e+00 7.650501059954358807e-01
-1.317578194999999823e+03 5.744571007870200141e+00 -4.215462907284210914e+00 7.669814224513384904e-01
-1.316535807187499813e+03 5.766435116301032338e+00 -4.233409832117815519e+00 7.689412813341200970e-01
-1.315493419374999803e+03 5.789179589561063821e+00 -4.252164382571592682e+00 7.709372592321463991e-01
-1.314451031562499793e+03 5.812923135699235466e+00 -4.271834957407838473e+00 7.729744926752520895e-01
-1.313408643749999783e+03 5.837791596367926772e+00 -4.292538478817871983e+00 7.750574138559788162e-01
-1.312366255937499773e+03 5.863812024104397835e+00 -4.314308402000979648e+00 7.771827838644109754e-01
-1.311323868124999763e+03 5.890894805901936593e+00 -4.337068577265611680e+00 7.793438409199806571e-01
-1.310281480312499980e+03 5.918919532094424341e+00 -4.360716712435230846e+00 7.815315010204413326e-01
-1.309239092499999970e+03 5.947827434034554273e+00 -4.385204161192184813e+00 7.837407051872045116e-01
-1.308196704687499960e+03 5.977359903322454926e+00 -4.410300987733053013e+00 7.859571368097306721e-01
-1.307154316875000177e+03 6.007226455066632553e+00 -4.435738557452382658e+00 7.881699415553522492e-01
-1.306111929062499939e+03 6.037114562140179608e+00 -4.461230832136014790e+00 7.903659489349752487e-01
-1.305069541249999929e+03 6.066643291858913045e+00 -4.486434711657121710e+00 7.925263119028790326e-01
-1.304027153437500147e+03 6.095739676534122076e+00 -4.511281867365894094e+00 7.946487543000360088e-01
-1.302984765624999682e+03 6.124407373688416811e+00 -4.535778140268005743e+00 7.967321854875766274e-01
-1.301942377812499899e+03 6.152537431253880307e+00 -4.559823530517911117e+00 7.987721513269758766e-01
-1.300899989999999889e+03 6.179849800255991177e+00 -4.583157046596253892e+00 8.007591900373702831e-01
-1.299857602187499879e+03 6.206047634970229154e+00 -4.605499660762230718e+00 8.026844758772960775e-01
-1.298815214374999869e+03 6.230816005583255546e+00 -4.626567577778229357e+00 8.045325126365301394e-01
-1.297772826562499858e+03 6.253895895470694910e+00 -4.646120602991469006e+00 8.062939718112773768e-01
-1.296730438749999848e+03 6.275143882541796891e+00 -4.664004098276532062e+00 8.079745547942986938e-01
-1.295688050937499838e+03 6.294718401886809644e+00 -4.680342400746011045e+00 8.095913341806831864e-01
-1.294645663124999828e+03 6.312794164752697057e+00 -4.695289132426401224e+00 8.111548480287646967e-01
-1.293603275312499818e+03 6.329376300011324119e+00 -4.708834637850915605e+00 8.126725440723938654e-01
-1.292560887499999581e+03 6.344640357851751844e+00 -4.721126668413424099e+00 8.141583103474401284e-01
-1.291518499687499798e+03 6.358823873081343336e+00 -4.732370948743301220e+00 8.156280393233906745e-01
-1.290476111874999788e+03 6.372177547369901163e+00 -4.742786878729480016e+00 8.170973442920977936e-01
-1.289433724062499778e+03 6.384866030340054621e+00 -4.752524963298784044e+00 8.185732605826542274e-01
-1.288391336249999767e+03 6.397213043486517314e+00 -4.761874693506214840e+00 8.200728496518699950e-01
-1.287348948437499985e+03 6.409498626853965320e+00 -4.771103008309533600e+00 8.216025872125904961e-01
-1.286306560624999975e+03 6.422105916539051051e+00 -4.780568504343526648e+00 8.231746554130259241e-01
-1.285264172812500192e+03 6.435379630349146396e+00 -4.790597810671854972e+00 8.247980000725982919e-01
-1.284221784999999954e+03 6.449605102291300796e+00 -4.801460586306836476e+00 8.264803921977079693e-01
-1.283179397187499944e+03 6.465075006416000747e+00 -4.813430634155109189e+00 8.282312148089820969e-01
-1.282137009374999934e+03 6.481740517786151123e+00 -4.826472034047177395e+00 8.300440120505497843e-01
-1.281094621562500151e+03 6.499630460211712091e+00 -4.840601120346985198e+00 8.319250278615554217e-01
-1.280052233749999914e+03 6.518878087837551405e+00 -4.855941831564717148e+00 8.338788715309630728e-01
-1.279009845937499904e+03 6.539700904566918105e+00 -4.872694607339690620e+00 8.359140239464566413e-01
-1.277967458124999894e+03 6.562382185517495969e+00 -4.891125153047435781e+00 8.380392004807133421e-01
-1.276925070312500111e+03 6.586889379595829652e+00 -4.911216353878218754e+00 8.402466667138397405e-01
-1.275882682499999873e+03 6.613005218749529845e+00 -4.932772314752479126e+00 8.425257759435309524e-01
-1.274840294687499863e+03 6.640531205187438779e+00 -4.955620924881080747e+00 8.448633212246594582e-01
-1.273797906874999853e+03 6.669300416426989564e+00 -4.979624783389616560e+00 8.472445065710171308e-01
-1.272755519062499616e+03 6.698906846802819892e+00 -5.004432451163334683e+00 8.496420509505103746e-01
-1.271713131249999833e+03 6.728841599931683959e+00 -5.029601591340862932e+00 8.520226865735414101e-01
-1.270670743437499823e+03 6.758658742216807624e+00 -5.054730614619838747e+00 8.543643130551167308e-01
-1.269628355624999813e+03 6.788104485804174359e+00 -5.079581637932807148e+00 8.566590537778823178e-01
-1.268585967812499803e+03 6.816954921043283377e+00 -5.103941994348172528e+00 8.589013650595610505e-01
-1.267543579999999793e+03 6.844995033598796574e+00 -5.127613043457588837e+00 8.610831236391016663e-01
-1.266501192187499782e+03 6.872169918228086871e+00 -5.150541437125427002e+00 8.632036053022449362e-01
-1.265458804374999772e+03 6.898446212748541306e+00 -5.172694302962318247e+00 8.652625944720833129e-01
-1.264416416562499990e+03 6.923808287911128900e+00 -5.194056283611447000e+00 8.672599524258471915e-01
-1.263374028749999979e+03 6.948329518071883371e+00 -5.214696338411749288e+00 8.691978746989796889e-01
-1.262331640937499969e+03 6.972062574909461574e+00 -5.234666033812057861e+00 8.710769303304316535e-01
-1.261289253125000187e+03 6.994996068447104420e+00 -5.253946526577938592e+00 8.729009079911140834e-01
-1.260246865312499949e+03 7.017231878243733512e+00 -5.272620055963226804e+00 8.746796629916890886e-01
-1.259204477499999939e+03 7.039010864012471558e+00 -5.290905170962566295e+00 8.764243442412102958e-01
-1.258162089687499929e+03 7.060526828001678190e+00 -5.308970593843209684e+00 8.781475068740898227e-01
-1.257119701874999919e+03 7.081932492113644173e+00 -5.326953405007137654e+00 8.798569720951241457e-01
-1.256077314062499909e+03 7.103608059284282739e+00 -5.345193254676997796e+00 8.815729734710225918e-01
-1.255034926249999899e+03 7.126093721115059232e+00 -5.364180491109462601e+00 8.833203502924674710e-01
-1.253992538437499888e+03 7.149585165825897981e+00 -5.384104532063611614e+00 8.851021531209484206e-01
-1.252950150624999878e+03 7.173922687287748623e+00 -5.404826905436286744e+00 8.869077648795515856e-01
-1.251907762812499868e+03 7.198996293407594393e+00 -5.426256124082870613e+00 8.887279436219257533e-01
-1.250865374999999858e+03 7.224745133626054638e+00 -5.448336854675721597e+00 8.905599500748769826e-01
-1.249822987187499848e+03 7.251296876271760006e+00 -5.471179998302893033e+00 8.924121436163279242e-01
-1.248780599374999838e+03 7.278741901516618817e+00 -5.494870442862925586e+00 8.942872580433922636e-01
-1.247738211562499828e+03 7.307085215202725692e+00 -5.519430094377607787e+00 8.961767906523113725e-01
-1.246695823749999818e+03 7.336135976696079197e+00 -5.544696858946419837e+00 8.980663641305641764e-01
-1.245653435937499808e+03 7.365525046617488414e+00 -5.570346326271721438e+00 8.999336341073234102e-01
-1.244611048124999797e+03 7.394778021032700543e+00 -5.595950272629757194e+00 9.017555555960580227e-01
-1.243568660312499787e+03 7.423619312240609780e+00 -5.621255840287585848e+00 9.035208059956103543e-01
-1.242526272499999550e+03 7.451769273299088781e+00 -5.646007446574868638e+00 9.052173844994666485e-01
-1.241483884687499767e+03 7.478894159215654369e+00 -5.669895434568219983e+00 9.068333048574795940e-01
-1.240441496874999984e+03 7.504917909664660769e+00 -5.692841698225930891e+00 9.083696135967314067e-01
-1.239399109062499974e+03 7.529878571584885272e+00 -5.714870876608637573e+00 9.098330284201718854e-01
-1.238356721249999964e+03 7.553663356508246274e+00 -5.735877427375137394e+00 9.112199479830164206e-01
-1.237314333437499954e+03 7.576200665409673185e+00 -5.755798256795669587e+00 9.125261406224722815e-01
-1.236271945624999944e+03 7.597395048371891946e+00 -5.774535878779020415e+00 9.137526697515429008e-01
-1.235229557812500161e+03 7.617131276212859348e+00 -5.791971764675675871e+00 9.149012316676282675e-01
-1.234187169999999924e+03 7.635575016092240652e+00 -5.808239729618925651e+00 9.159877757504618634e-01
-1.233144782187499914e+03 7.652736342131048808e+00 -5.823336719694814256e+00 9.170189123673935239e-01
-1.232102394374999903e+03 7.668713989148540300e+00 -5.837337780922464248e+00 9.180064904245366364e-01
-1.231060006562500121e+03 7.683915968582635259e+00 -5.850600674126461342e+00 9.189755958096667010e-01
-1.230017618749999883e+03 7.698667218269404700e+00 -5.863412576787903063e+00 9.199450670409492492e-01
-1.228975230937499873e+03 7.713084671036791740e+00 -5.875879334359535022e+00 9.209204212741036732e-01
-1.227932843124999863e+03 7.727386110805231745e+00 -5.888193460047983052e+00 9.219142649203901918e-01
-1.226890455312499626e+03 7.741966205098675502e+00 -5.900705131668698478e+00 9.229488024424420400e-01
-1.225848067499999843e+03 7.757204452424465657e+00 -5.913753231681718958e+00 9.240442868193813331e-01
-1.224805679687499833e+03 7.773112911319463691e+00 -5.927353838033413425e+00 9.251986962269701520e-01
-1.223763291874999823e+03 7.789536826116811419e+00 -5.941370233003024914e+00 9.264030178989851594e-01
-1.222720904062499812e+03 7.806504683463305838e+00 -5.955833114559111685e+00 9.276561332024186868e-01
-1.221678516249999802e+03 7.824131888402792612e+00 -5.970857879985227434e+00 9.289580060446452903e-01
-1.220636128437499792e+03 7.842440996611577120e+00 -5.986466318457360991e+00 9.303089596717682985e-01
-1.219593740624999782e+03 7.861505805160557969e+00 -6.002725515843265747e+00 9.317122860122893924e-01
-1.218551352812499772e+03 7.881092138613737141e+00 -6.019430924462397137e+00 9.331531654208163884e-01
-1.217508964999999989e+03 7.901201272528398434e+00 -6.036569481566997020e+00 9.346388032985094574e-01
-1.216466577187499979e+03 7.922174617534975205e+00 -6.054435260011028497e+00 9.361928289062025899e-01
-1.215424189374999969e+03 7.944170816662419199e+00 -6.073176029058376280e+00 9.378206270341296058e-01
-1.214381801562499959e+03 7.967018404959877564e+00 -6.092639886398976579e+00 9.395124176601132859e-01
-1.213339413749999949e+03 7.990570218942641745e+00 -6.112688184800624924e+00 9.412639819638488614e-01
-1.212297025937499939e+03 8.015133663550814802e+00 -6.133581944751361981e+00 9.430985203545800832e-01
-1.211254638124999929e+03 8.040829005123637074e+00 -6.155428981340059558e+00 9.450222351710955149e-01
-1.210212250312499918e+03 8.067592940228962561e+00 -6.178187411639507687e+00 9.470243694561261139e-01
-1.209169862500000136e+03 8.095539383647812670e+00 -6.201959722331197078e+00 9.491106043864381281e-01
-1.208127474687499898e+03 8.124771004769392846e+00 -6.226848644950981893e+00 9.512808457467996082e-01
-1.207085086874999888e+03 8.155084994584637315e+00 -6.252687010889797392e+00 9.535172930380939604e-01
-1.206042699062499878e+03 8.186311491382351591e+00 -6.279328777996817657e+00 9.558080477607951986e-01
-1.205000311250000095e+03 8.218504464946413179e+00 -6.306818440666343228e+00 9.581578509105057595e-01
-1.203957923437499858e+03 8.251753927009085388e+00 -6.335229734371278454e+00 9.605748442430785961e-01
-1.202915535624999848e+03 8.286145177399651729e+00 -6.364650456335962936e+00 9.630577360176945101e-01
-1.201873147812499838e+03 8.321482556335331182e+00 -6.394914586119439193e+00 9.655916991746924527e-01
-1.200830759999999827e+03 8.357496702169759928e+00 -6.425782762912627177e+00 9.681617612624346947e-01
-1.199788372187499817e+03 8.393995133341519477e+00 -6.457086700880415364e+00 9.707558423195297159e-01
-1.198745984374999807e+03 8.430715399860272186e+00 -6.488599396945120112e+00 9.733562410202476478e-01
-1.197703596562499797e+03 8.467394980242094249e+00 -6.520086564297921328e+00 9.759488859135814209e-01
-1.196661208749999560e+03 8.503876274762877330e+00 -6.551410897955608270e+00 9.785236691895664585e-01
-1.195618820937499777e+03 8.540032682544183018e+00 -6.582468548377216067e+00 9.810692200950112962e-01
-1.194576433124999994e+03 8.575578545219032733e+00 -6.613011412853291304e+00 9.835667941620040988e-01
-1.193534045312499984e+03 8.610394107776658146e+00 -6.642935103151583753e+00 9.860087215335188171e-01
-1.192491657499999747e+03 8.644379200185531076e+00 -6.672147494869149043e+00 9.883909848519012442e-01
-1.191449269687499964e+03 8.677503909174179242e+00 -6.700623894333356034e+00 9.907109867289303207e-01
-1.190406881874999954e+03 8.709650992399605940e+00 -6.728266995352417013e+00 9.929587659084333495e-01
-1.189364494062499944e+03 8.740689816341280505e+00 -6.754946647835347484e+00 9.951341389224594991e-01
-1.188322106249999933e+03 8.770429299570341897e+00 -6.780490701246061569e+00 9.972276866880239732e-01
-1.187279718437499923e+03 8.798808962513790632e+00 -6.804848323568331026e+00 9.992346353527824521e-01
-1.186237330624999913e+03 8.825788259953167625e+00 -6.827983592908392296e+00 1.001152722941657469e+00
-1.185194942812500130e+03 8.851305229725788593e+00 -6.849841996626261142e+00 1.002978268363341918e+00
-1.184152554999999893e+03 8.875578061359689741e+00 -6.870607213468028718e+00 1.004728573069308739e+00
-1.183110167187499883e+03 8.898973130287865629e+00 -6.890589701466491412e+00 1.006431607215412916e+00
-1.182067779374999873e+03 8.922162514442488757e+00 -6.910380395926503105e+00 1.008127895433953425e+00
-1.181025391562500090e+03 8.945743093183216033e+00 -6.930505049666725981e+00 1.009852930003466431e+00
-1.179983003749999853e+03 8.970117096396606371e+00 -6.951321345913512140e+00 1.011628934076701514e+00
-1.178940615937499842e+03 8.995480783519475665e+00 -6.973001450455909023e+00 1.013467929931733069e+00
-1.177898228124999832e+03 9.021957668639482009e+00 -6.995655436588158693e+00 1.015376611295837117e+00
-1.176855840312499822e+03 9.049656856794300097e+00 -7.019381362857548545e+00 1.017360457606767632e+00
-1.175813452499999812e+03 9.078714009951610819e+00 -7.044314269568334730e+00 1.019419699731734852e+00
-1.174771064687499802e+03 9.108877670489700762e+00 -7.070249045494054307e+00 1.021531152536589770e+00
-1.173728676874999792e+03 9.139939458205221356e+00 -7.097001622182664171e+00 1.023682689466533402e+00
-1.172686289062499782e+03 9.172104018171777895e+00 -7.124757001742550777e+00 1.025884101873572263e+00
-1.171643901249999999e+03 9.205343776440113146e+00 -7.153505337042609824e+00 1.028126490931177361e+00
-1.170601513437499989e+03 9.239152551107085998e+00 -7.182805380066535683e+00 1.030377397513355220e+00
-1.169559125624999979e+03 9.272858982663855443e+00 -7.212050909737471649e+00 1.032604340923972241e+00
-1.168516737812499969e+03 9.306392901502512416e+00 -7.241159059278467147e+00 1.034813733644198930e+00
-1.167474349999999959e+03 9.339803357480279900e+00 -7.270166880832833023e+00 1.037011599627954750e+00
-1.166431962187499721e+03 9.372908032594894578e+00 -7.298912250807330970e+00 1.039187900632461137e+00
-1.165389574374999938e+03 9.405539365288582587e+00 -7.327235106751819771e+00 1.041338930865199242e+00
-1.164347186562499928e+03 9.437610161180506552e+00 -7.355051992189261867e+00 1.043462840371538691e+00
-1.163304798750000145e+03 9.468744241279820173e+00 -7.382032385930313190e+00 1.045536852589766141e+00
-1.162262410937499908e+03 9.498777350933538699e+00 -7.408034324297160467e+00 1.047549829756740269e+00
-1.161220023124999898e+03 9.527526133941531583e+00 -7.432894799702211230e+00 1.049491633015157577e+00
-1.160177635312499888e+03 9.554955286168279827e+00 -7.456576418453683353e+00 1.051363330436571042e+00
-1.159135247500000105e+03 9.581217916086831821e+00 -7.479212980322751392e+00 1.053174566269392765e+00
-1.158092859687499868e+03 9.606404691095235648e+00 -7.500869803718303253e+00 1.054938033764670546e+00
-1.157050471874999857e+03 9.630826111216318708e+00 -7.521802797940631891e+00 1.056681007389427496e+00
-1.156008084062499847e+03 9.654563379464692119e+00 -7.542079410045558596e+00 1.058410323882757798e+00
-1.154965696250000065e+03 9.677844603279575963e+00 -7.561901094701904746e+00 1.060139278324727430e+00
-1.153923308437499827e+03 9.700960285143791495e+00 -7.581508910669163548e+00 1.061892580512195039e+00
-1.152880920624999817e+03 9.724156392729236487e+00 -7.601112037808300137e+00 1.063688577861032325e+00
-1.151838532812499807e+03 9.747393432893675325e+00 -7.620676604010117927e+00 1.065524430579179338e+00
-1.150796144999999797e+03 9.770949970802670137e+00 -7.640428895875571946e+00 1.067426268385394783e+00
-1.149753757187499787e+03 9.795200912541423222e+00 -7.660693490830207786e+00 1.069419218135829963e+00
-1.148711369374999776e+03 9.820458373782519956e+00 -7.681741687768074200e+00 1.071523653143044763e+00
-1.147668981562499994e+03 9.847596245200669784e+00 -7.704349445952631825e+00 1.073788441372488300e+00
-1.146626593749999984e+03 9.876960971319153515e+00 -7.728827752295067910e+00 1.076231247173070393e+00
-1.145584205937499974e+03 9.909017682248705938e+00 -7.755588360152266603e+00 1.078878690497357740e+00
-1.144541818124999963e+03 9.944181725443534958e+00 -7.785000781788419033e+00 1.081753620545736538e+00
-1.143499430312499953e+03 9.982758710742400510e+00 -7.817343439296065455e+00 1.084869569485501062e+00
-1.142457042499999943e+03 1.002492961254971249e+01 -7.852773495901576695e+00 1.088238386180464978e+00
-1.141414654687499933e+03 1.007056502953896704e+01 -7.891182872115119373e+00 1.091849374295144948e+00
-1.140372266874999923e+03 1.011921146358002055e+01 -7.932181728165339507e+00 1.095670725297016146e+00
-1.139329879062499913e+03 1.017042304498773042e+01 -7.975380657503277959e+00 1.099674252576627875e+00
-1.138287491249999903e+03 1.022398032897634934e+01 -8.020583823905003129e+00 1.103848196276230098e+00
-1.137245103437499893e+03 1.027929024212324016e+01 -8.067265338817792397e+00 1.108159034249166508e+00
-1.136202715624999882e+03 1.033605947903368261e+01 -8.115166632260377710e+00 1.112589463000625667e+00
-1.135160327812500100e+03 1.039426806681206372e+01 -8.164270151624632987e+00 1.117138284707818618e+00
-1.134117939999999862e+03 1.045400988343816806e+01 -8.214663320602758390e+00 1.121808725642727600e+00
-1.133075552187499852e+03 1.051515075546101663e+01 -8.266228061909981051e+00 1.126592738188545217e+00
-1.132033164374999842e+03 1.057744526485790004e+01 -8.318751900239110597e+00 1.131473865721785765e+00
-1.130990776562499832e+03 1.064079503210897215e+01 -8.372165204413558826e+00 1.136437700034261367e+00
-1.129948388749999822e+03 1.070452351712557615e+01 -8.425891898605412322e+00 1.141434040878329670e+00
-1.128906000937499812e+03 1.076816413049775178e+01 -8.479530291509332685e+00 1.146430481774112442e+00
-1.127863613124999802e+03 1.083143939834578262e+01 -8.532836790607742472e+00 1.151410081989737488e+00
-1.126821225312499791e+03 1.089404755448325091e+01 -8.585556557999879601e+00 1.156349365587166833e+00
-1.125778837499999781e+03 1.095567519434353798e+01 -8.637413176590444053e+00 1.161229903258762075e+00
-1.124736449687499999e+03 1.101611473061798385e+01 -8.688231789677368866e+00 1.166035346756543856e+00
-1.123694061874999989e+03 1.107491605417245140e+01 -8.737624254359436904e+00 1.170734731199662981e+00
-1.122651674062499978e+03 1.113155059429977989e+01 -8.785122226667802181e+00 1.175298012178660700e+00
[truncated: 619,998 more chars]
