# Supplementary material for: Multipolar electric and magnetic contributions to sum-frequency generation spectra reveal biaxial interfacial water structure
Source: Nat Commun. 2026 May 13;17:4333. doi: 10.1038/s41467-026-72345-4 (PMC13172427; doi:10.1038/s41467-026-72345-4)
Supplement: Supplementary file 3 — Source data [file 41467_2026_72345_MOESM3_ESM.zip › SourceData/SuppFig12(c).txt]

fast slow
9.402128144264743081e-02 9.398635293676102509e-02
2.362569409405504972e-01 2.364166578704473276e-01
-4.279377964566954268e-02 -4.281980311045810450e-02
2.742261502990255700e-02 2.783448133366367427e-02
1.436783256060233382e-01 1.436350359311917291e-01
-2.744122725452012926e-02 -2.732903814665653408e-02
5.613444725356075277e-02 5.572824148194042287e-02
4.464535114968936624e-01 4.462147167000366510e-01
-5.017239718544683202e-02 -5.023780301567260659e-02
-6.980921764084575820e-02 -6.969005567681303692e-02
1.901073409902710454e-01 1.904351125539400780e-01
-2.908457273390509246e-02 -2.925167563678806107e-02
5.421138373084744000e-02 5.411871357435829588e-02
3.954704668664952294e-01 3.957824299504693055e-01
-7.209555860698724228e-02 -7.165640801290541761e-02
9.320136669017634046e-02 9.350781810718436504e-02
1.624329221646398924e-01 1.627777961815722041e-01
-1.402723996498642101e-01 -1.401038059565695160e-01
-3.840347475185430792e-02 -3.839016187413013537e-02
3.029143725016438804e-01 3.028656811344585531e-01
6.343825925208601557e-02 6.372385782929851361e-02
-8.308922970105320563e-03 -8.569284382442976522e-03
2.781203550438616778e-01 2.781761135662604301e-01
1.933860367223340024e-02 1.961967878858411271e-02
-3.025606273815085318e-02 -3.030889170114617337e-02
1.683214201227812290e-01 1.682835034923005624e-01
6.828544467435117282e-02 6.853621502284243383e-02
-6.414095820294364592e-02 -6.415928341660788459e-02
3.212679835289735664e-01 3.215439691597221650e-01
2.336764728260033452e-01 2.334390674124681431e-01
5.583094065308508158e-02 5.577414740836515034e-02
3.190852044201116788e-01 3.189818468068518764e-01
4.833398290377156903e-02 4.790961157577081075e-02
9.921355678682725054e-02 9.945739964417456280e-02
1.751127603523848220e-01 1.754431339185440197e-01
-5.788400224351115952e-02 -5.805030128696807984e-02
2.034561884209337701e-02 2.052825760228181237e-02
2.143910704378539644e-01 2.143440266610765199e-01
-6.968913012002023177e-02 -6.925748720649244072e-02
1.115908114445853805e-01 1.114411141323731202e-01
2.335719321406702353e-01 2.336669633011579095e-01
5.957776311373945421e-02 5.940905665894868903e-02
4.183550733427474078e-02 4.162949977858684814e-02
2.695142802512382474e-01 2.693915383647704220e-01
-4.374717580722140009e-02 -4.351790585340040152e-02
-6.532353263561076206e-02 -6.530149387701923713e-02
3.045531068354753734e-01 3.042445999336937934e-01
-6.126157015766868497e-02 -6.084571618942458127e-02
7.206422760093637858e-02 7.190190262365921126e-02
3.050216601020870888e-01 3.047361661820487955e-01
2.935906843714270950e-02 2.930153043433754087e-02
4.586116387473829908e-02 4.573668156487107478e-02
9.726402787624888191e-02 9.759181342498504663e-02
1.213022960626422286e-01 1.215389790499433187e-01
1.011918022072533369e-01 1.013062938722326389e-01
1.477710430231317651e-01 1.478033664963326055e-01
-6.924610928485394612e-02 -6.944893993099685026e-02
-2.500863650428111068e-02 -2.502088334097287564e-02
3.224698985216959968e-01 3.225944810783063499e-01
2.537271132446967253e-02 2.528261105053213054e-02
6.595783489967510516e-02 6.606263443373597277e-02
3.040534020635674572e-01 3.039522735758443117e-01
8.535452578878313656e-02 8.500967659127366127e-02
3.510297869986105622e-03 3.734473338302602818e-03
2.893313939329777984e-01 2.893066133652053007e-01
2.182249999236342969e-02 2.183640315136852611e-02
-1.827380324894680580e-02 -1.808882461913602011e-02
3.198830950039792120e-01 3.203792366155100990e-01
-1.137739353690470599e-02 -1.135317750384973352e-02
-4.802895078486388997e-02 -4.788851567816101995e-02
2.131224404287159202e-01 2.126122148483212126e-01
-1.384321227310566019e-02 -1.397419533062437859e-02
2.326106280270161253e-02 2.290352310841558409e-02
1.870309958893358049e-01 1.869686991265152587e-01
5.081655024494394907e-02 5.084025728048524595e-02
-5.272434822029853363e-02 -5.293962068142974570e-02
2.794680215411462498e-01 2.793750668182456431e-01
1.317643534687092111e-02 1.294776987611836148e-02
-8.066478343180522384e-03 -7.932284803030879156e-03
6.311687193310458466e-02 6.283933730796982531e-02
2.226736388503760405e-02 2.238500723170176038e-02
3.688689469354506506e-02 3.663321002175238400e-02
2.644309348714466990e-01 2.638956743039439501e-01
-2.149797112845078240e-02 -2.142446756162301111e-02
8.498841480203021478e-03 8.465890924942136991e-03
8.429086179533998302e-02 8.460658386643912787e-02
9.259599511337892469e-03 9.188704840605346411e-03
1.860764620989233120e-02 1.854887229556756445e-02
1.329642681483485800e-01 1.324837797597716860e-01
2.511781453984485851e-02 2.512948929783913668e-02
5.923101809219719072e-02 5.927518893006333833e-02
3.430014838187102622e-01 3.430862485483139879e-01
4.801079781962664522e-02 4.813122127993980232e-02
2.291115155490532768e-02 2.312788384127904134e-02
4.006225500395106387e-01 3.999565049165331176e-01
1.529718608015062827e-02 1.497668304332110296e-02
-9.636370480118747195e-02 -9.665050354308687974e-02
3.033028719925277006e-01 3.032173518107675325e-01
8.451285331395272382e-02 8.474543233820980292e-02
4.774311031887583379e-02 4.760127344127538379e-02
2.198080724500340311e-01 2.198530568197757107e-01
-6.073540764615345533e-02 -6.092765391248548129e-02
1.169472447857464042e-01 1.171050816205162354e-01
2.231857884116255630e-01 2.231173382180477449e-01
2.258863337447935410e-02 2.251758181050954669e-02
6.778787861487539645e-02 6.792706928834098268e-02
2.137528725209977831e-01 2.139561763166942243e-01
-1.000292285074265430e-01 -9.985376450576415042e-02
-2.286038692729675664e-02 -2.286573581895446836e-02
1.619826307439831692e-01 1.618560053210978955e-01
1.070797237930168691e-02 1.060837910772835513e-02
6.755141345081895621e-02 6.750712650148121829e-02
2.725562001184548278e-01 2.728844699933815066e-01
-7.667868270664751629e-02 -7.637280062652528068e-02
-3.704139006060735984e-02 -3.718753136020255118e-02
2.633574887256239228e-01 2.632598835817712701e-01
3.136461362255840019e-02 3.134946122956776271e-02
5.057272449703868744e-02 5.024951709620862489e-02
2.549784151917501851e-01 2.548885147102178395e-01
-8.599296037416612193e-02 -8.632809878742685183e-02
2.195966283611217387e-02 2.213369193779165384e-02
2.989349207487017046e-01 2.988732448956007426e-01
-8.627335431884008976e-02 -8.636042497170785814e-02
1.229266627137722001e-02 1.207715620157176657e-02
2.333004485923116933e-01 2.332551639230423524e-01
-9.267995957666662343e-03 -9.223765202723339940e-03
6.296754033081095048e-02 6.278658256303526475e-02
3.807803511621362658e-01 3.806264579699134010e-01
5.789651350081558706e-02 5.766420585046205111e-02
-7.795639446247720761e-02 -7.776618905451627983e-02
3.319080335559684292e-01 3.319563568612242666e-01
-1.736582128526421853e-02 -1.747255728634624500e-02
-1.087233671087440429e-02 -1.090240520160097419e-02
1.513510799094601178e-01 1.514570525170278181e-01
-4.949188505546629757e-02 -4.916384047802299651e-02
6.027217642459944957e-02 6.040090672022125490e-02
2.739872462760661875e-01 2.740607505319758719e-01
4.361155288534103447e-02 4.363222881268367243e-02
-5.798594014909338318e-02 -5.798633271361916530e-02
2.305549371775773293e-01 2.306440662067487934e-01
-6.240168799452688875e-02 -6.236119021365333498e-02
-6.161712557755242431e-02 -6.138491844494285699e-02
3.708568960970908268e-01 3.708545785285715657e-01
5.312022785674219705e-02 5.340584579769139945e-02
-1.002068823696427302e-01 -1.001676402210216893e-01
2.397323809172480780e-01 2.398764986727685566e-01
2.406941083281519123e-02 2.427777548459584059e-02
4.262739879038450475e-02 4.254182000787647827e-02
2.652130635891917221e-01 2.654848957294952960e-01
-1.209898824311092524e-02 -1.188578926656350815e-02
6.153359740739242079e-02 6.142093065216284314e-02
1.505195762653489533e-01 1.503395935835248609e-01
-7.580357431751008623e-02 -7.576449907258465954e-02
-1.309774428507912702e-01 -1.311065279349326596e-01
1.614406155695611855e-01 1.616792411465866608e-01
1.005282385645097920e-01 1.006322411172962533e-01
-7.985554870553446261e-02 -7.969278903165087635e-02
2.084926249950800892e-01 2.084077568866022079e-01
7.757357358355680514e-03 7.566653213949408978e-03
3.624992008170084545e-02 3.616203121176142510e-02
1.359616005841531305e-01 1.360656151602518404e-01
-5.344808304592425785e-02 -5.301077906665661171e-02
-3.590866974585851801e-02 -3.611925350198300771e-02
1.988556510723066828e-01 1.989169529331474007e-01
-5.093541485038496908e-02 -5.101433842440902811e-02
-5.118036716413133791e-02 -5.082482703044471917e-02
3.807290019435636275e-01 3.807835062731230735e-01
9.642900536062921912e-02 9.612319583702987058e-02
-2.240987531128432741e-03 -2.187763203789975901e-03
1.972477635131685836e-01 1.973762258651732826e-01
8.922979465267669164e-03 8.894602324741008106e-03
-7.543848618820600538e-02 -7.550481603750519577e-02
1.886909290361004632e-01 1.883535672536965078e-01
-1.753382541505402528e-03 -1.949059909045793232e-03
3.586455765721371231e-02 3.562253628634354241e-02
3.605419683790730412e-01 3.604419964069517923e-01
-1.253754598405344423e-01 -1.253542721397428172e-01
-2.606483466551747993e-02 -2.597006551046984052e-02
2.164742537843162284e-01 2.161666609745219181e-01
-6.242504085704140681e-04 -7.497317741234048186e-04
1.597273762721490575e-02 1.598649519189441343e-02
2.068988233423306733e-01 2.065772207245549219e-01
-1.985153857838171665e-01 -1.984479158869712767e-01
3.377027412973596793e-02 3.364261499491828789e-02
1.996784335575307046e-01 1.994655896067757117e-01
-6.633022094992195236e-03 -6.713507747001148940e-03
1.233654059863368846e-01 1.235125602120419053e-01
3.147206403460801605e-01 3.145337416860585766e-01
-2.619231503941735206e-02 -2.639803894075517729e-02
-4.602780855649508257e-02 -4.599921982105190099e-02
2.089260512386385271e-01 2.089910865570157317e-01
1.912305948303622341e-02 1.893686355877058705e-02
1.816543144674004004e-02 1.800315778058556027e-02
2.932805976164019057e-01 2.933760504526592428e-01
-1.465241724555673905e-02 -1.485102948659593712e-02
1.761536473745689002e-01 1.762840622624457509e-01
1.395455305836117155e-01 1.397438608785325775e-01
-1.369013786803232602e-01 -1.370249672933805118e-01
-1.111046384597945136e-01 -1.112974257034622799e-01
3.289481094025606400e-01 3.287418529763235231e-01
-5.088135035810933265e-02 -5.081039520338252041e-02
-2.393730701205402586e-02 -2.380732524755294066e-02
9.116802685540449647e-02 9.123739310633760535e-02
7.163151029730557839e-02 7.156485591160129112e-02
-3.175946097682188097e-04 -4.385965652903937997e-05
2.182569729360570865e-01 2.182079756595970421e-01
-4.481424697508916422e-02 -4.482799111014939414e-02
-1.041795230393692540e-02 -1.015761131586113454e-02
3.499255089101779292e-01 3.497405656446974653e-01
1.071724707903058821e-01 1.071555882403805171e-01
-3.460430386210229178e-04 -1.412562840244676048e-04
1.243419503222479988e-01 1.241296238227832388e-01
4.536556752504226908e-02 4.554412335104680160e-02
-1.039221337442401971e-01 -1.042637066656513650e-01
1.984626594618203455e-01 1.983618796073509383e-01
-5.242638444177574741e-02 -5.260108226973802398e-02
-8.557903698784993796e-02 -8.532121077761156691e-02
2.965173849828893760e-01 2.966050975091600872e-01
3.680809342110215321e-02 3.682265955020512516e-02
1.746284360504228930e-02 1.758169705477858127e-02
4.050066294094443187e-01 4.048652747872802937e-01
-6.969094242666133698e-02 -6.956882851621658259e-02
3.352299396246831431e-02 3.375864654021852596e-02
1.331511442186610328e-01 1.329735736805107427e-01
-3.122893289449374388e-02 -3.118310758589626711e-02
1.140343898303418715e-02 1.132676383211819911e-02
2.889873989314252212e-01 2.891153732704068169e-01
-1.884535377092824010e-02 -1.898357625102502916e-02
1.212694488510799029e-01 1.214335402476348635e-01
1.078133994657832773e-01 1.079019164681787185e-01
-4.248942426234299241e-02 -4.241829261167707338e-02
-5.818287859207772750e-02 -5.793818910199942385e-02
2.837781984485979736e-01 2.837858188991957964e-01
-5.552387756579127420e-02 -5.566524789727422123e-02
-1.484036877999063420e-02 -1.484647489139472205e-02
2.127680816592266155e-01 2.127771897882479168e-01
2.844949522620145166e-02 2.834336317727682852e-02
-1.233965182971769048e-01 -1.236437735422198786e-01
9.828723413894277505e-02 9.861519989462355640e-02
-1.371246658544157150e-02 -1.347068703663231552e-02
-3.063005680407963893e-02 -3.026588814818385528e-02
3.083843222860552791e-01 3.082584526050327622e-01
5.914575777713615770e-03 5.753359572221865802e-03
-8.432886873835332420e-02 -8.466886136411899688e-02
2.847405513459587700e-01 2.841658836979238933e-01
-1.319882140136617674e-03 -9.730084834588701923e-04
4.654439409360692365e-02 4.663942895623389429e-02
2.965675558388452537e-01 2.960975972062752648e-01
6.477907365059978884e-02 6.479792944900365781e-02
-2.062926175163595083e-02 -2.088906658744325504e-02
1.732343373169732414e-01 1.730454567878836059e-01
-1.613476938768279856e-01 -1.616782794213881824e-01
5.728136679826507927e-02 5.754967421119911580e-02
2.167336587387681535e-01 2.165497303637943516e-01
4.691594076085273124e-02 4.650365562196563662e-02
-9.860601221866492627e-02 -9.885127040130632647e-02
1.780050900707838002e-01 1.779423649009071740e-01
-4.900708105367559270e-02 -4.891489187719528370e-02
1.151491554320894645e-01 1.152936952460767578e-01
5.934226850463764080e-02 5.936907225705503888e-02
-2.042262874032346742e-02 -2.042088543955858371e-02
-9.958870259049729112e-02 -9.978271763781867976e-02
2.601476515731830919e-01 2.604214776461493130e-01
-8.377821364073451127e-02 -8.370857143170047643e-02
1.017379562372936197e-01 1.016394207692379731e-01
2.318741769211284942e-01 2.318095823665635991e-01
2.777324397984473787e-03 2.766137932286960414e-03
-8.235931732266197486e-03 -7.985295698438501372e-03
2.458464616638125211e-01 2.455271006525693023e-01
4.394129151496169866e-02 4.401194589556996217e-02
1.546261859406828157e-02 1.542536730297337268e-02
2.493396006062363335e-01 2.491990704762356568e-01
1.525215779172213980e-02 1.547354593205662113e-02
-6.538401831135641495e-02 -6.523044782828374410e-02
3.935538381975759448e-01 3.931125915549275596e-01
-8.413504713920821887e-02 -8.407029277899194519e-02
-1.187620826757466996e-02 -1.212574023067621715e-02
3.526439987887113325e-01 3.528778151856017398e-01
-5.297227149341466115e-03 -5.111337865047498562e-03
8.167308246681807826e-02 8.190968213142701959e-02
2.188053377891480689e-01 2.192217197357382574e-01
-6.442764230740802289e-02 -6.448733224071495629e-02
1.435162262334683803e-01 1.431920799835759706e-01
3.052074001611000398e-01 3.052706236188162947e-01
8.074902619432262549e-03 8.384051750502923700e-03
1.331493884151722651e-01 1.330235212051976701e-01
-1.167895948554158528e-02 -1.149109672346583511e-02
-1.530785230620089199e-01 -1.530781546053861242e-01
6.990582409106638195e-02 6.966779153321395190e-02
2.693430865373876992e-01 2.697213572840772566e-01
1.112854742514894912e-01 1.111373992695854490e-01
-1.569425561596211049e-01 -1.570671197992787871e-01
2.401310850632409899e-01 2.394887134192999756e-01
-1.605749356719172322e-02 -1.609907893780748028e-02
-5.361912916476916854e-03 -5.625816625694622479e-03
3.110657011267707328e-01 3.112169045220732344e-01
-3.544890544297608220e-02 -3.550936086565832650e-02
-5.514147446057185431e-02 -5.514820603958003886e-02
2.835925848034048236e-01 2.836630819102533563e-01
1.615894776154463280e-02 1.580924096339798857e-02
7.647739093904193375e-02 7.624833722147209003e-02
2.974072701557626264e-01 2.976836849296350396e-01
5.680689666240708313e-02 5.661474537391188167e-02
-3.858438015144445565e-02 -3.859396524619459340e-02
1.630666009805844530e-01 1.631098364508822840e-01
-5.780888225347943776e-02 -5.792242471410186805e-02
8.712661496296663505e-03 8.604972003897733493e-03
3.447106529023316601e-01 3.449169186302187828e-01
8.670152520008748281e-03 8.647936811272714103e-03
-1.839209526493829072e-02 -1.870581337874944322e-02
2.748480617532968462e-01 2.746199996079848327e-01
-2.487537758769256535e-02 -2.506081902128338632e-02
-4.857960077204477589e-02 -4.855071397916544546e-02
3.266781857372270670e-01 3.267125988812192849e-01
-4.152987771063505751e-02 -4.131726195295361281e-02
-8.456292950054314361e-02 -8.465700480909106596e-02
3.310374458151865706e-01 3.305510568414399830e-01
-3.896656397256761939e-02 -3.913087628318166755e-02
-6.942129011429684637e-02 -6.969429892639983359e-02
2.204583467106039363e-01 2.204133557936141519e-01
-3.340533833607099712e-02 -3.345192308542511983e-02
7.384776724058200736e-02 7.393571885651627207e-02
3.335587628147387296e-01 3.336665594755846564e-01
-7.562794089818866694e-02 -7.594000507036186010e-02
-5.358791527511282127e-02 -5.368569685529724078e-02
2.242606908241667196e-01 2.242903707442537864e-01
-2.138239713482218904e-02 -2.166579270498527471e-02
-7.789336271232674344e-03 -8.342814351881397764e-03
3.738252477946240049e-01 3.733133255633623304e-01
6.903868188711392850e-02 6.879369219488655485e-02
4.523453803636022508e-02 4.542009575017560974e-02
2.820020294361062496e-01 2.820998991620344842e-01
-9.413709083511707237e-03 -9.350788007221529433e-03
-6.414967004464496025e-02 -6.380784402854054738e-02
1.751015980837309916e-01 1.748960049977353604e-01
-4.946883478428269754e-02 -4.933577364471105481e-02
-5.195371941478711675e-02 -5.204237202507341203e-02
2.581900446780852620e-01 2.586437993290708892e-01
-6.154059881539887533e-02 -6.140707304114146475e-02
-1.284440737668742227e-01 -1.287548774772697135e-01
3.404955506276765020e-01 3.406868959076267411e-01
-2.272665945169892732e-01 -2.268089182091972966e-01
-3.777504065370439201e-02 -3.804149027539296263e-02
1.338357308960463343e-01 1.340372745266721899e-01
-5.573061751906667471e-02 -5.580788209944777950e-02
5.831922390593938937e-03 5.879742568438265510e-03
3.925213862907368512e-01 3.927982739541122092e-01
4.538731511342103397e-02 4.523150823544175303e-02
5.337954853149483314e-02 5.357333397685336979e-02
1.210112697153166716e-01 1.207976721523429803e-01
1.121731034240010388e-01 1.120751711588384714e-01
-1.351751258667904798e-01 -1.352907241137391026e-01
2.749433815106441248e-01 2.748912941557736245e-01
-2.466971223509624792e-02 -2.461312304543148213e-02
2.945078544129381415e-02 2.924790994177044884e-02
3.853889834346180265e-01 3.858099759770619586e-01
-6.953215413071449358e-02 -6.946945266722769075e-02
-7.257411391409515633e-02 -7.270771034355796858e-02
1.771554263610986835e-01 1.768037043156175936e-01
9.128167397980395392e-02 9.125825076176441453e-02
-4.099967800991208278e-02 -4.122615548315967937e-02
2.091111760225780603e-01 2.090475466108113745e-01
1.376891446002452279e-01 1.376239854799422291e-01
-7.412672956722279015e-03 -7.606211285108765464e-03
1.305468237858346259e-01 1.303551847229584559e-01
-9.514163434513842055e-02 -9.510524829062043384e-02
4.310009579833429250e-02 4.329108128034754588e-02
2.321684746559835866e-01 2.322303440211666570e-01
4.400261317049490584e-02 4.395783212680008656e-02
6.114487138504060698e-03 6.368556724533539111e-03
1.937697015789557053e-01 1.938706677235640108e-01
5.982012735838292128e-02 5.963675820622559021e-02
-3.704787471099195428e-02 -3.664858409835086012e-02
2.483987193596241538e-01 2.486469470941661264e-01
-1.328634539877271981e-01 -1.329310428498245156e-01
5.504462512210077374e-02 5.529437388324347225e-02
2.892706781038605346e-01 2.894111098426599971e-01
-3.259965357209285153e-02 -3.203440315115371750e-02
1.573134085904574764e-01 1.573724185503343198e-01
6.944598984736310987e-02 6.941945996323538315e-02
8.910486685696511477e-02 8.874038020618553457e-02
-3.486591057854898212e-03 -2.939380945128665119e-03
3.590001100372701703e-01 3.590097490474082331e-01
1.364051652453647789e-01 1.366811621041952585e-01
6.745574774621110326e-02 6.763851994123185052e-02
2.932194545999790014e-01 2.930939468564381367e-01
-1.266192874372960298e-01 -1.268370575153824897e-01
-7.376698505356546476e-02 -7.366540159373913266e-02
2.751144623066718586e-01 2.750132432025001461e-01
5.619051499764615709e-02 5.628625258493064748e-02
5.011427434558808625e-02 5.006234900999188137e-02
1.879198301889416778e-01 1.877824149327146641e-01
-1.181666717344214690e-01 -1.180418226181376706e-01
1.343073557162305885e-02 1.307179661606297852e-02
3.043252925241839435e-01 3.046418453282868644e-01
-6.462586139707032773e-02 -6.474241206390839165e-02
7.003521569276635605e-02 7.010677277456819900e-02
1.437939427419211158e-01 1.438876993636854229e-01
-9.686619861975616363e-02 -9.704470748029959959e-02
7.986785604136170669e-02 7.989555708111675814e-02
1.847595524093161024e-01 1.854555471121956678e-01
-1.219206842091021814e-01 -1.221499286707275478e-01
6.876950967462915065e-02 6.871395556473075539e-02
2.042987487882941822e-01 2.043883081886086472e-01
-3.528041170239847035e-02 -3.500019149839305593e-02
1.252017778695160011e-01 1.252871812336694701e-01
2.351063263990526564e-01 2.354833986799715617e-01
3.861772370637986396e-02 3.847683650727010130e-02
-1.880314360091978748e-02 -1.901859215608007331e-02
-2.348808716610990832e-02 -2.340821583655629951e-02
-3.915085316697552997e-02 -3.889986453838340658e-02
1.254489027192349504e-01 1.259164584308028467e-01
1.829518846037376800e-01 1.829377503555729145e-01
7.635437633387522072e-02 7.652026351857123265e-02
-9.643811724440021216e-02 -9.613099449481253556e-02
2.741024868633323841e-01 2.740836320784884594e-01
2.726425385269995796e-02 2.720701880794434979e-02
1.572532146048565282e-01 1.571603952329415355e-01
2.622908705317564815e-01 2.623974204893907425e-01
2.128047607472391932e-03 2.158631598998658231e-03
-3.171630962026536493e-02 -3.138595792072233770e-02
2.271772342947111500e-01 2.270268750836323957e-01
-2.884662172361890375e-02 -2.841294213236715202e-02
1.425554438532206526e-03 1.063530188367817902e-03
2.511384805888708383e-01 2.509523385193181966e-01
-2.305613476515868676e-01 -2.302749305863271423e-01
6.245919013682939280e-02 6.254329641698083697e-02
9.626758452043163161e-02 9.646345308911066785e-02
7.508154583998785658e-02 7.513938351136470462e-02
-3.175374989338280995e-02 -3.172832960867182778e-02
2.298760395711905158e-01 2.298176460022837708e-01
8.709522800512981000e-02 8.724879615812708433e-02
3.997121576374385032e-02 3.968115681887176421e-02
2.584963529619914713e-01 2.584864180316170934e-01
-3.556533679347573251e-02 -3.576536306160636725e-02
-9.801598142523734736e-02 -9.782449683874429314e-02
1.781333836905148460e-01 1.782210102181167322e-01
-2.133463398535689892e-01 -2.134728844257151315e-01
-2.375149385000002028e-02 -2.382572080453598459e-02
2.238698060113215593e-01 2.240280040822932028e-01
5.573200597694258351e-02 5.609062700022414416e-02
-2.229166896677120535e-02 -2.226134960408587479e-02
7.640888383474643553e-02 7.613391242316050467e-02
-5.320736096180656016e-02 -5.327567544023976975e-02
-4.175629352740101857e-02 -4.197783559570357481e-02
3.601693014988298636e-01 3.599313194817584938e-01
-1.509234665268140985e-01 -1.504433718637306627e-01
3.430306780178291048e-02 3.433780778755608082e-02
2.627494944481741923e-01 2.626428432730152918e-01
-7.268950117635861186e-02 -7.322384218850706838e-02
-3.425238887844097441e-02 -3.429948173005495371e-02
2.296232452211851849e-01 2.293403637166857301e-01
-1.957578430074994116e-02 -1.932694674447116984e-02
-3.855589734697561447e-03 -3.504630530022629850e-03
2.581426865303860785e-01 2.584338217915468361e-01
-4.201430173747958130e-02 -4.207258633835166128e-02
7.356661075556425455e-02 7.368227617724061596e-02
2.861092756295339767e-01 2.863018411682318187e-01
-2.841843160636452204e-02 -2.822008904373617122e-02
-2.347565342730343479e-02 -2.327696049892528235e-02
2.215266557607100117e-01 2.218230730876686874e-01
5.738131816372466637e-02 5.744386462730195764e-02
-1.809118060637771377e-02 -1.790740477809077066e-02
2.193017270457346402e-01 2.194201792882397584e-01
1.435995931618050947e-01 1.435909606835935326e-01
6.263017369365755926e-02 6.266509251699170502e-02
1.481137707339180709e-01 1.479784150495943584e-01
-1.375813114991806252e-01 -1.375027324829358744e-01
-2.277363472647873227e-02 -2.283972416847132592e-02
2.991066376759072831e-01 2.992833229570118769e-01
-1.892433650798840128e-02 -1.905503532823341409e-02
1.397121262820086307e-02 1.421438711933808996e-02
3.354999621301106294e-01 3.359523711283111114e-01
-6.420157432199969511e-03 -6.710565645619974949e-03
-1.540204281908342729e-02 -1.586795180845643194e-02
1.758367940192094858e-01 1.758742589165321613e-01
9.786253767435135198e-02 9.769726755005959939e-02
-5.500537060781068160e-02 -5.505559183714910793e-02
2.148334890734642233e-01 2.153873259811978913e-01
5.710516675188936908e-02 5.728912545433715447e-02
-2.931991293059323447e-02 -2.975631633214459101e-02
2.792904800435643820e-01 2.790561209239500462e-01
1.499998951905448519e-02 1.517802066413928563e-02
3.028154276475120490e-03 2.970101285365694781e-03
3.022659765435873336e-01 3.023013898088228180e-01
-8.902294026441475577e-03 -8.718151354863014346e-03
-1.018820832028694556e-01 -1.018355014295731359e-01
7.630558979053819746e-02 7.612780161730381412e-02
-8.234913768850948834e-02 -8.271837608883439441e-02
1.538651728743178349e-01 1.539643752114651654e-01
1.873286169728215766e-01 1.872695450365897962e-01
-6.780045611361368296e-02 -6.782312751771486792e-02
2.842387642118287053e-02 2.876358580697406866e-02
1.282291757239061858e-01 1.284109555349641496e-01
-7.081964412517854912e-02 -7.085254770281602943e-02
-8.174749104306014424e-02 -8.143934470241524781e-02
2.994478797453761221e-01 2.997265407127569503e-01
-6.359658250822917969e-02 -6.392343598553897055e-02
-7.938388405745032406e-03 -8.002666627613338329e-03
2.421453301076566811e-01 2.422252294885218205e-01
-1.626167866686572400e-02 -1.623273455641550261e-02
-3.937338383586720669e-02 -3.927643843176401028e-02
3.204443446553478791e-01 3.205852796746007094e-01
1.276738665885022717e-01 1.278701201619810157e-01
-1.701658632435359975e-02 -1.693348801888368976e-02
8.220922702076351174e-02 8.234961017237826808e-02
8.905656852868823817e-03 8.937548453693216696e-03
2.289776447039884588e-02 2.307745515881682100e-02
3.051598308280696337e-01 3.053886122421999305e-01
-1.185370595628878754e-01 -1.189404503634396149e-01
2.093277090580303312e-02 2.110247521501006085e-02
1.605324132021268002e-01 1.604370551049590365e-01
-7.617056077078884768e-02 -7.611604276298880589e-02
4.775232276224145034e-02 4.801607099803967271e-02
1.522759958833430904e-01 1.524705572008200893e-01
1.209850088997258544e-01 1.209612683572512254e-01
-5.340922268968847919e-02 -5.310379542966477823e-02
3.201475327351782085e-01 3.197858904152147130e-01
-3.067895610502815312e-02 -3.082681775966415391e-02
6.919809225784825935e-02 6.929785882787944939e-02
1.652036379356943419e-01 1.652416332042015157e-01
-1.457990692769619567e-01 -1.457545634284565794e-01
-1.001521305418209551e-01 -1.001532724412996928e-01
3.394638686353821377e-01 3.395066088364639412e-01
-3.074325943946674272e-02 -3.047183327689004587e-02
-1.643445919068407535e-01 -1.641857117558996049e-01
2.770368651911879754e-01 2.769858050976494179e-01
-1.236681120436556452e-02 -1.236451701718161746e-02
3.176578226092512808e-02 3.201416768487871239e-02
2.122121831236497280e-01 2.121695664144695737e-01
-6.282770584932831359e-02 -6.293044021191708526e-02
1.946830976854027964e-02 1.983275547549765219e-02
4.275787003175909318e-01 4.277509339376071029e-01
-9.522571330570570036e-02 -9.543436197738430771e-02
1.347396853659720284e-01 1.349212316424740210e-01
3.641790590048790133e-01 3.639417380788232403e-01
-3.581798474869563736e-02 -3.565249902087497952e-02
7.217899361107037171e-02 7.202471669451751546e-02
2.471574267963675131e-01 2.474116952090940624e-01
4.820784902848847253e-02 4.779628249326044187e-02
-6.651278956756249798e-04 -7.116361359848194078e-04
1.957279392715350896e-01 1.958319834047665964e-01
-5.621881984233634277e-02 -5.628604037404256327e-02
-2.285534321258291326e-02 -2.304254174749547149e-02
2.694989864498650300e-01 2.693038590039849023e-01
-8.115637412521087279e-02 -8.131935473545352788e-02
-6.427702625534022218e-02 -6.418983387544402452e-02
2.369930599347355726e-01 2.370207015006174367e-01
8.271304514260788276e-02 8.273415526503746786e-02
3.156402484120536533e-02 3.147238136023094296e-02
3.423951637037062068e-01 3.423507549025631702e-01
-3.582202211202600850e-02 -3.595120708732240516e-02
-8.929420554276272515e-02 -8.947203830957356496e-02
1.992921494414322536e-01 1.991866926279139971e-01
-1.133005184946276819e-02 -1.138740764588301417e-02
-3.102092830414861918e-02 -3.084263855475852245e-02
9.345001562170487941e-02 9.348242317527954981e-02
7.082021120762188593e-02 7.104032897968033666e-02
5.610346060183254990e-02 5.615750309289645886e-02
3.565987205856882003e-01 3.571171586702009959e-01
1.829779791989828985e-01 1.830814814708720539e-01
1.259396374767129956e-01 1.262742961974724354e-01
1.782328634812931356e-01 1.785600828515223615e-01
-3.775840207193075643e-02 -3.773779590699322117e-02
6.436077332490444669e-02 6.410123214310026185e-02
2.354554708539351449e-01 2.355708691087227136e-01
3.033847148332826510e-02 3.049987313945739034e-02
1.922043253500210075e-02 1.904194000270540560e-02
3.502258669478399700e-01 3.504188308901616256e-01
-2.075278707340539805e-02 -2.049987978101495620e-02
1.427720602573771258e-01 1.428062329493355320e-01
1.596163448703005749e-01 1.597357869155111576e-01
-6.692183630645204273e-02 -6.703810347130180480e-02
-2.339512775131264224e-02 -2.326687427438205169e-02
1.323699319314930456e-01 1.322478352978514460e-01
5.971480938123682053e-02 5.970659077340578769e-02
6.177399078433952473e-02 6.191503987289427580e-02
2.715971020138904790e-01 2.717587897092769711e-01
-6.194575158710011187e-02 -6.199607356518012369e-02
6.209836227906270767e-02 6.220247378645717140e-02
2.136497687213191332e-01 2.133456240225790612e-01
5.164146828335301753e-02 5.166359427317977066e-02
8.417684756820253966e-03 8.333603025383520130e-03
1.690109681813779519e-01 1.688465859599460883e-01
8.314753840282607111e-02 8.291026399811361747e-02
-6.397379712396983331e-02 -6.403507688402028386e-02
2.644026268585528694e-01 2.639803166887983998e-01
1.374776208366063068e-01 1.372944002623522897e-01
4.891414778096050270e-02 4.869274265305142957e-02
2.296400156446931351e-01 2.297287264186458067e-01
1.722186230735233206e-02 1.750013133445516705e-02
1.566682510266240516e-02 1.555326081527820190e-02
2.796227019492747989e-01 2.796212808231829938e-01
-4.728533540711567229e-02 -4.690087037465945352e-02
8.536487887333804592e-02 8.561142129082352503e-02
4.171084327125513802e-01 4.174324581907869480e-01
4.889935794871742847e-02 4.887205973789272850e-02
1.036278816863766064e-02 1.057393658193693173e-02
3.151882240079941777e-01 3.152821455378084781e-01
2.266641554892690619e-02 2.263040444768223483e-02
-2.877320022248323200e-02 -2.865789624576656203e-02
3.307378549953171598e-01 3.308723026022410418e-01
-4.240088972598021581e-03 -4.499655119438191950e-03
-2.103025922856309460e-02 -2.085582129823823280e-02
3.011417495693005097e-01 3.013288199204248174e-01
-2.413320515794418076e-03 -2.654325113216327286e-03
-2.717748606544941048e-02 -2.674164425485251254e-02
4.042407907921115595e-01 4.044970615177437279e-01
-3.697454085031677551e-02 -3.665755303807526760e-02
-1.697399677945332641e-01 -1.699170799388469710e-01
2.763771859601518166e-01 2.765920561957487811e-01
5.465208656996997649e-02 5.459736136555543712e-02
-2.488448234313758028e-02 -2.468028034919035954e-02
3.177626170209758572e-01 3.180400840247616934e-01
6.957694320271604754e-03 7.345380300006112279e-03
1.292441764559609969e-02 1.278296083557152289e-02
2.401099171238638141e-01 2.399762138714872095e-01
6.858936281879797481e-02 6.862771630643946241e-02
-3.075196952943929501e-02 -3.051632730156746132e-02
2.793106645810873312e-01 2.791297702396495772e-01
5.060033166369412583e-02 5.079813081917848583e-02
5.078648546196828928e-02 5.086637426695853753e-02
3.723794165634961018e-01 3.727361176734279580e-01
-5.636981744977409559e-02 -5.617894920733840919e-02
4.986821481459652317e-02 4.944782115352457791e-02
2.412825944056767868e-01 2.412564640562545604e-01
-2.701623551959652248e-03 -2.720378971126521939e-03
2.079169369170007220e-02 2.092780079150780015e-02
2.098959571970726301e-01 2.100057451326256819e-01
-7.150827789019584269e-02 -7.194258504840028712e-02
4.500930224113895012e-02 4.474644010478143891e-02
3.527784813426650956e-01 3.524660537598341969e-01
-4.796262979581986108e-02 -4.791587164563797241e-02
-4.259023082696671014e-02 -4.287256734475355935e-02
1.456611227286075394e-01 1.456362761268612249e-01
3.994865233636868407e-02 3.986942916673527626e-02
6.182822169558908204e-02 6.189858683875732598e-02
1.813714981909121393e-01 1.811612445921455539e-01
-4.760813155085610870e-02 -4.751301253748686088e-02
5.408188390859464123e-02 5.415310629078730342e-02
2.489602830070772321e-01 2.495250668974117458e-01
-8.914313677826103677e-02 -8.931954634887186162e-02
1.601242175049695238e-01 1.598686478422566837e-01
2.236526728051692336e-01 2.230560656046718937e-01
1.237031516243766865e-01 1.235555963139878671e-01
-4.029724872709755656e-02 -4.027658438413567188e-02
2.665613190863048709e-01 2.667653362226645730e-01
-8.681317814445660419e-02 -8.689668813529979885e-02
3.875935092065641019e-02 3.885235165306529653e-02
2.627921634743024537e-01 2.626934376739537003e-01
9.573749237937780043e-03 9.890189654874030623e-03
8.808564338511103153e-02 8.824222443896735657e-02
4.239879069962824154e-01 4.240904928132914198e-01
-1.351637364763675839e-02 -1.334907213756780786e-02
1.044863597282429113e-01 1.044499099559954292e-01
3.178464619887435560e-01 3.183150354562589990e-01
6.323364369082967729e-02 6.316961281538897854e-02
4.638691047205877743e-02 4.625489768259488654e-02
2.892374016118777202e-01 2.890947333400336605e-01
-1.219355456392546937e-02 -1.245334352934560594e-02
-3.541226991107115918e-02 -3.546494817627730833e-02
1.148864748053344265e-01 1.147293672748203319e-01
-1.401336523007687580e-02 -1.406489245744902208e-02
-2.804945117494032220e-02 -2.811938761371216705e-02
1.428826644454845862e-01 1.423492587370722151e-01
1.687702862253705888e-02 1.695258161245506365e-02
-1.041895913052311440e-01 -1.041356020185907616e-01
2.787468924637550582e-01 2.784752158661431554e-01
9.693433492618272473e-02 9.732696956074393668e-02
-6.447997049765304134e-02 -6.446577525554156307e-02
2.192815146959559147e-01 2.194386743417475749e-01
-6.232988412693700464e-02 -6.235635657050189740e-02
1.107130799114391766e-02 1.088751875438664918e-02
1.589650737264083902e-01 1.589312794980617949e-01
1.075616098051295974e-02 1.050486437570220290e-02
-4.704203723162343059e-02 -4.703111274559759747e-02
2.471373728219833366e-01 2.473663345772740552e-01
1.153414377676529635e-02 1.165370508363242075e-02
8.415154592898047015e-02 8.435209494205678227e-02
1.870650671512973373e-01 1.864340824129587793e-01
-8.712401786729834230e-02 -8.706610353266620861e-02
5.157153957463175148e-02 5.139843175981857748e-02
3.119768901341150036e-01 3.123378063221720069e-01
-6.826833650841247769e-02 -6.826083561067962380e-02
-4.752039363044317788e-02 -4.787435013523844846e-02
2.101859206855434259e-01 2.105433175219491582e-01
4.791121909560090708e-02 4.789974811291633494e-02
2.355620533962549668e-01 2.354812781233604213e-01
1.210659985942409977e-01 1.213123367067954483e-01
5.049387591718296903e-02 5.052346958105902869e-02
5.307474890570335752e-03 5.415660233468179777e-03
2.783828467681362939e-01 2.787056514466615953e-01
9.897943319671333173e-02 9.886846227499573869e-02
8.185938807825002272e-02 8.176448135269680229e-02
2.589247116590578379e-01 2.591776655903025861e-01
-6.241610037835254587e-02 -6.239746304046688702e-02
1.047653256913937125e-01 1.043532600448889291e-01
1.894342186203037959e-01 1.891751088198240505e-01
-9.132475835397529940e-02 -9.112366295085207180e-02
1.524084274389931985e-04 -1.399320555613720735e-04
2.633223121599616579e-01 2.632115343332261381e-01
1.185058377849059763e-01 1.185445642688334744e-01
-7.312622807827545701e-02 -7.315924254675956750e-02
1.054893143701094438e-01 1.054001446684894455e-01
-7.855571233188379798e-02 -7.836520547100730982e-02
-3.595530852687299495e-02 -3.586201079417521836e-02
3.148292774542265082e-01 3.148203527152554360e-01
6.709125634433490970e-02 6.700890312564190820e-02
1.463257720477305346e-01 1.464360805931301246e-01
3.154986121706856439e-01 3.155985800286097986e-01
1.028943687463656220e-01 1.025618626221769109e-01
-5.366671050859550237e-04 -6.976294923819483223e-04
2.026577541994254994e-01 2.026371631177912025e-01
1.267660405966917203e-01 1.265119274744064271e-01
2.337510592680215951e-02 2.282786073402697652e-02
2.834039824612529790e-01 2.832646721075250396e-01
-8.430109675290033827e-03 -8.504203849872974189e-03
5.155223993421284567e-02 5.147563832210046153e-02
2.365466717844830757e-01 2.365094259003565624e-01
-9.086377498087443161e-02 -9.077911254776521721e-02
-3.951207657533017947e-02 -3.962914747864571680e-02
3.486709636399901724e-01 3.483421079242426388e-01
9.328386604981300789e-02 9.318972738182047799e-02
-1.003239969434830108e-03 -7.404160164922819667e-04
3.110439856683798188e-01 3.111922727041576131e-01
-6.842626450718114484e-02 -6.891310378594130148e-02
1.474864311813405271e-01 1.472386238426979799e-01
3.143441177786510665e-01 3.146202787111535559e-01
9.472331910867812232e-02 9.481532210152036899e-02
6.135177312904295521e-02 6.107199600398539180e-02
3.330351110868335907e-01 3.326043010370759445e-01
-5.800549157283273194e-02 -5.803236551318626674e-02
-8.252522798138234306e-02 -8.213612931811437035e-02
3.082970823400574822e-01 3.083211595139251915e-01
-3.034772153622423974e-02 -3.036990060716445936e-02
4.995438093204072894e-02 4.991542555172640699e-02
2.663156852431111110e-01 2.663547154033555353e-01
2.708225793124006270e-02 2.692449647891081294e-02
1.018249341055686534e-02 1.014732335585578037e-02
3.414510430508153060e-01 3.416245654759331729e-01
-5.100567095889532720e-02 -5.141013310708755085e-02
9.668390297241918896e-02 9.675961343178045293e-02
2.641767650514007526e-01 2.644797878060980989e-01
-3.110742795621056211e-02 -3.127348517782428672e-02
1.526594631946853187e-01 1.527612874443923519e-01
2.340019523423072789e-01 2.339866131300524510e-01
-3.824945496686493751e-02 -3.840152819267572681e-02
1.227740282686322904e-01 1.230710411762202389e-01
2.389556932662385003e-01 2.384784943319476491e-01
6.562448921775214383e-02 6.549804159182164021e-02
8.025839097520541532e-02 8.012493017057627231e-02
8.859332494899338495e-02 8.871985839200609292e-02
6.911722613164017481e-02 6.887602713205887017e-02
-1.455212634059190350e-03 -1.681201399112306361e-03
-7.509546961390437501e-03 -7.381202293598885557e-03
-3.316022969798571030e-02 -3.300142058446517423e-02
5.960905575457763061e-02 5.951884387190986558e-02
2.851805206072699495e-01 2.848472606403403828e-01
8.290842748844504118e-02 8.250565634243213486e-02
-1.177141192457487918e-03 -1.310352435915618360e-03
2.539183960817814056e-01 2.541364162480370115e-01
-1.230037342012573615e-02 -1.218331940059478279e-02
7.094317596543583786e-03 7.023874414888887398e-03
3.372050994057938511e-01 3.372730498995621384e-01
2.312266948996402963e-02 2.257204336143528792e-02
-3.070742828576140254e-02 -3.069628265145243548e-02
3.389738725429395361e-01 3.389984753843642840e-01
-1.724705107934947773e-02 -1.717584633811603326e-02
6.997203019144808411e-02 7.024927907606409727e-02
2.949291078094240515e-01 2.950932653227691382e-01
-1.184318195705317683e-01 -1.183294346703534505e-01
2.383993072379928316e-02 2.360730601427485711e-02
4.399835545382734803e-01 4.398153545522153207e-01
5.058300758576132761e-02 5.017579096210717654e-02
-1.930423185532283148e-02 -1.946541417092561774e-02
2.159412853280810729e-01 2.160408231624744158e-01
-1.719191004411115692e-02 -1.703761221002839804e-02
-5.992798209366385909e-02 -5.990855827625293090e-02
1.553681658200188886e-01 1.556408965938663735e-01
6.349567517136395223e-02 6.360287422519979306e-02
-9.204456112572971527e-02 -9.219207486856252631e-02
1.584439103835219020e-01 1.583587322868919012e-01
-5.644323078863675708e-02 -5.632768312654110043e-02
1.466961410059717252e-01 1.467305655094447436e-01
1.026199717148279233e-01 1.028241187660564882e-01
5.356078373738619447e-02 5.353915775194625915e-02
-6.322750939964323635e-02 -6.345166307005042916e-02
2.686362235476011939e-01 2.685098967627970734e-01
-3.362131063455896240e-02 -3.366238474066342301e-02
1.118913366162183620e-01 1.117325011277248842e-01
3.374459015609008183e-01 3.370949939616488811e-01
-2.042416417354683822e-02 -2.071965975370734792e-02
-1.039766246853976450e-01 -1.041222743867687150e-01
3.571117253448512496e-01 3.570980623102666396e-01
-9.592616669023060205e-02 -9.621261577408384003e-02
-4.972275275457574417e-02 -4.957224855299803556e-02
2.261866942704430783e-01 2.262877638016699555e-01
7.870414928336721960e-02 7.867308683886409248e-02
3.922830872505174427e-02 3.926285912992531074e-02
2.294777057160760636e-01 2.296857301189614287e-01
-1.673253956114361275e-03 -1.858233596861233981e-03
-1.923544330778552761e-02 -1.920122757649802073e-02
2.689495227344342321e-01 2.691533820990587578e-01
-1.777983986048999321e-01 -1.776323970815311404e-01
-1.755261267214358600e-02 -1.752145867624363071e-02
1.955642543774703812e-01 1.957301522806486338e-01
1.610060394181508925e-01 1.608922873994501623e-01
-1.323107228416076642e-01 -1.325092914732342864e-01
2.396113515756240209e-01 2.397644632889806560e-01
7.219495785818452228e-03 7.480787698339297007e-03
1.320393158214958063e-01 1.322305182112884225e-01
6.632484688234668857e-02 6.663494976588146823e-02
-1.089212912470248207e-01 -1.088238080072741337e-01
-8.163355097539416738e-02 -8.161158999457343577e-02
1.359081343737450487e-01 1.359139123246545233e-01
3.943165859645920979e-02 3.937315227018069186e-02
2.624766370804094973e-02 2.600056738772045170e-02
3.374040794018408618e-01 3.372123708803371200e-01
2.823216114296103751e-02 2.817468365240243661e-02
-2.581463221948691530e-02 -2.581200564383743026e-02
-6.937743716603173016e-02 -6.955675158985205608e-02
-6.136474042906868431e-02 -6.140547923456129986e-02
-1.231407115381082384e-01 -1.230830607354337081e-01
1.000612073676378916e-01 9.992027139749359854e-02
-1.676424321938562931e-02 -1.659784373214615028e-02
-5.639905087555459329e-02 -5.642921209843379526e-02
1.443072461845396059e-01 1.446051702342527057e-01
-3.638000917365025177e-02 -3.639375849486007480e-02
-4.379996789799997514e-02 -4.381809242652495717e-02
1.704704374259232713e-01 1.706734462932562035e-01
2.478616156479420546e-02 2.475493269717706987e-02
8.437685198873012826e-02 8.432050120669858095e-02
2.321536468791575436e-01 2.321706681291826890e-01
-5.613114157347967592e-02 -5.599440068066190157e-02
1.603778351015799353e-01 1.605893926055933507e-01
3.338040185645809732e-01 3.342859222841425559e-01
-7.034163285893424433e-02 -7.012652767981901458e-02
-4.920115104098768399e-02 -4.902953026606975823e-02
2.858203978150282154e-01 2.855719435833249387e-01
5.895985997097469115e-03 5.922811632497567390e-03
6.531024017183836849e-02 6.468404695588501896e-02
3.668746154495089451e-01 3.668846990643179762e-01
4.436025909828873043e-02 4.475963893882521638e-02
4.998051377659752312e-03 4.675220486886105982e-03
2.669738903668242846e-01 2.673362376445923005e-01
-5.292113513463327784e-02 -5.292310851072555555e-02
6.322034495274253540e-02 6.304598478268659545e-02
1.679014167125656154e-01 1.679682927040989926e-01
7.697279797835773762e-02 7.666404055003478435e-02
-8.898480790839108368e-02 -8.935004272767679834e-02
1.748735378247538996e-01 1.747727546176008340e-01
4.198822307257102371e-02 4.213196808357216883e-02
3.891990734900271920e-02 3.907385594522738009e-02
1.574100697310772401e-01 1.575628364384852320e-01
-2.362044334084369840e-02 -2.358898926045618558e-02
7.497977080365114677e-02 7.502379622304125584e-02
2.503023486279146725e-01 2.505365087567089644e-01
-1.121490701322835730e-02 -1.139405400838405975e-02
5.191632480685091228e-02 5.203400841912176472e-02
3.755707483885504794e-01 3.760218553722427526e-01
6.016929164599386926e-02 6.024017581715972874e-02
7.695483159226345141e-03 7.650798312619665718e-03
3.222860043682983511e-01 3.223213340451663855e-01
6.329832091366295599e-02 6.346954007413087295e-02
-4.793665496715045216e-02 -4.812050337630528751e-02
1.929426850413548666e-01 1.927084031090261496e-01
8.594918590825020854e-02 8.605440265944355738e-02
5.983784153347518342e-02 5.985354288444902360e-02
2.276022194984259617e-01 2.276882652199406498e-01
3.889618990426568779e-02 3.932657319172778304e-02
5.321027437278934291e-02 5.332473772245387850e-02
1.045722043092223996e-01 1.048029941336653392e-01
2.549658483761057040e-04 6.586819234670091786e-04
2.488110950404492927e-02 2.492047076905758857e-02
2.185685611212035140e-01 2.186631563936893563e-01
5.794594154131348790e-02 5.771466846733741551e-02
2.654866740817525203e-02 2.701430111791845376e-02
3.194314321395534950e-01 3.193641394048956084e-01
-1.191515710818639127e-02 -1.212797754356242583e-02
5.009583207140173855e-02 5.006278539156772123e-02
1.015166496378859251e-01 1.013242158399212528e-01
4.975433812411574064e-02 4.991031880306089769e-02
3.544695974988879700e-02 3.540736943382349206e-02
3.057772032864969347e-01 3.060986480532627008e-01
-6.472024159169072199e-02 -6.465071680935879916e-02
4.656893405279666220e-02 4.642598384660173716e-02
3.670284488166299930e-01 3.675891840748557460e-01
-2.861801449676595194e-02 -2.876129194709780429e-02
3.992782129277027553e-02 3.950362206013586369e-02
2.976307030859558500e-01 2.970893246418085387e-01
1.523648741367930950e-02 1.479338712668313953e-02
6.231857789332741031e-03 6.198689971897477710e-03
1.550894777935668892e-02 1.588659216913643896e-02
-5.104689283269539524e-02 -5.127674983953555560e-02
-6.342241669525366943e-02 -6.326622758795646950e-02
2.675339872597632951e-01 2.675901522583377101e-01
5.614076560377427583e-02 5.591831107449558164e-02
9.205179103826692522e-02 9.176379222733241359e-02
2.257330475626047050e-01 2.256348976462118905e-01
-5.794324335604983389e-02 -5.820433357036787492e-02
1.191973422331796123e-01 1.194464338035063355e-01
2.702336702522694090e-01 2.700968267402023559e-01
4.865119060698402942e-02 4.839095316710570471e-02
-2.143280232453250930e-02 -2.165197463581837456e-02
2.573573491516970013e-01 2.573479843774182374e-01
-5.107030896008590837e-02 -5.129678173666579050e-02
8.256502399728184172e-02 8.228777061239403445e-02
4.542668930001821925e-01 4.546716340651606458e-01
1.320088466654185388e-01 1.318807541563315755e-01
1.812182939400574372e-02 1.793107963539349731e-02
3.373004819082217609e-01 3.371034231010127669e-01
3.410944849627456366e-02 3.397395377132039762e-02
-5.990865507847264321e-02 -6.006726193609667613e-02
1.980292603100246296e-01 1.980665719224571353e-01
-1.114104758355332347e-01 -1.112749335192252526e-01
-4.206517067180007285e-02 -4.173118904008345925e-02
2.284294293034783707e-01 2.285390017567287269e-01
-3.202590238973253289e-02 -3.209814059854838170e-02
4.733861882743195526e-02 4.746309555802590008e-02
3.008533083990833079e-01 3.009503128073501288e-01
1.890311840865588344e-02 1.905495351718519692e-02
4.514455507914352100e-02 4.504076423319804123e-02
3.266996251980851529e-01 3.268975643904491468e-01
7.468329612542417943e-04 6.910727842984495765e-04
5.319151269391437370e-03 4.992997039333773972e-03
2.566659149609409329e-01 2.568667039084496784e-01
-1.127208250473032136e-01 -1.130201613610187089e-01
2.414897278363887373e-02 2.400514135988479625e-02
2.709120128209770995e-01 2.708002155653241871e-01
9.266410415354696048e-03 9.284043923140415308e-03
-1.186947887414756958e-02 -1.216250443325012781e-02
1.848638486873962483e-01 1.847876333708245167e-01
9.770883559256629547e-02 9.739435434902479760e-02
1.882649190437559600e-02 1.877858699454060601e-02
1.688835166939641474e-01 1.689560385993340852e-01
-1.509772835417986236e-01 -1.508373939973876587e-01
-6.266257840733983203e-03 -6.619972621280993674e-03
2.899860578210995410e-01 2.899455337045190317e-01
5.745154444951783984e-02 5.777854971818410096e-02
-1.772535797453383489e-03 -1.327981224091530701e-03
2.742724735397764624e-01 2.740918636814244636e-01
1.154145696133078991e-01 1.153301253859805031e-01
-2.454145301056536582e-02 -2.455187444677219000e-02
2.162311231324998695e-01 2.161347161646736681e-01
-1.535343437259854144e-02 -1.527922298126403733e-02
-1.056817706864885825e-01 -1.054898577026942702e-01
9.784506749826815675e-02 9.775549546196940498e-02
7.410797966961953087e-02 7.413502138375892281e-02
9.247548411895239670e-03 9.308707290854588076e-03
1.999469617252752629e-01 2.002774038702735959e-01
-3.055124610808992655e-02 -3.051966473174477432e-02
-9.269855931178822006e-03 -8.962832316035670294e-03
2.884973978429129504e-01 2.887038734040138221e-01
-6.220536219792094715e-03 -5.942285322584612943e-03
-9.511981597439927690e-04 -8.489173910647545033e-04
1.833549639968058698e-01 1.830899284958972528e-01
-4.183454567093429152e-03 -4.022275295083116431e-03
4.097605606574213424e-03 3.953339451951259562e-03
2.863294981918820814e-01 2.866406524750520490e-01
-7.263574216573247255e-02 -7.259759972247514792e-02
1.081492009680901228e-01 1.083015952744667276e-01
2.639001881682484160e-02 2.626025318875249703e-02
5.438871761602047383e-02 5.448428719303706480e-02
4.869149469703587529e-02 4.867215277737530627e-02
2.098320458857601267e-01 2.097589814111790185e-01
-2.831433133650603645e-02 -2.817414369486472350e-02
-2.142685004371357171e-02 -2.141236772459132257e-02
2.670689108597734673e-01 2.672141317569872165e-01
5.258695033825151743e-02 5.264184937789564978e-02
4.172441571984789738e-02 4.186580334651703039e-02
1.384737739879594864e-01 1.384057812769183549e-01
-2.920000426222435497e-02 -2.940361627542369127e-02
-1.267658910349588053e-01 -1.267943038240000875e-01
2.057123009373824640e-01 2.061462262328486172e-01
-1.302149974121975529e-01 -1.304784555259554668e-01
-1.283517690950772006e-01 -1.279422150551954296e-01
3.902858326402747768e-01 3.904084101491395731e-01
-3.716157551051735286e-02 -3.737915682268024703e-02
-2.528656134153697138e-02 -2.530520801585318252e-02
2.238562224711319326e-01 2.241918835296011769e-01
-1.236266738702099244e-01 -1.235810713145563816e-01
-4.881766902925392670e-02 -4.886087432788491225e-02
1.209366482631819839e-01 1.210516443296193179e-01
7.757997050514731097e-02 7.748243706258110819e-02
9.152050788113538782e-02 9.115330982675311222e-02
2.367946976583152063e-01 2.370590339797404300e-01
3.788266786806694653e-02 3.823291984376962771e-02
-4.864540813056991708e-02 -4.855125334893131001e-02
2.116088063629875671e-01 2.118603843043603552e-01
2.234266190745941641e-02 2.242687711062612763e-02
-2.532432465574076946e-02 -2.497090570719128974e-02
2.637604302087638297e-01 2.639690789741481747e-01
-1.494476791664845882e-03 -1.704657737142505720e-03
1.913049116116942797e-02 1.904712139516322178e-02
1.046959356598065882e-01 1.042610306756319577e-01
-1.508690558122900184e-02 -1.537946393752070463e-02
-6.324323259628494842e-02 -6.345707017708729358e-02
2.897173136217632838e-01 2.897704611528775787e-01
1.644233352245636631e-02 1.636778834737248611e-02
-4.193846764181390074e-02 -4.212473514431826216e-02
3.217221807251778865e-01 3.216612455726645114e-01
4.033921216728629522e-02 4.027917809998491500e-02
-1.889225688584249274e-02 -1.888963172540900765e-02
2.163618221238515771e-01 2.160948877584137340e-01
1.692939445919441899e-02 1.692260176512809522e-02
-6.183191193143708353e-02 -6.170517924345952920e-02
2.382001828742211780e-01 2.385551581138388999e-01
1.611118488994603692e-01 1.610355953194806122e-01
-5.681896107839301546e-02 -5.676564533112409688e-02
2.270234680436478691e-01 2.272722374092485675e-01
-9.021713423675895016e-02 -9.014416768018548853e-02
-1.371804768871478508e-01 -1.372101348741226745e-01
2.689842877753491068e-01 2.689921316480671232e-01
7.945070274753274209e-02 7.952656990335620069e-02
-3.445940729292407134e-02 -3.463625612338055298e-02
8.866448101384835634e-02 8.852608638126752139e-02
-7.824098797549463788e-03 -8.018741317255190237e-03
-6.550453378026508885e-03 -6.702613469698130710e-03
2.905846230428454913e-01 2.907883197602347813e-01
-5.545557266134309299e-02 -5.576608294129541121e-02
-1.923215141741160816e-02 -1.938361316733851550e-02
3.001278908523660194e-01 3.001451603244388866e-01
3.782638637721628949e-02 3.749306130939122211e-02
4.902928612177476220e-02 4.858237554973544869e-02
1.424780663983398199e-01 1.422465611107788797e-01
-6.856271667917821465e-03 -7.020460024921381000e-03
-5.261629291251245649e-02 -5.248817084942646038e-02
2.578757239343596463e-01 2.582740421068637771e-01
6.795147877718102358e-02 6.786182439073268347e-02
4.886709007322513620e-02 4.894355672844560162e-02
1.867671188696740092e-01 1.871347594978666207e-01
-2.355485139158138702e-02 -2.364422514333090405e-02
1.009960785312719045e-02 1.022875265652360179e-02
1.107430005216721303e-01 1.108234176283784678e-01
4.486612200923977001e-02 4.488476914648148464e-02
-4.724736940202155233e-02 -4.776945232186070173e-02
3.231827231558017655e-01 3.237558580417986831e-01
7.620437966272389230e-02 7.651077593203356453e-02
-1.188602902993643184e-01 -1.186557581502173248e-01
3.462052957407303344e-01 3.464469811262471111e-01
-9.078595782743539844e-02 -9.082062758158207516e-02
-4.705026865117767354e-02 -4.755163838409319499e-02
2.926078356896709698e-01 2.925686133004008482e-01
1.303861672833226959e-01 1.306267229883473768e-01
-2.089114894846142573e-02 -2.058941153658680467e-02
2.748009383853892151e-01 2.749187648274524221e-01
5.118110525755137363e-02 5.119705806742205767e-02
-2.392331811834546781e-02 -2.385945789388961222e-02
2.861465716099826917e-01 2.863115176770465453e-01
-6.210797549315918986e-02 -6.176236716640870483e-02
1.334295132483409863e-01 1.331497584162814884e-01
1.054350342652935757e-01 1.058533392378514654e-01
-6.758176350749431349e-02 -6.765284688954001369e-02
6.492609204401705858e-02 6.477206331489678004e-02
3.198952392798923294e-01 3.198548499564977665e-01
3.062414456867704193e-02 3.071754395623832110e-02
