# Supplementary material for: Multipolar electric and magnetic contributions to sum-frequency generation spectra reveal biaxial interfacial water structure
Source: Nat Commun. 2026 May 13;17:4333. doi: 10.1038/s41467-026-72345-4 (PMC13172427; doi:10.1038/s41467-026-72345-4)
Supplement: Supplementary file 3 — Source data [file 41467_2026_72345_MOESM3_ESM.zip › SourceData/Fig2(e,f,g).txt]

# z f s2d chi2dl chi2ori
 -12.92645 1474.08084   -0.03019   -0.01374   -0.00095
 -12.42645 1474.08084   -0.04249   -0.01490   -0.00072
 -11.92645 1474.08084   -0.00572   -0.00258   -0.00001
 -11.42645 1474.08084   -0.00869    0.01193    0.00075
 -10.92645 1474.08084   -0.01642   -0.00570    0.00067
 -10.42645 1474.08084    0.00309   -0.02135    0.00003
  -9.92645 1474.08084   -0.04149   -0.01918   -0.00038
  -9.42645 1474.08084   -0.05360   -0.02226   -0.00035
  -8.92645 1474.08084    0.04577    0.00464    0.00018
  -8.42645 1474.08084    0.02935    0.00913    0.00091
  -7.92645 1474.08084   -0.03701   -0.02246    0.00107
  -7.42645 1474.08084    0.01922   -0.00198    0.00053
  -6.92645 1474.08084   -0.00082   -0.00867   -0.00025
  -6.42645 1474.08084   -0.01004    0.01930   -0.00078
  -5.92645 1474.08084    0.04157    0.00104   -0.00039
  -5.42645 1474.08084    0.00704   -0.00556    0.00074
  -4.92645 1474.08084    0.01703    0.02026    0.00122
  -4.42645 1474.08084    0.05374    0.02426   -0.00021
  -3.92645 1474.08084    0.01934   -0.01029   -0.00412
  -3.42645 1474.08084    0.03343   -0.00060   -0.01061
  -2.92645 1474.08084    0.01950    0.00084   -0.01826
  -2.42645 1474.08084   -0.01212   -0.03128   -0.02397
  -1.92645 1474.08084   -0.01762   -0.03158   -0.02552
  -1.42645 1474.08084    0.04731   -0.03983   -0.02240
  -0.92645 1474.08084    0.16670   -0.00430   -0.01565
  -0.42645 1474.08084    0.19170    0.01523   -0.00716
   0.07355 1474.08084    0.17654    0.00910    0.00054
   0.57355 1474.08084    0.19197    0.02390    0.00524
   1.07355 1474.08084    0.14638    0.01435    0.00635
   1.57355 1474.08084    0.09280    0.00665    0.00503
   2.07355 1474.08084    0.04710    0.00601    0.00301
   2.57355 1474.08084    0.02529    0.00338    0.00143
   3.07355 1474.08084    0.00928    0.00025    0.00056
   3.57355 1474.08084    0.00208   -0.00036    0.00019
   4.07355 1474.08084    0.00061   -0.00007    0.00006
   4.57355 1474.08084    0.00046    0.00012    0.00002
   5.07355 1474.08084    0.00007   -0.00002    0.00000
   5.57355 1474.08084   -0.00005   -0.00003    0.00000
   6.07355 1474.08084   -0.00003   -0.00001   -0.00000
   6.57355 1474.08084   -0.00007   -0.00001   -0.00000
   7.07355 1474.08084    0.00021    0.00005   -0.00000
   7.57355 1474.08084   -0.00006    0.00002   -0.00000
   8.07355 1474.08084   -0.00019    0.00002    0.00000
   8.57355 1474.08084    0.00028    0.00007    0.00000
   9.07355 1474.08084    0.00003    0.00003    0.00000
   9.57355 1474.08084   -0.00012   -0.00004    0.00000
  10.07355 1474.08084    0.00000   -0.00003   -0.00000
  10.57355 1474.08084   -0.00001   -0.00002   -0.00000
  11.07355 1474.08084    0.00013    0.00007   -0.00000
  11.57355 1474.08084    0.00030    0.00005   -0.00000
  12.07355 1474.08084   -0.00014   -0.00006   -0.00000
  12.57355 1474.08084   -0.00024    0.00003   -0.00000
  13.07355 1474.08084   -0.00003    0.00001   -0.00000
  13.57355 1474.08084    0.00035    0.00010   -0.00000
  14.07355 1474.08084    0.00007   -0.00000    0.00000
  14.57355 1474.08084   -0.00024    0.00006    0.00000
  15.07355 1474.08084   -0.00004   -0.00001    0.00000
  15.57355 1474.08084    0.00011    0.00005    0.00000
  16.07355 1474.08084   -0.00011   -0.00002    0.00000
  16.57355 1474.08084   -0.00009   -0.00001   -0.00000
 -12.92645 1475.12323   -0.02960   -0.01327   -0.00095
 -12.42645 1475.12323   -0.04541   -0.01490   -0.00073
 -11.92645 1475.12323   -0.00563   -0.00315   -0.00001
 -11.42645 1475.12323   -0.00832    0.01037    0.00075
 -10.92645 1475.12323   -0.01869   -0.00633    0.00067
 -10.42645 1475.12323    0.00439   -0.02080    0.00003
  -9.92645 1475.12323   -0.04760   -0.02121   -0.00037
  -9.42645 1475.12323   -0.05519   -0.02256   -0.00035
  -8.92645 1475.12323    0.05371    0.00465    0.00018
  -8.42645 1475.12323    0.02630    0.00873    0.00091
  -7.92645 1475.12323   -0.04027   -0.02324    0.00108
  -7.42645 1475.12323    0.02125   -0.00279    0.00053
  -6.92645 1475.12323   -0.00033   -0.00722   -0.00026
  -6.42645 1475.12323   -0.00625    0.02150   -0.00079
  -5.92645 1475.12323    0.03993    0.00176   -0.00039
  -5.42645 1475.12323    0.00211   -0.00671    0.00075
  -4.92645 1475.12323    0.02007    0.02198    0.00123
  -4.42645 1475.12323    0.05839    0.02266   -0.00020
  -3.92645 1475.12323    0.01814   -0.01079   -0.00411
  -3.42645 1475.12323    0.03503    0.00223   -0.01061
  -2.92645 1475.12323    0.02111    0.00118   -0.01828
  -2.42645 1475.12323   -0.01123   -0.03059   -0.02399
  -1.92645 1475.12323   -0.01612   -0.03173   -0.02551
  -1.42645 1475.12323    0.04940   -0.03818   -0.02237
  -0.92645 1475.12323    0.16638   -0.00241   -0.01560
  -0.42645 1475.12323    0.19280    0.01615   -0.00710
   0.07355 1475.12323    0.18009    0.01020    0.00060
   0.57355 1475.12323    0.19003    0.02352    0.00527
   1.07355 1475.12323    0.14640    0.01382    0.00637
   1.57355 1475.12323    0.09375    0.00701    0.00503
   2.07355 1475.12323    0.04722    0.00614    0.00301
   2.57355 1475.12323    0.02512    0.00322    0.00143
   3.07355 1475.12323    0.00915    0.00023    0.00056
   3.57355 1475.12323    0.00210   -0.00037    0.00019
   4.07355 1475.12323    0.00067   -0.00005    0.00006
   4.57355 1475.12323    0.00045    0.00012    0.00002
   5.07355 1475.12323    0.00012   -0.00001    0.00000
   5.57355 1475.12323   -0.00005   -0.00002    0.00000
   6.07355 1475.12323   -0.00004   -0.00001   -0.00000
   6.57355 1475.12323   -0.00006   -0.00002   -0.00000
   7.07355 1475.12323    0.00020    0.00005   -0.00000
   7.57355 1475.12323   -0.00006    0.00001   -0.00000
   8.07355 1475.12323   -0.00020    0.00002    0.00000
   8.57355 1475.12323    0.00028    0.00007    0.00000
   9.07355 1475.12323    0.00003    0.00003    0.00000
   9.57355 1475.12323   -0.00011   -0.00004    0.00000
  10.07355 1475.12323    0.00002   -0.00003   -0.00000
  10.57355 1475.12323    0.00001   -0.00002   -0.00000
  11.07355 1475.12323    0.00011    0.00007   -0.00000
  11.57355 1475.12323    0.00029    0.00005   -0.00000
  12.07355 1475.12323   -0.00012   -0.00006   -0.00000
  12.57355 1475.12323   -0.00024    0.00003   -0.00000
  13.07355 1475.12323   -0.00004    0.00001   -0.00000
  13.57355 1475.12323    0.00034    0.00010   -0.00000
  14.07355 1475.12323    0.00006   -0.00000    0.00000
  14.57355 1475.12323   -0.00022    0.00007    0.00000
  15.07355 1475.12323   -0.00003   -0.00001    0.00000
  15.57355 1475.12323    0.00011    0.00005    0.00000
  16.07355 1475.12323   -0.00010   -0.00003    0.00000
  16.57355 1475.12323   -0.00008   -0.00001   -0.00000
 -12.92645 1476.16561   -0.02857   -0.01274   -0.00096
 -12.42645 1476.16561   -0.04772   -0.01483   -0.00073
 -11.92645 1476.16561   -0.00592   -0.00390   -0.00001
 -11.42645 1476.16561   -0.00844    0.00876    0.00075
 -10.92645 1476.16561   -0.01984   -0.00669    0.00067
 -10.42645 1476.16561    0.00540   -0.02020    0.00003
  -9.92645 1476.16561   -0.05347   -0.02268   -0.00037
  -9.42645 1476.16561   -0.05579   -0.02292   -0.00034
  -8.92645 1476.16561    0.06122    0.00472    0.00018
  -8.42645 1476.16561    0.02248    0.00840    0.00091
  -7.92645 1476.16561   -0.04277   -0.02378    0.00108
  -7.42645 1476.16561    0.02274   -0.00384    0.00054
  -6.92645 1476.16561    0.00031   -0.00564   -0.00026
  -6.42645 1476.16561   -0.00224    0.02348   -0.00079
  -5.92645 1476.16561    0.03776    0.00242   -0.00039
  -5.42645 1476.16561   -0.00285   -0.00784    0.00076
  -4.92645 1476.16561    0.02280    0.02338    0.00125
  -4.42645 1476.16561    0.06268    0.02079   -0.00018
  -3.92645 1476.16561    0.01702   -0.01138   -0.00409
  -3.42645 1476.16561    0.03611    0.00483   -0.01061
  -2.92645 1476.16561    0.02261    0.00159   -0.01829
  -2.42645 1476.16561   -0.00961   -0.02951   -0.02400
  -1.92645 1476.16561   -0.01502   -0.03211   -0.02551
  -1.42645 1476.16561    0.05140   -0.03655   -0.02234
  -0.92645 1476.16561    0.16556   -0.00077   -0.01554
  -0.42645 1476.16561    0.19385    0.01701   -0.00704
   0.07355 1476.16561    0.18427    0.01125    0.00066
   0.57355 1476.16561    0.18779    0.02299    0.00532
   1.07355 1476.16561    0.14613    0.01335    0.00639
   1.57355 1476.16561    0.09479    0.00738    0.00504
   2.07355 1476.16561    0.04749    0.00633    0.00302
   2.57355 1476.16561    0.02492    0.00304    0.00144
   3.07355 1476.16561    0.00903    0.00024    0.00056
   3.57355 1476.16561    0.00214   -0.00037    0.00019
   4.07355 1476.16561    0.00072   -0.00003    0.00006
   4.57355 1476.16561    0.00043    0.00011    0.00002
   5.07355 1476.16561    0.00017   -0.00001    0.00000
   5.57355 1476.16561   -0.00005   -0.00001    0.00000
   6.07355 1476.16561   -0.00004   -0.00001   -0.00000
   6.57355 1476.16561   -0.00006   -0.00002   -0.00000
   7.07355 1476.16561    0.00018    0.00005   -0.00000
   7.57355 1476.16561   -0.00007    0.00001   -0.00000
   8.07355 1476.16561   -0.00021    0.00002    0.00000
   8.57355 1476.16561    0.00027    0.00007    0.00000
   9.07355 1476.16561    0.00003    0.00003    0.00000
   9.57355 1476.16561   -0.00010   -0.00003    0.00000
  10.07355 1476.16561    0.00003   -0.00003   -0.00000
  10.57355 1476.16561    0.00002   -0.00002   -0.00000
  11.07355 1476.16561    0.00009    0.00007   -0.00000
  11.57355 1476.16561    0.00027    0.00005   -0.00000
  12.07355 1476.16561   -0.00011   -0.00006   -0.00000
  12.57355 1476.16561   -0.00024    0.00002   -0.00000
  13.07355 1476.16561   -0.00004   -0.00000   -0.00000
  13.57355 1476.16561    0.00033    0.00010   -0.00000
  14.07355 1476.16561    0.00005   -0.00000    0.00000
  14.57355 1476.16561   -0.00021    0.00007    0.00000
  15.07355 1476.16561   -0.00002   -0.00001    0.00000
  15.57355 1476.16561    0.00010    0.00004    0.00000
  16.07355 1476.16561   -0.00009   -0.00003    0.00000
  16.57355 1476.16561   -0.00007   -0.00001   -0.00000
 -12.92645 1477.20800   -0.02729   -0.01225   -0.00096
 -12.42645 1477.20800   -0.04942   -0.01468   -0.00073
 -11.92645 1477.20800   -0.00650   -0.00478   -0.00001
 -11.42645 1477.20800   -0.00899    0.00715    0.00075
 -10.92645 1477.20800   -0.02000   -0.00682    0.00067
 -10.42645 1477.20800    0.00605   -0.01952    0.00004
  -9.92645 1477.20800   -0.05876   -0.02348   -0.00037
  -9.42645 1477.20800   -0.05532   -0.02334   -0.00034
  -8.92645 1477.20800    0.06812    0.00490    0.00018
  -8.42645 1477.20800    0.01796    0.00817    0.00091
  -7.92645 1477.20800   -0.04450   -0.02410    0.00108
  -7.42645 1477.20800    0.02358   -0.00508    0.00054
  -6.92645 1477.20800    0.00121   -0.00393   -0.00026
  -6.42645 1477.20800    0.00198    0.02520   -0.00079
  -5.92645 1477.20800    0.03496    0.00291   -0.00038
  -5.42645 1477.20800   -0.00770   -0.00888    0.00077
  -4.92645 1477.20800    0.02518    0.02444    0.00126
  -4.42645 1477.20800    0.06636    0.01867   -0.00016
  -3.92645 1477.20800    0.01606   -0.01208   -0.00408
  -3.42645 1477.20800    0.03681    0.00717   -0.01061
  -2.92645 1477.20800    0.02386    0.00203   -0.01830
  -2.42645 1477.20800   -0.00723   -0.02808   -0.02401
  -1.92645 1477.20800   -0.01441   -0.03273   -0.02550
  -1.42645 1477.20800    0.05315   -0.03504   -0.02230
  -0.92645 1477.20800    0.16430    0.00054   -0.01548
  -0.42645 1477.20800    0.19487    0.01779   -0.00696
   0.07355 1477.20800    0.18895    0.01223    0.00072
   0.57355 1477.20800    0.18521    0.02231    0.00536
   1.07355 1477.20800    0.14554    0.01296    0.00642
   1.57355 1477.20800    0.09592    0.00774    0.00506
   2.07355 1477.20800    0.04794    0.00658    0.00302
   2.57355 1477.20800    0.02468    0.00284    0.00144
   3.07355 1477.20800    0.00890    0.00026    0.00056
   3.57355 1477.20800    0.00221   -0.00037    0.00019
   4.07355 1477.20800    0.00077   -0.00001    0.00006
   4.57355 1477.20800    0.00041    0.00011    0.00002
   5.07355 1477.20800    0.00022   -0.00000    0.00000
   5.57355 1477.20800   -0.00005   -0.00000    0.00000
   6.07355 1477.20800   -0.00004   -0.00001   -0.00000
   6.57355 1477.20800   -0.00004   -0.00002   -0.00000
   7.07355 1477.20800    0.00017    0.00005   -0.00000
   7.57355 1477.20800   -0.00007    0.00001   -0.00000
   8.07355 1477.20800   -0.00021    0.00002    0.00000
   8.57355 1477.20800    0.00026    0.00007    0.00000
   9.07355 1477.20800    0.00002    0.00003    0.00000
   9.57355 1477.20800   -0.00009   -0.00003    0.00000
  10.07355 1477.20800    0.00004   -0.00003   -0.00000
  10.57355 1477.20800    0.00003   -0.00002   -0.00000
  11.07355 1477.20800    0.00008    0.00007   -0.00000
  11.57355 1477.20800    0.00026    0.00005   -0.00000
  12.07355 1477.20800   -0.00010   -0.00006   -0.00000
  12.57355 1477.20800   -0.00024    0.00001   -0.00000
  13.07355 1477.20800   -0.00004   -0.00001   -0.00000
  13.57355 1477.20800    0.00031    0.00010   -0.00000
  14.07355 1477.20800    0.00003    0.00000    0.00000
  14.57355 1477.20800   -0.00019    0.00007    0.00000
  15.07355 1477.20800   -0.00001   -0.00001    0.00000
  15.57355 1477.20800    0.00010    0.00003    0.00000
  16.07355 1477.20800   -0.00008   -0.00003    0.00000
  16.57355 1477.20800   -0.00005   -0.00001   -0.00000
 -12.92645 1478.25039   -0.02591   -0.01191   -0.00097
 -12.42645 1478.25039   -0.05051   -0.01443   -0.00073
 -11.92645 1478.25039   -0.00736   -0.00577   -0.00001
 -11.42645 1478.25039   -0.00987    0.00555    0.00075
 -10.92645 1478.25039   -0.01929   -0.00680    0.00067
 -10.42645 1478.25039    0.00628   -0.01875    0.00004
  -9.92645 1478.25039   -0.06320   -0.02357   -0.00036
  -9.42645 1478.25039   -0.05379   -0.02381   -0.00034
  -8.92645 1478.25039    0.07429    0.00525    0.00018
  -8.42645 1478.25039    0.01294    0.00805    0.00092
  -7.92645 1478.25039   -0.04555   -0.02424    0.00109
  -7.42645 1478.25039    0.02365   -0.00650    0.00054
  -6.92645 1478.25039    0.00245   -0.00208   -0.00026
  -6.42645 1478.25039    0.00637    0.02664   -0.00079
  -5.92645 1478.25039    0.03158    0.00316   -0.00038
  -5.42645 1478.25039   -0.01226   -0.00973    0.00078
  -4.92645 1478.25039    0.02722    0.02518    0.00128
  -4.42645 1478.25039    0.06930    0.01635   -0.00014
  -3.92645 1478.25039    0.01531   -0.01290   -0.00406
  -3.42645 1478.25039    0.03720    0.00919   -0.01060
  -2.92645 1478.25039    0.02468    0.00241   -0.01832
  -2.42645 1478.25039   -0.00419   -0.02643   -0.02403
  -1.92645 1478.25039   -0.01434   -0.03356   -0.02550
  -1.42645 1478.25039    0.05446   -0.03370   -0.02227
  -0.92645 1478.25039    0.16261    0.00150   -0.01541
  -0.42645 1478.25039    0.19591    0.01850   -0.00688
   0.07355 1478.25039    0.19413    0.01315    0.00079
   0.57355 1478.25039    0.18223    0.02146    0.00541
   1.07355 1478.25039    0.14468    0.01263    0.00645
   1.57355 1478.25039    0.09713    0.00811    0.00507
   2.07355 1478.25039    0.04857    0.00689    0.00303
   2.57355 1478.25039    0.02442    0.00264    0.00144
   3.07355 1478.25039    0.00877    0.00030    0.00056
   3.57355 1478.25039    0.00232   -0.00036    0.00019
   4.07355 1478.25039    0.00080    0.00000    0.00006
   4.57355 1478.25039    0.00038    0.00010    0.00002
   5.07355 1478.25039    0.00027    0.00000    0.00000
   5.57355 1478.25039   -0.00005    0.00001    0.00000
   6.07355 1478.25039   -0.00004   -0.00001   -0.00000
   6.57355 1478.25039   -0.00003   -0.00003   -0.00000
   7.07355 1478.25039    0.00015    0.00005   -0.00000
   7.57355 1478.25039   -0.00007    0.00001   -0.00000
   8.07355 1478.25039   -0.00021    0.00001    0.00000
   8.57355 1478.25039    0.00025    0.00007    0.00000
   9.07355 1478.25039    0.00002    0.00003    0.00000
   9.57355 1478.25039   -0.00008   -0.00003    0.00000
  10.07355 1478.25039    0.00004   -0.00003   -0.00000
  10.57355 1478.25039    0.00004   -0.00002   -0.00000
  11.07355 1478.25039    0.00006    0.00007   -0.00000
  11.57355 1478.25039    0.00024    0.00005   -0.00000
  12.07355 1478.25039   -0.00008   -0.00006   -0.00000
  12.57355 1478.25039   -0.00024    0.00000   -0.00000
  13.07355 1478.25039   -0.00004   -0.00002   -0.00000
  13.57355 1478.25039    0.00029    0.00010   -0.00000
  14.07355 1478.25039    0.00002    0.00000    0.00000
  14.57355 1478.25039   -0.00017    0.00007    0.00000
  15.07355 1478.25039    0.00000   -0.00001    0.00000
  15.57355 1478.25039    0.00009    0.00002    0.00000
  16.07355 1478.25039   -0.00007   -0.00003    0.00000
  16.57355 1478.25039   -0.00003   -0.00000   -0.00000
 -12.92645 1479.29278   -0.02456   -0.01172   -0.00098
 -12.42645 1479.29278   -0.05094   -0.01409   -0.00073
 -11.92645 1479.29278   -0.00850   -0.00683   -0.00001
 -11.42645 1479.29278   -0.01118    0.00389    0.00075
 -10.92645 1479.29278   -0.01780   -0.00672    0.00066
 -10.42645 1479.29278    0.00609   -0.01792    0.00004
  -9.92645 1479.29278   -0.06659   -0.02293   -0.00036
  -9.42645 1479.29278   -0.05140   -0.02427   -0.00033
  -8.92645 1479.29278    0.07963    0.00578    0.00018
  -8.42645 1479.29278    0.00763    0.00794    0.00092
  -7.92645 1479.29278   -0.04596   -0.02419    0.00109
  -7.42645 1479.29278    0.02297   -0.00803    0.00054
  -6.92645 1479.29278    0.00397   -0.00010   -0.00026
  -6.42645 1479.29278    0.01085    0.02773   -0.00079
  -5.92645 1479.29278    0.02783    0.00320   -0.00038
  -5.42645 1479.29278   -0.01630   -0.01028    0.00079
  -4.92645 1479.29278    0.02891    0.02564    0.00130
  -4.42645 1479.29278    0.07148    0.01391   -0.00012
  -3.92645 1479.29278    0.01484   -0.01382   -0.00405
  -3.42645 1479.29278    0.03725    0.01085   -0.01061
  -2.92645 1479.29278    0.02507    0.00270   -0.01834
  -2.42645 1479.29278   -0.00057   -0.02465   -0.02405
  -1.92645 1479.29278   -0.01485   -0.03451   -0.02550
  -1.42645 1479.29278    0.05518   -0.03262   -0.02223
  -0.92645 1479.29278    0.16051    0.00205   -0.01534
  -0.42645 1479.29278    0.19701    0.01916   -0.00681
   0.07355 1479.29278    0.19976    0.01402    0.00087
   0.57355 1479.29278    0.17893    0.02049    0.00546
   1.07355 1479.29278    0.14358    0.01240    0.00648
   1.57355 1479.29278    0.09839    0.00847    0.00508
   2.07355 1479.29278    0.04937    0.00724    0.00303
   2.57355 1479.29278    0.02413    0.00243    0.00144
   3.07355 1479.29278    0.00862    0.00035    0.00056
   3.57355 1479.29278    0.00244   -0.00034    0.00019
   4.07355 1479.29278    0.00082    0.00001    0.00006
   4.57355 1479.29278    0.00035    0.00009    0.00002
   5.07355 1479.29278    0.00033    0.00000    0.00000
   5.57355 1479.29278   -0.00006    0.00001    0.00000
   6.07355 1479.29278   -0.00005   -0.00001   -0.00000
   6.57355 1479.29278   -0.00002   -0.00003   -0.00000
   7.07355 1479.29278    0.00014    0.00005   -0.00000
   7.57355 1479.29278   -0.00007    0.00002   -0.00000
   8.07355 1479.29278   -0.00021    0.00001    0.00000
   8.57355 1479.29278    0.00024    0.00007    0.00000
   9.07355 1479.29278    0.00001    0.00003    0.00000
   9.57355 1479.29278   -0.00007   -0.00003    0.00000
  10.07355 1479.29278    0.00005   -0.00003   -0.00000
  10.57355 1479.29278    0.00005   -0.00002   -0.00000
  11.07355 1479.29278    0.00004    0.00007   -0.00000
  11.57355 1479.29278    0.00022    0.00005   -0.00000
  12.07355 1479.29278   -0.00007   -0.00006   -0.00000
  12.57355 1479.29278   -0.00024   -0.00001   -0.00000
  13.07355 1479.29278   -0.00004   -0.00002   -0.00000
  13.57355 1479.29278    0.00027    0.00010   -0.00000
  14.07355 1479.29278    0.00000    0.00000    0.00000
  14.57355 1479.29278   -0.00016    0.00007    0.00000
  15.07355 1479.29278    0.00001   -0.00001    0.00000
  15.57355 1479.29278    0.00008    0.00001    0.00000
  16.07355 1479.29278   -0.00005   -0.00003    0.00000
  16.57355 1479.29278   -0.00000   -0.00000   -0.00000
 -12.92645 1480.33516   -0.02353   -0.01168   -0.00098
 -12.42645 1480.33516   -0.05064   -0.01363   -0.00074
 -11.92645 1480.33516   -0.00978   -0.00793   -0.00001
 -11.42645 1480.33516   -0.01297    0.00211    0.00075
 -10.92645 1480.33516   -0.01568   -0.00665    0.00066
 -10.42645 1480.33516    0.00565   -0.01704    0.00004
  -9.92645 1480.33516   -0.06878   -0.02155   -0.00036
  -9.42645 1480.33516   -0.04857   -0.02472   -0.00033
  -8.92645 1480.33516    0.08412    0.00650    0.00019
  -8.42645 1480.33516    0.00228    0.00783    0.00093
  -7.92645 1480.33516   -0.04572   -0.02393    0.00110
  -7.42645 1480.33516    0.02165   -0.00958    0.00054
  -6.92645 1480.33516    0.00561    0.00197   -0.00026
  -6.42645 1480.33516    0.01546    0.02848   -0.00079
  -5.92645 1480.33516    0.02396    0.00309   -0.00037
  -5.42645 1480.33516   -0.01970   -0.01043    0.00081
  -4.92645 1480.33516    0.03018    0.02582    0.00132
  -4.42645 1480.33516    0.07282    0.01138   -0.00010
  -3.92645 1480.33516    0.01472   -0.01485   -0.00403
  -3.42645 1480.33516    0.03689    0.01211   -0.01061
  -2.92645 1480.33516    0.02507    0.00292   -0.01836
  -2.42645 1480.33516    0.00349   -0.02282   -0.02408
  -1.92645 1480.33516   -0.01592   -0.03551   -0.02550
  -1.42645 1480.33516    0.05529   -0.03185   -0.02220
  -0.92645 1480.33516    0.15810    0.00218   -0.01528
  -0.42645 1480.33516    0.19807    0.01970   -0.00673
   0.07355 1480.33516    0.20571    0.01484    0.00094
   0.57355 1480.33516    0.17549    0.01943    0.00552
   1.07355 1480.33516    0.14224    0.01229    0.00651
   1.57355 1480.33516    0.09966    0.00881    0.00510
   2.07355 1480.33516    0.05032    0.00761    0.00304
   2.57355 1480.33516    0.02381    0.00222    0.00144
   3.07355 1480.33516    0.00848    0.00041    0.00056
   3.57355 1480.33516    0.00259   -0.00031    0.00019
   4.07355 1480.33516    0.00083    0.00001    0.00006
   4.57355 1480.33516    0.00031    0.00008    0.00002
   5.07355 1480.33516    0.00038    0.00001    0.00000
   5.57355 1480.33516   -0.00007    0.00002    0.00000
   6.07355 1480.33516   -0.00005   -0.00000   -0.00000
   6.57355 1480.33516   -0.00000   -0.00003   -0.00000
   7.07355 1480.33516    0.00012    0.00005   -0.00000
   7.57355 1480.33516   -0.00006    0.00002   -0.00000
   8.07355 1480.33516   -0.00021    0.00000    0.00000
   8.57355 1480.33516    0.00022    0.00006    0.00000
   9.07355 1480.33516   -0.00000    0.00003    0.00000
   9.57355 1480.33516   -0.00006   -0.00003    0.00000
  10.07355 1480.33516    0.00005   -0.00003   -0.00000
  10.57355 1480.33516    0.00005   -0.00002   -0.00000
  11.07355 1480.33516    0.00002    0.00007   -0.00000
  11.57355 1480.33516    0.00021    0.00005   -0.00000
  12.07355 1480.33516   -0.00005   -0.00006   -0.00000
  12.57355 1480.33516   -0.00023   -0.00002   -0.00000
  13.07355 1480.33516   -0.00003   -0.00003   -0.00000
  13.57355 1480.33516    0.00025    0.00010   -0.00000
  14.07355 1480.33516   -0.00001    0.00000    0.00000
  14.57355 1480.33516   -0.00014    0.00007    0.00000
  15.07355 1480.33516    0.00002   -0.00001    0.00000
  15.57355 1480.33516    0.00007    0.00001    0.00000
  16.07355 1480.33516   -0.00004   -0.00003    0.00000
  16.57355 1480.33516    0.00002    0.00000   -0.00000
 -12.92645 1481.37755   -0.02314   -0.01178   -0.00099
 -12.42645 1481.37755   -0.04958   -0.01300   -0.00074
 -11.92645 1481.37755   -0.01106   -0.00898   -0.00001
 -11.42645 1481.37755   -0.01512    0.00022    0.00075
 -10.92645 1481.37755   -0.01299   -0.00664    0.00066
 -10.42645 1481.37755    0.00508   -0.01611    0.00004
  -9.92645 1481.37755   -0.06972   -0.01942   -0.00035
  -9.42645 1481.37755   -0.04570   -0.02517   -0.00033
  -8.92645 1481.37755    0.08769    0.00736    0.00019
  -8.42645 1481.37755   -0.00297    0.00774    0.00093
  -7.92645 1481.37755   -0.04477   -0.02348    0.00111
  -7.42645 1481.37755    0.01989   -0.01102    0.00054
  -6.92645 1481.37755    0.00732    0.00410   -0.00027
  -6.42645 1481.37755    0.02024    0.02892   -0.00080
  -5.92645 1481.37755    0.01988    0.00283   -0.00037
  -5.42645 1481.37755   -0.02230   -0.01014    0.00082
  -4.92645 1481.37755    0.03105    0.02573    0.00135
  -4.42645 1481.37755    0.07300    0.00877   -0.00008
  -3.92645 1481.37755    0.01508   -0.01600   -0.00402
  -3.42645 1481.37755    0.03614    0.01293   -0.01062
  -2.92645 1481.37755    0.02474    0.00308   -0.01839
  -2.42645 1481.37755    0.00774   -0.02102   -0.02411
  -1.92645 1481.37755   -0.01750   -0.03657   -0.02551
  -1.42645 1481.37755    0.05493   -0.03134   -0.02218
  -0.92645 1481.37755    0.15537    0.00188   -0.01522
  -0.42645 1481.37755    0.19898    0.02005   -0.00665
   0.07355 1481.37755    0.21180    0.01558    0.00101
   0.57355 1481.37755    0.17206    0.01828    0.00557
   1.07355 1481.37755    0.14072    0.01230    0.00654
   1.57355 1481.37755    0.10087    0.00913    0.00512
   2.07355 1481.37755    0.05137    0.00799    0.00305
   2.57355 1481.37755    0.02348    0.00201    0.00144
   3.07355 1481.37755    0.00836    0.00047    0.00056
   3.57355 1481.37755    0.00275   -0.00028    0.00019
   4.07355 1481.37755    0.00083    0.00001    0.00006
   4.57355 1481.37755    0.00026    0.00007    0.00002
   5.07355 1481.37755    0.00043    0.00001    0.00000
   5.57355 1481.37755   -0.00007    0.00002    0.00000
   6.07355 1481.37755   -0.00006   -0.00000   -0.00000
   6.57355 1481.37755    0.00001   -0.00004   -0.00000
   7.07355 1481.37755    0.00011    0.00005   -0.00000
   7.57355 1481.37755   -0.00006    0.00002   -0.00000
   8.07355 1481.37755   -0.00020   -0.00000    0.00000
   8.57355 1481.37755    0.00020    0.00006    0.00000
   9.07355 1481.37755   -0.00001    0.00003    0.00000
   9.57355 1481.37755   -0.00005   -0.00002    0.00000
  10.07355 1481.37755    0.00005   -0.00003   -0.00000
  10.57355 1481.37755    0.00006   -0.00002   -0.00000
  11.07355 1481.37755    0.00001    0.00007   -0.00000
  11.57355 1481.37755    0.00019    0.00004   -0.00000
  12.07355 1481.37755   -0.00004   -0.00006   -0.00000
  12.57355 1481.37755   -0.00022   -0.00003   -0.00000
  13.07355 1481.37755   -0.00002   -0.00004   -0.00000
  13.57355 1481.37755    0.00023    0.00010   -0.00000
  14.07355 1481.37755   -0.00003    0.00001    0.00000
  14.57355 1481.37755   -0.00012    0.00007    0.00000
  15.07355 1481.37755    0.00003   -0.00001    0.00000
  15.57355 1481.37755    0.00006    0.00000    0.00000
  16.07355 1481.37755   -0.00003   -0.00003    0.00000
  16.57355 1481.37755    0.00005    0.00000   -0.00000
 -12.92645 1482.41994   -0.02332   -0.01191   -0.00100
 -12.42645 1482.41994   -0.04765   -0.01217   -0.00074
 -11.92645 1482.41994   -0.01233   -0.00996   -0.00001
 -11.42645 1482.41994   -0.01756   -0.00174    0.00075
 -10.92645 1482.41994   -0.00973   -0.00669    0.00066
 -10.42645 1482.41994    0.00446   -0.01515    0.00004
  -9.92645 1482.41994   -0.06952   -0.01665   -0.00035
  -9.42645 1482.41994   -0.04309   -0.02562   -0.00032
  -8.92645 1482.41994    0.09039    0.00828    0.00019
  -8.42645 1482.41994   -0.00813    0.00764    0.00093
  -7.92645 1482.41994   -0.04328   -0.02291    0.00111
  -7.42645 1482.41994    0.01794   -0.01230    0.00055
  -6.92645 1482.41994    0.00903    0.00622   -0.00027
  -6.42645 1482.41994    0.02509    0.02906   -0.00080
  -5.92645 1482.41994    0.01554    0.00238   -0.00037
  -5.42645 1482.41994   -0.02397   -0.00937    0.00083
  -4.92645 1482.41994    0.03160    0.02541    0.00137
  -4.42645 1482.41994    0.07185    0.00611   -0.00005
  -3.92645 1482.41994    0.01606   -0.01720   -0.00400
  -3.42645 1482.41994    0.03506    0.01331   -0.01062
  -2.92645 1482.41994    0.02403    0.00318   -0.01843
  -2.42645 1482.41994    0.01207   -0.01937   -0.02415
  -1.92645 1482.41994   -0.01953   -0.03766   -0.02553
  -1.42645 1482.41994    0.05415   -0.03108   -0.02215
  -0.92645 1482.41994    0.15237    0.00119   -0.01516
  -0.42645 1482.41994    0.19970    0.02013   -0.00657
   0.07355 1482.41994    0.21783    0.01619    0.00109
   0.57355 1482.41994    0.16870    0.01705    0.00563
   1.07355 1482.41994    0.13904    0.01242    0.00658
   1.57355 1482.41994    0.10195    0.00940    0.00514
   2.07355 1482.41994    0.05249    0.00838    0.00305
   2.57355 1482.41994    0.02314    0.00180    0.00145
   3.07355 1482.41994    0.00827    0.00054    0.00056
   3.57355 1482.41994    0.00291   -0.00025    0.00019
   4.07355 1482.41994    0.00082   -0.00000    0.00006
   4.57355 1482.41994    0.00021    0.00005    0.00002
   5.07355 1482.41994    0.00047    0.00001    0.00000
   5.57355 1482.41994   -0.00008    0.00003    0.00000
   6.07355 1482.41994   -0.00006   -0.00001   -0.00000
   6.57355 1482.41994    0.00002   -0.00004   -0.00000
   7.07355 1482.41994    0.00009    0.00005   -0.00000
   7.57355 1482.41994   -0.00005    0.00002   -0.00000
   8.07355 1482.41994   -0.00020   -0.00001    0.00000
   8.57355 1482.41994    0.00018    0.00005    0.00000
   9.07355 1482.41994   -0.00002    0.00003    0.00000
   9.57355 1482.41994   -0.00004   -0.00002    0.00000
  10.07355 1482.41994    0.00005   -0.00003   -0.00000
  10.57355 1482.41994    0.00007   -0.00002   -0.00000
  11.07355 1482.41994   -0.00001    0.00007   -0.00000
  11.57355 1482.41994    0.00017    0.00004   -0.00000
  12.07355 1482.41994   -0.00003   -0.00006   -0.00000
  12.57355 1482.41994   -0.00021   -0.00003   -0.00000
  13.07355 1482.41994   -0.00001   -0.00005   -0.00000
  13.57355 1482.41994    0.00020    0.00010   -0.00000
  14.07355 1482.41994   -0.00004    0.00001    0.00000
  14.57355 1482.41994   -0.00011    0.00006    0.00000
  15.07355 1482.41994    0.00004   -0.00002    0.00000
  15.57355 1482.41994    0.00005   -0.00001    0.00000
  16.07355 1482.41994   -0.00001   -0.00003    0.00000
  16.57355 1482.41994    0.00009    0.00001   -0.00000
 -12.92645 1483.46233   -0.02401   -0.01207   -0.00101
 -12.42645 1483.46233   -0.04484   -0.01122   -0.00074
 -11.92645 1483.46233   -0.01362   -0.01088   -0.00001
 -11.42645 1483.46233   -0.02031   -0.00375    0.00075
 -10.92645 1483.46233   -0.00604   -0.00679    0.00066
 -10.42645 1483.46233    0.00384   -0.01417    0.00005
  -9.92645 1483.46233   -0.06829   -0.01333   -0.00034
  -9.42645 1483.46233   -0.04092   -0.02611   -0.00032
  -8.92645 1483.46233    0.09236    0.00925    0.00019
  -8.42645 1483.46233   -0.01317    0.00750    0.00094
  -7.92645 1483.46233   -0.04146   -0.02226    0.00112
  -7.42645 1483.46233    0.01602   -0.01338    0.00055
  -6.92645 1483.46233    0.01063    0.00828   -0.00027
  -6.42645 1483.46233    0.02991    0.02893   -0.00080
  -5.92645 1483.46233    0.01102    0.00170   -0.00037
  -5.42645 1483.46233   -0.02467   -0.00813    0.00085
  -4.92645 1483.46233    0.03190    0.02495    0.00139
  -4.42645 1483.46233    0.06932    0.00339   -0.00003
  -3.92645 1483.46233    0.01767   -0.01844   -0.00399
  -3.42645 1483.46233    0.03369    0.01329   -0.01063
  -2.92645 1483.46233    0.02279    0.00321   -0.01846
  -2.42645 1483.46233    0.01650   -0.01794   -0.02419
  -1.92645 1483.46233   -0.02184   -0.03878   -0.02555
  -1.42645 1483.46233    0.05290   -0.03106   -0.02214
  -0.92645 1483.46233    0.14923    0.00014   -0.01511
  -0.42645 1483.46233    0.20020    0.01991   -0.00650
   0.07355 1483.46233    0.22367    0.01667    0.00116
   0.57355 1483.46233    0.16548    0.01574    0.00569
   1.07355 1483.46233    0.13723    0.01260    0.00661
   1.57355 1483.46233    0.10285    0.00961    0.00515
   2.07355 1483.46233    0.05368    0.00877    0.00306
   2.57355 1483.46233    0.02281    0.00160    0.00145
   3.07355 1483.46233    0.00821    0.00061    0.00056
   3.57355 1483.46233    0.00306   -0.00021    0.00019
   4.07355 1483.46233    0.00080   -0.00002    0.00006
   4.57355 1483.46233    0.00015    0.00004    0.00002
   5.07355 1483.46233    0.00051    0.00000    0.00000
   5.57355 1483.46233   -0.00009    0.00003    0.00000
   6.07355 1483.46233   -0.00007   -0.00000   -0.00000
   6.57355 1483.46233    0.00003   -0.00004   -0.00000
   7.07355 1483.46233    0.00008    0.00004   -0.00000
   7.57355 1483.46233   -0.00004    0.00003   -0.00000
   8.07355 1483.46233   -0.00019   -0.00001    0.00000
   8.57355 1483.46233    0.00016    0.00005    0.00000
   9.07355 1483.46233   -0.00003    0.00003    0.00000
   9.57355 1483.46233   -0.00003   -0.00002    0.00000
  10.07355 1483.46233    0.00004   -0.00003   -0.00000
  10.57355 1483.46233    0.00007   -0.00001   -0.00000
  11.07355 1483.46233   -0.00002    0.00007   -0.00000
  11.57355 1483.46233    0.00015    0.00003   -0.00000
  12.07355 1483.46233   -0.00001   -0.00006   -0.00000
  12.57355 1483.46233   -0.00020   -0.00004   -0.00000
  13.07355 1483.46233   -0.00000   -0.00005   -0.00000
  13.57355 1483.46233    0.00018    0.00010   -0.00000
  14.07355 1483.46233   -0.00006    0.00001    0.00000
  14.57355 1483.46233   -0.00010    0.00006    0.00000
  15.07355 1483.46233    0.00004   -0.00002    0.00000
  15.57355 1483.46233    0.00004   -0.00001    0.00000
  16.07355 1483.46233    0.00000   -0.00003    0.00000
  16.57355 1483.46233    0.00012    0.00001   -0.00000
 -12.92645 1484.50472   -0.02521   -0.01232   -0.00102
 -12.42645 1484.50472   -0.04138   -0.01023   -0.00075
 -11.92645 1484.50472   -0.01485   -0.01170   -0.00001
 -11.42645 1484.50472   -0.02322   -0.00580    0.00075
 -10.92645 1484.50472   -0.00218   -0.00700    0.00066
 -10.42645 1484.50472    0.00319   -0.01321    0.00005
  -9.92645 1484.50472   -0.06619   -0.00958   -0.00034
  -9.42645 1484.50472   -0.03925   -0.02663   -0.00032
  -8.92645 1484.50472    0.09375    0.01031    0.00019
  -8.42645 1484.50472   -0.01803    0.00729    0.00094
  -7.92645 1484.50472   -0.03937   -0.02156    0.00113
  -7.42645 1484.50472    0.01431   -0.01421    0.00055
  -6.92645 1484.50472    0.01208    0.01029   -0.00027
  -6.42645 1484.50472    0.03467    0.02859   -0.00081
  -5.92645 1484.50472    0.00637    0.00074   -0.00036
  -5.42645 1484.50472   -0.02445   -0.00645    0.00086
  -4.92645 1484.50472    0.03203    0.02444    0.00141
  -4.42645 1484.50472    0.06538    0.00067   -0.00001
  -3.92645 1484.50472    0.01985   -0.01975   -0.00398
  -3.42645 1484.50472    0.03204    0.01290   -0.01065
  -2.92645 1484.50472    0.02092    0.00321   -0.01851
  -2.42645 1484.50472    0.02101   -0.01674   -0.02425
  -1.92645 1484.50472   -0.02409   -0.03989   -0.02559
  -1.42645 1484.50472    0.05129   -0.03128   -0.02214
  -0.92645 1484.50472    0.14600   -0.00121   -0.01506
  -0.42645 1484.50472    0.20047    0.01940   -0.00643
   0.07355 1484.50472    0.22916    0.01701    0.00124
   0.57355 1484.50472    0.16251    0.01439    0.00574
   1.07355 1484.50472    0.13532    0.01282    0.00665
   1.57355 1484.50472    0.10353    0.00975    0.00518
   2.07355 1484.50472    0.05491    0.00915    0.00307
   2.57355 1484.50472    0.02252    0.00141    0.00145
   3.07355 1484.50472    0.00815    0.00067    0.00056
   3.57355 1484.50472    0.00321   -0.00018    0.00019
   4.07355 1484.50472    0.00077   -0.00004    0.00006
   4.57355 1484.50472    0.00009    0.00002    0.00002
   5.07355 1484.50472    0.00054   -0.00000    0.00000
   5.57355 1484.50472   -0.00009    0.00003    0.00000
   6.07355 1484.50472   -0.00007   -0.00000   -0.00000
   6.57355 1484.50472    0.00004   -0.00004   -0.00000
   7.07355 1484.50472    0.00007    0.00004   -0.00000
   7.57355 1484.50472   -0.00003    0.00003   -0.00000
   8.07355 1484.50472   -0.00019   -0.00002    0.00000
   8.57355 1484.50472    0.00014    0.00004    0.00000
   9.07355 1484.50472   -0.00004    0.00003    0.00000
   9.57355 1484.50472   -0.00002   -0.00002    0.00000
  10.07355 1484.50472    0.00004   -0.00002   -0.00000
  10.57355 1484.50472    0.00007   -0.00001   -0.00000
  11.07355 1484.50472   -0.00003    0.00007   -0.00000
  11.57355 1484.50472    0.00013    0.00003   -0.00000
  12.07355 1484.50472    0.00000   -0.00006   -0.00000
  12.57355 1484.50472   -0.00019   -0.00005   -0.00000
  13.07355 1484.50472    0.00001   -0.00006   -0.00000
  13.57355 1484.50472    0.00016    0.00010   -0.00000
  14.07355 1484.50472   -0.00008    0.00001    0.00000
  14.57355 1484.50472   -0.00008    0.00005    0.00000
  15.07355 1484.50472    0.00005   -0.00002    0.00000
  15.57355 1484.50472    0.00003   -0.00001    0.00000
  16.07355 1484.50472    0.00002   -0.00003    0.00000
  16.57355 1484.50472    0.00016    0.00002   -0.00000
 -12.92645 1485.54710   -0.02676   -0.01266   -0.00103
 -12.42645 1485.54710   -0.03752   -0.00926   -0.00075
 -11.92645 1485.54710   -0.01601   -0.01239   -0.00001
 -11.42645 1485.54710   -0.02615   -0.00788    0.00075
 -10.92645 1485.54710    0.00171   -0.00734    0.00066
 -10.42645 1485.54710    0.00263   -0.01227    0.00005
  -9.92645 1485.54710   -0.06334   -0.00550   -0.00034
  -9.42645 1485.54710   -0.03818   -0.02717   -0.00032
  -8.92645 1485.54710    0.09473    0.01146    0.00020
  -8.42645 1485.54710   -0.02262    0.00702    0.00095
  -7.92645 1485.54710   -0.03713   -0.02091    0.00113
  -7.42645 1485.54710    0.01301   -0.01474    0.00056
  -6.92645 1485.54710    0.01306    0.01223   -0.00028
  -6.42645 1485.54710    0.03925    0.02804   -0.00081
  -5.92645 1485.54710    0.00183   -0.00050   -0.00036
  -5.42645 1485.54710   -0.02343   -0.00439    0.00087
  -4.92645 1485.54710    0.03202    0.02390    0.00143
  -4.42645 1485.54710    0.06010   -0.00198    0.00001
  -3.92645 1485.54710    0.02247   -0.02109   -0.00397
  -3.42645 1485.54710    0.03025    0.01215   -0.01068
  -2.92645 1485.54710    0.01853    0.00322   -0.01858
  -2.42645 1485.54710    0.02539   -0.01581   -0.02433
  -1.92645 1485.54710   -0.02606   -0.04092   -0.02565
  -1.42645 1485.54710    0.04942   -0.03176   -0.02216
  -0.92645 1485.54710    0.14285   -0.00277   -0.01504
  -0.42645 1485.54710    0.20053    0.01864   -0.00637
   0.07355 1485.54710    0.23409    0.01721    0.00131
   0.57355 1485.54710    0.15988    0.01302    0.00581
   1.07355 1485.54710    0.13337    0.01308    0.00670
   1.57355 1485.54710    0.10400    0.00985    0.00520
   2.07355 1485.54710    0.05612    0.00950    0.00309
   2.57355 1485.54710    0.02229    0.00124    0.00146
   3.07355 1485.54710    0.00812    0.00074    0.00056
   3.57355 1485.54710    0.00334   -0.00014    0.00019
   4.07355 1485.54710    0.00074   -0.00006    0.00006
   4.57355 1485.54710    0.00003   -0.00000    0.00002
   5.07355 1485.54710    0.00056   -0.00001    0.00000
   5.57355 1485.54710   -0.00010    0.00003    0.00000
   6.07355 1485.54710   -0.00008   -0.00000   -0.00000
   6.57355 1485.54710    0.00005   -0.00005   -0.00000
   7.07355 1485.54710    0.00006    0.00004   -0.00000
   7.57355 1485.54710   -0.00002    0.00003   -0.00000
   8.07355 1485.54710   -0.00018   -0.00002    0.00000
   8.57355 1485.54710    0.00012    0.00004    0.00000
   9.07355 1485.54710   -0.00005    0.00002    0.00000
   9.57355 1485.54710   -0.00001   -0.00002    0.00000
  10.07355 1485.54710    0.00003   -0.00002   -0.00000
  10.57355 1485.54710    0.00007   -0.00000   -0.00000
  11.07355 1485.54710   -0.00004    0.00007   -0.00000
  11.57355 1485.54710    0.00011    0.00002   -0.00000
  12.07355 1485.54710    0.00002   -0.00006   -0.00000
  12.57355 1485.54710   -0.00017   -0.00006   -0.00000
  13.07355 1485.54710    0.00002   -0.00007   -0.00000
  13.57355 1485.54710    0.00014    0.00010   -0.00000
  14.07355 1485.54710   -0.00010    0.00001    0.00000
  14.57355 1485.54710   -0.00007    0.00005    0.00000
  15.07355 1485.54710    0.00005   -0.00002    0.00000
  15.57355 1485.54710    0.00002   -0.00002    0.00000
  16.07355 1485.54710    0.00003   -0.00003    0.00000
  16.57355 1485.54710    0.00019    0.00002   -0.00000
 -12.92645 1486.58949   -0.02837   -0.01301   -0.00104
 -12.42645 1486.58949   -0.03334   -0.00826   -0.00076
 -11.92645 1486.58949   -0.01732   -0.01295   -0.00001
 -11.42645 1486.58949   -0.02910   -0.01003    0.00075
 -10.92645 1486.58949    0.00567   -0.00777    0.00067
 -10.42645 1486.58949    0.00223   -0.01136    0.00005
  -9.92645 1486.58949   -0.05982   -0.00114   -0.00034
  -9.42645 1486.58949   -0.03770   -0.02770   -0.00031
  -8.92645 1486.58949    0.09545    0.01267    0.00020
  -8.42645 1486.58949   -0.02696    0.00675    0.00096
  -7.92645 1486.58949   -0.03486   -0.02036    0.00114
  -7.42645 1486.58949    0.01230   -0.01501    0.00056
  -6.92645 1486.58949    0.01327    0.01396   -0.00028
  -6.42645 1486.58949    0.04335    0.02724   -0.00082
  -5.92645 1486.58949   -0.00225   -0.00191   -0.00036
  -5.42645 1486.58949   -0.02184   -0.00208    0.00089
  -4.92645 1486.58949    0.03181    0.02332    0.00146
  -4.42645 1486.58949    0.05375   -0.00450    0.00003
  -3.92645 1486.58949    0.02537   -0.02246   -0.00397
  -3.42645 1486.58949    0.02852    0.01110   -0.01072
  -2.92645 1486.58949    0.01582    0.00330   -0.01866
  -2.42645 1486.58949    0.02942   -0.01519   -0.02445
  -1.92645 1486.58949   -0.02769   -0.04186   -0.02575
  -1.42645 1486.58949    0.04724   -0.03248   -0.02221
  -0.92645 1486.58949    0.13993   -0.00447   -0.01503
  -0.42645 1486.58949    0.20054    0.01769   -0.00631
   0.07355 1486.58949    0.23829    0.01729    0.00138
   0.57355 1486.58949    0.15762    0.01164    0.00588
   1.07355 1486.58949    0.13147    0.01337    0.00675
   1.57355 1486.58949    0.10426    0.00990    0.00524
   2.07355 1486.58949    0.05728    0.00979    0.00310
   2.57355 1486.58949    0.02211    0.00110    0.00147
   3.07355 1486.58949    0.00811    0.00080    0.00057
   3.57355 1486.58949    0.00345   -0.00011    0.00019
   4.07355 1486.58949    0.00071   -0.00009    0.00006
   4.57355 1486.58949   -0.00003   -0.00002    0.00002
   5.07355 1486.58949    0.00058   -0.00001    0.00000
   5.57355 1486.58949   -0.00010    0.00003    0.00000
   6.07355 1486.58949   -0.00008   -0.00000   -0.00000
   6.57355 1486.58949    0.00005   -0.00005   -0.00000
   7.07355 1486.58949    0.00006    0.00003   -0.00000
   7.57355 1486.58949   -0.00001    0.00004   -0.00000
   8.07355 1486.58949   -0.00017   -0.00002    0.00000
   8.57355 1486.58949    0.00009    0.00003    0.00000
   9.07355 1486.58949   -0.00006    0.00002    0.00000
   9.57355 1486.58949    0.00000   -0.00002    0.00000
  10.07355 1486.58949    0.00002   -0.00002   -0.00000
  10.57355 1486.58949    0.00007    0.00000   -0.00000
  11.07355 1486.58949   -0.00005    0.00007   -0.00000
  11.57355 1486.58949    0.00009    0.00001   -0.00000
  12.07355 1486.58949    0.00004   -0.00005   -0.00000
  12.57355 1486.58949   -0.00016   -0.00006   -0.00000
  13.07355 1486.58949    0.00003   -0.00007   -0.00000
  13.57355 1486.58949    0.00012    0.00010   -0.00000
  14.07355 1486.58949   -0.00012    0.00001    0.00000
  14.57355 1486.58949   -0.00007    0.00004    0.00000
  15.07355 1486.58949    0.00006   -0.00002    0.00000
  15.57355 1486.58949    0.00001   -0.00002    0.00000
  16.07355 1486.58949    0.00005   -0.00003    0.00000
  16.57355 1486.58949    0.00022    0.00003   -0.00000
 -12.92645 1487.63188   -0.02975   -0.01329   -0.00105
 -12.42645 1487.63188   -0.02880   -0.00718   -0.00076
 -11.92645 1487.63188   -0.01891   -0.01349   -0.00001
 -11.42645 1487.63188   -0.03209   -0.01225    0.00075
 -10.92645 1487.63188    0.00962   -0.00826    0.00067
 -10.42645 1487.63188    0.00198   -0.01049    0.00005
  -9.92645 1487.63188   -0.05568    0.00345   -0.00033
  -9.42645 1487.63188   -0.03770   -0.02816   -0.00031
  -8.92645 1487.63188    0.09595    0.01384    0.00020
  -8.42645 1487.63188   -0.03110    0.00647    0.00096
  -7.92645 1487.63188   -0.03276   -0.01998    0.00115
  -7.42645 1487.63188    0.01240   -0.01497    0.00056
  -6.92645 1487.63188    0.01261    0.01537   -0.00028
  -6.42645 1487.63188    0.04678    0.02620   -0.00082
  -5.92645 1487.63188   -0.00564   -0.00334   -0.00036
  -5.42645 1487.63188   -0.01999    0.00034    0.00091
  -4.92645 1487.63188    0.03154    0.02277    0.00148
  -4.42645 1487.63188    0.04672   -0.00678    0.00005
  -3.92645 1487.63188    0.02819   -0.02391   -0.00398
  -3.42645 1487.63188    0.02712    0.00986   -0.01077
  -2.92645 1487.63188    0.01295    0.00346   -0.01877
  -2.42645 1487.63188    0.03284   -0.01496   -0.02458
  -1.92645 1487.63188   -0.02883   -0.04273   -0.02587
  -1.42645 1487.63188    0.04486   -0.03339   -0.02228
  -0.92645 1487.63188    0.13727   -0.00622   -0.01504
  -0.42645 1487.63188    0.20045    0.01654   -0.00627
   0.07355 1487.63188    0.24165    0.01723    0.00146
   0.57355 1487.63188    0.15580    0.01025    0.00596
   1.07355 1487.63188    0.12962    0.01368    0.00681
   1.57355 1487.63188    0.10432    0.00992    0.00527
   2.07355 1487.63188    0.05834    0.01003    0.00312
   2.57355 1487.63188    0.02199    0.00097    0.00147
   3.07355 1487.63188    0.00812    0.00086    0.00057
   3.57355 1487.63188    0.00353   -0.00008    0.00019
   4.07355 1487.63188    0.00067   -0.00012    0.00006
   4.57355 1487.63188   -0.00008   -0.00004    0.00002
   5.07355 1487.63188    0.00059   -0.00002    0.00000
   5.57355 1487.63188   -0.00009    0.00004    0.00000
   6.07355 1487.63188   -0.00008   -0.00000   -0.00000
   6.57355 1487.63188    0.00005   -0.00005   -0.00000
   7.07355 1487.63188    0.00005    0.00003   -0.00000
   7.57355 1487.63188    0.00001    0.00004   -0.00000
   8.07355 1487.63188   -0.00015   -0.00003    0.00000
   8.57355 1487.63188    0.00007    0.00002    0.00000
   9.07355 1487.63188   -0.00006    0.00002    0.00000
   9.57355 1487.63188    0.00001   -0.00002    0.00000
  10.07355 1487.63188    0.00002   -0.00002   -0.00000
  10.57355 1487.63188    0.00006    0.00000   -0.00000
  11.07355 1487.63188   -0.00006    0.00007   -0.00000
  11.57355 1487.63188    0.00007    0.00001   -0.00000
  12.07355 1487.63188    0.00005   -0.00005   -0.00000
  12.57355 1487.63188   -0.00014   -0.00007   -0.00000
  13.07355 1487.63188    0.00004   -0.00008   -0.00000
  13.57355 1487.63188    0.00011    0.00010   -0.00000
  14.07355 1487.63188   -0.00014    0.00001    0.00000
  14.57355 1487.63188   -0.00006    0.00003    0.00000
  15.07355 1487.63188    0.00006   -0.00001    0.00000
  15.57355 1487.63188    0.00000   -0.00002    0.00000
  16.07355 1487.63188    0.00006   -0.00002    0.00000
  16.57355 1487.63188    0.00025    0.00004   -0.00000
 -12.92645 1488.67427   -0.03040   -0.01343   -0.00106
 -12.42645 1488.67427   -0.02385   -0.00602   -0.00077
 -11.92645 1488.67427   -0.02087   -0.01404   -0.00001
 -11.42645 1488.67427   -0.03506   -0.01453    0.00075
 -10.92645 1488.67427    0.01352   -0.00878    0.00067
 -10.42645 1488.67427    0.00183   -0.00967    0.00005
  -9.92645 1488.67427   -0.05103    0.00819   -0.00033
  -9.42645 1488.67427   -0.03802   -0.02849   -0.00031
  -8.92645 1488.67427    0.09621    0.01488    0.00021
  -8.42645 1488.67427   -0.03499    0.00623    0.00097
  -7.92645 1488.67427   -0.03106   -0.01984    0.00116
  -7.42645 1488.67427    0.01340   -0.01457    0.00057
  -6.92645 1488.67427    0.01119    0.01639   -0.00028
  -6.42645 1488.67427    0.04942    0.02498   -0.00083
  -5.92645 1488.67427   -0.00835   -0.00472   -0.00036
  -5.42645 1488.67427   -0.01794    0.00278    0.00092
  -4.92645 1488.67427    0.03142    0.02227    0.00151
  -4.42645 1488.67427    0.03930   -0.00876    0.00007
  -3.92645 1488.67427    0.03070   -0.02550   -0.00398
  -3.42645 1488.67427    0.02615    0.00850   -0.01082
  -2.92645 1488.67427    0.01008    0.00374   -0.01888
  -2.42645 1488.67427    0.03555   -0.01514   -0.02472
  -1.92645 1488.67427   -0.02944   -0.04351   -0.02599
  -1.42645 1488.67427    0.04238   -0.03447   -0.02235
  -0.92645 1488.67427    0.13481   -0.00801   -0.01505
  -0.42645 1488.67427    0.20010    0.01516   -0.00622
   0.07355 1488.67427    0.24416    0.01704    0.00154
   0.57355 1488.67427    0.15456    0.00889    0.00604
   1.07355 1488.67427    0.12781    0.01399    0.00688
   1.57355 1488.67427    0.10416    0.00992    0.00531
   2.07355 1488.67427    0.05931    0.01021    0.00314
   2.57355 1488.67427    0.02195    0.00088    0.00148
   3.07355 1488.67427    0.00817    0.00091    0.00057
   3.57355 1488.67427    0.00358   -0.00006    0.00019
   4.07355 1488.67427    0.00063   -0.00015    0.00006
   4.57355 1488.67427   -0.00013   -0.00005    0.00002
   5.07355 1488.67427    0.00059   -0.00003    0.00000
   5.57355 1488.67427   -0.00009    0.00004    0.00000
   6.07355 1488.67427   -0.00008   -0.00000   -0.00000
   6.57355 1488.67427    0.00004   -0.00005   -0.00000
   7.07355 1488.67427    0.00004    0.00002   -0.00000
   7.57355 1488.67427    0.00002    0.00005   -0.00000
   8.07355 1488.67427   -0.00014   -0.00003    0.00000
   8.57355 1488.67427    0.00005    0.00002    0.00000
   9.07355 1488.67427   -0.00007    0.00002    0.00000
   9.57355 1488.67427    0.00003   -0.00002    0.00000
  10.07355 1488.67427    0.00001   -0.00002   -0.00000
  10.57355 1488.67427    0.00005    0.00001   -0.00000
  11.07355 1488.67427   -0.00006    0.00006   -0.00000
  11.57355 1488.67427    0.00006   -0.00000    0.00000
  12.07355 1488.67427    0.00007   -0.00005   -0.00000
  12.57355 1488.67427   -0.00012   -0.00007   -0.00000
  13.07355 1488.67427    0.00005   -0.00008   -0.00000
  13.57355 1488.67427    0.00009    0.00009   -0.00000
  14.07355 1488.67427   -0.00015    0.00001    0.00000
  14.57355 1488.67427   -0.00006    0.00002    0.00000
  15.07355 1488.67427    0.00006   -0.00001    0.00000
  15.57355 1488.67427   -0.00000   -0.00002    0.00000
  16.07355 1488.67427    0.00007   -0.00002    0.00000
  16.57355 1488.67427    0.00027    0.00004   -0.00000
 -12.92645 1489.71665   -0.03003   -0.01332   -0.00107
 -12.42645 1489.71665   -0.01855   -0.00479   -0.00077
 -11.92645 1489.71665   -0.02320   -0.01463   -0.00001
 -11.42645 1489.71665   -0.03787   -0.01681    0.00076
 -10.92645 1489.71665    0.01723   -0.00934    0.00067
 -10.42645 1489.71665    0.00167   -0.00895    0.00006
  -9.92645 1489.71665   -0.04607    0.01294   -0.00033
  -9.42645 1489.71665   -0.03851   -0.02861   -0.00031
  -8.92645 1489.71665    0.09627    0.01568    0.00021
  -8.42645 1489.71665   -0.03851    0.00608    0.00098
  -7.92645 1489.71665   -0.02991   -0.01998    0.00117
  -7.42645 1489.71665    0.01522   -0.01385    0.00057
  -6.92645 1489.71665    0.00927    0.01703   -0.00029
  -6.42645 1489.71665    0.05116    0.02368   -0.00083
  -5.92645 1489.71665   -0.01046   -0.00603   -0.00035
  -5.42645 1489.71665   -0.01561    0.00515    0.00094
  -4.92645 1489.71665    0.03134    0.02184    0.00154
  -4.42645 1489.71665    0.03182   -0.01039    0.00009
  -3.92645 1489.71665    0.03289   -0.02722   -0.00399
  -3.42645 1489.71665    0.02567    0.00711   -0.01088
  -2.92645 1489.71665    0.00736    0.00415   -0.01900
  -2.42645 1489.71665    0.03742   -0.01568   -0.02487
  -1.92645 1489.71665   -0.02948   -0.04423   -0.02613
  -1.42645 1489.71665    0.04001   -0.03563   -0.02244
  -0.92645 1489.71665    0.13249   -0.00986   -0.01506
  -0.42645 1489.71665    0.19936    0.01353   -0.00617
   0.07355 1489.71665    0.24586    0.01677    0.00162
   0.57355 1489.71665    0.15395    0.00763    0.00612
   1.07355 1489.71665    0.12610    0.01429    0.00694
   1.57355 1489.71665    0.10380    0.00992    0.00535
   2.07355 1489.71665    0.06017    0.01031    0.00316
   2.57355 1489.71665    0.02198    0.00082    0.00149
   3.07355 1489.71665    0.00822    0.00094    0.00057
   3.57355 1489.71665    0.00358   -0.00004    0.00019
   4.07355 1489.71665    0.00059   -0.00017    0.00006
   4.57355 1489.71665   -0.00017   -0.00007    0.00002
   5.07355 1489.71665    0.00058   -0.00004    0.00000
   5.57355 1489.71665   -0.00008    0.00003    0.00000
   6.07355 1489.71665   -0.00008   -0.00000   -0.00000
   6.57355 1489.71665    0.00004   -0.00006   -0.00000
   7.07355 1489.71665    0.00004    0.00002   -0.00000
   7.57355 1489.71665    0.00004    0.00005   -0.00000
   8.07355 1489.71665   -0.00013   -0.00003    0.00000
   8.57355 1489.71665    0.00003    0.00001    0.00000
   9.07355 1489.71665   -0.00007    0.00002    0.00000
   9.57355 1489.71665    0.00004   -0.00001    0.00000
  10.07355 1489.71665   -0.00000   -0.00001   -0.00000
  10.57355 1489.71665    0.00003    0.00001   -0.00000
  11.07355 1489.71665   -0.00007    0.00006   -0.00000
  11.57355 1489.71665    0.00005   -0.00001    0.00000
  12.07355 1489.71665    0.00009   -0.00005   -0.00000
  12.57355 1489.71665   -0.00010   -0.00007   -0.00000
  13.07355 1489.71665    0.00005   -0.00008   -0.00000
  13.57355 1489.71665    0.00008    0.00009   -0.00000
  14.07355 1489.71665   -0.00017    0.00000    0.00000
  14.57355 1489.71665   -0.00006    0.00002    0.00000
  15.07355 1489.71665    0.00007   -0.00001    0.00000
  15.57355 1489.71665   -0.00000   -0.00003    0.00000
  16.07355 1489.71665    0.00009   -0.00002    0.00000
  16.57355 1489.71665    0.00029    0.00005   -0.00000
 -12.92645 1490.75904   -0.02850   -0.01294   -0.00108
 -12.42645 1490.75904   -0.01290   -0.00345   -0.00078
 -11.92645 1490.75904   -0.02588   -0.01532   -0.00001
 -11.42645 1490.75904   -0.04040   -0.01895    0.00076
 -10.92645 1490.75904    0.02056   -0.01001    0.00068
 -10.42645 1490.75904    0.00145   -0.00832    0.00006
  -9.92645 1490.75904   -0.04116    0.01757   -0.00033
  -9.42645 1490.75904   -0.03902   -0.02854   -0.00031
  -8.92645 1490.75904    0.09613    0.01622    0.00021
  -8.42645 1490.75904   -0.04159    0.00604    0.00099
  -7.92645 1490.75904   -0.02929   -0.02038    0.00118
  -7.42645 1490.75904    0.01773   -0.01287    0.00057
  -6.92645 1490.75904    0.00708    0.01734   -0.00029
  -6.42645 1490.75904    0.05202    0.02242   -0.00084
  -5.92645 1490.75904   -0.01209   -0.00728   -0.00035
  -5.42645 1490.75904   -0.01295    0.00733    0.00096
  -4.92645 1490.75904    0.03124    0.02150    0.00157
  -4.42645 1490.75904    0.02447   -0.01160    0.00011
  -3.92645 1490.75904    0.03477   -0.02900   -0.00399
  -3.42645 1490.75904    0.02570    0.00566   -0.01094
  -2.92645 1490.75904    0.00486    0.00466   -0.01912
  -2.42645 1490.75904    0.03819   -0.01651   -0.02503
  -1.92645 1490.75904   -0.02873   -0.04485   -0.02628
  -1.42645 1490.75904    0.03808   -0.03678   -0.02253
  -0.92645 1490.75904    0.13018   -0.01174   -0.01508
  -0.42645 1490.75904    0.19818    0.01164   -0.00613
   0.07355 1490.75904    0.24668    0.01645    0.00170
   0.57355 1490.75904    0.15398    0.00651    0.00620
   1.07355 1490.75904    0.12453    0.01453    0.00701
   1.57355 1490.75904    0.10331    0.00992    0.00540
   2.07355 1490.75904    0.06093    0.01036    0.00318
   2.57355 1490.75904    0.02208    0.00081    0.00150
   3.07355 1490.75904    0.00828    0.00096    0.00058
   3.57355 1490.75904    0.00355   -0.00003    0.00019
   4.07355 1490.75904    0.00055   -0.00020    0.00006
   4.57355 1490.75904   -0.00020   -0.00008    0.00002
   5.07355 1490.75904    0.00057   -0.00005    0.00000
   5.57355 1490.75904   -0.00007    0.00003    0.00000
   6.07355 1490.75904   -0.00008   -0.00000   -0.00000
   6.57355 1490.75904    0.00003   -0.00006   -0.00000
   7.07355 1490.75904    0.00004    0.00002   -0.00000
   7.57355 1490.75904    0.00005    0.00006   -0.00000
   8.07355 1490.75904   -0.00012   -0.00003    0.00000
   8.57355 1490.75904    0.00001    0.00001    0.00000
   9.07355 1490.75904   -0.00007    0.00002    0.00000
   9.57355 1490.75904    0.00005   -0.00001    0.00000
  10.07355 1490.75904   -0.00001   -0.00001   -0.00000
  10.57355 1490.75904    0.00002    0.00001   -0.00000
  11.07355 1490.75904   -0.00007    0.00006   -0.00000
  11.57355 1490.75904    0.00003   -0.00002    0.00000
  12.07355 1490.75904    0.00010   -0.00004   -0.00000
  12.57355 1490.75904   -0.00008   -0.00007   -0.00000
  13.07355 1490.75904    0.00006   -0.00009   -0.00000
  13.57355 1490.75904    0.00006    0.00009   -0.00000
  14.07355 1490.75904   -0.00018    0.00000    0.00000
  14.57355 1490.75904   -0.00006    0.00001    0.00000
  15.07355 1490.75904    0.00007   -0.00001    0.00000
  15.57355 1490.75904    0.00000   -0.00003    0.00000
  16.07355 1490.75904    0.00010   -0.00001    0.00000
  16.57355 1490.75904    0.00029    0.00005   -0.00000
 -12.92645 1491.80143   -0.02561   -0.01231   -0.00109
 -12.42645 1491.80143   -0.00697   -0.00203   -0.00078
 -11.92645 1491.80143   -0.02900   -0.01615   -0.00001
 -11.42645 1491.80143   -0.04258   -0.02090    0.00076
 -10.92645 1491.80143    0.02344   -0.01083    0.00068
 -10.42645 1491.80143    0.00108   -0.00785    0.00006
  -9.92645 1491.80143   -0.03660    0.02189   -0.00033
  -9.42645 1491.80143   -0.03969   -0.02835   -0.00031
  -8.92645 1491.80143    0.09579    0.01649    0.00021
  -8.42645 1491.80143   -0.04415    0.00611    0.00100
  -7.92645 1491.80143   -0.02910   -0.02094    0.00119
  -7.42645 1491.80143    0.02074   -0.01162    0.00058
  -6.92645 1491.80143    0.00473    0.01731   -0.00029
  -6.42645 1491.80143    0.05210    0.02133   -0.00084
  -5.92645 1491.80143   -0.01326   -0.00853   -0.00035
  -5.42645 1491.80143   -0.00994    0.00924    0.00098
  -4.92645 1491.80143    0.03113    0.02123    0.00159
  -4.42645 1491.80143    0.01751   -0.01237    0.00014
  -3.92645 1491.80143    0.03626   -0.03074   -0.00400
  -3.42645 1491.80143    0.02609    0.00407   -0.01100
  -2.92645 1491.80143    0.00244    0.00522   -0.01925
  -2.42645 1491.80143    0.03779   -0.01757   -0.02518
  -1.92645 1491.80143   -0.02685   -0.04536   -0.02642
  -1.42645 1491.80143    0.03669   -0.03791   -0.02261
  -0.92645 1491.80143    0.12775   -0.01367   -0.01510
  -0.42645 1491.80143    0.19665    0.00951   -0.00608
   0.07355 1491.80143    0.24656    0.01604    0.00178
   0.57355 1491.80143    0.15463    0.00555    0.00629
   1.07355 1491.80143    0.12315    0.01471    0.00707
   1.57355 1491.80143    0.10274    0.00993    0.00544
   2.07355 1491.80143    0.06156    0.01034    0.00321
   2.57355 1491.80143    0.02222    0.00082    0.00151
   3.07355 1491.80143    0.00834    0.00097    0.00058
   3.57355 1491.80143    0.00348   -0.00003    0.00019
   4.07355 1491.80143    0.00052   -0.00021    0.00006
   4.57355 1491.80143   -0.00022   -0.00010    0.00002
   5.07355 1491.80143    0.00055   -0.00006    0.00000
   5.57355 1491.80143   -0.00006    0.00003    0.00000
   6.07355 1491.80143   -0.00008   -0.00000   -0.00000
   6.57355 1491.80143    0.00002   -0.00006   -0.00000
   7.07355 1491.80143    0.00004    0.00001   -0.00000
   7.57355 1491.80143    0.00006    0.00006   -0.00000
   8.07355 1491.80143   -0.00010   -0.00003    0.00000
   8.57355 1491.80143   -0.00000    0.00001    0.00000
   9.07355 1491.80143   -0.00007    0.00002    0.00000
   9.57355 1491.80143    0.00007   -0.00001    0.00000
  10.07355 1491.80143   -0.00003   -0.00001   -0.00000
  10.57355 1491.80143   -0.00000    0.00002   -0.00000
  11.07355 1491.80143   -0.00007    0.00005   -0.00000
  11.57355 1491.80143    0.00002   -0.00003    0.00000
  12.07355 1491.80143    0.00012   -0.00004   -0.00000
  12.57355 1491.80143   -0.00006   -0.00007   -0.00000
  13.07355 1491.80143    0.00006   -0.00009   -0.00000
  13.57355 1491.80143    0.00005    0.00009   -0.00000
  14.07355 1491.80143   -0.00020    0.00000    0.00000
  14.57355 1491.80143   -0.00005    0.00000    0.00000
  15.07355 1491.80143    0.00006   -0.00001    0.00000
  15.57355 1491.80143    0.00000   -0.00003    0.00000
  16.07355 1491.80143    0.00011   -0.00001    0.00000
  16.57355 1491.80143    0.00030    0.00005   -0.00000
 -12.92645 1492.84382   -0.02146   -0.01140   -0.00110
 -12.42645 1492.84382   -0.00080   -0.00058   -0.00079
 -11.92645 1492.84382   -0.03241   -0.01708   -0.00001
 -11.42645 1492.84382   -0.04430   -0.02263    0.00076
 -10.92645 1492.84382    0.02577   -0.01179    0.00068
 -10.42645 1492.84382    0.00027   -0.00765    0.00006
  -9.92645 1492.84382   -0.03245    0.02579   -0.00032
  -9.42645 1492.84382   -0.04061   -0.02814   -0.00030
  -8.92645 1492.84382    0.09515    0.01649    0.00022
  -8.42645 1492.84382   -0.04603    0.00633    0.00100
  -7.92645 1492.84382   -0.02914   -0.02156    0.00120
  -7.42645 1492.84382    0.02423   -0.01010    0.00058
  -6.92645 1492.84382    0.00220    0.01696   -0.00030
  -6.42645 1492.84382    0.05146    0.02045   -0.00085
  -5.92645 1492.84382   -0.01388   -0.00977   -0.00035
  -5.42645 1492.84382   -0.00667    0.01090    0.00100
  -4.92645 1492.84382    0.03098    0.02103    0.00162
  -4.42645 1492.84382    0.01105   -0.01270    0.00016
  -3.92645 1492.84382    0.03726   -0.03242   -0.00401
  -3.42645 1492.84382    0.02687    0.00237   -0.01107
  -2.92645 1492.84382   -0.00010    0.00576   -0.01937
  -2.42645 1492.84382    0.03614   -0.01880   -0.02534
  -1.92645 1492.84382   -0.02352   -0.04576   -0.02656
  -1.42645 1492.84382    0.03584   -0.03900   -0.02271
  -0.92645 1492.84382    0.12504   -0.01564   -0.01512
  -0.42645 1492.84382    0.19483    0.00717   -0.00604
   0.07355 1492.84382    0.24552    0.01555    0.00186
   0.57355 1492.84382    0.15587    0.00480    0.00637
   1.07355 1492.84382    0.12198    0.01484    0.00714
   1.57355 1492.84382    0.10213    0.00995    0.00548
   2.07355 1492.84382    0.06205    0.01026    0.00323
   2.57355 1492.84382    0.02239    0.00087    0.00152
   3.07355 1492.84382    0.00842    0.00096    0.00058
   3.57355 1492.84382    0.00338   -0.00004    0.00019
   4.07355 1492.84382    0.00049   -0.00022    0.00006
   4.57355 1492.84382   -0.00022   -0.00011    0.00002
   5.07355 1492.84382    0.00052   -0.00007    0.00000
   5.57355 1492.84382   -0.00005    0.00003    0.00000
   6.07355 1492.84382   -0.00008   -0.00001   -0.00000
   6.57355 1492.84382    0.00001   -0.00007   -0.00000
   7.07355 1492.84382    0.00004    0.00001   -0.00000
   7.57355 1492.84382    0.00007    0.00006   -0.00000
   8.07355 1492.84382   -0.00009   -0.00003    0.00000
   8.57355 1492.84382   -0.00001    0.00001    0.00000
   9.07355 1492.84382   -0.00007    0.00002    0.00000
   9.57355 1492.84382    0.00008   -0.00001    0.00000
  10.07355 1492.84382   -0.00004   -0.00001   -0.00000
  10.57355 1492.84382   -0.00003    0.00002   -0.00000
  11.07355 1492.84382   -0.00007    0.00005   -0.00000
  11.57355 1492.84382    0.00001   -0.00003    0.00000
  12.07355 1492.84382    0.00014   -0.00003   -0.00000
  12.57355 1492.84382   -0.00003   -0.00007   -0.00000
  13.07355 1492.84382    0.00005   -0.00009   -0.00000
  13.57355 1492.84382    0.00003    0.00009   -0.00000
  14.07355 1492.84382   -0.00020    0.00000    0.00000
  14.57355 1492.84382   -0.00005   -0.00001    0.00000
  15.07355 1492.84382    0.00006   -0.00001    0.00000
  15.57355 1492.84382    0.00001   -0.00003    0.00000
  16.07355 1492.84382    0.00011   -0.00001    0.00000
  16.57355 1492.84382    0.00029    0.00005   -0.00000
 -12.92645 1493.88621   -0.01641   -0.01017   -0.00111
 -12.42645 1493.88621    0.00562    0.00091   -0.00079
 -11.92645 1493.88621   -0.03567   -0.01801   -0.00001
 -11.42645 1493.88621   -0.04565   -0.02411    0.00077
 -10.92645 1493.88621    0.02760   -0.01282    0.00068
 -10.42645 1493.88621   -0.00110   -0.00771    0.00006
  -9.92645 1493.88621   -0.02869    0.02922   -0.00032
  -9.42645 1493.88621   -0.04159   -0.02792   -0.00030
  -8.92645 1493.88621    0.09394    0.01621    0.00022
  -8.42645 1493.88621   -0.04722    0.00669    0.00101
  -7.92645 1493.88621   -0.02932   -0.02217    0.00121
  -7.42645 1493.88621    0.02819   -0.00830    0.00059
  -6.92645 1493.88621   -0.00046    0.01626   -0.00030
  -6.42645 1493.88621    0.05013    0.01976   -0.00085
  -5.92645 1493.88621   -0.01397   -0.01096   -0.00034
  -5.42645 1493.88621   -0.00323    0.01229    0.00102
  -4.92645 1493.88621    0.03089    0.02098    0.00165
  -4.42645 1493.88621    0.00513   -0.01264    0.00018
  -3.92645 1493.88621    0.03784   -0.03399   -0.00402
  -3.42645 1493.88621    0.02821    0.00065   -0.01113
  -2.92645 1493.88621   -0.00288    0.00625   -0.01950
  -2.42645 1493.88621    0.03324   -0.02015   -0.02551
  -1.92645 1493.88621   -0.01866   -0.04607   -0.02672
  -1.42645 1493.88621    0.03562   -0.03998   -0.02280
  -0.92645 1493.88621    0.12190   -0.01763   -0.01514
  -0.42645 1493.88621    0.19281    0.00459   -0.00599
   0.07355 1493.88621    0.24379    0.01500    0.00194
   0.57355 1493.88621    0.15762    0.00427    0.00646
   1.07355 1493.88621    0.12106    0.01490    0.00721
   1.57355 1493.88621    0.10153    0.00995    0.00552
   2.07355 1493.88621    0.06236    0.01013    0.00325
   2.57355 1493.88621    0.02256    0.00093    0.00153
   3.07355 1493.88621    0.00851    0.00093    0.00059
   3.57355 1493.88621    0.00325   -0.00004    0.00020
   4.07355 1493.88621    0.00046   -0.00023    0.00006
   4.57355 1493.88621   -0.00021   -0.00013    0.00002
   5.07355 1493.88621    0.00049   -0.00008    0.00000
   5.57355 1493.88621   -0.00004    0.00003    0.00000
   6.07355 1493.88621   -0.00007   -0.00001   -0.00000
   6.57355 1493.88621   -0.00000   -0.00007   -0.00000
   7.07355 1493.88621    0.00004    0.00001   -0.00000
   7.57355 1493.88621    0.00007    0.00006   -0.00000
   8.07355 1493.88621   -0.00008   -0.00003    0.00000
   8.57355 1493.88621   -0.00002    0.00001    0.00000
   9.07355 1493.88621   -0.00006    0.00002    0.00000
   9.57355 1493.88621    0.00009   -0.00001    0.00000
  10.07355 1493.88621   -0.00006   -0.00001   -0.00000
  10.57355 1493.88621   -0.00005    0.00002   -0.00000
  11.07355 1493.88621   -0.00006    0.00004   -0.00000
  11.57355 1493.88621    0.00000   -0.00004    0.00000
  12.07355 1493.88621    0.00015   -0.00003   -0.00000
  12.57355 1493.88621   -0.00001   -0.00006   -0.00000
  13.07355 1493.88621    0.00005   -0.00009   -0.00000
  13.57355 1493.88621    0.00002    0.00009   -0.00000
  14.07355 1493.88621   -0.00021    0.00000    0.00000
  14.57355 1493.88621   -0.00004   -0.00001    0.00000
  15.07355 1493.88621    0.00006   -0.00001    0.00000
  15.57355 1493.88621    0.00001   -0.00002    0.00000
  16.07355 1493.88621    0.00012   -0.00001    0.00000
  16.57355 1493.88621    0.00028    0.00005   -0.00000
 -12.92645 1494.92859   -0.01087   -0.00861   -0.00112
 -12.42645 1494.92859    0.01221    0.00243   -0.00080
 -11.92645 1494.92859   -0.03840   -0.01881   -0.00001
 -11.42645 1494.92859   -0.04685   -0.02537    0.00077
 -10.92645 1494.92859    0.02899   -0.01379    0.00069
 -10.42645 1494.92859   -0.00288   -0.00795    0.00007
  -9.92645 1494.92859   -0.02528    0.03207   -0.00032
  -9.42645 1494.92859   -0.04235   -0.02759   -0.00030
  -8.92645 1494.92859    0.09185    0.01565    0.00022
  -8.42645 1494.92859   -0.04787    0.00713    0.00102
  -7.92645 1494.92859   -0.02954   -0.02268    0.00122
  -7.42645 1494.92859    0.03270   -0.00626    0.00059
  -6.92645 1494.92859   -0.00315    0.01522   -0.00031
  -6.42645 1494.92859    0.04818    0.01930   -0.00086
  -5.92645 1494.92859   -0.01357   -0.01213   -0.00034
  -5.42645 1494.92859    0.00017    0.01340    0.00104
  -4.92645 1494.92859    0.03093    0.02118    0.00169
  -4.42645 1494.92859   -0.00003   -0.01226    0.00021
  -3.92645 1494.92859    0.03807   -0.03538   -0.00402
  -3.42645 1494.92859    0.03014   -0.00099   -0.01120
  -2.92645 1494.92859   -0.00581    0.00667   -0.01964
  -2.42645 1494.92859    0.02913   -0.02156   -0.02568
  -1.92645 1494.92859   -0.01243   -0.04632   -0.02687
  -1.42645 1494.92859    0.03608   -0.04078   -0.02290
  -0.92645 1494.92859    0.11831   -0.01962   -0.01516
  -0.42645 1494.92859    0.19076    0.00188   -0.00595
   0.07355 1494.92859    0.24153    0.01441    0.00203
   0.57355 1494.92859    0.15978    0.00398    0.00655
   1.07355 1494.92859    0.12043    0.01494    0.00728
   1.57355 1494.92859    0.10098    0.00997    0.00557
   2.07355 1494.92859    0.06251    0.00994    0.00327
   2.57355 1494.92859    0.02268    0.00100    0.00154
   3.07355 1494.92859    0.00863    0.00088    0.00059
   3.57355 1494.92859    0.00311   -0.00005    0.00020
   4.07355 1494.92859    0.00044   -0.00023    0.00006
   4.57355 1494.92859   -0.00018   -0.00014    0.00002
   5.07355 1494.92859    0.00046   -0.00009    0.00000
   5.57355 1494.92859   -0.00003    0.00003    0.00000
   6.07355 1494.92859   -0.00007   -0.00001   -0.00000
   6.57355 1494.92859   -0.00002   -0.00008   -0.00000
   7.07355 1494.92859    0.00004    0.00001   -0.00000
   7.57355 1494.92859    0.00008    0.00006   -0.00000
   8.07355 1494.92859   -0.00007   -0.00002    0.00000
   8.57355 1494.92859   -0.00002    0.00001    0.00000
   9.07355 1494.92859   -0.00005    0.00002    0.00000
   9.57355 1494.92859    0.00010   -0.00001    0.00000
  10.07355 1494.92859   -0.00007   -0.00001   -0.00000
  10.57355 1494.92859   -0.00007    0.00001   -0.00000
  11.07355 1494.92859   -0.00006    0.00003   -0.00000
  11.57355 1494.92859   -0.00001   -0.00005    0.00000
  12.07355 1494.92859    0.00016   -0.00003   -0.00000
  12.57355 1494.92859    0.00002   -0.00006   -0.00000
  13.07355 1494.92859    0.00004   -0.00009   -0.00000
  13.57355 1494.92859   -0.00000    0.00009   -0.00000
  14.07355 1494.92859   -0.00021    0.00000    0.00000
  14.57355 1494.92859   -0.00003   -0.00002    0.00000
  15.07355 1494.92859    0.00006   -0.00001    0.00000
  15.57355 1494.92859    0.00002   -0.00002    0.00000
  16.07355 1494.92859    0.00012   -0.00000    0.00000
  16.57355 1494.92859    0.00027    0.00005   -0.00000
 -12.92645 1495.97098   -0.00512   -0.00668   -0.00113
 -12.42645 1495.97098    0.01873    0.00392   -0.00081
 -11.92645 1495.97098   -0.04036   -0.01946   -0.00001
 -11.42645 1495.97098   -0.04771   -0.02638    0.00077
 -10.92645 1495.97098    0.02999   -0.01455    0.00069
 -10.42645 1495.97098   -0.00516   -0.00833    0.00007
  -9.92645 1495.97098   -0.02218    0.03419   -0.00032
  -9.42645 1495.97098   -0.04268   -0.02706   -0.00030
  -8.92645 1495.97098    0.08861    0.01477    0.00023
  -8.42645 1495.97098   -0.04825    0.00753    0.00103
  -7.92645 1495.97098   -0.02970   -0.02300    0.00123
  -7.42645 1495.97098    0.03783   -0.00410    0.00059
  -6.92645 1495.97098   -0.00586    0.01387   -0.00031
  -6.42645 1495.97098    0.04564    0.01905   -0.00086
  -5.92645 1495.97098   -0.01263   -0.01334   -0.00034
  -5.42645 1495.97098    0.00327    0.01420    0.00106
  -4.92645 1495.97098    0.03126    0.02169    0.00172
  -4.42645 1495.97098   -0.00427   -0.01165    0.00023
  -3.92645 1495.97098    0.03787   -0.03651   -0.00403
  -3.42645 1495.97098    0.03275   -0.00244   -0.01127
  -2.92645 1495.97098   -0.00866    0.00699   -0.01977
  -2.42645 1495.97098    0.02382   -0.02300   -0.02585
  -1.92645 1495.97098   -0.00504   -0.04652   -0.02703
  -1.42645 1495.97098    0.03719   -0.04135   -0.02300
  -0.92645 1495.97098    0.11445   -0.02152   -0.01518
  -0.42645 1495.97098    0.18884   -0.00086   -0.00590
   0.07355 1495.97098    0.23877    0.01376    0.00211
   0.57355 1495.97098    0.16233    0.00398    0.00664
   1.07355 1495.97098    0.12010    0.01494    0.00735
   1.57355 1495.97098    0.10056    0.01003    0.00561
   2.07355 1495.97098    0.06250    0.00972    0.00330
   2.57355 1495.97098    0.02273    0.00106    0.00155
   3.07355 1495.97098    0.00877    0.00083    0.00059
   3.57355 1495.97098    0.00296   -0.00005    0.00020
   4.07355 1495.97098    0.00042   -0.00023    0.00006
   4.57355 1495.97098   -0.00014   -0.00015    0.00002
   5.07355 1495.97098    0.00043   -0.00010    0.00000
   5.57355 1495.97098   -0.00003    0.00003    0.00000
   6.07355 1495.97098   -0.00007   -0.00001   -0.00000
   6.57355 1495.97098   -0.00003   -0.00008   -0.00000
   7.07355 1495.97098    0.00004    0.00000   -0.00000
   7.57355 1495.97098    0.00007    0.00006   -0.00000
   8.07355 1495.97098   -0.00006   -0.00002    0.00000
   8.57355 1495.97098   -0.00001    0.00001    0.00000
   9.07355 1495.97098   -0.00005    0.00002    0.00000
   9.57355 1495.97098    0.00011   -0.00001    0.00000
  10.07355 1495.97098   -0.00009   -0.00001   -0.00000
  10.57355 1495.97098   -0.00010    0.00001   -0.00000
  11.07355 1495.97098   -0.00005    0.00003   -0.00000
  11.57355 1495.97098   -0.00002   -0.00005    0.00000
  12.07355 1495.97098    0.00018   -0.00003   -0.00000
  12.57355 1495.97098    0.00004   -0.00005   -0.00000
  13.07355 1495.97098    0.00003   -0.00009   -0.00000
  13.57355 1495.97098   -0.00002    0.00009   -0.00000
  14.07355 1495.97098   -0.00021    0.00000    0.00000
  14.57355 1495.97098   -0.00003   -0.00002    0.00000
  15.07355 1495.97098    0.00006   -0.00001    0.00000
  15.57355 1495.97098    0.00002   -0.00002    0.00000
  16.07355 1495.97098    0.00012   -0.00000   -0.00000
  16.57355 1495.97098    0.00024    0.00005   -0.00000
 -12.92645 1497.01337    0.00049   -0.00440   -0.00114
 -12.42645 1497.01337    0.02495    0.00534   -0.00081
 -11.92645 1497.01337   -0.04151   -0.01988   -0.00001
 -11.42645 1497.01337   -0.04788   -0.02703    0.00078
 -10.92645 1497.01337    0.03073   -0.01494    0.00069
 -10.42645 1497.01337   -0.00805   -0.00889    0.00007
  -9.92645 1497.01337   -0.01937    0.03555   -0.00032
  -9.42645 1497.01337   -0.04265   -0.02629   -0.00029
  -8.92645 1497.01337    0.08442    0.01362    0.00023
  -8.42645 1497.01337   -0.04846    0.00780    0.00103
  -7.92645 1497.01337   -0.02987   -0.02301    0.00124
  -7.42645 1497.01337    0.04361   -0.00190    0.00060
  -6.92645 1497.01337   -0.00846    0.01226   -0.00031
  -6.42645 1497.01337    0.04266    0.01906   -0.00087
  -5.92645 1497.01337   -0.01106   -0.01458   -0.00033
  -5.42645 1497.01337    0.00586    0.01468    0.00108
  -4.92645 1497.01337    0.03191    0.02252    0.00175
  -4.42645 1497.01337   -0.00748   -0.01093    0.00025
  -3.92645 1497.01337    0.03724   -0.03728   -0.00404
  -3.42645 1497.01337    0.03600   -0.00366   -0.01134
  -2.92645 1497.01337   -0.01127    0.00722   -0.01991
  -2.42645 1497.01337    0.01754   -0.02432   -0.02603
  -1.92645 1497.01337    0.00323   -0.04673   -0.02719
  -1.42645 1497.01337    0.03892   -0.04168   -0.02310
  -0.92645 1497.01337    0.11046   -0.02325   -0.01520
  -0.42645 1497.01337    0.18712   -0.00361   -0.00585
   0.07355 1497.01337    0.23557    0.01307    0.00220
   0.57355 1497.01337    0.16530    0.00430    0.00673
   1.07355 1497.01337    0.12007    0.01490    0.00742
   1.57355 1497.01337    0.10030    0.01013    0.00566
   2.07355 1497.01337    0.06232    0.00946    0.00332
   2.57355 1497.01337    0.02269    0.00111    0.00156
   3.07355 1497.01337    0.00893    0.00077    0.00060
   3.57355 1497.01337    0.00281   -0.00006    0.00020
   4.07355 1497.01337    0.00041   -0.00022    0.00006
   4.57355 1497.01337   -0.00008   -0.00015    0.00002
   5.07355 1497.01337    0.00040   -0.00010    0.00000
   5.57355 1497.01337   -0.00002    0.00004    0.00000
   6.07355 1497.01337   -0.00006   -0.00001   -0.00000
   6.57355 1497.01337   -0.00004   -0.00008   -0.00000
   7.07355 1497.01337    0.00003    0.00000   -0.00000
   7.57355 1497.01337    0.00007    0.00006   -0.00000
   8.07355 1497.01337   -0.00005   -0.00002    0.00000
   8.57355 1497.01337   -0.00001    0.00001    0.00000
   9.07355 1497.01337   -0.00004    0.00002    0.00000
   9.57355 1497.01337    0.00012   -0.00001    0.00000
  10.07355 1497.01337   -0.00010   -0.00001   -0.00000
  10.57355 1497.01337   -0.00012    0.00001   -0.00000
  11.07355 1497.01337   -0.00005    0.00002   -0.00000
  11.57355 1497.01337   -0.00002   -0.00006    0.00000
  12.07355 1497.01337    0.00019   -0.00002   -0.00000
  12.57355 1497.01337    0.00007   -0.00004   -0.00000
  13.07355 1497.01337    0.00001   -0.00009   -0.00000
  13.57355 1497.01337   -0.00003    0.00008   -0.00000
  14.07355 1497.01337   -0.00021    0.00000    0.00000
  14.57355 1497.01337   -0.00002   -0.00003    0.00000
  15.07355 1497.01337    0.00006   -0.00001    0.00000
  15.57355 1497.01337    0.00002   -0.00002    0.00000
  16.07355 1497.01337    0.00011   -0.00000   -0.00000
  16.57355 1497.01337    0.00022    0.00005   -0.00000
 -12.92645 1498.05576    0.00556   -0.00186   -0.00115
 -12.42645 1498.05576    0.03068    0.00666   -0.00082
 -11.92645 1498.05576   -0.04206   -0.02006   -0.00001
 -11.42645 1498.05576   -0.04717   -0.02722    0.00078
 -10.92645 1498.05576    0.03137   -0.01496    0.00069
 -10.42645 1498.05576   -0.01149   -0.00960    0.00007
  -9.92645 1498.05576   -0.01677    0.03624   -0.00031
  -9.42645 1498.05576   -0.04242   -0.02525   -0.00029
  -8.92645 1498.05576    0.07966    0.01229    0.00023
  -8.42645 1498.05576   -0.04860    0.00787    0.00104
  -7.92645 1498.05576   -0.03010   -0.02265    0.00125
  -7.42645 1498.05576    0.04990    0.00031    0.00060
  -6.92645 1498.05576   -0.01081    0.01047   -0.00032
  -6.42645 1498.05576    0.03945    0.01935   -0.00087
  -5.92645 1498.05576   -0.00889   -0.01577   -0.00033
  -5.42645 1498.05576    0.00770    0.01479    0.00110
  -4.92645 1498.05576    0.03278    0.02361    0.00178
  -4.42645 1498.05576   -0.00952   -0.01013    0.00028
  -3.92645 1498.05576    0.03618   -0.03769   -0.00405
  -3.42645 1498.05576    0.03975   -0.00461   -0.01141
  -2.92645 1498.05576   -0.01354    0.00737   -0.02005
  -2.42645 1498.05576    0.01060   -0.02536   -0.02620
  -1.92645 1498.05576    0.01225   -0.04698   -0.02735
  -1.42645 1498.05576    0.04122   -0.04173   -0.02320
  -0.92645 1498.05576    0.10630   -0.02482   -0.01521
  -0.42645 1498.05576    0.18568   -0.00630   -0.00579
   0.07355 1498.05576    0.23209    0.01233    0.00230
   0.57355 1498.05576    0.16862    0.00493    0.00683
   1.07355 1498.05576    0.12031    0.01482    0.00750
   1.57355 1498.05576    0.10018    0.01027    0.00570
   2.07355 1498.05576    0.06197    0.00918    0.00334
   2.57355 1498.05576    0.02255    0.00114    0.00157
   3.07355 1498.05576    0.00910    0.00071    0.00060
   3.57355 1498.05576    0.00265   -0.00006    0.00020
   4.07355 1498.05576    0.00040   -0.00021    0.00006
   4.57355 1498.05576    0.00000   -0.00016    0.00002
   5.07355 1498.05576    0.00038   -0.00011    0.00000
   5.57355 1498.05576   -0.00002    0.00004    0.00000
   6.07355 1498.05576   -0.00006   -0.00002   -0.00000
   6.57355 1498.05576   -0.00005   -0.00009   -0.00000
   7.07355 1498.05576    0.00002    0.00000   -0.00000
   7.57355 1498.05576    0.00007    0.00005   -0.00000
   8.07355 1498.05576   -0.00004   -0.00001    0.00000
   8.57355 1498.05576   -0.00000    0.00001    0.00000
   9.07355 1498.05576   -0.00002    0.00002    0.00000
   9.57355 1498.05576    0.00013   -0.00000    0.00000
  10.07355 1498.05576   -0.00012   -0.00001   -0.00000
  10.57355 1498.05576   -0.00015   -0.00000   -0.00000
  11.07355 1498.05576   -0.00004    0.00002   -0.00000
  11.57355 1498.05576   -0.00003   -0.00006    0.00000
  12.07355 1498.05576    0.00020   -0.00002   -0.00000
  12.57355 1498.05576    0.00009   -0.00004   -0.00000
  13.07355 1498.05576   -0.00000   -0.00009   -0.00000
  13.57355 1498.05576   -0.00005    0.00008   -0.00000
  14.07355 1498.05576   -0.00020    0.00000    0.00000
  14.57355 1498.05576   -0.00001   -0.00004    0.00000
  15.07355 1498.05576    0.00005   -0.00002    0.00000
  15.57355 1498.05576    0.00003   -0.00002    0.00000
  16.07355 1498.05576    0.00010   -0.00000   -0.00000
  16.57355 1498.05576    0.00019    0.00004   -0.00000
 -12.92645 1499.09815    0.01002    0.00085   -0.00116
 -12.42645 1499.09815    0.03590    0.00791   -0.00082
 -11.92645 1499.09815   -0.04214   -0.02000   -0.00001
 -11.42645 1499.09815   -0.04549   -0.02688    0.00078
 -10.92645 1499.09815    0.03201   -0.01461    0.00070
 -10.42645 1499.09815   -0.01543   -0.01046    0.00007
  -9.92645 1499.09815   -0.01422    0.03636   -0.00031
  -9.42645 1499.09815   -0.04195   -0.02399   -0.00029
  -8.92645 1499.09815    0.07440    0.01082    0.00024
  -8.42645 1499.09815   -0.04882    0.00769    0.00105
  -7.92645 1499.09815   -0.03033   -0.02189    0.00126
  -7.42645 1499.09815    0.05652    0.00244    0.00060
  -6.92645 1499.09815   -0.01277    0.00855   -0.00032
  -6.42645 1499.09815    0.03611    0.01989   -0.00088
  -5.92645 1499.09815   -0.00621   -0.01684   -0.00032
  -5.42645 1499.09815    0.00868    0.01452    0.00113
  -4.92645 1499.09815    0.03390    0.02492    0.00182
  -4.42645 1499.09815   -0.01027   -0.00927    0.00031
  -3.92645 1499.09815    0.03475   -0.03775   -0.00405
  -3.42645 1499.09815    0.04389   -0.00527   -0.01148
  -2.92645 1499.09815   -0.01543    0.00749   -0.02019
  -2.42645 1499.09815    0.00327   -0.02603   -0.02638
  -1.92645 1499.09815    0.02185   -0.04723   -0.02751
  -1.42645 1499.09815    0.04405   -0.04145   -0.02329
  -0.92645 1499.09815    0.10198   -0.02624   -0.01523
  -0.42645 1499.09815    0.18452   -0.00891   -0.00573
   0.07355 1499.09815    0.22849    0.01151    0.00239
   0.57355 1499.09815    0.17220    0.00580    0.00692
   1.07355 1499.09815    0.12081    0.01468    0.00757
   1.57355 1499.09815    0.10021    0.01040    0.00575
   2.07355 1499.09815    0.06147    0.00889    0.00337
   2.57355 1499.09815    0.02232    0.00116    0.00158
   3.07355 1499.09815    0.00930    0.00066    0.00060
   3.57355 1499.09815    0.00250   -0.00007    0.00020
   4.07355 1499.09815    0.00038   -0.00020    0.00006
   4.57355 1499.09815    0.00009   -0.00016    0.00002
   5.07355 1499.09815    0.00036   -0.00011    0.00000
   5.57355 1499.09815   -0.00002    0.00004    0.00000
   6.07355 1499.09815   -0.00006   -0.00002   -0.00000
   6.57355 1499.09815   -0.00006   -0.00009   -0.00000
   7.07355 1499.09815    0.00001   -0.00000   -0.00000
   7.57355 1499.09815    0.00006    0.00005   -0.00000
   8.07355 1499.09815   -0.00003   -0.00001    0.00000
   8.57355 1499.09815    0.00001    0.00002    0.00000
   9.07355 1499.09815   -0.00001    0.00003    0.00000
   9.57355 1499.09815    0.00013    0.00000    0.00000
  10.07355 1499.09815   -0.00013   -0.00001   -0.00000
  10.57355 1499.09815   -0.00017   -0.00001   -0.00000
  11.07355 1499.09815   -0.00004    0.00001   -0.00000
  11.57355 1499.09815   -0.00004   -0.00007    0.00000
  12.07355 1499.09815    0.00020   -0.00002   -0.00000
  12.57355 1499.09815    0.00012   -0.00003   -0.00000
  13.07355 1499.09815   -0.00002   -0.00008   -0.00000
  13.57355 1499.09815   -0.00006    0.00008   -0.00000
  14.07355 1499.09815   -0.00019    0.00000    0.00000
  14.57355 1499.09815   -0.00001   -0.00004    0.00000
  15.07355 1499.09815    0.00005   -0.00002    0.00000
  15.57355 1499.09815    0.00003   -0.00002    0.00000
  16.07355 1499.09815    0.00009   -0.00000   -0.00000
  16.57355 1499.09815    0.00016    0.00003   -0.00000
 -12.92645 1500.14053    0.01377    0.00370   -0.00117
 -12.42645 1500.14053    0.04051    0.00907   -0.00083
 -11.92645 1500.14053   -0.04177   -0.01976   -0.00001
 -11.42645 1500.14053   -0.04288   -0.02596    0.00078
 -10.92645 1500.14053    0.03253   -0.01402    0.00070
 -10.42645 1500.14053   -0.01982   -0.01147    0.00008
  -9.92645 1500.14053   -0.01168    0.03598   -0.00031
  -9.42645 1500.14053   -0.04116   -0.02256   -0.00029
  -8.92645 1500.14053    0.06854    0.00929    0.00024
  -8.42645 1500.14053   -0.04921    0.00730    0.00106
  -7.92645 1500.14053   -0.03040   -0.02072    0.00127
  -7.42645 1500.14053    0.06319    0.00446    0.00061
  -6.92645 1500.14053   -0.01419    0.00657   -0.00032
  -6.42645 1500.14053    0.03276    0.02065   -0.00088
  -5.92645 1500.14053   -0.00315   -0.01774   -0.00032
  -5.42645 1500.14053    0.00890    0.01397    0.00115
  -4.92645 1500.14053    0.03529    0.02638    0.00185
  -4.42645 1500.14053   -0.00980   -0.00841    0.00034
  -3.92645 1500.14053    0.03305   -0.03747   -0.00406
  -3.42645 1500.14053    0.04834   -0.00565   -0.01155
  -2.92645 1500.14053   -0.01697    0.00758   -0.02033
  -2.42645 1500.14053   -0.00428   -0.02630   -0.02656
  -1.92645 1500.14053    0.03176   -0.04748   -0.02767
  -1.42645 1500.14053    0.04731   -0.04092   -0.02339
  -0.92645 1500.14053    0.09751   -0.02753   -0.01524
  -0.42645 1500.14053    0.18361   -0.01141   -0.00567
   0.07355 1500.14053    0.22493    0.01063    0.00249
   0.57355 1500.14053    0.17594    0.00685    0.00702
   1.07355 1500.14053    0.12156    0.01450    0.00765
   1.57355 1500.14053    0.10034    0.01054    0.00580
   2.07355 1500.14053    0.06081    0.00861    0.00339
   2.57355 1500.14053    0.02204    0.00116    0.00159
   3.07355 1500.14053    0.00951    0.00061    0.00061
   3.57355 1500.14053    0.00235   -0.00007    0.00020
   4.07355 1500.14053    0.00037   -0.00018    0.00006
   4.57355 1500.14053    0.00019   -0.00016    0.00002
   5.07355 1500.14053    0.00034   -0.00011    0.00000
   5.57355 1500.14053   -0.00001    0.00004    0.00000
   6.07355 1500.14053   -0.00006   -0.00002   -0.00000
   6.57355 1500.14053   -0.00008   -0.00010   -0.00000
   7.07355 1500.14053    0.00000   -0.00000   -0.00000
   7.57355 1500.14053    0.00005    0.00004   -0.00000
   8.07355 1500.14053   -0.00002   -0.00001    0.00000
   8.57355 1500.14053    0.00002    0.00002    0.00000
   9.07355 1500.14053    0.00000    0.00003    0.00000
   9.57355 1500.14053    0.00013    0.00000    0.00000
  10.07355 1500.14053   -0.00015   -0.00002   -0.00000
  10.57355 1500.14053   -0.00019   -0.00002   -0.00000
  11.07355 1500.14053   -0.00003    0.00000   -0.00000
  11.57355 1500.14053   -0.00004   -0.00007    0.00000
  12.07355 1500.14053    0.00021   -0.00002   -0.00000
  12.57355 1500.14053    0.00015   -0.00002   -0.00000
  13.07355 1500.14053   -0.00004   -0.00008   -0.00000
  13.57355 1500.14053   -0.00008    0.00007   -0.00000
  14.07355 1500.14053   -0.00018    0.00000    0.00000
  14.57355 1500.14053   -0.00000   -0.00005    0.00000
  15.07355 1500.14053    0.00005   -0.00002    0.00000
  15.57355 1500.14053    0.00003   -0.00002    0.00000
  16.07355 1500.14053    0.00007   -0.00001   -0.00000
  16.57355 1500.14053    0.00013    0.00003   -0.00000
 -12.92645 1501.18292    0.01657    0.00666   -0.00118
 -12.42645 1501.18292    0.04439    0.01015   -0.00083
 -11.92645 1501.18292   -0.04095   -0.01942   -0.00000
 -11.42645 1501.18292   -0.03942   -0.02448    0.00079
 -10.92645 1501.18292    0.03283   -0.01327    0.00070
 -10.42645 1501.18292   -0.02454   -0.01260    0.00008
  -9.92645 1501.18292   -0.00918    0.03507   -0.00030
  -9.42645 1501.18292   -0.04009   -0.02099   -0.00028
  -8.92645 1501.18292    0.06212    0.00775    0.00024
  -8.42645 1501.18292   -0.04971    0.00674    0.00107
  -7.92645 1501.18292   -0.03024   -0.01919    0.00128
  -7.42645 1501.18292    0.06962    0.00629    0.00061
  -6.92645 1501.18292   -0.01490    0.00465   -0.00033
  -6.42645 1501.18292    0.02947    0.02156   -0.00089
  -5.92645 1501.18292    0.00024   -0.01845   -0.00031
  -5.42645 1501.18292    0.00846    0.01323    0.00117
  -4.92645 1501.18292    0.03678    0.02795    0.00189
  -4.42645 1501.18292   -0.00824   -0.00758    0.00036
  -3.92645 1501.18292    0.03120   -0.03690   -0.00407
  -3.42645 1501.18292    0.05301   -0.00576   -0.01161
  -2.92645 1501.18292   -0.01818    0.00765   -0.02047
  -2.42645 1501.18292   -0.01176   -0.02612   -0.02673
  -1.92645 1501.18292    0.04179   -0.04772   -0.02782
  -1.42645 1501.18292    0.05076   -0.04023   -0.02348
  -0.92645 1501.18292    0.09297   -0.02873   -0.01525
  -0.42645 1501.18292    0.18297   -0.01379   -0.00561
   0.07355 1501.18292    0.22144    0.00966    0.00259
   0.57355 1501.18292    0.17976    0.00804    0.00712
   1.07355 1501.18292    0.12257    0.01431    0.00772
   1.57355 1501.18292    0.10057    0.01066    0.00584
   2.07355 1501.18292    0.06001    0.00835    0.00341
   2.57355 1501.18292    0.02172    0.00115    0.00160
   3.07355 1501.18292    0.00974    0.00058    0.00061
   3.57355 1501.18292    0.00222   -0.00008    0.00020
   4.07355 1501.18292    0.00036   -0.00017    0.00006
   4.57355 1501.18292    0.00030   -0.00016    0.00002
   5.07355 1501.18292    0.00033   -0.00011    0.00000
   5.57355 1501.18292   -0.00001    0.00004    0.00000
   6.07355 1501.18292   -0.00006   -0.00002   -0.00000
   6.57355 1501.18292   -0.00008   -0.00010   -0.00000
   7.07355 1501.18292   -0.00001   -0.00000   -0.00000
   7.57355 1501.18292    0.00005    0.00004   -0.00000
   8.07355 1501.18292   -0.00000   -0.00000    0.00000
   8.57355 1501.18292    0.00003    0.00003    0.00000
   9.07355 1501.18292    0.00001    0.00003    0.00000
   9.57355 1501.18292    0.00013    0.00001    0.00000
  10.07355 1501.18292   -0.00017   -0.00002   -0.00000
  10.57355 1501.18292   -0.00021   -0.00002   -0.00000
  11.07355 1501.18292   -0.00003   -0.00000   -0.00000
  11.57355 1501.18292   -0.00005   -0.00007    0.00000
  12.07355 1501.18292    0.00022   -0.00002   -0.00000
  12.57355 1501.18292    0.00017   -0.00001   -0.00000
  13.07355 1501.18292   -0.00005   -0.00008   -0.00000
  13.57355 1501.18292   -0.00009    0.00007   -0.00000
  14.07355 1501.18292   -0.00017    0.00000    0.00000
  14.57355 1501.18292    0.00000   -0.00005    0.00000
  15.07355 1501.18292    0.00005   -0.00003    0.00000
  15.57355 1501.18292    0.00003   -0.00003    0.00000
  16.07355 1501.18292    0.00005   -0.00001   -0.00000
  16.57355 1501.18292    0.00011    0.00002   -0.00000
 -12.92645 1502.22531    0.01825    0.00965   -0.00119
 -12.42645 1502.22531    0.04745    0.01107   -0.00083
 -11.92645 1502.22531   -0.03975   -0.01904   -0.00000
 -11.42645 1502.22531   -0.03519   -0.02248    0.00079
 -10.92645 1502.22531    0.03301   -0.01234    0.00070
 -10.42645 1502.22531   -0.02956   -0.01381    0.00008
  -9.92645 1502.22531   -0.00685    0.03364   -0.00030
  -9.42645 1502.22531   -0.03875   -0.01935   -0.00028
  -8.92645 1502.22531    0.05524    0.00619    0.00025
  -8.42645 1502.22531   -0.05023    0.00603    0.00107
  -7.92645 1502.22531   -0.02986   -0.01741    0.00129
  -7.42645 1502.22531    0.07553    0.00783    0.00061
  -6.92645 1502.22531   -0.01481    0.00292   -0.00033
  -6.42645 1502.22531    0.02622    0.02252   -0.00089
  -5.92645 1502.22531    0.00379   -0.01906   -0.00031
  -5.42645 1502.22531    0.00746    0.01239    0.00120
  -4.92645 1502.22531    0.03821    0.02955    0.00192
  -4.42645 1502.22531   -0.00572   -0.00680    0.00039
  -3.92645 1502.22531    0.02948   -0.03601   -0.00407
  -3.42645 1502.22531    0.05776   -0.00553   -0.01168
  -2.92645 1502.22531   -0.01906    0.00769   -0.02060
  -2.42645 1502.22531   -0.01886   -0.02546   -0.02689
  -1.92645 1502.22531    0.05173   -0.04789   -0.02797
  -1.42645 1502.22531    0.05422   -0.03950   -0.02356
  -0.92645 1502.22531    0.08847   -0.02980   -0.01525
  -0.42645 1502.22531    0.18262   -0.01599   -0.00555
   0.07355 1502.22531    0.21803    0.00861    0.00269
   0.57355 1502.22531    0.18358    0.00929    0.00722
   1.07355 1502.22531    0.12389    0.01414    0.00779
   1.57355 1502.22531    0.10087    0.01074    0.00589
   2.07355 1502.22531    0.05909    0.00813    0.00343
   2.57355 1502.22531    0.02135    0.00113    0.00161
   3.07355 1502.22531    0.00999    0.00056    0.00061
   3.57355 1502.22531    0.00210   -0.00008    0.00020
   4.07355 1502.22531    0.00035   -0.00015    0.00006
   4.57355 1502.22531    0.00041   -0.00015    0.00002
   5.07355 1502.22531    0.00032   -0.00010    0.00000
   5.57355 1502.22531   -0.00000    0.00004    0.00000
   6.07355 1502.22531   -0.00006   -0.00002   -0.00000
   6.57355 1502.22531   -0.00009   -0.00010   -0.00000
   7.07355 1502.22531   -0.00003   -0.00000   -0.00000
   7.57355 1502.22531    0.00004    0.00003   -0.00000
   8.07355 1502.22531    0.00001   -0.00000    0.00000
   8.57355 1502.22531    0.00004    0.00003    0.00000
   9.07355 1502.22531    0.00002    0.00003    0.00000
   9.57355 1502.22531    0.00013    0.00001    0.00000
  10.07355 1502.22531   -0.00018   -0.00003   -0.00000
  10.57355 1502.22531   -0.00022   -0.00003   -0.00000
  11.07355 1502.22531   -0.00002   -0.00000   -0.00000
  11.57355 1502.22531   -0.00005   -0.00007    0.00000
  12.07355 1502.22531    0.00023   -0.00002   -0.00000
  12.57355 1502.22531    0.00019   -0.00001   -0.00000
  13.07355 1502.22531   -0.00007   -0.00007   -0.00000
  13.57355 1502.22531   -0.00011    0.00007   -0.00000
  14.07355 1502.22531   -0.00015    0.00001    0.00000
  14.57355 1502.22531    0.00001   -0.00005    0.00000
  15.07355 1502.22531    0.00005   -0.00003    0.00000
  15.57355 1502.22531    0.00003   -0.00003    0.00000
  16.07355 1502.22531    0.00004   -0.00001   -0.00000
  16.57355 1502.22531    0.00009    0.00001   -0.00000
 -12.92645 1503.26770    0.01871    0.01260   -0.00120
 -12.42645 1503.26770    0.04950    0.01180   -0.00084
 -11.92645 1503.26770   -0.03822   -0.01862   -0.00000
 -11.42645 1503.26770   -0.03015   -0.01999    0.00079
 -10.92645 1503.26770    0.03311   -0.01131    0.00071
 -10.42645 1503.26770   -0.03477   -0.01508    0.00008
  -9.92645 1503.26770   -0.00478    0.03177   -0.00030
  -9.42645 1503.26770   -0.03731   -0.01774   -0.00028
  -8.92645 1503.26770    0.04805    0.00462    0.00025
  -8.42645 1503.26770   -0.05074    0.00518    0.00108
  -7.92645 1503.26770   -0.02929   -0.01546    0.00129
  -7.42645 1503.26770    0.08080    0.00900    0.00061
  -6.92645 1503.26770   -0.01386    0.00145   -0.00034
  -6.42645 1503.26770    0.02296    0.02347   -0.00089
  -5.92645 1503.26770    0.00721   -0.01962   -0.00030
  -5.42645 1503.26770    0.00616    0.01157    0.00122
  -4.92645 1503.26770    0.03956    0.03108    0.00196
  -4.42645 1503.26770   -0.00242   -0.00611    0.00042
  -3.92645 1503.26770    0.02810   -0.03476   -0.00407
  -3.42645 1503.26770    0.06227   -0.00499   -0.01174
  -2.92645 1503.26770   -0.01956    0.00768   -0.02072
  -2.42645 1503.26770   -0.02516   -0.02428   -0.02704
  -1.92645 1503.26770    0.06115   -0.04802   -0.02810
  -1.42645 1503.26770    0.05769   -0.03874   -0.02363
  -0.92645 1503.26770    0.08427   -0.03068   -0.01524
  -0.42645 1503.26770    0.18259   -0.01796   -0.00548
   0.07355 1503.26770    0.21479    0.00749    0.00279
   0.57355 1503.26770    0.18732    0.01059    0.00731
   1.07355 1503.26770    0.12553    0.01401    0.00786
   1.57355 1503.26770    0.10123    0.01079    0.00593
   2.07355 1503.26770    0.05809    0.00796    0.00345
   2.57355 1503.26770    0.02095    0.00109    0.00162
   3.07355 1503.26770    0.01024    0.00055    0.00061
   3.57355 1503.26770    0.00200   -0.00009    0.00020
   4.07355 1503.26770    0.00034   -0.00013    0.00006
   4.57355 1503.26770    0.00052   -0.00015    0.00002
   5.07355 1503.26770    0.00031   -0.00010    0.00000
   5.57355 1503.26770   -0.00000    0.00004    0.00000
   6.07355 1503.26770   -0.00006   -0.00003   -0.00000
   6.57355 1503.26770   -0.00010   -0.00010   -0.00000
   7.07355 1503.26770   -0.00005   -0.00000   -0.00000
   7.57355 1503.26770    0.00002    0.00003   -0.00000
   8.07355 1503.26770    0.00002    0.00000    0.00000
   8.57355 1503.26770    0.00005    0.00004    0.00000
   9.07355 1503.26770    0.00004    0.00003    0.00000
   9.57355 1503.26770    0.00012    0.00001    0.00000
  10.07355 1503.26770   -0.00019   -0.00003   -0.00000
  10.57355 1503.26770   -0.00023   -0.00004   -0.00000
  11.07355 1503.26770   -0.00002   -0.00001   -0.00000
  11.57355 1503.26770   -0.00006   -0.00007    0.00000
  12.07355 1503.26770    0.00024   -0.00003   -0.00000
  12.57355 1503.26770    0.00021    0.00000   -0.00000
  13.07355 1503.26770   -0.00008   -0.00007   -0.00000
  13.57355 1503.26770   -0.00012    0.00006   -0.00000
  14.07355 1503.26770   -0.00014    0.00001    0.00000
  14.57355 1503.26770    0.00001   -0.00006    0.00000
  15.07355 1503.26770    0.00005   -0.00004    0.00000
  15.57355 1503.26770    0.00003   -0.00003    0.00000
  16.07355 1503.26770    0.00002   -0.00001   -0.00000
  16.57355 1503.26770    0.00008   -0.00000   -0.00000
 -12.92645 1504.31008    0.01800    0.01547   -0.00121
 -12.42645 1504.31008    0.05047    0.01231   -0.00084
 -11.92645 1504.31008   -0.03635   -0.01811   -0.00000
 -11.42645 1504.31008   -0.02431   -0.01706    0.00079
 -10.92645 1504.31008    0.03306   -0.01027    0.00071
 -10.42645 1504.31008   -0.04000   -0.01638    0.00009
  -9.92645 1504.31008   -0.00302    0.02948   -0.00030
  -9.42645 1504.31008   -0.03582   -0.01613   -0.00027
  -8.92645 1504.31008    0.04061    0.00303    0.00026
  -8.42645 1504.31008   -0.05122    0.00415    0.00109
  -7.92645 1504.31008   -0.02858   -0.01346    0.00130
  -7.42645 1504.31008    0.08536    0.00981    0.00062
  -6.92645 1504.31008   -0.01214    0.00027   -0.00034
  -6.42645 1504.31008    0.01965    0.02438   -0.00090
  -5.92645 1504.31008    0.01034   -0.02010   -0.00029
  -5.42645 1504.31008    0.00474    0.01084    0.00124
  -4.92645 1504.31008    0.04080    0.03241    0.00199
  -4.42645 1504.31008    0.00163   -0.00541    0.00045
  -3.92645 1504.31008    0.02709   -0.03313   -0.00407
  -3.42645 1504.31008    0.06623   -0.00422   -0.01179
  -2.92645 1504.31008   -0.01956    0.00756   -0.02084
  -2.42645 1504.31008   -0.03039   -0.02262   -0.02719
  -1.92645 1504.31008    0.06952   -0.04816   -0.02823
  -1.42645 1504.31008    0.06114   -0.03793   -0.02369
  -0.92645 1504.31008    0.08068   -0.03131   -0.01523
  -0.42645 1504.31008    0.18295   -0.01962   -0.00540
   0.07355 1504.31008    0.21175    0.00631    0.00289
   0.57355 1504.31008    0.19095    0.01192    0.00740
   1.07355 1504.31008    0.12746    0.01391    0.00793
   1.57355 1504.31008    0.10160    0.01082    0.00597
   2.07355 1504.31008    0.05706    0.00785    0.00347
   2.57355 1504.31008    0.02053    0.00104    0.00162
   3.07355 1504.31008    0.01048    0.00055    0.00062
   3.57355 1504.31008    0.00192   -0.00010    0.00020
   4.07355 1504.31008    0.00033   -0.00011    0.00006
   4.57355 1504.31008    0.00064   -0.00014    0.00002
   5.07355 1504.31008    0.00030   -0.00009    0.00000
   5.57355 1504.31008   -0.00000    0.00004    0.00000
   6.07355 1504.31008   -0.00007   -0.00003   -0.00000
   6.57355 1504.31008   -0.00010   -0.00010   -0.00000
   7.07355 1504.31008   -0.00006    0.00000   -0.00000
   7.57355 1504.31008    0.00001    0.00002   -0.00000
   8.07355 1504.31008    0.00004    0.00001    0.00000
   8.57355 1504.31008    0.00006    0.00004    0.00000
   9.07355 1504.31008    0.00005    0.00003    0.00000
   9.57355 1504.31008    0.00012    0.00002    0.00000
  10.07355 1504.31008   -0.00020   -0.00004   -0.00000
  10.57355 1504.31008   -0.00023   -0.00005   -0.00000
  11.07355 1504.31008   -0.00003   -0.00001   -0.00000
  11.57355 1504.31008   -0.00007   -0.00006    0.00000
  12.07355 1504.31008    0.00025   -0.00003   -0.00000
  12.57355 1504.31008    0.00023    0.00001   -0.00000
  13.07355 1504.31008   -0.00010   -0.00007   -0.00000
  13.57355 1504.31008   -0.00013    0.00006   -0.00000
  14.07355 1504.31008   -0.00013    0.00001    0.00000
  14.57355 1504.31008    0.00001   -0.00006    0.00000
  15.07355 1504.31008    0.00005   -0.00004    0.00000
  15.57355 1504.31008    0.00003   -0.00003    0.00000
  16.07355 1504.31008    0.00000   -0.00002   -0.00000
  16.57355 1504.31008    0.00007   -0.00001   -0.00000
 -12.92645 1505.35247    0.01612    0.01815   -0.00122
 -12.42645 1505.35247    0.05040    0.01260   -0.00085
 -11.92645 1505.35247   -0.03422   -0.01755   -0.00000
 -11.42645 1505.35247   -0.01782   -0.01374    0.00079
 -10.92645 1505.35247    0.03283   -0.00928    0.00071
 -10.42645 1505.35247   -0.04508   -0.01762    0.00009
  -9.92645 1505.35247   -0.00149    0.02683   -0.00029
  -9.42645 1505.35247   -0.03426   -0.01451   -0.00027
  -8.92645 1505.35247    0.03290    0.00148    0.00026
  -8.42645 1505.35247   -0.05155    0.00293    0.00109
  -7.92645 1505.35247   -0.02785   -0.01150    0.00131
  -7.42645 1505.35247    0.08915    0.01023    0.00062
  -6.92645 1505.35247   -0.00961   -0.00062   -0.00034
  -6.42645 1505.35247    0.01621    0.02517   -0.00090
  -5.92645 1505.35247    0.01308   -0.02052   -0.00029
  -5.42645 1505.35247    0.00338    0.01023    0.00127
  -4.92645 1505.35247    0.04178    0.03340    0.00203
  -4.42645 1505.35247    0.00636   -0.00453    0.00048
  -3.92645 1505.35247    0.02652   -0.03113   -0.00407
  -3.42645 1505.35247    0.06959   -0.00325   -0.01185
  -2.92645 1505.35247   -0.01904    0.00727   -0.02095
  -2.42645 1505.35247   -0.03435   -0.02053   -0.02733
  -1.92645 1505.35247    0.07651   -0.04832   -0.02835
  -1.42645 1505.35247    0.06444   -0.03712   -0.02376
  -0.92645 1505.35247    0.07779   -0.03172   -0.01522
  -0.42645 1505.35247    0.18365   -0.02098   -0.00533
   0.07355 1505.35247    0.20900    0.00508    0.00299
   0.57355 1505.35247    0.19437    0.01321    0.00750
   1.07355 1505.35247    0.12965    0.01386    0.00800
   1.57355 1505.35247    0.10197    0.01083    0.00601
   2.07355 1505.35247    0.05599    0.00779    0.00349
   2.57355 1505.35247    0.02010    0.00097    0.00163
   3.07355 1505.35247    0.01072    0.00057    0.00062
   3.57355 1505.35247    0.00187   -0.00011    0.00020
   4.07355 1505.35247    0.00032   -0.00009    0.00006
   4.57355 1505.35247    0.00075   -0.00013    0.00002
   5.07355 1505.35247    0.00030   -0.00008    0.00000
   5.57355 1505.35247   -0.00001    0.00005    0.00000
   6.07355 1505.35247   -0.00007   -0.00002   -0.00000
   6.57355 1505.35247   -0.00010   -0.00010   -0.00000
   7.07355 1505.35247   -0.00008    0.00000   -0.00000
   7.57355 1505.35247   -0.00000    0.00002   -0.00000
   8.07355 1505.35247    0.00005    0.00001    0.00000
   8.57355 1505.35247    0.00007    0.00005    0.00000
   9.07355 1505.35247    0.00005    0.00004    0.00000
   9.57355 1505.35247    0.00011    0.00002    0.00000
  10.07355 1505.35247   -0.00021   -0.00004   -0.00000
  10.57355 1505.35247   -0.00023   -0.00006   -0.00000
  11.07355 1505.35247   -0.00004   -0.00001   -0.00000
  11.57355 1505.35247   -0.00007   -0.00006    0.00000
  12.07355 1505.35247    0.00026   -0.00003   -0.00000
  12.57355 1505.35247    0.00025    0.00001   -0.00000
  13.07355 1505.35247   -0.00011   -0.00006   -0.00000
  13.57355 1505.35247   -0.00015    0.00006   -0.00000
  14.07355 1505.35247   -0.00011    0.00001    0.00000
  14.57355 1505.35247    0.00002   -0.00006    0.00000
  15.07355 1505.35247    0.00006   -0.00005    0.00000
  15.57355 1505.35247    0.00002   -0.00004    0.00000
  16.07355 1505.35247   -0.00001   -0.00002   -0.00000
  16.57355 1505.35247    0.00006   -0.00002   -0.00000
 -12.92645 1506.39486    0.01317    0.02046   -0.00123
 -12.42645 1506.39486    0.04933    0.01271   -0.00085
 -11.92645 1506.39486   -0.03194   -0.01697   -0.00000
 -11.42645 1506.39486   -0.01071   -0.01006    0.00080
 -10.92645 1506.39486    0.03231   -0.00843    0.00071
 -10.42645 1506.39486   -0.04997   -0.01884    0.00009
  -9.92645 1506.39486   -0.00007    0.02391   -0.00029
  -9.42645 1506.39486   -0.03263   -0.01294   -0.00027
  -8.92645 1506.39486    0.02493    0.00001    0.00026
  -8.42645 1506.39486   -0.05176    0.00159    0.00110
  -7.92645 1506.39486   -0.02710   -0.00965    0.00132
  -7.42645 1506.39486    0.09218    0.01030    0.00062
  -6.92645 1506.39486   -0.00634   -0.00121   -0.00035
  -6.42645 1506.39486    0.01260    0.02577   -0.00090
  -5.92645 1506.39486    0.01534   -0.02095   -0.00028
  -5.42645 1506.39486    0.00227    0.00975    0.00129
  -4.92645 1506.39486    0.04235    0.03402    0.00206
  -4.42645 1506.39486    0.01150   -0.00341    0.00051
  -3.92645 1506.39486    0.02655   -0.02882   -0.00407
  -3.42645 1506.39486    0.07212   -0.00219   -0.01190
  -2.92645 1506.39486   -0.01807    0.00682   -0.02107
  -2.42645 1506.39486   -0.03684   -0.01803   -0.02748
  -1.92645 1506.39486    0.08183   -0.04851   -0.02847
  -1.42645 1506.39486    0.06764   -0.03639   -0.02382
  -0.92645 1506.39486    0.07562   -0.03198   -0.01520
  -0.42645 1506.39486    0.18457   -0.02207   -0.00526
   0.07355 1506.39486    0.20672    0.00384    0.00309
   0.57355 1506.39486    0.19745    0.01439    0.00759
   1.07355 1506.39486    0.13203    0.01387    0.00806
   1.57355 1506.39486    0.10230    0.01084    0.00605
   2.07355 1506.39486    0.05489    0.00775    0.00351
   2.57355 1506.39486    0.01968    0.00090    0.00164
   3.07355 1506.39486    0.01096    0.00061    0.00062
   3.57355 1506.39486    0.00184   -0.00011    0.00020
   4.07355 1506.39486    0.00032   -0.00008    0.00006
   4.57355 1506.39486    0.00086   -0.00012    0.00002
   5.07355 1506.39486    0.00029   -0.00007    0.00000
   5.57355 1506.39486   -0.00001    0.00005    0.00000
   6.07355 1506.39486   -0.00007   -0.00002   -0.00000
   6.57355 1506.39486   -0.00010   -0.00010   -0.00000
   7.07355 1506.39486   -0.00010    0.00000   -0.00000
   7.57355 1506.39486   -0.00002    0.00001   -0.00000
   8.07355 1506.39486    0.00007    0.00001    0.00000
   8.57355 1506.39486    0.00008    0.00005    0.00000
   9.07355 1506.39486    0.00006    0.00004    0.00000
   9.57355 1506.39486    0.00011    0.00002    0.00000
  10.07355 1506.39486   -0.00021   -0.00005   -0.00000
  10.57355 1506.39486   -0.00022   -0.00006   -0.00000
  11.07355 1506.39486   -0.00005   -0.00001   -0.00000
  11.57355 1506.39486   -0.00008   -0.00005    0.00000
  12.07355 1506.39486    0.00027   -0.00003   -0.00000
  12.57355 1506.39486    0.00027    0.00002   -0.00000
  13.07355 1506.39486   -0.00012   -0.00006   -0.00000
  13.57355 1506.39486   -0.00016    0.00006   -0.00000
  14.07355 1506.39486   -0.00010    0.00002    0.00000
  14.57355 1506.39486    0.00002   -0.00007    0.00000
  15.07355 1506.39486    0.00006   -0.00005    0.00000
  15.57355 1506.39486    0.00002   -0.00004    0.00000
  16.07355 1506.39486   -0.00003   -0.00002   -0.00000
  16.57355 1506.39486    0.00007   -0.00003   -0.00000
 -12.92645 1507.43725    0.00930    0.02239   -0.00123
 -12.42645 1507.43725    0.04731    0.01267   -0.00085
 -11.92645 1507.43725   -0.02946   -0.01640   -0.00000
 -11.42645 1507.43725   -0.00318   -0.00614    0.00080
 -10.92645 1507.43725    0.03134   -0.00775    0.00071
 -10.42645 1507.43725   -0.05453   -0.02009    0.00009
  -9.92645 1507.43725    0.00116    0.02080   -0.00028
  -9.42645 1507.43725   -0.03085   -0.01144   -0.00026
  -8.92645 1507.43725    0.01692   -0.00132    0.00027
  -8.42645 1507.43725   -0.05178    0.00025    0.00111
  -7.92645 1507.43725   -0.02625   -0.00792    0.00132
  -7.42645 1507.43725    0.09431    0.01003    0.00062
  -6.92645 1507.43725   -0.00236   -0.00152   -0.00035
  -6.42645 1507.43725    0.00894    0.02624   -0.00091
  -5.92645 1507.43725    0.01700   -0.02137   -0.00027
  -5.42645 1507.43725    0.00160    0.00947    0.00131
  -4.92645 1507.43725    0.04244    0.03421    0.00210
  -4.42645 1507.43725    0.01674   -0.00214    0.00054
  -3.92645 1507.43725    0.02725   -0.02627   -0.00407
  -3.42645 1507.43725    0.07367   -0.00115   -0.01195
  -2.92645 1507.43725   -0.01673    0.00620   -0.02118
  -2.42645 1507.43725   -0.03791   -0.01523   -0.02762
  -1.92645 1507.43725    0.08524   -0.04881   -0.02859
  -1.42645 1507.43725    0.07089   -0.03570   -0.02387
  -0.92645 1507.43725    0.07431   -0.03211   -0.01518
  -0.42645 1507.43725    0.18562   -0.02293   -0.00518
   0.07355 1507.43725    0.20492    0.00264    0.00319
   0.57355 1507.43725    0.20007    0.01539    0.00768
   1.07355 1507.43725    0.13449    0.01390    0.00813
   1.57355 1507.43725    0.10258    0.01083    0.00608
   2.07355 1507.43725    0.05378    0.00774    0.00353
   2.57355 1507.43725    0.01930    0.00081    0.00165
   3.07355 1507.43725    0.01117    0.00066    0.00062
   3.57355 1507.43725    0.00183   -0.00012    0.00020
   4.07355 1507.43725    0.00032   -0.00007    0.00006
   4.57355 1507.43725    0.00096   -0.00011    0.00002
   5.07355 1507.43725    0.00028   -0.00007    0.00000
   5.57355 1507.43725   -0.00002    0.00005    0.00000
   6.07355 1507.43725   -0.00007   -0.00002   -0.00000
   6.57355 1507.43725   -0.00009   -0.00010   -0.00000
   7.07355 1507.43725   -0.00012    0.00000   -0.00000
   7.57355 1507.43725   -0.00004    0.00001   -0.00000
   8.07355 1507.43725    0.00009    0.00001    0.00000
   8.57355 1507.43725    0.00009    0.00005    0.00000
   9.07355 1507.43725    0.00006    0.00004    0.00000
   9.57355 1507.43725    0.00010    0.00002    0.00000
  10.07355 1507.43725   -0.00021   -0.00005   -0.00000
  10.57355 1507.43725   -0.00021   -0.00007   -0.00000
  11.07355 1507.43725   -0.00007   -0.00002   -0.00000
  11.57355 1507.43725   -0.00009   -0.00004    0.00000
  12.07355 1507.43725    0.00029   -0.00003   -0.00000
  12.57355 1507.43725    0.00028    0.00002   -0.00000
  13.07355 1507.43725   -0.00013   -0.00005   -0.00000
  13.57355 1507.43725   -0.00017    0.00006   -0.00000
  14.07355 1507.43725   -0.00008    0.00002    0.00000
  14.57355 1507.43725    0.00002   -0.00007    0.00000
  15.07355 1507.43725    0.00006   -0.00006    0.00000
  15.57355 1507.43725    0.00002   -0.00004    0.00000
  16.07355 1507.43725   -0.00004   -0.00003   -0.00000
  16.57355 1507.43725    0.00008   -0.00003   -0.00000
 -12.92645 1508.47964    0.00475    0.02398   -0.00124
 -12.42645 1508.47964    0.04440    0.01247   -0.00086
 -11.92645 1508.47964   -0.02677   -0.01590   -0.00000
 -11.42645 1508.47964    0.00449   -0.00210    0.00080
 -10.92645 1508.47964    0.02978   -0.00732    0.00071
 -10.42645 1508.47964   -0.05855   -0.02133    0.00009
  -9.92645 1508.47964    0.00233    0.01765   -0.00028
  -9.42645 1508.47964   -0.02899   -0.01001   -0.00026
  -8.92645 1508.47964    0.00897   -0.00248    0.00027
  -8.42645 1508.47964   -0.05136   -0.00094    0.00111
  -7.92645 1508.47964   -0.02529   -0.00636    0.00133
  -7.42645 1508.47964    0.09547    0.00944    0.00063
  -6.92645 1508.47964    0.00246   -0.00146   -0.00035
  -6.42645 1508.47964    0.00541    0.02663   -0.00091
  -5.92645 1508.47964    0.01807   -0.02180   -0.00027
  -5.42645 1508.47964    0.00147    0.00942    0.00134
  -4.92645 1508.47964    0.04200    0.03400    0.00213
  -4.42645 1508.47964    0.02182   -0.00069    0.00057
  -3.92645 1508.47964    0.02855   -0.02359   -0.00407
  -3.42645 1508.47964    0.07428   -0.00021   -0.01200
  -2.92645 1508.47964   -0.01518    0.00541   -0.02128
  -2.42645 1508.47964   -0.03763   -0.01228   -0.02774
  -1.92645 1508.47964    0.08679   -0.04922   -0.02869
  -1.42645 1508.47964    0.07417   -0.03506   -0.02392
  -0.92645 1508.47964    0.07392   -0.03207   -0.01516
  -0.42645 1508.47964    0.18680   -0.02356   -0.00510
   0.07355 1508.47964    0.20362    0.00151    0.00329
   0.57355 1508.47964    0.20216    0.01617    0.00777
   1.07355 1508.47964    0.13692    0.01394    0.00819
   1.57355 1508.47964    0.10280    0.01078    0.00612
   2.07355 1508.47964    0.05273    0.00776    0.00355
   2.57355 1508.47964    0.01896    0.00072    0.00165
   3.07355 1508.47964    0.01135    0.00074    0.00063
   3.57355 1508.47964    0.00183   -0.00012    0.00020
   4.07355 1508.47964    0.00032   -0.00006    0.00006
   4.57355 1508.47964    0.00106   -0.00009    0.00002
   5.07355 1508.47964    0.00026   -0.00006    0.00000
   5.57355 1508.47964   -0.00003    0.00006    0.00000
   6.07355 1508.47964   -0.00007   -0.00002   -0.00000
   6.57355 1508.47964   -0.00008   -0.00010   -0.00000
   7.07355 1508.47964   -0.00015    0.00001   -0.00000
   7.57355 1508.47964   -0.00005    0.00000   -0.00000
   8.07355 1508.47964    0.00010    0.00001    0.00000
   8.57355 1508.47964    0.00010    0.00005    0.00000
   9.07355 1508.47964    0.00007    0.00003    0.00000
   9.57355 1508.47964    0.00010    0.00003    0.00000
  10.07355 1508.47964   -0.00021   -0.00005   -0.00000
  10.57355 1508.47964   -0.00019   -0.00007   -0.00000
  11.07355 1508.47964   -0.00009   -0.00002   -0.00000
  11.57355 1508.47964   -0.00010   -0.00004    0.00000
  12.07355 1508.47964    0.00030   -0.00003   -0.00000
  12.57355 1508.47964    0.00029    0.00002   -0.00000
  13.07355 1508.47964   -0.00013   -0.00004   -0.00000
  13.57355 1508.47964   -0.00018    0.00005   -0.00000
  14.07355 1508.47964   -0.00006    0.00003    0.00000
  14.57355 1508.47964    0.00002   -0.00007    0.00000
  15.07355 1508.47964    0.00007   -0.00006    0.00000
  15.57355 1508.47964    0.00002   -0.00004    0.00000
  16.07355 1508.47964   -0.00006   -0.00003   -0.00000
  16.57355 1508.47964    0.00009   -0.00004   -0.00000
 -12.92645 1509.52202   -0.00036    0.02519   -0.00125
 -12.42645 1509.52202    0.04078    0.01206   -0.00086
 -11.92645 1509.52202   -0.02397   -0.01545   -0.00000
 -11.42645 1509.52202    0.01189    0.00195    0.00080
 -10.92645 1509.52202    0.02765   -0.00715    0.00071
 -10.42645 1509.52202   -0.06181   -0.02255    0.00010
  -9.92645 1509.52202    0.00364    0.01454   -0.00028
  -9.42645 1509.52202   -0.02708   -0.00858   -0.00025
  -8.92645 1509.52202    0.00110   -0.00343    0.00027
  -8.42645 1509.52202   -0.05035   -0.00191    0.00112
  -7.92645 1509.52202   -0.02425   -0.00506    0.00134
  -7.42645 1509.52202    0.09560    0.00857    0.00063
  -6.92645 1509.52202    0.00814   -0.00096   -0.00036
  -6.42645 1509.52202    0.00219    0.02694   -0.00091
  -5.92645 1509.52202    0.01868   -0.02216   -0.00026
  -5.42645 1509.52202    0.00185    0.00959    0.00136
  -4.92645 1509.52202    0.04098    0.03341    0.00216
  -4.42645 1509.52202    0.02660    0.00097    0.00060
  -3.92645 1509.52202    0.03033   -0.02085   -0.00406
  -3.42645 1509.52202    0.07387    0.00050   -0.01204
  -2.92645 1509.52202   -0.01344    0.00445   -0.02137
  -2.42645 1509.52202   -0.03608   -0.00926   -0.02786
  -1.92645 1509.52202    0.08653   -0.04976   -0.02879
  -1.42645 1509.52202    0.07744   -0.03450   -0.02395
  -0.92645 1509.52202    0.07438   -0.03187   -0.01513
  -0.42645 1509.52202    0.18815   -0.02399   -0.00502
   0.07355 1509.52202    0.20288    0.00046    0.00339
   0.57355 1509.52202    0.20369    0.01674    0.00786
   1.07355 1509.52202    0.13922    0.01400    0.00825
   1.57355 1509.52202    0.10296    0.01072    0.00616
   2.07355 1509.52202    0.05181    0.00781    0.00356
   2.57355 1509.52202    0.01865    0.00061    0.00166
   3.07355 1509.52202    0.01150    0.00083    0.00063
   3.57355 1509.52202    0.00187   -0.00012    0.00020
   4.07355 1509.52202    0.00033   -0.00005    0.00006
   4.57355 1509.52202    0.00115   -0.00008    0.00002
   5.07355 1509.52202    0.00025   -0.00005    0.00000
   5.57355 1509.52202   -0.00004    0.00006    0.00000
   6.07355 1509.52202   -0.00007   -0.00002   -0.00000
   6.57355 1509.52202   -0.00007   -0.00010   -0.00000
   7.07355 1509.52202   -0.00017    0.00001   -0.00000
   7.57355 1509.52202   -0.00007    0.00000   -0.00000
   8.07355 1509.52202    0.00012    0.00001    0.00000
   8.57355 1509.52202    0.00010    0.00005    0.00000
   9.07355 1509.52202    0.00007    0.00003    0.00000
   9.57355 1509.52202    0.00010    0.00003    0.00000
  10.07355 1509.52202   -0.00020   -0.00006   -0.00000
  10.57355 1509.52202   -0.00017   -0.00007   -0.00000
  11.07355 1509.52202   -0.00012   -0.00002   -0.00000
  11.57355 1509.52202   -0.00011   -0.00003    0.00000
  12.07355 1509.52202    0.00031   -0.00003   -0.00000
  12.57355 1509.52202    0.00030    0.00003   -0.00000
  13.07355 1509.52202   -0.00013   -0.00004   -0.00000
  13.57355 1509.52202   -0.00019    0.00005   -0.00000
  14.07355 1509.52202   -0.00004    0.00003    0.00000
  14.57355 1509.52202    0.00002   -0.00007    0.00000
  15.07355 1509.52202    0.00008   -0.00006    0.00000
  15.57355 1509.52202    0.00002   -0.00004    0.00000
  16.07355 1509.52202   -0.00007   -0.00003   -0.00000
  16.57355 1509.52202    0.00011   -0.00004   -0.00000
 -12.92645 1510.56441   -0.00575    0.02605   -0.00126
 -12.42645 1510.56441    0.03660    0.01143   -0.00086
 -11.92645 1510.56441   -0.02110   -0.01498   -0.00000
 -11.42645 1510.56441    0.01875    0.00589    0.00080
 -10.92645 1510.56441    0.02507   -0.00726    0.00071
 -10.42645 1510.56441   -0.06421   -0.02375    0.00010
  -9.92645 1510.56441    0.00499    0.01150   -0.00027
  -9.42645 1510.56441   -0.02515   -0.00714   -0.00025
  -8.92645 1510.56441   -0.00648   -0.00409    0.00028
  -8.42645 1510.56441   -0.04884   -0.00270    0.00112
  -7.92645 1510.56441   -0.02324   -0.00408    0.00134
  -7.42645 1510.56441    0.09467    0.00742    0.00063
  -6.92645 1510.56441    0.01472   -0.00004   -0.00036
  -6.42645 1510.56441   -0.00061    0.02714   -0.00092
  -5.92645 1510.56441    0.01878   -0.02241   -0.00026
  -5.42645 1510.56441    0.00277    0.00999    0.00138
  -4.92645 1510.56441    0.03949    0.03249    0.00220
  -4.42645 1510.56441    0.03083    0.00283    0.00062
  -3.92645 1510.56441    0.03257   -0.01809   -0.00405
  -3.42645 1510.56441    0.07237    0.00078   -0.01207
  -2.92645 1510.56441   -0.01159    0.00330   -0.02145
  -2.42645 1510.56441   -0.03346   -0.00629   -0.02795
  -1.92645 1510.56441    0.08439   -0.05044   -0.02886
  -1.42645 1510.56441    0.08069   -0.03397   -0.02397
  -0.92645 1510.56441    0.07571   -0.03153   -0.01508
  -0.42645 1510.56441    0.18970   -0.02422   -0.00493
   0.07355 1510.56441    0.20267   -0.00047    0.00349
   0.57355 1510.56441    0.20463    0.01710    0.00794
   1.07355 1510.56441    0.14134    0.01405    0.00831
   1.57355 1510.56441    0.10307    0.01062    0.00619
   2.07355 1510.56441    0.05107    0.00788    0.00358
   2.57355 1510.56441    0.01837    0.00049    0.00166
   3.07355 1510.56441    0.01160    0.00093    0.00063
   3.57355 1510.56441    0.00194   -0.00012    0.00020
   4.07355 1510.56441    0.00033   -0.00004    0.00006
   4.57355 1510.56441    0.00123   -0.00007    0.00001
   5.07355 1510.56441    0.00023   -0.00004    0.00000
   5.57355 1510.56441   -0.00005    0.00006    0.00000
   6.07355 1510.56441   -0.00007   -0.00001   -0.00000
   6.57355 1510.56441   -0.00006   -0.00009   -0.00000
   7.07355 1510.56441   -0.00019    0.00001   -0.00000
   7.57355 1510.56441   -0.00008   -0.00000   -0.00000
   8.07355 1510.56441    0.00014    0.00001    0.00000
   8.57355 1510.56441    0.00010    0.00005    0.00000
   9.07355 1510.56441    0.00006    0.00003    0.00000
   9.57355 1510.56441    0.00009    0.00003    0.00000
  10.07355 1510.56441   -0.00019   -0.00006   -0.00000
  10.57355 1510.56441   -0.00014   -0.00007   -0.00000
  11.07355 1510.56441   -0.00015   -0.00002   -0.00000
  11.57355 1510.56441   -0.00012   -0.00002    0.00000
  12.07355 1510.56441    0.00032   -0.00003   -0.00000
  12.57355 1510.56441    0.00030    0.00003   -0.00000
  13.07355 1510.56441   -0.00013   -0.00003   -0.00000
  13.57355 1510.56441   -0.00020    0.00005   -0.00000
  14.07355 1510.56441   -0.00002    0.00004    0.00000
  14.57355 1510.56441    0.00002   -0.00006    0.00000
  15.07355 1510.56441    0.00008   -0.00006    0.00000
  15.57355 1510.56441    0.00002   -0.00005    0.00000
  16.07355 1510.56441   -0.00008   -0.00004   -0.00000
  16.57355 1510.56441    0.00012   -0.00004   -0.00000
 -12.92645 1511.60680   -0.01083    0.02663   -0.00127
 -12.42645 1511.60680    0.03212    0.01063   -0.00087
 -11.92645 1511.60680   -0.01837   -0.01444    0.00000
 -11.42645 1511.60680    0.02496    0.00957    0.00080
 -10.92645 1511.60680    0.02207   -0.00769    0.00071
 -10.42645 1511.60680   -0.06575   -0.02492    0.00010
  -9.92645 1511.60680    0.00630    0.00866   -0.00027
  -9.42645 1511.60680   -0.02326   -0.00577   -0.00024
  -8.92645 1511.60680   -0.01350   -0.00442    0.00028
  -8.42645 1511.60680   -0.04715   -0.00338    0.00113
  -7.92645 1511.60680   -0.02220   -0.00342    0.00135
  -7.42645 1511.60680    0.09293    0.00614    0.00063
  -6.92645 1511.60680    0.02203    0.00130   -0.00036
  -6.42645 1511.60680   -0.00306    0.02720   -0.00092
  -5.92645 1511.60680    0.01833   -0.02255   -0.00025
  -5.42645 1511.60680    0.00425    0.01062    0.00140
  -4.92645 1511.60680    0.03761    0.03127    0.00223
  -4.42645 1511.60680    0.03437    0.00481    0.00065
  -3.92645 1511.60680    0.03516   -0.01540   -0.00404
  -3.42645 1511.60680    0.06982    0.00056   -0.01210
  -2.92645 1511.60680   -0.00978    0.00192   -0.02151
  -2.42645 1511.60680   -0.02997   -0.00344   -0.02803
  -1.92645 1511.60680    0.08036   -0.05124   -0.02890
  -1.42645 1511.60680    0.08406   -0.03349   -0.02396
  -0.92645 1511.60680    0.07798   -0.03113   -0.01502
  -0.42645 1511.60680    0.19136   -0.02423   -0.00483
   0.07355 1511.60680    0.20296   -0.00121    0.00359
   0.57355 1511.60680    0.20500    0.01723    0.00802
   1.07355 1511.60680    0.14328    0.01410    0.00836
   1.57355 1511.60680    0.10308    0.01050    0.00621
   2.07355 1511.60680    0.05051    0.00795    0.00359
   2.57355 1511.60680    0.01812    0.00036    0.00167
   3.07355 1511.60680    0.01168    0.00105    0.00063
   3.57355 1511.60680    0.00203   -0.00011    0.00020
   4.07355 1511.60680    0.00034   -0.00004    0.00006
   4.57355 1511.60680    0.00131   -0.00006    0.00001
   5.07355 1511.60680    0.00021   -0.00004    0.00000
   5.57355 1511.60680   -0.00006    0.00006    0.00000
   6.07355 1511.60680   -0.00006   -0.00001   -0.00000
   6.57355 1511.60680   -0.00004   -0.00009   -0.00000
   7.07355 1511.60680   -0.00021    0.00001   -0.00000
   7.57355 1511.60680   -0.00010   -0.00000   -0.00000
   8.07355 1511.60680    0.00016    0.00001    0.00000
   8.57355 1511.60680    0.00009    0.00004    0.00000
   9.07355 1511.60680    0.00006    0.00002    0.00000
   9.57355 1511.60680    0.00009    0.00003    0.00000
  10.07355 1511.60680   -0.00018   -0.00006   -0.00000
  10.57355 1511.60680   -0.00011   -0.00006   -0.00000
  11.07355 1511.60680   -0.00018   -0.00002   -0.00000
  11.57355 1511.60680   -0.00013   -0.00001    0.00000
  12.07355 1511.60680    0.00033   -0.00003   -0.00000
  12.57355 1511.60680    0.00031    0.00003   -0.00000
  13.07355 1511.60680   -0.00013   -0.00003   -0.00000
  13.57355 1511.60680   -0.00020    0.00005   -0.00000
  14.07355 1511.60680    0.00000    0.00004    0.00000
  14.57355 1511.60680    0.00002   -0.00006    0.00000
  15.07355 1511.60680    0.00009   -0.00006    0.00000
  15.57355 1511.60680    0.00002   -0.00004    0.00000
  16.07355 1511.60680   -0.00009   -0.00004   -0.00000
  16.57355 1511.60680    0.00014   -0.00004   -0.00000
 -12.92645 1512.64919   -0.01513    0.02693   -0.00127
 -12.42645 1512.64919    0.02767    0.00970   -0.00087
 -11.92645 1512.64919   -0.01605   -0.01387    0.00000
 -11.42645 1512.64919    0.03037    0.01291    0.00080
 -10.92645 1512.64919    0.01880   -0.00852    0.00071
 -10.42645 1512.64919   -0.06644   -0.02600    0.00010
  -9.92645 1512.64919    0.00761    0.00612   -0.00026
  -9.42645 1512.64919   -0.02142   -0.00449   -0.00024
  -8.92645 1512.64919   -0.01989   -0.00442    0.00028
  -8.42645 1512.64919   -0.04540   -0.00390    0.00113
  -7.92645 1512.64919   -0.02103   -0.00307    0.00136
  -7.42645 1512.64919    0.09073    0.00492    0.00063
  -6.92645 1512.64919    0.02971    0.00297   -0.00037
  -6.42645 1512.64919   -0.00528    0.02701   -0.00092
  -5.92645 1512.64919    0.01747   -0.02251   -0.00024
  -5.42645 1512.64919    0.00634    0.01147    0.00142
  -4.92645 1512.64919    0.03540    0.02973    0.00226
  -4.42645 1512.64919    0.03705    0.00685    0.00069
  -3.92645 1512.64919    0.03794   -0.01283   -0.00402
  -3.42645 1512.64919    0.06647   -0.00012   -0.01211
  -2.92645 1512.64919   -0.00806    0.00037   -0.02156
  -2.42645 1512.64919   -0.02582   -0.00078   -0.02808
  -1.92645 1512.64919    0.07472   -0.05217   -0.02893
  -1.42645 1512.64919    0.08762   -0.03303   -0.02393
  -0.92645 1512.64919    0.08117   -0.03070   -0.01494
  -0.42645 1512.64919    0.19299   -0.02402   -0.00472
   0.07355 1512.64919    0.20374   -0.00174    0.00370
   0.57355 1512.64919    0.20483    0.01714    0.00810
   1.07355 1512.64919    0.14500    0.01411    0.00841
   1.57355 1512.64919    0.10301    0.01038    0.00623
   2.07355 1512.64919    0.05014    0.00805    0.00360
   2.57355 1512.64919    0.01794    0.00023    0.00167
   3.07355 1512.64919    0.01174    0.00117    0.00063
   3.57355 1512.64919    0.00215   -0.00010    0.00020
   4.07355 1512.64919    0.00034   -0.00004    0.00006
   4.57355 1512.64919    0.00137   -0.00005    0.00001
   5.07355 1512.64919    0.00019   -0.00004    0.00000
   5.57355 1512.64919   -0.00007    0.00006    0.00000
   6.07355 1512.64919   -0.00005   -0.00000   -0.00000
   6.57355 1512.64919   -0.00003   -0.00009   -0.00000
   7.07355 1512.64919   -0.00023    0.00001   -0.00000
   7.57355 1512.64919   -0.00011   -0.00000   -0.00000
   8.07355 1512.64919    0.00017    0.00000    0.00000
   8.57355 1512.64919    0.00008    0.00004    0.00000
   9.07355 1512.64919    0.00006    0.00002    0.00000
   9.57355 1512.64919    0.00009    0.00003    0.00000
  10.07355 1512.64919   -0.00017   -0.00006   -0.00000
  10.57355 1512.64919   -0.00007   -0.00006   -0.00000
  11.07355 1512.64919   -0.00021   -0.00001   -0.00000
  11.57355 1512.64919   -0.00014   -0.00001    0.00000
  12.07355 1512.64919    0.00035   -0.00002   -0.00000
  12.57355 1512.64919    0.00031    0.00003   -0.00000
  13.07355 1512.64919   -0.00013   -0.00003   -0.00000
  13.57355 1512.64919   -0.00021    0.00005   -0.00000
  14.07355 1512.64919    0.00003    0.00005    0.00000
  14.57355 1512.64919    0.00002   -0.00006    0.00000
  15.07355 1512.64919    0.00009   -0.00006    0.00000
  15.57355 1512.64919    0.00003   -0.00004    0.00000
  16.07355 1512.64919   -0.00010   -0.00004   -0.00000
  16.57355 1512.64919    0.00016   -0.00004   -0.00000
 -12.92645 1513.69157   -0.01856    0.02691   -0.00128
 -12.42645 1513.69157    0.02338    0.00865   -0.00087
 -11.92645 1513.69157   -0.01421   -0.01328    0.00000
 -11.42645 1513.69157    0.03502    0.01587    0.00080
 -10.92645 1513.69157    0.01519   -0.00977    0.00071
 -10.42645 1513.69157   -0.06640   -0.02691    0.00011
  -9.92645 1513.69157    0.00901    0.00393   -0.00026
  -9.42645 1513.69157   -0.01958   -0.00321   -0.00023
  -8.92645 1513.69157   -0.02561   -0.00416    0.00028
  -8.42645 1513.69157   -0.04344   -0.00417    0.00113
  -7.92645 1513.69157   -0.01975   -0.00304    0.00136
  -7.42645 1513.69157    0.08818    0.00389    0.00063
  -6.92645 1513.69157    0.03736    0.00487   -0.00037
  -6.42645 1513.69157   -0.00721    0.02662   -0.00092
  -5.92645 1513.69157    0.01619   -0.02230   -0.00024
  -5.42645 1513.69157    0.00912    0.01252    0.00144
  -4.92645 1513.69157    0.03320    0.02797    0.00229
  -4.42645 1513.69157    0.03861    0.00891    0.00072
  -3.92645 1513.69157    0.04065   -0.01044   -0.00400
  -3.42645 1513.69157    0.06254   -0.00128   -0.01212
  -2.92645 1513.69157   -0.00640   -0.00129   -0.02159
  -2.42645 1513.69157   -0.02110    0.00162   -0.02812
  -1.92645 1513.69157    0.06773   -0.05319   -0.02893
  -1.42645 1513.69157    0.09134   -0.03261   -0.02389
  -0.92645 1513.69157    0.08526   -0.03024   -0.01484
  -0.42645 1513.69157    0.19449   -0.02359   -0.00460
   0.07355 1513.69157    0.20496   -0.00206    0.00381
   0.57355 1513.69157    0.20417    0.01683    0.00818
   1.07355 1513.69157    0.14641    0.01405    0.00845
   1.57355 1513.69157    0.10290    0.01025    0.00626
   2.07355 1513.69157    0.04997    0.00815    0.00361
   2.57355 1513.69157    0.01783    0.00010    0.00167
   3.07355 1513.69157    0.01177    0.00129    0.00063
   3.57355 1513.69157    0.00229   -0.00008    0.00020
   4.07355 1513.69157    0.00033   -0.00004    0.00006
   4.57355 1513.69157    0.00141   -0.00004    0.00001
   5.07355 1513.69157    0.00017   -0.00003    0.00000
   5.57355 1513.69157   -0.00008    0.00006    0.00000
   6.07355 1513.69157   -0.00005    0.00000   -0.00000
   6.57355 1513.69157   -0.00001   -0.00009   -0.00000
   7.07355 1513.69157   -0.00024    0.00001   -0.00000
   7.57355 1513.69157   -0.00012   -0.00000   -0.00000
   8.07355 1513.69157    0.00018   -0.00000    0.00000
   8.57355 1513.69157    0.00007    0.00003    0.00000
   9.07355 1513.69157    0.00006    0.00001    0.00000
   9.57355 1513.69157    0.00009    0.00002    0.00000
  10.07355 1513.69157   -0.00016   -0.00006   -0.00000
  10.57355 1513.69157   -0.00003   -0.00005   -0.00000
  11.07355 1513.69157   -0.00024   -0.00001   -0.00000
  11.57355 1513.69157   -0.00015    0.00000    0.00000
  12.07355 1513.69157    0.00036   -0.00002   -0.00000
  12.57355 1513.69157    0.00031    0.00002   -0.00000
  13.07355 1513.69157   -0.00012   -0.00002   -0.00000
  13.57355 1513.69157   -0.00021    0.00005   -0.00000
  14.07355 1513.69157    0.00005    0.00005    0.00000
  14.57355 1513.69157    0.00002   -0.00006    0.00000
  15.07355 1513.69157    0.00009   -0.00005    0.00000
  15.57355 1513.69157    0.00004   -0.00004    0.00000
  16.07355 1513.69157   -0.00010   -0.00004   -0.00000
  16.57355 1513.69157    0.00018   -0.00003   -0.00000
 -12.92645 1514.73396   -0.02118    0.02659   -0.00129
 -12.42645 1514.73396    0.01931    0.00751   -0.00087
 -11.92645 1514.73396   -0.01279   -0.01268    0.00000
 -11.42645 1514.73396    0.03909    0.01850    0.00079
 -10.92645 1514.73396    0.01115   -0.01143    0.00071
 -10.42645 1514.73396   -0.06575   -0.02761    0.00011
  -9.92645 1514.73396    0.01046    0.00206   -0.00025
  -9.42645 1514.73396   -0.01773   -0.00190   -0.00023
  -8.92645 1514.73396   -0.03043   -0.00360    0.00029
  -8.42645 1514.73396   -0.04107   -0.00413    0.00114
  -7.92645 1514.73396   -0.01832   -0.00330    0.00137
  -7.42645 1514.73396    0.08528    0.00312    0.00064
  -6.92645 1514.73396    0.04469    0.00688   -0.00037
  -6.42645 1514.73396   -0.00865    0.02612   -0.00092
  -5.92645 1514.73396    0.01438   -0.02188   -0.00023
  -5.42645 1514.73396    0.01262    0.01373    0.00146
  -4.92645 1514.73396    0.03138    0.02607    0.00232
  -4.42645 1514.73396    0.03897    0.01105    0.00076
  -3.92645 1514.73396    0.04321   -0.00825   -0.00397
  -3.42645 1514.73396    0.05822   -0.00282   -0.01211
  -2.92645 1514.73396   -0.00495   -0.00304   -0.02162
  -2.42645 1514.73396   -0.01593    0.00370   -0.02814
  -1.92645 1514.73396    0.05974   -0.05424   -0.02892
  -1.42645 1514.73396    0.09512   -0.03229   -0.02382
  -0.92645 1514.73396    0.09013   -0.02973   -0.01472
  -0.42645 1514.73396    0.19582   -0.02295   -0.00447
   0.07355 1514.73396    0.20655   -0.00224    0.00393
   0.57355 1514.73396    0.20310    0.01635    0.00826
   1.07355 1514.73396    0.14750    0.01394    0.00850
   1.57355 1514.73396    0.10276    0.01011    0.00627
   2.07355 1514.73396    0.05000    0.00825    0.00361
   2.57355 1514.73396    0.01782   -0.00002    0.00167
   3.07355 1514.73396    0.01178    0.00141    0.00063
   3.57355 1514.73396    0.00245   -0.00006    0.00020
   4.07355 1514.73396    0.00032   -0.00004    0.00006
   4.57355 1514.73396    0.00144   -0.00003    0.00001
   5.07355 1514.73396    0.00015   -0.00003    0.00000
   5.57355 1514.73396   -0.00008    0.00006    0.00000
   6.07355 1514.73396   -0.00004    0.00001   -0.00000
   6.57355 1514.73396    0.00000   -0.00008   -0.00000
   7.07355 1514.73396   -0.00026    0.00001   -0.00000
   7.57355 1514.73396   -0.00013   -0.00000   -0.00000
   8.07355 1514.73396    0.00018   -0.00001    0.00000
   8.57355 1514.73396    0.00005    0.00002    0.00000
   9.07355 1514.73396    0.00006    0.00001    0.00000
   9.57355 1514.73396    0.00008    0.00002    0.00000
  10.07355 1514.73396   -0.00015   -0.00006   -0.00000
  10.57355 1514.73396    0.00001   -0.00004   -0.00000
  11.07355 1514.73396   -0.00027   -0.00001   -0.00000
  11.57355 1514.73396   -0.00016    0.00001    0.00000
  12.07355 1514.73396    0.00037   -0.00001   -0.00000
  12.57355 1514.73396    0.00030    0.00002   -0.00000
  13.07355 1514.73396   -0.00012   -0.00002   -0.00000
  13.57355 1514.73396   -0.00021    0.00005   -0.00000
  14.07355 1514.73396    0.00008    0.00006    0.00000
  14.57355 1514.73396    0.00001   -0.00006    0.00000
  15.07355 1514.73396    0.00009   -0.00005    0.00000
  15.57355 1514.73396    0.00005   -0.00004    0.00000
  16.07355 1514.73396   -0.00010   -0.00004   -0.00000
  16.57355 1514.73396    0.00020   -0.00003   -0.00000
 -12.92645 1515.77635   -0.02294    0.02601   -0.00130
 -12.42645 1515.77635    0.01564    0.00637   -0.00087
 -11.92645 1515.77635   -0.01172   -0.01207    0.00000
 -11.42645 1515.77635    0.04254    0.02070    0.00079
 -10.92645 1515.77635    0.00679   -0.01336    0.00071
 -10.42645 1515.77635   -0.06457   -0.02807    0.00011
  -9.92645 1515.77635    0.01189    0.00049   -0.00024
  -9.42645 1515.77635   -0.01589   -0.00058   -0.00022
  -8.92645 1515.77635   -0.03409   -0.00273    0.00029
  -8.42645 1515.77635   -0.03824   -0.00379    0.00114
  -7.92645 1515.77635   -0.01684   -0.00388    0.00137
  -7.42645 1515.77635    0.08204    0.00266    0.00064
  -6.92645 1515.77635    0.05141    0.00886   -0.00038
  -6.42645 1515.77635   -0.00943    0.02564   -0.00092
  -5.92645 1515.77635    0.01201   -0.02126   -0.00022
  -5.42645 1515.77635    0.01681    0.01505    0.00149
  -4.92645 1515.77635    0.03003    0.02409    0.00236
  -4.42645 1515.77635    0.03825    0.01330    0.00079
  -3.92645 1515.77635    0.04564   -0.00623   -0.00394
  -3.42645 1515.77635    0.05378   -0.00465   -0.01210
  -2.92645 1515.77635   -0.00392   -0.00496   -0.02163
  -2.42645 1515.77635   -0.01061    0.00541   -0.02815
  -1.92645 1515.77635    0.05120   -0.05530   -0.02889
  -1.42645 1515.77635    0.09886   -0.03208   -0.02373
  -0.92645 1515.77635    0.09548   -0.02921   -0.01459
  -0.42645 1515.77635    0.19709   -0.02213   -0.00432
   0.07355 1515.77635    0.20838   -0.00231    0.00405
   0.57355 1515.77635    0.20172    0.01576    0.00835
   1.07355 1515.77635    0.14829    0.01376    0.00854
   1.57355 1515.77635    0.10255    0.00993    0.00629
   2.07355 1515.77635    0.05023    0.00835    0.00362
   2.57355 1515.77635    0.01790   -0.00012    0.00167
   3.07355 1515.77635    0.01176    0.00153    0.00063
   3.57355 1515.77635    0.00262   -0.00005    0.00020
   4.07355 1515.77635    0.00031   -0.00005    0.00006
   4.57355 1515.77635    0.00146   -0.00003    0.00001
   5.07355 1515.77635    0.00013   -0.00004    0.00000
   5.57355 1515.77635   -0.00009    0.00006    0.00000
   6.07355 1515.77635   -0.00003    0.00001   -0.00000
   6.57355 1515.77635    0.00001   -0.00008   -0.00000
   7.07355 1515.77635   -0.00027    0.00001   -0.00000
   7.57355 1515.77635   -0.00013   -0.00000   -0.00000
   8.07355 1515.77635    0.00019   -0.00001    0.00000
   8.57355 1515.77635    0.00003    0.00001    0.00000
   9.07355 1515.77635    0.00006   -0.00000    0.00000
   9.57355 1515.77635    0.00008    0.00002    0.00000
  10.07355 1515.77635   -0.00013   -0.00006   -0.00000
  10.57355 1515.77635    0.00005   -0.00003   -0.00000
  11.07355 1515.77635   -0.00030   -0.00001   -0.00000
  11.57355 1515.77635   -0.00017    0.00002    0.00000
  12.07355 1515.77635    0.00038   -0.00000   -0.00000
  12.57355 1515.77635    0.00029    0.00002   -0.00000
  13.07355 1515.77635   -0.00012   -0.00002   -0.00000
  13.57355 1515.77635   -0.00021    0.00005   -0.00000
  14.07355 1515.77635    0.00010    0.00006    0.00000
  14.57355 1515.77635    0.00001   -0.00006    0.00000
  15.07355 1515.77635    0.00010   -0.00005    0.00000
  15.57355 1515.77635    0.00006   -0.00004    0.00000
  16.07355 1515.77635   -0.00011   -0.00004   -0.00000
  16.57355 1515.77635    0.00022   -0.00002   -0.00000
 -12.92645 1516.81874   -0.02403    0.02516   -0.00130
 -12.42645 1516.81874    0.01251    0.00527   -0.00087
 -11.92645 1516.81874   -0.01084   -0.01144    0.00000
 -11.42645 1516.81874    0.04529    0.02242    0.00079
 -10.92645 1516.81874    0.00226   -0.01540    0.00070
 -10.42645 1516.81874   -0.06305   -0.02827    0.00011
  -9.92645 1516.81874    0.01324   -0.00081   -0.00024
  -9.42645 1516.81874   -0.01403    0.00076   -0.00021
  -8.92645 1516.81874   -0.03651   -0.00155    0.00029
  -8.42645 1516.81874   -0.03488   -0.00318    0.00115
  -7.92645 1516.81874   -0.01537   -0.00477    0.00138
  -7.42645 1516.81874    0.07835    0.00249    0.00064
  -6.92645 1516.81874    0.05727    0.01067   -0.00038
  -6.42645 1516.81874   -0.00951    0.02522   -0.00092
  -5.92645 1516.81874    0.00927   -0.02039   -0.00021
  -5.42645 1516.81874    0.02163    0.01635    0.00151
  -4.92645 1516.81874    0.02897    0.02204    0.00240
  -4.42645 1516.81874    0.03666    0.01570    0.00084
  -3.92645 1516.81874    0.04789   -0.00442   -0.00390
  -3.42645 1516.81874    0.04940   -0.00674   -0.01209
  -2.92645 1516.81874   -0.00337   -0.00707   -0.02164
  -2.42645 1516.81874   -0.00543    0.00673   -0.02815
  -1.92645 1516.81874    0.04259   -0.05629   -0.02885
  -1.42645 1516.81874    0.10251   -0.03199   -0.02363
  -0.92645 1516.81874    0.10111   -0.02873   -0.01444
  -0.42645 1516.81874    0.19841   -0.02113   -0.00416
   0.07355 1516.81874    0.21036   -0.00227    0.00419
   0.57355 1516.81874    0.20012    0.01511    0.00843
   1.07355 1516.81874    0.14884    0.01352    0.00858
   1.57355 1516.81874    0.10223    0.00969    0.00631
   2.07355 1516.81874    0.05065    0.00842    0.00362
   2.57355 1516.81874    0.01807   -0.00020    0.00167
   3.07355 1516.81874    0.01172    0.00163    0.00063
   3.57355 1516.81874    0.00280   -0.00004    0.00020
   4.07355 1516.81874    0.00030   -0.00005    0.00006
   4.57355 1516.81874    0.00146   -0.00003    0.00001
   5.07355 1516.81874    0.00011   -0.00004    0.00000
   5.57355 1516.81874   -0.00009    0.00006    0.00000
   6.07355 1516.81874   -0.00002    0.00002   -0.00000
   6.57355 1516.81874    0.00003   -0.00008   -0.00000
   7.07355 1516.81874   -0.00027    0.00000   -0.00000
   7.57355 1516.81874   -0.00013   -0.00000   -0.00000
   8.07355 1516.81874    0.00018   -0.00002    0.00000
   8.57355 1516.81874    0.00001    0.00001    0.00000
   9.07355 1516.81874    0.00006   -0.00001    0.00000
   9.57355 1516.81874    0.00007    0.00002    0.00000
  10.07355 1516.81874   -0.00012   -0.00006   -0.00000
  10.57355 1516.81874    0.00009   -0.00002   -0.00000
  11.07355 1516.81874   -0.00033   -0.00001   -0.00000
  11.57355 1516.81874   -0.00018    0.00002    0.00000
  12.07355 1516.81874    0.00039    0.00001   -0.00000
  12.57355 1516.81874    0.00029    0.00002   -0.00000
  13.07355 1516.81874   -0.00012   -0.00002   -0.00000
  13.57355 1516.81874   -0.00021    0.00005   -0.00000
  14.07355 1516.81874    0.00012    0.00007    0.00000
  14.57355 1516.81874    0.00000   -0.00006    0.00000
  15.07355 1516.81874    0.00010   -0.00004    0.00000
  15.57355 1516.81874    0.00007   -0.00003    0.00000
  16.07355 1516.81874   -0.00011   -0.00004   -0.00000
  16.57355 1516.81874    0.00024   -0.00002   -0.00000
 -12.92645 1517.86113   -0.02471    0.02400   -0.00131
 -12.42645 1517.86113    0.01006    0.00426   -0.00088
 -11.92645 1517.86113   -0.01019   -0.01082    0.00000
 -11.42645 1517.86113    0.04717    0.02365    0.00078
 -10.92645 1517.86113   -0.00212   -0.01743    0.00070
 -10.42645 1517.86113   -0.06129   -0.02829    0.00012
  -9.92645 1517.86113    0.01437   -0.00187   -0.00023
  -9.42645 1517.86113   -0.01218    0.00211   -0.00021
  -8.92645 1517.86113   -0.03759   -0.00013    0.00030
  -8.42645 1517.86113   -0.03101   -0.00237    0.00115
  -7.92645 1517.86113   -0.01386   -0.00592    0.00138
  -7.42645 1517.86113    0.07434    0.00271    0.00064
  -6.92645 1517.86113    0.06189    0.01224   -0.00038
  -6.42645 1517.86113   -0.00904    0.02479   -0.00092
  -5.92645 1517.86113    0.00652   -0.01924   -0.00020
  -5.42645 1517.86113    0.02697    0.01758    0.00154
  -4.92645 1517.86113    0.02812    0.01997    0.00243
  -4.42645 1517.86113    0.03450    0.01824    0.00088
  -3.92645 1517.86113    0.04992   -0.00277   -0.00387
  -3.42645 1517.86113    0.04518   -0.00905   -0.01208
  -2.92645 1517.86113   -0.00324   -0.00935   -0.02165
  -2.42645 1517.86113   -0.00065    0.00766   -0.02816
  -1.92645 1517.86113    0.03438   -0.05719   -0.02881
  -1.42645 1517.86113    0.10593   -0.03203   -0.02353
  -0.92645 1517.86113    0.10678   -0.02832   -0.01429
  -0.42645 1517.86113    0.19980   -0.02000   -0.00399
   0.07355 1517.86113    0.21243   -0.00212    0.00433
   0.57355 1517.86113    0.19841    0.01441    0.00852
   1.07355 1517.86113    0.14918    0.01323    0.00863
   1.57355 1517.86113    0.10179    0.00939    0.00632
   2.07355 1517.86113    0.05121    0.00847    0.00363
   2.57355 1517.86113    0.01832   -0.00025    0.00167
   3.07355 1517.86113    0.01168    0.00173    0.00063
   3.57355 1517.86113    0.00298   -0.00002    0.00020
   4.07355 1517.86113    0.00028   -0.00005    0.00006
   4.57355 1517.86113    0.00145   -0.00002    0.00001
   5.07355 1517.86113    0.00009   -0.00004    0.00000
   5.57355 1517.86113   -0.00009    0.00006    0.00000
   6.07355 1517.86113   -0.00000    0.00002   -0.00000
   6.57355 1517.86113    0.00004   -0.00008   -0.00000
   7.07355 1517.86113   -0.00027    0.00000   -0.00000
   7.57355 1517.86113   -0.00013   -0.00000   -0.00000
   8.07355 1517.86113    0.00017   -0.00003    0.00000
   8.57355 1517.86113   -0.00001   -0.00000    0.00000
   9.07355 1517.86113    0.00006   -0.00002    0.00000
   9.57355 1517.86113    0.00007    0.00001    0.00000
  10.07355 1517.86113   -0.00011   -0.00006   -0.00000
  10.57355 1517.86113    0.00014   -0.00001   -0.00000
  11.07355 1517.86113   -0.00036   -0.00001   -0.00000
  11.57355 1517.86113   -0.00019    0.00003    0.00000
  12.07355 1517.86113    0.00040    0.00001   -0.00000
  12.57355 1517.86113    0.00027    0.00002   -0.00000
  13.07355 1517.86113   -0.00011   -0.00002   -0.00000
  13.57355 1517.86113   -0.00020    0.00005   -0.00000
  14.07355 1517.86113    0.00013    0.00007    0.00000
  14.57355 1517.86113   -0.00001   -0.00005    0.00000
  15.07355 1517.86113    0.00010   -0.00004    0.00000
  15.57355 1517.86113    0.00008   -0.00003    0.00000
  16.07355 1517.86113   -0.00011   -0.00004   -0.00000
  16.57355 1517.86113    0.00025   -0.00001   -0.00000
 -12.92645 1518.90351   -0.02500    0.02262   -0.00132
 -12.42645 1518.90351    0.00853    0.00348   -0.00088
 -11.92645 1518.90351   -0.00983   -0.01027    0.00000
 -11.42645 1518.90351    0.04804    0.02433    0.00078
 -10.92645 1518.90351   -0.00609   -0.01929    0.00070
 -10.42645 1518.90351   -0.05938   -0.02818    0.00012
  -9.92645 1518.90351    0.01510   -0.00279   -0.00022
  -9.42645 1518.90351   -0.01044    0.00341   -0.00020
  -8.92645 1518.90351   -0.03717    0.00157    0.00030
  -8.42645 1518.90351   -0.02666   -0.00137    0.00115
  -7.92645 1518.90351   -0.01226   -0.00728    0.00139
  -7.42645 1518.90351    0.07020    0.00334    0.00064
  -6.92645 1518.90351    0.06499    0.01350   -0.00039
  -6.42645 1518.90351   -0.00811    0.02430   -0.00092
  -5.92645 1518.90351    0.00390   -0.01783   -0.00019
  -5.42645 1518.90351    0.03259    0.01866    0.00156
  -4.92645 1518.90351    0.02743    0.01790    0.00248
  -4.42645 1518.90351    0.03196    0.02082    0.00092
  -3.92645 1518.90351    0.05173   -0.00119   -0.00383
  -3.42645 1518.90351    0.04121   -0.01147   -0.01207
  -2.92645 1518.90351   -0.00351   -0.01179   -0.02168
  -2.42645 1518.90351    0.00363    0.00821   -0.02818
  -1.92645 1518.90351    0.02691   -0.05802   -0.02879
  -1.42645 1518.90351    0.10898   -0.03222   -0.02344
  -0.92645 1518.90351    0.11225   -0.02803   -0.01414
  -0.42645 1518.90351    0.20123   -0.01886   -0.00382
   0.07355 1518.90351    0.21449   -0.00188    0.00448
   0.57355 1518.90351    0.19670    0.01368    0.00862
   1.07355 1518.90351    0.14937    0.01293    0.00868
   1.57355 1518.90351    0.10122    0.00903    0.00635
   2.07355 1518.90351    0.05188    0.00848    0.00363
   2.57355 1518.90351    0.01863   -0.00027    0.00168
   3.07355 1518.90351    0.01163    0.00183    0.00063
   3.57355 1518.90351    0.00316   -0.00001    0.00020
   4.07355 1518.90351    0.00027   -0.00005    0.00006
   4.57355 1518.90351    0.00142   -0.00003    0.00001
   5.07355 1518.90351    0.00006   -0.00005    0.00000
   5.57355 1518.90351   -0.00009    0.00006    0.00000
   6.07355 1518.90351    0.00001    0.00002   -0.00000
   6.57355 1518.90351    0.00004   -0.00007   -0.00000
   7.07355 1518.90351   -0.00027    0.00000   -0.00000
   7.57355 1518.90351   -0.00012   -0.00000   -0.00000
   8.07355 1518.90351    0.00016   -0.00004    0.00000
   8.57355 1518.90351   -0.00002   -0.00001    0.00000
   9.07355 1518.90351    0.00007   -0.00002    0.00000
   9.57355 1518.90351    0.00005    0.00001    0.00000
  10.07355 1518.90351   -0.00009   -0.00005   -0.00000
  10.57355 1518.90351    0.00018    0.00000   -0.00000
  11.07355 1518.90351   -0.00038   -0.00001    0.00000
  11.57355 1518.90351   -0.00019    0.00004    0.00000
  12.07355 1518.90351    0.00041    0.00002   -0.00000
  12.57355 1518.90351    0.00026    0.00002   -0.00000
  13.07355 1518.90351   -0.00011   -0.00002   -0.00000
  13.57355 1518.90351   -0.00020    0.00004   -0.00000
  14.07355 1518.90351    0.00015    0.00008    0.00000
  14.57355 1518.90351   -0.00001   -0.00005    0.00000
  15.07355 1518.90351    0.00010   -0.00003    0.00000
  15.57355 1518.90351    0.00009   -0.00003    0.00000
  16.07355 1518.90351   -0.00010   -0.00003   -0.00000
  16.57355 1518.90351    0.00026   -0.00000   -0.00000
 -12.92645 1519.94590   -0.02490    0.02107   -0.00133
 -12.42645 1519.94590    0.00796    0.00297   -0.00088
 -11.92645 1519.94590   -0.00965   -0.00979    0.00000
 -11.42645 1519.94590    0.04800    0.02451    0.00078
 -10.92645 1519.94590   -0.00967   -0.02093    0.00069
 -10.42645 1519.94590   -0.05761   -0.02798    0.00012
  -9.92645 1519.94590    0.01538   -0.00359   -0.00021
  -9.42645 1519.94590   -0.00866    0.00466   -0.00019
  -8.92645 1519.94590   -0.03531    0.00345    0.00031
  -8.42645 1519.94590   -0.02189   -0.00020    0.00116
  -7.92645 1519.94590   -0.01059   -0.00878    0.00139
  -7.42645 1519.94590    0.06595    0.00434    0.00064
  -6.92645 1519.94590    0.06647    0.01440   -0.00039
  -6.42645 1519.94590   -0.00672    0.02375   -0.00093
  -5.92645 1519.94590    0.00141   -0.01617   -0.00018
  -5.42645 1519.94590    0.03802    0.01942    0.00159
  -4.92645 1519.94590    0.02694    0.01585    0.00252
  -4.42645 1519.94590    0.02914    0.02327    0.00097
  -3.92645 1519.94590    0.05330    0.00029   -0.00380
  -3.42645 1519.94590    0.03757   -0.01393   -0.01207
  -2.92645 1519.94590   -0.00426   -0.01437   -0.02171
  -2.42645 1519.94590    0.00735    0.00844   -0.02821
  -1.92645 1519.94590    0.02046   -0.05880   -0.02878
  -1.42645 1519.94590    0.11160   -0.03252   -0.02336
  -0.92645 1519.94590    0.11747   -0.02785   -0.01399
  -0.42645 1519.94590    0.20268   -0.01781   -0.00364
   0.07355 1519.94590    0.21643   -0.00155    0.00463
   0.57355 1519.94590    0.19508    0.01292    0.00873
   1.07355 1519.94590    0.14946    0.01261    0.00874
   1.57355 1519.94590    0.10055    0.00862    0.00637
   2.07355 1519.94590    0.05264    0.00844    0.00364
   2.57355 1519.94590    0.01897   -0.00027    0.00168
   3.07355 1519.94590    0.01159    0.00191    0.00063
   3.57355 1519.94590    0.00334   -0.00000    0.00020
   4.07355 1519.94590    0.00025   -0.00005    0.00006
   4.57355 1519.94590    0.00138   -0.00003    0.00001
   5.07355 1519.94590    0.00004   -0.00006    0.00000
   5.57355 1519.94590   -0.00009    0.00006    0.00000
   6.07355 1519.94590    0.00002    0.00003   -0.00000
   6.57355 1519.94590    0.00005   -0.00007   -0.00000
   7.07355 1519.94590   -0.00026    0.00000   -0.00000
   7.57355 1519.94590   -0.00010    0.00000   -0.00000
   8.07355 1519.94590    0.00015   -0.00004    0.00000
   8.57355 1519.94590   -0.00004   -0.00001    0.00000
   9.07355 1519.94590    0.00008   -0.00003    0.00000
   9.57355 1519.94590    0.00004    0.00001    0.00000
  10.07355 1519.94590   -0.00008   -0.00005   -0.00000
  10.57355 1519.94590    0.00022    0.00002   -0.00000
  11.07355 1519.94590   -0.00040   -0.00001    0.00000
  11.57355 1519.94590   -0.00019    0.00004    0.00000
  12.07355 1519.94590    0.00042    0.00003   -0.00000
  12.57355 1519.94590    0.00025    0.00002   -0.00000
  13.07355 1519.94590   -0.00011   -0.00002   -0.00000
  13.57355 1519.94590   -0.00019    0.00004   -0.00000
  14.07355 1519.94590    0.00016    0.00008    0.00000
  14.57355 1519.94590   -0.00002   -0.00004    0.00000
  15.07355 1519.94590    0.00009   -0.00003    0.00000
  15.57355 1519.94590    0.00010   -0.00003    0.00000
  16.07355 1519.94590   -0.00010   -0.00003   -0.00000
  16.57355 1519.94590    0.00026    0.00000   -0.00000
 -12.92645 1520.98829   -0.02470    0.01933   -0.00134
 -12.42645 1520.98829    0.00824    0.00266   -0.00088
 -11.92645 1520.98829   -0.00951   -0.00936    0.00000
 -11.42645 1520.98829    0.04709    0.02424    0.00077
 -10.92645 1520.98829   -0.01280   -0.02230    0.00069
 -10.42645 1520.98829   -0.05624   -0.02779    0.00013
  -9.92645 1520.98829    0.01534   -0.00418   -0.00020
  -9.42645 1520.98829   -0.00661    0.00588   -0.00018
  -8.92645 1520.98829   -0.03220    0.00537    0.00031
  -8.42645 1520.98829   -0.01696    0.00106    0.00116
  -7.92645 1520.98829   -0.00898   -0.01038    0.00140
  -7.42645 1520.98829    0.06155    0.00552    0.00064
  -6.92645 1520.98829    0.06630    0.01490   -0.00039
  -6.42645 1520.98829   -0.00484    0.02315   -0.00093
  -5.92645 1520.98829   -0.00102   -0.01437   -0.00017
  -5.42645 1520.98829    0.04284    0.01974    0.00163
  -4.92645 1520.98829    0.02681    0.01379    0.00257
  -4.42645 1520.98829    0.02632    0.02549    0.00102
  -3.92645 1520.98829    0.05440    0.00166   -0.00376
  -3.42645 1520.98829    0.03411   -0.01641   -0.01208
  -2.92645 1520.98829   -0.00537   -0.01708   -0.02176
  -2.42645 1520.98829    0.01045    0.00830   -0.02827
  -1.92645 1520.98829    0.01508   -0.05952   -0.02878
  -1.42645 1520.98829    0.11370   -0.03295   -0.02328
  -0.92645 1520.98829    0.12240   -0.02780   -0.01384
  -0.42645 1520.98829    0.20421   -0.01684   -0.00346
   0.07355 1520.98829    0.21816   -0.00117    0.00480
   0.57355 1520.98829    0.19357    0.01211    0.00885
   1.07355 1520.98829    0.14948    0.01228    0.00880
   1.57355 1520.98829    0.09978    0.00817    0.00640
   2.07355 1520.98829    0.05346    0.00834    0.00365
   2.57355 1520.98829    0.01935   -0.00025    0.00168
   3.07355 1520.98829    0.01155    0.00198    0.00063
   3.57355 1520.98829    0.00352    0.00001    0.00020
   4.07355 1520.98829    0.00023   -0.00005    0.00006
   4.57355 1520.98829    0.00134   -0.00003    0.00001
   5.07355 1520.98829    0.00003   -0.00007    0.00000
   5.57355 1520.98829   -0.00008    0.00006    0.00000
   6.07355 1520.98829    0.00003    0.00003   -0.00000
   6.57355 1520.98829    0.00006   -0.00007   -0.00000
   7.07355 1520.98829   -0.00025   -0.00000   -0.00000
   7.57355 1520.98829   -0.00009    0.00000   -0.00000
   8.07355 1520.98829    0.00013   -0.00005    0.00000
   8.57355 1520.98829   -0.00005   -0.00002    0.00000
   9.07355 1520.98829    0.00008   -0.00004    0.00000
   9.57355 1520.98829    0.00003    0.00000    0.00000
  10.07355 1520.98829   -0.00007   -0.00004   -0.00000
  10.57355 1520.98829    0.00026    0.00003   -0.00000
  11.07355 1520.98829   -0.00040   -0.00001    0.00000
  11.57355 1520.98829   -0.00019    0.00005    0.00000
  12.07355 1520.98829    0.00042    0.00004   -0.00000
  12.57355 1520.98829    0.00023    0.00002   -0.00000
  13.07355 1520.98829   -0.00012   -0.00003   -0.00000
  13.57355 1520.98829   -0.00018    0.00004   -0.00000
  14.07355 1520.98829    0.00017    0.00008    0.00000
  14.57355 1520.98829   -0.00002   -0.00004    0.00000
  15.07355 1520.98829    0.00009   -0.00003    0.00000
  15.57355 1520.98829    0.00011   -0.00002    0.00000
  16.07355 1520.98829   -0.00010   -0.00003   -0.00000
  16.57355 1520.98829    0.00025    0.00001   -0.00000
 -12.92645 1522.03068   -0.02483    0.01742   -0.00135
 -12.42645 1522.03068    0.00927    0.00251   -0.00088
 -11.92645 1522.03068   -0.00922   -0.00897    0.00001
 -11.42645 1522.03068    0.04516    0.02352    0.00077
 -10.92645 1522.03068   -0.01545   -0.02334    0.00069
 -10.42645 1522.03068   -0.05527   -0.02764    0.00013
  -9.92645 1522.03068    0.01505   -0.00450   -0.00019
  -9.42645 1522.03068   -0.00429    0.00707   -0.00017
  -8.92645 1522.03068   -0.02788    0.00727    0.00031
  -8.42645 1522.03068   -0.01202    0.00232    0.00117
  -7.92645 1522.03068   -0.00765   -0.01208    0.00141
  -7.42645 1522.03068    0.05700    0.00672    0.00064
  -6.92645 1522.03068    0.06452    0.01495   -0.00040
  -6.42645 1522.03068   -0.00258    0.02252   -0.00093
  -5.92645 1522.03068   -0.00333   -0.01257   -0.00015
  -5.42645 1522.03068    0.04661    0.01952    0.00166
  -4.92645 1522.03068    0.02702    0.01174    0.00262
  -4.42645 1522.03068    0.02388    0.02738    0.00108
  -3.92645 1522.03068    0.05481    0.00291   -0.00373
  -3.42645 1522.03068    0.03078   -0.01886   -0.01209
  -2.92645 1522.03068   -0.00665   -0.01990   -0.02182
  -2.42645 1522.03068    0.01298    0.00787   -0.02833
  -1.92645 1522.03068    0.01075   -0.06017   -0.02879
  -1.42645 1522.03068    0.11527   -0.03355   -0.02321
  -0.92645 1522.03068    0.12694   -0.02790   -0.01369
  -0.42645 1522.03068    0.20593   -0.01591   -0.00327
   0.07355 1522.03068    0.21970   -0.00080    0.00498
   0.57355 1522.03068    0.19215    0.01128    0.00898
   1.07355 1522.03068    0.14949    0.01197    0.00888
   1.57355 1522.03068    0.09894    0.00770    0.00643
   2.07355 1522.03068    0.05432    0.00818    0.00366
   2.57355 1522.03068    0.01975   -0.00021    0.00168
   3.07355 1522.03068    0.01148    0.00203    0.00063
   3.57355 1522.03068    0.00369    0.00003    0.00020
   4.07355 1522.03068    0.00021   -0.00004    0.00006
   4.57355 1522.03068    0.00128   -0.00004    0.00001
   5.07355 1522.03068    0.00001   -0.00007    0.00000
   5.57355 1522.03068   -0.00008    0.00006    0.00000
   6.07355 1522.03068    0.00004    0.00004   -0.00000
   6.57355 1522.03068    0.00007   -0.00006   -0.00000
   7.07355 1522.03068   -0.00024   -0.00000   -0.00000
   7.57355 1522.03068   -0.00007    0.00000   -0.00000
   8.07355 1522.03068    0.00012   -0.00006    0.00000
   8.57355 1522.03068   -0.00007   -0.00002    0.00000
   9.07355 1522.03068    0.00009   -0.00004    0.00000
   9.57355 1522.03068    0.00001    0.00000    0.00000
  10.07355 1522.03068   -0.00006   -0.00003   -0.00000
  10.57355 1522.03068    0.00029    0.00004   -0.00000
  11.07355 1522.03068   -0.00041   -0.00002    0.00000
  11.57355 1522.03068   -0.00019    0.00005    0.00000
  12.07355 1522.03068    0.00042    0.00005   -0.00000
  12.57355 1522.03068    0.00021    0.00002   -0.00000
  13.07355 1522.03068   -0.00012   -0.00003   -0.00000
  13.57355 1522.03068   -0.00017    0.00003   -0.00000
  14.07355 1522.03068    0.00018    0.00008    0.00000
  14.57355 1522.03068   -0.00003   -0.00003    0.00000
  15.07355 1522.03068    0.00009   -0.00002    0.00000
  15.57355 1522.03068    0.00013   -0.00002    0.00000
  16.07355 1522.03068   -0.00010   -0.00002   -0.00000
  16.57355 1522.03068    0.00024    0.00002   -0.00000
 -12.92645 1523.07307   -0.02578    0.01538   -0.00136
 -12.42645 1523.07307    0.01098    0.00253   -0.00089
 -11.92645 1523.07307   -0.00863   -0.00866    0.00001
 -11.42645 1523.07307    0.04203    0.02232    0.00077
 -10.92645 1523.07307   -0.01765   -0.02406    0.00069
 -10.42645 1523.07307   -0.05464   -0.02759    0.00013
  -9.92645 1523.07307    0.01462   -0.00450   -0.00018
  -9.42645 1523.07307   -0.00177    0.00822   -0.00016
  -8.92645 1523.07307   -0.02248    0.00911    0.00032
  -8.42645 1523.07307   -0.00708    0.00353    0.00117
  -7.92645 1523.07307   -0.00671   -0.01381    0.00142
  -7.42645 1523.07307    0.05233    0.00786    0.00064
  -6.92645 1523.07307    0.06131    0.01447   -0.00040
  -6.42645 1523.07307   -0.00012    0.02185   -0.00093
  -5.92645 1523.07307   -0.00538   -0.01073   -0.00014
  -5.42645 1523.07307    0.04900    0.01867    0.00170
  -4.92645 1523.07307    0.02755    0.00977    0.00268
  -4.42645 1523.07307    0.02210    0.02891    0.00113
  -3.92645 1523.07307    0.05453    0.00410   -0.00369
  -3.42645 1523.07307    0.02757   -0.02123   -0.01211
  -2.92645 1523.07307   -0.00805   -0.02278   -0.02189
  -2.42645 1523.07307    0.01498    0.00723   -0.02841
  -1.92645 1523.07307    0.00753   -0.06076   -0.02882
  -1.42645 1523.07307    0.11631   -0.03431   -0.02314
  -0.92645 1523.07307    0.13102   -0.02817   -0.01353
  -0.42645 1523.07307    0.20788   -0.01505   -0.00306
   0.07355 1523.07307    0.22103   -0.00049    0.00517
   0.57355 1523.07307    0.19082    0.01042    0.00911
   1.07355 1523.07307    0.14956    0.01172    0.00896
   1.57355 1523.07307    0.09805    0.00720    0.00647
   2.07355 1523.07307    0.05519    0.00796    0.00367
   2.57355 1523.07307    0.02016   -0.00013    0.00169
   3.07355 1523.07307    0.01139    0.00205    0.00063
   3.57355 1523.07307    0.00386    0.00005    0.00020
   4.07355 1523.07307    0.00020   -0.00003    0.00006
   4.57355 1523.07307    0.00122   -0.00004    0.00001
   5.07355 1523.07307    0.00001   -0.00008    0.00000
   5.57355 1523.07307   -0.00007    0.00006    0.00000
   6.07355 1523.07307    0.00005    0.00004   -0.00000
   6.57355 1523.07307    0.00007   -0.00006   -0.00000
   7.07355 1523.07307   -0.00022   -0.00000   -0.00000
   7.57355 1523.07307   -0.00005    0.00000   -0.00000
   8.07355 1523.07307    0.00010   -0.00006    0.00000
   8.57355 1523.07307   -0.00008   -0.00003    0.00000
   9.07355 1523.07307    0.00010   -0.00004    0.00000
   9.57355 1523.07307   -0.00000   -0.00000    0.00000
  10.07355 1523.07307   -0.00005   -0.00003   -0.00000
  10.57355 1523.07307    0.00032    0.00005   -0.00000
  11.07355 1523.07307   -0.00040   -0.00002    0.00000
  11.57355 1523.07307   -0.00018    0.00006    0.00000
  12.07355 1523.07307    0.00041    0.00005    0.00000
  12.57355 1523.07307    0.00019    0.00002   -0.00000
  13.07355 1523.07307   -0.00013   -0.00003   -0.00000
  13.57355 1523.07307   -0.00016    0.00003   -0.00000
  14.07355 1523.07307    0.00018    0.00008    0.00000
  14.57355 1523.07307   -0.00004   -0.00003    0.00000
  15.07355 1523.07307    0.00008   -0.00002    0.00000
  15.57355 1523.07307    0.00014   -0.00002    0.00000
  16.07355 1523.07307   -0.00010   -0.00002   -0.00000
  16.57355 1523.07307    0.00022    0.00002   -0.00000
 -12.92645 1524.11545   -0.02762    0.01322   -0.00137
 -12.42645 1524.11545    0.01343    0.00278   -0.00089
 -11.92645 1524.11545   -0.00769   -0.00842    0.00001
 -11.42645 1524.11545    0.03759    0.02062    0.00076
 -10.92645 1524.11545   -0.01943   -0.02447    0.00068
 -10.42645 1524.11545   -0.05427   -0.02766    0.00014
  -9.92645 1524.11545    0.01421   -0.00415   -0.00017
  -9.42645 1524.11545    0.00089    0.00929   -0.00015
  -8.92645 1524.11545   -0.01622    0.01088    0.00033
  -8.42645 1524.11545   -0.00219    0.00471    0.00118
  -7.92645 1524.11545   -0.00608   -0.01551    0.00142
  -7.42645 1524.11545    0.04754    0.00889    0.00064
  -6.92645 1524.11545    0.05680    0.01347   -0.00041
  -6.42645 1524.11545    0.00242    0.02115   -0.00093
  -5.92645 1524.11545   -0.00714   -0.00887   -0.00013
  -5.42645 1524.11545    0.04992    0.01714    0.00174
  -4.92645 1524.11545    0.02848    0.00795    0.00274
  -4.42645 1524.11545    0.02107    0.03008    0.00120
  -3.92645 1524.11545    0.05364    0.00526   -0.00366
  -3.42645 1524.11545    0.02447   -0.02349   -0.01213
  -2.92645 1524.11545   -0.00954   -0.02572   -0.02198
  -2.42645 1524.11545    0.01646    0.00635   -0.02851
  -1.92645 1524.11545    0.00533   -0.06131   -0.02886
  -1.42645 1524.11545    0.11670   -0.03523   -0.02308
  -0.92645 1524.11545    0.13474   -0.02859   -0.01337
  -0.42645 1524.11545    0.21008   -0.01427   -0.00285
   0.07355 1524.11545    0.22199   -0.00032    0.00537
   0.57355 1524.11545    0.18969    0.00957    0.00926
   1.07355 1524.11545    0.14976    0.01155    0.00904
   1.57355 1524.11545    0.09716    0.00667    0.00651
   2.07355 1524.11545    0.05603    0.00767    0.00369
   2.57355 1524.11545    0.02058   -0.00004    0.00169
   3.07355 1524.11545    0.01127    0.00205    0.00063
   3.57355 1524.11545    0.00402    0.00008    0.00020
   4.07355 1524.11545    0.00019   -0.00002    0.00006
   4.57355 1524.11545    0.00115   -0.00004    0.00001
   5.07355 1524.11545    0.00000   -0.00009    0.00000
   5.57355 1524.11545   -0.00006    0.00006    0.00000
   6.07355 1524.11545    0.00006    0.00004   -0.00000
   6.57355 1524.11545    0.00008   -0.00006   -0.00000
   7.07355 1524.11545   -0.00020    0.00000   -0.00000
   7.57355 1524.11545   -0.00003    0.00000   -0.00000
   8.07355 1524.11545    0.00008   -0.00007    0.00000
   8.57355 1524.11545   -0.00009   -0.00003    0.00000
   9.07355 1524.11545    0.00010   -0.00005    0.00000
   9.57355 1524.11545   -0.00002   -0.00000    0.00000
  10.07355 1524.11545   -0.00005   -0.00002   -0.00000
  10.57355 1524.11545    0.00034    0.00006   -0.00000
  11.07355 1524.11545   -0.00039   -0.00002    0.00000
  11.57355 1524.11545   -0.00018    0.00006    0.00000
  12.07355 1524.11545    0.00040    0.00006    0.00000
  12.57355 1524.11545    0.00017    0.00002   -0.00000
  13.07355 1524.11545   -0.00013   -0.00003   -0.00000
  13.57355 1524.11545   -0.00014    0.00003   -0.00000
  14.07355 1524.11545    0.00019    0.00008    0.00000
  14.57355 1524.11545   -0.00005   -0.00002    0.00000
  15.07355 1524.11545    0.00008   -0.00001    0.00000
  15.57355 1524.11545    0.00016   -0.00001    0.00000
  16.07355 1524.11545   -0.00010   -0.00001   -0.00000
  16.57355 1524.11545    0.00020    0.00003   -0.00000
 -12.92645 1525.15784   -0.03024    0.01102   -0.00138
 -12.42645 1525.15784    0.01675    0.00336   -0.00089
 -11.92645 1525.15784   -0.00641   -0.00826    0.00001
 -11.42645 1525.15784    0.03186    0.01847    0.00076
 -10.92645 1525.15784   -0.02090   -0.02455    0.00068
 -10.42645 1525.15784   -0.05398   -0.02780    0.00014
  -9.92645 1525.15784    0.01400   -0.00349   -0.00016
  -9.42645 1525.15784    0.00352    0.01027   -0.00014
  -8.92645 1525.15784   -0.00932    0.01246    0.00033
  -8.42645 1525.15784    0.00267    0.00585    0.00119
  -7.92645 1525.15784   -0.00576   -0.01712    0.00143
  -7.42645 1525.15784    0.04258    0.00975    0.00064
  -6.92645 1525.15784    0.05096    0.01199   -0.00041
  -6.42645 1525.15784    0.00492    0.02040   -0.00093
  -5.92645 1525.15784   -0.00851   -0.00707   -0.00011
  -5.42645 1525.15784    0.04936    0.01500    0.00179
  -4.92645 1525.15784    0.02989    0.00640    0.00280
  -4.42645 1525.15784    0.02088    0.03085    0.00126
  -3.92645 1525.15784    0.05210    0.00633   -0.00362
  -3.42645 1525.15784    0.02151   -0.02562   -0.01216
  -2.92645 1525.15784   -0.01105   -0.02870   -0.02208
  -2.42645 1525.15784    0.01737    0.00519   -0.02862
  -1.92645 1525.15784    0.00388   -0.06188   -0.02891
  -1.42645 1525.15784    0.11638   -0.03632   -0.02302
  -0.92645 1525.15784    0.13815   -0.02916   -0.01320
  -0.42645 1525.15784    0.21247   -0.01359   -0.00263
   0.07355 1525.15784    0.22257   -0.00037    0.00559
   0.57355 1525.15784    0.18883    0.00874    0.00943
   1.07355 1525.15784    0.15007    0.01145    0.00914
   1.57355 1525.15784    0.09632    0.00614    0.00656
   2.07355 1525.15784    0.05682    0.00734    0.00371
   2.57355 1525.15784    0.02098    0.00008    0.00170
   3.07355 1525.15784    0.01111    0.00202    0.00063
   3.57355 1525.15784    0.00418    0.00011    0.00020
   4.07355 1525.15784    0.00020   -0.00001    0.00005
   4.57355 1525.15784    0.00107   -0.00005    0.00001
   5.07355 1525.15784    0.00001   -0.00010    0.00000
   5.57355 1525.15784   -0.00006    0.00006    0.00000
   6.07355 1525.15784    0.00007    0.00004   -0.00000
   6.57355 1525.15784    0.00008   -0.00005   -0.00000
   7.07355 1525.15784   -0.00017    0.00000   -0.00000
   7.57355 1525.15784   -0.00001    0.00000   -0.00000
   8.07355 1525.15784    0.00007   -0.00008    0.00000
   8.57355 1525.15784   -0.00009   -0.00003    0.00000
   9.07355 1525.15784    0.00011   -0.00005    0.00000
   9.57355 1525.15784   -0.00003   -0.00000   -0.00000
  10.07355 1525.15784   -0.00005   -0.00001   -0.00000
  10.57355 1525.15784    0.00035    0.00007   -0.00000
  11.07355 1525.15784   -0.00037   -0.00002    0.00000
  11.57355 1525.15784   -0.00016    0.00006    0.00000
  12.07355 1525.15784    0.00039    0.00006    0.00000
  12.57355 1525.15784    0.00014    0.00003   -0.00000
  13.07355 1525.15784   -0.00014   -0.00004   -0.00000
  13.57355 1525.15784   -0.00013    0.00002   -0.00000
  14.07355 1525.15784    0.00019    0.00008    0.00000
  14.57355 1525.15784   -0.00006   -0.00001    0.00000
  15.07355 1525.15784    0.00008   -0.00001    0.00000
  15.57355 1525.15784    0.00018   -0.00001    0.00000
  16.07355 1525.15784   -0.00010   -0.00000   -0.00000
  16.57355 1525.15784    0.00017    0.00003   -0.00000
 -12.92645 1526.20023   -0.03365    0.00885   -0.00140
 -12.42645 1526.20023    0.02098    0.00435   -0.00090
 -11.92645 1526.20023   -0.00483   -0.00822    0.00001
 -11.42645 1526.20023    0.02505    0.01596    0.00076
 -10.92645 1526.20023   -0.02218   -0.02432    0.00068
 -10.42645 1526.20023   -0.05369   -0.02803    0.00015
  -9.92645 1526.20023    0.01412   -0.00252   -0.00015
  -9.42645 1526.20023    0.00584    0.01109   -0.00013
  -8.92645 1526.20023   -0.00200    0.01376    0.00034
  -8.42645 1526.20023    0.00739    0.00691    0.00120
  -7.92645 1526.20023   -0.00576   -0.01855    0.00144
  -7.42645 1526.20023    0.03745    0.01037    0.00065
  -6.92645 1526.20023    0.04402    0.01006   -0.00042
  -6.42645 1526.20023    0.00733    0.01958   -0.00094
  -5.92645 1526.20023   -0.00944   -0.00539   -0.00010
  -5.42645 1526.20023    0.04736    0.01233    0.00183
  -4.92645 1526.20023    0.03172    0.00518    0.00287
  -4.42645 1526.20023    0.02155    0.03123    0.00133
  -3.92645 1526.20023    0.04990    0.00727   -0.00358
  -3.42645 1526.20023    0.01864   -0.02761   -0.01220
  -2.92645 1526.20023   -0.01239   -0.03165   -0.02219
  -2.42645 1526.20023    0.01758    0.00372   -0.02875
  -1.92645 1526.20023    0.00306   -0.06251   -0.02898
  -1.42645 1526.20023    0.11549   -0.03756   -0.02298
  -0.92645 1526.20023    0.14115   -0.02989   -0.01304
  -0.42645 1526.20023    0.21494   -0.01310   -0.00240
   0.07355 1526.20023    0.22284   -0.00060    0.00582
   0.57355 1526.20023    0.18835    0.00798    0.00960
   1.07355 1526.20023    0.15055    0.01145    0.00924
   1.57355 1526.20023    0.09557    0.00559    0.00661
   2.07355 1526.20023    0.05753    0.00695    0.00373
   2.57355 1526.20023    0.02137    0.00022    0.00170
   3.07355 1526.20023    0.01092    0.00196    0.00063
   3.57355 1526.20023    0.00433    0.00014    0.00020
   4.07355 1526.20023    0.00021    0.00001    0.00005
   4.57355 1526.20023    0.00099   -0.00005    0.00001
   5.07355 1526.20023    0.00002   -0.00010    0.00000
   5.57355 1526.20023   -0.00005    0.00006    0.00000
   6.07355 1526.20023    0.00008    0.00004   -0.00000
   6.57355 1526.20023    0.00009   -0.00005   -0.00000
   7.07355 1526.20023   -0.00015    0.00001   -0.00000
   7.57355 1526.20023    0.00002    0.00000   -0.00000
   8.07355 1526.20023    0.00006   -0.00008    0.00000
   8.57355 1526.20023   -0.00010   -0.00003    0.00000
   9.07355 1526.20023    0.00011   -0.00004    0.00000
   9.57355 1526.20023   -0.00004    0.00000   -0.00000
  10.07355 1526.20023   -0.00004   -0.00001   -0.00000
  10.57355 1526.20023    0.00035    0.00007   -0.00000
  11.07355 1526.20023   -0.00035   -0.00002    0.00000
  11.57355 1526.20023   -0.00015    0.00006    0.00000
  12.07355 1526.20023    0.00038    0.00007    0.00000
  12.57355 1526.20023    0.00012    0.00003   -0.00000
  13.07355 1526.20023   -0.00015   -0.00004   -0.00000
  13.57355 1526.20023   -0.00011    0.00002   -0.00000
  14.07355 1526.20023    0.00019    0.00007    0.00000
  14.57355 1526.20023   -0.00008   -0.00001    0.00000
  15.07355 1526.20023    0.00008   -0.00001    0.00000
  15.57355 1526.20023    0.00020   -0.00001    0.00000
  16.07355 1526.20023   -0.00010    0.00000   -0.00000
  16.57355 1526.20023    0.00013    0.00003   -0.00000
 -12.92645 1527.24262   -0.03752    0.00679   -0.00141
 -12.42645 1527.24262    0.02604    0.00582   -0.00090
 -11.92645 1527.24262   -0.00294   -0.00831    0.00001
 -11.42645 1527.24262    0.01754    0.01320    0.00076
 -10.92645 1527.24262   -0.02349   -0.02388    0.00068
 -10.42645 1527.24262   -0.05347   -0.02835    0.00015
  -9.92645 1527.24262    0.01451   -0.00133   -0.00014
  -9.42645 1527.24262    0.00772    0.01168   -0.00012
  -8.92645 1527.24262    0.00550    0.01477    0.00035
  -8.42645 1527.24262    0.01196    0.00784    0.00121
  -7.92645 1527.24262   -0.00601   -0.01971    0.00146
  -7.42645 1527.24262    0.03209    0.01077    0.00065
  -6.92645 1527.24262    0.03637    0.00779   -0.00043
  -6.42645 1527.24262    0.00967    0.01875   -0.00094
  -5.92645 1527.24262   -0.01001   -0.00388   -0.00008
  -5.42645 1527.24262    0.04389    0.00918    0.00188
  -4.92645 1527.24262    0.03391    0.00430    0.00294
  -4.42645 1527.24262    0.02315    0.03117    0.00140
  -3.92645 1527.24262    0.04714    0.00810   -0.00355
  -3.42645 1527.24262    0.01579   -0.02950   -0.01224
  -2.92645 1527.24262   -0.01355   -0.03453   -0.02231
  -2.42645 1527.24262    0.01706    0.00199   -0.02889
  -1.92645 1527.24262    0.00295   -0.06319   -0.02906
  -1.42645 1527.24262    0.11419   -0.03889   -0.02293
  -0.92645 1527.24262    0.14362   -0.03079   -0.01287
  -0.42645 1527.24262    0.21732   -0.01288   -0.00216
   0.07355 1527.24262    0.22289   -0.00101    0.00605
   0.57355 1527.24262    0.18833    0.00733    0.00978
   1.07355 1527.24262    0.15124    0.01158    0.00935
   1.57355 1527.24262    0.09492    0.00502    0.00666
   2.07355 1527.24262    0.05816    0.00653    0.00375
   2.57355 1527.24262    0.02174    0.00040    0.00171
   3.07355 1527.24262    0.01070    0.00188    0.00063
   3.57355 1527.24262    0.00447    0.00018    0.00020
   4.07355 1527.24262    0.00023    0.00003    0.00005
   4.57355 1527.24262    0.00092   -0.00006    0.00001
   5.07355 1527.24262    0.00003   -0.00011    0.00000
   5.57355 1527.24262   -0.00004    0.00007    0.00000
   6.07355 1527.24262    0.00008    0.00004   -0.00000
   6.57355 1527.24262    0.00009   -0.00004   -0.00000
   7.07355 1527.24262   -0.00012    0.00001   -0.00000
   7.57355 1527.24262    0.00004   -0.00000   -0.00000
   8.07355 1527.24262    0.00005   -0.00008    0.00000
   8.57355 1527.24262   -0.00010   -0.00003    0.00000
   9.07355 1527.24262    0.00011   -0.00004    0.00000
   9.57355 1527.24262   -0.00005    0.00000   -0.00000
  10.07355 1527.24262   -0.00004   -0.00000   -0.00000
  10.57355 1527.24262    0.00035    0.00007   -0.00000
  11.07355 1527.24262   -0.00032   -0.00002    0.00000
  11.57355 1527.24262   -0.00014    0.00006    0.00000
  12.07355 1527.24262    0.00036    0.00007    0.00000
  12.57355 1527.24262    0.00009    0.00003   -0.00000
  13.07355 1527.24262   -0.00015   -0.00004   -0.00000
  13.57355 1527.24262   -0.00009    0.00001   -0.00000
  14.07355 1527.24262    0.00019    0.00007    0.00000
  14.57355 1527.24262   -0.00009   -0.00000    0.00000
  15.07355 1527.24262    0.00008   -0.00000    0.00000
  15.57355 1527.24262    0.00021   -0.00000    0.00000
  16.07355 1527.24262   -0.00011    0.00001   -0.00000
  16.57355 1527.24262    0.00010    0.00003   -0.00000
 -12.92645 1528.28500   -0.04156    0.00490   -0.00143
 -12.42645 1528.28500    0.03180    0.00776   -0.00091
 -11.92645 1528.28500   -0.00081   -0.00853    0.00001
 -11.42645 1528.28500    0.00960    0.01031    0.00075
 -10.92645 1528.28500   -0.02494   -0.02333    0.00068
 -10.42645 1528.28500   -0.05332   -0.02878    0.00016
  -9.92645 1528.28500    0.01502   -0.00001   -0.00013
  -9.42645 1528.28500    0.00906    0.01198   -0.00011
  -8.92645 1528.28500    0.01286    0.01552    0.00035
  -8.42645 1528.28500    0.01652    0.00868    0.00122
  -7.92645 1528.28500   -0.00641   -0.02060    0.00147
  -7.42645 1528.28500    0.02638    0.01093    0.00065
  -6.92645 1528.28500    0.02849    0.00531   -0.00043
  -6.42645 1528.28500    0.01191    0.01794   -0.00094
  -5.92645 1528.28500   -0.01038   -0.00272   -0.00006
  -5.42645 1528.28500    0.03914    0.00568    0.00193
  -4.92645 1528.28500    0.03620    0.00378    0.00302
  -4.42645 1528.28500    0.02562    0.03060    0.00147
  -3.92645 1528.28500    0.04413    0.00888   -0.00351
  -3.42645 1528.28500    0.01274   -0.03131   -0.01228
  -2.92645 1528.28500   -0.01461   -0.03740   -0.02244
  -2.42645 1528.28500    0.01597    0.00006   -0.02905
  -1.92645 1528.28500    0.00343   -0.06392   -0.02915
  -1.42645 1528.28500    0.11266   -0.04022   -0.02290
  -0.92645 1528.28500    0.14548   -0.03186   -0.01271
  -0.42645 1528.28500    0.21951   -0.01302   -0.00191
   0.07355 1528.28500    0.22278   -0.00156    0.00630
   0.57355 1528.28500    0.18877    0.00683    0.00997
   1.07355 1528.28500    0.15221    0.01183    0.00947
   1.57355 1528.28500    0.09443    0.00445    0.00672
   2.07355 1528.28500    0.05870    0.00607    0.00378
   2.57355 1528.28500    0.02210    0.00060    0.00172
   3.07355 1528.28500    0.01044    0.00178    0.00063
   3.57355 1528.28500    0.00461    0.00021    0.00020
   4.07355 1528.28500    0.00026    0.00004    0.00005
   4.57355 1528.28500    0.00084   -0.00006    0.00001
   5.07355 1528.28500    0.00005   -0.00011    0.00000
   5.57355 1528.28500   -0.00003    0.00007    0.00000
   6.07355 1528.28500    0.00008    0.00004   -0.00000
   6.57355 1528.28500    0.00010   -0.00004   -0.00000
   7.07355 1528.28500   -0.00009    0.00001   -0.00000
   7.57355 1528.28500    0.00006   -0.00000   -0.00000
   8.07355 1528.28500    0.00004   -0.00008    0.00000
   8.57355 1528.28500   -0.00010   -0.00003    0.00000
   9.07355 1528.28500    0.00011   -0.00004    0.00000
   9.57355 1528.28500   -0.00006    0.00001   -0.00000
  10.07355 1528.28500   -0.00004    0.00000   -0.00000
  10.57355 1528.28500    0.00034    0.00007   -0.00000
  11.07355 1528.28500   -0.00029   -0.00002    0.00000
  11.57355 1528.28500   -0.00012    0.00006    0.00000
  12.07355 1528.28500    0.00034    0.00007    0.00000
  12.57355 1528.28500    0.00006    0.00004   -0.00000
  13.07355 1528.28500   -0.00016   -0.00004   -0.00000
  13.57355 1528.28500   -0.00007    0.00000   -0.00000
  14.07355 1528.28500    0.00019    0.00007    0.00000
  14.57355 1528.28500   -0.00010    0.00000    0.00000
  15.07355 1528.28500    0.00008   -0.00000    0.00000
  15.57355 1528.28500    0.00023    0.00000    0.00000
  16.07355 1528.28500   -0.00011    0.00001   -0.00000
  16.57355 1528.28500    0.00006    0.00003   -0.00000
 -12.92645 1529.32739   -0.04588    0.00323   -0.00145
 -12.42645 1529.32739    0.03807    0.01013   -0.00091
 -11.92645 1529.32739    0.00153   -0.00889    0.00001
 -11.42645 1529.32739    0.00150    0.00741    0.00075
 -10.92645 1529.32739   -0.02671   -0.02276    0.00068
 -10.42645 1529.32739   -0.05321   -0.02930    0.00016
  -9.92645 1529.32739    0.01558    0.00138   -0.00012
  -9.42645 1529.32739    0.00968    0.01196   -0.00010
  -8.92645 1529.32739    0.01981    0.01595    0.00036
  -8.42645 1529.32739    0.02098    0.00939    0.00123
  -7.92645 1529.32739   -0.00678   -0.02112    0.00149
  -7.42645 1529.32739    0.02045    0.01082    0.00066
  -6.92645 1529.32739    0.02071    0.00277   -0.00044
  -6.42645 1529.32739    0.01400    0.01718   -0.00095
  -5.92645 1529.32739   -0.01053   -0.00202   -0.00005
  -5.42645 1529.32739    0.03336    0.00202    0.00198
  -4.92645 1529.32739    0.03822    0.00355    0.00310
  -4.42645 1529.32739    0.02879    0.02949    0.00155
  -3.92645 1529.32739    0.04112    0.00971   -0.00348
  -3.42645 1529.32739    0.00947   -0.03309   -0.01233
  -2.92645 1529.32739   -0.01558   -0.04028   -0.02259
  -2.42645 1529.32739    0.01433   -0.00203   -0.02922
  -1.92645 1529.32739    0.00452   -0.06470   -0.02926
  -1.42645 1529.32739    0.11100   -0.04148   -0.02287
  -0.92645 1529.32739    0.14673   -0.03312   -0.01255
  -0.42645 1529.32739    0.22167   -0.01350   -0.00167
   0.07355 1529.32739    0.22249   -0.00226    0.00655
   0.57355 1529.32739    0.18963    0.00649    0.01017
   1.07355 1529.32739    0.15346    0.01218    0.00959
   1.57355 1529.32739    0.09419    0.00390    0.00678
   2.07355 1529.32739    0.05914    0.00559    0.00380
   2.57355 1529.32739    0.02244    0.00081    0.00173
   3.07355 1529.32739    0.01015    0.00166    0.00064
   3.57355 1529.32739    0.00473    0.00023    0.00020
   4.07355 1529.32739    0.00030    0.00005    0.00005
   4.57355 1529.32739    0.00075   -0.00007    0.00001
   5.07355 1529.32739    0.00007   -0.00011    0.00000
   5.57355 1529.32739   -0.00003    0.00007    0.00000
   6.07355 1529.32739    0.00008    0.00004   -0.00000
   6.57355 1529.32739    0.00010   -0.00003   -0.00000
   7.07355 1529.32739   -0.00007    0.00002   -0.00000
   7.57355 1529.32739    0.00008   -0.00001   -0.00000
   8.07355 1529.32739    0.00003   -0.00009    0.00000
   8.57355 1529.32739   -0.00009   -0.00003    0.00000
   9.07355 1529.32739    0.00011   -0.00004    0.00000
   9.57355 1529.32739   -0.00007    0.00001   -0.00000
  10.07355 1529.32739   -0.00004    0.00001   -0.00000
  10.57355 1529.32739    0.00032    0.00007   -0.00000
  11.07355 1529.32739   -0.00026   -0.00002    0.00000
  11.57355 1529.32739   -0.00010    0.00006    0.00000
  12.07355 1529.32739    0.00032    0.00007    0.00000
  12.57355 1529.32739    0.00003    0.00004   -0.00000
  13.07355 1529.32739   -0.00017   -0.00004   -0.00000
  13.57355 1529.32739   -0.00005   -0.00000   -0.00000
  14.07355 1529.32739    0.00019    0.00006    0.00000
  14.57355 1529.32739   -0.00011    0.00001    0.00000
  15.07355 1529.32739    0.00007   -0.00000    0.00000
  15.57355 1529.32739    0.00024    0.00000    0.00000
  16.07355 1529.32739   -0.00012    0.00002   -0.00000
  16.57355 1529.32739    0.00002    0.00003   -0.00000
 -12.92645 1530.36978   -0.05047    0.00179   -0.00147
 -12.42645 1530.36978    0.04460    0.01286   -0.00092
 -11.92645 1530.36978    0.00409   -0.00937    0.00001
 -11.42645 1530.36978   -0.00648    0.00462    0.00075
 -10.92645 1530.36978   -0.02892   -0.02222    0.00067
 -10.42645 1530.36978   -0.05324   -0.02998    0.00017
  -9.92645 1530.36978    0.01623    0.00277   -0.00010
  -9.42645 1530.36978    0.00952    0.01163   -0.00009
  -8.92645 1530.36978    0.02615    0.01605    0.00037
  -8.42645 1530.36978    0.02528    0.00992    0.00124
  -7.92645 1530.36978   -0.00709   -0.02122    0.00150
  -7.42645 1530.36978    0.01440    0.01045    0.00066
  -6.92645 1530.36978    0.01309    0.00019   -0.00045
  -6.42645 1530.36978    0.01592    0.01648   -0.00095
  -5.92645 1530.36978   -0.01039   -0.00173   -0.00003
  -5.42645 1530.36978    0.02667   -0.00169    0.00203
  -4.92645 1530.36978    0.03992    0.00351    0.00318
  -4.42645 1530.36978    0.03250    0.02791    0.00162
  -3.92645 1530.36978    0.03815    0.01063   -0.00344
  -3.42645 1530.36978    0.00626   -0.03477   -0.01239
  -2.92645 1530.36978   -0.01635   -0.04311   -0.02274
  -2.42645 1530.36978    0.01206   -0.00426   -0.02941
  -1.92645 1530.36978    0.00617   -0.06548   -0.02938
  -1.42645 1530.36978    0.10914   -0.04272   -0.02286
  -0.92645 1530.36978    0.14739   -0.03458   -0.01239
  -0.42645 1530.36978    0.22391   -0.01427   -0.00142
   0.07355 1530.36978    0.22205   -0.00312    0.00681
   0.57355 1530.36978    0.19090    0.00631    0.01037
   1.07355 1530.36978    0.15497    0.01264    0.00972
   1.57355 1530.36978    0.09426    0.00338    0.00685
   2.07355 1530.36978    0.05947    0.00510    0.00383
   2.57355 1530.36978    0.02276    0.00103    0.00174
   3.07355 1530.36978    0.00985    0.00154    0.00064
   3.57355 1530.36978    0.00484    0.00027    0.00020
   4.07355 1530.36978    0.00034    0.00006    0.00005
   4.57355 1530.36978    0.00067   -0.00008    0.00001
   5.07355 1530.36978    0.00010   -0.00011    0.00000
   5.57355 1530.36978   -0.00002    0.00007    0.00000
   6.07355 1530.36978    0.00008    0.00003   -0.00000
   6.57355 1530.36978    0.00010   -0.00002   -0.00000
   7.07355 1530.36978   -0.00004    0.00002   -0.00000
   7.57355 1530.36978    0.00010   -0.00001   -0.00000
   8.07355 1530.36978    0.00003   -0.00009    0.00000
   8.57355 1530.36978   -0.00009   -0.00003    0.00000
   9.07355 1530.36978    0.00010   -0.00003    0.00000
   9.57355 1530.36978   -0.00007    0.00002   -0.00000
  10.07355 1530.36978   -0.00005    0.00001   -0.00000
  10.57355 1530.36978    0.00030    0.00006   -0.00000
  11.07355 1530.36978   -0.00023   -0.00002    0.00000
  11.57355 1530.36978   -0.00008    0.00006    0.00000
  12.07355 1530.36978    0.00029    0.00007    0.00000
  12.57355 1530.36978    0.00000    0.00004   -0.00000
  13.07355 1530.36978   -0.00017   -0.00004   -0.00000
  13.57355 1530.36978   -0.00003   -0.00001   -0.00000
  14.07355 1530.36978    0.00019    0.00005    0.00000
  14.57355 1530.36978   -0.00012    0.00002    0.00000
  15.07355 1530.36978    0.00007    0.00000    0.00000
  15.57355 1530.36978    0.00026    0.00001    0.00000
  16.07355 1530.36978   -0.00013    0.00002   -0.00000
  16.57355 1530.36978   -0.00002    0.00003   -0.00000
 -12.92645 1531.41217   -0.05551    0.00056   -0.00149
 -12.42645 1531.41217    0.05117    0.01582   -0.00093
 -11.92645 1531.41217    0.00684   -0.00998    0.00001
 -11.42645 1531.41217   -0.01428    0.00202    0.00075
 -10.92645 1531.41217   -0.03133   -0.02166    0.00067
 -10.42645 1531.41217   -0.05351   -0.03091    0.00018
  -9.92645 1531.41217    0.01694    0.00414   -0.00009
  -9.42645 1531.41217    0.00863    0.01099   -0.00007
  -8.92645 1531.41217    0.03173    0.01581    0.00038
  -8.42645 1531.41217    0.02932    0.01019    0.00125
  -7.92645 1531.41217   -0.00748   -0.02095    0.00152
  -7.42645 1531.41217    0.00845    0.00986    0.00067
  -6.92645 1531.41217    0.00579   -0.00238   -0.00046
  -6.42645 1531.41217    0.01755    0.01583   -0.00096
  -5.92645 1531.41217   -0.00993   -0.00181   -0.00002
  -5.42645 1531.41217    0.01939   -0.00525    0.00209
  -4.92645 1531.41217    0.04127    0.00367    0.00326
  -4.42645 1531.41217    0.03662    0.02589    0.00170
  -3.92645 1531.41217    0.03517    0.01156   -0.00341
  -3.42645 1531.41217    0.00310   -0.03636   -0.01245
  -2.92645 1531.41217   -0.01677   -0.04577   -0.02291
  -2.42645 1531.41217    0.00934   -0.00665   -0.02960
  -1.92645 1531.41217    0.00822   -0.06627   -0.02950
  -1.42645 1531.41217    0.10703   -0.04402   -0.02284
  -0.92645 1531.41217    0.14751   -0.03622   -0.01223
  -0.42645 1531.41217    0.22612   -0.01533   -0.00117
   0.07355 1531.41217    0.22155   -0.00412    0.00707
   0.57355 1531.41217    0.19260    0.00627    0.01058
   1.07355 1531.41217    0.15675    0.01318    0.00986
   1.57355 1531.41217    0.09464    0.00291    0.00692
   2.07355 1531.41217    0.05968    0.00459    0.00386
   2.57355 1531.41217    0.02306    0.00126    0.00175
   3.07355 1531.41217    0.00955    0.00142    0.00064
   3.57355 1531.41217    0.00494    0.00030    0.00020
   4.07355 1531.41217    0.00038    0.00006    0.00005
   4.57355 1531.41217    0.00058   -0.00008    0.00001
   5.07355 1531.41217    0.00014   -0.00011    0.00000
   5.57355 1531.41217   -0.00001    0.00008   -0.00000
   6.07355 1531.41217    0.00007    0.00003   -0.00000
   6.57355 1531.41217    0.00011   -0.00002   -0.00000
   7.07355 1531.41217   -0.00002    0.00003   -0.00000
   7.57355 1531.41217    0.00012   -0.00002   -0.00000
   8.07355 1531.41217    0.00003   -0.00009    0.00000
   8.57355 1531.41217   -0.00008   -0.00003    0.00000
   9.07355 1531.41217    0.00010   -0.00003    0.00000
   9.57355 1531.41217   -0.00007    0.00003   -0.00000
  10.07355 1531.41217   -0.00005    0.00001   -0.00000
  10.57355 1531.41217    0.00027    0.00005   -0.00000
  11.07355 1531.41217   -0.00020   -0.00002    0.00000
  11.57355 1531.41217   -0.00006    0.00005    0.00000
  12.07355 1531.41217    0.00027    0.00006    0.00000
  12.57355 1531.41217   -0.00003    0.00004   -0.00000
  13.07355 1531.41217   -0.00018   -0.00004   -0.00000
  13.57355 1531.41217   -0.00000   -0.00002   -0.00000
  14.07355 1531.41217    0.00018    0.00005    0.00000
  14.57355 1531.41217   -0.00013    0.00002    0.00000
  15.07355 1531.41217    0.00007    0.00000    0.00000
  15.57355 1531.41217    0.00027    0.00001    0.00000
  16.07355 1531.41217   -0.00014    0.00002   -0.00000
  16.57355 1531.41217   -0.00005    0.00003   -0.00000
 -12.92645 1532.45456   -0.06144   -0.00046   -0.00151
 -12.42645 1532.45456    0.05741    0.01892   -0.00094
 -11.92645 1532.45456    0.00971   -0.01074    0.00002
 -11.42645 1532.45456   -0.02173   -0.00037    0.00075
 -10.92645 1532.45456   -0.03378   -0.02108    0.00067
 -10.42645 1532.45456   -0.05399   -0.03203    0.00018
  -9.92645 1532.45456    0.01765    0.00547   -0.00008
  -9.42645 1532.45456    0.00713    0.01013   -0.00006
  -8.92645 1532.45456    0.03646    0.01518    0.00038
  -8.42645 1532.45456    0.03290    0.01014    0.00127
  -7.92645 1532.45456   -0.00805   -0.02041    0.00154
  -7.42645 1532.45456    0.00285    0.00905    0.00067
  -6.92645 1532.45456   -0.00102   -0.00483   -0.00047
  -6.42645 1532.45456    0.01880    0.01529   -0.00097
  -5.92645 1532.45456   -0.00907   -0.00218   -0.00000
  -5.42645 1532.45456    0.01180   -0.00853    0.00214
  -4.92645 1532.45456    0.04227    0.00408    0.00334
  -4.42645 1532.45456    0.04094    0.02344    0.00178
  -3.92645 1532.45456    0.03222    0.01244   -0.00337
  -3.42645 1532.45456   -0.00009   -0.03790   -0.01251
  -2.92645 1532.45456   -0.01663   -0.04815   -0.02308
  -2.42645 1532.45456    0.00636   -0.00924   -0.02981
  -1.92645 1532.45456    0.01039   -0.06701   -0.02964
  -1.42645 1532.45456    0.10471   -0.04535   -0.02284
  -0.92645 1532.45456    0.14718   -0.03808   -0.01207
  -0.42645 1532.45456    0.22824   -0.01666   -0.00092
   0.07355 1532.45456    0.22110   -0.00521    0.00734
   0.57355 1532.45456    0.19470    0.00635    0.01079
   1.07355 1532.45456    0.15878    0.01378    0.00999
   1.57355 1532.45456    0.09531    0.00250    0.00699
   2.07355 1532.45456    0.05979    0.00410    0.00389
   2.57355 1532.45456    0.02335    0.00149    0.00176
   3.07355 1532.45456    0.00925    0.00130    0.00064
   3.57355 1532.45456    0.00503    0.00034    0.00020
   4.07355 1532.45456    0.00043    0.00005    0.00005
   4.57355 1532.45456    0.00049   -0.00009    0.00001
   5.07355 1532.45456    0.00017   -0.00011    0.00000
   5.57355 1532.45456   -0.00000    0.00008   -0.00000
   6.07355 1532.45456    0.00006    0.00003   -0.00000
   6.57355 1532.45456    0.00011   -0.00001   -0.00000
   7.07355 1532.45456    0.00000    0.00003   -0.00000
   7.57355 1532.45456    0.00014   -0.00002   -0.00000
   8.07355 1532.45456    0.00002   -0.00009    0.00000
   8.57355 1532.45456   -0.00008   -0.00003    0.00000
   9.07355 1532.45456    0.00009   -0.00003    0.00000
   9.57355 1532.45456   -0.00007    0.00003   -0.00000
  10.07355 1532.45456   -0.00005    0.00002   -0.00000
  10.57355 1532.45456    0.00024    0.00005   -0.00000
  11.07355 1532.45456   -0.00017   -0.00002    0.00000
  11.57355 1532.45456   -0.00004    0.00005    0.00000
  12.07355 1532.45456    0.00024    0.00006    0.00000
  12.57355 1532.45456   -0.00006    0.00004   -0.00000
  13.07355 1532.45456   -0.00018   -0.00003   -0.00000
  13.57355 1532.45456    0.00002   -0.00002   -0.00000
  14.07355 1532.45456    0.00018    0.00004    0.00000
  14.57355 1532.45456   -0.00014    0.00002    0.00000
  15.07355 1532.45456    0.00007    0.00000    0.00000
  15.57355 1532.45456    0.00027    0.00001    0.00000
  16.07355 1532.45456   -0.00015    0.00002   -0.00000
  16.57355 1532.45456   -0.00009    0.00002   -0.00000
 -12.92645 1533.49694   -0.06831   -0.00125   -0.00154
 -12.42645 1533.49694    0.06302    0.02203   -0.00094
 -11.92645 1533.49694    0.01256   -0.01166    0.00002
 -11.42645 1533.49694   -0.02867   -0.00250    0.00075
 -10.92645 1533.49694   -0.03626   -0.02058    0.00067
 -10.42645 1533.49694   -0.05456   -0.03320    0.00019
  -9.92645 1533.49694    0.01827    0.00671   -0.00007
  -9.42645 1533.49694    0.00523    0.00910   -0.00005
  -8.92645 1533.49694    0.04037    0.01418    0.00039
  -8.42645 1533.49694    0.03585    0.00979    0.00128
  -7.92645 1533.49694   -0.00892   -0.01967    0.00156
  -7.42645 1533.49694   -0.00223    0.00802    0.00068
  -6.92645 1533.49694   -0.00709   -0.00703   -0.00047
  -6.42645 1533.49694    0.01981    0.01494   -0.00098
  -5.92645 1533.49694   -0.00789   -0.00279    0.00001
  -5.42645 1533.49694    0.00412   -0.01148    0.00219
  -4.92645 1533.49694    0.04297    0.00480    0.00342
  -4.42645 1533.49694    0.04530    0.02067    0.00186
  -3.92645 1533.49694    0.02954    0.01328   -0.00334
  -3.42645 1533.49694   -0.00348   -0.03947   -0.01258
  -2.92645 1533.49694   -0.01584   -0.05020   -0.02325
  -2.42645 1533.49694    0.00331   -0.01207   -0.03002
  -1.92645 1533.49694    0.01239   -0.06764   -0.02979
  -1.42645 1533.49694    0.10226   -0.04665   -0.02284
  -0.92645 1533.49694    0.14654   -0.04019   -0.01192
  -0.42645 1533.49694    0.23023   -0.01820   -0.00067
   0.07355 1533.49694    0.22071   -0.00645    0.00760
   0.57355 1533.49694    0.19712    0.00652    0.01100
   1.07355 1533.49694    0.16105    0.01438    0.01013
   1.57355 1533.49694    0.09626    0.00218    0.00707
   2.07355 1533.49694    0.05978    0.00361    0.00393
   2.57355 1533.49694    0.02364    0.00172    0.00177
   3.07355 1533.49694    0.00895    0.00119    0.00065
   3.57355 1533.49694    0.00512    0.00038    0.00020
   4.07355 1533.49694    0.00048    0.00004    0.00005
   4.57355 1533.49694    0.00041   -0.00009    0.00001
   5.07355 1533.49694    0.00021   -0.00010    0.00000
   5.57355 1533.49694    0.00001    0.00008   -0.00000
   6.07355 1533.49694    0.00005    0.00003   -0.00000
   6.57355 1533.49694    0.00010   -0.00000   -0.00000
   7.07355 1533.49694    0.00002    0.00003   -0.00000
   7.57355 1533.49694    0.00017   -0.00002   -0.00000
   8.07355 1533.49694    0.00002   -0.00009    0.00000
   8.57355 1533.49694   -0.00008   -0.00003    0.00000
   9.07355 1533.49694    0.00008   -0.00002    0.00000
   9.57355 1533.49694   -0.00007    0.00004   -0.00000
  10.07355 1533.49694   -0.00005    0.00002   -0.00000
  10.57355 1533.49694    0.00020    0.00004   -0.00000
  11.07355 1533.49694   -0.00014   -0.00002    0.00000
  11.57355 1533.49694   -0.00002    0.00004    0.00000
  12.07355 1533.49694    0.00022    0.00005    0.00000
  12.57355 1533.49694   -0.00010    0.00004   -0.00000
  13.07355 1533.49694   -0.00017   -0.00003   -0.00000
  13.57355 1533.49694    0.00004   -0.00003   -0.00000
  14.07355 1533.49694    0.00017    0.00003    0.00000
  14.57355 1533.49694   -0.00015    0.00002    0.00000
  15.07355 1533.49694    0.00007    0.00000    0.00000
  15.57355 1533.49694    0.00028    0.00001    0.00000
  16.07355 1533.49694   -0.00017    0.00003   -0.00000
  16.57355 1533.49694   -0.00012    0.00002   -0.00000
 -12.92645 1534.53933   -0.07574   -0.00184   -0.00156
 -12.42645 1534.53933    0.06787    0.02504   -0.00095
 -11.92645 1534.53933    0.01509   -0.01272    0.00002
 -11.42645 1534.53933   -0.03500   -0.00427    0.00075
 -10.92645 1534.53933   -0.03874   -0.02026    0.00067
 -10.42645 1534.53933   -0.05501   -0.03432    0.00019
  -9.92645 1534.53933    0.01855    0.00776   -0.00006
  -9.42645 1534.53933    0.00300    0.00795   -0.00004
  -8.92645 1534.53933    0.04363    0.01287    0.00040
  -8.42645 1534.53933    0.03802    0.00920    0.00130
  -7.92645 1534.53933   -0.01005   -0.01880    0.00157
  -7.42645 1534.53933   -0.00678    0.00675    0.00068
  -6.92645 1534.53933   -0.01237   -0.00887   -0.00048
  -6.42645 1534.53933    0.02070    0.01481   -0.00098
  -5.92645 1534.53933   -0.00655   -0.00369    0.00002
  -5.42645 1534.53933   -0.00342   -0.01409    0.00225
  -4.92645 1534.53933    0.04328    0.00573    0.00350
  -4.42645 1534.53933    0.04968    0.01766    0.00193
  -3.92645 1534.53933    0.02720    0.01409   -0.00331
  -3.42645 1534.53933   -0.00730   -0.04117   -0.01265
  -2.92645 1534.53933   -0.01441   -0.05193   -0.02343
  -2.42645 1534.53933    0.00043   -0.01514   -0.03024
  -1.92645 1534.53933    0.01400   -0.06813   -0.02994
  -1.42645 1534.53933    0.09964   -0.04792   -0.02285
  -0.92645 1534.53933    0.14589   -0.04250   -0.01178
  -0.42645 1534.53933    0.23211   -0.01993   -0.00043
   0.07355 1534.53933    0.22029   -0.00784    0.00786
   0.57355 1534.53933    0.19976    0.00675    0.01121
   1.07355 1534.53933    0.16357    0.01497    0.01027
   1.57355 1534.53933    0.09747    0.00194    0.00715
   2.07355 1534.53933    0.05968    0.00315    0.00396
   2.57355 1534.53933    0.02393    0.00195    0.00179
   3.07355 1534.53933    0.00863    0.00109    0.00065
   3.57355 1534.53933    0.00519    0.00042    0.00020
   4.07355 1534.53933    0.00054    0.00002    0.00005
   4.57355 1534.53933    0.00032   -0.00010    0.00001
   5.07355 1534.53933    0.00024   -0.00010   -0.00000
   5.57355 1534.53933    0.00002    0.00009   -0.00000
   6.07355 1534.53933    0.00004    0.00002   -0.00000
   6.57355 1534.53933    0.00010    0.00001   -0.00000
   7.07355 1534.53933    0.00004    0.00004   -0.00000
   7.57355 1534.53933    0.00019   -0.00003   -0.00000
   8.07355 1534.53933    0.00002   -0.00009   -0.00000
   8.57355 1534.53933   -0.00008   -0.00003    0.00000
   9.07355 1534.53933    0.00007   -0.00002    0.00000
   9.57355 1534.53933   -0.00006    0.00005   -0.00000
  10.07355 1534.53933   -0.00005    0.00002   -0.00000
  10.57355 1534.53933    0.00017    0.00003   -0.00000
  11.07355 1534.53933   -0.00012   -0.00002    0.00000
  11.57355 1534.53933   -0.00001    0.00004    0.00000
  12.07355 1534.53933    0.00019    0.00005    0.00000
  12.57355 1534.53933   -0.00014    0.00003   -0.00000
  13.07355 1534.53933   -0.00017   -0.00003   -0.00000
  13.57355 1534.53933    0.00007   -0.00004   -0.00000
  14.07355 1534.53933    0.00016    0.00002    0.00000
  14.57355 1534.53933   -0.00017    0.00003    0.00000
  15.07355 1534.53933    0.00007    0.00001    0.00000
  15.57355 1534.53933    0.00028    0.00002    0.00000
  16.07355 1534.53933   -0.00018    0.00003   -0.00000
  16.57355 1534.53933   -0.00016    0.00001   -0.00000
 -12.92645 1535.58172   -0.08325   -0.00222   -0.00158
 -12.42645 1535.58172    0.07198    0.02795   -0.00096
 -11.92645 1535.58172    0.01711   -0.01389    0.00002
 -11.42645 1535.58172   -0.04051   -0.00550    0.00075
 -10.92645 1535.58172   -0.04127   -0.02015    0.00067
 -10.42645 1535.58172   -0.05520   -0.03534    0.00020
  -9.92645 1535.58172    0.01832    0.00851   -0.00005
  -9.42645 1535.58172    0.00030    0.00656   -0.00003
  -8.92645 1535.58172    0.04642    0.01131    0.00041
  -8.42645 1535.58172    0.03953    0.00843    0.00131
  -7.92645 1535.58172   -0.01144   -0.01791    0.00159
  -7.42645 1535.58172   -0.01094    0.00524    0.00069
  -6.92645 1535.58172   -0.01688   -0.01028   -0.00049
  -6.42645 1535.58172    0.02166    0.01485   -0.00099
  -5.92645 1535.58172   -0.00517   -0.00488    0.00004
  -5.42645 1535.58172   -0.01070   -0.01628    0.00230
  -4.92645 1535.58172    0.04305    0.00668    0.00358
  -4.42645 1535.58172    0.05409    0.01453    0.00201
  -3.92645 1535.58172    0.02523    0.01488   -0.00328
  -3.42645 1535.58172   -0.01164   -0.04299   -0.01272
  -2.92645 1535.58172   -0.01249   -0.05339   -0.02362
  -2.42645 1535.58172   -0.00215   -0.01840   -0.03046
  -1.92645 1535.58172    0.01519   -0.06846   -0.03010
  -1.42645 1535.58172    0.09681   -0.04917   -0.02288
  -0.92645 1535.58172    0.14554   -0.04494   -0.01165
  -0.42645 1535.58172    0.23377   -0.02191   -0.00020
   0.07355 1535.58172    0.21980   -0.00934    0.00811
   0.57355 1535.58172    0.20258    0.00698    0.01142
   1.07355 1535.58172    0.16627    0.01548    0.01041
   1.57355 1535.58172    0.09893    0.00180    0.00722
   2.07355 1535.58172    0.05951    0.00273    0.00400
   2.57355 1535.58172    0.02424    0.00217    0.00180
   3.07355 1535.58172    0.00830    0.00100    0.00065
   3.57355 1535.58172    0.00525    0.00046    0.00020
   4.07355 1535.58172    0.00059   -0.00001    0.00005
   4.57355 1535.58172    0.00025   -0.00010    0.00001
   5.07355 1535.58172    0.00028   -0.00009   -0.00000
   5.57355 1535.58172    0.00003    0.00009   -0.00000
   6.07355 1535.58172    0.00003    0.00002   -0.00000
   6.57355 1535.58172    0.00009    0.00002   -0.00000
   7.07355 1535.58172    0.00006    0.00004   -0.00000
   7.57355 1535.58172    0.00022   -0.00003   -0.00000
   8.07355 1535.58172    0.00002   -0.00008   -0.00000
   8.57355 1535.58172   -0.00008   -0.00003    0.00000
   9.07355 1535.58172    0.00005   -0.00002    0.00000
   9.57355 1535.58172   -0.00005    0.00005   -0.00000
  10.07355 1535.58172   -0.00005    0.00002   -0.00000
  10.57355 1535.58172    0.00013    0.00002   -0.00000
  11.07355 1535.58172   -0.00010   -0.00003    0.00000
  11.57355 1535.58172    0.00001    0.00003    0.00000
  12.07355 1535.58172    0.00017    0.00004    0.00000
  12.57355 1535.58172   -0.00018    0.00003   -0.00000
  13.07355 1535.58172   -0.00016   -0.00002   -0.00000
  13.57355 1535.58172    0.00009   -0.00004   -0.00000
  14.07355 1535.58172    0.00015    0.00001    0.00000
  14.57355 1535.58172   -0.00018    0.00003    0.00000
  15.07355 1535.58172    0.00007    0.00001    0.00000
  15.57355 1535.58172    0.00028    0.00002    0.00000
  16.07355 1535.58172   -0.00020    0.00003   -0.00000
  16.57355 1535.58172   -0.00018    0.00000   -0.00000
 -12.92645 1536.62411   -0.09068   -0.00249   -0.00161
 -12.42645 1536.62411    0.07539    0.03077   -0.00097
 -11.92645 1536.62411    0.01846   -0.01514    0.00002
 -11.42645 1536.62411   -0.04505   -0.00610    0.00075
 -10.92645 1536.62411   -0.04402   -0.02039    0.00068
 -10.42645 1536.62411   -0.05499   -0.03614    0.00020
  -9.92645 1536.62411    0.01767    0.00901   -0.00004
  -9.42645 1536.62411   -0.00311    0.00486   -0.00002
  -8.92645 1536.62411    0.04885    0.00956    0.00041
  -8.42645 1536.62411    0.04065    0.00755    0.00133
  -7.92645 1536.62411   -0.01318   -0.01715    0.00161
  -7.42645 1536.62411   -0.01491    0.00354    0.00070
  -6.92645 1536.62411   -0.02063   -0.01129   -0.00050
  -6.42645 1536.62411    0.02295    0.01511   -0.00100
  -5.92645 1536.62411   -0.00390   -0.00632    0.00005
  -5.42645 1536.62411   -0.01753   -0.01797    0.00235
  -4.92645 1536.62411    0.04210    0.00750    0.00365
  -4.42645 1536.62411    0.05852    0.01140    0.00208
  -3.92645 1536.62411    0.02381    0.01564   -0.00326
  -3.42645 1536.62411   -0.01664   -0.04490   -0.01280
  -2.92645 1536.62411   -0.01031   -0.05461   -0.02381
  -2.42645 1536.62411   -0.00438   -0.02183   -0.03070
  -1.92645 1536.62411    0.01597   -0.06858   -0.03028
  -1.42645 1536.62411    0.09400   -0.05041   -0.02292
  -0.92645 1536.62411    0.14552   -0.04755   -0.01154
  -0.42645 1536.62411    0.23510   -0.02412    0.00002
   0.07355 1536.62411    0.21935   -0.01095    0.00836
   0.57355 1536.62411    0.20555    0.00716    0.01163
   1.07355 1536.62411    0.16909    0.01591    0.01055
   1.57355 1536.62411    0.10054    0.00173    0.00730
   2.07355 1536.62411    0.05928    0.00235    0.00403
   2.57355 1536.62411    0.02460    0.00239    0.00181
   3.07355 1536.62411    0.00796    0.00091    0.00066
   3.57355 1536.62411    0.00529    0.00050    0.00020
   4.07355 1536.62411    0.00065   -0.00005    0.00005
   4.57355 1536.62411    0.00018   -0.00009    0.00001
   5.07355 1536.62411    0.00031   -0.00008   -0.00000
   5.57355 1536.62411    0.00004    0.00009   -0.00000
   6.07355 1536.62411    0.00001    0.00002   -0.00000
   6.57355 1536.62411    0.00009    0.00002   -0.00000
   7.07355 1536.62411    0.00007    0.00004   -0.00000
   7.57355 1536.62411    0.00024   -0.00003   -0.00000
   8.07355 1536.62411    0.00002   -0.00008   -0.00000
   8.57355 1536.62411   -0.00009   -0.00003    0.00000
   9.07355 1536.62411    0.00004   -0.00002    0.00000
   9.57355 1536.62411   -0.00004    0.00006   -0.00000
  10.07355 1536.62411   -0.00004    0.00002   -0.00000
  10.57355 1536.62411    0.00009    0.00002   -0.00000
  11.07355 1536.62411   -0.00009   -0.00003    0.00000
  11.57355 1536.62411    0.00003    0.00002    0.00000
  12.07355 1536.62411    0.00015    0.00003    0.00000
  12.57355 1536.62411   -0.00022    0.00002   -0.00000
  13.07355 1536.62411   -0.00014   -0.00002   -0.00000
  13.57355 1536.62411    0.00011   -0.00005   -0.00000
  14.07355 1536.62411    0.00015   -0.00000    0.00000
  14.57355 1536.62411   -0.00019    0.00003    0.00000
  15.07355 1536.62411    0.00007    0.00001    0.00000
  15.57355 1536.62411    0.00028    0.00002    0.00000
  16.07355 1536.62411   -0.00021    0.00003   -0.00000
  16.57355 1536.62411   -0.00020   -0.00000   -0.00000
 -12.92645 1537.66649   -0.09802   -0.00281   -0.00163
 -12.42645 1537.66649    0.07815    0.03347   -0.00098
 -11.92645 1537.66649    0.01920   -0.01645    0.00002
 -11.42645 1537.66649   -0.04861   -0.00615    0.00075
 -10.92645 1537.66649   -0.04712   -0.02112    0.00068
 -10.42645 1537.66649   -0.05437   -0.03663    0.00021
  -9.92645 1537.66649    0.01679    0.00931   -0.00003
  -9.42645 1537.66649   -0.00708    0.00284   -0.00001
  -8.92645 1537.66649    0.05059    0.00759    0.00042
  -8.42645 1537.66649    0.04144    0.00660    0.00134
  -7.92645 1537.66649   -0.01523   -0.01669    0.00164
  -7.42645 1537.66649   -0.01879    0.00166    0.00071
  -6.92645 1537.66649   -0.02351   -0.01187   -0.00051
  -6.42645 1537.66649    0.02456    0.01554   -0.00101
  -5.92645 1537.66649   -0.00299   -0.00801    0.00006
  -5.42645 1537.66649   -0.02372   -0.01909    0.00240
  -4.92645 1537.66649    0.04059    0.00807    0.00373
  -4.42645 1537.66649    0.06287    0.00844    0.00215
  -3.92645 1537.66649    0.02296    0.01633   -0.00324
  -3.42645 1537.66649   -0.02247   -0.04695   -0.01289
  -2.92645 1537.66649   -0.00800   -0.05558   -0.02402
  -2.42645 1537.66649   -0.00614   -0.02549   -0.03095
  -1.92645 1537.66649    0.01630   -0.06847   -0.03047
  -1.42645 1537.66649    0.09136   -0.05157   -0.02297
  -0.92645 1537.66649    0.14593   -0.05027   -0.01144
  -0.42645 1537.66649    0.23619   -0.02653    0.00023
   0.07355 1537.66649    0.21892   -0.01268    0.00861
   0.57355 1537.66649    0.20856    0.00722    0.01184
   1.07355 1537.66649    0.17205    0.01626    0.01070
   1.57355 1537.66649    0.10219    0.00174    0.00738
   2.07355 1537.66649    0.05903    0.00201    0.00407
   2.57355 1537.66649    0.02505    0.00261    0.00183
   3.07355 1537.66649    0.00761    0.00084    0.00066
   3.57355 1537.66649    0.00530    0.00053    0.00020
   4.07355 1537.66649    0.00072   -0.00009    0.00005
   4.57355 1537.66649    0.00012   -0.00009    0.00001
   5.07355 1537.66649    0.00034   -0.00007   -0.00000
   5.57355 1537.66649    0.00006    0.00010   -0.00000
   6.07355 1537.66649   -0.00000    0.00002   -0.00000
   6.57355 1537.66649    0.00008    0.00003   -0.00000
   7.07355 1537.66649    0.00009    0.00004   -0.00000
   7.57355 1537.66649    0.00026   -0.00003   -0.00000
   8.07355 1537.66649    0.00001   -0.00008   -0.00000
   8.57355 1537.66649   -0.00010   -0.00004    0.00000
   9.07355 1537.66649    0.00003   -0.00002    0.00000
   9.57355 1537.66649   -0.00002    0.00006   -0.00000
  10.07355 1537.66649   -0.00003    0.00002   -0.00000
  10.57355 1537.66649    0.00006    0.00001   -0.00000
  11.07355 1537.66649   -0.00008   -0.00003    0.00000
  11.57355 1537.66649    0.00005    0.00002    0.00000
  12.07355 1537.66649    0.00013    0.00003    0.00000
  12.57355 1537.66649   -0.00026    0.00001   -0.00000
  13.07355 1537.66649   -0.00013   -0.00001   -0.00000
  13.57355 1537.66649    0.00013   -0.00005   -0.00000
  14.07355 1537.66649    0.00014   -0.00001    0.00000
  14.57355 1537.66649   -0.00019    0.00003    0.00000
  15.07355 1537.66649    0.00007    0.00001    0.00000
  15.57355 1537.66649    0.00028    0.00002    0.00000
  16.07355 1537.66649   -0.00023    0.00003   -0.00000
  16.57355 1537.66649   -0.00021   -0.00001   -0.00000
 -12.92645 1538.70888   -0.10541   -0.00322   -0.00166
 -12.42645 1538.70888    0.08017    0.03599   -0.00099
 -11.92645 1538.70888    0.01969   -0.01775    0.00002
 -11.42645 1538.70888   -0.05111   -0.00568    0.00076
 -10.92645 1538.70888   -0.05063   -0.02231    0.00068
 -10.42645 1538.70888   -0.05350   -0.03678    0.00022
  -9.92645 1538.70888    0.01569    0.00939   -0.00002
  -9.42645 1538.70888   -0.01127    0.00060   -0.00000
  -8.92645 1538.70888    0.05127    0.00534    0.00043
  -8.42645 1538.70888    0.04185    0.00567    0.00136
  -7.92645 1538.70888   -0.01760   -0.01659    0.00166
  -7.42645 1538.70888   -0.02249   -0.00044    0.00071
  -6.92645 1538.70888   -0.02532   -0.01203   -0.00051
  -6.42645 1538.70888    0.02643    0.01616   -0.00102
  -5.92645 1538.70888   -0.00269   -0.00991    0.00007
  -5.42645 1538.70888   -0.02905   -0.01959    0.00245
  -4.92645 1538.70888    0.03879    0.00838    0.00381
  -4.42645 1538.70888    0.06708    0.00570    0.00222
  -3.92645 1538.70888    0.02265    0.01703   -0.00322
  -3.42645 1538.70888   -0.02895   -0.04913   -0.01297
  -2.92645 1538.70888   -0.00571   -0.05626   -0.02422
  -2.42645 1538.70888   -0.00752   -0.02940   -0.03120
  -1.92645 1538.70888    0.01623   -0.06812   -0.03066
  -1.42645 1538.70888    0.08881   -0.05264   -0.02303
  -0.92645 1538.70888    0.14702   -0.05305   -0.01135
  -0.42645 1538.70888    0.23718   -0.02909    0.00043
   0.07355 1538.70888    0.21851   -0.01449    0.00884
   0.57355 1538.70888    0.21149    0.00711    0.01205
   1.07355 1538.70888    0.17510    0.01652    0.01084
   1.57355 1538.70888    0.10387    0.00181    0.00746
   2.07355 1538.70888    0.05877    0.00172    0.00411
   2.57355 1538.70888    0.02557    0.00283    0.00184
   3.07355 1538.70888    0.00727    0.00078    0.00067
   3.57355 1538.70888    0.00529    0.00056    0.00020
   4.07355 1538.70888    0.00078   -0.00012    0.00005
   4.57355 1538.70888    0.00008   -0.00008    0.00001
   5.07355 1538.70888    0.00037   -0.00006   -0.00000
   5.57355 1538.70888    0.00007    0.00010   -0.00000
   6.07355 1538.70888   -0.00002    0.00002   -0.00000
   6.57355 1538.70888    0.00008    0.00004   -0.00000
   7.07355 1538.70888    0.00011    0.00005   -0.00000
   7.57355 1538.70888    0.00028   -0.00003   -0.00000
   8.07355 1538.70888    0.00001   -0.00007   -0.00000
   8.57355 1538.70888   -0.00011   -0.00004    0.00000
   9.07355 1538.70888    0.00001   -0.00002    0.00000
   9.57355 1538.70888   -0.00001    0.00007   -0.00000
  10.07355 1538.70888   -0.00002    0.00001   -0.00000
  10.57355 1538.70888    0.00002    0.00000   -0.00000
  11.07355 1538.70888   -0.00008   -0.00003    0.00000
  11.57355 1538.70888    0.00007    0.00001    0.00000
  12.07355 1538.70888    0.00011    0.00002    0.00000
  12.57355 1538.70888   -0.00030    0.00001   -0.00000
  13.07355 1538.70888   -0.00011   -0.00001   -0.00000
  13.57355 1538.70888    0.00014   -0.00006   -0.00000
  14.07355 1538.70888    0.00013   -0.00002    0.00000
  14.57355 1538.70888   -0.00020    0.00003    0.00000
  15.07355 1538.70888    0.00008    0.00001    0.00000
  15.57355 1538.70888    0.00028    0.00002    0.00000
  16.07355 1538.70888   -0.00024    0.00002   -0.00000
  16.57355 1538.70888   -0.00021   -0.00001   -0.00000
 -12.92645 1539.75127   -0.11274   -0.00373   -0.00168
 -12.42645 1539.75127    0.08132    0.03820   -0.00100
 -11.92645 1539.75127    0.02012   -0.01896    0.00002
 -11.42645 1539.75127   -0.05247   -0.00468    0.00076
 -10.92645 1539.75127   -0.05457   -0.02393    0.00068
 -10.42645 1539.75127   -0.05236   -0.03657    0.00022
  -9.92645 1539.75127    0.01436    0.00921   -0.00001
  -9.42645 1539.75127   -0.01566   -0.00186    0.00001
  -8.92645 1539.75127    0.05086    0.00286    0.00044
  -8.42645 1539.75127    0.04188    0.00476    0.00138
  -7.92645 1539.75127   -0.02031   -0.01684    0.00168
  -7.42645 1539.75127   -0.02596   -0.00276    0.00072
  -6.92645 1539.75127   -0.02602   -0.01191   -0.00052
  -6.42645 1539.75127    0.02864    0.01695   -0.00103
  -5.92645 1539.75127   -0.00318   -0.01204    0.00008
  -5.42645 1539.75127   -0.03341   -0.01943    0.00249
  -4.92645 1539.75127    0.03682    0.00845    0.00388
  -4.42645 1539.75127    0.07094    0.00319    0.00228
  -3.92645 1539.75127    0.02298    0.01780   -0.00320
  -3.42645 1539.75127   -0.03588   -0.05141   -0.01306
  -2.92645 1539.75127   -0.00355   -0.05666   -0.02443
  -2.42645 1539.75127   -0.00867   -0.03358   -0.03147
  -1.92645 1539.75127    0.01595   -0.06751   -0.03087
  -1.42645 1539.75127    0.08623   -0.05364   -0.02310
  -0.92645 1539.75127    0.14886   -0.05583   -0.01127
  -0.42645 1539.75127    0.23832   -0.03169    0.00063
   0.07355 1539.75127    0.21819   -0.01631    0.00908
   0.57355 1539.75127    0.21424    0.00678    0.01225
   1.07355 1539.75127    0.17817    0.01671    0.01098
   1.57355 1539.75127    0.10556    0.00197    0.00755
   2.07355 1539.75127    0.05852    0.00145    0.00415
   2.57355 1539.75127    0.02617    0.00303    0.00186
   3.07355 1539.75127    0.00695    0.00073    0.00067
   3.57355 1539.75127    0.00527    0.00059    0.00020
   4.07355 1539.75127    0.00084   -0.00017    0.00005
   4.57355 1539.75127    0.00004   -0.00007    0.00001
   5.07355 1539.75127    0.00038   -0.00005   -0.00000
   5.57355 1539.75127    0.00008    0.00011   -0.00000
   6.07355 1539.75127   -0.00004    0.00002   -0.00000
   6.57355 1539.75127    0.00007    0.00005   -0.00000
   7.07355 1539.75127    0.00012    0.00005   -0.00000
   7.57355 1539.75127    0.00030   -0.00003   -0.00000
   8.07355 1539.75127   -0.00000   -0.00007   -0.00000
   8.57355 1539.75127   -0.00013   -0.00004    0.00000
   9.07355 1539.75127   -0.00000   -0.00002    0.00000
   9.57355 1539.75127    0.00001    0.00007   -0.00000
  10.07355 1539.75127   -0.00001    0.00001   -0.00000
  10.57355 1539.75127   -0.00001   -0.00000   -0.00000
  11.07355 1539.75127   -0.00009   -0.00004    0.00000
  11.57355 1539.75127    0.00008    0.00000    0.00000
  12.07355 1539.75127    0.00010    0.00002    0.00000
  12.57355 1539.75127   -0.00034   -0.00000   -0.00000
  13.07355 1539.75127   -0.00009    0.00000   -0.00000
  13.57355 1539.75127    0.00015   -0.00006   -0.00000
  14.07355 1539.75127    0.00013   -0.00003    0.00000
  14.57355 1539.75127   -0.00020    0.00004    0.00000
  15.07355 1539.75127    0.00008    0.00001    0.00000
  15.57355 1539.75127    0.00027    0.00002    0.00000
  16.07355 1539.75127   -0.00025    0.00002   -0.00000
  16.57355 1539.75127   -0.00020   -0.00002   -0.00000
 -12.92645 1540.79366   -0.11943   -0.00430   -0.00171
 -12.42645 1540.79366    0.08151    0.03996   -0.00101
 -11.92645 1540.79366    0.02030   -0.02002    0.00002
 -11.42645 1540.79366   -0.05265   -0.00314    0.00076
 -10.92645 1540.79366   -0.05877   -0.02589    0.00068
 -10.42645 1540.79366   -0.05094   -0.03597    0.00023
  -9.92645 1540.79366    0.01276    0.00877    0.00000
  -9.42645 1540.79366   -0.02017   -0.00448    0.00001
  -8.92645 1540.79366    0.04958    0.00021    0.00044
  -8.42645 1540.79366    0.04150    0.00386    0.00139
  -7.92645 1540.79366   -0.02336   -0.01742    0.00170
  -7.42645 1540.79366   -0.02920   -0.00531    0.00073
  -6.92645 1540.79366   -0.02564   -0.01151   -0.00053
  -6.42645 1540.79366    0.03129    0.01792   -0.00104
  -5.92645 1540.79366   -0.00450   -0.01438    0.00009
  -5.42645 1540.79366   -0.03682   -0.01866    0.00254
  -4.92645 1540.79366    0.03462    0.00827    0.00396
  -4.42645 1540.79366    0.07436    0.00088    0.00235
  -3.92645 1540.79366    0.02414    0.01871   -0.00319
  -3.42645 1540.79366   -0.04307   -0.05372   -0.01316
  -2.92645 1540.79366   -0.00157   -0.05684   -0.02465
  -2.42645 1540.79366   -0.00971   -0.03802   -0.03173
  -1.92645 1540.79366    0.01542   -0.06668   -0.03108
  -1.42645 1540.79366    0.08368   -0.05458   -0.02318
  -0.92645 1540.79366    0.15146   -0.05862   -0.01119
  -0.42645 1540.79366    0.23971   -0.03429    0.00082
   0.07355 1540.79366    0.21801   -0.01805    0.00931
   0.57355 1540.79366    0.21673    0.00623    0.01246
   1.07355 1540.79366    0.18120    0.01681    0.01113
   1.57355 1540.79366    0.10728    0.00218    0.00763
   2.07355 1540.79366    0.05830    0.00121    0.00419
   2.57355 1540.79366    0.02683    0.00322    0.00187
   3.07355 1540.79366    0.00665    0.00069    0.00068
   3.57355 1540.79366    0.00524    0.00061    0.00020
   4.07355 1540.79366    0.00091   -0.00021    0.00005
   4.57355 1540.79366    0.00001   -0.00006    0.00001
   5.07355 1540.79366    0.00039   -0.00005   -0.00000
   5.57355 1540.79366    0.00009    0.00011   -0.00000
   6.07355 1540.79366   -0.00005    0.00002   -0.00000
   6.57355 1540.79366    0.00007    0.00006   -0.00000
   7.07355 1540.79366    0.00014    0.00005   -0.00000
   7.57355 1540.79366    0.00032   -0.00002   -0.00000
   8.07355 1540.79366   -0.00001   -0.00006   -0.00000
   8.57355 1540.79366   -0.00014   -0.00005    0.00000
   9.07355 1540.79366   -0.00002   -0.00002    0.00000
   9.57355 1540.79366    0.00002    0.00007   -0.00000
  10.07355 1540.79366    0.00000    0.00001   -0.00000
  10.57355 1540.79366   -0.00003   -0.00001   -0.00000
  11.07355 1540.79366   -0.00010   -0.00004    0.00000
  11.57355 1540.79366    0.00010   -0.00000    0.00000
  12.07355 1540.79366    0.00009    0.00002    0.00000
  12.57355 1540.79366   -0.00037   -0.00001   -0.00000
  13.07355 1540.79366   -0.00006    0.00001   -0.00000
  13.57355 1540.79366    0.00016   -0.00007   -0.00000
  14.07355 1540.79366    0.00013   -0.00004    0.00000
  14.57355 1540.79366   -0.00020    0.00004    0.00000
  15.07355 1540.79366    0.00008    0.00001    0.00000
  15.57355 1540.79366    0.00026    0.00002    0.00000
  16.07355 1540.79366   -0.00026    0.00002   -0.00000
  16.57355 1540.79366   -0.00019   -0.00003   -0.00000
 -12.92645 1541.83605   -0.12479   -0.00494   -0.00173
 -12.42645 1541.83605    0.08079    0.04121   -0.00103
 -11.92645 1541.83605    0.02008   -0.02091    0.00002
 -11.42645 1541.83605   -0.05161   -0.00112    0.00076
 -10.92645 1541.83605   -0.06310   -0.02810    0.00069
 -10.42645 1541.83605   -0.04925   -0.03495    0.00023
  -9.92645 1541.83605    0.01087    0.00811    0.00001
  -9.42645 1541.83605   -0.02462   -0.00719    0.00002
  -8.92645 1541.83605    0.04750   -0.00256    0.00045
  -8.42645 1541.83605    0.04075    0.00299    0.00141
  -7.92645 1541.83605   -0.02664   -0.01826    0.00172
  -7.42645 1541.83605   -0.03223   -0.00803    0.00074
  -6.92645 1541.83605   -0.02428   -0.01078   -0.00054
  -6.42645 1541.83605    0.03448    0.01907   -0.00105
  -5.92645 1541.83605   -0.00660   -0.01691    0.00010
  -5.42645 1541.83605   -0.03929   -0.01732    0.00259
  -4.92645 1541.83605    0.03212    0.00776    0.00403
  -4.42645 1541.83605    0.07736   -0.00121    0.00242
  -3.92645 1541.83605    0.02624    0.01978   -0.00318
  -3.42645 1541.83605   -0.05027   -0.05600   -0.01326
  -2.92645 1541.83605    0.00016   -0.05693   -0.02488
  -2.42645 1541.83605   -0.01076   -0.04267   -0.03202
  -1.92645 1541.83605    0.01426   -0.06572   -0.03131
  -1.42645 1541.83605    0.08130   -0.05547   -0.02327
  -0.92645 1541.83605    0.15488   -0.06146   -0.01112
  -0.42645 1541.83605    0.24129   -0.03686    0.00101
   0.07355 1541.83605    0.21804   -0.01968    0.00954
   0.57355 1541.83605    0.21890    0.00546    0.01267
   1.07355 1541.83605    0.18412    0.01682    0.01127
   1.57355 1541.83605    0.10903    0.00246    0.00772
   2.07355 1541.83605    0.05815    0.00102    0.00423
   2.57355 1541.83605    0.02753    0.00339    0.00189
   3.07355 1541.83605    0.00638    0.00067    0.00068
   3.57355 1541.83605    0.00520    0.00063    0.00020
   4.07355 1541.83605    0.00098   -0.00025    0.00005
   4.57355 1541.83605   -0.00000   -0.00004    0.00001
   5.07355 1541.83605    0.00038   -0.00004   -0.00000
   5.57355 1541.83605    0.00010    0.00012   -0.00000
   6.07355 1541.83605   -0.00006    0.00002   -0.00000
   6.57355 1541.83605    0.00007    0.00007   -0.00000
   7.07355 1541.83605    0.00015    0.00005   -0.00000
   7.57355 1541.83605    0.00033   -0.00002   -0.00000
   8.07355 1541.83605   -0.00002   -0.00005   -0.00000
   8.57355 1541.83605   -0.00016   -0.00005    0.00000
   9.07355 1541.83605   -0.00003   -0.00002    0.00000
   9.57355 1541.83605    0.00003    0.00007   -0.00000
  10.07355 1541.83605    0.00002    0.00001   -0.00000
  10.57355 1541.83605   -0.00006   -0.00001   -0.00000
  11.07355 1541.83605   -0.00011   -0.00004    0.00000
  11.57355 1541.83605    0.00011   -0.00001    0.00000
  12.07355 1541.83605    0.00008    0.00001    0.00000
  12.57355 1541.83605   -0.00040   -0.00002   -0.00000
  13.07355 1541.83605   -0.00003    0.00002   -0.00000
  13.57355 1541.83605    0.00017   -0.00007   -0.00000
  14.07355 1541.83605    0.00012   -0.00005    0.00000
  14.57355 1541.83605   -0.00019    0.00004    0.00000
  15.07355 1541.83605    0.00007    0.00002    0.00000
  15.57355 1541.83605    0.00024    0.00002    0.00000
  16.07355 1541.83605   -0.00027    0.00001   -0.00000
  16.57355 1541.83605   -0.00017   -0.00003   -0.00000
 -12.92645 1542.87843   -0.12838   -0.00569   -0.00176
 -12.42645 1542.87843    0.07923    0.04197   -0.00104
 -11.92645 1542.87843    0.01943   -0.02160    0.00002
 -11.42645 1542.87843   -0.04947    0.00127    0.00077
 -10.92645 1542.87843   -0.06762   -0.03058    0.00069
 -10.42645 1542.87843   -0.04709   -0.03349    0.00024
  -9.92645 1542.87843    0.00868    0.00716    0.00002
  -9.42645 1542.87843   -0.02894   -0.00991    0.00003
  -8.92645 1542.87843    0.04465   -0.00536    0.00046
  -8.42645 1542.87843    0.03966    0.00214    0.00143
  -7.92645 1542.87843   -0.02998   -0.01933    0.00174
  -7.42645 1542.87843   -0.03496   -0.01074    0.00074
  -6.92645 1542.87843   -0.02192   -0.00969   -0.00055
  -6.42645 1542.87843    0.03818    0.02036   -0.00106
  -5.92645 1542.87843   -0.00950   -0.01951    0.00011
  -5.42645 1542.87843   -0.04074   -0.01545    0.00264
  -4.92645 1542.87843    0.02945    0.00694    0.00411
  -4.42645 1542.87843    0.08003   -0.00302    0.00249
  -3.92645 1542.87843    0.02925    0.02103   -0.00317
  -3.42645 1542.87843   -0.05731   -0.05821   -0.01337
  -2.92645 1542.87843    0.00153   -0.05709   -0.02512
  -2.42645 1542.87843   -0.01182   -0.04742   -0.03232
  -1.92645 1542.87843    0.01236   -0.06468   -0.03156
  -1.42645 1542.87843    0.07909   -0.05635   -0.02338
  -0.92645 1542.87843    0.15908   -0.06431   -0.01106
  -0.42645 1542.87843    0.24301   -0.03940    0.00120
   0.07355 1542.87843    0.21842   -0.02122    0.00978
   0.57355 1542.87843    0.22080    0.00451    0.01288
   1.07355 1542.87843    0.18687    0.01673    0.01143
   1.57355 1542.87843    0.11076    0.00278    0.00781
   2.07355 1542.87843    0.05811    0.00087    0.00428
   2.57355 1542.87843    0.02829    0.00356    0.00191
   3.07355 1542.87843    0.00615    0.00067    0.00069
   3.57355 1542.87843    0.00516    0.00065    0.00020
   4.07355 1542.87843    0.00104   -0.00029    0.00005
   4.57355 1542.87843   -0.00000   -0.00003    0.00001
   5.07355 1542.87843    0.00037   -0.00003   -0.00000
   5.57355 1542.87843    0.00010    0.00012   -0.00000
   6.07355 1542.87843   -0.00007    0.00002   -0.00000
   6.57355 1542.87843    0.00007    0.00007   -0.00000
   7.07355 1542.87843    0.00016    0.00006   -0.00000
   7.57355 1542.87843    0.00034   -0.00001   -0.00000
   8.07355 1542.87843   -0.00003   -0.00005   -0.00000
   8.57355 1542.87843   -0.00018   -0.00006    0.00000
   9.07355 1542.87843   -0.00004   -0.00003    0.00000
   9.57355 1542.87843    0.00004    0.00007   -0.00000
  10.07355 1542.87843    0.00003    0.00001   -0.00000
  10.57355 1542.87843   -0.00008   -0.00001   -0.00000
  11.07355 1542.87843   -0.00012   -0.00005    0.00000
  11.57355 1542.87843    0.00012   -0.00001    0.00000
  12.07355 1542.87843    0.00007    0.00001    0.00000
  12.57355 1542.87843   -0.00043   -0.00003   -0.00000
  13.07355 1542.87843   -0.00000    0.00003   -0.00000
  13.57355 1542.87843    0.00017   -0.00007   -0.00000
  14.07355 1542.87843    0.00013   -0.00006    0.00000
  14.57355 1542.87843   -0.00018    0.00005    0.00000
  15.07355 1542.87843    0.00007    0.00002    0.00000
  15.57355 1542.87843    0.00022    0.00002    0.00000
  16.07355 1542.87843   -0.00028    0.00001   -0.00000
  16.57355 1542.87843   -0.00015   -0.00004   -0.00000
 -12.92645 1543.92082   -0.12981   -0.00647   -0.00178
 -12.42645 1543.92082    0.07698    0.04226   -0.00105
 -11.92645 1543.92082    0.01825   -0.02205    0.00002
 -11.42645 1543.92082   -0.04634    0.00391    0.00077
 -10.92645 1543.92082   -0.07212   -0.03323    0.00069
 -10.42645 1543.92082   -0.04450   -0.03158    0.00024
  -9.92645 1543.92082    0.00618    0.00594    0.00003
  -9.42645 1543.92082   -0.03285   -0.01254    0.00004
  -8.92645 1543.92082    0.04114   -0.00799    0.00047
  -8.42645 1543.92082    0.03823    0.00135    0.00144
  -7.92645 1543.92082   -0.03326   -0.02070    0.00176
  -7.42645 1543.92082   -0.03747   -0.01338    0.00075
  -6.92645 1543.92082   -0.01867   -0.00827   -0.00056
  -6.42645 1543.92082    0.04249    0.02171   -0.00107
  -5.92645 1543.92082   -0.01315   -0.02213    0.00012
  -5.42645 1543.92082   -0.04124   -0.01318    0.00270
  -4.92645 1543.92082    0.02678    0.00584    0.00419
  -4.42645 1543.92082    0.08225   -0.00446    0.00256
  -3.92645 1543.92082    0.03290    0.02238   -0.00316
  -3.42645 1543.92082   -0.06400   -0.06033   -0.01348
  -2.92645 1543.92082    0.00254   -0.05741   -0.02538
  -2.42645 1543.92082   -0.01301   -0.05230   -0.03264
  -1.92645 1543.92082    0.00990   -0.06358   -0.03182
  -1.42645 1543.92082    0.07699   -0.05723   -0.02350
  -0.92645 1543.92082    0.16394   -0.06710   -0.01100
  -0.42645 1543.92082    0.24492   -0.04188    0.00139
   0.07355 1543.92082    0.21918   -0.02267    0.01003
   0.57355 1543.92082    0.22247    0.00338    0.01311
   1.07355 1543.92082    0.18941    0.01655    0.01159
   1.57355 1543.92082    0.11239    0.00313    0.00790
   2.07355 1543.92082    0.05820    0.00076    0.00432
   2.57355 1543.92082    0.02911    0.00372    0.00193
   3.07355 1543.92082    0.00597    0.00068    0.00069
   3.57355 1543.92082    0.00512    0.00066    0.00020
   4.07355 1543.92082    0.00110   -0.00034    0.00005
   4.57355 1543.92082    0.00000   -0.00001    0.00001
   5.07355 1543.92082    0.00035   -0.00003   -0.00000
   5.57355 1543.92082    0.00011    0.00013   -0.00000
   6.07355 1543.92082   -0.00007    0.00002   -0.00000
   6.57355 1543.92082    0.00008    0.00008   -0.00000
   7.07355 1543.92082    0.00017    0.00006   -0.00000
   7.57355 1543.92082    0.00034   -0.00000   -0.00000
   8.07355 1543.92082   -0.00005   -0.00004   -0.00000
   8.57355 1543.92082   -0.00020   -0.00006    0.00000
   9.07355 1543.92082   -0.00006   -0.00003   -0.00000
   9.57355 1543.92082    0.00005    0.00007   -0.00000
  10.07355 1543.92082    0.00004    0.00001   -0.00000
  10.57355 1543.92082   -0.00009   -0.00001   -0.00000
  11.07355 1543.92082   -0.00014   -0.00005    0.00000
  11.57355 1543.92082    0.00013   -0.00002    0.00000
  12.07355 1543.92082    0.00006    0.00001    0.00000
  12.57355 1543.92082   -0.00045   -0.00004   -0.00000
  13.07355 1543.92082    0.00003    0.00003   -0.00000
  13.57355 1543.92082    0.00017   -0.00007   -0.00000
  14.07355 1543.92082    0.00013   -0.00006    0.00000
  14.57355 1543.92082   -0.00017    0.00005    0.00000
  15.07355 1543.92082    0.00007    0.00002    0.00000
  15.57355 1543.92082    0.00021    0.00002    0.00000
  16.07355 1543.92082   -0.00029    0.00000   -0.00000
  16.57355 1543.92082   -0.00013   -0.00004   -0.00000
 -12.92645 1544.96321   -0.12844   -0.00707   -0.00181
 -12.42645 1544.96321    0.07421    0.04206   -0.00106
 -11.92645 1544.96321    0.01638   -0.02226    0.00002
 -11.42645 1544.96321   -0.04221    0.00671    0.00077
 -10.92645 1544.96321   -0.07626   -0.03591    0.00070
 -10.42645 1544.96321   -0.04188   -0.02928    0.00025
  -9.92645 1544.96321    0.00347    0.00455    0.00004
  -9.42645 1544.96321   -0.03604   -0.01502    0.00005
  -8.92645 1544.96321    0.03720   -0.01026    0.00048
  -8.42645 1544.96321    0.03665    0.00074    0.00146
  -7.92645 1544.96321   -0.03638   -0.02239    0.00179
  -7.42645 1544.96321   -0.04002   -0.01594    0.00076
  -6.92645 1544.96321   -0.01466   -0.00651   -0.00057
  -6.42645 1544.96321    0.04748    0.02305   -0.00108
  -5.92645 1544.96321   -0.01741   -0.02469    0.00014
  -5.42645 1544.96321   -0.04098   -0.01063    0.00275
  -4.92645 1544.96321    0.02435    0.00452    0.00428
  -4.42645 1544.96321    0.08397   -0.00554    0.00263
  -3.92645 1544.96321    0.03677    0.02371   -0.00315
  -3.42645 1544.96321   -0.07004   -0.06234   -0.01361
  -2.92645 1544.96321    0.00313   -0.05786   -0.02565
  -2.42645 1544.96321   -0.01446   -0.05728   -0.03297
  -1.92645 1544.96321    0.00723   -0.06243   -0.03211
  -1.42645 1544.96321    0.07500   -0.05810   -0.02362
  -0.92645 1544.96321    0.16925   -0.06981   -0.01094
  -0.42645 1544.96321    0.24711   -0.04424    0.00159
   0.07355 1544.96321    0.22036   -0.02403    0.01029
   0.57355 1544.96321    0.22393    0.00208    0.01334
   1.07355 1544.96321    0.19174    0.01626    0.01176
   1.57355 1544.96321    0.11394    0.00348    0.00800
   2.07355 1544.96321    0.05843    0.00070    0.00437
   2.57355 1544.96321    0.02996    0.00387    0.00195
   3.07355 1544.96321    0.00584    0.00071    0.00070
   3.57355 1544.96321    0.00506    0.00067    0.00020
   4.07355 1544.96321    0.00115   -0.00038    0.00005
   4.57355 1544.96321    0.00002    0.00001    0.00000
   5.07355 1544.96321    0.00033   -0.00002   -0.00000
   5.57355 1544.96321    0.00011    0.00013   -0.00000
   6.07355 1544.96321   -0.00007    0.00003   -0.00000
   6.57355 1544.96321    0.00009    0.00008   -0.00000
   7.07355 1544.96321    0.00018    0.00006   -0.00000
   7.57355 1544.96321    0.00034    0.00001   -0.00000
   8.07355 1544.96321   -0.00006   -0.00003   -0.00000
   8.57355 1544.96321   -0.00022   -0.00007    0.00000
   9.07355 1544.96321   -0.00007   -0.00004   -0.00000
   9.57355 1544.96321    0.00006    0.00007   -0.00000
  10.07355 1544.96321    0.00006    0.00000   -0.00000
  10.57355 1544.96321   -0.00011   -0.00001   -0.00000
  11.07355 1544.96321   -0.00016   -0.00005    0.00000
  11.57355 1544.96321    0.00014   -0.00002    0.00000
  12.07355 1544.96321    0.00005    0.00002    0.00000
  12.57355 1544.96321   -0.00046   -0.00004   -0.00000
  13.07355 1544.96321    0.00006    0.00004   -0.00000
  13.57355 1544.96321    0.00016   -0.00007   -0.00000
  14.07355 1544.96321    0.00014   -0.00007    0.00000
  14.57355 1544.96321   -0.00016    0.00005    0.00000
  15.07355 1544.96321    0.00006    0.00002    0.00000
  15.57355 1544.96321    0.00019    0.00002    0.00000
  16.07355 1544.96321   -0.00029   -0.00000   -0.00000
  16.57355 1544.96321   -0.00010   -0.00005   -0.00000
 -12.92645 1546.00560   -0.12384   -0.00729   -0.00184
 -12.42645 1546.00560    0.07097    0.04136   -0.00107
 -11.92645 1546.00560    0.01374   -0.02230    0.00003
 -11.42645 1546.00560   -0.03705    0.00955    0.00078
 -10.92645 1546.00560   -0.07984   -0.03853    0.00070
 -10.42645 1546.00560   -0.03941   -0.02668    0.00025
  -9.92645 1546.00560    0.00054    0.00304    0.00005
  -9.42645 1546.00560   -0.03847   -0.01732    0.00006
  -8.92645 1546.00560    0.03301   -0.01202    0.00049
  -8.42645 1546.00560    0.03506    0.00039    0.00148
  -7.92645 1546.00560   -0.03926   -0.02439    0.00181
  -7.42645 1546.00560   -0.04271   -0.01839    0.00077
  -6.92645 1546.00560   -0.01006   -0.00441   -0.00058
  -6.42645 1546.00560    0.05307    0.02431   -0.00109
  -5.92645 1546.00560   -0.02207   -0.02715    0.00015
  -5.42645 1546.00560   -0.04027   -0.00782    0.00281
  -4.92645 1546.00560    0.02229    0.00309    0.00437
  -4.42645 1546.00560    0.08543   -0.00635    0.00271
  -3.92645 1546.00560    0.04066    0.02494   -0.00314
  -3.42645 1546.00560   -0.07528   -0.06423   -0.01374
  -2.92645 1546.00560    0.00324   -0.05845   -0.02594
  -2.42645 1546.00560   -0.01633   -0.06229   -0.03333
  -1.92645 1546.00560    0.00457   -0.06134   -0.03240
  -1.42645 1546.00560    0.07313   -0.05891   -0.02376
  -0.92645 1546.00560    0.17482   -0.07246   -0.01088
  -0.42645 1546.00560    0.24969   -0.04639    0.00180
   0.07355 1546.00560    0.22196   -0.02523    0.01056
   0.57355 1546.00560    0.22522    0.00062    0.01359
   1.07355 1546.00560    0.19381    0.01589    0.01194
   1.57355 1546.00560    0.11542    0.00384    0.00811
   2.07355 1546.00560    0.05880    0.00069    0.00442
   2.57355 1546.00560    0.03084    0.00401    0.00197
   3.07355 1546.00560    0.00578    0.00075    0.00070
   3.57355 1546.00560    0.00500    0.00068    0.00020
   4.07355 1546.00560    0.00119   -0.00042    0.00005
   4.57355 1546.00560    0.00006    0.00003    0.00000
   5.07355 1546.00560    0.00030   -0.00002   -0.00000
   5.57355 1546.00560    0.00011    0.00013   -0.00000
   6.07355 1546.00560   -0.00006    0.00003   -0.00000
   6.57355 1546.00560    0.00009    0.00008   -0.00000
   7.07355 1546.00560    0.00018    0.00006   -0.00000
   7.57355 1546.00560    0.00034    0.00002   -0.00000
   8.07355 1546.00560   -0.00007   -0.00003   -0.00000
   8.57355 1546.00560   -0.00024   -0.00007   -0.00000
   9.07355 1546.00560   -0.00008   -0.00004   -0.00000
   9.57355 1546.00560    0.00006    0.00006   -0.00000
  10.07355 1546.00560    0.00007    0.00000   -0.00000
  10.57355 1546.00560   -0.00011   -0.00001   -0.00000
  11.07355 1546.00560   -0.00018   -0.00005    0.00000
  11.57355 1546.00560    0.00015   -0.00002    0.00000
  12.07355 1546.00560    0.00004    0.00002    0.00000
  12.57355 1546.00560   -0.00047   -0.00005   -0.00000
  13.07355 1546.00560    0.00008    0.00005   -0.00000
  13.57355 1546.00560    0.00016   -0.00007   -0.00000
  14.07355 1546.00560    0.00015   -0.00007    0.00000
  14.57355 1546.00560   -0.00015    0.00006    0.00000
  15.07355 1546.00560    0.00006    0.00002    0.00000
  15.57355 1546.00560    0.00017    0.00001    0.00000
  16.07355 1546.00560   -0.00030   -0.00001   -0.00000
  16.57355 1546.00560   -0.00008   -0.00005   -0.00000
 -12.92645 1547.04798   -0.11626   -0.00696   -0.00186
 -12.42645 1547.04798    0.06733    0.04020   -0.00108
 -11.92645 1547.04798    0.01042   -0.02217    0.00003
 -11.42645 1547.04798   -0.03095    0.01238    0.00078
 -10.92645 1547.04798   -0.08273   -0.04103    0.00070
 -10.42645 1547.04798   -0.03698   -0.02376    0.00026
  -9.92645 1547.04798   -0.00255    0.00146    0.00006
  -9.42645 1547.04798   -0.04016   -0.01935    0.00007
  -8.92645 1547.04798    0.02886   -0.01318    0.00050
  -8.42645 1547.04798    0.03360    0.00037    0.00150
  -7.92645 1547.04798   -0.04185   -0.02668    0.00183
  -7.42645 1547.04798   -0.04545   -0.02070    0.00077
  -6.92645 1547.04798   -0.00509   -0.00208   -0.00059
  -6.42645 1547.04798    0.05906    0.02536   -0.00111
  -5.92645 1547.04798   -0.02705   -0.02953    0.00017
  -5.42645 1547.04798   -0.03943   -0.00488    0.00288
  -4.92645 1547.04798    0.02069    0.00155    0.00447
  -4.42645 1547.04798    0.08689   -0.00693    0.00279
  -3.92645 1547.04798    0.04441    0.02606   -0.00314
  -3.42645 1547.04798   -0.07972   -0.06597   -0.01388
  -2.92645 1547.04798    0.00296   -0.05914   -0.02624
  -2.42645 1547.04798   -0.01867   -0.06729   -0.03372
  -1.92645 1547.04798    0.00202   -0.06033   -0.03273
  -1.42645 1547.04798    0.07135   -0.05957   -0.02391
  -0.92645 1547.04798    0.18066   -0.07503   -0.01082
  -0.42645 1547.04798    0.25273   -0.04831    0.00202
   0.07355 1547.04798    0.22391   -0.02622    0.01085
   0.57355 1547.04798    0.22649   -0.00096    0.01385
   1.07355 1547.04798    0.19568    0.01543    0.01212
   1.57355 1547.04798    0.11677    0.00416    0.00822
   2.07355 1547.04798    0.05931    0.00071    0.00447
   2.57355 1547.04798    0.03172    0.00414    0.00199
   3.07355 1547.04798    0.00580    0.00080    0.00071
   3.57355 1547.04798    0.00494    0.00068    0.00021
   4.07355 1547.04798    0.00121   -0.00046    0.00005
   4.57355 1547.04798    0.00010    0.00004    0.00000
   5.07355 1547.04798    0.00027   -0.00002   -0.00000
   5.57355 1547.04798    0.00011    0.00013   -0.00000
   6.07355 1547.04798   -0.00004    0.00003   -0.00000
   6.57355 1547.04798    0.00010    0.00008   -0.00000
   7.07355 1547.04798    0.00019    0.00006   -0.00000
   7.57355 1547.04798    0.00034    0.00003   -0.00000
   8.07355 1547.04798   -0.00008   -0.00002   -0.00000
   8.57355 1547.04798   -0.00027   -0.00008   -0.00000
   9.07355 1547.04798   -0.00009   -0.00005   -0.00000
   9.57355 1547.04798    0.00006    0.00006   -0.00000
  10.07355 1547.04798    0.00008   -0.00000   -0.00000
  10.57355 1547.04798   -0.00012   -0.00001   -0.00000
  11.07355 1547.04798   -0.00019   -0.00005    0.00000
  11.57355 1547.04798    0.00016   -0.00002    0.00000
  12.07355 1547.04798    0.00003    0.00002    0.00000
  12.57355 1547.04798   -0.00047   -0.00005   -0.00000
  13.07355 1547.04798    0.00011    0.00006   -0.00000
  13.57355 1547.04798    0.00016   -0.00007   -0.00000
  14.07355 1547.04798    0.00016   -0.00007    0.00000
  14.57355 1547.04798   -0.00013    0.00006    0.00000
  15.07355 1547.04798    0.00005    0.00002    0.00000
  15.57355 1547.04798    0.00015    0.00001    0.00000
  16.07355 1547.04798   -0.00030   -0.00002   -0.00000
  16.57355 1547.04798   -0.00006   -0.00006   -0.00000
 -12.92645 1548.09037   -0.10593   -0.00606   -0.00189
 -12.42645 1548.09037    0.06343    0.03862   -0.00110
 -11.92645 1548.09037    0.00642   -0.02191    0.00003
 -11.42645 1548.09037   -0.02405    0.01520    0.00079
 -10.92645 1548.09037   -0.08488   -0.04338    0.00071
 -10.42645 1548.09037   -0.03447   -0.02048    0.00027
  -9.92645 1548.09037   -0.00567   -0.00015    0.00007
  -9.42645 1548.09037   -0.04121   -0.02107    0.00008
  -8.92645 1548.09037    0.02492   -0.01370    0.00051
  -8.42645 1548.09037    0.03230    0.00066    0.00152
  -7.92645 1548.09037   -0.04428   -0.02924    0.00186
  -7.42645 1548.09037   -0.04805   -0.02275    0.00078
  -6.92645 1548.09037   -0.00002    0.00038   -0.00060
  -6.42645 1548.09037    0.06520    0.02601   -0.00112
  -5.92645 1548.09037   -0.03225   -0.03174    0.00018
  -5.42645 1548.09037   -0.03874   -0.00194    0.00295
  -4.92645 1548.09037    0.01953   -0.00022    0.00457
  -4.42645 1548.09037    0.08854   -0.00726    0.00288
  -3.92645 1548.09037    0.04783    0.02704   -0.00313
  -3.42645 1548.09037   -0.08326   -0.06747   -0.01404
  -2.92645 1548.09037    0.00245   -0.05987   -0.02658
  -2.42645 1548.09037   -0.02141   -0.07218   -0.03413
  -1.92645 1548.09037   -0.00039   -0.05946   -0.03308
  -1.42645 1548.09037    0.06965   -0.06008   -0.02408
  -0.92645 1548.09037    0.18660   -0.07756   -0.01077
  -0.42645 1548.09037    0.25633   -0.05000    0.00225
   0.07355 1548.09037    0.22621   -0.02695    0.01116
   0.57355 1548.09037    0.22782   -0.00263    0.01413
   1.07355 1548.09037    0.19744    0.01493    0.01233
   1.57355 1548.09037    0.11797    0.00444    0.00833
   2.07355 1548.09037    0.05995    0.00079    0.00453
   2.57355 1548.09037    0.03261    0.00427    0.00201
   3.07355 1548.09037    0.00589    0.00085    0.00072
   3.57355 1548.09037    0.00488    0.00068    0.00021
   4.07355 1548.09037    0.00121   -0.00050    0.00005
   4.57355 1548.09037    0.00015    0.00006    0.00000
   5.07355 1548.09037    0.00024   -0.00001   -0.00000
   5.57355 1548.09037    0.00011    0.00013   -0.00000
   6.07355 1548.09037   -0.00003    0.00003   -0.00000
   6.57355 1548.09037    0.00011    0.00008   -0.00000
   7.07355 1548.09037    0.00019    0.00006   -0.00000
   7.57355 1548.09037    0.00033    0.00004   -0.00000
   8.07355 1548.09037   -0.00009   -0.00001   -0.00000
   8.57355 1548.09037   -0.00028   -0.00008   -0.00000
   9.07355 1548.09037   -0.00011   -0.00006   -0.00000
   9.57355 1548.09037    0.00006    0.00005   -0.00000
  10.07355 1548.09037    0.00009   -0.00001   -0.00000
  10.57355 1548.09037   -0.00011   -0.00001   -0.00000
  11.07355 1548.09037   -0.00020   -0.00005    0.00000
  11.57355 1548.09037    0.00016   -0.00002    0.00000
  12.07355 1548.09037    0.00003    0.00003    0.00000
  12.57355 1548.09037   -0.00047   -0.00005   -0.00000
  13.07355 1548.09037    0.00012    0.00006   -0.00000
  13.57355 1548.09037    0.00015   -0.00007   -0.00000
  14.07355 1548.09037    0.00018   -0.00007    0.00000
  14.57355 1548.09037   -0.00012    0.00007    0.00000
  15.07355 1548.09037    0.00004    0.00002    0.00000
  15.57355 1548.09037    0.00014    0.00001    0.00000
  16.07355 1548.09037   -0.00030   -0.00002   -0.00000
  16.57355 1548.09037   -0.00004   -0.00006   -0.00000
 -12.92645 1549.13276   -0.09321   -0.00474   -0.00192
 -12.42645 1549.13276    0.05940    0.03667   -0.00111
 -11.92645 1549.13276    0.00186   -0.02153    0.00003
 -11.42645 1549.13276   -0.01642    0.01799    0.00079
 -10.92645 1549.13276   -0.08614   -0.04556    0.00071
 -10.42645 1549.13276   -0.03208   -0.01686    0.00027
  -9.92645 1549.13276   -0.00889   -0.00179    0.00008
  -9.42645 1549.13276   -0.04156   -0.02251    0.00009
  -8.92645 1549.13276    0.02134   -0.01360    0.00052
  -8.42645 1549.13276    0.03095    0.00111    0.00154
  -7.92645 1549.13276   -0.04665   -0.03209    0.00189
  -7.42645 1549.13276   -0.05028   -0.02447    0.00079
  -6.92645 1549.13276    0.00478    0.00281   -0.00061
  -6.42645 1549.13276    0.07129    0.02609   -0.00113
  -5.92645 1549.13276   -0.03749   -0.03363    0.00020
  -5.42645 1549.13276   -0.03834    0.00091    0.00302
  -4.92645 1549.13276    0.01873   -0.00228    0.00468
  -4.42645 1549.13276    0.09045   -0.00730    0.00297
  -3.92645 1549.13276    0.05084    0.02781   -0.00313
  -3.42645 1549.13276   -0.08582   -0.06862   -0.01421
  -2.92645 1549.13276    0.00182   -0.06057   -0.02695
  -2.42645 1549.13276   -0.02447   -0.07685   -0.03460
  -1.92645 1549.13276   -0.00274   -0.05884   -0.03348
  -1.42645 1549.13276    0.06805   -0.06046   -0.02428
  -0.92645 1549.13276    0.19238   -0.08014   -0.01073
  -0.42645 1549.13276    0.26047   -0.05146    0.00249
   0.07355 1549.13276    0.22888   -0.02739    0.01148
   0.57355 1549.13276    0.22930   -0.00437    0.01443
   1.07355 1549.13276    0.19914    0.01442    0.01255
   1.57355 1549.13276    0.11903    0.00468    0.00846
   2.07355 1549.13276    0.06071    0.00091    0.00460
   2.57355 1549.13276    0.03347    0.00440    0.00204
   3.07355 1549.13276    0.00607    0.00090    0.00073
   3.57355 1549.13276    0.00483    0.00067    0.00021
   4.07355 1549.13276    0.00119   -0.00054    0.00005
   4.57355 1549.13276    0.00019    0.00008    0.00000
   5.07355 1549.13276    0.00021   -0.00001   -0.00000
   5.57355 1549.13276    0.00012    0.00013   -0.00000
   6.07355 1549.13276   -0.00001    0.00004   -0.00000
   6.57355 1549.13276    0.00012    0.00008   -0.00000
   7.07355 1549.13276    0.00020    0.00006   -0.00000
   7.57355 1549.13276    0.00032    0.00005   -0.00000
   8.07355 1549.13276   -0.00010   -0.00000   -0.00000
   8.57355 1549.13276   -0.00030   -0.00009   -0.00000
   9.07355 1549.13276   -0.00012   -0.00006   -0.00000
   9.57355 1549.13276    0.00005    0.00004   -0.00000
  10.07355 1549.13276    0.00009   -0.00001   -0.00000
  10.57355 1549.13276   -0.00011   -0.00001   -0.00000
  11.07355 1549.13276   -0.00021   -0.00005    0.00000
  11.57355 1549.13276    0.00017   -0.00002    0.00000
  12.07355 1549.13276    0.00002    0.00004    0.00000
  12.57355 1549.13276   -0.00046   -0.00004   -0.00000
  13.07355 1549.13276    0.00014    0.00007   -0.00000
  13.57355 1549.13276    0.00015   -0.00007   -0.00000
  14.07355 1549.13276    0.00019   -0.00007    0.00000
  14.57355 1549.13276   -0.00010    0.00007    0.00000
  15.07355 1549.13276    0.00003    0.00001    0.00000
  15.57355 1549.13276    0.00012    0.00001    0.00000
  16.07355 1549.13276   -0.00029   -0.00003   -0.00000
  16.57355 1549.13276   -0.00002   -0.00006   -0.00000
 -12.92645 1550.17515   -0.07830   -0.00308   -0.00195
 -12.42645 1550.17515    0.05522    0.03436   -0.00112
 -11.92645 1550.17515   -0.00310   -0.02100    0.00003
 -11.42645 1550.17515   -0.00801    0.02067    0.00080
 -10.92645 1550.17515   -0.08665   -0.04764    0.00072
 -10.42645 1550.17515   -0.03019   -0.01297    0.00028
  -9.92645 1550.17515   -0.01224   -0.00344    0.00009
  -9.42645 1550.17515   -0.04117   -0.02372    0.00010
  -8.92645 1550.17515    0.01832   -0.01294    0.00053
  -8.42645 1550.17515    0.02926    0.00159    0.00157
  -7.92645 1550.17515   -0.04907   -0.03518    0.00192
  -7.42645 1550.17515   -0.05193   -0.02592    0.00080
  -6.92645 1550.17515    0.00895    0.00502   -0.00062
  -6.42645 1550.17515    0.07725    0.02560   -0.00114
  -5.92645 1550.17515   -0.04265   -0.03510    0.00022
  -5.42645 1550.17515   -0.03843    0.00358    0.00310
  -4.92645 1550.17515    0.01834   -0.00465    0.00480
  -4.42645 1550.17515    0.09255   -0.00710    0.00307
  -3.92645 1550.17515    0.05335    0.02831   -0.00313
  -3.42645 1550.17515   -0.08713   -0.06930   -0.01441
  -2.92645 1550.17515    0.00098   -0.06120   -0.02737
  -2.42645 1550.17515   -0.02781   -0.08127   -0.03512
  -1.92645 1550.17515   -0.00511   -0.05859   -0.03393
  -1.42645 1550.17515    0.06646   -0.06079   -0.02451
  -0.92645 1550.17515    0.19795   -0.08278   -0.01069
  -0.42645 1550.17515    0.26506   -0.05267    0.00274
   0.07355 1550.17515    0.23188   -0.02761    0.01183
   0.57355 1550.17515    0.23095   -0.00615    0.01476
   1.07355 1550.17515    0.20080    0.01390    0.01279
   1.57355 1550.17515    0.12000    0.00487    0.00861
   2.07355 1550.17515    0.06155    0.00108    0.00467
   2.57355 1550.17515    0.03428    0.00453    0.00207
   3.07355 1550.17515    0.00632    0.00094    0.00074
   3.57355 1550.17515    0.00478    0.00065    0.00021
   4.07355 1550.17515    0.00116   -0.00057    0.00005
   4.57355 1550.17515    0.00024    0.00009    0.00000
   5.07355 1550.17515    0.00018   -0.00001   -0.00000
   5.57355 1550.17515    0.00011    0.00012   -0.00000
   6.07355 1550.17515    0.00001    0.00004   -0.00000
   6.57355 1550.17515    0.00013    0.00008   -0.00000
   7.07355 1550.17515    0.00020    0.00006   -0.00000
   7.57355 1550.17515    0.00032    0.00007   -0.00000
   8.07355 1550.17515   -0.00010    0.00001   -0.00000
   8.57355 1550.17515   -0.00032   -0.00009   -0.00000
   9.07355 1550.17515   -0.00013   -0.00007   -0.00000
   9.57355 1550.17515    0.00004    0.00004   -0.00000
  10.07355 1550.17515    0.00010   -0.00001   -0.00000
  10.57355 1550.17515   -0.00010   -0.00001   -0.00000
  11.07355 1550.17515   -0.00021   -0.00005    0.00000
  11.57355 1550.17515    0.00017   -0.00002    0.00000
  12.07355 1550.17515    0.00002    0.00005    0.00000
  12.57355 1550.17515   -0.00043   -0.00004   -0.00000
  13.07355 1550.17515    0.00015    0.00007   -0.00000
  13.57355 1550.17515    0.00014   -0.00006   -0.00000
  14.07355 1550.17515    0.00021   -0.00007    0.00000
  14.57355 1550.17515   -0.00009    0.00007    0.00000
  15.07355 1550.17515    0.00002    0.00001    0.00000
  15.57355 1550.17515    0.00010    0.00000    0.00000
  16.07355 1550.17515   -0.00029   -0.00003   -0.00000
  16.57355 1550.17515   -0.00001   -0.00007   -0.00000
 -12.92645 1551.21754   -0.06129   -0.00110   -0.00199
 -12.42645 1551.21754    0.05094    0.03169   -0.00114
 -11.92645 1551.21754   -0.00835   -0.02037    0.00003
 -11.42645 1551.21754    0.00110    0.02316    0.00080
 -10.92645 1551.21754   -0.08652   -0.04968    0.00073
 -10.42645 1551.21754   -0.02903   -0.00887    0.00029
  -9.92645 1551.21754   -0.01571   -0.00508    0.00010
  -9.42645 1551.21754   -0.04005   -0.02474    0.00012
  -8.92645 1551.21754    0.01594   -0.01177    0.00054
  -8.42645 1551.21754    0.02720    0.00208    0.00159
  -7.92645 1551.21754   -0.05149   -0.03845    0.00195
  -7.42645 1551.21754   -0.05300   -0.02716    0.00081
  -6.92645 1551.21754    0.01210    0.00688   -0.00064
  -6.42645 1551.21754    0.08300    0.02445   -0.00116
  -5.92645 1551.21754   -0.04754   -0.03608    0.00024
  -5.42645 1551.21754   -0.03919    0.00600    0.00319
  -4.92645 1551.21754    0.01843   -0.00732    0.00493
  -4.42645 1551.21754    0.09480   -0.00666    0.00318
  -3.92645 1551.21754    0.05522    0.02848   -0.00314
  -3.42645 1551.21754   -0.08699   -0.06945   -0.01464
  -2.92645 1551.21754   -0.00023   -0.06178   -0.02783
  -2.42645 1551.21754   -0.03136   -0.08537   -0.03570
  -1.92645 1551.21754   -0.00729   -0.05877   -0.03443
  -1.42645 1551.21754    0.06483   -0.06123   -0.02478
  -0.92645 1551.21754    0.20342   -0.08540   -0.01067
  -0.42645 1551.21754    0.26991   -0.05367    0.00300
   0.07355 1551.21754    0.23512   -0.02772    0.01221
   0.57355 1551.21754    0.23287   -0.00792    0.01512
   1.07355 1551.21754    0.20244    0.01337    0.01305
   1.57355 1551.21754    0.12090    0.00501    0.00877
   2.07355 1551.21754    0.06243    0.00127    0.00474
   2.57355 1551.21754    0.03502    0.00466    0.00210
   3.07355 1551.21754    0.00667    0.00098    0.00075
   3.57355 1551.21754    0.00474    0.00063    0.00021
   4.07355 1551.21754    0.00111   -0.00060    0.00005
   4.57355 1551.21754    0.00029    0.00011    0.00000
   5.07355 1551.21754    0.00015   -0.00001   -0.00000
   5.57355 1551.21754    0.00011    0.00012   -0.00000
   6.07355 1551.21754    0.00002    0.00004   -0.00000
   6.57355 1551.21754    0.00014    0.00007   -0.00000
   7.07355 1551.21754    0.00021    0.00006   -0.00000
   7.57355 1551.21754    0.00031    0.00008   -0.00000
   8.07355 1551.21754   -0.00011    0.00001   -0.00000
   8.57355 1551.21754   -0.00033   -0.00010   -0.00000
   9.07355 1551.21754   -0.00014   -0.00008   -0.00000
   9.57355 1551.21754    0.00003    0.00003   -0.00000
  10.07355 1551.21754    0.00010   -0.00001   -0.00000
  10.57355 1551.21754   -0.00009   -0.00001   -0.00000
  11.07355 1551.21754   -0.00021   -0.00005    0.00000
  11.57355 1551.21754    0.00018   -0.00002    0.00000
  12.07355 1551.21754    0.00002    0.00006    0.00000
  12.57355 1551.21754   -0.00041   -0.00003   -0.00000
  13.07355 1551.21754    0.00015    0.00007   -0.00000
  13.57355 1551.21754    0.00013   -0.00005   -0.00000
  14.07355 1551.21754    0.00023   -0.00007    0.00000
  14.57355 1551.21754   -0.00007    0.00008    0.00000
  15.07355 1551.21754    0.00001    0.00001    0.00000
  15.57355 1551.21754    0.00008   -0.00000    0.00000
  16.07355 1551.21754   -0.00027   -0.00003   -0.00000
  16.57355 1551.21754    0.00000   -0.00007   -0.00000
 -12.92645 1552.25992   -0.04294    0.00110   -0.00203
 -12.42645 1552.25992    0.04660    0.02868   -0.00116
 -11.92645 1552.25992   -0.01341   -0.01960    0.00004
 -11.42645 1552.25992    0.01054    0.02531    0.00081
 -10.92645 1552.25992   -0.08582   -0.05160    0.00073
 -10.42645 1552.25992   -0.02853   -0.00458    0.00030
  -9.92645 1552.25992   -0.01928   -0.00677    0.00012
  -9.42645 1552.25992   -0.03812   -0.02548    0.00013
  -8.92645 1552.25992    0.01429   -0.01008    0.00056
  -8.42645 1552.25992    0.02491    0.00255    0.00162
  -7.92645 1552.25992   -0.05408   -0.04185    0.00198
  -7.42645 1552.25992   -0.05366   -0.02830    0.00082
  -6.92645 1552.25992    0.01410    0.00843   -0.00065
  -6.42645 1552.25992    0.08854    0.02262   -0.00117
  -5.92645 1552.25992   -0.05178   -0.03656    0.00027
  -5.42645 1552.25992   -0.04071    0.00815    0.00328
  -4.92645 1552.25992    0.01894   -0.01030    0.00507
  -4.42645 1552.25992    0.09725   -0.00593    0.00330
  -3.92645 1552.25992    0.05633    0.02829   -0.00315
  -3.42645 1552.25992   -0.08541   -0.06911   -0.01488
  -2.92645 1552.25992   -0.00187   -0.06232   -0.02834
  -2.42645 1552.25992   -0.03512   -0.08909   -0.03634
  -1.92645 1552.25992   -0.00920   -0.05948   -0.03499
  -1.42645 1552.25992    0.06299   -0.06186   -0.02509
  -0.92645 1552.25992    0.20882   -0.08793   -0.01066
  -0.42645 1552.25992    0.27500   -0.05454    0.00327
   0.07355 1552.25992    0.23853   -0.02775    0.01261
   0.57355 1552.25992    0.23509   -0.00964    0.01551
   1.07355 1552.25992    0.20405    0.01287    0.01334
   1.57355 1552.25992    0.12178    0.00510    0.00894
   2.07355 1552.25992    0.06333    0.00149    0.00483
   2.57355 1552.25992    0.03568    0.00479    0.00213
   3.07355 1552.25992    0.00710    0.00101    0.00076
   3.57355 1552.25992    0.00471    0.00059    0.00021
   4.07355 1552.25992    0.00104   -0.00063    0.00005
   4.57355 1552.25992    0.00033    0.00012    0.00000
   5.07355 1552.25992    0.00012   -0.00001   -0.00000
   5.57355 1552.25992    0.00010    0.00011   -0.00000
   6.07355 1552.25992    0.00004    0.00004   -0.00000
   6.57355 1552.25992    0.00016    0.00007   -0.00000
   7.07355 1552.25992    0.00022    0.00006   -0.00000
   7.57355 1552.25992    0.00030    0.00009   -0.00000
   8.07355 1552.25992   -0.00011    0.00002   -0.00000
   8.57355 1552.25992   -0.00034   -0.00010   -0.00000
   9.07355 1552.25992   -0.00014   -0.00008   -0.00000
   9.57355 1552.25992    0.00002    0.00002   -0.00000
  10.07355 1552.25992    0.00009   -0.00001   -0.00000
  10.57355 1552.25992   -0.00008   -0.00000   -0.00000
  11.07355 1552.25992   -0.00020   -0.00004    0.00000
  11.57355 1552.25992    0.00017   -0.00002    0.00000
  12.07355 1552.25992    0.00002    0.00007    0.00000
  12.57355 1552.25992   -0.00037   -0.00003   -0.00000
  13.07355 1552.25992    0.00015    0.00007   -0.00000
  13.57355 1552.25992    0.00013   -0.00005   -0.00000
  14.07355 1552.25992    0.00024   -0.00006    0.00000
  14.57355 1552.25992   -0.00006    0.00008    0.00000
  15.07355 1552.25992   -0.00001    0.00000    0.00000
  15.57355 1552.25992    0.00007   -0.00001    0.00000
  16.07355 1552.25992   -0.00026   -0.00004   -0.00000
  16.57355 1552.25992    0.00001   -0.00007   -0.00000
 -12.92645 1553.30231   -0.02434    0.00345   -0.00206
 -12.42645 1553.30231    0.04216    0.02542   -0.00118
 -11.92645 1553.30231   -0.01783   -0.01870    0.00004
 -11.42645 1553.30231    0.01991    0.02692    0.00082
 -10.92645 1553.30231   -0.08483   -0.05339    0.00074
 -10.42645 1553.30231   -0.02860   -0.00022    0.00031
  -9.92645 1553.30231   -0.02269   -0.00846    0.00013
  -9.42645 1553.30231   -0.03557   -0.02597    0.00014
  -8.92645 1553.30231    0.01339   -0.00785    0.00057
  -8.42645 1553.30231    0.02254    0.00299    0.00165
  -7.92645 1553.30231   -0.05699   -0.04538    0.00202
  -7.42645 1553.30231   -0.05409   -0.02939    0.00083
  -6.92645 1553.30231    0.01512    0.00968   -0.00067
  -6.42645 1553.30231    0.09409    0.02023   -0.00119
  -5.92645 1553.30231   -0.05525   -0.03656    0.00029
  -5.42645 1553.30231   -0.04307    0.01001    0.00338
  -4.92645 1553.30231    0.01991   -0.01345    0.00522
  -4.42645 1553.30231    0.09992   -0.00490    0.00342
  -3.92645 1553.30231    0.05674    0.02777   -0.00317
  -3.42645 1553.30231   -0.08247   -0.06834   -0.01516
  -2.92645 1553.30231   -0.00390   -0.06292   -0.02890
  -2.42645 1553.30231   -0.03909   -0.09237   -0.03704
  -1.92645 1553.30231   -0.01100   -0.06080   -0.03561
  -1.42645 1553.30231    0.06089   -0.06280   -0.02544
  -0.92645 1553.30231    0.21412   -0.09030   -0.01067
  -0.42645 1553.30231    0.28032   -0.05538    0.00355
   0.07355 1553.30231    0.24209   -0.02777    0.01303
   0.57355 1553.30231    0.23764   -0.01124    0.01592
   1.07355 1553.30231    0.20567    0.01241    0.01364
   1.57355 1553.30231    0.12260    0.00510    0.00912
   2.07355 1553.30231    0.06423    0.00174    0.00492
   2.57355 1553.30231    0.03625    0.00490    0.00217
   3.07355 1553.30231    0.00759    0.00104    0.00077
   3.57355 1553.30231    0.00468    0.00054    0.00022
   4.07355 1553.30231    0.00094   -0.00066    0.00005
   4.57355 1553.30231    0.00037    0.00012    0.00000
   5.07355 1553.30231    0.00009   -0.00002   -0.00000
   5.57355 1553.30231    0.00010    0.00011   -0.00000
   6.07355 1553.30231    0.00006    0.00004   -0.00000
   6.57355 1553.30231    0.00017    0.00007   -0.00000
   7.07355 1553.30231    0.00023    0.00006   -0.00000
   7.57355 1553.30231    0.00028    0.00011   -0.00000
   8.07355 1553.30231   -0.00011    0.00003   -0.00000
   8.57355 1553.30231   -0.00034   -0.00010   -0.00000
   9.07355 1553.30231   -0.00014   -0.00008   -0.00000
   9.57355 1553.30231    0.00001    0.00001   -0.00000
  10.07355 1553.30231    0.00008   -0.00001   -0.00000
  10.57355 1553.30231   -0.00007    0.00000   -0.00000
  11.07355 1553.30231   -0.00018   -0.00004    0.00000
  11.57355 1553.30231    0.00017   -0.00002    0.00000
  12.07355 1553.30231    0.00002    0.00008    0.00000
  12.57355 1553.30231   -0.00033   -0.00002   -0.00000
  13.07355 1553.30231    0.00015    0.00007   -0.00000
  13.57355 1553.30231    0.00012   -0.00004   -0.00000
  14.07355 1553.30231    0.00026   -0.00006    0.00000
  14.57355 1553.30231   -0.00005    0.00008    0.00000
  15.07355 1553.30231   -0.00004   -0.00000    0.00000
  15.57355 1553.30231    0.00005   -0.00001    0.00000
  16.07355 1553.30231   -0.00024   -0.00004   -0.00000
  16.57355 1553.30231    0.00001   -0.00007   -0.00000
 -12.92645 1554.34470   -0.00630    0.00593   -0.00210
 -12.42645 1554.34470    0.03773    0.02202   -0.00120
 -11.92645 1554.34470   -0.02135   -0.01773    0.00004
 -11.42645 1554.34470    0.02880    0.02786    0.00083
 -10.92645 1554.34470   -0.08373   -0.05501    0.00075
 -10.42645 1554.34470   -0.02924    0.00399    0.00032
  -9.92645 1554.34470   -0.02564   -0.01007    0.00014
  -9.42645 1554.34470   -0.03283   -0.02630    0.00016
  -8.92645 1554.34470    0.01314   -0.00507    0.00059
  -8.42645 1554.34470    0.02031    0.00338    0.00168
  -7.92645 1554.34470   -0.06027   -0.04898    0.00206
  -7.42645 1554.34470   -0.05434   -0.03046    0.00085
  -6.92645 1554.34470    0.01534    0.01061   -0.00068
  -6.42645 1554.34470    0.09957    0.01736   -0.00121
  -5.92645 1554.34470   -0.05786   -0.03607    0.00032
  -5.42645 1554.34470   -0.04616    0.01158    0.00349
  -4.92645 1554.34470    0.02128   -0.01666    0.00538
  -4.42645 1554.34470    0.10278   -0.00355    0.00354
  -3.92645 1554.34470    0.05654    0.02693   -0.00319
  -3.42645 1554.34470   -0.07825   -0.06714   -0.01545
  -2.92645 1554.34470   -0.00634   -0.06364   -0.02949
  -2.42645 1554.34470   -0.04322   -0.09512   -0.03779
  -1.92645 1554.34470   -0.01283   -0.06278   -0.03628
  -1.42645 1554.34470    0.05854   -0.06413   -0.02583
  -0.92645 1554.34470    0.21928   -0.09248   -0.01069
  -0.42645 1554.34470    0.28579   -0.05623    0.00384
   0.07355 1554.34470    0.24589   -0.02778    0.01347
   0.57355 1554.34470    0.24056   -0.01269    0.01635
   1.07355 1554.34470    0.20728    0.01202    0.01397
   1.57355 1554.34470    0.12332    0.00500    0.00932
   2.07355 1554.34470    0.06515    0.00199    0.00502
   2.57355 1554.34470    0.03673    0.00500    0.00221
   3.07355 1554.34470    0.00815    0.00107    0.00078
   3.57355 1554.34470    0.00468    0.00049    0.00022
   4.07355 1554.34470    0.00083   -0.00069    0.00005
   4.57355 1554.34470    0.00040    0.00012    0.00000
   5.07355 1554.34470    0.00006   -0.00002   -0.00000
   5.57355 1554.34470    0.00008    0.00010   -0.00000
   6.07355 1554.34470    0.00007    0.00004   -0.00000
   6.57355 1554.34470    0.00019    0.00007   -0.00000
   7.07355 1554.34470    0.00024    0.00006   -0.00000
   7.57355 1554.34470    0.00027    0.00012   -0.00000
   8.07355 1554.34470   -0.00011    0.00004   -0.00000
   8.57355 1554.34470   -0.00035   -0.00010   -0.00000
   9.07355 1554.34470   -0.00014   -0.00008   -0.00000
   9.57355 1554.34470   -0.00001    0.00001   -0.00000
  10.07355 1554.34470    0.00007   -0.00002   -0.00000
  10.57355 1554.34470   -0.00005    0.00000   -0.00000
  11.07355 1554.34470   -0.00016   -0.00003    0.00000
  11.57355 1554.34470    0.00017   -0.00001    0.00000
  12.07355 1554.34470    0.00002    0.00008    0.00000
  12.57355 1554.34470   -0.00028   -0.00001   -0.00000
  13.07355 1554.34470    0.00014    0.00007   -0.00000
  13.57355 1554.34470    0.00011   -0.00003   -0.00000
  14.07355 1554.34470    0.00027   -0.00006    0.00000
  14.57355 1554.34470   -0.00004    0.00008    0.00000
  15.07355 1554.34470   -0.00006   -0.00001    0.00000
  15.57355 1554.34470    0.00004   -0.00001    0.00000
  16.07355 1554.34470   -0.00021   -0.00004   -0.00000
  16.57355 1554.34470    0.00000   -0.00007   -0.00000
 -12.92645 1555.38709    0.01048    0.00855   -0.00215
 -12.42645 1555.38709    0.03342    0.01862   -0.00122
 -11.92645 1555.38709   -0.02372   -0.01663    0.00004
 -11.42645 1555.38709    0.03678    0.02805    0.00084
 -10.92645 1555.38709   -0.08266   -0.05641    0.00076
 -10.42645 1555.38709   -0.03027    0.00796    0.00033
  -9.92645 1555.38709   -0.02778   -0.01150    0.00016
  -9.42645 1555.38709   -0.03033   -0.02652    0.00017
  -8.92645 1555.38709    0.01324   -0.00191    0.00061
  -8.42645 1555.38709    0.01835    0.00365    0.00172
  -7.92645 1555.38709   -0.06402   -0.05262    0.00210
  -7.42645 1555.38709   -0.05443   -0.03150    0.00086
  -6.92645 1555.38709    0.01510    0.01117   -0.00070
  -6.42645 1555.38709    0.10461    0.01405   -0.00123
  -5.92645 1555.38709   -0.05953   -0.03513    0.00034
  -5.42645 1555.38709   -0.04965    0.01286    0.00360
  -4.92645 1555.38709    0.02273   -0.01989    0.00555
  -4.42645 1555.38709    0.10578   -0.00189    0.00367
  -3.92645 1555.38709    0.05570    0.02570   -0.00322
  -3.42645 1555.38709   -0.07276   -0.06565   -0.01577
  -2.92645 1555.38709   -0.00901   -0.06443   -0.03014
  -2.42645 1555.38709   -0.04759   -0.09733   -0.03860
  -1.92645 1555.38709   -0.01486   -0.06546   -0.03701
  -1.42645 1555.38709    0.05599   -0.06592   -0.02626
  -0.92645 1555.38709    0.22438   -0.09441   -0.01073
  -0.42645 1555.38709    0.29131   -0.05712    0.00412
   0.07355 1555.38709    0.25004   -0.02778    0.01393
   0.57355 1555.38709    0.24391   -0.01397    0.01680
   1.07355 1555.38709    0.20885    0.01172    0.01431
   1.57355 1555.38709    0.12399    0.00481    0.00953
   2.07355 1555.38709    0.06606    0.00223    0.00513
   2.57355 1555.38709    0.03710    0.00508    0.00226
   3.07355 1555.38709    0.00875    0.00109    0.00080
   3.57355 1555.38709    0.00469    0.00044    0.00022
   4.07355 1555.38709    0.00070   -0.00071    0.00005
   4.57355 1555.38709    0.00043    0.00012    0.00000
   5.07355 1555.38709    0.00003   -0.00002   -0.00000
   5.57355 1555.38709    0.00007    0.00009   -0.00000
   6.07355 1555.38709    0.00008    0.00004   -0.00000
   6.57355 1555.38709    0.00020    0.00007   -0.00000
   7.07355 1555.38709    0.00026    0.00006   -0.00000
   7.57355 1555.38709    0.00026    0.00013   -0.00000
   8.07355 1555.38709   -0.00011    0.00004   -0.00000
   8.57355 1555.38709   -0.00035   -0.00011   -0.00000
   9.07355 1555.38709   -0.00014   -0.00008   -0.00000
   9.57355 1555.38709   -0.00002    0.00000   -0.00000
  10.07355 1555.38709    0.00006   -0.00002   -0.00000
  10.57355 1555.38709   -0.00004    0.00001   -0.00000
  11.07355 1555.38709   -0.00013   -0.00003    0.00000
  11.57355 1555.38709    0.00017   -0.00001    0.00000
  12.07355 1555.38709    0.00002    0.00009    0.00000
  12.57355 1555.38709   -0.00023    0.00000   -0.00000
  13.07355 1555.38709    0.00013    0.00006   -0.00000
  13.57355 1555.38709    0.00010   -0.00002   -0.00000
  14.07355 1555.38709    0.00028   -0.00006    0.00000
  14.57355 1555.38709   -0.00002    0.00009    0.00000
  15.07355 1555.38709   -0.00009   -0.00001    0.00000
  15.57355 1555.38709    0.00003   -0.00002    0.00000
  16.07355 1555.38709   -0.00018   -0.00004   -0.00000
  16.57355 1555.38709   -0.00000   -0.00008   -0.00000
 -12.92645 1556.42947    0.02528    0.01121   -0.00219
 -12.42645 1556.42947    0.02933    0.01524   -0.00124
 -11.92645 1556.42947   -0.02474   -0.01530    0.00004
 -11.42645 1556.42947    0.04352    0.02745    0.00086
 -10.92645 1556.42947   -0.08169   -0.05758    0.00077
 -10.42645 1556.42947   -0.03159    0.01159    0.00034
  -9.92645 1556.42947   -0.02886   -0.01263    0.00017
  -9.42645 1556.42947   -0.02816   -0.02659    0.00019
  -8.92645 1556.42947    0.01341    0.00148    0.00062
  -8.42645 1556.42947    0.01670    0.00381    0.00175
  -7.92645 1556.42947   -0.06808   -0.05620    0.00214
  -7.42645 1556.42947   -0.05411   -0.03240    0.00087
  -6.92645 1556.42947    0.01467    0.01144   -0.00072
  -6.42645 1556.42947    0.10886    0.01033   -0.00125
  -5.92645 1556.42947   -0.06022   -0.03379    0.00037
  -5.42645 1556.42947   -0.05342    0.01376    0.00372
  -4.92645 1556.42947    0.02400   -0.02313    0.00572
  -4.42645 1556.42947    0.10882    0.00003    0.00381
  -3.92645 1556.42947    0.05417    0.02399   -0.00325
  -3.42645 1556.42947   -0.06608   -0.06394   -0.01612
  -2.92645 1556.42947   -0.01172   -0.06521   -0.03083
  -2.42645 1556.42947   -0.05231   -0.09905   -0.03947
  -1.92645 1556.42947   -0.01712   -0.06881   -0.03780
  -1.42645 1556.42947    0.05357   -0.06817   -0.02673
  -0.92645 1556.42947    0.22944   -0.09599   -0.01079
  -0.42645 1556.42947    0.29668   -0.05804    0.00442
   0.07355 1556.42947    0.25472   -0.02777    0.01441
   0.57355 1556.42947    0.24770   -0.01510    0.01729
   1.07355 1556.42947    0.21030    0.01147    0.01468
   1.57355 1556.42947    0.12462    0.00456    0.00976
   2.07355 1556.42947    0.06693    0.00244    0.00524
   2.57355 1556.42947    0.03735    0.00515    0.00230
   3.07355 1556.42947    0.00938    0.00110    0.00081
   3.57355 1556.42947    0.00473    0.00039    0.00023
   4.07355 1556.42947    0.00055   -0.00073    0.00005
   4.57355 1556.42947    0.00046    0.00012    0.00000
   5.07355 1556.42947    0.00001   -0.00003   -0.00000
   5.57355 1556.42947    0.00005    0.00008   -0.00000
   6.07355 1556.42947    0.00009    0.00004   -0.00000
   6.57355 1556.42947    0.00022    0.00006   -0.00000
   7.07355 1556.42947    0.00027    0.00005   -0.00000
   7.57355 1556.42947    0.00024    0.00014   -0.00000
   8.07355 1556.42947   -0.00010    0.00005   -0.00000
   8.57355 1556.42947   -0.00035   -0.00011   -0.00000
   9.07355 1556.42947   -0.00013   -0.00008   -0.00000
   9.57355 1556.42947   -0.00003   -0.00000   -0.00000
  10.07355 1556.42947    0.00004   -0.00001   -0.00000
  10.57355 1556.42947   -0.00003    0.00001   -0.00000
  11.07355 1556.42947   -0.00009   -0.00002    0.00000
  11.57355 1556.42947    0.00016   -0.00001    0.00000
  12.07355 1556.42947    0.00002    0.00010    0.00000
  12.57355 1556.42947   -0.00018    0.00001   -0.00000
  13.07355 1556.42947    0.00011    0.00006   -0.00000
  13.57355 1556.42947    0.00009   -0.00002   -0.00000
  14.07355 1556.42947    0.00028   -0.00006    0.00000
  14.57355 1556.42947   -0.00001    0.00009    0.00000
  15.07355 1556.42947   -0.00012   -0.00002    0.00000
  15.57355 1556.42947    0.00001   -0.00002    0.00000
  16.07355 1556.42947   -0.00015   -0.00004   -0.00000
  16.57355 1556.42947   -0.00002   -0.00008   -0.00000
 -12.92645 1557.47186    0.03780    0.01386   -0.00224
 -12.42645 1557.47186    0.02556    0.01182   -0.00126
 -11.92645 1557.47186   -0.02444   -0.01373    0.00005
 -11.42645 1557.47186    0.04886    0.02609    0.00087
 -10.92645 1557.47186   -0.08107   -0.05867    0.00079
 -10.42645 1557.47186   -0.03332    0.01478    0.00035
  -9.92645 1557.47186   -0.02868   -0.01335    0.00018
  -9.42645 1557.47186   -0.02630   -0.02652    0.00020
  -8.92645 1557.47186    0.01351    0.00496    0.00064
  -8.42645 1557.47186    0.01526    0.00384    0.00179
  -7.92645 1557.47186   -0.07234   -0.05958    0.00218
  -7.42645 1557.47186   -0.05295   -0.03306    0.00089
  -6.92645 1557.47186    0.01420    0.01152   -0.00074
  -6.42645 1557.47186    0.11205    0.00628   -0.00127
  -5.92645 1557.47186   -0.05990   -0.03206    0.00040
  -5.42645 1557.47186   -0.05744    0.01429    0.00384
  -4.92645 1557.47186    0.02515   -0.02627    0.00591
  -4.42645 1557.47186    0.11182    0.00208    0.00395
  -3.92645 1557.47186    0.05191    0.02177   -0.00329
  -3.42645 1557.47186   -0.05832   -0.06193   -0.01648
  -2.92645 1557.47186   -0.01436   -0.06603   -0.03156
  -2.42645 1557.47186   -0.05756   -0.10044   -0.04040
  -1.92645 1557.47186   -0.01968   -0.07280   -0.03863
  -1.42645 1557.47186    0.05155   -0.07084   -0.02724
  -0.92645 1557.47186    0.23438   -0.09724   -0.01087
  -0.42645 1557.47186    0.30179   -0.05903    0.00471
   0.07355 1557.47186    0.26012   -0.02773    0.01491
   0.57355 1557.47186    0.25188   -0.01613    0.01779
   1.07355 1557.47186    0.21162    0.01129    0.01507
   1.57355 1557.47186    0.12523    0.00424    0.01000
   2.07355 1557.47186    0.06774    0.00261    0.00536
   2.57355 1557.47186    0.03749    0.00519    0.00236
   3.07355 1557.47186    0.01002    0.00110    0.00083
   3.57355 1557.47186    0.00481    0.00034    0.00023
   4.07355 1557.47186    0.00041   -0.00074    0.00005
   4.57355 1557.47186    0.00049    0.00011    0.00000
   5.07355 1557.47186   -0.00001   -0.00003   -0.00000
   5.57355 1557.47186    0.00003    0.00007   -0.00000
   6.07355 1557.47186    0.00009    0.00004   -0.00000
   6.57355 1557.47186    0.00024    0.00006   -0.00000
   7.07355 1557.47186    0.00029    0.00005   -0.00000
   7.57355 1557.47186    0.00023    0.00015   -0.00000
   8.07355 1557.47186   -0.00009    0.00006   -0.00000
   8.57355 1557.47186   -0.00034   -0.00011   -0.00000
   9.07355 1557.47186   -0.00012   -0.00008   -0.00000
   9.57355 1557.47186   -0.00004   -0.00001   -0.00000
  10.07355 1557.47186    0.00002   -0.00001   -0.00000
  10.57355 1557.47186   -0.00003    0.00001   -0.00000
  11.07355 1557.47186   -0.00005   -0.00001    0.00000
  11.57355 1557.47186    0.00015   -0.00000    0.00000
  12.07355 1557.47186    0.00001    0.00011    0.00000
  12.57355 1557.47186   -0.00013    0.00002   -0.00000
  13.07355 1557.47186    0.00010    0.00005   -0.00000
  13.57355 1557.47186    0.00008   -0.00001   -0.00000
  14.07355 1557.47186    0.00028   -0.00005    0.00000
  14.57355 1557.47186   -0.00000    0.00009    0.00000
  15.07355 1557.47186   -0.00015   -0.00002    0.00000
  15.57355 1557.47186    0.00001   -0.00003    0.00000
  16.07355 1557.47186   -0.00012   -0.00003   -0.00000
  16.57355 1557.47186   -0.00003   -0.00008   -0.00000
 -12.92645 1558.51425    0.04823    0.01655   -0.00229
 -12.42645 1558.51425    0.02213    0.00835   -0.00129
 -11.92645 1558.51425   -0.02294   -0.01196    0.00005
 -11.42645 1558.51425    0.05278    0.02403    0.00088
 -10.92645 1558.51425   -0.08116   -0.05979    0.00080
 -10.42645 1558.51425   -0.03545    0.01743    0.00036
  -9.92645 1558.51425   -0.02698   -0.01361    0.00020
  -9.42645 1558.51425   -0.02482   -0.02631    0.00022
  -8.92645 1558.51425    0.01340    0.00842    0.00066
  -8.42645 1558.51425    0.01393    0.00369    0.00183
  -7.92645 1558.51425   -0.07662   -0.06265    0.00223
  -7.42645 1558.51425   -0.05084   -0.03352    0.00091
  -6.92645 1558.51425    0.01381    0.01145   -0.00076
  -6.42645 1558.51425    0.11401    0.00202   -0.00130
  -5.92645 1558.51425   -0.05873   -0.03002    0.00043
  -5.42645 1558.51425   -0.06147    0.01444    0.00397
  -4.92645 1558.51425    0.02621   -0.02920    0.00610
  -4.42645 1558.51425    0.11456    0.00414    0.00410
  -3.92645 1558.51425    0.04903    0.01898   -0.00333
  -3.42645 1558.51425   -0.04977   -0.05964   -0.01687
  -2.92645 1558.51425   -0.01679   -0.06694   -0.03233
  -2.42645 1558.51425   -0.06334   -0.10158   -0.04137
  -1.92645 1558.51425   -0.02297   -0.07745   -0.03951
  -1.42645 1558.51425    0.05019   -0.07394   -0.02777
  -0.92645 1558.51425    0.23923   -0.09824   -0.01095
  -0.42645 1558.51425    0.30652   -0.06011    0.00503
   0.07355 1558.51425    0.26622   -0.02766    0.01543
   0.57355 1558.51425    0.25644   -0.01706    0.01832
   1.07355 1558.51425    0.21282    0.01115    0.01547
   1.57355 1558.51425    0.12586    0.00386    0.01025
   2.07355 1558.51425    0.06852    0.00276    0.00549
   2.57355 1558.51425    0.03755    0.00522    0.00241
   3.07355 1558.51425    0.01065    0.00108    0.00085
   3.57355 1558.51425    0.00491    0.00028    0.00024
   4.07355 1558.51425    0.00026   -0.00075    0.00005
   4.57355 1558.51425    0.00050    0.00009    0.00000
   5.07355 1558.51425   -0.00002   -0.00004   -0.00000
   5.57355 1558.51425    0.00002    0.00006   -0.00000
   6.07355 1558.51425    0.00009    0.00004   -0.00000
   6.57355 1558.51425    0.00025    0.00006   -0.00000
   7.07355 1558.51425    0.00030    0.00005   -0.00000
   7.57355 1558.51425    0.00021    0.00016   -0.00000
   8.07355 1558.51425   -0.00008    0.00006   -0.00000
   8.57355 1558.51425   -0.00034   -0.00011   -0.00000
   9.07355 1558.51425   -0.00011   -0.00007   -0.00000
   9.57355 1558.51425   -0.00004   -0.00001   -0.00000
  10.07355 1558.51425   -0.00001   -0.00001   -0.00000
  10.57355 1558.51425   -0.00002    0.00002   -0.00000
  11.07355 1558.51425   -0.00001   -0.00000    0.00000
  11.57355 1558.51425    0.00015    0.00000    0.00000
  12.07355 1558.51425    0.00001    0.00011    0.00000
  12.57355 1558.51425   -0.00008    0.00004   -0.00000
  13.07355 1558.51425    0.00008    0.00005   -0.00000
  13.57355 1558.51425    0.00007    0.00000   -0.00000
  14.07355 1558.51425    0.00029   -0.00006    0.00000
  14.57355 1558.51425    0.00001    0.00009    0.00000
  15.07355 1558.51425   -0.00018   -0.00003    0.00000
  15.57355 1558.51425   -0.00000   -0.00003    0.00000
  16.07355 1558.51425   -0.00008   -0.00003   -0.00000
  16.57355 1558.51425   -0.00005   -0.00007   -0.00000
 -12.92645 1559.55664    0.05673    0.01911   -0.00235
 -12.42645 1559.55664    0.01921    0.00486   -0.00132
 -11.92645 1559.55664   -0.02034   -0.00996    0.00005
 -11.42645 1559.55664    0.05498    0.02133    0.00090
 -10.92645 1559.55664   -0.08205   -0.06089    0.00081
 -10.42645 1559.55664   -0.03766    0.01949    0.00037
  -9.92645 1559.55664   -0.02353   -0.01330    0.00021
  -9.42645 1559.55664   -0.02380   -0.02593    0.00023
  -8.92645 1559.55664    0.01294    0.01176    0.00068
  -8.42645 1559.55664    0.01257    0.00327    0.00187
  -7.92645 1559.55664   -0.08078   -0.06527    0.00228
  -7.42645 1559.55664   -0.04782   -0.03384    0.00092
  -6.92645 1559.55664    0.01369    0.01123   -0.00078
  -6.42645 1559.55664    0.11470   -0.00221   -0.00132
  -5.92645 1559.55664   -0.05692   -0.02777    0.00046
  -5.42645 1559.55664   -0.06526    0.01420    0.00410
  -4.92645 1559.55664    0.02707   -0.03186    0.00630
  -4.42645 1559.55664    0.11686    0.00615    0.00425
  -3.92645 1559.55664    0.04568    0.01554   -0.00337
  -3.42645 1559.55664   -0.04070   -0.05714   -0.01727
  -2.92645 1559.55664   -0.01892   -0.06791   -0.03313
  -2.42645 1559.55664   -0.06962   -0.10253   -0.04237
  -1.92645 1559.55664   -0.02728   -0.08275   -0.04042
  -1.42645 1559.55664    0.04977   -0.07742   -0.02832
  -0.92645 1559.55664    0.24411   -0.09906   -0.01103
  -0.42645 1559.55664    0.31090   -0.06122    0.00535
   0.07355 1559.55664    0.27300   -0.02758    0.01597
   0.57355 1559.55664    0.26142   -0.01787    0.01887
   1.07355 1559.55664    0.21393    0.01105    0.01590
   1.57355 1559.55664    0.12651    0.00342    0.01051
   2.07355 1559.55664    0.06929    0.00286    0.00562
   2.57355 1559.55664    0.03755    0.00522    0.00246
   3.07355 1559.55664    0.01125    0.00106    0.00087
   3.57355 1559.55664    0.00503    0.00023    0.00024
   4.07355 1559.55664    0.00012   -0.00075    0.00005
   4.57355 1559.55664    0.00052    0.00008    0.00000
   5.07355 1559.55664   -0.00002   -0.00005   -0.00000
   5.57355 1559.55664    0.00001    0.00005   -0.00000
   6.07355 1559.55664    0.00009    0.00004   -0.00000
   6.57355 1559.55664    0.00027    0.00006   -0.00000
   7.07355 1559.55664    0.00031    0.00005   -0.00000
   7.57355 1559.55664    0.00020    0.00017   -0.00000
   8.07355 1559.55664   -0.00007    0.00007   -0.00000
   8.57355 1559.55664   -0.00034   -0.00011   -0.00000
   9.07355 1559.55664   -0.00010   -0.00007   -0.00000
   9.57355 1559.55664   -0.00005   -0.00001   -0.00000
  10.07355 1559.55664   -0.00003   -0.00001   -0.00000
  10.57355 1559.55664   -0.00001    0.00002   -0.00000
  11.07355 1559.55664    0.00004    0.00000    0.00000
  11.57355 1559.55664    0.00014    0.00000    0.00000
  12.07355 1559.55664   -0.00000    0.00011    0.00000
  12.57355 1559.55664   -0.00003    0.00004   -0.00000
  13.07355 1559.55664    0.00007    0.00004   -0.00000
  13.57355 1559.55664    0.00007    0.00001   -0.00000
  14.07355 1559.55664    0.00028   -0.00006    0.00000
  14.57355 1559.55664    0.00001    0.00008    0.00000
  15.07355 1559.55664   -0.00021   -0.00003    0.00000
  15.57355 1559.55664   -0.00001   -0.00003    0.00000
  16.07355 1559.55664   -0.00005   -0.00003   -0.00000
  16.57355 1559.55664   -0.00006   -0.00007   -0.00000
 -12.92645 1560.59903    0.06315    0.02148   -0.00240
 -12.42645 1560.59903    0.01704    0.00149   -0.00135
 -11.92645 1560.59903   -0.01679   -0.00777    0.00005
 -11.42645 1560.59903    0.05523    0.01808    0.00091
 -10.92645 1560.59903   -0.08346   -0.06176    0.00083
 -10.42645 1560.59903   -0.03946    0.02098    0.00039
  -9.92645 1560.59903   -0.01826   -0.01239    0.00023
  -9.42645 1560.59903   -0.02338   -0.02542    0.00025
  -8.92645 1560.59903    0.01203    0.01493    0.00070
  -8.42645 1560.59903    0.01112    0.00254    0.00192
  -7.92645 1560.59903   -0.08488   -0.06740    0.00234
  -7.42645 1560.59903   -0.04392   -0.03402    0.00094
  -6.92645 1560.59903    0.01399    0.01089   -0.00081
  -6.42645 1560.59903    0.11419   -0.00614   -0.00135
  -5.92645 1560.59903   -0.05452   -0.02545    0.00049
  -5.42645 1560.59903   -0.06869    0.01350    0.00424
  -4.92645 1560.59903    0.02763   -0.03421    0.00650
  -4.42645 1560.59903    0.11874    0.00824    0.00441
  -3.92645 1560.59903    0.04208    0.01150   -0.00341
  -3.42645 1560.59903   -0.03109   -0.05447   -0.01768
  -2.92645 1560.59903   -0.02091   -0.06894   -0.03396
  -2.42645 1560.59903   -0.07642   -0.10336   -0.04343
  -1.92645 1560.59903   -0.03254   -0.08859   -0.04137
  -1.42645 1560.59903    0.05038   -0.08123   -0.02890
  -0.92645 1560.59903    0.24899   -0.09980   -0.01111
  -0.42645 1560.59903    0.31513   -0.06234    0.00569
   0.07355 1560.59903    0.28040   -0.02749    0.01654
   0.57355 1560.59903    0.26677   -0.01851    0.01945
   1.07355 1560.59903    0.21497    0.01094    0.01634
   1.57355 1560.59903    0.12721    0.00289    0.01078
   2.07355 1560.59903    0.07006    0.00294    0.00576
   2.57355 1560.59903    0.03753    0.00521    0.00252
   3.07355 1560.59903    0.01181    0.00103    0.00088
   3.57355 1560.59903    0.00517    0.00018    0.00024
   4.07355 1560.59903   -0.00000   -0.00074    0.00005
   4.57355 1560.59903    0.00053    0.00007    0.00000
   5.07355 1560.59903   -0.00001   -0.00005   -0.00000
   5.57355 1560.59903   -0.00000    0.00004   -0.00000
   6.07355 1560.59903    0.00007    0.00003   -0.00000
   6.57355 1560.59903    0.00028    0.00005   -0.00000
   7.07355 1560.59903    0.00032    0.00005   -0.00000
   7.57355 1560.59903    0.00018    0.00017   -0.00000
   8.07355 1560.59903   -0.00006    0.00007   -0.00000
   8.57355 1560.59903   -0.00033   -0.00011   -0.00000
   9.07355 1560.59903   -0.00008   -0.00006   -0.00000
   9.57355 1560.59903   -0.00005   -0.00001   -0.00000
  10.07355 1560.59903   -0.00006   -0.00001   -0.00000
  10.57355 1560.59903   -0.00001    0.00002   -0.00000
  11.07355 1560.59903    0.00009    0.00001    0.00000
  11.57355 1560.59903    0.00014    0.00001    0.00000
  12.07355 1560.59903   -0.00001    0.00012    0.00000
  12.57355 1560.59903    0.00002    0.00005   -0.00000
  13.07355 1560.59903    0.00005    0.00003   -0.00000
  13.57355 1560.59903    0.00006    0.00002   -0.00000
  14.07355 1560.59903    0.00028   -0.00006    0.00000
  14.57355 1560.59903    0.00001    0.00008    0.00000
  15.07355 1560.59903   -0.00024   -0.00004    0.00000
  15.57355 1560.59903   -0.00001   -0.00003    0.00000
  16.07355 1560.59903   -0.00002   -0.00002   -0.00000
  16.57355 1560.59903   -0.00008   -0.00007   -0.00000
 -12.92645 1561.64141    0.06770    0.02369   -0.00246
 -12.42645 1561.64141    0.01586   -0.00156   -0.00138
 -11.92645 1561.64141   -0.01246   -0.00543    0.00006
 -11.42645 1561.64141    0.05365    0.01441    0.00093
 -10.92645 1561.64141   -0.08510   -0.06222    0.00084
 -10.42645 1561.64141   -0.04052    0.02201    0.00040
  -9.92645 1561.64141   -0.01129   -0.01097    0.00024
  -9.42645 1561.64141   -0.02364   -0.02479    0.00027
  -8.92645 1561.64141    0.01052    0.01785    0.00073
  -8.42645 1561.64141    0.00968    0.00147    0.00197
  -7.92645 1561.64141   -0.08889   -0.06903    0.00240
  -7.42645 1561.64141   -0.03925   -0.03397    0.00096
  -6.92645 1561.64141    0.01471    0.01039   -0.00083
  -6.42645 1561.64141    0.11267   -0.00950   -0.00138
  -5.92645 1561.64141   -0.05146   -0.02306    0.00052
  -5.42645 1561.64141   -0.07156    0.01236    0.00438
  -4.92645 1561.64141    0.02787   -0.03615    0.00672
  -4.42645 1561.64141    0.12007    0.01045    0.00458
  -3.92645 1561.64141    0.03856    0.00693   -0.00345
  -3.42645 1561.64141   -0.02077   -0.05158   -0.01811
  -2.92645 1561.64141   -0.02298   -0.07008   -0.03482
  -2.42645 1561.64141   -0.08359   -0.10410   -0.04452
  -1.92645 1561.64141   -0.03848   -0.09488   -0.04236
  -1.42645 1561.64141    0.05179   -0.08533   -0.02949
  -0.92645 1561.64141    0.25381   -0.10051   -0.01119
  -0.42645 1561.64141    0.31932   -0.06357    0.00605
   0.07355 1561.64141    0.28837   -0.02742    0.01713
   0.57355 1561.64141    0.27243   -0.01895    0.02005
   1.07355 1561.64141    0.21589    0.01077    0.01680
   1.57355 1561.64141    0.12800    0.00227    0.01106
   2.07355 1561.64141    0.07083    0.00300    0.00590
   2.57355 1561.64141    0.03750    0.00520    0.00258
   3.07355 1561.64141    0.01233    0.00100    0.00090
   3.57355 1561.64141    0.00533    0.00013    0.00025
   4.07355 1561.64141   -0.00011   -0.00073    0.00005
   4.57355 1561.64141    0.00054    0.00005   -0.00000
   5.07355 1561.64141   -0.00001   -0.00006   -0.00000
   5.57355 1561.64141   -0.00001    0.00003   -0.00000
   6.07355 1561.64141    0.00005    0.00003   -0.00000
   6.57355 1561.64141    0.00028    0.00005   -0.00000
   7.07355 1561.64141    0.00033    0.00005   -0.00000
   7.57355 1561.64141    0.00016    0.00018   -0.00000
   8.07355 1561.64141   -0.00005    0.00008   -0.00000
   8.57355 1561.64141   -0.00033   -0.00011   -0.00000
   9.07355 1561.64141   -0.00007   -0.00005   -0.00000
   9.57355 1561.64141   -0.00004   -0.00001   -0.00000
  10.07355 1561.64141   -0.00009   -0.00001   -0.00000
  10.57355 1561.64141   -0.00001    0.00002   -0.00000
  11.07355 1561.64141    0.00013    0.00002    0.00000
  11.57355 1561.64141    0.00013    0.00001    0.00000
  12.07355 1561.64141   -0.00002    0.00012    0.00000
  12.57355 1561.64141    0.00006    0.00006   -0.00000
  13.07355 1561.64141    0.00004    0.00002   -0.00000
  13.57355 1561.64141    0.00005    0.00002   -0.00000
  14.07355 1561.64141    0.00027   -0.00007    0.00000
  14.57355 1561.64141    0.00001    0.00008    0.00000
  15.07355 1561.64141   -0.00026   -0.00004    0.00000
  15.57355 1561.64141   -0.00000   -0.00004    0.00000
  16.07355 1561.64141    0.00002   -0.00002   -0.00000
  16.57355 1561.64141   -0.00009   -0.00006   -0.00000
 -12.92645 1562.68380    0.07067    0.02573   -0.00253
 -12.42645 1562.68380    0.01576   -0.00420   -0.00141
 -11.92645 1562.68380   -0.00748   -0.00298    0.00006
 -11.42645 1562.68380    0.05057    0.01048    0.00095
 -10.92645 1562.68380   -0.08682   -0.06219    0.00086
 -10.42645 1562.68380   -0.04086    0.02261    0.00041
  -9.92645 1562.68380   -0.00278   -0.00916    0.00026
  -9.42645 1562.68380   -0.02446   -0.02401    0.00029
  -8.92645 1562.68380    0.00824    0.02042    0.00075
  -8.42645 1562.68380    0.00830    0.00010    0.00201
  -7.92645 1562.68380   -0.09271   -0.07011    0.00246
  -7.42645 1562.68380   -0.03402   -0.03360    0.00098
  -6.92645 1562.68380    0.01587    0.00974   -0.00086
  -6.42645 1562.68380    0.11032   -0.01209   -0.00141
  -5.92645 1562.68380   -0.04770   -0.02053    0.00055
  -5.42645 1562.68380   -0.07345    0.01084    0.00453
  -4.92645 1562.68380    0.02772   -0.03759    0.00694
  -4.42645 1562.68380    0.12072    0.01273    0.00476
  -3.92645 1562.68380    0.03521    0.00190   -0.00349
  -3.42645 1562.68380   -0.00991   -0.04838   -0.01856
  -2.92645 1562.68380   -0.02521   -0.07133   -0.03572
  -2.42645 1562.68380   -0.09084   -0.10488   -0.04565
  -1.92645 1562.68380   -0.04479   -0.10149   -0.04338
  -1.42645 1562.68380    0.05371   -0.08970   -0.03011
  -0.92645 1562.68380    0.25873   -0.10121   -0.01128
  -0.42645 1562.68380    0.32333   -0.06502    0.00642
   0.07355 1562.68380    0.29680   -0.02737    0.01775
   0.57355 1562.68380    0.27841   -0.01919    0.02067
   1.07355 1562.68380    0.21670    0.01053    0.01728
   1.57355 1562.68380    0.12895    0.00159    0.01136
   2.07355 1562.68380    0.07161    0.00302    0.00605
   2.57355 1562.68380    0.03747    0.00518    0.00265
   3.07355 1562.68380    0.01283    0.00097    0.00093
   3.57355 1562.68380    0.00550    0.00008    0.00025
   4.07355 1562.68380   -0.00020   -0.00071    0.00005
   4.57355 1562.68380    0.00055    0.00003   -0.00000
   5.07355 1562.68380    0.00001   -0.00007   -0.00001
   5.57355 1562.68380   -0.00001    0.00002   -0.00000
   6.07355 1562.68380    0.00003    0.00003   -0.00000
   6.57355 1562.68380    0.00028    0.00004   -0.00000
   7.07355 1562.68380    0.00033    0.00004   -0.00000
   7.57355 1562.68380    0.00015    0.00019   -0.00000
   8.07355 1562.68380   -0.00004    0.00008   -0.00000
   8.57355 1562.68380   -0.00032   -0.00011   -0.00000
   9.07355 1562.68380   -0.00005   -0.00005   -0.00000
   9.57355 1562.68380   -0.00004   -0.00001   -0.00000
  10.07355 1562.68380   -0.00011   -0.00000   -0.00000
  10.57355 1562.68380   -0.00001    0.00002   -0.00000
  11.07355 1562.68380    0.00018    0.00002    0.00000
  11.57355 1562.68380    0.00012    0.00001    0.00000
  12.07355 1562.68380   -0.00003    0.00012    0.00000
  12.57355 1562.68380    0.00009    0.00007   -0.00000
  13.07355 1562.68380    0.00002    0.00001   -0.00000
  13.57355 1562.68380    0.00004    0.00003   -0.00000
  14.07355 1562.68380    0.00026   -0.00007    0.00000
  14.57355 1562.68380    0.00001    0.00007    0.00000
  15.07355 1562.68380   -0.00029   -0.00004    0.00000
  15.57355 1562.68380    0.00000   -0.00004    0.00000
  16.07355 1562.68380    0.00004   -0.00001   -0.00000
  16.57355 1562.68380   -0.00011   -0.00005   -0.00000
 -12.92645 1563.72619    0.07246    0.02762   -0.00259
 -12.42645 1563.72619    0.01661   -0.00635   -0.00144
 -11.92645 1563.72619   -0.00198   -0.00041    0.00006
 -11.42645 1563.72619    0.04652    0.00650    0.00097
 -10.92645 1563.72619   -0.08857   -0.06166    0.00088
 -10.42645 1563.72619   -0.04052    0.02284    0.00043
  -9.92645 1563.72619    0.00700   -0.00703    0.00028
  -9.42645 1563.72619   -0.02580   -0.02312    0.00031
  -8.92645 1563.72619    0.00518    0.02258    0.00077
  -8.42645 1563.72619    0.00710   -0.00150    0.00207
  -7.92645 1563.72619   -0.09615   -0.07065    0.00252
  -7.42645 1563.72619   -0.02841   -0.03279    0.00100
  -6.92645 1563.72619    0.01743    0.00898   -0.00088
  -6.42645 1563.72619    0.10729   -0.01377   -0.00144
  -5.92645 1563.72619   -0.04328   -0.01787    0.00059
  -5.42645 1563.72619   -0.07409    0.00899    0.00469
  -4.92645 1563.72619    0.02708   -0.03853    0.00717
  -4.42645 1563.72619    0.12077    0.01507    0.00494
  -3.92645 1563.72619    0.03224   -0.00353   -0.00353
  -3.42645 1563.72619    0.00113   -0.04490   -0.01902
  -2.92645 1563.72619   -0.02764   -0.07270   -0.03664
  -2.42645 1563.72619   -0.09791   -0.10583   -0.04681
  -1.92645 1563.72619   -0.05150   -0.10840   -0.04443
  -1.42645 1563.72619    0.05608   -0.09430   -0.03074
  -0.92645 1563.72619    0.26391   -0.10193   -0.01136
  -0.42645 1563.72619    0.32700   -0.06680    0.00681
   0.07355 1563.72619    0.30559   -0.02736    0.01839
   0.57355 1563.72619    0.28474   -0.01927    0.02132
   1.07355 1563.72619    0.21736    0.01018    0.01777
   1.57355 1563.72619    0.13012    0.00086    0.01167
   2.07355 1563.72619    0.07238    0.00300    0.00621
   2.57355 1563.72619    0.03747    0.00515    0.00271
   3.07355 1563.72619    0.01331    0.00094    0.00095
   3.57355 1563.72619    0.00568    0.00003    0.00026
   4.07355 1563.72619   -0.00027   -0.00069    0.00005
   4.57355 1563.72619    0.00056    0.00002   -0.00000
   5.07355 1563.72619    0.00002   -0.00008   -0.00001
   5.57355 1563.72619   -0.00002    0.00002   -0.00000
   6.07355 1563.72619    0.00001    0.00003   -0.00000
   6.57355 1563.72619    0.00027    0.00004   -0.00000
   7.07355 1563.72619    0.00034    0.00004   -0.00000
   7.57355 1563.72619    0.00013    0.00019   -0.00000
   8.07355 1563.72619   -0.00003    0.00008   -0.00000
   8.57355 1563.72619   -0.00030   -0.00011   -0.00000
   9.07355 1563.72619   -0.00003   -0.00004   -0.00000
   9.57355 1563.72619   -0.00004   -0.00000   -0.00000
  10.07355 1563.72619   -0.00013   -0.00000   -0.00000
  10.57355 1563.72619   -0.00001    0.00002   -0.00000
  11.07355 1563.72619    0.00022    0.00003    0.00000
  11.57355 1563.72619    0.00012    0.00001    0.00000
  12.07355 1563.72619   -0.00004    0.00012    0.00000
  12.57355 1563.72619    0.00013    0.00007   -0.00000
  13.07355 1563.72619    0.00001    0.00000   -0.00000
  13.57355 1563.72619    0.00004    0.00003   -0.00000
  14.07355 1563.72619    0.00025   -0.00008    0.00000
  14.57355 1563.72619   -0.00000    0.00006    0.00000
  15.07355 1563.72619   -0.00031   -0.00005    0.00000
  15.57355 1563.72619    0.00001   -0.00004    0.00000
  16.07355 1563.72619    0.00006   -0.00001   -0.00000
  16.57355 1563.72619   -0.00013   -0.00004   -0.00000
 -12.92645 1564.76858    0.07312    0.02930   -0.00266
 -12.42645 1564.76858    0.01822   -0.00803   -0.00147
 -11.92645 1564.76858    0.00390    0.00225    0.00007
 -11.42645 1564.76858    0.04201    0.00269    0.00098
 -10.92645 1564.76858   -0.09027   -0.06068    0.00089
 -10.42645 1564.76858   -0.03948    0.02283    0.00044
  -9.92645 1564.76858    0.01764   -0.00459    0.00030
  -9.42645 1564.76858   -0.02783   -0.02217    0.00033
  -8.92645 1564.76858    0.00159    0.02424    0.00080
  -8.42645 1564.76858    0.00630   -0.00328    0.00212
  -7.92645 1564.76858   -0.09922   -0.07065    0.00258
  -7.42645 1564.76858   -0.02239   -0.03144    0.00103
  -6.92645 1564.76858    0.01941    0.00815   -0.00091
  -6.42645 1564.76858    0.10358   -0.01453   -0.00148
  -5.92645 1564.76858   -0.03837   -0.01507    0.00062
  -5.42645 1564.76858   -0.07328    0.00696    0.00485
  -4.92645 1564.76858    0.02612   -0.03897    0.00741
  -4.42645 1564.76858    0.12031    0.01743    0.00512
  -3.92645 1564.76858    0.02958   -0.00930   -0.00357
  -3.42645 1564.76858    0.01192   -0.04120   -0.01949
  -2.92645 1564.76858   -0.03022   -0.07420   -0.03759
  -2.42645 1564.76858   -0.10468   -0.10700   -0.04800
  -1.92645 1564.76858   -0.05850   -0.11559   -0.04550
  -1.42645 1564.76858    0.05888   -0.09909   -0.03137
  -0.92645 1564.76858    0.26938   -0.10266   -0.01143
  -0.42645 1564.76858    0.33040   -0.06890    0.00723
   0.07355 1564.76858    0.31471   -0.02736    0.01906
   0.57355 1564.76858    0.29143   -0.01921    0.02198
   1.07355 1564.76858    0.21789    0.00972    0.01828
   1.57355 1564.76858    0.13155    0.00011    0.01198
   2.07355 1564.76858    0.07316    0.00293    0.00637
   2.57355 1564.76858    0.03750    0.00513    0.00278
   3.07355 1564.76858    0.01377    0.00092    0.00097
   3.57355 1564.76858    0.00588   -0.00002    0.00026
   4.07355 1564.76858   -0.00030   -0.00066    0.00005
   4.57355 1564.76858    0.00057   -0.00000   -0.00000
   5.07355 1564.76858    0.00004   -0.00009   -0.00001
   5.57355 1564.76858   -0.00002    0.00001   -0.00000
   6.07355 1564.76858   -0.00002    0.00003   -0.00000
   6.57355 1564.76858    0.00026    0.00003   -0.00000
   7.07355 1564.76858    0.00035    0.00004   -0.00000
   7.57355 1564.76858    0.00011    0.00020   -0.00000
   8.07355 1564.76858   -0.00002    0.00008   -0.00000
   8.57355 1564.76858   -0.00029   -0.00011   -0.00000
   9.07355 1564.76858   -0.00001   -0.00004   -0.00000
   9.57355 1564.76858   -0.00003    0.00000   -0.00000
  10.07355 1564.76858   -0.00015    0.00000   -0.00000
  10.57355 1564.76858   -0.00001    0.00001   -0.00000
  11.07355 1564.76858    0.00025    0.00003    0.00000
  11.57355 1564.76858    0.00012    0.00002    0.00000
  12.07355 1564.76858   -0.00004    0.00012    0.00000
  12.57355 1564.76858    0.00016    0.00007   -0.00000
  13.07355 1564.76858   -0.00001   -0.00001   -0.00000
  13.57355 1564.76858    0.00003    0.00003   -0.00000
  14.07355 1564.76858    0.00023   -0.00008    0.00000
  14.57355 1564.76858   -0.00002    0.00006    0.00000
  15.07355 1564.76858   -0.00032   -0.00005    0.00000
  15.57355 1564.76858    0.00002   -0.00004    0.00000
  16.07355 1564.76858    0.00008   -0.00000   -0.00000
  16.57355 1564.76858   -0.00016   -0.00004   -0.00000
 -12.92645 1565.81097    0.07218    0.03071   -0.00274
 -12.42645 1565.81097    0.02031   -0.00934   -0.00151
 -11.92645 1565.81097    0.01015    0.00496    0.00007
 -11.42645 1565.81097    0.03720   -0.00079    0.00100
 -10.92645 1565.81097   -0.09178   -0.05934    0.00091
 -10.42645 1565.81097   -0.03795    0.02257    0.00046
  -9.92645 1565.81097    0.02864   -0.00194    0.00032
  -9.42645 1565.81097   -0.03040   -0.02129    0.00035
  -8.92645 1565.81097   -0.00230    0.02539    0.00082
  -8.42645 1565.81097    0.00595   -0.00517    0.00217
  -7.92645 1565.81097   -0.10203   -0.07023    0.00265
  -7.42645 1565.81097   -0.01607   -0.02948    0.00105
  -6.92645 1565.81097    0.02194    0.00724   -0.00094
  -6.42645 1565.81097    0.09921   -0.01439   -0.00151
  -5.92645 1565.81097   -0.03337   -0.01220    0.00066
  -5.42645 1565.81097   -0.07071    0.00492    0.00501
  -4.92645 1565.81097    0.02493   -0.03900    0.00766
  -4.42645 1565.81097    0.11925    0.01968    0.00532
  -3.92645 1565.81097    0.02722   -0.01531   -0.00361
  -3.42645 1565.81097    0.02196   -0.03743   -0.01996
  -2.92645 1565.81097   -0.03315   -0.07592   -0.03854
  -2.42645 1565.81097   -0.11105   -0.10838   -0.04921
  -1.92645 1565.81097   -0.06543   -0.12292   -0.04658
  -1.42645 1565.81097    0.06198   -0.10402   -0.03200
  -0.92645 1565.81097    0.27510   -0.10344   -0.01148
  -0.42645 1565.81097    0.33390   -0.07129    0.00766
   0.07355 1565.81097    0.32401   -0.02741    0.01975
   0.57355 1565.81097    0.29848   -0.01905    0.02267
   1.07355 1565.81097    0.21838    0.00915    0.01881
   1.57355 1565.81097    0.13319   -0.00066    0.01230
   2.07355 1565.81097    0.07398    0.00280    0.00653
   2.57355 1565.81097    0.03759    0.00510    0.00284
   3.07355 1565.81097    0.01421    0.00090    0.00099
   3.57355 1565.81097    0.00608   -0.00006    0.00027
   4.07355 1565.81097   -0.00032   -0.00063    0.00005
   4.57355 1565.81097    0.00059   -0.00002   -0.00000
   5.07355 1565.81097    0.00007   -0.00009   -0.00001
   5.57355 1565.81097   -0.00001    0.00001   -0.00000
   6.07355 1565.81097   -0.00006    0.00003   -0.00000
   6.57355 1565.81097    0.00024    0.00003   -0.00000
   7.07355 1565.81097    0.00035    0.00003   -0.00000
   7.57355 1565.81097    0.00010    0.00020   -0.00000
   8.07355 1565.81097   -0.00001    0.00008   -0.00000
   8.57355 1565.81097   -0.00027   -0.00011   -0.00000
   9.07355 1565.81097    0.00001   -0.00004   -0.00000
   9.57355 1565.81097   -0.00003    0.00001   -0.00000
  10.07355 1565.81097   -0.00017    0.00001   -0.00000
  10.57355 1565.81097   -0.00001    0.00001   -0.00000
  11.07355 1565.81097    0.00028    0.00003    0.00000
  11.57355 1565.81097    0.00012    0.00002    0.00000
  12.07355 1565.81097   -0.00005    0.00012    0.00000
  12.57355 1565.81097    0.00018    0.00007   -0.00000
  13.07355 1565.81097   -0.00002   -0.00001   -0.00000
  13.57355 1565.81097    0.00001    0.00003   -0.00000
  14.07355 1565.81097    0.00021   -0.00009    0.00000
  14.57355 1565.81097   -0.00003    0.00005    0.00000
  15.07355 1565.81097   -0.00033   -0.00005    0.00000
  15.57355 1565.81097    0.00003   -0.00005    0.00000
  16.07355 1565.81097    0.00008    0.00000   -0.00000
  16.57355 1565.81097   -0.00018   -0.00003   -0.00000
 -12.92645 1566.85335    0.06955    0.03179   -0.00281
 -12.42645 1566.85335    0.02280   -0.01038   -0.00155
 -11.92645 1566.85335    0.01683    0.00768    0.00007
 -11.42645 1566.85335    0.03205   -0.00382    0.00102
 -10.92645 1566.85335   -0.09303   -0.05761    0.00093
 -10.42645 1566.85335   -0.03601    0.02212    0.00047
  -9.92645 1566.85335    0.03960    0.00079    0.00034
  -9.42645 1566.85335   -0.03330   -0.02054    0.00037
  -8.92645 1566.85335   -0.00637    0.02604    0.00085
  -8.42645 1566.85335    0.00621   -0.00710    0.00223
  -7.92645 1566.85335   -0.10478   -0.06962    0.00272
  -7.42645 1566.85335   -0.00989   -0.02691    0.00107
  -6.92645 1566.85335    0.02511    0.00630   -0.00096
  -6.42645 1566.85335    0.09435   -0.01340   -0.00154
  -5.92645 1566.85335   -0.02867   -0.00939    0.00069
  -5.42645 1566.85335   -0.06616    0.00300    0.00518
  -4.92645 1566.85335    0.02364   -0.03856    0.00791
  -4.42645 1566.85335    0.11756    0.02167    0.00552
  -3.92645 1566.85335    0.02543   -0.02141   -0.00364
  -3.42645 1566.85335    0.03082   -0.03369   -0.02043
  -2.92645 1566.85335   -0.03682   -0.07803   -0.03951
  -2.42645 1566.85335   -0.11689   -0.11005   -0.05043
  -1.92645 1566.85335   -0.07209   -0.13034   -0.04766
  -1.42645 1566.85335    0.06508   -0.10909   -0.03263
  -0.92645 1566.85335    0.28097   -0.10439   -0.01151
  -0.42645 1566.85335    0.33776   -0.07393    0.00813
   0.07355 1566.85335    0.33327   -0.02759    0.02047
   0.57355 1566.85335    0.30581   -0.01881    0.02338
   1.07355 1566.85335    0.21889    0.00844    0.01934
   1.57355 1566.85335    0.13503   -0.00144    0.01263
   2.07355 1566.85335    0.07483    0.00261    0.00669
   2.57355 1566.85335    0.03776    0.00508    0.00291
   3.07355 1566.85335    0.01462    0.00089    0.00101
   3.57355 1566.85335    0.00628   -0.00008    0.00028
   4.07355 1566.85335   -0.00031   -0.00059    0.00005
   4.57355 1566.85335    0.00062   -0.00004   -0.00000
   5.07355 1566.85335    0.00010   -0.00010   -0.00001
   5.57355 1566.85335   -0.00001    0.00001   -0.00000
   6.07355 1566.85335   -0.00009    0.00003   -0.00000
   6.57355 1566.85335    0.00021    0.00002   -0.00000
   7.07355 1566.85335    0.00035    0.00003   -0.00000
   7.57355 1566.85335    0.00008    0.00021   -0.00000
   8.07355 1566.85335   -0.00000    0.00008   -0.00000
   8.57355 1566.85335   -0.00025   -0.00012   -0.00000
   9.07355 1566.85335    0.00003   -0.00003   -0.00000
   9.57355 1566.85335   -0.00002    0.00001   -0.00000
  10.07355 1566.85335   -0.00019    0.00001   -0.00000
  10.57355 1566.85335   -0.00001    0.00001   -0.00000
  11.07355 1566.85335    0.00031    0.00003    0.00000
  11.57355 1566.85335    0.00012    0.00002    0.00000
  12.07355 1566.85335   -0.00005    0.00011    0.00000
  12.57355 1566.85335    0.00019    0.00007   -0.00000
  13.07355 1566.85335   -0.00003   -0.00002   -0.00000
  13.57355 1566.85335    0.00000    0.00003   -0.00000
  14.07355 1566.85335    0.00019   -0.00010    0.00000
  14.57355 1566.85335   -0.00005    0.00004    0.00000
  15.07355 1566.85335   -0.00034   -0.00006    0.00000
  15.57355 1566.85335    0.00004   -0.00005    0.00000
  16.07355 1566.85335    0.00008    0.00001   -0.00000
  16.57355 1566.85335   -0.00021   -0.00002   -0.00000
 -12.92645 1567.89574    0.06510    0.03233   -0.00289
 -12.42645 1567.89574    0.02567   -0.01120   -0.00158
 -11.92645 1567.89574    0.02387    0.01039    0.00007
 -11.42645 1567.89574    0.02666   -0.00626    0.00104
 -10.92645 1567.89574   -0.09392   -0.05549    0.00094
 -10.42645 1567.89574   -0.03380    0.02157    0.00049
  -9.92645 1567.89574    0.05010    0.00348    0.00036
  -9.42645 1567.89574   -0.03617   -0.01991    0.00039
  -8.92645 1567.89574   -0.01057    0.02617    0.00088
  -8.42645 1567.89574    0.00702   -0.00904    0.00229
  -7.92645 1567.89574   -0.10754   -0.06889    0.00279
  -7.42645 1567.89574   -0.00409   -0.02372    0.00110
  -6.92645 1567.89574    0.02901    0.00548   -0.00099
  -6.42645 1567.89574    0.08936   -0.01158   -0.00158
  -5.92645 1567.89574   -0.02445   -0.00671    0.00073
  -5.42645 1567.89574   -0.05957    0.00132    0.00535
  -4.92645 1567.89574    0.02261   -0.03751    0.00818
  -4.42645 1567.89574    0.11529    0.02335    0.00574
  -3.92645 1567.89574    0.02428   -0.02749   -0.00366
  -3.42645 1567.89574    0.03816   -0.03010   -0.02091
  -2.92645 1567.89574   -0.04136   -0.08062   -0.04050
  -2.42645 1567.89574   -0.12216   -0.11216   -0.05166
  -1.92645 1567.89574   -0.07851   -0.13789   -0.04875
  -1.42645 1567.89574    0.06790   -0.11440   -0.03324
  -0.92645 1567.89574    0.28695   -0.10560   -0.01152
  -0.42645 1567.89574    0.34214   -0.07683    0.00862
   0.07355 1567.89574    0.34240   -0.02798    0.02122
   0.57355 1567.89574    0.31345   -0.01853    0.02411
   1.07355 1567.89574    0.21950    0.00760    0.01989
   1.57355 1567.89574    0.13701   -0.00221    0.01296
   2.07355 1567.89574    0.07574    0.00235    0.00686
   2.57355 1567.89574    0.03801    0.00507    0.00298
   3.07355 1567.89574    0.01500    0.00087    0.00104
   3.57355 1567.89574    0.00649   -0.00009    0.00028
   4.07355 1567.89574   -0.00027   -0.00056    0.00005
   4.57355 1567.89574    0.00064   -0.00005   -0.00000
   5.07355 1567.89574    0.00012   -0.00010   -0.00001
   5.57355 1567.89574   -0.00000    0.00000   -0.00000
   6.07355 1567.89574   -0.00012    0.00003   -0.00000
   6.57355 1567.89574    0.00018    0.00001   -0.00000
   7.07355 1567.89574    0.00035    0.00003   -0.00000
   7.57355 1567.89574    0.00006    0.00021   -0.00000
   8.07355 1567.89574   -0.00000    0.00008   -0.00000
   8.57355 1567.89574   -0.00023   -0.00012   -0.00000
   9.07355 1567.89574    0.00005   -0.00003   -0.00000
   9.57355 1567.89574   -0.00001    0.00002   -0.00000
  10.07355 1567.89574   -0.00020    0.00002   -0.00000
  10.57355 1567.89574   -0.00001    0.00000   -0.00000
  11.07355 1567.89574    0.00033    0.00003    0.00000
  11.57355 1567.89574    0.00011    0.00002    0.00000
  12.07355 1567.89574   -0.00006    0.00011    0.00000
  12.57355 1567.89574    0.00021    0.00007   -0.00000
  13.07355 1567.89574   -0.00004   -0.00003   -0.00000
  13.57355 1567.89574   -0.00001    0.00002   -0.00000
  14.07355 1567.89574    0.00016   -0.00010    0.00000
  14.57355 1567.89574   -0.00008    0.00003    0.00000
  15.07355 1567.89574   -0.00033   -0.00006    0.00000
  15.57355 1567.89574    0.00005   -0.00005    0.00000
  16.07355 1567.89574    0.00007    0.00001   -0.00000
  16.57355 1567.89574   -0.00025   -0.00001   -0.00000
 -12.92645 1568.93813    0.05825    0.03220   -0.00297
 -12.42645 1568.93813    0.02875   -0.01182   -0.00162
 -11.92645 1568.93813    0.03123    0.01302    0.00008
 -11.42645 1568.93813    0.02099   -0.00800    0.00105
 -10.92645 1568.93813   -0.09429   -0.05297    0.00096
 -10.42645 1568.93813   -0.03149    0.02087    0.00051
  -9.92645 1568.93813    0.05986    0.00602    0.00039
  -9.42645 1568.93813   -0.03879   -0.01946    0.00042
  -8.92645 1568.93813   -0.01493    0.02578    0.00091
  -8.42645 1568.93813    0.00820   -0.01094    0.00235
  -7.92645 1568.93813   -0.11039   -0.06813    0.00286
  -7.42645 1568.93813    0.00136   -0.01998    0.00112
  -6.92645 1568.93813    0.03366    0.00489   -0.00102
  -6.42645 1568.93813    0.08460   -0.00890   -0.00162
  -5.92645 1568.93813   -0.02080   -0.00415    0.00077
  -5.42645 1568.93813   -0.05127   -0.00009    0.00553
  -4.92645 1568.93813    0.02218   -0.03587    0.00845
  -4.42645 1568.93813    0.11235    0.02461    0.00596
  -3.92645 1568.93813    0.02368   -0.03344   -0.00368
  -3.42645 1568.93813    0.04392   -0.02679   -0.02139
  -2.92645 1568.93813   -0.04668   -0.08369   -0.04150
  -2.42645 1568.93813   -0.12696   -0.11483   -0.05292
  -1.92645 1568.93813   -0.08491   -0.14557   -0.04986
  -1.42645 1568.93813    0.07020   -0.11998   -0.03385
  -0.92645 1568.93813    0.29320   -0.10713   -0.01150
  -0.42645 1568.93813    0.34717   -0.07990    0.00916
   0.07355 1568.93813    0.35126   -0.02862    0.02201
   0.57355 1568.93813    0.32152   -0.01822    0.02487
   1.07355 1568.93813    0.22027    0.00661    0.02046
   1.57355 1568.93813    0.13903   -0.00295    0.01331
   2.07355 1568.93813    0.07668    0.00203    0.00703
   2.57355 1568.93813    0.03835    0.00507    0.00305
   3.07355 1568.93813    0.01535    0.00085    0.00106
   3.57355 1568.93813    0.00671   -0.00009    0.00029
   4.07355 1568.93813   -0.00021   -0.00052    0.00005
   4.57355 1568.93813    0.00068   -0.00007   -0.00000
   5.07355 1568.93813    0.00015   -0.00010   -0.00001
   5.57355 1568.93813    0.00001    0.00000   -0.00000
   6.07355 1568.93813   -0.00015    0.00003   -0.00000
   6.57355 1568.93813    0.00014    0.00000   -0.00000
   7.07355 1568.93813    0.00035    0.00003   -0.00000
   7.57355 1568.93813    0.00004    0.00021   -0.00000
   8.07355 1568.93813   -0.00000    0.00008   -0.00000
   8.57355 1568.93813   -0.00021   -0.00011   -0.00000
   9.07355 1568.93813    0.00007   -0.00003   -0.00000
   9.57355 1568.93813   -0.00000    0.00002   -0.00000
  10.07355 1568.93813   -0.00022    0.00002   -0.00000
  10.57355 1568.93813   -0.00001   -0.00000   -0.00000
  11.07355 1568.93813    0.00035    0.00003    0.00000
  11.57355 1568.93813    0.00011    0.00002    0.00000
  12.07355 1568.93813   -0.00006    0.00011    0.00000
  12.57355 1568.93813    0.00021    0.00006   -0.00000
  13.07355 1568.93813   -0.00004   -0.00004   -0.00000
  13.57355 1568.93813   -0.00003    0.00002   -0.00000
  14.07355 1568.93813    0.00013   -0.00011    0.00000
  14.57355 1568.93813   -0.00010    0.00002    0.00000
  15.07355 1568.93813   -0.00033   -0.00006    0.00000
  15.57355 1568.93813    0.00006   -0.00006    0.00000
  16.07355 1568.93813    0.00005    0.00001   -0.00000
  16.57355 1568.93813   -0.00029   -0.00000   -0.00000
 -12.92645 1569.98052    0.04884    0.03132   -0.00305
 -12.42645 1569.98052    0.03194   -0.01226   -0.00166
 -11.92645 1569.98052    0.03886    0.01551    0.00008
 -11.42645 1569.98052    0.01484   -0.00904    0.00107
 -10.92645 1569.98052   -0.09400   -0.05008    0.00097
 -10.42645 1569.98052   -0.02905    0.02003    0.00053
  -9.92645 1569.98052    0.06864    0.00836    0.00041
  -9.42645 1569.98052   -0.04126   -0.01931    0.00044
  -8.92645 1569.98052   -0.01938    0.02492    0.00093
  -8.42645 1569.98052    0.00991   -0.01273    0.00241
  -7.92645 1569.98052   -0.11332   -0.06741    0.00294
  -7.42645 1569.98052    0.00620   -0.01579    0.00115
  -6.92645 1569.98052    0.03910    0.00462   -0.00106
  -6.42645 1569.98052    0.08052   -0.00536   -0.00165
  -5.92645 1569.98052   -0.01804   -0.00174    0.00081
  -5.42645 1569.98052   -0.04174   -0.00127    0.00572
  -4.92645 1569.98052    0.02252   -0.03362    0.00874
  -4.42645 1569.98052    0.10860    0.02535    0.00619
  -3.92645 1569.98052    0.02385   -0.03914   -0.00370
  -3.42645 1569.98052    0.04815   -0.02382   -0.02189
  -2.92645 1569.98052   -0.05276   -0.08715   -0.04253
  -2.42645 1569.98052   -0.13130   -0.11813   -0.05422
  -1.92645 1569.98052   -0.09133   -0.15330   -0.05099
  -1.42645 1569.98052    0.07189   -0.12582   -0.03447
  -0.92645 1569.98052    0.29991   -0.10902   -0.01147
  -0.42645 1569.98052    0.35291   -0.08316    0.00971
   0.07355 1569.98052    0.35968   -0.02957    0.02282
   0.57355 1569.98052    0.33006   -0.01792    0.02565
   1.07355 1569.98052    0.22136    0.00546    0.02104
   1.57355 1569.98052    0.14103   -0.00364    0.01366
   2.07355 1569.98052    0.07770    0.00164    0.00721
   2.57355 1569.98052    0.03878    0.00508    0.00313
   3.07355 1569.98052    0.01566    0.00083    0.00108
   3.57355 1569.98052    0.00693   -0.00006    0.00029
   4.07355 1569.98052   -0.00012   -0.00048    0.00005
   4.57355 1569.98052    0.00071   -0.00008   -0.00000
   5.07355 1569.98052    0.00018   -0.00010   -0.00001
   5.57355 1569.98052    0.00002    0.00000   -0.00000
   6.07355 1569.98052   -0.00018    0.00003   -0.00000
   6.57355 1569.98052    0.00010   -0.00000   -0.00000
   7.07355 1569.98052    0.00034    0.00002   -0.00000
   7.57355 1569.98052    0.00002    0.00021   -0.00000
   8.07355 1569.98052   -0.00000    0.00007   -0.00000
   8.57355 1569.98052   -0.00018   -0.00011   -0.00000
   9.07355 1569.98052    0.00009   -0.00002   -0.00000
   9.57355 1569.98052    0.00000    0.00003   -0.00000
  10.07355 1569.98052   -0.00023    0.00002   -0.00000
  10.57355 1569.98052   -0.00001   -0.00001   -0.00000
  11.07355 1569.98052    0.00036    0.00003    0.00000
  11.57355 1569.98052    0.00011    0.00002    0.00000
  12.07355 1569.98052   -0.00007    0.00010    0.00000
  12.57355 1569.98052    0.00021    0.00006   -0.00000
  13.07355 1569.98052   -0.00004   -0.00004   -0.00000
  13.57355 1569.98052   -0.00004    0.00001   -0.00000
  14.07355 1569.98052    0.00011   -0.00011    0.00000
  14.57355 1569.98052   -0.00012    0.00001    0.00000
  15.07355 1569.98052   -0.00031   -0.00006    0.00000
  15.57355 1569.98052    0.00008   -0.00006    0.00000
  16.07355 1569.98052    0.00002    0.00001   -0.00000
  16.57355 1569.98052   -0.00033    0.00000   -0.00000
 -12.92645 1571.02290    0.03703    0.02953   -0.00314
 -12.42645 1571.02290    0.03522   -0.01253   -0.00170
 -11.92645 1571.02290    0.04652    0.01782    0.00008
 -11.42645 1571.02290    0.00815   -0.00951    0.00109
 -10.92645 1571.02290   -0.09306   -0.04680    0.00099
 -10.42645 1571.02290   -0.02641    0.01913    0.00054
  -9.92645 1571.02290    0.07623    0.01046    0.00044
  -9.42645 1571.02290   -0.04342   -0.01943    0.00047
  -8.92645 1571.02290   -0.02366    0.02374    0.00096
  -8.42645 1571.02290    0.01199   -0.01440    0.00247
  -7.92645 1571.02290   -0.11610   -0.06676    0.00302
  -7.42645 1571.02290    0.01031   -0.01117    0.00118
  -6.92645 1571.02290    0.04532    0.00476   -0.00109
  -6.42645 1571.02290    0.07730   -0.00103   -0.00169
  -5.92645 1571.02290   -0.01629    0.00042    0.00086
  -5.42645 1571.02290   -0.03145   -0.00227    0.00592
  -4.92645 1571.02290    0.02349   -0.03076    0.00903
  -4.42645 1571.02290    0.10410    0.02542    0.00643
  -3.92645 1571.02290    0.02510   -0.04461   -0.00372
  -3.42645 1571.02290    0.05083   -0.02120   -0.02239
  -2.92645 1571.02290   -0.05980   -0.09095   -0.04358
  -2.42645 1571.02290   -0.13526   -0.12217   -0.05553
  -1.92645 1571.02290   -0.09773   -0.16098   -0.05214
  -1.42645 1571.02290    0.07290   -0.13182   -0.03508
  -0.92645 1571.02290    0.30709   -0.11127   -0.01143
  -0.42645 1571.02290    0.35952   -0.08663    0.01030
   0.07355 1571.02290    0.36760   -0.03088    0.02367
   0.57355 1571.02290    0.33908   -0.01767    0.02646
   1.07355 1571.02290    0.22286    0.00419    0.02165
   1.57355 1571.02290    0.14294   -0.00428    0.01402
   2.07355 1571.02290    0.07880    0.00120    0.00739
   2.57355 1571.02290    0.03931    0.00508    0.00320
   3.07355 1571.02290    0.01592    0.00078    0.00111
   3.57355 1571.02290    0.00716   -0.00002    0.00030
   4.07355 1571.02290    0.00001   -0.00044    0.00005
   4.57355 1571.02290    0.00076   -0.00009   -0.00000
   5.07355 1571.02290    0.00021   -0.00010   -0.00001
   5.57355 1571.02290    0.00003    0.00000   -0.00000
   6.07355 1571.02290   -0.00020    0.00003   -0.00000
   6.57355 1571.02290    0.00006   -0.00001   -0.00000
   7.07355 1571.02290    0.00034    0.00003   -0.00000
   7.57355 1571.02290   -0.00001    0.00021   -0.00000
   8.07355 1571.02290   -0.00001    0.00007   -0.00000
   8.57355 1571.02290   -0.00015   -0.00011   -0.00000
   9.07355 1571.02290    0.00011   -0.00002   -0.00000
   9.57355 1571.02290    0.00001    0.00004   -0.00000
  10.07355 1571.02290   -0.00023    0.00003   -0.00000
  10.57355 1571.02290   -0.00001   -0.00002   -0.00000
  11.07355 1571.02290    0.00037    0.00002    0.00000
  11.57355 1571.02290    0.00010    0.00002    0.00000
  12.07355 1571.02290   -0.00007    0.00010    0.00000
  12.57355 1571.02290    0.00021    0.00005   -0.00000
  13.07355 1571.02290   -0.00004   -0.00005   -0.00000
  13.57355 1571.02290   -0.00006    0.00001   -0.00000
  14.07355 1571.02290    0.00008   -0.00012    0.00000
  14.57355 1571.02290   -0.00015    0.00000    0.00000
  15.07355 1571.02290   -0.00029   -0.00006    0.00000
  15.57355 1571.02290    0.00009   -0.00006    0.00000
  16.07355 1571.02290   -0.00001    0.00001   -0.00000
  16.57355 1571.02290   -0.00037    0.00001   -0.00000
 -12.92645 1572.06529    0.02314    0.02681   -0.00322
 -12.42645 1572.06529    0.03831   -0.01272   -0.00174
 -11.92645 1572.06529    0.05396    0.01986    0.00009
 -11.42645 1572.06529    0.00118   -0.00939    0.00111
 -10.92645 1572.06529   -0.09171   -0.04317    0.00101
 -10.42645 1572.06529   -0.02335    0.01836    0.00056
  -9.92645 1572.06529    0.08255    0.01225    0.00047
  -9.42645 1572.06529   -0.04526   -0.01972    0.00050
  -8.92645 1572.06529   -0.02773    0.02228    0.00100
  -8.42645 1572.06529    0.01439   -0.01587    0.00254
  -7.92645 1572.06529   -0.11839   -0.06613    0.00310
  -7.42645 1572.06529    0.01373   -0.00621    0.00120
  -6.92645 1572.06529    0.05215    0.00532   -0.00112
  -6.42645 1572.06529    0.07469    0.00389   -0.00173
  -5.92645 1572.06529   -0.01556    0.00225    0.00090
  -5.42645 1572.06529   -0.02090   -0.00321    0.00612
  -4.92645 1572.06529    0.02499   -0.02730    0.00933
  -4.42645 1572.06529    0.09910    0.02472    0.00668
  -3.92645 1572.06529    0.02771   -0.04979   -0.00373
  -3.42645 1572.06529    0.05184   -0.01907   -0.02290
  -2.92645 1572.06529   -0.06798   -0.09519   -0.04465
  -2.42645 1572.06529   -0.13906   -0.12698   -0.05687
  -1.92645 1572.06529   -0.10428   -0.16859   -0.05330
  -1.42645 1572.06529    0.07317   -0.13792   -0.03570
  -0.92645 1572.06529    0.31475   -0.11394   -0.01136
  -0.42645 1572.06529    0.36717   -0.09031    0.01092
   0.07355 1572.06529    0.37509   -0.03255    0.02455
   0.57355 1572.06529    0.34857   -0.01751    0.02730
   1.07355 1572.06529    0.22484    0.00282    0.02226
   1.57355 1572.06529    0.14473   -0.00488    0.01439
   2.07355 1572.06529    0.08001    0.00072    0.00757
   2.57355 1572.06529    0.03995    0.00509    0.00328
   3.07355 1572.06529    0.01616    0.00073    0.00113
   3.57355 1572.06529    0.00739    0.00004    0.00030
   4.07355 1572.06529    0.00016   -0.00039    0.00005
   4.57355 1572.06529    0.00081   -0.00010   -0.00001
   5.07355 1572.06529    0.00023   -0.00009   -0.00001
   5.57355 1572.06529    0.00005    0.00001   -0.00000
   6.07355 1572.06529   -0.00022    0.00003   -0.00000
   6.57355 1572.06529    0.00002   -0.00002   -0.00000
   7.07355 1572.06529    0.00033    0.00003   -0.00000
   7.57355 1572.06529   -0.00003    0.00021   -0.00000
   8.07355 1572.06529   -0.00001    0.00006   -0.00000
   8.57355 1572.06529   -0.00012   -0.00011   -0.00000
   9.07355 1572.06529    0.00012   -0.00002   -0.00000
   9.57355 1572.06529    0.00001    0.00004   -0.00000
  10.07355 1572.06529   -0.00024    0.00003   -0.00000
  10.57355 1572.06529   -0.00001   -0.00002   -0.00000
  11.07355 1572.06529    0.00038    0.00002    0.00000
  11.57355 1572.06529    0.00010    0.00002    0.00000
  12.07355 1572.06529   -0.00008    0.00009    0.00000
  12.57355 1572.06529    0.00021    0.00004   -0.00000
  13.07355 1572.06529   -0.00003   -0.00005   -0.00000
  13.57355 1572.06529   -0.00007   -0.00000   -0.00000
  14.07355 1572.06529    0.00005   -0.00012    0.00000
  14.57355 1572.06529   -0.00017   -0.00001    0.00000
  15.07355 1572.06529   -0.00027   -0.00006    0.00000
  15.57355 1572.06529    0.00011   -0.00006    0.00000
  16.07355 1572.06529   -0.00004    0.00001   -0.00000
  16.57355 1572.06529   -0.00041    0.00001   -0.00000
 -12.92645 1573.10768    0.00799    0.02322   -0.00332
 -12.42645 1573.10768    0.04109   -0.01283   -0.00178
 -11.92645 1573.10768    0.06096    0.02152    0.00009
 -11.42645 1573.10768   -0.00567   -0.00857    0.00112
 -10.92645 1573.10768   -0.09018   -0.03928    0.00102
 -10.42645 1573.10768   -0.01973    0.01777    0.00058
  -9.92645 1573.10768    0.08758    0.01367    0.00050
  -9.42645 1573.10768   -0.04696   -0.02022    0.00053
  -8.92645 1573.10768   -0.03161    0.02060    0.00103
  -8.42645 1573.10768    0.01706   -0.01706    0.00260
  -7.92645 1573.10768   -0.12008   -0.06544    0.00318
  -7.42645 1573.10768    0.01663   -0.00101    0.00123
  -6.92645 1573.10768    0.05945    0.00630   -0.00115
  -6.42645 1573.10768    0.07231    0.00913   -0.00177
  -5.92645 1573.10768   -0.01593    0.00367    0.00095
  -5.42645 1573.10768   -0.01043   -0.00417    0.00633
  -4.92645 1573.10768    0.02714   -0.02342    0.00965
  -4.42645 1573.10768    0.09380    0.02322    0.00694
  -3.92645 1573.10768    0.03162   -0.05459   -0.00373
  -3.42645 1573.10768    0.05111   -0.01750   -0.02342
  -2.92645 1573.10768   -0.07746   -0.09996   -0.04573
  -2.42645 1573.10768   -0.14267   -0.13242   -0.05823
  -1.92645 1573.10768   -0.11116   -0.17622   -0.05447
  -1.42645 1573.10768    0.07269   -0.14420   -0.03631
  -0.92645 1573.10768    0.32271   -0.11707   -0.01127
  -0.42645 1573.10768    0.37579   -0.09429    0.01158
   0.07355 1573.10768    0.38223   -0.03467    0.02546
   0.57355 1573.10768    0.35857   -0.01744    0.02816
   1.07355 1573.10768    0.22740    0.00140    0.02290
   1.57355 1573.10768    0.14644   -0.00545    0.01477
   2.07355 1573.10768    0.08135    0.00023    0.00776
   2.57355 1573.10768    0.04072    0.00510    0.00335
   3.07355 1573.10768    0.01636    0.00066    0.00115
   3.57355 1573.10768    0.00763    0.00013    0.00031
   4.07355 1573.10768    0.00034   -0.00034    0.00005
   4.57355 1573.10768    0.00087   -0.00010   -0.00001
   5.07355 1573.10768    0.00025   -0.00009   -0.00001
   5.57355 1573.10768    0.00006    0.00001   -0.00000
   6.07355 1573.10768   -0.00024    0.00003   -0.00000
   6.57355 1573.10768   -0.00002   -0.00003   -0.00000
   7.07355 1573.10768    0.00032    0.00003   -0.00000
   7.57355 1573.10768   -0.00006    0.00020   -0.00000
   8.07355 1573.10768   -0.00002    0.00005   -0.00000
   8.57355 1573.10768   -0.00009   -0.00011   -0.00000
   9.07355 1573.10768    0.00013   -0.00002   -0.00000
   9.57355 1573.10768    0.00001    0.00005   -0.00000
  10.07355 1573.10768   -0.00023    0.00003   -0.00000
  10.57355 1573.10768   -0.00001   -0.00003   -0.00000
  11.07355 1573.10768    0.00038    0.00001    0.00000
  11.57355 1573.10768    0.00009    0.00002    0.00000
  12.07355 1573.10768   -0.00009    0.00009    0.00000
  12.57355 1573.10768    0.00020    0.00003   -0.00000
  13.07355 1573.10768   -0.00002   -0.00005   -0.00000
  13.57355 1573.10768   -0.00009   -0.00001   -0.00000
  14.07355 1573.10768    0.00002   -0.00012    0.00000
  14.57355 1573.10768   -0.00019   -0.00001    0.00000
  15.07355 1573.10768   -0.00023   -0.00005    0.00000
  15.57355 1573.10768    0.00012   -0.00006   -0.00000
  16.07355 1573.10768   -0.00008    0.00001   -0.00000
  16.57355 1573.10768   -0.00045    0.00002   -0.00000
 -12.92645 1574.15007   -0.00787    0.01885   -0.00341
 -12.42645 1574.15007    0.04360   -0.01281   -0.00183
 -11.92645 1574.15007    0.06757    0.02281    0.00010
 -11.42645 1574.15007   -0.01200   -0.00702    0.00114
 -10.92645 1574.15007   -0.08855   -0.03511    0.00104
 -10.42645 1574.15007   -0.01572    0.01731    0.00061
  -9.92645 1574.15007    0.09117    0.01463    0.00053
  -9.42645 1574.15007   -0.04860   -0.02092    0.00056
  -8.92645 1574.15007   -0.03523    0.01872    0.00106
  -8.42645 1574.15007    0.01975   -0.01799    0.00267
  -7.92645 1574.15007   -0.12115   -0.06478    0.00326
  -7.42645 1574.15007    0.01917    0.00435    0.00126
  -6.92645 1574.15007    0.06694    0.00762   -0.00119
  -6.42645 1574.15007    0.06997    0.01443   -0.00181
  -5.92645 1574.15007   -0.01740    0.00460    0.00100
  -5.42645 1574.15007   -0.00047   -0.00517    0.00654
  -4.92645 1574.15007    0.02999   -0.01932    0.00997
  -4.42645 1574.15007    0.08829    0.02089    0.00722
  -3.92645 1574.15007    0.03639   -0.05905   -0.00373
  -3.42645 1574.15007    0.04882   -0.01653   -0.02394
  -2.92645 1574.15007   -0.08817   -0.10525   -0.04683
  -2.42645 1574.15007   -0.14612   -0.13833   -0.05961
  -1.92645 1574.15007   -0.11839   -0.18398   -0.05565
  -1.42645 1574.15007    0.07132   -0.15077   -0.03690
  -0.92645 1574.15007    0.33068   -0.12075   -0.01115
  -0.42645 1574.15007    0.38538   -0.09866    0.01227
   0.07355 1574.15007    0.38914   -0.03730    0.02641
   0.57355 1574.15007    0.36907   -0.01755    0.02905
   1.07355 1574.15007    0.23059   -0.00000    0.02355
   1.57355 1574.15007    0.14817   -0.00595    0.01516
   2.07355 1574.15007    0.08282   -0.00026    0.00795
   2.57355 1574.15007    0.04160    0.00510    0.00343
   3.07355 1574.15007    0.01655    0.00058    0.00118
   3.57355 1574.15007    0.00787    0.00023    0.00031
   4.07355 1574.15007    0.00055   -0.00029    0.00005
   4.57355 1574.15007    0.00093   -0.00010   -0.00001
   5.07355 1574.15007    0.00026   -0.00009   -0.00001
   5.57355 1574.15007    0.00008    0.00000   -0.00000
   6.07355 1574.15007   -0.00024    0.00003   -0.00000
   6.57355 1574.15007   -0.00006   -0.00003   -0.00000
   7.07355 1574.15007    0.00030    0.00003   -0.00000
   7.57355 1574.15007   -0.00009    0.00020   -0.00000
   8.07355 1574.15007   -0.00002    0.00004   -0.00000
   8.57355 1574.15007   -0.00005   -0.00010   -0.00000
   9.07355 1574.15007    0.00014   -0.00002   -0.00000
   9.57355 1574.15007    0.00002    0.00006   -0.00000
  10.07355 1574.15007   -0.00023    0.00003   -0.00000
  10.57355 1574.15007   -0.00001   -0.00004   -0.00000
  11.07355 1574.15007    0.00038    0.00000    0.00000
  11.57355 1574.15007    0.00009    0.00002    0.00000
  12.07355 1574.15007   -0.00010    0.00009    0.00000
  12.57355 1574.15007    0.00019    0.00002   -0.00000
  13.07355 1574.15007   -0.00001   -0.00005   -0.00000
  13.57355 1574.15007   -0.00010   -0.00002   -0.00000
  14.07355 1574.15007   -0.00000   -0.00013    0.00000
  14.57355 1574.15007   -0.00021   -0.00002    0.00000
  15.07355 1574.15007   -0.00019   -0.00005    0.00000
  15.57355 1574.15007    0.00013   -0.00007   -0.00000
  16.07355 1574.15007   -0.00012    0.00001   -0.00000
  16.57355 1574.15007   -0.00048    0.00002   -0.00000
 -12.92645 1575.19246   -0.02428    0.01381   -0.00351
 -12.42645 1575.19246    0.04573   -0.01260   -0.00187
 -11.92645 1575.19246    0.07391    0.02380    0.00010
 -11.42645 1575.19246   -0.01724   -0.00469    0.00116
 -10.92645 1575.19246   -0.08679   -0.03066    0.00105
 -10.42645 1575.19246   -0.01152    0.01697    0.00063
  -9.92645 1575.19246    0.09304    0.01504    0.00057
  -9.42645 1575.19246   -0.05016   -0.02166    0.00060
  -8.92645 1575.19246   -0.03832    0.01663    0.00109
  -8.42645 1575.19246    0.02228   -0.01870    0.00274
  -7.92645 1575.19246   -0.12170   -0.06425    0.00335
  -7.42645 1575.19246    0.02130    0.00972    0.00129
  -6.92645 1575.19246    0.07439    0.00917   -0.00123
  -6.42645 1575.19246    0.06765    0.01953   -0.00185
  -5.92645 1575.19246   -0.01973    0.00508    0.00105
  -5.42645 1575.19246    0.00868   -0.00621    0.00676
  -4.92645 1575.19246    0.03348   -0.01507    0.01031
  -4.42645 1575.19246    0.08273    0.01772    0.00750
  -3.92645 1575.19246    0.04180   -0.06317   -0.00372
  -3.42645 1575.19246    0.04504   -0.01616   -0.02446
  -2.92645 1575.19246   -0.09989   -0.11097   -0.04796
  -2.42645 1575.19246   -0.14961   -0.14460   -0.06101
  -1.92645 1575.19246   -0.12598   -0.19187   -0.05685
  -1.42645 1575.19246    0.06917   -0.15769   -0.03749
  -0.92645 1575.19246    0.33838   -0.12505   -0.01100
  -0.42645 1575.19246    0.39608   -0.10336    0.01300
   0.07355 1575.19246    0.39600   -0.04045    0.02741
   0.57355 1575.19246    0.37992   -0.01794    0.02997
   1.07355 1575.19246    0.23440   -0.00132    0.02422
   1.57355 1575.19246    0.14997   -0.00636    0.01556
   2.07355 1575.19246    0.08441   -0.00074    0.00815
   2.57355 1575.19246    0.04260    0.00510    0.00351
   3.07355 1575.19246    0.01674    0.00049    0.00120
   3.57355 1575.19246    0.00810    0.00035    0.00032
   4.07355 1575.19246    0.00077   -0.00023    0.00005
   4.57355 1575.19246    0.00100   -0.00009   -0.00001
   5.07355 1575.19246    0.00027   -0.00008   -0.00001
   5.57355 1575.19246    0.00011    0.00000   -0.00000
   6.07355 1575.19246   -0.00024    0.00003   -0.00000
   6.57355 1575.19246   -0.00010   -0.00004   -0.00000
   7.07355 1575.19246    0.00029    0.00004   -0.00000
   7.57355 1575.19246   -0.00012    0.00019   -0.00000
   8.07355 1575.19246   -0.00002    0.00003   -0.00000
   8.57355 1575.19246   -0.00002   -0.00010   -0.00000
   9.07355 1575.19246    0.00014   -0.00001   -0.00000
   9.57355 1575.19246    0.00002    0.00006   -0.00000
  10.07355 1575.19246   -0.00022    0.00002   -0.00000
  10.57355 1575.19246   -0.00002   -0.00005   -0.00000
  11.07355 1575.19246    0.00037   -0.00000    0.00000
  11.57355 1575.19246    0.00008    0.00002    0.00000
  12.07355 1575.19246   -0.00011    0.00008    0.00000
  12.57355 1575.19246    0.00017    0.00001   -0.00000
  13.07355 1575.19246   -0.00000   -0.00004   -0.00000
  13.57355 1575.19246   -0.00011   -0.00002   -0.00000
  14.07355 1575.19246   -0.00003   -0.00013    0.00000
  14.57355 1575.19246   -0.00023   -0.00003    0.00000
  15.07355 1575.19246   -0.00015   -0.00004    0.00000
  15.57355 1575.19246    0.00014   -0.00007   -0.00000
  16.07355 1575.19246   -0.00016    0.00001   -0.00000
  16.57355 1575.19246   -0.00050    0.00002   -0.00000
 -12.92645 1576.23484   -0.04087    0.00817   -0.00361
 -12.42645 1576.23484    0.04728   -0.01224   -0.00192
 -11.92645 1576.23484    0.07968    0.02434    0.00010
 -11.42645 1576.23484   -0.02118   -0.00172    0.00117
 -10.92645 1576.23484   -0.08476   -0.02597    0.00107
 -10.42645 1576.23484   -0.00728    0.01669    0.00065
  -9.92645 1576.23484    0.09306    0.01487    0.00060
  -9.42645 1576.23484   -0.05136   -0.02219    0.00063
  -8.92645 1576.23484   -0.04060    0.01441    0.00113
  -8.42645 1576.23484    0.02459   -0.01912    0.00281
  -7.92645 1576.23484   -0.12204   -0.06385    0.00344
  -7.42645 1576.23484    0.02295    0.01492    0.00132
  -6.92645 1576.23484    0.08171    0.01086   -0.00126
  -6.42645 1576.23484    0.06507    0.02415   -0.00189
  -5.92645 1576.23484   -0.02259    0.00526    0.00111
  -5.42645 1576.23484    0.01701   -0.00731    0.00700
  -4.92645 1576.23484    0.03749   -0.01077    0.01066
  -4.42645 1576.23484    0.07718    0.01381    0.00780
  -3.92645 1576.23484    0.04768   -0.06698   -0.00370
  -3.42645 1576.23484    0.03970   -0.01643   -0.02501
  -2.92645 1576.23484   -0.11238   -0.11711   -0.04912
  -2.42645 1576.23484   -0.15315   -0.15119   -0.06246
  -1.92645 1576.23484   -0.13393   -0.19987   -0.05807
  -1.42645 1576.23484    0.06642   -0.16502   -0.03809
  -0.92645 1576.23484    0.34565   -0.13000   -0.01083
  -0.42645 1576.23484    0.40784   -0.10835    0.01378
   0.07355 1576.23484    0.40291   -0.04411    0.02845
   0.57355 1576.23484    0.39097   -0.01868    0.03094
   1.07355 1576.23484    0.23892   -0.00248    0.02491
   1.57355 1576.23484    0.15191   -0.00667    0.01597
   2.07355 1576.23484    0.08608   -0.00122    0.00835
   2.57355 1576.23484    0.04372    0.00509    0.00359
   3.07355 1576.23484    0.01693    0.00040    0.00123
   3.57355 1576.23484    0.00833    0.00049    0.00032
   4.07355 1576.23484    0.00101   -0.00017    0.00005
   4.57355 1576.23484    0.00107   -0.00008   -0.00001
   5.07355 1576.23484    0.00027   -0.00008   -0.00001
   5.57355 1576.23484    0.00013   -0.00000   -0.00000
   6.07355 1576.23484   -0.00024    0.00003   -0.00000
   6.57355 1576.23484   -0.00014   -0.00004   -0.00000
   7.07355 1576.23484    0.00028    0.00005   -0.00000
   7.57355 1576.23484   -0.00016    0.00018   -0.00000
   8.07355 1576.23484   -0.00003    0.00002   -0.00000
   8.57355 1576.23484    0.00002   -0.00010   -0.00000
   9.07355 1576.23484    0.00013   -0.00001   -0.00000
   9.57355 1576.23484    0.00002    0.00006   -0.00000
  10.07355 1576.23484   -0.00021    0.00002   -0.00000
  10.57355 1576.23484   -0.00002   -0.00006   -0.00000
  11.07355 1576.23484    0.00037   -0.00001    0.00000
  11.57355 1576.23484    0.00007    0.00002    0.00000
  12.07355 1576.23484   -0.00011    0.00008    0.00000
  12.57355 1576.23484    0.00016    0.00000   -0.00000
  13.07355 1576.23484    0.00000   -0.00004   -0.00000
  13.57355 1576.23484   -0.00012   -0.00003   -0.00000
  14.07355 1576.23484   -0.00005   -0.00012    0.00000
  14.57355 1576.23484   -0.00025   -0.00003    0.00000
  15.07355 1576.23484   -0.00010   -0.00003    0.00000
  15.57355 1576.23484    0.00016   -0.00007   -0.00000
  16.07355 1576.23484   -0.00020    0.00001   -0.00000
  16.57355 1576.23484   -0.00052    0.00002   -0.00000
 -12.92645 1577.27723   -0.05707    0.00204   -0.00371
 -12.42645 1577.27723    0.04806   -0.01184   -0.00197
 -11.92645 1577.27723    0.08449    0.02419    0.00011
 -11.42645 1577.27723   -0.02394    0.00163    0.00119
 -10.92645 1577.27723   -0.08227   -0.02122    0.00108
 -10.42645 1577.27723   -0.00313    0.01651    0.00067
  -9.92645 1577.27723    0.09088    0.01414    0.00064
  -9.42645 1577.27723   -0.05168   -0.02234    0.00067
  -8.92645 1577.27723   -0.04169    0.01217    0.00117
  -8.42645 1577.27723    0.02643   -0.01917    0.00289
  -7.92645 1577.27723   -0.12255   -0.06368    0.00353
  -7.42645 1577.27723    0.02409    0.01973    0.00135
  -6.92645 1577.27723    0.08900    0.01275   -0.00130
  -6.42645 1577.27723    0.06189    0.02807   -0.00194
  -5.92645 1577.27723   -0.02572    0.00524    0.00116
  -5.42645 1577.27723    0.02451   -0.00854    0.00724
  -4.92645 1577.27723    0.04185   -0.00650    0.01103
  -4.42645 1577.27723    0.07180    0.00914    0.00811
  -3.92645 1577.27723    0.05380   -0.07054   -0.00368
  -3.42645 1577.27723    0.03296   -0.01742   -0.02556
  -2.92645 1577.27723   -0.12540   -0.12363   -0.05032
  -2.42645 1577.27723   -0.15681   -0.15804   -0.06396
  -1.92645 1577.27723   -0.14213   -0.20791   -0.05934
  -1.42645 1577.27723    0.06307   -0.17284   -0.03869
  -0.92645 1577.27723    0.35241   -0.13557   -0.01063
  -0.42645 1577.27723    0.42038   -0.11364    0.01461
   0.07355 1577.27723    0.41000   -0.04822    0.02955
   0.57355 1577.27723    0.40212   -0.01980    0.03194
   1.07355 1577.27723    0.24417   -0.00345    0.02564
   1.57355 1577.27723    0.15408   -0.00687    0.01640
   2.07355 1577.27723    0.08780   -0.00173    0.00856
   2.57355 1577.27723    0.04495    0.00505    0.00368
   3.07355 1577.27723    0.01714    0.00030    0.00126
   3.57355 1577.27723    0.00855    0.00064    0.00033
   4.07355 1577.27723    0.00126   -0.00010    0.00005
   4.57355 1577.27723    0.00115   -0.00007   -0.00001
   5.07355 1577.27723    0.00028   -0.00007   -0.00001
   5.57355 1577.27723    0.00016   -0.00000   -0.00000
   6.07355 1577.27723   -0.00022    0.00003   -0.00000
   6.57355 1577.27723   -0.00018   -0.00005   -0.00000
   7.07355 1577.27723    0.00026    0.00005   -0.00000
   7.57355 1577.27723   -0.00019    0.00017   -0.00000
   8.07355 1577.27723   -0.00003    0.00001   -0.00000
   8.57355 1577.27723    0.00006   -0.00009   -0.00000
   9.07355 1577.27723    0.00012   -0.00001   -0.00000
   9.57355 1577.27723    0.00002    0.00006   -0.00000
  10.07355 1577.27723   -0.00019    0.00002   -0.00000
  10.57355 1577.27723   -0.00002   -0.00007   -0.00000
  11.07355 1577.27723    0.00036   -0.00002    0.00000
  11.57355 1577.27723    0.00006    0.00002    0.00000
  12.07355 1577.27723   -0.00012    0.00008    0.00000
  12.57355 1577.27723    0.00014   -0.00001   -0.00000
  13.07355 1577.27723    0.00000   -0.00003   -0.00000
  13.57355 1577.27723   -0.00012   -0.00004   -0.00000
  14.07355 1577.27723   -0.00006   -0.00012    0.00000
  14.57355 1577.27723   -0.00027   -0.00004    0.00000
  15.07355 1577.27723   -0.00005   -0.00002    0.00000
  15.57355 1577.27723    0.00016   -0.00006   -0.00000
  16.07355 1577.27723   -0.00024    0.00000   -0.00000
  16.57355 1577.27723   -0.00054    0.00003   -0.00000
 -12.92645 1578.31962   -0.07218   -0.00430   -0.00383
 -12.42645 1578.31962    0.04783   -0.01154   -0.00202
 -11.92645 1578.31962    0.08807    0.02319    0.00011
 -11.42645 1578.31962   -0.02557    0.00519    0.00121
 -10.92645 1578.31962   -0.07935   -0.01661    0.00110
 -10.42645 1578.31962    0.00098    0.01647    0.00070
  -9.92645 1578.31962    0.08617    0.01289    0.00068
  -9.42645 1578.31962   -0.05089   -0.02201    0.00071
  -8.92645 1578.31962   -0.04099    0.01009    0.00121
  -8.42645 1578.31962    0.02775   -0.01881    0.00297
  -7.92645 1578.31962   -0.12335   -0.06375    0.00363
  -7.42645 1578.31962    0.02451    0.02398    0.00138
  -6.92645 1578.31962    0.09625    0.01495   -0.00135
  -6.42645 1578.31962    0.05830    0.03127   -0.00199
  -5.92645 1578.31962   -0.02905    0.00502    0.00122
  -5.42645 1578.31962    0.03100   -0.00989    0.00750
  -4.92645 1578.31962    0.04651   -0.00230    0.01142
  -4.42645 1578.31962    0.06679    0.00386    0.00845
  -3.92645 1578.31962    0.05987   -0.07384   -0.00366
  -3.42645 1578.31962    0.02533   -0.01920   -0.02615
  -2.92645 1578.31962   -0.13893   -0.13056   -0.05157
  -2.42645 1578.31962   -0.16101   -0.16518   -0.06552
  -1.92645 1578.31962   -0.15043   -0.21601   -0.06065
  -1.42645 1578.31962    0.05929   -0.18111   -0.03931
  -0.92645 1578.31962    0.35851   -0.14179   -0.01041
  -0.42645 1578.31962    0.43333   -0.11928    0.01549
   0.07355 1578.31962    0.41768   -0.05266    0.03071
   0.57355 1578.31962    0.41341   -0.02132    0.03300
   1.07355 1578.31962    0.25009   -0.00425    0.02641
   1.57355 1578.31962    0.15664   -0.00693    0.01685
   2.07355 1578.31962    0.08957   -0.00224    0.00878
   2.57355 1578.31962    0.04631    0.00498    0.00376
   3.07355 1578.31962    0.01739    0.00020    0.00128
   3.57355 1578.31962    0.00877    0.00080    0.00033
   4.07355 1578.31962    0.00152   -0.00004    0.00005
   4.57355 1578.31962    0.00122   -0.00005   -0.00001
   5.07355 1578.31962    0.00027   -0.00006   -0.00001
   5.57355 1578.31962    0.00019   -0.00001   -0.00000
   6.07355 1578.31962   -0.00020    0.00002   -0.00000
   6.57355 1578.31962   -0.00022   -0.00006   -0.00000
   7.07355 1578.31962    0.00024    0.00006   -0.00000
   7.57355 1578.31962   -0.00022    0.00016   -0.00000
   8.07355 1578.31962   -0.00002   -0.00000   -0.00000
   8.57355 1578.31962    0.00009   -0.00009   -0.00000
   9.07355 1578.31962    0.00010   -0.00001   -0.00000
   9.57355 1578.31962    0.00001    0.00006   -0.00000
  10.07355 1578.31962   -0.00018    0.00001   -0.00000
  10.57355 1578.31962   -0.00003   -0.00008   -0.00000
  11.07355 1578.31962    0.00036   -0.00003    0.00000
  11.57355 1578.31962    0.00005    0.00002    0.00000
  12.07355 1578.31962   -0.00012    0.00007    0.00000
  12.57355 1578.31962    0.00012   -0.00002   -0.00000
  13.07355 1578.31962    0.00000   -0.00003   -0.00000
  13.57355 1578.31962   -0.00012   -0.00004   -0.00000
  14.07355 1578.31962   -0.00008   -0.00012    0.00000
  14.57355 1578.31962   -0.00029   -0.00004    0.00000
  15.07355 1578.31962   -0.00001   -0.00001    0.00000
  15.57355 1578.31962    0.00017   -0.00006   -0.00000
  16.07355 1578.31962   -0.00027    0.00000   -0.00000
  16.57355 1578.31962   -0.00056    0.00003   -0.00000
 -12.92645 1579.36201   -0.08524   -0.01048   -0.00394
 -12.42645 1579.36201    0.04650   -0.01138   -0.00207
 -11.92645 1579.36201    0.09020    0.02142    0.00012
 -11.42645 1579.36201   -0.02623    0.00882    0.00122
 -10.92645 1579.36201   -0.07610   -0.01229    0.00112
 -10.42645 1579.36201    0.00547    0.01668    0.00073
  -9.92645 1579.36201    0.07896    0.01115    0.00073
  -9.42645 1579.36201   -0.04909   -0.02122    0.00076
  -8.92645 1579.36201   -0.03833    0.00833    0.00125
  -8.42645 1579.36201    0.02861   -0.01799    0.00305
  -7.92645 1579.36201   -0.12412   -0.06403    0.00374
  -7.42645 1579.36201    0.02404    0.02757    0.00142
  -6.92645 1579.36201    0.10306    0.01749   -0.00139
  -6.42645 1579.36201    0.05468    0.03373   -0.00203
  -5.92645 1579.36201   -0.03232    0.00458    0.00129
  -5.42645 1579.36201    0.03602   -0.01142    0.00777
  -4.92645 1579.36201    0.05109    0.00162    0.01183
  -4.42645 1579.36201    0.06221   -0.00193    0.00880
  -3.92645 1579.36201    0.06590   -0.07682   -0.00363
  -3.42645 1579.36201    0.01718   -0.02180   -0.02675
  -2.92645 1579.36201   -0.15285   -0.13787   -0.05289
  -2.42645 1579.36201   -0.16599   -0.17263   -0.06716
  -1.92645 1579.36201   -0.15891   -0.22423   -0.06203
  -1.42645 1579.36201    0.05542   -0.18982   -0.03995
  -0.92645 1579.36201    0.36395   -0.14857   -0.01016
  -0.42645 1579.36201    0.44627   -0.12526    0.01642
   0.07355 1579.36201    0.42622   -0.05735    0.03193
   0.57355 1579.36201    0.42481   -0.02319    0.03412
   1.07355 1579.36201    0.25673   -0.00489    0.02721
   1.57355 1579.36201    0.15977   -0.00683    0.01732
   2.07355 1579.36201    0.09141   -0.00273    0.00901
   2.57355 1579.36201    0.04776    0.00489    0.00386
   3.07355 1579.36201    0.01769    0.00009    0.00131
   3.57355 1579.36201    0.00898    0.00095    0.00034
   4.07355 1579.36201    0.00178    0.00002    0.00005
   4.57355 1579.36201    0.00129   -0.00002   -0.00001
   5.07355 1579.36201    0.00027   -0.00006   -0.00001
   5.57355 1579.36201    0.00022   -0.00001   -0.00000
   6.07355 1579.36201   -0.00018    0.00002   -0.00000
   6.57355 1579.36201   -0.00025   -0.00006   -0.00000
   7.07355 1579.36201    0.00023    0.00007   -0.00000
   7.57355 1579.36201   -0.00025    0.00015   -0.00000
   8.07355 1579.36201   -0.00002   -0.00001   -0.00000
   8.57355 1579.36201    0.00013   -0.00009   -0.00000
   9.07355 1579.36201    0.00008   -0.00000   -0.00000
   9.57355 1579.36201    0.00001    0.00006   -0.00000
  10.07355 1579.36201   -0.00017    0.00000   -0.00000
  10.57355 1579.36201   -0.00003   -0.00009   -0.00000
  11.07355 1579.36201    0.00035   -0.00003    0.00000
  11.57355 1579.36201    0.00004    0.00003    0.00000
  12.07355 1579.36201   -0.00012    0.00007    0.00000
  12.57355 1579.36201    0.00010   -0.00003   -0.00000
  13.07355 1579.36201   -0.00000   -0.00002   -0.00000
  13.57355 1579.36201   -0.00011   -0.00004   -0.00000
  14.07355 1579.36201   -0.00010   -0.00012    0.00000
  14.57355 1579.36201   -0.00030   -0.00005    0.00000
  15.07355 1579.36201    0.00004   -0.00000    0.00000
  15.57355 1579.36201    0.00019   -0.00006   -0.00000
  16.07355 1579.36201   -0.00030   -0.00000   -0.00000
  16.57355 1579.36201   -0.00059    0.00003   -0.00000
 -12.92645 1580.40439   -0.09588   -0.01625   -0.00407
 -12.42645 1580.40439    0.04420   -0.01131   -0.00212
 -11.92645 1580.40439    0.09116    0.01906    0.00012
 -11.42645 1580.40439   -0.02631    0.01229    0.00124
 -10.92645 1580.40439   -0.07245   -0.00835    0.00113
 -10.42645 1580.40439    0.01059    0.01726    0.00076
  -9.92645 1580.40439    0.06919    0.00897    0.00077
  -9.42645 1580.40439   -0.04613   -0.01991    0.00080
  -8.92645 1580.40439   -0.03383    0.00707    0.00129
  -8.42645 1580.40439    0.02897   -0.01679    0.00314
  -7.92645 1580.40439   -0.12441   -0.06453    0.00385
  -7.42645 1580.40439    0.02274    0.03043    0.00146
  -6.92645 1580.40439    0.10896    0.02034   -0.00144
  -6.42645 1580.40439    0.05103    0.03534   -0.00209
  -5.92645 1580.40439   -0.03509    0.00387    0.00135
  -5.42645 1580.40439    0.03912   -0.01318    0.00806
  -4.92645 1580.40439    0.05501    0.00496    0.01227
  -4.42645 1580.40439    0.05824   -0.00823    0.00917
  -3.92645 1580.40439    0.07189   -0.07949   -0.00360
  -3.42645 1580.40439    0.00868   -0.02523   -0.02739
  -2.92645 1580.40439   -0.16697   -0.14538   -0.05427
  -2.42645 1580.40439   -0.17178   -0.18042   -0.06889
  -1.92645 1580.40439   -0.16786   -0.23273   -0.06347
  -1.42645 1580.40439    0.05149   -0.19903   -0.04061
  -0.92645 1580.40439    0.36899   -0.15579   -0.00989
  -0.42645 1580.40439    0.45892   -0.13155    0.01742
   0.07355 1580.40439    0.43564   -0.06231    0.03323
   0.57355 1580.40439    0.43622   -0.02536    0.03530
   1.07355 1580.40439    0.26415   -0.00537    0.02806
   1.57355 1580.40439    0.16368   -0.00656    0.01782
   2.07355 1580.40439    0.09332   -0.00319    0.00925
   2.57355 1580.40439    0.04925    0.00477    0.00395
   3.07355 1580.40439    0.01802   -0.00002    0.00134
   3.57355 1580.40439    0.00917    0.00109    0.00034
   4.07355 1580.40439    0.00204    0.00008    0.00005
   4.57355 1580.40439    0.00136    0.00001   -0.00001
   5.07355 1580.40439    0.00026   -0.00005   -0.00001
   5.57355 1580.40439    0.00026   -0.00001   -0.00000
   6.07355 1580.40439   -0.00015    0.00002   -0.00000
   6.57355 1580.40439   -0.00029   -0.00006   -0.00000
   7.07355 1580.40439    0.00021    0.00007   -0.00000
   7.57355 1580.40439   -0.00027    0.00013   -0.00000
   8.07355 1580.40439   -0.00001   -0.00002   -0.00000
   8.57355 1580.40439    0.00016   -0.00008   -0.00000
   9.07355 1580.40439    0.00005    0.00000   -0.00000
   9.57355 1580.40439    0.00001    0.00006   -0.00000
  10.07355 1580.40439   -0.00016   -0.00000   -0.00000
  10.57355 1580.40439   -0.00003   -0.00010   -0.00000
  11.07355 1580.40439    0.00035   -0.00004    0.00000
  11.57355 1580.40439    0.00003    0.00003    0.00000
  12.07355 1580.40439   -0.00012    0.00007    0.00000
  12.57355 1580.40439    0.00008   -0.00004   -0.00000
  13.07355 1580.40439   -0.00001   -0.00001   -0.00000
  13.57355 1580.40439   -0.00010   -0.00004   -0.00000
  14.07355 1580.40439   -0.00011   -0.00011    0.00000
  14.57355 1580.40439   -0.00032   -0.00006    0.00000
  15.07355 1580.40439    0.00008    0.00001    0.00000
  15.57355 1580.40439    0.00020   -0.00006   -0.00000
  16.07355 1580.40439   -0.00032   -0.00000   -0.00000
  16.57355 1580.40439   -0.00061    0.00003   -0.00000
 -12.92645 1581.44678   -0.10423   -0.02152   -0.00420
 -12.42645 1581.44678    0.04104   -0.01130   -0.00218
 -11.92645 1581.44678    0.09124    0.01628    0.00013
 -11.42645 1581.44678   -0.02601    0.01539    0.00126
 -10.92645 1581.44678   -0.06827   -0.00495    0.00115
 -10.42645 1581.44678    0.01607    0.01809    0.00079
  -9.92645 1581.44678    0.05700    0.00646    0.00082
  -9.42645 1581.44678   -0.04197   -0.01793    0.00085
  -8.92645 1581.44678   -0.02768    0.00649    0.00134
  -8.42645 1581.44678    0.02902   -0.01522    0.00323
  -7.92645 1581.44678   -0.12397   -0.06518    0.00396
  -7.42645 1581.44678    0.02074    0.03249    0.00150
  -6.92645 1581.44678    0.11351    0.02342   -0.00148
  -6.42645 1581.44678    0.04739    0.03606   -0.00214
  -5.92645 1581.44678   -0.03702    0.00285    0.00143
  -5.42645 1581.44678    0.03993   -0.01524    0.00836
  -4.92645 1581.44678    0.05788    0.00744    0.01272
  -4.42645 1581.44678    0.05507   -0.01490    0.00956
  -3.92645 1581.44678    0.07772   -0.08179   -0.00356
  -3.42645 1581.44678   -0.00019   -0.02955   -0.02806
  -2.92645 1581.44678   -0.18141   -0.15304   -0.05572
  -2.42645 1581.44678   -0.17823   -0.18847   -0.07069
  -1.92645 1581.44678   -0.17739   -0.24170   -0.06497
  -1.42645 1581.44678    0.04749   -0.20880   -0.04130
  -0.92645 1581.44678    0.37358   -0.16339   -0.00960
  -0.42645 1581.44678    0.47113   -0.13814    0.01847
   0.07355 1581.44678    0.44610   -0.06756    0.03459
   0.57355 1581.44678    0.44763   -0.02782    0.03655
   1.07355 1581.44678    0.27236   -0.00571    0.02895
   1.57355 1581.44678    0.16844   -0.00609    0.01834
   2.07355 1581.44678    0.09533   -0.00362    0.00950
   2.57355 1581.44678    0.05080    0.00462    0.00406
   3.07355 1581.44678    0.01840   -0.00013    0.00137
   3.57355 1581.44678    0.00934    0.00122    0.00035
   4.07355 1581.44678    0.00229    0.00014    0.00005
   4.57355 1581.44678    0.00142    0.00004   -0.00002
   5.07355 1581.44678    0.00026   -0.00004   -0.00001
   5.57355 1581.44678    0.00029   -0.00002   -0.00000
   6.07355 1581.44678   -0.00011    0.00001   -0.00000
   6.57355 1581.44678   -0.00032   -0.00006   -0.00000
   7.07355 1581.44678    0.00020    0.00008   -0.00000
   7.57355 1581.44678   -0.00029    0.00012   -0.00000
   8.07355 1581.44678   -0.00000   -0.00002   -0.00000
   8.57355 1581.44678    0.00018   -0.00008   -0.00000
   9.07355 1581.44678    0.00001    0.00000   -0.00000
   9.57355 1581.44678    0.00001    0.00006   -0.00000
  10.07355 1581.44678   -0.00014   -0.00001   -0.00000
  10.57355 1581.44678   -0.00004   -0.00011   -0.00000
  11.07355 1581.44678    0.00035   -0.00005    0.00000
  11.57355 1581.44678    0.00002    0.00003    0.00000
  12.07355 1581.44678   -0.00011    0.00006    0.00000
  12.57355 1581.44678    0.00006   -0.00005   -0.00000
  13.07355 1581.44678   -0.00002   -0.00000   -0.00000
  13.57355 1581.44678   -0.00008   -0.00004   -0.00000
  14.07355 1581.44678   -0.00012   -0.00011    0.00000
  14.57355 1581.44678   -0.00033   -0.00006    0.00000
  15.07355 1581.44678    0.00013    0.00002    0.00000
  15.57355 1581.44678    0.00021   -0.00005   -0.00000
  16.07355 1581.44678   -0.00034   -0.00001   -0.00000
  16.57355 1581.44678   -0.00063    0.00003   -0.00000
 -12.92645 1582.48917   -0.11007   -0.02619   -0.00434
 -12.42645 1582.48917    0.03733   -0.01124   -0.00224
 -11.92645 1582.48917    0.09060    0.01322    0.00013
 -11.42645 1582.48917   -0.02517    0.01802    0.00128
 -10.92645 1582.48917   -0.06380   -0.00224    0.00117
 -10.42645 1582.48917    0.02137    0.01905    0.00082
  -9.92645 1582.48917    0.04281    0.00369    0.00087
  -9.42645 1582.48917   -0.03664   -0.01524    0.00090
  -8.92645 1582.48917   -0.01993    0.00670    0.00139
  -8.42645 1582.48917    0.02889   -0.01333    0.00333
  -7.92645 1582.48917   -0.12282   -0.06595    0.00408
  -7.42645 1582.48917    0.01825    0.03374    0.00154
  -6.92645 1582.48917    0.11633    0.02654   -0.00154
  -6.42645 1582.48917    0.04369    0.03584   -0.00220
  -5.92645 1582.48917   -0.03783    0.00150    0.00150
  -5.42645 1582.48917    0.03832   -0.01772    0.00868
  -4.92645 1582.48917    0.05943    0.00882    0.01320
  -4.42645 1582.48917    0.05302   -0.02170    0.00997
  -3.92645 1582.48917    0.08299   -0.08370   -0.00352
  -3.42645 1582.48917   -0.00963   -0.03479   -0.02875
  -2.92645 1582.48917   -0.19616   -0.16093   -0.05723
  -2.42645 1582.48917   -0.18549   -0.19676   -0.07257
  -1.92645 1582.48917   -0.18736   -0.25116   -0.06655
  -1.42645 1582.48917    0.04353   -0.21921   -0.04202
  -0.92645 1582.48917    0.37766   -0.17140   -0.00929
  -0.42645 1582.48917    0.48284   -0.14499    0.01957
   0.07355 1582.48917    0.45762   -0.07309    0.03602
   0.57355 1582.48917    0.45912   -0.03052    0.03785
   1.07355 1582.48917    0.28138   -0.00592    0.02988
   1.57355 1582.48917    0.17405   -0.00542    0.01889
   2.07355 1582.48917    0.09747   -0.00398    0.00977
   2.57355 1582.48917    0.05241    0.00445    0.00416
   3.07355 1582.48917    0.01880   -0.00024    0.00141
   3.57355 1582.48917    0.00948    0.00133    0.00035
   4.07355 1582.48917    0.00253    0.00020    0.00005
   4.57355 1582.48917    0.00148    0.00007   -0.00002
   5.07355 1582.48917    0.00026   -0.00002   -0.00001
   5.57355 1582.48917    0.00032   -0.00002   -0.00000
   6.07355 1582.48917   -0.00008    0.00001   -0.00000
   6.57355 1582.48917   -0.00034   -0.00006   -0.00000
   7.07355 1582.48917    0.00018    0.00009   -0.00000
   7.57355 1582.48917   -0.00031    0.00011   -0.00000
   8.07355 1582.48917    0.00001   -0.00003   -0.00000
   8.57355 1582.48917    0.00021   -0.00008   -0.00000
   9.07355 1582.48917   -0.00003    0.00001   -0.00000
   9.57355 1582.48917    0.00001    0.00005   -0.00000
  10.07355 1582.48917   -0.00013   -0.00002   -0.00000
  10.57355 1582.48917   -0.00004   -0.00012   -0.00000
  11.07355 1582.48917    0.00034   -0.00005    0.00000
  11.57355 1582.48917    0.00001    0.00003    0.00000
  12.07355 1582.48917   -0.00010    0.00005    0.00000
  12.57355 1582.48917    0.00003   -0.00006   -0.00000
  13.07355 1582.48917   -0.00004    0.00001   -0.00000
  13.57355 1582.48917   -0.00006   -0.00003   -0.00000
  14.07355 1582.48917   -0.00014   -0.00010    0.00000
  14.57355 1582.48917   -0.00035   -0.00007    0.00000
  15.07355 1582.48917    0.00017    0.00003    0.00000
  15.57355 1582.48917    0.00022   -0.00005   -0.00000
  16.07355 1582.48917   -0.00035   -0.00001   -0.00000
  16.57355 1582.48917   -0.00064    0.00003   -0.00000
 -12.92645 1583.53156   -0.11296   -0.03009   -0.00448
 -12.42645 1583.53156    0.03354   -0.01110   -0.00231
 -11.92645 1583.53156    0.08930    0.00999    0.00014
 -11.42645 1583.53156   -0.02375    0.02026    0.00130
 -10.92645 1583.53156   -0.05953   -0.00032    0.00119
 -10.42645 1583.53156    0.02593    0.01994    0.00085
  -9.92645 1583.53156    0.02705    0.00067    0.00093
  -9.42645 1583.53156   -0.03012   -0.01182    0.00096
  -8.92645 1583.53156   -0.01059    0.00766    0.00144
  -8.42645 1583.53156    0.02877   -0.01119    0.00343
  -7.92645 1583.53156   -0.12099   -0.06677    0.00421
  -7.42645 1583.53156    0.01516    0.03414    0.00158
  -6.92645 1583.53156    0.11721    0.02958   -0.00159
  -6.42645 1583.53156    0.03974    0.03461   -0.00226
  -5.92645 1583.53156   -0.03748   -0.00021    0.00158
  -5.42645 1583.53156    0.03452   -0.02066    0.00901
  -4.92645 1583.53156    0.05970    0.00899    0.01370
  -4.42645 1583.53156    0.05240   -0.02826    0.01041
  -3.92645 1583.53156    0.08711   -0.08531   -0.00348
  -3.42645 1583.53156   -0.01965   -0.04103   -0.02948
  -2.92645 1583.53156   -0.21105   -0.16899   -0.05882
  -2.42645 1583.53156   -0.19374   -0.20519   -0.07455
  -1.92645 1583.53156   -0.19786   -0.26109   -0.06820
  -1.42645 1583.53156    0.03957   -0.23034   -0.04277
  -0.92645 1583.53156    0.38145   -0.17992   -0.00897
  -0.42645 1583.53156    0.49422   -0.15205    0.02073
   0.07355 1583.53156    0.47006   -0.07891    0.03753
   0.57355 1583.53156    0.47080   -0.03340    0.03922
   1.07355 1583.53156    0.29125   -0.00603    0.03086
   1.57355 1583.53156    0.18054   -0.00456    0.01946
   2.07355 1583.53156    0.09981   -0.00425    0.01005
   2.57355 1583.53156    0.05406    0.00426    0.00428
   3.07355 1583.53156    0.01923   -0.00035    0.00144
   3.57355 1583.53156    0.00960    0.00143    0.00036
   4.07355 1583.53156    0.00275    0.00024    0.00005
   4.57355 1583.53156    0.00155    0.00011   -0.00002
   5.07355 1583.53156    0.00026   -0.00001   -0.00002
   5.57355 1583.53156    0.00035   -0.00003   -0.00001
   6.07355 1583.53156   -0.00004    0.00001   -0.00000
   6.57355 1583.53156   -0.00036   -0.00006   -0.00000
   7.07355 1583.53156    0.00018    0.00009   -0.00000
   7.57355 1583.53156   -0.00032    0.00009   -0.00000
   8.07355 1583.53156    0.00002   -0.00003   -0.00000
   8.57355 1583.53156    0.00023   -0.00007   -0.00000
   9.07355 1583.53156   -0.00007    0.00001   -0.00000
   9.57355 1583.53156    0.00001    0.00005   -0.00000
  10.07355 1583.53156   -0.00012   -0.00003   -0.00000
  10.57355 1583.53156   -0.00004   -0.00012   -0.00000
  11.07355 1583.53156    0.00034   -0.00006    0.00000
  11.57355 1583.53156    0.00000    0.00004    0.00000
  12.07355 1583.53156   -0.00008    0.00005    0.00000
  12.57355 1583.53156    0.00000   -0.00007   -0.00000
  13.07355 1583.53156   -0.00006    0.00001   -0.00000
  13.57355 1583.53156   -0.00003   -0.00003   -0.00000
  14.07355 1583.53156   -0.00015   -0.00010    0.00000
  14.57355 1583.53156   -0.00036   -0.00007    0.00000
  15.07355 1583.53156    0.00021    0.00005    0.00000
  15.57355 1583.53156    0.00024   -0.00004   -0.00000
  16.07355 1583.53156   -0.00036   -0.00001   -0.00000
  16.57355 1583.53156   -0.00066    0.00004   -0.00000
 -12.92645 1584.57395   -0.11293   -0.03321   -0.00464
 -12.42645 1584.57395    0.02996   -0.01084   -0.00237
 -11.92645 1584.57395    0.08750    0.00672    0.00015
 -11.42645 1584.57395   -0.02179    0.02218    0.00132
 -10.92645 1584.57395   -0.05581    0.00087    0.00121
 -10.42645 1584.57395    0.02946    0.02058    0.00089
  -9.92645 1584.57395    0.01034   -0.00263    0.00098
  -9.42645 1584.57395   -0.02283   -0.00770    0.00101
  -8.92645 1584.57395   -0.00016    0.00915    0.00149
  -8.42645 1584.57395    0.02890   -0.00893    0.00354
  -7.92645 1584.57395   -0.11854   -0.06748    0.00434
  -7.42645 1584.57395    0.01174    0.03370    0.00162
  -6.92645 1584.57395    0.11663    0.03260   -0.00165
  -6.42645 1584.57395    0.03517    0.03237   -0.00232
  -5.92645 1584.57395   -0.03644   -0.00242    0.00166
  -5.42645 1584.57395    0.02889   -0.02391    0.00935
  -4.92645 1584.57395    0.05876    0.00791    0.01423
  -4.42645 1584.57395    0.05346   -0.03432    0.01086
  -3.92645 1584.57395    0.08997   -0.08668   -0.00344
  -3.42645 1584.57395   -0.03011   -0.04819   -0.03025
  -2.92645 1584.57395   -0.22607   -0.17724   -0.06049
  -2.42645 1584.57395   -0.20274   -0.21356   -0.07662
  -1.92645 1584.57395   -0.20912   -0.27148   -0.06993
  -1.42645 1584.57395    0.03541   -0.24222   -0.04357
  -0.92645 1584.57395    0.38505   -0.18914   -0.00863
  -0.42645 1584.57395    0.50536   -0.15931    0.02194
   0.07355 1584.57395    0.48340   -0.08498    0.03910
   0.57355 1584.57395    0.48276   -0.03639    0.04064
   1.07355 1584.57395    0.30191   -0.00605    0.03189
   1.57355 1584.57395    0.18796   -0.00353    0.02006
   2.07355 1584.57395    0.10234   -0.00442    0.01034
   2.57355 1584.57395    0.05572    0.00404    0.00439
   3.07355 1584.57395    0.01971   -0.00045    0.00148
   3.57355 1584.57395    0.00973    0.00152    0.00037
   4.07355 1584.57395    0.00296    0.00027    0.00005
   4.57355 1584.57395    0.00161    0.00014   -0.00002
   5.07355 1584.57395    0.00026   -0.00000   -0.00002
   5.57355 1584.57395    0.00039   -0.00003   -0.00001
   6.07355 1584.57395    0.00000    0.00000   -0.00001
   6.57355 1584.57395   -0.00037   -0.00006   -0.00000
   7.07355 1584.57395    0.00017    0.00010   -0.00000
   7.57355 1584.57395   -0.00033    0.00007   -0.00001
   8.07355 1584.57395    0.00002   -0.00003   -0.00000
   8.57355 1584.57395    0.00024   -0.00007   -0.00000
   9.07355 1584.57395   -0.00011    0.00002   -0.00000
   9.57355 1584.57395    0.00000    0.00004   -0.00000
  10.07355 1584.57395   -0.00010   -0.00004   -0.00000
  10.57355 1584.57395   -0.00004   -0.00012   -0.00000
  11.07355 1584.57395    0.00034   -0.00006    0.00000
  11.57355 1584.57395   -0.00000    0.00004    0.00000
  12.07355 1584.57395   -0.00007    0.00004    0.00000
  12.57355 1584.57395   -0.00003   -0.00007   -0.00000
  13.07355 1584.57395   -0.00009    0.00002   -0.00000
  13.57355 1584.57395    0.00000   -0.00002   -0.00000
  14.07355 1584.57395   -0.00015   -0.00009    0.00000
  14.57355 1584.57395   -0.00036   -0.00008    0.00000
  15.07355 1584.57395    0.00024    0.00006    0.00000
  15.57355 1584.57395    0.00025   -0.00003   -0.00000
  16.07355 1584.57395   -0.00036   -0.00001   -0.00000
  16.57355 1584.57395   -0.00067    0.00004   -0.00000
 -12.92645 1585.61633   -0.11027   -0.03554   -0.00479
 -12.42645 1585.61633    0.02690   -0.01038   -0.00244
 -11.92645 1585.61633    0.08537    0.00350    0.00015
 -11.42645 1585.61633   -0.01943    0.02381    0.00134
 -10.92645 1585.61633   -0.05279    0.00141    0.00123
 -10.42645 1585.61633    0.03195    0.02102    0.00092
  -9.92645 1585.61633   -0.00651   -0.00615    0.00104
  -9.42645 1585.61633   -0.01525   -0.00294    0.00107
  -8.92645 1585.61633    0.01063    0.01104    0.00154
  -8.42645 1585.61633    0.02948   -0.00671    0.00365
  -7.92645 1585.61633   -0.11554   -0.06795    0.00448
  -7.42645 1585.61633    0.00822    0.03249    0.00167
  -6.92645 1585.61633    0.11504    0.03558   -0.00170
  -6.42645 1585.61633    0.02979    0.02905   -0.00238
  -5.92645 1585.61633   -0.03509   -0.00526    0.00175
  -5.42645 1585.61633    0.02161   -0.02731    0.00972
  -4.92645 1585.61633    0.05659    0.00565    0.01478
  -4.42645 1585.61633    0.05630   -0.03968    0.01133
  -3.92645 1585.61633    0.09190   -0.08786   -0.00340
  -3.42645 1585.61633   -0.04109   -0.05620   -0.03105
  -2.92645 1585.61633   -0.24144   -0.18574   -0.06224
  -2.42645 1585.61633   -0.21215   -0.22179   -0.07880
  -1.92645 1585.61633   -0.22119   -0.28231   -0.07175
  -1.42645 1585.61633    0.03109   -0.25488   -0.04441
  -0.92645 1585.61633    0.38854   -0.19913   -0.00829
  -0.42645 1585.61633    0.51614   -0.16679    0.02320
   0.07355 1585.61633    0.49768   -0.09124    0.04074
   0.57355 1585.61633    0.49503   -0.03947    0.04214
   1.07355 1585.61633    0.31329   -0.00600    0.03296
   1.57355 1585.61633    0.19632   -0.00232    0.02069
   2.07355 1585.61633    0.10507   -0.00450    0.01064
   2.57355 1585.61633    0.05738    0.00379    0.00452
   3.07355 1585.61633    0.02023   -0.00052    0.00151
   3.57355 1585.61633    0.00987    0.00159    0.00037
   4.07355 1585.61633    0.00315    0.00029    0.00005
   4.57355 1585.61633    0.00165    0.00017   -0.00002
   5.07355 1585.61633    0.00025    0.00001   -0.00002
   5.57355 1585.61633    0.00042   -0.00003   -0.00001
   6.07355 1585.61633    0.00004   -0.00000   -0.00001
   6.57355 1585.61633   -0.00038   -0.00005   -0.00000
   7.07355 1585.61633    0.00017    0.00010   -0.00000
   7.57355 1585.61633   -0.00033    0.00005   -0.00001
   8.07355 1585.61633    0.00003   -0.00003   -0.00000
   8.57355 1585.61633    0.00025   -0.00007   -0.00000
   9.07355 1585.61633   -0.00015    0.00002   -0.00000
   9.57355 1585.61633    0.00000    0.00003   -0.00000
  10.07355 1585.61633   -0.00009   -0.00005   -0.00000
  10.57355 1585.61633   -0.00003   -0.00012   -0.00000
  11.07355 1585.61633    0.00033   -0.00006    0.00000
  11.57355 1585.61633   -0.00001    0.00005    0.00000
  12.07355 1585.61633   -0.00005    0.00004    0.00000
  12.57355 1585.61633   -0.00005   -0.00008   -0.00000
  13.07355 1585.61633   -0.00012    0.00003   -0.00000
  13.57355 1585.61633    0.00004   -0.00001   -0.00000
  14.07355 1585.61633   -0.00016   -0.00009    0.00000
  14.57355 1585.61633   -0.00036   -0.00008    0.00000
  15.07355 1585.61633    0.00027    0.00007    0.00000
  15.57355 1585.61633    0.00026   -0.00002   -0.00000
  16.07355 1585.61633   -0.00035   -0.00001   -0.00000
  16.57355 1585.61633   -0.00068    0.00004   -0.00000
 -12.92645 1586.65872   -0.10514   -0.03706   -0.00496
 -12.42645 1586.65872    0.02492   -0.00950   -0.00252
 -11.92645 1586.65872    0.08288    0.00034    0.00016
 -11.42645 1586.65872   -0.01691    0.02503    0.00137
 -10.92645 1586.65872   -0.05036    0.00133    0.00126
 -10.42645 1586.65872    0.03332    0.02132    0.00096
  -9.92645 1586.65872   -0.02289   -0.00968    0.00110
  -9.42645 1586.65872   -0.00761    0.00239    0.00113
  -8.92645 1586.65872    0.02153    0.01334    0.00160
  -8.42645 1586.65872    0.03066   -0.00462    0.00377
  -7.92645 1586.65872   -0.11202   -0.06809    0.00463
  -7.42645 1586.65872    0.00475    0.03058    0.00172
  -6.92645 1586.65872    0.11248    0.03838   -0.00176
  -6.42645 1586.65872    0.02384    0.02476   -0.00245
  -5.92645 1586.65872   -0.03334   -0.00866    0.00184
  -5.42645 1586.65872    0.01285   -0.03079    0.01010
  -4.92645 1586.65872    0.05323    0.00224    0.01535
  -4.42645 1586.65872    0.06080   -0.04410    0.01182
  -3.92645 1586.65872    0.09305   -0.08887   -0.00336
  -3.42645 1586.65872   -0.05264   -0.06496   -0.03190
  -2.92645 1586.65872   -0.25725   -0.19447   -0.06407
  -2.42645 1586.65872   -0.22141   -0.22980   -0.08108
  -1.92645 1586.65872   -0.23394   -0.29343   -0.07366
  -1.42645 1586.65872    0.02656   -0.26838   -0.04529
  -0.92645 1586.65872    0.39204   -0.20988   -0.00794
  -0.42645 1586.65872    0.52650   -0.17445    0.02450
   0.07355 1586.65872    0.51294   -0.09760    0.04244
   0.57355 1586.65872    0.50757   -0.04261    0.04370
   1.07355 1586.65872    0.32538   -0.00589    0.03408
   1.57355 1586.65872    0.20561   -0.00096    0.02135
   2.07355 1586.65872    0.10800   -0.00446    0.01096
   2.57355 1586.65872    0.05902    0.00350    0.00464
   3.07355 1586.65872    0.02079   -0.00058    0.00155
   3.57355 1586.65872    0.01005    0.00164    0.00038
   4.07355 1586.65872    0.00332    0.00030    0.00005
   4.57355 1586.65872    0.00169    0.00020   -0.00002
   5.07355 1586.65872    0.00024    0.00002   -0.00002
   5.57355 1586.65872    0.00045   -0.00003   -0.00001
   6.07355 1586.65872    0.00007   -0.00000   -0.00001
   6.57355 1586.65872   -0.00037   -0.00005   -0.00000
   7.07355 1586.65872    0.00017    0.00011   -0.00000
   7.57355 1586.65872   -0.00033    0.00003   -0.00001
   8.07355 1586.65872    0.00003   -0.00003   -0.00000
   8.57355 1586.65872    0.00025   -0.00007   -0.00000
   9.07355 1586.65872   -0.00019    0.00003   -0.00000
   9.57355 1586.65872    0.00000    0.00003   -0.00000
  10.07355 1586.65872   -0.00008   -0.00005   -0.00000
  10.57355 1586.65872   -0.00003   -0.00012   -0.00000
  11.07355 1586.65872    0.00033   -0.00007    0.00000
  11.57355 1586.65872   -0.00001    0.00005    0.00000
  12.07355 1586.65872   -0.00002    0.00003    0.00000
  12.57355 1586.65872   -0.00007   -0.00008   -0.00000
  13.07355 1586.65872   -0.00015    0.00004   -0.00000
  13.57355 1586.65872    0.00007    0.00000   -0.00000
  14.07355 1586.65872   -0.00017   -0.00008    0.00000
  14.57355 1586.65872   -0.00036   -0.00008    0.00000
  15.07355 1586.65872    0.00030    0.00007    0.00000
  15.57355 1586.65872    0.00027   -0.00001   -0.00000
  16.07355 1586.65872   -0.00034   -0.00001   -0.00000
  16.57355 1586.65872   -0.00069    0.00005   -0.00000
 -12.92645 1587.70111   -0.09770   -0.03790   -0.00513
 -12.42645 1587.70111    0.02425   -0.00803   -0.00259
 -11.92645 1587.70111    0.08010   -0.00267    0.00017
 -11.42645 1587.70111   -0.01407    0.02570    0.00139
 -10.92645 1587.70111   -0.04843    0.00074    0.00128
 -10.42645 1587.70111    0.03310    0.02142    0.00100
  -9.92645 1587.70111   -0.03856   -0.01310    0.00117
  -9.42645 1587.70111   -0.00002    0.00818    0.00119
  -8.92645 1587.70111    0.03238    0.01603    0.00166
  -8.42645 1587.70111    0.03244   -0.00268    0.00389
  -7.92645 1587.70111   -0.10784   -0.06773    0.00478
  -7.42645 1587.70111    0.00155    0.02812    0.00177
  -6.92645 1587.70111    0.10915    0.04098   -0.00183
  -6.42645 1587.70111    0.01754    0.01963   -0.00252
  -5.92645 1587.70111   -0.03088   -0.01241    0.00193
  -5.42645 1587.70111    0.00317   -0.03412    0.01049
  -4.92645 1587.70111    0.04867   -0.00231    0.01595
  -4.42645 1587.70111    0.06701   -0.04731    0.01233
  -3.92645 1587.70111    0.09357   -0.08966   -0.00332
  -3.42645 1587.70111   -0.06448   -0.07418   -0.03278
  -2.92645 1587.70111   -0.27353   -0.20338   -0.06598
  -2.42645 1587.70111   -0.23032   -0.23757   -0.08346
  -1.92645 1587.70111   -0.24712   -0.30468   -0.07566
  -1.42645 1587.70111    0.02174   -0.28276   -0.04623
  -0.92645 1587.70111    0.39543   -0.22149   -0.00760
  -0.42645 1587.70111    0.53662   -0.18221    0.02585
   0.07355 1587.70111    0.52938   -0.10391    0.04421
   0.57355 1587.70111    0.52049   -0.04567    0.04532
   1.07355 1587.70111    0.33809   -0.00572    0.03524
   1.57355 1587.70111    0.21575    0.00057    0.02203
   2.07355 1587.70111    0.11115   -0.00431    0.01130
   2.57355 1587.70111    0.06063    0.00319    0.00478
   3.07355 1587.70111    0.02139   -0.00063    0.00160
   3.57355 1587.70111    0.01024    0.00167    0.00039
   4.07355 1587.70111    0.00349    0.00030    0.00005
   4.57355 1587.70111    0.00172    0.00021   -0.00003
   5.07355 1587.70111    0.00023    0.00004   -0.00002
   5.57355 1587.70111    0.00047   -0.00003   -0.00001
   6.07355 1587.70111    0.00010   -0.00001   -0.00001
   6.57355 1587.70111   -0.00036   -0.00004   -0.00000
   7.07355 1587.70111    0.00018    0.00011   -0.00000
   7.57355 1587.70111   -0.00033    0.00001   -0.00001
   8.07355 1587.70111    0.00003   -0.00003   -0.00000
   8.57355 1587.70111    0.00025   -0.00007   -0.00000
   9.07355 1587.70111   -0.00022    0.00003   -0.00000
   9.57355 1587.70111   -0.00000    0.00002   -0.00000
  10.07355 1587.70111   -0.00008   -0.00006   -0.00000
  10.57355 1587.70111   -0.00003   -0.00012   -0.00000
  11.07355 1587.70111    0.00032   -0.00007    0.00000
  11.57355 1587.70111   -0.00002    0.00006    0.00000
  12.07355 1587.70111    0.00000    0.00003    0.00000
  12.57355 1587.70111   -0.00008   -0.00008   -0.00000
  13.07355 1587.70111   -0.00018    0.00004   -0.00000
  13.57355 1587.70111    0.00010    0.00001   -0.00000
  14.07355 1587.70111   -0.00017   -0.00008    0.00000
  14.57355 1587.70111   -0.00035   -0.00008    0.00000
  15.07355 1587.70111    0.00032    0.00008    0.00000
  15.57355 1587.70111    0.00027   -0.00000   -0.00000
  16.07355 1587.70111   -0.00032   -0.00001   -0.00000
  16.57355 1587.70111   -0.00070    0.00005   -0.00000
 -12.92645 1588.74350   -0.08780   -0.03809   -0.00531
 -12.42645 1588.74350    0.02494   -0.00584   -0.00267
 -11.92645 1588.74350    0.07717   -0.00537    0.00017
 -11.42645 1588.74350   -0.01063    0.02580    0.00142
 -10.92645 1588.74350   -0.04680   -0.00007    0.00130
 -10.42645 1588.74350    0.03100    0.02123    0.00104
  -9.92645 1588.74350   -0.05303   -0.01619    0.00123
  -9.42645 1588.74350    0.00743    0.01430    0.00126
  -8.92645 1588.74350    0.04281    0.01906    0.00172
  -8.42645 1588.74350    0.03498   -0.00090    0.00401
  -7.92645 1588.74350   -0.10293   -0.06669    0.00494
  -7.42645 1588.74350   -0.00161    0.02510    0.00182
  -6.92645 1588.74350    0.10552    0.04340   -0.00189
  -6.42645 1588.74350    0.01122    0.01392   -0.00260
  -5.92645 1588.74350   -0.02750   -0.01640    0.00202
  -5.42645 1588.74350   -0.00712   -0.03707    0.01090
  -4.92645 1588.74350    0.04280   -0.00781    0.01656
  -4.42645 1588.74350    0.07519   -0.04911    0.01285
  -3.92645 1588.74350    0.09357   -0.09029   -0.00328
  -3.42645 1588.74350   -0.07649   -0.08358   -0.03370
  -2.92645 1588.74350   -0.29036   -0.21248   -0.06797
  -2.42645 1588.74350   -0.23889   -0.24515   -0.08594
  -1.92645 1588.74350   -0.26028   -0.31587   -0.07774
  -1.42645 1588.74350    0.01658   -0.29806   -0.04721
  -0.92645 1588.74350    0.39846   -0.23407   -0.00724
  -0.42645 1588.74350    0.54656   -0.19000    0.02725
   0.07355 1588.74350    0.54729   -0.11001    0.04605
   0.57355 1588.74350    0.53398   -0.04854    0.04700
   1.07355 1588.74350    0.35126   -0.00551    0.03645
   1.57355 1588.74350    0.22669    0.00222    0.02275
   2.07355 1588.74350    0.11451   -0.00406    0.01164
   2.57355 1588.74350    0.06219    0.00286    0.00492
   3.07355 1588.74350    0.02202   -0.00066    0.00164
   3.57355 1588.74350    0.01048    0.00168    0.00040
   4.07355 1588.74350    0.00364    0.00029    0.00005
   4.57355 1588.74350    0.00174    0.00022   -0.00003
   5.07355 1588.74350    0.00022    0.00005   -0.00002
   5.57355 1588.74350    0.00049   -0.00003   -0.00001
   6.07355 1588.74350    0.00012   -0.00001   -0.00001
   6.57355 1588.74350   -0.00035   -0.00003   -0.00000
   7.07355 1588.74350    0.00018    0.00011   -0.00001
   7.57355 1588.74350   -0.00032   -0.00001   -0.00001
   8.07355 1588.74350    0.00003   -0.00003   -0.00000
   8.57355 1588.74350    0.00024   -0.00007   -0.00000
   9.07355 1588.74350   -0.00025    0.00004   -0.00000
   9.57355 1588.74350    0.00000    0.00002   -0.00000
  10.07355 1588.74350   -0.00007   -0.00006   -0.00000
  10.57355 1588.74350   -0.00003   -0.00011   -0.00000
  11.07355 1588.74350    0.00032   -0.00007    0.00000
  11.57355 1588.74350   -0.00002    0.00007    0.00000
  12.07355 1588.74350    0.00003    0.00002    0.00000
  12.57355 1588.74350   -0.00009   -0.00008   -0.00000
  13.07355 1588.74350   -0.00021    0.00004   -0.00000
  13.57355 1588.74350    0.00013    0.00003   -0.00000
  14.07355 1588.74350   -0.00018   -0.00008    0.00000
  14.57355 1588.74350   -0.00034   -0.00008    0.00000
  15.07355 1588.74350    0.00034    0.00009    0.00000
  15.57355 1588.74350    0.00028    0.00000   -0.00000
  16.07355 1588.74350   -0.00029   -0.00001   -0.00000
  16.57355 1588.74350   -0.00071    0.00005   -0.00000
 -12.92645 1589.78588   -0.07518   -0.03751   -0.00549
 -12.42645 1589.78588    0.02710   -0.00290   -0.00276
 -11.92645 1589.78588    0.07413   -0.00760    0.00018
 -11.42645 1589.78588   -0.00669    0.02540    0.00145
 -10.92645 1589.78588   -0.04538   -0.00090    0.00133
 -10.42645 1589.78588    0.02696    0.02072    0.00108
  -9.92645 1589.78588   -0.06570   -0.01873    0.00130
  -9.42645 1589.78588    0.01490    0.02079    0.00133
  -8.92645 1589.78588    0.05243    0.02235    0.00179
  -8.42645 1589.78588    0.03833    0.00074    0.00415
  -7.92645 1589.78588   -0.09718   -0.06476    0.00510
  -7.42645 1589.78588   -0.00489    0.02152    0.00188
  -6.92645 1589.78588    0.10210    0.04566   -0.00196
  -6.42645 1589.78588    0.00542    0.00796   -0.00267
  -5.92645 1589.78588   -0.02325   -0.02054    0.00212
  -5.42645 1589.78588   -0.01772   -0.03946    0.01132
  -4.92645 1589.78588    0.03565   -0.01416    0.01720
  -4.42645 1589.78588    0.08515   -0.04941    0.01340
  -3.92645 1589.78588    0.09315   -0.09080   -0.00324
  -3.42645 1589.78588   -0.08862   -0.09293   -0.03467
  -2.92645 1589.78588   -0.30768   -0.22177   -0.07004
  -2.42645 1589.78588   -0.24685   -0.25253   -0.08853
  -1.92645 1589.78588   -0.27319   -0.32688   -0.07992
  -1.42645 1589.78588    0.01126   -0.31427   -0.04824
  -0.92645 1589.78588    0.40106   -0.24770   -0.00689
  -0.42645 1589.78588    0.55626   -0.19778    0.02869
   0.07355 1589.78588    0.56685   -0.11578    0.04795
   0.57355 1589.78588    0.54818   -0.05118    0.04874
   1.07355 1589.78588    0.36480   -0.00529    0.03771
   1.57355 1589.78588    0.23836    0.00397    0.02349
   2.07355 1589.78588    0.11809   -0.00372    0.01200
   2.57355 1589.78588    0.06363    0.00251    0.00506
   3.07355 1589.78588    0.02269   -0.00066    0.00168
   3.57355 1589.78588    0.01077    0.00167    0.00041
   4.07355 1589.78588    0.00379    0.00028    0.00005
   4.57355 1589.78588    0.00175    0.00023   -0.00003
   5.07355 1589.78588    0.00021    0.00005   -0.00002
   5.57355 1589.78588    0.00051   -0.00003   -0.00001
   6.07355 1589.78588    0.00014   -0.00001   -0.00001
   6.57355 1589.78588   -0.00032   -0.00002   -0.00001
   7.07355 1589.78588    0.00019    0.00012   -0.00001
   7.57355 1589.78588   -0.00031   -0.00003   -0.00001
   8.07355 1589.78588    0.00002   -0.00003   -0.00000
   8.57355 1589.78588    0.00023   -0.00006   -0.00000
   9.07355 1589.78588   -0.00027    0.00005   -0.00000
   9.57355 1589.78588    0.00000    0.00001   -0.00000
  10.07355 1589.78588   -0.00006   -0.00007   -0.00000
  10.57355 1589.78588   -0.00003   -0.00010   -0.00000
  11.07355 1589.78588    0.00031   -0.00008    0.00000
  11.57355 1589.78588   -0.00003    0.00008    0.00000
  12.07355 1589.78588    0.00006    0.00002    0.00000
  12.57355 1589.78588   -0.00009   -0.00008   -0.00000
  13.07355 1589.78588   -0.00024    0.00005   -0.00000
  13.57355 1589.78588    0.00016    0.00004   -0.00000
  14.07355 1589.78588   -0.00018   -0.00007    0.00000
  14.57355 1589.78588   -0.00033   -0.00008    0.00000
  15.07355 1589.78588    0.00035    0.00010    0.00000
  15.57355 1589.78588    0.00028    0.00001   -0.00000
  16.07355 1589.78588   -0.00027   -0.00001   -0.00000
  16.57355 1589.78588   -0.00071    0.00005   -0.00000
 -12.92645 1590.82827   -0.06013   -0.03599   -0.00568
 -12.42645 1590.82827    0.03090    0.00077   -0.00284
 -11.92645 1590.82827    0.07103   -0.00923    0.00019
 -11.42645 1590.82827   -0.00248    0.02468    0.00148
 -10.92645 1590.82827   -0.04386   -0.00154    0.00136
 -10.42645 1590.82827    0.02129    0.01990    0.00113
  -9.92645 1590.82827   -0.07636   -0.02068    0.00137
  -9.42645 1590.82827    0.02251    0.02756    0.00140
  -8.92645 1590.82827    0.06102    0.02591    0.00186
  -8.42645 1590.82827    0.04234    0.00224    0.00428
  -7.92645 1590.82827   -0.09040   -0.06188    0.00527
  -7.42645 1590.82827   -0.00818    0.01758    0.00194
  -6.92645 1590.82827    0.09932    0.04786   -0.00204
  -6.42645 1590.82827    0.00037    0.00208   -0.00276
  -5.92645 1590.82827   -0.01830   -0.02468    0.00223
  -5.42645 1590.82827   -0.02789   -0.04102    0.01176
  -4.92645 1590.82827    0.02734   -0.02117    0.01787
  -4.42645 1590.82827    0.09674   -0.04823    0.01397
  -3.92645 1590.82827    0.09226   -0.09130   -0.00321
  -3.42645 1590.82827   -0.10113   -0.10207   -0.03568
  -2.92645 1590.82827   -0.32503   -0.23118   -0.07222
  -2.42645 1590.82827   -0.25388   -0.25960   -0.09125
  -1.92645 1590.82827   -0.28596   -0.33774   -0.08222
  -1.42645 1590.82827    0.00611   -0.33124   -0.04935
  -0.92645 1590.82827    0.40301   -0.26241   -0.00654
  -0.42645 1590.82827    0.56589   -0.20554    0.03017
   0.07355 1590.82827    0.58827   -0.12108    0.04993
   0.57355 1590.82827    0.56304   -0.05365    0.05057
   1.07355 1590.82827    0.37860   -0.00508    0.03903
   1.57355 1590.82827    0.25058    0.00576    0.02426
   2.07355 1590.82827    0.12194   -0.00328    0.01238
   2.57355 1590.82827    0.06500    0.00215    0.00522
   3.07355 1590.82827    0.02339   -0.00065    0.00173
   3.57355 1590.82827    0.01112    0.00164    0.00042
   4.07355 1590.82827    0.00393    0.00026    0.00005
   4.57355 1590.82827    0.00174    0.00023   -0.00003
   5.07355 1590.82827    0.00019    0.00006   -0.00002
   5.57355 1590.82827    0.00052   -0.00003   -0.00001
   6.07355 1590.82827    0.00015   -0.00001   -0.00001
   6.57355 1590.82827   -0.00030   -0.00001   -0.00001
   7.07355 1590.82827    0.00020    0.00012   -0.00001
   7.57355 1590.82827   -0.00030   -0.00005   -0.00001
   8.07355 1590.82827    0.00001   -0.00003   -0.00000
   8.57355 1590.82827    0.00022   -0.00006   -0.00000
   9.07355 1590.82827   -0.00029    0.00006   -0.00000
   9.57355 1590.82827    0.00001    0.00001   -0.00000
  10.07355 1590.82827   -0.00005   -0.00007   -0.00000
  10.57355 1590.82827   -0.00004   -0.00009   -0.00000
  11.07355 1590.82827    0.00030   -0.00008    0.00000
  11.57355 1590.82827   -0.00003    0.00009    0.00000
  12.07355 1590.82827    0.00009    0.00002    0.00000
  12.57355 1590.82827   -0.00008   -0.00007   -0.00000
  13.07355 1590.82827   -0.00028    0.00005   -0.00000
  13.57355 1590.82827    0.00019    0.00005   -0.00000
  14.07355 1590.82827   -0.00017   -0.00007    0.00000
  14.57355 1590.82827   -0.00031   -0.00007    0.00000
  15.07355 1590.82827    0.00035    0.00010    0.00000
  15.57355 1590.82827    0.00028    0.00002   -0.00000
  16.07355 1590.82827   -0.00024   -0.00001   -0.00000
  16.57355 1590.82827   -0.00072    0.00005   -0.00000
 -12.92645 1591.87066   -0.04349   -0.03353   -0.00588
 -12.42645 1591.87066    0.03645    0.00516   -0.00293
 -11.92645 1591.87066    0.06791   -0.01034    0.00020
 -11.42645 1591.87066    0.00171    0.02370    0.00151
 -10.92645 1591.87066   -0.04185   -0.00173    0.00139
 -10.42645 1591.87066    0.01427    0.01890    0.00117
  -9.92645 1591.87066   -0.08474   -0.02194    0.00144
  -9.42645 1591.87066    0.03021    0.03427    0.00147
  -8.92645 1591.87066    0.06837    0.02977    0.00193
  -8.42645 1591.87066    0.04659    0.00348    0.00442
  -7.92645 1591.87066   -0.08262   -0.05804    0.00545
  -7.42645 1591.87066   -0.01119    0.01352    0.00199
  -6.92645 1591.87066    0.09777    0.05012   -0.00211
  -6.42645 1591.87066   -0.00376   -0.00344   -0.00284
  -5.92645 1591.87066   -0.01313   -0.02883    0.00234
  -5.42645 1591.87066   -0.03713   -0.04160    0.01222
  -4.92645 1591.87066    0.01812   -0.02850    0.01857
  -4.42645 1591.87066    0.11007   -0.04566    0.01456
  -3.92645 1591.87066    0.09103   -0.09190   -0.00318
  -3.42645 1591.87066   -0.11413   -0.11088   -0.03675
  -2.92645 1591.87066   -0.34175   -0.24056   -0.07451
  -2.42645 1591.87066   -0.26028   -0.26646   -0.09411
  -1.92645 1591.87066   -0.29877   -0.34843   -0.08464
  -1.42645 1591.87066    0.00137   -0.34873   -0.05052
  -0.92645 1591.87066    0.40437   -0.27811   -0.00620
  -0.42645 1591.87066    0.57606   -0.21315    0.03171
   0.07355 1591.87066    0.61153   -0.12587    0.05199
   0.57355 1591.87066    0.57845   -0.05599    0.05247
   1.07355 1591.87066    0.39265   -0.00488    0.04041
   1.57355 1591.87066    0.26316    0.00754    0.02508
   2.07355 1591.87066    0.12604   -0.00274    0.01278
   2.57355 1591.87066    0.06635    0.00180    0.00538
   3.07355 1591.87066    0.02414   -0.00061    0.00178
   3.57355 1591.87066    0.01154    0.00159    0.00043
   4.07355 1591.87066    0.00407    0.00025    0.00004
   4.57355 1591.87066    0.00172    0.00022   -0.00003
   5.07355 1591.87066    0.00018    0.00007   -0.00002
   5.57355 1591.87066    0.00054   -0.00002   -0.00001
   6.07355 1591.87066    0.00016   -0.00001   -0.00001
   6.57355 1591.87066   -0.00027    0.00000   -0.00001
   7.07355 1591.87066    0.00021    0.00012   -0.00001
   7.57355 1591.87066   -0.00029   -0.00007   -0.00001
   8.07355 1591.87066   -0.00000   -0.00003   -0.00000
   8.57355 1591.87066    0.00020   -0.00006   -0.00000
   9.07355 1591.87066   -0.00030    0.00007   -0.00000
   9.57355 1591.87066    0.00001    0.00001   -0.00000
  10.07355 1591.87066   -0.00005   -0.00007   -0.00000
  10.57355 1591.87066   -0.00004   -0.00008   -0.00000
  11.07355 1591.87066    0.00028   -0.00008    0.00000
  11.57355 1591.87066   -0.00003    0.00009    0.00000
  12.07355 1591.87066    0.00012    0.00002    0.00000
  12.57355 1591.87066   -0.00007   -0.00007   -0.00000
  13.07355 1591.87066   -0.00031    0.00005   -0.00000
  13.57355 1591.87066    0.00022    0.00006   -0.00000
  14.07355 1591.87066   -0.00016   -0.00007    0.00000
  14.57355 1591.87066   -0.00030   -0.00007    0.00000
  15.07355 1591.87066    0.00035    0.00010    0.00000
  15.57355 1591.87066    0.00027    0.00002   -0.00000
  16.07355 1591.87066   -0.00022   -0.00000   -0.00000
  16.57355 1591.87066   -0.00072    0.00005   -0.00000
 -12.92645 1592.91305   -0.02561   -0.03013   -0.00609
 -12.42645 1592.91305    0.04375    0.01035   -0.00303
 -11.92645 1592.91305    0.06443   -0.01107    0.00021
 -11.42645 1592.91305    0.00563    0.02249    0.00155
 -10.92645 1592.91305   -0.03914   -0.00132    0.00142
 -10.42645 1592.91305    0.00611    0.01773    0.00122
  -9.92645 1592.91305   -0.09072   -0.02254    0.00151
  -9.42645 1592.91305    0.03755    0.04054    0.00154
  -8.92645 1592.91305    0.07443    0.03378    0.00200
  -8.42645 1592.91305    0.05070    0.00438    0.00457
  -7.92645 1592.91305   -0.07368   -0.05320    0.00563
  -7.42645 1592.91305   -0.01337    0.00949    0.00206
  -6.92645 1592.91305    0.09726    0.05231   -0.00219
  -6.42645 1592.91305   -0.00727   -0.00837   -0.00293
  -5.92645 1592.91305   -0.00812   -0.03302    0.00245
  -5.42645 1592.91305   -0.04492   -0.04123    0.01271
  -4.92645 1592.91305    0.00793   -0.03585    0.01930
  -4.42645 1592.91305    0.12478   -0.04178    0.01517
  -3.92645 1592.91305    0.08999   -0.09243   -0.00316
  -3.42645 1592.91305   -0.12733   -0.11919   -0.03788
  -2.92645 1592.91305   -0.35740   -0.24982   -0.07692
  -2.42645 1592.91305   -0.26637   -0.27335   -0.09711
  -1.92645 1592.91305   -0.31156   -0.35897   -0.08720
  -1.42645 1592.91305   -0.00275   -0.36652   -0.05177
  -0.92645 1592.91305    0.40543   -0.29467   -0.00586
  -0.42645 1592.91305    0.58739   -0.22048    0.03331
   0.07355 1592.91305    0.63642   -0.13016    0.05413
   0.57355 1592.91305    0.59426   -0.05826    0.05445
   1.07355 1592.91305    0.40699   -0.00470    0.04185
   1.57355 1592.91305    0.27592    0.00925    0.02593
   2.07355 1592.91305    0.13039   -0.00214    0.01320
   2.57355 1592.91305    0.06767    0.00148    0.00555
   3.07355 1592.91305    0.02491   -0.00055    0.00184
   3.57355 1592.91305    0.01202    0.00153    0.00044
   4.07355 1592.91305    0.00422    0.00023    0.00004
   4.57355 1592.91305    0.00169    0.00021   -0.00003
   5.07355 1592.91305    0.00018    0.00008   -0.00002
   5.57355 1592.91305    0.00054   -0.00001   -0.00001
   6.07355 1592.91305    0.00015   -0.00001   -0.00001
   6.57355 1592.91305   -0.00023    0.00001   -0.00001
   7.07355 1592.91305    0.00023    0.00012   -0.00001
   7.57355 1592.91305   -0.00027   -0.00010   -0.00001
   8.07355 1592.91305   -0.00002   -0.00003   -0.00000
   8.57355 1592.91305    0.00018   -0.00006   -0.00000
   9.07355 1592.91305   -0.00031    0.00008   -0.00000
   9.57355 1592.91305    0.00002    0.00001   -0.00000
  10.07355 1592.91305   -0.00004   -0.00007   -0.00000
  10.57355 1592.91305   -0.00004   -0.00007   -0.00000
  11.07355 1592.91305    0.00026   -0.00008    0.00000
  11.57355 1592.91305   -0.00003    0.00010    0.00000
  12.07355 1592.91305    0.00016    0.00002    0.00000
  12.57355 1592.91305   -0.00006   -0.00006   -0.00000
  13.07355 1592.91305   -0.00034    0.00005   -0.00000
  13.57355 1592.91305    0.00024    0.00007   -0.00000
  14.07355 1592.91305   -0.00015   -0.00006    0.00000
  14.57355 1592.91305   -0.00028   -0.00006    0.00000
  15.07355 1592.91305    0.00034    0.00011    0.00000
  15.57355 1592.91305    0.00026    0.00003   -0.00000
  16.07355 1592.91305   -0.00019   -0.00000   -0.00000
  16.57355 1592.91305   -0.00072    0.00005   -0.00000
 -12.92645 1593.95544   -0.00627   -0.02571   -0.00631
 -12.42645 1593.95544    0.05306    0.01649   -0.00312
 -11.92645 1593.95544    0.06030   -0.01136    0.00021
 -11.42645 1593.95544    0.00887    0.02116    0.00158
 -10.92645 1593.95544   -0.03543   -0.00017    0.00146
 -10.42645 1593.95544   -0.00281    0.01635    0.00127
  -9.92645 1593.95544   -0.09453   -0.02269    0.00159
  -9.42645 1593.95544    0.04398    0.04611    0.00162
  -8.92645 1593.95544    0.07937    0.03772    0.00208
  -8.42645 1593.95544    0.05459    0.00487    0.00473
  -7.92645 1593.95544   -0.06397   -0.04750    0.00583
  -7.42645 1593.95544   -0.01425    0.00552    0.00212
  -6.92645 1593.95544    0.09779    0.05435   -0.00227
  -6.42645 1593.95544   -0.01077   -0.01259   -0.00302
  -5.92645 1593.95544   -0.00346   -0.03728    0.00257
  -5.42645 1593.95544   -0.05054   -0.03999    0.01321
  -4.92645 1593.95544   -0.00367   -0.04316    0.02005
  -4.42645 1593.95544    0.14012   -0.03678    0.01581
  -3.92645 1593.95544    0.08969   -0.09278   -0.00314
  -3.42645 1593.95544   -0.14045   -0.12684   -0.03907
  -2.92645 1593.95544   -0.37182   -0.25886   -0.07945
  -2.42645 1593.95544   -0.27223   -0.28051   -0.10027
  -1.92645 1593.95544   -0.32406   -0.36941   -0.08989
  -1.42645 1593.95544   -0.00616   -0.38440   -0.05311
  -0.92645 1593.95544    0.40640   -0.31186   -0.00554
  -0.42645 1593.95544    0.60027   -0.22749    0.03495
   0.07355 1593.95544    0.66292   -0.13385    0.05636
   0.57355 1593.95544    0.61040   -0.06046    0.05652
   1.07355 1593.95544    0.42167   -0.00448    0.04335
   1.57355 1593.95544    0.28881    0.01087    0.02682
   2.07355 1593.95544    0.13498   -0.00147    0.01364
   2.57355 1593.95544    0.06897    0.00118    0.00573
   3.07355 1593.95544    0.02571   -0.00047    0.00189
   3.57355 1593.95544    0.01254    0.00146    0.00045
   4.07355 1593.95544    0.00438    0.00022    0.00004
   4.57355 1593.95544    0.00164    0.00020   -0.00004
   5.07355 1593.95544    0.00018    0.00009   -0.00003
   5.57355 1593.95544    0.00055   -0.00001   -0.00001
   6.07355 1593.95544    0.00014   -0.00000   -0.00001
   6.57355 1593.95544   -0.00019    0.00002   -0.00001
   7.07355 1593.95544    0.00024    0.00012   -0.00001
   7.57355 1593.95544   -0.00026   -0.00012   -0.00001
   8.07355 1593.95544   -0.00003   -0.00004   -0.00001
   8.57355 1593.95544    0.00015   -0.00006   -0.00000
   9.07355 1593.95544   -0.00030    0.00009   -0.00000
   9.57355 1593.95544    0.00002    0.00001   -0.00000
  10.07355 1593.95544   -0.00003   -0.00007   -0.00000
  10.57355 1593.95544   -0.00005   -0.00006   -0.00000
  11.07355 1593.95544    0.00024   -0.00007    0.00000
  11.57355 1593.95544   -0.00003    0.00011    0.00000
  12.07355 1593.95544    0.00019    0.00001    0.00000
  12.57355 1593.95544   -0.00004   -0.00005   -0.00000
  13.07355 1593.95544   -0.00036    0.00005   -0.00000
  13.57355 1593.95544    0.00026    0.00007   -0.00000
  14.07355 1593.95544   -0.00013   -0.00005    0.00000
  14.57355 1593.95544   -0.00026   -0.00005    0.00000
  15.07355 1593.95544    0.00033    0.00011    0.00000
  15.57355 1593.95544    0.00025    0.00003   -0.00000
  16.07355 1593.95544   -0.00016    0.00000   -0.00000
  16.57355 1593.95544   -0.00071    0.00005   -0.00000
 -12.92645 1594.99782    0.01410   -0.02041   -0.00653
 -12.42645 1594.99782    0.06438    0.02353   -0.00323
 -11.92645 1594.99782    0.05564   -0.01108    0.00022
 -11.42645 1594.99782    0.01089    0.01956    0.00162
 -10.92645 1594.99782   -0.03063    0.00165    0.00149
 -10.42645 1594.99782   -0.01216    0.01479    0.00132
  -9.92645 1594.99782   -0.09627   -0.02250    0.00167
  -9.42645 1594.99782    0.04912    0.05077    0.00170
  -8.92645 1594.99782    0.08306    0.04140    0.00216
  -8.42645 1594.99782    0.05819    0.00486    0.00489
  -7.92645 1594.99782   -0.05398   -0.04131    0.00603
  -7.42645 1594.99782   -0.01370    0.00163    0.00219
  -6.92645 1594.99782    0.09950    0.05623   -0.00235
  -6.42645 1594.99782   -0.01431   -0.01614   -0.00311
  -5.92645 1594.99782    0.00047   -0.04167    0.00269
  -5.42645 1594.99782   -0.05379   -0.03803    0.01373
  -4.92645 1594.99782   -0.01693   -0.05046    0.02085
  -4.42645 1594.99782    0.15551   -0.03100    0.01647
  -3.92645 1594.99782    0.09054   -0.09298   -0.00313
  -3.42645 1594.99782   -0.15294   -0.13371   -0.04032
  -2.92645 1594.99782   -0.38500   -0.26768   -0.08212
  -2.42645 1594.99782   -0.27844   -0.28827   -0.10361
  -1.92645 1594.99782   -0.33581   -0.37963   -0.09274
  -1.42645 1594.99782   -0.00870   -0.40210   -0.05454
  -0.92645 1594.99782    0.40752   -0.32949   -0.00523
  -0.42645 1594.99782    0.61512   -0.23417    0.03665
   0.07355 1594.99782    0.69093   -0.13686    0.05868
   0.57355 1594.99782    0.62690   -0.06253    0.05868
   1.07355 1594.99782    0.43683   -0.00422    0.04493
   1.57355 1594.99782    0.30173    0.01239    0.02776
   2.07355 1594.99782    0.13975   -0.00076    0.01410
   2.57355 1594.99782    0.07026    0.00088    0.00591
   3.07355 1594.99782    0.02654   -0.00038    0.00195
   3.57355 1594.99782    0.01312    0.00138    0.00046
   4.07355 1594.99782    0.00455    0.00021    0.00004
   4.57355 1594.99782    0.00159    0.00019   -0.00004
   5.07355 1594.99782    0.00020    0.00009   -0.00003
   5.57355 1594.99782    0.00054    0.00000   -0.00001
   6.07355 1594.99782    0.00012   -0.00000   -0.00001
   6.57355 1594.99782   -0.00016    0.00003   -0.00001
   7.07355 1594.99782    0.00025    0.00011   -0.00001
   7.57355 1594.99782   -0.00024   -0.00014   -0.00001
   8.07355 1594.99782   -0.00005   -0.00004   -0.00001
   8.57355 1594.99782    0.00013   -0.00005   -0.00001
   9.07355 1594.99782   -0.00030    0.00010   -0.00000
   9.57355 1594.99782    0.00003    0.00001   -0.00000
  10.07355 1594.99782   -0.00002   -0.00006   -0.00000
  10.57355 1594.99782   -0.00006   -0.00005   -0.00000
  11.07355 1594.99782    0.00021   -0.00007    0.00000
  11.57355 1594.99782   -0.00003    0.00012    0.00000
  12.07355 1594.99782    0.00023    0.00001    0.00000
  12.57355 1594.99782   -0.00002   -0.00004   -0.00000
  13.07355 1594.99782   -0.00039    0.00005   -0.00000
  13.57355 1594.99782    0.00028    0.00008   -0.00000
  14.07355 1594.99782   -0.00010   -0.00005    0.00000
  14.57355 1594.99782   -0.00024   -0.00004    0.00000
  15.07355 1594.99782    0.00031    0.00011    0.00000
  15.57355 1594.99782    0.00024    0.00003   -0.00000
  16.07355 1594.99782   -0.00014    0.00000   -0.00000
  16.57355 1594.99782   -0.00070    0.00005   -0.00000
 -12.92645 1596.04021    0.03563   -0.01440   -0.00677
 -12.42645 1596.04021    0.07780    0.03123   -0.00333
 -11.92645 1596.04021    0.05025   -0.01043    0.00023
 -11.42645 1596.04021    0.01147    0.01758    0.00166
 -10.92645 1596.04021   -0.02484    0.00400    0.00153
 -10.42645 1596.04021   -0.02170    0.01314    0.00138
  -9.92645 1596.04021   -0.09601   -0.02218    0.00175
  -9.42645 1596.04021    0.05260    0.05434    0.00178
  -8.92645 1596.04021    0.08519    0.04466    0.00224
  -8.42645 1596.04021    0.06184    0.00436    0.00506
  -7.92645 1596.04021   -0.04375   -0.03488    0.00624
  -7.42645 1596.04021   -0.01195   -0.00210    0.00226
  -6.92645 1596.04021    0.10223    0.05805   -0.00244
  -6.42645 1596.04021   -0.01742   -0.01889   -0.00322
  -5.92645 1596.04021    0.00342   -0.04608    0.00282
  -5.42645 1596.04021   -0.05491   -0.03540    0.01428
  -4.92645 1596.04021   -0.03154   -0.05763    0.02168
  -4.42645 1596.04021    0.17071   -0.02473    0.01717
  -3.92645 1596.04021    0.09264   -0.09314   -0.00313
  -3.42645 1596.04021   -0.16468   -0.13957   -0.04165
  -2.92645 1596.04021   -0.39708   -0.27637   -0.08493
  -2.42645 1596.04021   -0.28525   -0.29675   -0.10713
  -1.92645 1596.04021   -0.34642   -0.38960   -0.09576
  -1.42645 1596.04021   -0.01015   -0.41942   -0.05607
  -0.92645 1596.04021    0.40877   -0.34748   -0.00493
  -0.42645 1596.04021    0.63235   -0.24056    0.03841
   0.07355 1596.04021    0.72043   -0.13914    0.06110
   0.57355 1596.04021    0.64375   -0.06444    0.06095
   1.07355 1596.04021    0.45256   -0.00395    0.04659
   1.57355 1596.04021    0.31464    0.01380    0.02874
   2.07355 1596.04021    0.14469    0.00000    0.01458
   2.57355 1596.04021    0.07155    0.00061    0.00611
   3.07355 1596.04021    0.02742   -0.00028    0.00201
   3.57355 1596.04021    0.01374    0.00129    0.00047
   4.07355 1596.04021    0.00474    0.00020    0.00004
   4.57355 1596.04021    0.00155    0.00017   -0.00004
   5.07355 1596.04021    0.00022    0.00010   -0.00003
   5.57355 1596.04021    0.00053    0.00001   -0.00001
   6.07355 1596.04021    0.00009    0.00000   -0.00001
   6.57355 1596.04021   -0.00012    0.00004   -0.00001
   7.07355 1596.04021    0.00026    0.00010   -0.00001
   7.57355 1596.04021   -0.00022   -0.00016   -0.00001
   8.07355 1596.04021   -0.00006   -0.00005   -0.00001
   8.57355 1596.04021    0.00010   -0.00005   -0.00001
   9.07355 1596.04021   -0.00029    0.00011   -0.00000
   9.57355 1596.04021    0.00004    0.00001   -0.00000
  10.07355 1596.04021   -0.00001   -0.00006   -0.00000
  10.57355 1596.04021   -0.00007   -0.00004   -0.00000
  11.07355 1596.04021    0.00018   -0.00007    0.00000
  11.57355 1596.04021   -0.00003    0.00012    0.00000
  12.07355 1596.04021    0.00027    0.00001    0.00000
  12.57355 1596.04021    0.00001   -0.00003   -0.00000
  13.07355 1596.04021   -0.00041    0.00005   -0.00000
  13.57355 1596.04021    0.00029    0.00008   -0.00000
  14.07355 1596.04021   -0.00007   -0.00004    0.00000
  14.57355 1596.04021   -0.00022   -0.00003    0.00000
  15.07355 1596.04021    0.00029    0.00011    0.00000
  15.57355 1596.04021    0.00022    0.00002   -0.00000
  16.07355 1596.04021   -0.00012    0.00001   -0.00000
  16.57355 1596.04021   -0.00068    0.00004   -0.00000
 -12.92645 1597.08260    0.05940   -0.00771   -0.00702
 -12.42645 1597.08260    0.09338    0.03939   -0.00345
 -11.92645 1597.08260    0.04366   -0.00969    0.00024
 -11.42645 1597.08260    0.01062    0.01526    0.00171
 -10.92645 1597.08260   -0.01806    0.00672    0.00158
 -10.42645 1597.08260   -0.03124    0.01147    0.00143
  -9.92645 1597.08260   -0.09404   -0.02191    0.00184
  -9.42645 1597.08260    0.05419    0.05673    0.00187
  -8.92645 1597.08260    0.08551    0.04737    0.00233
  -8.42645 1597.08260    0.06581    0.00336    0.00524
  -7.92645 1597.08260   -0.03353   -0.02842    0.00646
  -7.42645 1597.08260   -0.00943   -0.00574    0.00234
  -6.92645 1597.08260    0.10627    0.05985   -0.00254
  -6.42645 1597.08260   -0.01949   -0.02068   -0.00332
  -5.92645 1597.08260    0.00510   -0.05040    0.00295
  -5.42645 1597.08260   -0.05380   -0.03205    0.01486
  -4.92645 1597.08260   -0.04694   -0.06448    0.02255
  -4.42645 1597.08260    0.18540   -0.01820    0.01789
  -3.92645 1597.08260    0.09591   -0.09324   -0.00313
  -3.42645 1597.08260   -0.17584   -0.14436   -0.04306
  -2.92645 1597.08260   -0.40792   -0.28495   -0.08790
  -2.42645 1597.08260   -0.29236   -0.30588   -0.11084
  -1.92645 1597.08260   -0.35603   -0.39951   -0.09895
  -1.42645 1597.08260   -0.01061   -0.43626   -0.05770
  -0.92645 1597.08260    0.41015   -0.36580   -0.00464
  -0.42645 1597.08260    0.65228   -0.24674    0.04024
   0.07355 1597.08260    0.75132   -0.14075    0.06364
   0.57355 1597.08260    0.66093   -0.06618    0.06333
   1.07355 1597.08260    0.46899   -0.00366    0.04833
   1.57355 1597.08260    0.32752    0.01511    0.02978
   2.07355 1597.08260    0.14988    0.00082    0.01509
   2.57355 1597.08260    0.07292    0.00039    0.00632
   3.07355 1597.08260    0.02834   -0.00017    0.00208
   3.57355 1597.08260    0.01439    0.00120    0.00048
   4.07355 1597.08260    0.00495    0.00020    0.00004
   4.57355 1597.08260    0.00151    0.00015   -0.00004
   5.07355 1597.08260    0.00025    0.00011   -0.00003
   5.57355 1597.08260    0.00052    0.00002   -0.00001
   6.07355 1597.08260    0.00007    0.00000   -0.00001
   6.57355 1597.08260   -0.00008    0.00005   -0.00001
   7.07355 1597.08260    0.00027    0.00009   -0.00001
   7.57355 1597.08260   -0.00019   -0.00017   -0.00001
   8.07355 1597.08260   -0.00008   -0.00006   -0.00001
   8.57355 1597.08260    0.00007   -0.00005   -0.00001
   9.07355 1597.08260   -0.00027    0.00012   -0.00000
   9.57355 1597.08260    0.00005    0.00002   -0.00000
  10.07355 1597.08260   -0.00000   -0.00006   -0.00000
  10.57355 1597.08260   -0.00009   -0.00002   -0.00000
  11.07355 1597.08260    0.00014   -0.00006    0.00000
  11.57355 1597.08260   -0.00002    0.00013    0.00000
  12.07355 1597.08260    0.00031    0.00001    0.00000
  12.57355 1597.08260    0.00004   -0.00001   -0.00000
  13.07355 1597.08260   -0.00043    0.00005   -0.00000
  13.57355 1597.08260    0.00030    0.00009   -0.00000
  14.07355 1597.08260   -0.00004   -0.00003    0.00000
  14.57355 1597.08260   -0.00020   -0.00002    0.00000
  15.07355 1597.08260    0.00026    0.00010    0.00000
  15.57355 1597.08260    0.00020    0.00002   -0.00000
  16.07355 1597.08260   -0.00010    0.00001   -0.00000
  16.57355 1597.08260   -0.00065    0.00004   -0.00000
 -12.92645 1598.12499    0.08507   -0.00042   -0.00728
 -12.42645 1598.12499    0.11080    0.04789   -0.00357
 -11.92645 1598.12499    0.03632   -0.00885    0.00026
 -11.42645 1598.12499    0.00827    0.01263    0.00176
 -10.92645 1598.12499   -0.01027    0.00980    0.00162
 -10.42645 1598.12499   -0.04048    0.00975    0.00149
  -9.92645 1598.12499   -0.09077   -0.02180    0.00192
  -9.42645 1598.12499    0.05345    0.05771    0.00196
  -8.92645 1598.12499    0.08365    0.04929    0.00242
  -8.42645 1598.12499    0.07035    0.00186    0.00543
  -7.92645 1598.12499   -0.02348   -0.02220    0.00670
  -7.42645 1598.12499   -0.00700   -0.00942    0.00241
  -6.92645 1598.12499    0.11167    0.06156   -0.00264
  -6.42645 1598.12499   -0.01982   -0.02142   -0.00343
  -5.92645 1598.12499    0.00531   -0.05456    0.00309
  -5.42645 1598.12499   -0.05047   -0.02801    0.01546
  -4.92645 1598.12499   -0.06297   -0.07093    0.02346
  -4.42645 1598.12499    0.19916   -0.01155    0.01865
  -3.92645 1598.12499    0.10050   -0.09326   -0.00314
  -3.42645 1598.12499   -0.18651   -0.14825   -0.04455
  -2.92645 1598.12499   -0.41760   -0.29340   -0.09104
  -2.42645 1598.12499   -0.29939   -0.31553   -0.11476
  -1.92645 1598.12499   -0.36477   -0.40937   -0.10233
  -1.42645 1598.12499   -0.01002   -0.45247   -0.05944
  -0.92645 1598.12499    0.41200   -0.38436   -0.00435
  -0.42645 1598.12499    0.67495   -0.25269    0.04215
   0.07355 1598.12499    0.78340   -0.14181    0.06630
   0.57355 1598.12499    0.67853   -0.06770    0.06583
   1.07355 1598.12499    0.48623   -0.00331    0.05016
   1.57355 1598.12499    0.34041    0.01632    0.03087
   2.07355 1598.12499    0.15539    0.00170    0.01563
   2.57355 1598.12499    0.07442    0.00023    0.00654
   3.07355 1598.12499    0.02932   -0.00004    0.00215
   3.57355 1598.12499    0.01507    0.00112    0.00050
   4.07355 1598.12499    0.00518    0.00020    0.00004
   4.57355 1598.12499    0.00148    0.00014   -0.00005
   5.07355 1598.12499    0.00029    0.00012   -0.00003
   5.57355 1598.12499    0.00050    0.00004   -0.00001
   6.07355 1598.12499    0.00004    0.00000   -0.00001
   6.57355 1598.12499   -0.00006    0.00006   -0.00001
   7.07355 1598.12499    0.00029    0.00008   -0.00001
   7.57355 1598.12499   -0.00016   -0.00018   -0.00001
   8.07355 1598.12499   -0.00009   -0.00007   -0.00001
   8.57355 1598.12499    0.00005   -0.00004   -0.00001
   9.07355 1598.12499   -0.00026    0.00013   -0.00000
   9.57355 1598.12499    0.00006    0.00002   -0.00000
  10.07355 1598.12499    0.00000   -0.00006   -0.00000
  10.57355 1598.12499   -0.00010   -0.00001   -0.00000
  11.07355 1598.12499    0.00010   -0.00005    0.00000
  11.57355 1598.12499   -0.00001    0.00013    0.00000
  12.07355 1598.12499    0.00035    0.00002    0.00000
  12.57355 1598.12499    0.00007   -0.00000   -0.00000
  13.07355 1598.12499   -0.00045    0.00005   -0.00000
  13.57355 1598.12499    0.00031    0.00009   -0.00000
  14.07355 1598.12499   -0.00000   -0.00003    0.00000
  14.57355 1598.12499   -0.00019   -0.00000    0.00000
  15.07355 1598.12499    0.00023    0.00010    0.00000
  15.57355 1598.12499    0.00018    0.00002   -0.00000
  16.07355 1598.12499   -0.00009    0.00001   -0.00000
  16.57355 1598.12499   -0.00062    0.00004   -0.00001
 -12.92645 1599.16738    0.11221    0.00742   -0.00755
 -12.42645 1599.16738    0.12986    0.05667   -0.00369
 -11.92645 1599.16738    0.02863   -0.00793    0.00027
 -11.42645 1599.16738    0.00442    0.00968    0.00181
 -10.92645 1599.16738   -0.00144    0.01319    0.00167
 -10.42645 1599.16738   -0.04914    0.00812    0.00155
  -9.92645 1599.16738   -0.08661   -0.02188    0.00202
  -9.42645 1599.16738    0.05011    0.05693    0.00205
  -8.92645 1599.16738    0.07952    0.05007    0.00252
  -8.42645 1599.16738    0.07578   -0.00002    0.00563
  -7.92645 1599.16738   -0.01392   -0.01645    0.00694
  -7.42645 1599.16738   -0.00550   -0.01304    0.00250
  -6.92645 1599.16738    0.11839    0.06325   -0.00274
  -6.42645 1599.16738   -0.01784   -0.02105   -0.00355
  -5.92645 1599.16738    0.00416   -0.05841    0.00324
  -5.42645 1599.16738   -0.04512   -0.02343    0.01610
  -4.92645 1599.16738   -0.07956   -0.07685    0.02441
  -4.42645 1599.16738    0.21153   -0.00504    0.01945
  -3.92645 1599.16738    0.10664   -0.09320   -0.00315
  -3.42645 1599.16738   -0.19623   -0.15127   -0.04612
  -2.92645 1599.16738   -0.42638   -0.30181   -0.09434
  -2.42645 1599.16738   -0.30638   -0.32568   -0.11890
  -1.92645 1599.16738   -0.37249   -0.41916   -0.10590
  -1.42645 1599.16738   -0.00833   -0.46788   -0.06130
  -0.92645 1599.16738    0.41441   -0.40309   -0.00408
  -0.42645 1599.16738    0.70039   -0.25849    0.04414
   0.07355 1599.16738    0.81653   -0.14248    0.06907
   0.57355 1599.16738    0.69669   -0.06895    0.06845
   1.07355 1599.16738    0.50430   -0.00294    0.05208
   1.57355 1599.16738    0.35320    0.01740    0.03202
   2.07355 1599.16738    0.16124    0.00260    0.01620
   2.57355 1599.16738    0.07616    0.00015    0.00677
   3.07355 1599.16738    0.03037    0.00011    0.00222
   3.57355 1599.16738    0.01578    0.00104    0.00051
   4.07355 1599.16738    0.00544    0.00020    0.00004
   4.57355 1599.16738    0.00146    0.00013   -0.00005
   5.07355 1599.16738    0.00033    0.00012   -0.00003
   5.57355 1599.16738    0.00048    0.00004   -0.00001
   6.07355 1599.16738    0.00002    0.00000   -0.00001
   6.57355 1599.16738   -0.00003    0.00006   -0.00001
   7.07355 1599.16738    0.00030    0.00007   -0.00001
   7.57355 1599.16738   -0.00013   -0.00019   -0.00001
   8.07355 1599.16738   -0.00010   -0.00008   -0.00001
   8.57355 1599.16738    0.00002   -0.00004   -0.00001
   9.07355 1599.16738   -0.00024    0.00014   -0.00000
   9.57355 1599.16738    0.00007    0.00002   -0.00000
  10.07355 1599.16738    0.00001   -0.00006   -0.00000
  10.57355 1599.16738   -0.00012   -0.00000   -0.00000
  11.07355 1599.16738    0.00005   -0.00004    0.00000
  11.57355 1599.16738    0.00000    0.00014    0.00000
  12.07355 1599.16738    0.00040    0.00002    0.00000
  12.57355 1599.16738    0.00010    0.00001   -0.00000
  13.07355 1599.16738   -0.00047    0.00004   -0.00000
  13.57355 1599.16738    0.00031    0.00009   -0.00000
  14.07355 1599.16738    0.00004   -0.00002    0.00000
  14.57355 1599.16738   -0.00018    0.00001    0.00000
  15.07355 1599.16738    0.00021    0.00010    0.00000
  15.57355 1599.16738    0.00016    0.00001   -0.00000
  16.07355 1599.16738   -0.00007    0.00002   -0.00000
  16.57355 1599.16738   -0.00059    0.00004   -0.00001
 -12.92645 1600.20976    0.14055    0.01579   -0.00783
 -12.42645 1600.20976    0.15028    0.06544   -0.00382
 -11.92645 1600.20976    0.02064   -0.00695    0.00028
 -11.42645 1600.20976   -0.00069    0.00630    0.00186
 -10.92645 1600.20976    0.00818    0.01654    0.00172
 -10.42645 1600.20976   -0.05743    0.00671    0.00162
  -9.92645 1600.20976   -0.08166   -0.02214    0.00211
  -9.42645 1600.20976    0.04420    0.05430    0.00215
  -8.92645 1600.20976    0.07302    0.04938    0.00262
  -8.42645 1600.20976    0.08225   -0.00217    0.00584
  -7.92645 1600.20976   -0.00511   -0.01115    0.00719
  -7.42645 1600.20976   -0.00512   -0.01629    0.00258
[truncated: 652,741 more chars]
