# Supplementary material for: Multipolar electric and magnetic contributions to sum-frequency generation spectra reveal biaxial interfacial water structure
Source: Nat Commun. 2026 May 13;17:4333. doi: 10.1038/s41467-026-72345-4 (PMC13172427; doi:10.1038/s41467-026-72345-4)
Supplement: Supplementary file 3 — Source data [file 41467_2026_72345_MOESM3_ESM.zip › SourceData/SuppFig3(a).txt]

z- z_GDS  Lorentz(z) Lorentz(x) Exact(z) Exact(x)
-4.287566152252043139e+01 0.000000000000000000e+00 0.000000000000000000e+00 nan nan
-4.237566152252043139e+01 0.000000000000000000e+00 0.000000000000000000e+00 nan nan
-4.187566152252043139e+01 0.000000000000000000e+00 0.000000000000000000e+00 nan nan
-4.137566152252043139e+01 0.000000000000000000e+00 0.000000000000000000e+00 nan nan
-4.087566152252043139e+01 0.000000000000000000e+00 0.000000000000000000e+00 nan nan
-4.037566152252043139e+01 -1.086794474474474552e-03 5.433972372372371674e-04 nan nan
-3.987566152252043139e+01 0.000000000000000000e+00 0.000000000000000000e+00 nan nan
-3.937566152252043139e+01 0.000000000000000000e+00 0.000000000000000000e+00 nan nan
-3.887566152252043139e+01 0.000000000000000000e+00 0.000000000000000000e+00 nan nan
-3.837566152252043139e+01 0.000000000000000000e+00 0.000000000000000000e+00 nan nan
-3.787566152252043139e+01 0.000000000000000000e+00 0.000000000000000000e+00 nan nan
-3.737566152252043139e+01 0.000000000000000000e+00 0.000000000000000000e+00 nan nan
-3.687566152252043139e+01 0.000000000000000000e+00 0.000000000000000000e+00 nan nan
-3.637566152252043139e+01 0.000000000000000000e+00 0.000000000000000000e+00 nan nan
-3.587566152252043139e+01 0.000000000000000000e+00 0.000000000000000000e+00 nan nan
-3.537566152252043139e+01 0.000000000000000000e+00 0.000000000000000000e+00 nan nan
-3.487566152252043139e+01 0.000000000000000000e+00 0.000000000000000000e+00 nan nan
-3.437566152252043139e+01 0.000000000000000000e+00 0.000000000000000000e+00 nan nan
-3.387566152252043139e+01 0.000000000000000000e+00 0.000000000000000000e+00 nan nan
-3.337566152252043139e+01 0.000000000000000000e+00 0.000000000000000000e+00 nan nan
-3.287566152252043139e+01 0.000000000000000000e+00 0.000000000000000000e+00 nan nan
-3.237566152252043139e+01 0.000000000000000000e+00 0.000000000000000000e+00 nan nan
-3.187566152252043494e+01 0.000000000000000000e+00 0.000000000000000000e+00 nan nan
-3.137566152252043494e+01 0.000000000000000000e+00 0.000000000000000000e+00 nan nan
-3.087566152252043494e+01 0.000000000000000000e+00 0.000000000000000000e+00 nan nan
-3.037566152252043494e+01 -1.086794474474474552e-03 5.433972372372371674e-04 nan nan
-2.987566152252043494e+01 -9.781150270270270314e-03 4.890575135135134290e-03 3.417441218302603723e-01 6.490002161985605755e-02
-2.937566152252043494e+01 -2.064909501501501626e-02 1.032454750750750640e-02 3.369690970506247218e-01 1.020965972082083922e-01
-2.887566152252043494e+01 -5.542651819819820191e-02 2.771325909909909749e-02 -7.641929990487739133e-02 1.018128383210986088e-01
-2.837566152252043494e+01 -1.521512264264264225e-01 7.607561321321319736e-02 -4.568775354349758899e-01 3.047765293387521002e-01
-2.787566152252043494e+01 -3.140836031231231118e-01 1.570418015615615559e-01 -8.265865543883448296e-01 3.973474748225822584e-01
-2.737566152252043494e+01 -6.477295067867867573e-01 3.238647533933933786e-01 -1.260615002838974208e+00 6.103353489084338834e-01
-2.687566152252043494e+01 -1.075926529729729797e+00 5.379632648648648985e-01 -1.710043740493383257e+00 8.518128150999908499e-01
-2.637566152252043494e+01 -1.766041021021020896e+00 8.830205105105104479e-01 -2.188860403747305394e+00 1.126054327419585332e+00
-2.587566152252043494e+01 -2.540925481321321122e+00 1.270462740660660561e+00 -2.661664982737196095e+00 1.341817609264167155e+00
-2.537566152252043494e+01 -3.304941996876876953e+00 1.652470998438438254e+00 -3.078715646990718646e+00 1.531041343986646819e+00
-2.487566152252043494e+01 -3.622285983423423783e+00 1.811142991711711669e+00 -3.454263770490357821e+00 1.715495250966293739e+00
-2.437566152252043494e+01 -3.945063942342342145e+00 1.972531971171171072e+00 -3.706011886442295733e+00 1.838497757634030227e+00
-2.387566152252043494e+01 -4.072218895855855614e+00 2.036109447927927363e+00 -3.898285380093514441e+00 1.958244846273909046e+00
-2.337566152252043494e+01 -3.939629969969970169e+00 1.969814984984984862e+00 -3.990680353393728730e+00 1.996634622891861000e+00
-2.287566152252043494e+01 -3.936369586546546895e+00 1.968184793273273225e+00 -4.013603936835545838e+00 2.025642480696987491e+00
-2.237566152252043494e+01 -3.916807286006005917e+00 1.958403643003002736e+00 -3.979343598653916736e+00 1.992025548657142320e+00
-2.187566152252043494e+01 -4.014618788708709474e+00 2.007309394354354293e+00 -3.984646791163782176e+00 2.003044721348665735e+00
-2.137566152252043494e+01 -4.070045306906907356e+00 2.035022653453453678e+00 -3.996964706457835526e+00 1.999122126187295789e+00
-2.087566152252043494e+01 -4.088520812972973317e+00 2.044260406486486659e+00 -4.022956447674043368e+00 2.011382030383451980e+00
-2.037566152252043494e+01 -4.025486733453453425e+00 2.012743366726726713e+00 -4.052495036962534769e+00 2.024565502203089284e+00
-1.987566152252043494e+01 -4.125471825105105239e+00 2.062735912552552620e+00 -4.032865547237797443e+00 2.003200739748862702e+00
-1.937566152252043494e+01 -3.967886626306306397e+00 1.983943313153153198e+00 -4.042392912051063547e+00 2.028487592450848975e+00
-1.887566152252043494e+01 -3.982014954474474067e+00 1.991007477237237033e+00 -4.049438671769639342e+00 2.019148476517885982e+00
-1.837566152252043494e+01 -4.117864263783784118e+00 2.058932131891891615e+00 -4.033592358511890907e+00 1.988651115000574787e+00
-1.787566152252043494e+01 -3.978754571051051236e+00 1.989377285525525396e+00 -4.038551922979069175e+00 2.022203142819777977e+00
-1.737566152252043494e+01 -4.139600153273272909e+00 2.069800076636636454e+00 -4.037353071628629664e+00 2.019389592346317652e+00
-1.687566152252043494e+01 -3.988535721321321503e+00 1.994267860660660752e+00 -4.039433431960155474e+00 2.013620306666745741e+00
-1.637566152252043494e+01 -4.009184816336336610e+00 2.004592408168168305e+00 -4.057050886147621327e+00 2.033775938790868043e+00
-1.587566152252043494e+01 -4.131992591951951788e+00 2.065996295975975450e+00 -4.048978262018470886e+00 2.022532750727417117e+00
-1.537566152252043494e+01 -4.034181089249250007e+00 2.017090544624624560e+00 -4.062573118980597364e+00 2.016036470246247436e+00
-1.487566152252043494e+01 -4.122211441681681521e+00 2.061105720840840316e+00 -4.051745842857275903e+00 2.018553211338104614e+00
-1.437566152252043494e+01 -3.962452653933934421e+00 1.981226326966966989e+00 -4.041804368069375819e+00 2.024107330335507715e+00
-1.387566152252043494e+01 -3.995056488168168052e+00 1.997528244084083804e+00 -4.046690663682829481e+00 2.034029031381940911e+00
-1.337566152252043494e+01 -4.016792377657657731e+00 2.008396188828828421e+00 -4.063328577506936767e+00 2.045225182024760890e+00
-1.287566152252043494e+01 -4.120037852732733263e+00 2.060018926366366188e+00 -4.038871694620084440e+00 2.026962886419167553e+00
-1.237566152252043494e+01 -4.153728481441441467e+00 2.076864240720720289e+00 -4.057695117798481910e+00 2.044840265810945024e+00
-1.187566152252043494e+01 -3.908112930210210223e+00 1.954056465105105111e+00 -4.065478962806674090e+00 2.016725027489243871e+00
-1.137566152252043494e+01 -4.100475552192191842e+00 2.050237776096095921e+00 -4.046787878356582269e+00 2.030487543393546090e+00
-1.087566152252043494e+01 -4.038528267147147410e+00 2.019264133573573261e+00 -4.064084847132904521e+00 2.030925434005820485e+00
-1.037566152252043494e+01 -4.125471825105105239e+00 2.062735912552552620e+00 -4.060282457871132955e+00 2.038942184476966180e+00
-9.875661522520434943e+00 -4.008098021861862037e+00 2.004049010930930574e+00 -4.043624202545940349e+00 2.009004627617064109e+00
-9.375661522520434943e+00 -4.039615061621621983e+00 2.019807530810810547e+00 -4.047846574958794186e+00 2.027826650220839522e+00
-8.875661522520434943e+00 -4.104822730090090133e+00 2.052411365045045066e+00 -4.035761705961411039e+00 2.010892889949678963e+00
-8.375661522520434943e+00 -3.999403666066066343e+00 1.999701833033032949e+00 -4.042477328642331891e+00 2.014956088685152302e+00
-7.875661522520434943e+00 -4.061350951111110774e+00 2.030675475555555387e+00 -4.045900648082186635e+00 2.029639982558205880e+00
-7.375661522520434943e+00 -3.947237531291291290e+00 1.973618765645645645e+00 -4.021550244019009845e+00 2.022553470456705416e+00
-6.875661522520434943e+00 -4.086347224024024172e+00 2.043173612012012086e+00 -4.040213702157917197e+00 2.008940899814231518e+00
-6.375661522520434943e+00 -4.134166180900900933e+00 2.067083090450450023e+00 -4.029509299724800542e+00 2.016184559231033457e+00
-5.875661522520434943e+00 -3.966799831831831380e+00 1.983399915915915468e+00 -4.037510993183920149e+00 2.020649458602747028e+00
-5.375661522520434943e+00 -4.010271610810811183e+00 2.005135805405405147e+00 -4.014552889565084826e+00 2.011059873539157383e+00
-4.875661522520434943e+00 -3.989622515795795632e+00 1.994811257897897594e+00 -3.985339769221640793e+00 2.005625003826906116e+00
-4.375661522520434943e+00 -4.072218895855855614e+00 2.036109447927927363e+00 -3.986017765721092232e+00 1.997804908082805753e+00
-3.875661522520434943e+00 -4.018965966606606877e+00 2.009482983303302994e+00 -3.989087231621775587e+00 1.995092933491287912e+00
-3.375661522520434943e+00 -3.815735399879879974e+00 1.907867699939939765e+00 -4.004167881123946948e+00 1.999147376163989520e+00
-2.875661522520434943e+00 -3.996143282642643069e+00 1.998071641321321312e+00 -3.986830743045381098e+00 2.007981235903179673e+00
-2.375661522520434943e+00 -3.975494187627627962e+00 1.987747093813813759e+00 -3.871730428472991203e+00 1.938073543924873299e+00
-1.875661522520434943e+00 -3.940716764444443854e+00 1.970358382222221927e+00 -3.694829439919214753e+00 1.865426465733239114e+00
-1.375661522520434943e+00 -3.736399403243243267e+00 1.868199701621621411e+00 -3.421848087898417656e+00 1.701815538025049923e+00
-8.756615225204349429e-01 -3.116926552792792293e+00 1.558463276396396147e+00 -3.052356720065308338e+00 1.501865429341619596e+00
-3.756615225204349429e-01 -2.526797153153153452e+00 1.263398576576576504e+00 -2.640570650344336912e+00 1.305859163772059350e+00
1.243384774795650571e-01 -1.757346665225225202e+00 8.786733326126126009e-01 -2.195876904923507400e+00 1.072641287495390117e+00
6.243384774795650571e-01 -1.174824826906907038e+00 5.874124134534534081e-01 -1.742059795289358837e+00 8.816335115948550349e-01
1.124338477479565057e+00 -7.085899973573573929e-01 3.542949986786786409e-01 -1.262850194280195071e+00 6.444995518652557598e-01
1.624338477479565057e+00 -3.401666705105105271e-01 1.700833352552552358e-01 -7.594744951054201998e-01 3.714982417128316894e-01
2.124338477479565057e+00 -1.488908430030030094e-01 7.444542150150149085e-02 -4.174586730787113176e-01 2.189691080588568595e-01
2.624338477479565057e+00 -6.086049057057057315e-02 3.043024528528528311e-02 -8.802288203674279998e-02 -9.727749390419506564e-03
3.124338477479565057e+00 -2.282268396396396754e-02 1.141134198198198203e-02 4.518480989382034352e-02 1.881691204644517779e-01
3.624338477479565057e+00 -1.195473921921921812e-02 5.977369609609609058e-03 3.108688034673900979e-01 -5.067302127347581703e-02
4.124338477479565057e+00 -3.260383423423423438e-03 1.630191711711711719e-03 nan nan
4.624338477479565057e+00 -1.086794474474474552e-03 5.433972372372371674e-04 nan nan
5.124338477479565057e+00 0.000000000000000000e+00 0.000000000000000000e+00 nan nan
5.624338477479565057e+00 0.000000000000000000e+00 0.000000000000000000e+00 nan nan
6.124338477479565057e+00 0.000000000000000000e+00 0.000000000000000000e+00 nan nan
6.624338477479565057e+00 0.000000000000000000e+00 0.000000000000000000e+00 nan nan
7.124338477479565057e+00 0.000000000000000000e+00 0.000000000000000000e+00 nan nan
7.624338477479565057e+00 0.000000000000000000e+00 0.000000000000000000e+00 nan nan
8.124338477479565057e+00 0.000000000000000000e+00 0.000000000000000000e+00 nan nan
8.624338477479565057e+00 0.000000000000000000e+00 0.000000000000000000e+00 nan nan
9.124338477479565057e+00 0.000000000000000000e+00 0.000000000000000000e+00 nan nan
9.624338477479565057e+00 0.000000000000000000e+00 0.000000000000000000e+00 nan nan
1.012433847747956506e+01 0.000000000000000000e+00 0.000000000000000000e+00 nan nan
1.062433847747956506e+01 0.000000000000000000e+00 0.000000000000000000e+00 nan nan
1.112433847747956506e+01 0.000000000000000000e+00 0.000000000000000000e+00 nan nan
1.162433847747956506e+01 0.000000000000000000e+00 0.000000000000000000e+00 nan nan
1.212433847747956506e+01 0.000000000000000000e+00 0.000000000000000000e+00 nan nan
1.262433847747956506e+01 0.000000000000000000e+00 0.000000000000000000e+00 nan nan
1.312433847747956506e+01 0.000000000000000000e+00 0.000000000000000000e+00 nan nan
1.362433847747956506e+01 0.000000000000000000e+00 0.000000000000000000e+00 nan nan
1.412433847747956506e+01 0.000000000000000000e+00 0.000000000000000000e+00 nan nan
1.462433847747956506e+01 0.000000000000000000e+00 0.000000000000000000e+00 nan nan
1.512433847747956506e+01 0.000000000000000000e+00 0.000000000000000000e+00 nan nan
1.562433847747956506e+01 0.000000000000000000e+00 0.000000000000000000e+00 nan nan
1.612433847747956506e+01 0.000000000000000000e+00 0.000000000000000000e+00 nan nan
1.662433847747956506e+01 0.000000000000000000e+00 0.000000000000000000e+00 nan nan
