# Supplementary material for: Multipolar electric and magnetic contributions to sum-frequency generation spectra reveal biaxial interfacial water structure
Source: Nat Commun. 2026 May 13;17:4333. doi: 10.1038/s41467-026-72345-4 (PMC13172427; doi:10.1038/s41467-026-72345-4)
Supplement: Supplementary file 3 — Source data [file 41467_2026_72345_MOESM3_ESM.zip › SourceData/Fig2(b).txt]

# z (A) fx fz
 -12.92645    1.26468    0.71776
 -12.42645    1.26451    0.71787
 -11.92645    1.26465    0.71784
 -11.42645    1.26440    0.71799
 -10.92645    1.26440    0.71800
 -10.42645    1.26450    0.71794
  -9.92645    1.26460    0.71775
  -9.42645    1.26430    0.71787
  -8.92645    1.26425    0.71802
  -8.42645    1.26402    0.71824
  -7.92645    1.26395    0.71840
  -7.42645    1.26366    0.71856
  -6.92645    1.26333    0.71866
  -6.42645    1.26310    0.71864
  -5.92645    1.26263    0.71857
  -5.42645    1.26174    0.71911
  -4.92645    1.26057    0.72008
  -4.42645    1.25959    0.72099
  -3.92645    1.25891    0.72116
  -3.42645    1.25850    0.72030
  -2.92645    1.25644    0.72015
  -2.42645    1.25081    0.72410
  -1.92645    1.23975    0.73460
  -1.42645    1.22328    0.75211
  -0.92645    1.20235    0.77599
  -0.42645    1.17778    0.80546
   0.07355    1.15050    0.83947
   0.57355    1.12191    0.87605
   1.07355    1.09473    0.91340
   1.57355    1.06983    0.94945
   2.07355    1.04692    0.98181
   2.57355    1.02725    1.01083
   3.07355    1.00985    1.03607
   3.57355    0.99672    1.05564
   4.07355        nan        nan
   4.57355        nan        nan
   5.07355        nan        nan
   5.57355        nan        nan
   6.07355        nan        nan
   6.57355        nan        nan
   7.07355        nan        nan
   7.57355        nan        nan
   8.07355        nan        nan
   8.57355        nan        nan
   9.07355        nan        nan
   9.57355        nan        nan
  10.07355        nan        nan
  10.57355        nan        nan
  11.07355        nan        nan
  11.57355        nan        nan
  12.07355        nan        nan
  12.57355        nan        nan
  13.07355        nan        nan
  13.57355        nan        nan
  14.07355        nan        nan
  14.57355        nan        nan
  15.07355        nan        nan
  15.57355        nan        nan
  16.07355        nan        nan
  16.57355        nan        nan
