# Supplementary material for: Multipolar electric and magnetic contributions to sum-frequency generation spectra reveal biaxial interfacial water structure
Source: Nat Commun. 2026 May 13;17:4333. doi: 10.1038/s41467-026-72345-4 (PMC13172427; doi:10.1038/s41467-026-72345-4)
Supplement: Supplementary file 3 — Source data [file 41467_2026_72345_MOESM3_ESM.zip › SourceData/SuppFig15(a).txt]

# f central forward
-5.211939062499998727e+03 nan nan
-5.210896674687498489e+03 -5.972336355362583074e-03 -6.355085993060242446e-03
-5.209854286874999161e+03 -6.580903881584328902e-03 -7.002656007333490050e-03
-5.208811899062499833e+03 -7.195079558560905052e-03 -7.655844202246349199e-03
-5.207769511249999596e+03 -7.806851033475642465e-03 -8.306228432105582787e-03
-5.206727123437499358e+03 -8.408997772821570280e-03 -8.946212885184134586e-03
-5.205684735624999121e+03 -8.994697678420527504e-03 -9.568457812507947038e-03
-5.204642347812498883e+03 -9.554792703108654084e-03 -1.016317891818552428e-02
-5.203599959999999555e+03 -1.008215988795584800e-02 -1.072268742690004467e-02
-5.202557572187499318e+03 -1.057103985369149506e-02 -1.124090611657854732e-02
-5.201515184374999080e+03 -1.101366151294588119e-02 -1.170971229331858356e-02
-5.200472796562499752e+03 -1.140725753288700933e-02 -1.212612561675459853e-02
-5.199430408749999515e+03 -1.174819155297932537e-02 -1.248630945285416315e-02
-5.198388020937500187e+03 -1.203459708471787612e-02 -1.278847318861971172e-02
-5.197345633124999949e+03 -1.226726758816963636e-02 -1.303368701815144602e-02
-5.196303245312499712e+03 -1.244853772588160913e-02 -1.322455643216576861e-02
-5.195260857499999474e+03 -1.257952611564658492e-02 -1.336222505120032537e-02
-5.194218469687499237e+03 -1.266300729593152971e-02 -1.344965554975346284e-02
-5.193176081874999909e+03 -1.270265474278356455e-02 -1.349068958292471733e-02
-5.192133694062499671e+03 -1.270388169446294915e-02 -1.349117813523730523e-02
-5.191091306249999434e+03 -1.267446565490206248e-02 -1.345945965892187887e-02
-5.190048918437499196e+03 -1.262054779651110292e-02 -1.340235016323471258e-02
-5.189006530624999868e+03 -1.254554873287082144e-02 -1.332368469522491466e-02
-5.187964142812500540e+03 -1.245503576293257100e-02 -1.322948876802967390e-02
-5.186921754999999393e+03 -1.235227484429190538e-02 -1.312327149993572188e-02
-5.185879367187499156e+03 -1.223628638480735685e-02 -1.300399146762236044e-02
-5.184836979374999828e+03 -1.210780166289636937e-02 -1.287229698276974241e-02
-5.183794591562499591e+03 -1.197000013707841433e-02 -1.273141039635735348e-02
-5.182752203749999353e+03 -1.182635765257694822e-02 -1.258476572454486804e-02
-5.181709815937500025e+03 -1.168199727085635423e-02 -1.243746853558838281e-02
-5.180667428124998878e+03 -1.154015219973074033e-02 -1.229274451575348287e-02
-5.179625040312499550e+03 -1.140823469899438815e-02 -1.215846954722263860e-02
-5.178582652499999313e+03 -1.129168714778877938e-02 -1.204023667724142543e-02
-5.177540264687499075e+03 -1.119437652957744334e-02 -1.194182906950164332e-02
-5.176497876874999747e+03 -1.111699283634828492e-02 -1.186388718161296776e-02
-5.175455489062499510e+03 -1.106039013016542165e-02 -1.180707105240834213e-02
-5.174413101249999272e+03 -1.102508363798810134e-02 -1.177190463537678908e-02
-5.173370713437499944e+03 -1.101212179170966282e-02 -1.175936414820054170e-02
-5.172328325624999707e+03 -1.102115880348496918e-02 -1.176883021319286363e-02
-5.171285937812499469e+03 -1.104790603123206004e-02 -1.179590839058644418e-02
-5.170243549999998322e+03 -1.109112412824958017e-02 -1.183926529580754151e-02
-5.169201162187499904e+03 -1.114948704408870971e-02 -1.189747390445399997e-02
-5.168158774374999666e+03 -1.122380868601239798e-02 -1.197162261406511073e-02
-5.167116386562499429e+03 -1.131471688463412707e-02 -1.206276740097753097e-02
-5.166073998749999191e+03 -1.141790466570819645e-02 -1.216647455460862642e-02
-5.165031610937499863e+03 -1.153267442544912876e-02 -1.228187510857088605e-02
-5.163989223124998716e+03 -1.165465453460812206e-02 -1.240467800100702490e-02
-5.162946835312499388e+03 -1.178538715802774327e-02 -1.253699298730447630e-02
-5.161904447499999151e+03 -1.192378517956219942e-02 -1.267792278800397403e-02
-5.160862059687499823e+03 -1.206593036937339027e-02 -1.282337441962231976e-02
-5.159819671874999585e+03 -1.221154520144282496e-02 -1.297291750155952703e-02
-5.158777284062499348e+03 -1.236334893268932131e-02 -1.312946652967087943e-02
-5.157734896249999110e+03 -1.252201253014406136e-02 -1.329374218020433832e-02
-5.156692508437499782e+03 -1.268876924652079935e-02 -1.346682246980315453e-02
-5.155650120624999545e+03 -1.286115176233722582e-02 -1.364574073476666934e-02
-5.154607732812499307e+03 -1.303409495311099939e-02 -1.382497900995464934e-02
-5.153565344999999070e+03 -1.320416322214554294e-02 -1.400099072010417903e-02
-5.152522957187499742e+03 -1.336849829101869822e-02 -1.417102023899256477e-02
-5.151480569374999504e+03 -1.352255108358200661e-02 -1.433043729634649044e-02
-5.150438181562499267e+03 -1.366371632441774897e-02 -1.447666193081730869e-02
-5.149395793749999939e+03 -1.378871256561065364e-02 -1.460625692335643967e-02
-5.148353405937498792e+03 -1.389857132642978964e-02 -1.472022406140609599e-02
-5.147311018124999464e+03 -1.399671986853534902e-02 -1.482168214983641506e-02
-5.146268630312499226e+03 -1.408384795699598076e-02 -1.491098164199366506e-02
-5.145226242499999898e+03 -1.415833396752539178e-02 -1.498622532092045226e-02
-5.144183854687499661e+03 -1.421931223734279603e-02 -1.504655630192052590e-02
-5.143141466874999423e+03 -1.426831433196832852e-02 -1.509352794630761455e-02
-5.142099079062499186e+03 -1.430656613027248177e-02 -1.512844840130952474e-02
-5.141056691250000767e+03 -1.433769967668382592e-02 -1.515542581882140492e-02
-5.140014303437499620e+03 -1.436551241301647214e-02 -1.517885303698224449e-02
-5.138971915625000292e+03 -1.439285338166192141e-02 -1.520222465045522990e-02
-5.137929527812499146e+03 -1.441871778864394979e-02 -1.522486184917896078e-02
-5.136887139999999818e+03 -1.444113250962548479e-02 -1.524483367620057053e-02
-5.135844752187499580e+03 -1.446520959002757165e-02 -1.526756011059696334e-02
-5.134802364374999343e+03 -1.449509264677357502e-02 -1.529757307226171752e-02
-5.133759976562499105e+03 -1.453163852723547179e-02 -1.533575701462457953e-02
-5.132717588749999777e+03 -1.457534880716141248e-02 -1.538253941131817112e-02
-5.131675200937499540e+03 -1.463049215045062780e-02 -1.544209519576804183e-02
-5.130632813124999302e+03 -1.470039011757869225e-02 -1.551800360834579631e-02
-5.129590425312499065e+03 -1.478523065684750164e-02 -1.561039632371444968e-02
-5.128548037499999737e+03 -1.487957860010130119e-02 -1.571356317554618853e-02
-5.127505649687499499e+03 -1.497653334027077010e-02 -1.582019780544602697e-02
-5.126463261874999262e+03 -1.507282373415681949e-02 -1.592663607187037866e-02
-5.125420874062499934e+03 -1.516177699510699688e-02 -1.602545149027396684e-02
-5.124378486250000606e+03 -1.523777901807553056e-02 -1.611058934713962415e-02
-5.123336098437499459e+03 -1.530052546456716484e-02 -1.618159511494376979e-02
-5.122293710624999221e+03 -1.535919625054976180e-02 -1.624772657811938276e-02
-5.121251322812499893e+03 -1.541610529426864877e-02 -1.631097796314589718e-02
-5.120208934999999656e+03 -1.547027482719951115e-02 -1.637014762563438613e-02
-5.119166547187499418e+03 -1.552142930544711530e-02 -1.642502257900540705e-02
-5.118124159375000090e+03 -1.556739071936765438e-02 -1.647377768980055543e-02
-5.117081771562498943e+03 -1.560611744402235802e-02 -1.651451039701240520e-02
-5.116039383749999615e+03 -1.563377503224267634e-02 -1.654318111647512871e-02
-5.114996995937499378e+03 -1.564776934792270341e-02 -1.655723560964230887e-02
-5.113954608124999140e+03 -1.565406259061419281e-02 -1.656303473813910965e-02
-5.112912220312499812e+03 -1.565525189812336931e-02 -1.656332705986098691e-02
-5.111869832499999575e+03 -1.565432113385459637e-02 -1.656114620426422934e-02
-5.110827444687499337e+03 -1.565426961949880139e-02 -1.655959579979692300e-02
-5.109785056874999100e+03 -1.566060639001000399e-02 -1.656453386382497270e-02
-5.108742669062499772e+03 -1.567841921080724912e-02 -1.658142951526492617e-02
-5.107700281250000444e+03 -1.571004050839425181e-02 -1.661264400766087126e-02
-5.106657893437499297e+03 -1.575988834207767836e-02 -1.666267087265470292e-02
-5.105615505624999059e+03 -1.582775393784929471e-02 -1.673132802400096458e-02
-5.104573117812499731e+03 -1.591095292510219181e-02 -1.681612866983070789e-02
-5.103530729999999494e+03 -1.600287877150340793e-02 -1.691048158102791826e-02
-5.102488342187499256e+03 -1.610291276790975709e-02 -1.701393002661933176e-02
-5.101445954374999928e+03 -1.621094077969438899e-02 -1.712639320649586572e-02
-5.100403566562499691e+03 -1.632602874643975313e-02 -1.724697502993707832e-02
-5.099361178749999453e+03 -1.644702841675681898e-02 -1.737446066500383454e-02
-5.098318790937499216e+03 -1.657168967455809397e-02 -1.750619213406695920e-02
-5.097276403124999888e+03 -1.669501572681575050e-02 -1.763663631616283964e-02
-5.096234015312499650e+03 -1.681194805612202040e-02 -1.776012509422764465e-02
-5.095191627499999413e+03 -1.692483594937117114e-02 -1.787885139250491168e-02
-5.094149239687499175e+03 -1.703271526430154975e-02 -1.799187657850228120e-02
-5.093106851874999847e+03 -1.713003016224225183e-02 -1.809323641538463159e-02
-5.092064464062500520e+03 -1.721284907868035965e-02 -1.817875091564433512e-02
-5.091022076249998463e+03 -1.727801798173395770e-02 -1.824510659838477281e-02
-5.089979688437499135e+03 -1.732088527465967115e-02 -1.828735000963658403e-02
-5.088937300624999807e+03 -1.733771058307229454e-02 -1.830159056567105813e-02
-5.087894912812499570e+03 -1.732528480987673841e-02 -1.828459948371155205e-02
-5.086852524999999332e+03 -1.728529547184227619e-02 -1.823825799597981329e-02
-5.085810137187499095e+03 -1.722536696290370012e-02 -1.817043129880497460e-02
-5.084767749374998857e+03 -1.715364459611985401e-02 -1.808949551709380932e-02
-5.083725361562499529e+03 -1.707635377390214274e-02 -1.800226601077447447e-02
-5.082682973749999292e+03 -1.699804919357184030e-02 -1.791396424461939862e-02
-5.081640585937499964e+03 -1.692912969741431142e-02 -1.783528516901173797e-02
-5.080598198124999726e+03 -1.686911333281926675e-02 -1.776594545458986055e-02
-5.079555810312499489e+03 -1.681008036170423062e-02 -1.769804171062841838e-02
-5.078513422499999251e+03 -1.675265775416760750e-02 -1.763229304682046444e-02
-5.077471034687499923e+03 -1.669625741051231765e-02 -1.756813249912968569e-02
-5.076428646874999686e+03 -1.664389949586288567e-02 -1.750856164936719778e-02
-5.075386259062499448e+03 -1.659753851303510594e-02 -1.745525976888036637e-02
-5.074343871249999211e+03 -1.655645546574247701e-02 -1.740738139118372732e-02
-5.073301483437499883e+03 -1.652157325895003970e-02 -1.736608558070363087e-02
-5.072259095624999645e+03 -1.648807422531029659e-02 -1.732646403032370164e-02
-5.071216707812499408e+03 -1.645128780339089394e-02 -1.728389809869523147e-02
-5.070174319999999170e+03 -1.641374792209071912e-02 -1.724106696602087374e-02
-5.069131932187499842e+03 -1.637436686678078387e-02 -1.719688901041974832e-02
-5.068089544374998695e+03 -1.633112700918218016e-02 -1.714928805007982435e-02
-5.067047156562499367e+03 -1.628814550622431634e-02 -1.710240451097066669e-02
-5.066004768749999130e+03 -1.625092269111642548e-02 -1.706204157655598352e-02
-5.064962380937499802e+03 -1.622132567943163073e-02 -1.703042983744430805e-02
-5.063919993124999564e+03 -1.620032924903389709e-02 -1.700876286366749188e-02
-5.062877605312499327e+03 -1.618686093590195399e-02 -1.699607461666544084e-02
-5.061835217499999089e+03 -1.618470823879472262e-02 -1.699615988502902603e-02
-5.060792829687500671e+03 -1.620073166506150186e-02 -1.701580341270429036e-02
-5.059750441874999524e+03 -1.623573390045695078e-02 -1.705561558787677470e-02
-5.058708054062499286e+03 -1.628988543707730538e-02 -1.711566202905961606e-02
-5.057665666249999958e+03 -1.636510777564909036e-02 -1.719751401975354310e-02
-5.056623278437499721e+03 -1.646341152803369734e-02 -1.730276983673971480e-02
-5.055580890624999483e+03 -1.658280264617207136e-02 -1.742910478032474661e-02
-5.054538502812499246e+03 -1.672366276099028493e-02 -1.757667090778431210e-02
-5.053496114999999918e+03 -1.688457250556980871e-02 -1.774387151188826575e-02
-5.052453727187499680e+03 -1.706124545315920726e-02 -1.792633693987607385e-02
-5.051411339374999443e+03 -1.724905946274059645e-02 -1.811937387365651630e-02
-5.050368951562499205e+03 -1.744406307283343990e-02 -1.831892601520907632e-02
-5.049326563749999877e+03 -1.764303074451271242e-02 -1.852193909111413475e-02
-5.048284175937499640e+03 -1.784714376719019960e-02 -1.873046204357554922e-02
-5.047241788124999402e+03 -1.805599800316476031e-02 -1.894454282553870161e-02
-5.046199400312499165e+03 -1.826914332262715226e-02 -1.916418229670687617e-02
-5.045157012500000747e+03 -1.848059933227296989e-02 -1.938295258856030656e-02
-5.044114624687498690e+03 -1.868101434882057932e-02 -1.959116140085783234e-02
-5.043072236874999362e+03 -1.886255888687404791e-02 -1.978079762314807061e-02
-5.042029849062499125e+03 -1.901360439430700364e-02 -1.993998594505752217e-02
-5.040987461249999797e+03 -1.913018149224254144e-02 -2.006406055399057725e-02
-5.039945073437499559e+03 -1.920696481909957981e-02 -2.014734382675906904e-02
-5.038902685624999322e+03 -1.923318025527080005e-02 -2.017898658066932804e-02
-5.037860297812499084e+03 -1.921163253497155943e-02 -2.016197670485104024e-02
-5.036817909999999756e+03 -1.914323201528448856e-02 -2.009712312690682331e-02
-5.035775522187499519e+03 -1.903182159720028313e-02 -1.998818321344796034e-02
-5.034733134374999281e+03 -1.888528299013362763e-02 -1.984311818923413864e-02
-5.033690746562498134e+03 -1.870807741611792835e-02 -1.966634474582748537e-02
-5.032648358749999716e+03 -1.850784562078326007e-02 -1.946586265432967075e-02
-5.031605970937499478e+03 -1.829608433840597057e-02 -1.925343728096629708e-02
-5.030563583124999241e+03 -1.808255092277378379e-02 -1.903874585678379944e-02
-5.029521195312499913e+03 -1.787362813111553761e-02 -1.882807071457577586e-02
-5.028478807499999675e+03 -1.767656555262216156e-02 -1.862885643545573663e-02
-5.027436419687498528e+03 -1.749486733454511111e-02 -1.844448089693186826e-02
-5.026394031874999200e+03 -1.733676551183456829e-02 -1.828318427396167026e-02
-5.025351644062499872e+03 -1.721104199941959553e-02 -1.815400549058155885e-02
-5.024309256249999635e+03 -1.711168551542391336e-02 -1.805080622220130507e-02
-5.023266868437499397e+03 -1.703531779030680038e-02 -1.796991296399641155e-02
-5.022224480624999160e+03 -1.698348060773822998e-02 -1.791295343071550722e-02
-5.021182092812499832e+03 -1.695835939570929096e-02 -1.788188025324056671e-02
-5.020139704999999594e+03 -1.696606791532542791e-02 -1.788300270283464666e-02
-5.019097317187499357e+03 -1.700934667176837514e-02 -1.791930578348909647e-02
-5.018054929374999119e+03 -1.708272968760989052e-02 -1.798548585955372578e-02
-5.017012541562499791e+03 -1.718411436455244412e-02 -1.807948590290092347e-02
-5.015970153749999554e+03 -1.731122338053800100e-02 -1.819917745698360761e-02
-5.014927765937499316e+03 -1.745620385163691030e-02 -1.833683844010488423e-02
-5.013885378124999079e+03 -1.761756596598909250e-02 -1.849155654102808619e-02
-5.012842990312499751e+03 -1.779206411320282538e-02 -1.866049849044910600e-02
-5.011800602499999513e+03 -1.797848101585720546e-02 -1.884331194742003626e-02
-5.010758214687498366e+03 -1.817602016034647328e-02 -1.903966633359188698e-02
-5.009715826874999948e+03 -1.838176393125377089e-02 -1.924663334986136121e-02
-5.008673439062499710e+03 -1.859656039404274097e-02 -1.946530424372990009e-02
-5.007631051249999473e+03 -1.882108984948994979e-02 -1.969651464906455041e-02
-5.006588663437499235e+03 -1.905158000070625995e-02 -1.993599927227680119e-02
-5.005546275624999907e+03 -1.927872236351848428e-02 -2.017375205400769728e-02
-5.004503887812498760e+03 -1.949150991752517451e-02 -2.039806845527621093e-02
-5.003461499999999432e+03 -1.968599227018313913e-02 -2.060483029505671970e-02
-5.002419112187499195e+03 -1.986302966514963755e-02 -2.079481230261509203e-02
-5.001376724374999867e+03 -2.002450291799620988e-02 -2.096955730955938832e-02
-5.000334336562499630e+03 -2.017466022407799278e-02 -2.113318988497420517e-02
-4.999291948749999392e+03 -2.031287704661318208e-02 -2.128480056010639831e-02
-4.998249560937499155e+03 -2.043664667306948485e-02 -2.142151741402321605e-02
-4.997207173124999827e+03 -2.055261556365617706e-02 -2.154967596632452465e-02
-4.996164785312499589e+03 -2.066428156802561575e-02 -2.167240487565334078e-02
-4.995122397499999352e+03 -2.076999925249035928e-02 -2.178769879493664546e-02
-4.994080009687499114e+03 -2.086716060743553855e-02 -2.189265988699523949e-02
-4.993037621874999786e+03 -2.094558772656596873e-02 -2.197676519237766121e-02
-4.991995234062500458e+03 -2.100066378927233079e-02 -2.203539748296007642e-02
-4.990952846249999311e+03 -2.103433755938800831e-02 -2.207055208371946561e-02
-4.989910458437499074e+03 -2.104841260273195361e-02 -2.208388479339112864e-02
-4.988868070624999746e+03 -2.103957555117963452e-02 -2.207193372060942127e-02
-4.987825682812500418e+03 -2.100860925933742754e-02 -2.203591174139394801e-02
-4.986783294999999271e+03 -2.095998185375125278e-02 -2.198051762515959573e-02
-4.985740907187499943e+03 -2.089680626230976807e-02 -2.190941588622376604e-02
-4.984698519374999705e+03 -2.081952370937327837e-02 -2.182377059576032577e-02
-4.983656131562499468e+03 -2.072775196567829339e-02 -2.172350793093609164e-02
-4.982613743749999230e+03 -2.062318998102369641e-02 -2.161032419016485975e-02
-4.981571355937500812e+03 -2.051408292660468480e-02 -2.149266968805285324e-02
-4.980528968124998755e+03 -2.040575252024904099e-02 -2.137594349886757714e-02
-4.979486580312499427e+03 -2.029929561505904381e-02 -2.126135161003380944e-02
-4.978444192499999190e+03 -2.019175919737117159e-02 -2.114593763057537323e-02
-4.977401804687499862e+03 -2.007827838177316665e-02 -2.102467197032941923e-02
-4.976359416874999624e+03 -1.995662345870066398e-02 -2.089536905348254175e-02
-4.975317029062499387e+03 -1.982689025443769987e-02 -2.075824528232418642e-02
-4.974274641249999149e+03 -1.969068123062879885e-02 -2.061519792919535438e-02
-4.973232253437499821e+03 -1.955290214819810010e-02 -2.047191824518450678e-02
-4.972189865624999584e+03 -1.941070101364699568e-02 -2.032524399643008059e-02
-4.971147477812499346e+03 -1.926353582461523203e-02 -2.017432280200897807e-02
-4.970105089999998199e+03 -1.911516054908336121e-02 -2.002297206774543425e-02
-4.969062702187499781e+03 -1.896345278246727717e-02 -1.986864438090516286e-02
-4.968020314374999543e+03 -1.880856740088863999e-02 -1.971146027531877828e-02
-4.966977926562499306e+03 -1.864534953517000063e-02 -1.954599728438677353e-02
-4.965935538749999068e+03 -1.847177435286564973e-02 -1.937001699880762720e-02
-4.964893150937499740e+03 -1.828559220510395794e-02 -1.918091734077332147e-02
-4.963850763124998593e+03 -1.809038772959816951e-02 -1.898223828280491340e-02
-4.962808375312499265e+03 -1.788926253439939232e-02 -1.877721995287994633e-02
-4.961765987499999937e+03 -1.768587639895530944e-02 -1.856946653355476609e-02
-4.960723599687499700e+03 -1.748206156238015299e-02 -1.836043104881963581e-02
-4.959681211874999462e+03 -1.728192408409244887e-02 -1.815470311465734038e-02
-4.958638824062499225e+03 -1.708313542235511545e-02 -1.795022036523699974e-02
-4.957596436249999897e+03 -1.688297120844170149e-02 -1.774433108145946278e-02
-4.956554048437499659e+03 -1.668590513019883523e-02 -1.754199424105549326e-02
-4.955511660624999422e+03 -1.649341995207413702e-02 -1.734505377343633498e-02
-4.954469272812499185e+03 -1.630551062489445785e-02 -1.715391752997684136e-02
-4.953426884999999857e+03 -1.612592386713519732e-02 -1.697235340475959642e-02
-4.952384497187499619e+03 -1.596220698127044993e-02 -1.680814534085959752e-02
-4.951342109374999382e+03 -1.582865696345895842e-02 -1.667591158009256239e-02
-4.950299721562499144e+03 -1.573483807759907052e-02 -1.658540397556088411e-02
-4.949257333749999816e+03 -1.567941125992115825e-02 -1.653511553282695570e-02
-4.948214945937499579e+03 -1.565495456929128643e-02 -1.651728709321466371e-02
-4.947172558124999341e+03 -1.565385326890686435e-02 -1.652405511547641245e-02
-4.946130170312499104e+03 -1.567635873680095146e-02 -1.655535843077869315e-02
-4.945087782499999776e+03 -1.572187919821526822e-02 -1.661040100362757774e-02
-4.944045394687499538e+03 -1.578165802077291513e-02 -1.668029321761273220e-02
-4.943003006874999301e+03 -1.585274500619445609e-02 -1.676151978343673118e-02
-4.941960619062499973e+03 -1.593283034716197824e-02 -1.685128972489867080e-02
-4.940918231250000645e+03 -1.601129749387076792e-02 -1.693849847635655118e-02
-4.939875843437500407e+03 -1.608053072427366795e-02 -1.701521347046948754e-02
-4.938833455624999260e+03 -1.613687344645493502e-02 -1.707760795876822613e-02
-4.937791067812499932e+03 -1.617289004391268478e-02 -1.711796106211434590e-02
-4.936748679999999695e+03 -1.618485684714124351e-02 -1.713244728669126304e-02
-4.935706292187499457e+03 -1.617189401849645700e-02 -1.712030439985641472e-02
-4.934663904375000129e+03 -1.613293676100817711e-02 -1.708055135983594514e-02
-4.933621516562499892e+03 -1.607281128561789674e-02 -1.701829851999929824e-02
-4.932579128749999654e+03 -1.599286136491864102e-02 -1.693506853180481303e-02
-4.931536740937499417e+03 -1.589221845665345773e-02 -1.682989939387636441e-02
-4.930494353124999179e+03 -1.577301857836836685e-02 -1.670481007809893059e-02
-4.929451965312499851e+03 -1.564005454620172320e-02 -1.656502609311836724e-02
-4.928409577499999614e+03 -1.549261174476575589e-02 -1.641003051640119170e-02
-4.927367189687499376e+03 -1.533010794645176152e-02 -1.623940380899620284e-02
-4.926324801874999139e+03 -1.515642662994726338e-02 -1.605726687939347530e-02
-4.925282414062499811e+03 -1.497430503880500634e-02 -1.586648099506476894e-02
-4.924240026250000483e+03 -1.478396933373456353e-02 -1.566721130699579023e-02
-4.923197638437498426e+03 -1.458569792680628786e-02 -1.545990777812052304e-02
-4.922155250624999098e+03 -1.438123559901421065e-02 -1.524644628416055130e-02
-4.921112862812499770e+03 -1.417481576879378591e-02 -1.503128332442115432e-02
-4.920070474999999533e+03 -1.397438961582794618e-02 -1.482243574353277193e-02
-4.919028087187499295e+03 -1.377941480498586120e-02 -1.461940654825822153e-02
-4.917985699374999967e+03 -1.359309857566442549e-02 -1.442567991991561098e-02
-4.916943311562498820e+03 -1.341490445779847281e-02 -1.424048405112804394e-02
-4.915900923749999492e+03 -1.325079162590880356e-02 -1.406989138452400222e-02
-4.914858535937499255e+03 -1.310207349501898988e-02 -1.391505550554160420e-02
-4.913816148124999927e+03 -1.296693169232752268e-02 -1.377388456596195451e-02
-4.912773760312498780e+03 -1.284208199717422859e-02 -1.364277324770436436e-02
-4.911731372499999452e+03 -1.272156140703187277e-02 -1.351523289702337254e-02
-4.910688984687499214e+03 -1.259890689470161140e-02 -1.338479076697186507e-02
-4.909646596874999886e+03 -1.247142042836408941e-02 -1.324883215449879949e-02
-4.908604209062499649e+03 -1.233478156066421423e-02 -1.310300056252567194e-02
-4.907561821249998502e+03 -1.218534881665062596e-02 -1.294351593703517954e-02
-4.906519433437499174e+03 -1.202469223141394532e-02 -1.277221918615046962e-02
-4.905477045624999846e+03 -1.185820938431993328e-02 -1.259488980607723421e-02
-4.904434657812499609e+03 -1.168547202768154512e-02 -1.241142723137753263e-02
-4.903392269999999371e+03 -1.150039973774938384e-02 -1.221588352436669793e-02
-4.902349882187499134e+03 -1.130630611260624932e-02 -1.201180874873843812e-02
-4.901307494374999806e+03 -1.110332125382564213e-02 -1.179917683221991948e-02
-4.900265106562500478e+03 -1.089127230892064473e-02 -1.157782680090487133e-02
-4.899222718749999331e+03 -1.067565277225224381e-02 -1.135322291121940684e-02
-4.898180330937499093e+03 -1.046474648901116189e-02 -1.113378398847671147e-02
-4.897137943124999765e+03 -1.026079049918210417e-02 -1.092207663205429537e-02
-4.896095555312499528e+03 -1.006672765258657433e-02 -1.072138675335409207e-02
-4.895053167499999290e+03 -9.885007709400338294e-03 -1.053422791878130989e-02
-4.894010779687500872e+03 -9.715947377086980516e-03 -1.036080732222451929e-02
-4.892968391874999725e+03 -9.558254859332026079e-03 -1.019985666126753572e-02
-4.891926004062499487e+03 -9.412075067858559699e-03 -1.005152395332593873e-02
-4.890883616249999250e+03 -9.273971491113242732e-03 -9.912034236691829453e-03
-4.889841228437499922e+03 -9.145000977362437861e-03 -9.782374576229161539e-03
-4.888798840624999684e+03 -9.024193891994490221e-03 -9.661481294259491315e-03
-4.887756452812499447e+03 -8.910933460913520246e-03 -9.548872370120012679e-03
-4.886714064999999209e+03 -8.805006939270618518e-03 -9.444239017536560851e-03
-4.885671677187499881e+03 -8.706699731392198577e-03 -9.347677929678716371e-03
-4.884629289374998734e+03 -8.612670118625619098e-03 -9.255393519975691624e-03
-4.883586901562500316e+03 -8.520865600468538470e-03 -9.165015798721136420e-03
-4.882544513749999169e+03 -8.434062566229194591e-03 -9.079321942020093447e-03
-4.881502125937499841e+03 -8.355002092929397078e-03 -9.001158598474794451e-03
-4.880459738124999603e+03 -8.282226496793944695e-03 -8.928888332288236265e-03
-4.879417350312499366e+03 -8.217082001907729735e-03 -8.863869318026885991e-03
-4.878374962499999128e+03 -8.157222682168868699e-03 -8.803742207243279647e-03
-4.877332574687500710e+03 -8.098548044771529050e-03 -8.744449612774776726e-03
-4.876290186874999563e+03 -8.037726378301694036e-03 -8.682714751829074054e-03
-4.875247799062499325e+03 -7.972423155993384192e-03 -8.616114819807401889e-03
-4.874205411249999088e+03 -7.898961220766295352e-03 -8.540812200367325219e-03
-4.873163023437499760e+03 -7.814944755786994504e-03 -8.454344225608893468e-03
-4.872120635624999522e+03 -7.720845561006424961e-03 -8.357488686785386964e-03
-4.871078247812500194e+03 -7.620624411625312282e-03 -8.254250372288491136e-03
-4.870035859999999957e+03 -7.518685043945471172e-03 -8.149421996192035555e-03
-4.868993472187499719e+03 -7.422979241686077957e-03 -8.051415365736129884e-03
-4.867951084374999482e+03 -7.333387546385435399e-03 -7.959994198769462445e-03
-4.866908696562499244e+03 -7.244797072357295371e-03 -7.869942069243950414e-03
-4.865866308749999916e+03 -7.155875104984666703e-03 -7.780122043600620069e-03
-4.864823920937499679e+03 -7.068069875269787812e-03 -7.691831501894232440e-03
-4.863781533124999441e+03 -6.983027947590385656e-03 -7.606598696831012169e-03
-4.862739145312499204e+03 -6.898857459539304605e-03 -7.522196911378485791e-03
-4.861696757499999876e+03 -6.819404418739077531e-03 -7.442344390991181315e-03
-4.860654369687500548e+03 -6.743277251119723752e-03 -7.365605306931261552e-03
-4.859611981874999401e+03 -6.668695771020314092e-03 -7.290072980816246669e-03
-4.858569594062499164e+03 -6.597637735607428215e-03 -7.217693712590875048e-03
-4.857527206249999836e+03 -6.530741880637587655e-03 -7.149047632154289372e-03
-4.856484818437499598e+03 -6.464924380693238583e-03 -7.081151685677642207e-03
-4.855442430624999361e+03 -6.398244960578904593e-03 -7.012008577684289423e-03
-4.854400042812499123e+03 -6.331748264264180741e-03 -6.942556828702190104e-03
-4.853357654999999795e+03 -6.266362771124467379e-03 -6.873624240850509728e-03
-4.852315267187499558e+03 -6.204523852289838513e-03 -6.807768536901536750e-03
-4.851272879374999320e+03 -6.151781749901700028e-03 -6.750764727096569828e-03
-4.850230491562499083e+03 -6.111489182763000377e-03 -6.706179839170330059e-03
-4.849188103749999755e+03 -6.081657464412842246e-03 -6.672112935685481361e-03
-4.848145715937499517e+03 -6.060965493779628920e-03 -6.647351750457049929e-03
-4.847103328124999280e+03 -6.048099129565691866e-03 -6.630770467535349218e-03
-4.846060940312499952e+03 -6.041948133763884628e-03 -6.621312074010888421e-03
-4.845018552499999714e+03 -6.039099712847112097e-03 -6.615670689321187514e-03
-4.843976164687498567e+03 -6.036838612551241601e-03 -6.611003153848319346e-03
-4.842933776874999239e+03 -6.038779016551308262e-03 -6.611174498629703543e-03
-4.841891389062499911e+03 -6.046041582995311144e-03 -6.617407583518459743e-03
-4.840849001249999674e+03 -6.055701581795201564e-03 -6.626783673692322220e-03
-4.839806613437499436e+03 -6.064159589401205315e-03 -6.635650974396512143e-03
-4.838764225624999199e+03 -6.070966862439624613e-03 -6.643481831685974989e-03
-4.837721837812499871e+03 -6.074290531372030129e-03 -6.648576786977134293e-03
-4.836679450000000543e+03 -6.071814462092965485e-03 -6.648461292656838474e-03
-4.835637062187499396e+03 -6.062784798687048671e-03 -6.642006025062922002e-03
-4.834594674374999158e+03 -6.055292138552448473e-03 -6.637288059253945369e-03
-4.833552286562499830e+03 -6.056675621795962021e-03 -6.641475924580738342e-03
-4.832509898749999593e+03 -6.071797195712930542e-03 -6.659494526025811628e-03
-4.831467510937499355e+03 -6.102577724545644490e-03 -6.693309100123497751e-03
-4.830425123124999118e+03 -6.148853968123967409e-03 -6.742820208051451131e-03
-4.829382735312499790e+03 -6.211507117513625359e-03 -6.808958739321925233e-03
-4.828340347499999552e+03 -6.289784776886736019e-03 -6.890880585991276605e-03
-4.827297959687498405e+03 -6.379306993419982079e-03 -6.983935276486702599e-03
-4.826255571874999987e+03 -6.472544411241586138e-03 -7.079959566469035126e-03
-4.825213184062499749e+03 -6.564457053324860257e-03 -7.173702247714930716e-03
-4.824170796249999512e+03 -6.652621982543553518e-03 -7.262545906851236924e-03
-4.823128408437499274e+03 -6.737631733701867492e-03 -7.347225177356619605e-03
-4.822086020624999946e+03 -6.816616349139463168e-03 -7.424926033020464063e-03
-4.821043632812499709e+03 -6.886111106220774679e-03 -7.492093792330948264e-03
-4.820001245000000381e+03 -6.943123081049005010e-03 -7.545933254483392152e-03
-4.818958857187499234e+03 -6.987438784264867787e-03 -7.586472851450981256e-03
-4.817916469374999906e+03 -7.021113491189494293e-03 -7.615817394402190146e-03
-4.816874081562499669e+03 -7.040207390060390820e-03 -7.630233450062352124e-03
-4.815831693749999431e+03 -7.044591015573263386e-03 -7.630356528678634322e-03
-4.814789305937499194e+03 -7.035175026866868388e-03 -7.617641303566168379e-03
-4.813746918125000775e+03 -7.012701074627931963e-03 -7.592931765107764283e-03
-4.812704530312498719e+03 -6.974780136215948112e-03 -7.553663685699920846e-03
-4.811662142499999391e+03 -6.919908306939957614e-03 -7.498153223561634072e-03
-4.810619754687499153e+03 -6.847006990547918961e-03 -7.425241853173817144e-03
-4.809577366874999825e+03 -6.756445543382622564e-03 -7.335225326518082442e-03
-4.808534979062499588e+03 -6.648365399546910144e-03 -7.228120023435872371e-03
-4.807492591249999350e+03 -6.523448664246641465e-03 -7.104363132963805588e-03
-4.806450203437499113e+03 -6.385036394202318541e-03 -6.967429452720779945e-03
-4.805407815624999785e+03 -6.242068824463552039e-03 -6.826339408172222428e-03
-4.804365427812498638e+03 -6.098188731595779663e-03 -6.684547408664899548e-03
-4.803323039999999310e+03 -5.958537136040653430e-03 -6.546889629029027831e-03
-4.802280652187499982e+03 -5.828001178339868235e-03 -6.418258420082673978e-03
-4.801238264374999744e+03 -5.705261264879717652e-03 -6.297242602204921984e-03
-4.800195876562499507e+03 -5.590100962999143726e-03 -6.183189863340507984e-03
-4.799153488749999269e+03 -5.486815850917230696e-03 -6.080381753777871871e-03
-4.798111100937499941e+03 -5.397764708919830165e-03 -5.991220359969527502e-03
-4.797068713124998794e+03 -5.325175628098050701e-03 -5.917825809111995974e-03
-4.796026325312499466e+03 -5.267134480016600825e-03 -5.858248592712402524e-03
-4.794983937499999229e+03 -5.220657596567449162e-03 -5.809140435883839403e-03
-4.793941549687499901e+03 -5.185920064691875234e-03 -5.770748503721638209e-03
-4.792899161874999663e+03 -5.159511843127838684e-03 -5.739737713900647763e-03
-4.791856774062499426e+03 -5.132830880756353818e-03 -5.707343756264689899e-03
-4.790814386249999188e+03 -5.102553490536510840e-03 -5.670324563996076428e-03
-4.789771998437499860e+03 -5.063505753658971431e-03 -5.623484995962113771e-03
-4.788729610624999623e+03 -5.015389059305168720e-03 -5.566689152621327567e-03
-4.787687222812500295e+03 -4.960013002742719342e-03 -5.501551691936465080e-03
-4.786644834999998238e+03 -4.902497003480783822e-03 -5.433373809763762143e-03
-4.785602447187499820e+03 -4.847730173584347164e-03 -5.367594217978664470e-03
-4.784560059374999582e+03 -4.802809750260179401e-03 -5.312047912198527080e-03
-4.783517671562499345e+03 -4.775225630660201274e-03 -5.274989671268559728e-03
-4.782475283749999107e+03 -4.772486349767374181e-03 -5.264344186299487784e-03
-4.781432895937499779e+03 -4.796352466317715599e-03 -5.282030261828758386e-03
-4.780390508124998632e+03 -4.848683363241387823e-03 -5.330120096018527154e-03
-4.779348120312499304e+03 -4.931864970873783491e-03 -5.411407828483398227e-03
-4.778305732499999976e+03 -5.049066724503440372e-03 -5.529547216190277593e-03
-4.777263344687499739e+03 -5.199420389191715917e-03 -5.683812119646389042e-03
-4.776220956874999501e+03 -5.375405480176919694e-03 -5.866300628845765031e-03
-4.775178569062499264e+03 -5.572247737461209945e-03 -6.071877214845970705e-03
-4.774136181249999936e+03 -5.789411645531494094e-03 -6.299579899296446801e-03
-4.773093793437499698e+03 -6.019232902761404054e-03 -6.541024968259935221e-03
-4.772051405624999461e+03 -6.254499689889327259e-03 -6.788584130026672006e-03
-4.771009017812499224e+03 -6.495845884954796166e-03 -7.042785643524574098e-03
-4.769966629999998986e+03 -6.742181215975589711e-03 -7.302347170599123201e-03
-4.768924242187499658e+03 -6.989040150650468845e-03 -7.562554364220534786e-03
-4.767881854374999421e+03 -7.230500104019807472e-03 -7.817368578345333316e-03
-4.766839466562499183e+03 -7.459013853997244897e-03 -8.058848483284881264e-03
-4.765797078749999855e+03 -7.666368104865477207e-03 -8.278106636694955792e-03
-4.764754690937499618e+03 -7.850659923546637886e-03 -8.472744747515704652e-03
-4.763712303124998471e+03 -8.007706248424511716e-03 -8.638092367377463512e-03
-4.762669915312499143e+03 -8.127680984353732180e-03 -8.764035229014817407e-03
-4.761627527499999815e+03 -8.207650910800775440e-03 -8.847772517430905689e-03
-4.760585139687499577e+03 -8.244188249526152729e-03 -8.886113920758942353e-03
-4.759542751874999340e+03 -8.238295554039166621e-03 -8.879993568209116131e-03
-4.758500364062499102e+03 -8.188761326089649337e-03 -8.828226807766932985e-03
-4.757457976249999774e+03 -8.096961563613593038e-03 -8.732479280101684491e-03
-4.756415588437500446e+03 -7.966787909431600687e-03 -8.596588700008319164e-03
-4.755373200624999299e+03 -7.805474119693087652e-03 -8.428034030455451575e-03
-4.754330812812499971e+03 -7.617255533868103230e-03 -8.231105697881699323e-03
-4.753288424999999734e+03 -7.409735323588716345e-03 -8.013623758088797566e-03
-4.752246037187499496e+03 -7.188616328797728730e-03 -7.781756183179416864e-03
-4.751203649374999259e+03 -6.959091263285303863e-03 -7.540824880889371654e-03
-4.750161261562499931e+03 -6.726228837855246882e-03 -7.296358871630933413e-03
-4.749118873749999693e+03 -6.492674748917005162e-03 -7.051401850526279290e-03
-4.748076485937499456e+03 -6.266861655415499090e-03 -6.814802050624810779e-03
-4.747034098124999218e+03 -6.056965276683316107e-03 -6.595109526897672235e-03
-4.745991710312499890e+03 -5.864727057530396380e-03 -6.394144911041086364e-03
-4.744949322499999653e+03 -5.690853725722949674e-03 -6.213049215945546169e-03
-4.743906934687499415e+03 -5.535747655642415943e-03 -6.052500730329128491e-03
-4.742864546874999178e+03 -5.400163434741183516e-03 -5.913161238537555271e-03
-4.741822159062499850e+03 -5.283830358400773246e-03 -5.794618806440361182e-03
-4.740779771250000522e+03 -5.184955141404841601e-03 -5.695084292878952424e-03
-4.739737383437500284e+03 -5.106229312337949230e-03 -5.617422612850398421e-03
-4.738694995624999137e+03 -5.050506430759512874e-03 -5.564335906095237150e-03
-4.737652607812499809e+03 -5.014092275246226360e-03 -5.531701326409697861e-03
-4.736610219999999572e+03 -4.988628486873887720e-03 -5.510691279235157419e-03
-4.735567832187499334e+03 -4.969010700330247186e-03 -5.495745172563199638e-03
-4.734525444375000916e+03 -4.954470952988693049e-03 -5.485978889249073544e-03
-4.733483056562499769e+03 -4.943396448109248567e-03 -5.479658246832132956e-03
-4.732440668749999531e+03 -4.929298018548273520e-03 -5.469987780958650986e-03
-4.731398280937499294e+03 -4.906909461206782064e-03 -5.451309321425459702e-03
-4.730355893124999966e+03 -4.878441809786920533e-03 -5.425730868003516422e-03
-4.729313505312499728e+03 -4.845316192877554759e-03 -5.394635170090395816e-03
-4.728271117499999491e+03 -4.802719508459643745e-03 -5.352823409085666860e-03
-4.727228729687499253e+03 -4.745305896606573717e-03 -5.294790641078053230e-03
-4.726186341874999925e+03 -4.670241800937766953e-03 -5.217862649193149953e-03
-4.725143954062499688e+03 -4.579629102213907468e-03 -5.124122115149996361e-03
-4.724101566250000360e+03 -4.472711941356281862e-03 -5.012806944152248430e-03
-4.723059178437498304e+03 -4.352333299499251684e-03 -4.887012334261374262e-03
-4.722016790624999885e+03 -4.218371819095589371e-03 -4.746852831177251347e-03
-4.720974402812499648e+03 -4.073033420272877472e-03 -4.594567568551127107e-03
-4.719932014999999410e+03 -3.928923567804369459e-03 -4.443237830120147155e-03
-4.718889627187499173e+03 -3.793611133782449213e-03 -4.301066716261805166e-03
-4.717847239374999845e+03 -3.673825631370577268e-03 -4.174974876675160117e-03
-4.716804851562498698e+03 -3.571890414275499630e-03 -4.067401047131023913e-03
-4.715762463749999370e+03 -3.491116998941925977e-03 -3.981782895753802412e-03
-4.714720075937499132e+03 -3.431399368432071217e-03 -3.918128101488352333e-03
-4.713677688124999804e+03 -3.389396698948012997e-03 -3.873270711402888693e-03
-4.712635300312498657e+03 -3.365061890756190516e-03 -3.847302557291891380e-03
-4.711592912499999329e+03 -3.360997124161119436e-03 -3.842776646840768019e-03
-4.710550524687499092e+03 -3.375668215177634896e-03 -3.858206067277741846e-03
-4.709508136874999764e+03 -3.408399748949340370e-03 -3.893120781878367520e-03
-4.708465749062499526e+03 -3.461811038563428460e-03 -3.950236055583076535e-03
-4.707423361249999289e+03 -3.540624543224749066e-03 -4.034186149729336937e-03
-4.706380973437499051e+03 -3.645132325413593354e-03 -4.144886801349581713e-03
-4.705338585624999723e+03 -3.771791852789163971e-03 -4.278622290798395067e-03
-4.704296197812499486e+03 -3.918970384200747524e-03 -4.433612324507529324e-03
-4.703253809999999248e+03 -4.081399633986671632e-03 -4.604917730919237499e-03
-4.702211422187499920e+03 -4.254838731187622104e-03 -4.788315814575797025e-03
-4.701169034374999683e+03 -4.432935566426337085e-03 -4.977457333358849441e-03
-4.700126646562500355e+03 -4.611868309011763097e-03 -5.168406252122705047e-03
-4.699084258749999208e+03 -4.790852593787628400e-03 -5.360389561451311784e-03
-4.698041870937499880e+03 -4.967108191977319051e-03 -5.550500688618270791e-03
-4.696999483124999642e+03 -5.133391491494747848e-03 -5.731128025326089580e-03
-4.695957095312499405e+03 -5.285496869334631830e-03 -5.897638372944693542e-03
-4.694914707499999167e+03 -5.422689112305377306e-03 -6.048934156953612168e-03
-4.693872319687500749e+03 -5.548316641349402591e-03 -6.188286086404599928e-03
-4.692829931874999602e+03 -5.659725418130399227e-03 -6.312554494884286931e-03
-4.691787544062499364e+03 -5.756284123393082611e-03 -6.420993451720709289e-03
-4.690745156249999127e+03 -5.844108822618900717e-03 -6.519812577065711885e-03
-4.689702768437499799e+03 -5.928013936051363363e-03 -6.614207919835296892e-03
-4.688660380624999561e+03 -6.009763321021917813e-03 -6.705985616735735642e-03
-4.687617992812500233e+03 -6.086264214671877580e-03 -6.791753392719000748e-03
-4.686575604999999996e+03 -6.158333074458061454e-03 -6.872268650779811069e-03
-4.685533217187499758e+03 -6.234478940354472136e-03 -6.955891684562610228e-03
-4.684490829374999521e+03 -6.315701347852476812e-03 -7.043296909538413440e-03
-4.683448441562500193e+03 -6.399413793589455064e-03 -7.131464171439175909e-03
-4.682406053749999955e+03 -6.484097542411309742e-03 -7.218842821328102372e-03
-4.681363665937499718e+03 -6.573651239388062992e-03 -7.309607831487709498e-03
-4.680321278124999480e+03 -6.670434329201144902e-03 -7.406159553549659935e-03
-4.679278890312499243e+03 -6.775831567338646937e-03 -7.510036747588632808e-03
-4.678236502499999915e+03 -6.891984777974322421e-03 -7.623528792140342979e-03
-4.677194114687500587e+03 -7.010367011944101077e-03 -7.737257215263243851e-03
-4.676151726874998531e+03 -7.126506678404902033e-03 -7.846313341816128079e-03
-4.675109339062499203e+03 -7.236406708287041779e-03 -7.947033753180746118e-03
-4.674066951249999875e+03 -7.346392302427979561e-03 -8.046270478291943709e-03
-4.673024563437499637e+03 -7.458459483940185417e-03 -8.146374332333726140e-03
-4.671982175624999400e+03 -7.578687182733277912e-03 -8.253722723284406121e-03
-4.670939787812499162e+03 -7.704692734278416680e-03 -8.366092743746290569e-03
-4.669897399999999834e+03 -7.832724318998729451e-03 -8.480205180551368335e-03
-4.668855012187499597e+03 -7.959679668259601187e-03 -8.593402915784567955e-03
-4.667812624374999359e+03 -8.085472592622988675e-03 -8.705815438016864527e-03
-4.666770236562499122e+03 -8.206474505726460769e-03 -8.814000903903421516e-03
-4.665727848749998884e+03 -8.320742856659240835e-03 -8.916134225621857173e-03
-4.664685460937499556e+03 -8.429110476797519944e-03 -9.013695150476046941e-03
-4.663643073124999319e+03 -8.529913284686118508e-03 -9.105369625858792185e-03
-4.662600685312499991e+03 -8.619531054561885980e-03 -9.187475411356329710e-03
-4.661558297499999753e+03 -8.697021048198019452e-03 -9.259325296498239696e-03
-4.660515909687498606e+03 -8.759916058320228391e-03 -9.318163067045127229e-03
-4.659473521874998369e+03 -8.799551530249350578e-03 -9.354574447483310004e-03
-4.658431134062499950e+03 -8.816386734898784897e-03 -9.368847919831274976e-03
-4.657388746249999713e+03 -8.813108840989122145e-03 -9.363852469241614948e-03
-4.656346358437499475e+03 -8.790695827478428939e-03 -9.340525858423046751e-03
-4.655303970624999238e+03 -8.746629521873437382e-03 -9.296044445076104279e-03
-4.654261582812499910e+03 -8.682101034198119391e-03 -9.231757025537598235e-03
-4.653219195000000582e+03 -8.598672106170646839e-03 -9.149058932150668996e-03
-4.652176807187499435e+03 -8.500198930775243814e-03 -9.051406786605865201e-03
-4.651134419374999197e+03 -8.388277527595792982e-03 -8.940218278330273535e-03
-4.650092031562499869e+03 -8.264238725569307900e-03 -8.816933282868406538e-03
-4.649049643749999632e+03 -8.133937100120145619e-03 -8.687075540635939494e-03
-4.648007255937499394e+03 -7.999602060710094692e-03 -8.552551677542515399e-03
-4.646964868124999157e+03 -7.867040144188654563e-03 -8.419239957021647930e-03
-4.645922480312499829e+03 -7.739111552292426109e-03 -8.290103968751797586e-03
-4.644880092499999591e+03 -7.615071667814310961e-03 -8.163866609361386528e-03
-4.643837704687498444e+03 -7.489397907087761742e-03 -8.034744671379635828e-03
-4.642795316874999116e+03 -7.366789751539495022e-03 -7.907949511961231276e-03
-4.641752929062499788e+03 -7.261784286305424975e-03 -7.798320352187010536e-03
-4.640710541249999551e+03 -7.183341773543169828e-03 -7.715122893577568315e-03
-4.639668153437499313e+03 -7.130688684251604639e-03 -7.658006642220825319e-03
-4.638625765624999985e+03 -7.101703579001274885e-03 -7.625349218516162646e-03
-4.637583377812499748e+03 -7.097867044808863109e-03 -7.619092015473596415e-03
-4.636540990000000420e+03 -7.114517211241958711e-03 -7.634367220311240147e-03
-4.635498602187499273e+03 -7.144501953517463921e-03 -7.664041834225101234e-03
-4.634456214374999945e+03 -7.183645736758034576e-03 -7.703929855574671859e-03
-4.633413826562499708e+03 -7.230512853794448039e-03 -7.752495443778790497e-03
-4.632371438749999470e+03 -7.286749218629105622e-03 -7.811231730223911797e-03
-4.631329050937499233e+03 -7.348226609627053069e-03 -7.876195275457598469e-03
-4.630286663125000814e+03 -7.416787594904514745e-03 -7.949398380542390882e-03
-4.629244275312498758e+03 -7.484025864035423990e-03 -8.022424778283170771e-03
-4.628201887499999430e+03 -7.544776595548669841e-03 -8.089928402184875383e-03
-4.627159499687499192e+03 -7.598014116395793334e-03 -8.150259778799967200e-03
-4.626117111874999864e+03 -7.643609980201861512e-03 -8.202923121639517021e-03
-4.625074724062499627e+03 -7.690183344308200615e-03 -8.256550066822356329e-03
-4.624032336249999389e+03 -7.740249583108290213e-03 -8.313937564633971933e-03
-4.622989948437499152e+03 -7.791291543274459809e-03 -8.372140300944779651e-03
-4.621947560624999824e+03 -7.833532602606135820e-03 -8.420885464262006792e-03
-4.620905172812499586e+03 -7.861667745326157697e-03 -8.454554530206164972e-03
-4.619862785000000258e+03 -7.874359300572968470e-03 -8.471684076670742830e-03
-4.618820397187498202e+03 -7.873061385850152818e-03 -8.473348767029410811e-03
-4.617778009374999783e+03 -7.863234535622942029e-03 -8.465460943675517241e-03
-4.616735621562499546e+03 -7.846758107293315410e-03 -8.450134067777455293e-03
-4.615693233749999308e+03 -7.820630880430508303e-03 -8.423984627731197564e-03
-4.614650845937499980e+03 -7.783028441405501555e-03 -8.384994402681106990e-03
-4.613608458125000652e+03 -7.738820653494350200e-03 -8.337504626668544236e-03
-4.612566070312498596e+03 -7.693072735150724602e-03 -8.286450232963697704e-03
-4.611523682499999268e+03 -7.646413362932190719e-03 -8.232615619318296718e-03
-4.610481294687499940e+03 -7.601210809464409301e-03 -8.178795555298171149e-03
-4.609438906874999702e+03 -7.553547941375466160e-03 -8.121687277083199097e-03
-4.608396519062499465e+03 -7.509438698639730493e-03 -8.067590436481867494e-03
-4.607354131249999227e+03 -7.475855705953133624e-03 -8.023594708183683782e-03
-4.606311743437499899e+03 -7.450932391927215896e-03 -7.988511615567770591e-03
-4.605269355624999662e+03 -7.440874654783501824e-03 -7.968968707575706245e-03
-4.604226967812499424e+03 -7.445161246818458520e-03 -7.964512165957206291e-03
-4.603184579999999187e+03 -7.463775166106775653e-03 -7.975581971373355700e-03
-4.602142192187499859e+03 -7.497997327879607314e-03 -8.004021753273268466e-03
-4.601099804374999621e+03 -7.544863848773687362e-03 -8.047011792008021414e-03
-4.600057416562499384e+03 -7.605075828084930691e-03 -8.105284663391838784e-03
-4.599015028749999146e+03 -7.677384586705937077e-03 -8.177693414355965973e-03
-4.597972640937499818e+03 -7.762147217820551150e-03 -8.264577768810763697e-03
-4.596930253124999581e+03 -7.859089241344657459e-03 -8.365663344256585657e-03
-4.595887865312500253e+03 -7.966228720890424289e-03 -8.479059617645305288e-03
-4.594845477499999106e+03 -8.079506081254727093e-03 -8.600412523125157763e-03
-4.593803089687499778e+03 -8.201690531588151298e-03 -8.732631682798610434e-03
-4.592760701874999540e+03 -8.339665691081389609e-03 -8.882401611689280663e-03
-4.591718314062499303e+03 -8.491966892196282229e-03 -9.048135976717110521e-03
-4.590675926249999975e+03 -8.657948280355539511e-03 -9.228914717919962582e-03
-4.589633538437499737e+03 -8.829147724306455822e-03 -9.415835330548896417e-03
-4.588591150624999500e+03 -9.002023918079447157e-03 -9.604853017314177871e-03
-4.587548762812500172e+03 -9.168550734317605991e-03 -9.787364627113836341e-03
-4.586506374999999935e+03 -9.334676828791348135e-03 -9.968600838155507876e-03
-4.585463987187499697e+03 -9.497626418573643092e-03 -1.014534913145052550e-02
-4.584421599374999460e+03 -9.654235537631577005e-03 -1.031480743210155641e-02
-4.583379211562499222e+03 -9.798392705684767084e-03 -1.047105736378348487e-02
-4.582336823749999894e+03 -9.924079103646224129e-03 -1.060732749231511375e-02
-4.581294435937499657e+03 -1.002970537422207854e-02 -1.072088291917006227e-02
-4.580252048124998510e+03 -1.011093228017729238e-02 -1.080704550743245666e-02
-4.579209660312499182e+03 -1.017435695277093752e-02 -1.087268062657355434e-02
-4.578167272499999854e+03 -1.022075011040619180e-02 -1.091844521924039725e-02
-4.577124884687499616e+03 -1.025045738997479826e-02 -1.094489157739485935e-02
-4.576082496874999379e+03 -1.026203887815041634e-02 -1.095061268378973163e-02
-4.575040109062499141e+03 -1.026126755762818248e-02 -1.094170646256429312e-02
-4.573997721249999813e+03 -1.025366379344920878e-02 -1.092411286289649355e-02
-4.572955333437500485e+03 -1.023755046158360618e-02 -1.089638877902081304e-02
-4.571912945624999338e+03 -1.021129988301279490e-02 -1.085735332366586335e-02
-4.570870557812500010e+03 -1.017335041365144757e-02 -1.080650849088684272e-02
-4.569828169999999773e+03 -1.012786723392218591e-02 -1.074838072059170271e-02
-4.568785782187499535e+03 -1.008010934863442544e-02 -1.068863627376101522e-02
-4.567743394374999298e+03 -1.003994860288241579e-02 -1.063783741016038030e-02
-4.566701006562499970e+03 -1.001400741116815693e-02 -1.060269485759908481e-02
-4.565658618749999732e+03 -9.999073572940674753e-03 -1.057917912703245505e-02
-4.564616230937499495e+03 -9.992377348820991392e-03 -1.056449618356733282e-02
-4.563573843124999257e+03 -9.993394122977358393e-03 -1.055819800732977001e-02
-4.562531455312499929e+03 -1.000088554234172637e-02 -1.055931133563566514e-02
-4.561489067499999692e+03 -1.001895530223697109e-02 -1.057248044787033672e-02
-4.560446679687499454e+03 -1.005358796564197535e-02 -1.060415853197927728e-02
-4.559404291874999217e+03 -1.011375735363960991e-02 -1.066402738001859252e-02
-4.558361904062499889e+03 -1.020914705839261714e-02 -1.076178622360994541e-02
-4.557319516249999651e+03 -1.034124237383051391e-02 -1.089933556125346689e-02
-4.556277128437500323e+03 -1.050724445460956592e-02 -1.107417010819049252e-02
-4.555234740624999176e+03 -1.070594766642258069e-02 -1.128504093251268305e-02
-4.554192352812499848e+03 -1.092919872301838929e-02 -1.152304121688690550e-02
-4.553149964999999611e+03 -1.116698150177425700e-02 -1.177747730411181359e-02
-4.552107577187499373e+03 -1.141125505376105846e-02 -1.203994310128786785e-02
-4.551065189374999136e+03 -1.164981890958667957e-02 -1.229751502290712083e-02
-4.550022801562499808e+03 -1.187034207621314591e-02 -1.253723243995622828e-02
-4.548980413749999570e+03 -1.206788254696589471e-02 -1.275375419795031148e-02
-4.547938025937499333e+03 -1.223335206892581933e-02 -1.293754130186496216e-02
-4.546895638125000005e+03 -1.236106993944495296e-02 -1.308236852357536582e-02
-4.545853250312499767e+03 -1.244403613216123021e-02 -1.318077751808223626e-02
-4.544810862499999530e+03 -1.248185242056993119e-02 -1.323243490410668140e-02
-4.543768474687499292e+03 -1.246503065487079669e-02 -1.322782203237325011e-02
-4.542726086874999964e+03 -1.239194233968798561e-02 -1.316500692306838902e-02
-4.541683699062499727e+03 -1.227169775738788833e-02 -1.305267081530673071e-02
-4.540641311250000399e+03 -1.211428463458438104e-02 -1.290056146853553465e-02
-4.539598923437498343e+03 -1.192304364460020430e-02 -1.271236202699551308e-02
-4.538556535624999924e+03 -1.171040990643414624e-02 -1.250102306688039358e-02
-4.537514147812499687e+03 -1.148923735642904016e-02 -1.227939496521707717e-02
-4.536471759999999449e+03 -1.126861080360608454e-02 -1.205664091868500001e-02
-4.535429372187499212e+03 -1.105897067445790229e-02 -1.184338464751600629e-02
-4.534386984374999884e+03 -1.087537743492173956e-02 -1.165528188536736967e-02
-4.533344596562499646e+03 -1.073070998597368784e-02 -1.150539965940714469e-02
-4.532302208749999409e+03 -1.063220237793523898e-02 -1.140175110883773560e-02
-4.531259820937499171e+03 -1.058901985216217229e-02 -1.135432921659992184e-02
-4.530217433124999843e+03 -1.061402703100656174e-02 -1.137636262643581218e-02
-4.529175045312499606e+03 -1.071052688275764622e-02 -1.147125331755738213e-02
-4.528132657499999368e+03 -1.087823711288221119e-02 -1.163885462173368940e-02
-4.527090269687499131e+03 -1.112201656050643139e-02 -1.188422874465292975e-02
-4.526047881874999803e+03 -1.144000144524901993e-02 -1.220531635276680613e-02
-4.525005494062499565e+03 -1.182721298091352242e-02 -1.259676450959368137e-02
-4.523963106249999328e+03 -1.226846703866366940e-02 -1.304359580360917557e-02
-4.522920718437498181e+03 -1.276246892199760577e-02 -1.354485377580094685e-02
-4.521878330624999762e+03 -1.330892560191120066e-02 -1.409964810458959154e-02
-4.520835942812499525e+03 -1.390726967972547544e-02 -1.470733866567374912e-02
-4.519793554999999287e+03 -1.454879226008769406e-02 -1.535889796370165303e-02
-4.518751167187499959e+03 -1.522676013025218988e-02 -1.604726470889659626e-02
-4.517708779374999722e+03 -1.593669245414955360e-02 -1.676728076538346046e-02
-4.516666391562498575e+03 -1.665745284341058063e-02 -1.749745730702365054e-02
-4.515624003749999247e+03 -1.736727158524506084e-02 -1.821644122173739916e-02
-4.514581615937499919e+03 -1.805537217807238679e-02 -1.891370447211240813e-02
-4.513539228124999681e+03 -1.872374665574332020e-02 -1.959135224066181971e-02
-4.512496840312499444e+03 -1.936519803812458695e-02 -2.024252001262227124e-02
-4.511454452499999206e+03 -1.997425326961305148e-02 -2.086162610443896212e-02
-4.510412064687499878e+03 -2.054200116391032005e-02 -2.143921988793316691e-02
-4.509369676874999641e+03 -2.106801010418832623e-02 -2.197493420974300227e-02
-4.508327289062499403e+03 -2.154111124266461577e-02 -2.245817869858833180e-02
-4.507284901249999166e+03 -2.195256915640642070e-02 -2.288039560866144545e-02
-4.506242513437499838e+03 -2.230607764250762057e-02 -2.324551920344156836e-02
-4.505200125624999600e+03 -2.259254104978891675e-02 -2.354388947469466739e-02
-4.504157737812499363e+03 -2.280093473135949567e-02 -2.376402985849792454e-02
-4.503115349999999125e+03 -2.292632735343132569e-02 -2.390098655072747311e-02
-4.502072962187499797e+03 -2.296902668680399912e-02 -2.395503692416364044e-02
-4.501030574374999560e+03 -2.294549302534833538e-02 -2.394339690321766606e-02
-4.499988186562498413e+03 -2.286745474228560684e-02 -2.387799140313496063e-02
-4.498945798749999994e+03 -2.273726227544595191e-02 -2.375995312509963583e-02
-4.497903410937499757e+03 -2.256176925221944560e-02 -2.359532276634519754e-02
-4.496861023124999519e+03 -2.234196651717368712e-02 -2.338473892464546650e-02
-4.495818635312499282e+03 -2.209529006301280338e-02 -2.314517721882205711e-02
-4.494776247499999954e+03 -2.183974748631425586e-02 -2.289433464857217396e-02
-4.493733859687500626e+03 -2.158424608448211018e-02 -2.264124988486140161e-02
-4.492691471874998570e+03 -2.134420720997934687e-02 -2.240121162102660587e-02
-4.491649084062499242e+03 -2.113135524660842215e-02 -2.218542872315134792e-02
-4.490606696249999914e+03 -2.095426595105263912e-02 -2.200230318545932928e-02
-4.489564308437499676e+03 -2.081177750050630312e-02 -2.184981926764666127e-02
-4.488521920624999439e+03 -2.070515713865500596e-02 -2.172902132177029905e-02
-4.487479532812499201e+03 -2.063309269888872338e-02 -2.163847188913715219e-02
-4.486437144999999873e+03 -2.059902288938204526e-02 -2.158186767056070182e-02
-4.485394757187499636e+03 -2.060219191493186525e-02 -2.155869949240427769e-02
-4.484352369374999398e+03 -2.064082156976461066e-02 -2.156812844801819437e-02
-4.483309981562500070e+03 -2.072204878422163540e-02 -2.161849773114088782e-02
-4.482267593749998923e+03 -2.085245522182970976e-02 -2.171627455717319716e-02
-4.481225205937499595e+03 -2.103635401779820058e-02 -2.186642828047547296e-02
-4.480182818124999358e+03 -2.127082617310291704e-02 -2.206731725623935908e-02
-4.479140430312499120e+03 -2.155830611731658977e-02 -2.232229820567924183e-02
-4.478098042499999792e+03 -2.189141482125887481e-02 -2.262451141774607724e-02
-4.477055654687499555e+03 -2.226509627904815422e-02 -2.296895600895686521e-02
-4.476013266874998408e+03 -2.265772365235591349e-02 -2.333491192066017988e-02
-4.474970879062499989e+03 -2.305593388988068718e-02 -2.371024009506562946e-02
-4.473928491249999752e+03 -2.345648851275778865e-02 -2.409213394926767657e-02
-4.472886103437499514e+03 -2.385821743845317061e-02 -2.447976803657007927e-02
-4.471843715624999277e+03 -2.424239610090035690e-02 -2.485392189852388481e-02
-4.470801327812499949e+03 -2.458291662041207915e-02 -2.518764810984301314e-02
-4.469758939999999711e+03 -2.486622036635564165e-02 -2.546687993126764415e-02
-4.468716552187499474e+03 -2.510175900697304147e-02 -2.570197496594263040e-02
-4.467674164374999236e+03 -2.529952749290615560e-02 -2.590190565077583537e-02
-4.466631776562499908e+03 -2.546695594158769269e-02 -2.607314916079361139e-02
-4.465589388749998761e+03 -2.561879500831708636e-02 -2.622980176839914343e-02
-4.464547000937499433e+03 -2.575949839373267367e-02 -2.637639013075157926e-02
-4.463504613124999196e+03 -2.588469905120136319e-02 -2.650870039599246414e-02
-4.462462225312499868e+03 -2.600960740054820280e-02 -2.664345497453491501e-02
-4.461419837499999630e+03 -2.615080213017181507e-02 -2.679775313826842850e-02
-4.460377449687499393e+03 -2.630877853825732901e-02 -2.697204875691868592e-02
-4.459335061874998246e+03 -2.649599668609237124e-02 -2.717863649178271432e-02
-4.458292674062499827e+03 -2.669726932720375978e-02 -2.740089536963507752e-02
-4.457250286249999590e+03 -2.688854193328547165e-02 -2.761465800647821406e-02
-4.456207898437499352e+03 -2.705652446948639614e-02 -2.780743081454310761e-02
-4.455165510625000024e+03 -2.720229747495411451e-02 -2.797959378064400829e-02
-4.454123122812499787e+03 -2.733028719007120355e-02 -2.813556628400143422e-02
-4.453080734999999549e+03 -2.743094798639879317e-02 -2.826601309099617196e-02
-4.452038347187500221e+03 -2.750036704475048235e-02 -2.836656536782028795e-02
-4.450995959374999984e+03 -2.753733008604957941e-02 -2.843521474472657587e-02
-4.449953571562499747e+03 -2.755976427009674407e-02 -2.848995497331953744e-02
-4.448911183749999509e+03 -2.756450547128943759e-02 -2.852691998722813038e-02
-4.447868795937499272e+03 -2.756196366471228010e-02 -2.855564042533982605e-02
-4.446826408124999944e+03 -2.756874332116383136e-02 -2.859267238676395373e-02
-4.445784020312499706e+03 -2.758808236281400789e-02 -2.864113403180593848e-02
-4.444741632499999469e+03 -2.761231964949336509e-02 -2.869291074878811687e-02
-4.443699244687499231e+03 -2.765093417624668246e-02 -2.875792745696829217e-02
-4.442656856874999903e+03 -2.770148763882349444e-02 -2.883364180454612430e-02
-4.441614469062499666e+03 -2.776493596687094542e-02 -2.892123233193230267e-02
-4.440572081250000338e+03 -2.785367625972687625e-02 -2.903391259838332752e-02
-4.439529693437499191e+03 -2.797481056311374933e-02 -2.917970415570867587e-02
-4.438487305624999863e+03 -2.815414921135080129e-02 -2.938505878761114506e-02
-4.437444917812499625e+03 -2.839496216358771558e-02 -2.965217090756698537e-02
-4.436402530000000297e+03 -2.870898926733720519e-02 -2.999249255954830259e-02
-4.435360142187499150e+03 -2.908676555537649533e-02 -3.039607878481462994e-02
-4.434317754374999822e+03 -2.952307793879298259e-02 -3.085854987782854150e-02
-4.433275366562499585e+03 -3.001408256593098706e-02 -3.137594978043650729e-02
-4.432232978749999347e+03 -3.053646640229067816e-02 -3.192419826949293576e-02
-4.431190590937500019e+03 -3.108868598399357891e-02 -3.250158896275721909e-02
-4.430148203125000691e+03 -3.165760691780509367e-02 -3.309445578836912871e-02
-4.429105815312498635e+03 -3.225269804324248230e-02 -3.371276652996792883e-02
-4.428063427499999307e+03 -3.287788194024781480e-02 -3.436142062457978735e-02
-4.427021039687499979e+03 -3.352967727341936433e-02 -3.503616854904031269e-02
-4.425978651874999741e+03 -3.419865084643833320e-02 -3.572658127479651918e-02
-4.424936264062499504e+03 -3.486727513735294465e-02 -3.641454338070053420e-02
-4.423893876249999266e+03 -3.551812284155205640e-02 -3.708170941701888212e-02
-4.422851488437499938e+03 -3.615168960282467980e-02 -3.772911395858839778e-02
-4.421809100624999701e+03 -3.677373201699716404e-02 -3.836299361848982681e-02
-4.420766712812499463e+03 -3.739406592686648351e-02 -3.899262050525661993e-02
-4.419724325000000135e+03 -3.802144115792359391e-02 -3.962602602182458550e-02
-4.418681937187498988e+03 -3.864732078863006987e-02 -4.025492475442492279e-02
-4.417639549374999660e+03 -3.925134517378832399e-02 -4.085892279234643043e-02
-4.416597161562499423e+03 -3.980866151529613428e-02 -4.141273613311700907e-02
-4.415554773749999185e+03 -4.032946208408598465e-02 -4.192645925958299324e-02
-4.414512385937499857e+03 -4.083556765641013775e-02 -4.242377747023363954e-02
-4.413469998124999620e+03 -4.132766587508021616e-02 -4.290648771046322307e-02
-4.412427610312498473e+03 -4.180062162527983100e-02 -4.337003481301041768e-02
-4.411385222499999145e+03 -4.224759500204662566e-02 -4.380708737745584586e-02
-4.410342834687499817e+03 -4.266378579739663751e-02 -4.421295005360727920e-02
-4.409300446874999579e+03 -4.304591367343367503e-02 -4.458459986389461810e-02
-4.408258059062499342e+03 -4.338818643135309433e-02 -4.491599868226316128e-02
-4.407215671250000014e+03 -4.366013526615355328e-02 -4.517646896896962416e-02
-4.406173283437499776e+03 -4.384271212069078272e-02 -4.534649129668812811e-02
-4.405130895624999539e+03 -4.391536206162970774e-02 -4.540716058326544485e-02
-4.404088507812499302e+03 -4.386985739722817218e-02 -4.535034969279682499e-02
-4.403046119999999974e+03 -4.372281758001519275e-02 -4.519304372898186317e-02
-4.402003732187499736e+03 -4.350342662368048008e-02 -4.496500324788670760e-02
-4.400961344374999499e+03 -4.322802070729590829e-02 -4.468258441854386365e-02
-4.399918956562499261e+03 -4.292673735644478294e-02 -4.437670946197639493e-02
-4.398876568749999933e+03 -4.260706410202268896e-02 -4.405286565579731584e-02
-4.397834180937499696e+03 -4.227030835997351577e-02 -4.371093893135783587e-02
-4.396791793124999458e+03 -4.192906423684299166e-02 -4.336327542335071533e-02
-4.395749405312500130e+03 -4.159783552253067118e-02 -4.302606674785053320e-02
-4.394707017499999893e+03 -4.128441566585554223e-02 -4.270882071347846531e-02
-4.393664629687499655e+03 -4.097071559289389847e-02 -4.239374283554236261e-02
-4.392622241874999418e+03 -4.066770780057498563e-02 -4.209192520621446443e-02
-4.391579854062499180e+03 -4.039022144183278262e-02 -4.181708117092003407e-02
-4.390537466249999852e+03 -4.015631282296006771e-02 -4.158733812603628011e-02
-4.389495078437500524e+03 -3.996013037763913173e-02 -4.139649035045988440e-02
-4.388452690624999377e+03 -3.979551002668731130e-02 -4.123791954542659066e-02
-4.387410302812499140e+03 -3.967672158860904852e-02 -4.112531133942985001e-02
-4.386367914999999812e+03 -3.960397352131481141e-02 -4.105895812586807941e-02
-4.385325527187499574e+03 -3.957676256489852523e-02 -4.103739912975514631e-02
-4.384283139374999337e+03 -3.957804072994380862e-02 -4.104403000068289342e-02
-4.383240751562500918e+03 -3.959984428476569229e-02 -4.107198476198069270e-02
-4.382198363749999771e+03 -3.964680466434117312e-02 -4.112696154764874240e-02
-4.381155975937499534e+03 -3.972878813005292775e-02 -4.121982928323428969e-02
-4.380113588124999296e+03 -3.983540291247111842e-02 -4.133947883935266965e-02
-4.379071200312499968e+03 -3.994944736923593254e-02 -4.146761394736502709e-02
-4.378028812499999731e+03 -4.004234295803667243e-02 -4.157541621380844016e-02
-4.376986424687499493e+03 -4.011961222459527188e-02 -4.166743072149685367e-02
-4.375944036874999256e+03 -4.020567689827737878e-02 -4.176683787836354966e-02
-4.374901649062499928e+03 -4.034775778433549731e-02 -4.192081144279424798e-02
-4.373859261249999690e+03 -4.055468869568770729e-02 -4.213933573103773034e-02
-4.372816873437500362e+03 -4.082480273709277602e-02 -4.242089618219406499e-02
-4.371774485624998306e+03 -4.115140633318759011e-02 -4.275660919556004830e-02
-4.370732097812499887e+03 -4.153003463379274091e-02 -4.314132047070425025e-02
-4.369689709999999650e+03 -4.194980388221705020e-02 -4.356348668968054033e-02
-4.368647322187499412e+03 -4.241760724105790581e-02 -4.403016196825192130e-02
-4.367604934374999175e+03 -4.295182418838428690e-02 -4.456008436947165446e-02
-4.366562546562499847e+03 -4.355231146696572631e-02 -4.515390934879549845e-02
-4.365520158749999609e+03 -4.422044863555316119e-02 -4.581367558863740780e-02
-4.364477770937499372e+03 -4.497935234965822621e-02 -4.656453701961340425e-02
-4.363435383124999134e+03 -4.585575381058470956e-02 -4.743446659402667659e-02
-4.362392995312499806e+03 -4.685206971740273757e-02 -4.842557746962625892e-02
-4.361350607499999569e+03 -4.794494835215958733e-02 -4.951485205572789955e-02
-4.360308219687499331e+03 -4.909892201072139917e-02 -5.066564574822061962e-02
-4.359265831875000003e+03 -5.024914180790165247e-02 -5.181381187162488466e-02
-4.358223444062499766e+03 -5.134553001637799652e-02 -5.290890208061361372e-02
-4.357181056249999529e+03 -5.235197858933234027e-02 -5.391606687457763808e-02
-4.356138668437498382e+03 -5.328507090192426826e-02 -5.485461264872132370e-02
-4.355096280624999963e+03 -5.414107128964369686e-02 -5.572149112018447842e-02
-4.354053892812499726e+03 -5.489389568769942329e-02 -5.648866173243047989e-02
-4.353011504999999488e+03 -5.552019987232621051e-02 -5.713177333968818411e-02
-4.351969117187499251e+03 -5.603500368195444420e-02 -5.766528801657665876e-02
-4.350926729374999923e+03 -5.648818776862285507e-02 -5.814027644145980389e-02
-4.349884341562499685e+03 -5.685749655410234082e-02 -5.853509737652726891e-02
-4.348841953750000357e+03 -5.711473498898569923e-02 -5.882050431544078029e-02
-4.347799565937499210e+03 -5.726761055101261405e-02 -5.900380532413799367e-02
-4.346757178124999882e+03 -5.734743746621898119e-02 -5.911576853482699428e-02
-4.345714790312499645e+03 -5.736750393003841458e-02 -5.916909334220645661e-02
-4.344672402499999407e+03 -5.735989328013191280e-02 -5.919668631076321907e-02
-4.343630014687499170e+03 -5.733703508098055707e-02 -5.921026841025462534e-02
-4.342587626874999842e+03 -5.733130729263942460e-02 -5.924246407228726113e-02
-4.341545239062499604e+03 -5.737448813242069373e-02 -5.932474266877862251e-02
-4.340502851249999367e+03 -5.747709116676954361e-02 -5.946637047344789651e-02
-4.339460463437498220e+03 -5.762529225448912579e-02 -5.965262729566064848e-02
-4.338418075624999801e+03 -5.781651958099851690e-02 -5.987977251610550333e-02
-4.337375687812499564e+03 -5.801817502228312495e-02 -6.011497903519532476e-02
-4.336333299999999326e+03 -5.823956938329356847e-02 -6.036781516694590677e-02
-4.335290912187499998e+03 -5.847537328719133731e-02 -6.063206098112960962e-02
-4.334248524374999761e+03 -5.871916979810719306e-02 -6.089963363727211865e-02
-4.333206136562499523e+03 -5.896983189509845402e-02 -6.116870625246508680e-02
-4.332163748750000195e+03 -5.923143397486863027e-02 -6.144329577895753236e-02
-4.331121360937499958e+03 -5.951057107857113393e-02 -6.172911534314816373e-02
-4.330078973124999720e+03 -5.980707366893066312e-02 -6.202619047193706769e-02
-4.329036585312499483e+03 -6.012766954881770126e-02 -6.234231688318934289e-02
-4.327994197499999245e+03 -6.046264380229670471e-02 -6.266715395275179734e-02
-4.326951809687499917e+03 -6.081547718981687722e-02 -6.300608736969171009e-02
-4.325909421875000589e+03 -6.116623428032823967e-02 -6.333849714755708515e-02
-4.324867034062499442e+03 -6.151692163110043104e-02 -6.366691823600147127e-02
-4.323824646249999205e+03 -6.187915472458342669e-02 -6.400466924620064335e-02
-4.322782258437499877e+03 -6.223526290240550402e-02 -6.433369573707393985e-02
-4.321739870624999639e+03 -6.256422146590580324e-02 -6.463379018846263091e-02
-4.320697482812499402e+03 -6.287057945980741025e-02 -6.491239246094564208e-02
-4.319655094999999164e+03 -6.316450533202105921e-02 -6.517989186868591855e-02
-4.318612707187499836e+03 -6.346713832069686423e-02 -6.545771342966541506e-02
-4.317570319374999599e+03 -6.381554374581643874e-02 -6.578305313339295746e-02
-4.316527931562498452e+03 -6.423158999571521033e-02 -6.617622076129950348e-02
-4.315485543750000033e+03 -6.475413515806610620e-02 -6.667724259971166689e-02
-4.314443155937499796e+03 -6.538872687652984295e-02 -6.729146147625113261e-02
-4.313400768124999558e+03 -6.611674395258085313e-02 -6.800042608048659232e-02
-4.312358380312499321e+03 -6.700302773070571094e-02 -6.887177076502856710e-02
-4.311315992499999993e+03 -6.803001732502855781e-02 -6.988900392294199182e-02
-4.310273604687499756e+03 -6.917946428114056523e-02 -7.103313865342185396e-02
-4.309231216875000428e+03 -7.041980620334838126e-02 -7.227103527025477425e-02
-4.308188829062499281e+03 -7.174398950903043692e-02 -7.359332628560197320e-02
-4.307146441249999953e+03 -7.319961391021716224e-02 -7.504690907660767352e-02
-4.306104053437499715e+03 -7.481170743008799806e-02 -7.665856211071249426e-02
-4.305061665624999478e+03 -7.659840281773942772e-02 -7.844929365626522599e-02
-4.304019277812499240e+03 -7.853522813036775685e-02 -8.039509121736550246e-02
-4.302976889999999912e+03 -8.059027479276599515e-02 -8.246525489247737151e-02
-4.301934502187499675e+03 -8.273811618454104955e-02 -8.463381710641257327e-02
-4.300892114374999437e+03 -8.493743007219335672e-02 -8.686047453789005890e-02
-4.299849726562499200e+03 -8.712880981303805505e-02 -8.908489658697059388e-02
-4.298807338749999872e+03 -8.922897554874917314e-02 -9.122216689988044136e-02
-4.297764950937499634e+03 -9.121826321816098315e-02 -9.325237702197021472e-02
-4.296722563124999397e+03 -9.309056215497010789e-02 -9.516925450280898369e-02
-4.295680175312499159e+03 -9.484387181316861204e-02 -9.696949572511616433e-02
-4.294637787499999831e+03 -9.647488914008360561e-02 -9.864566711295416623e-02
-4.293595399687499594e+03 -9.797071272259366692e-02 -1.001826493182336603e-01
-4.292553011874998447e+03 -9.930343350008283276e-02 -1.015520293925260692e-01
-4.291510624062500028e+03 -1.004410726257286002e-01 -1.027213210537128163e-01
-4.290468236249999791e+03 -1.013701512333508858e-01 -1.036764677248523531e-01
-4.289425848437499553e+03 -1.020591954036459137e-01 -1.043865946944004114e-01
-4.288383460624999316e+03 -1.025215239804323497e-01 -1.048663369687584390e-01
-4.287341072812499988e+03 -1.027433800346333470e-01 -1.051012588627499161e-01
-4.286298684999999750e+03 -1.027372616564549146e-01 -1.051039083798828988e-01
-4.285256297187499513e+03 -1.025081604056119894e-01 -1.048789464219397893e-01
-4.284213909374999275e+03 -1.020604230101499893e-01 -1.044291609507514984e-01
-4.283171521562500857e+03 -1.013796250016921890e-01 -1.037422392331549537e-01
-4.282129133749998800e+03 -1.004481696334072471e-01 -1.028006789623870515e-01
-4.281086745937499472e+03 -9.926035769267332887e-02 -1.015990321285283327e-01
-4.280044358124999235e+03 -9.785277393051804162e-02 -1.001740009792815994e-01
-4.279001970312499907e+03 -9.631933163887622384e-02 -9.861798908322950974e-02
-4.277959582499999669e+03 -9.473902160178007681e-02 -9.700956962599159572e-02
-4.276917194687499432e+03 -9.318672432739898148e-02 -9.542522229687848412e-02
-4.275874806874998285e+03 -9.173436653824035281e-02 -9.393921191388122927e-02
-4.274832419062499866e+03 -9.043300719513691632e-02 -9.260293328725570372e-02
-4.273790031249999629e+03 -8.935656176480846757e-02 -9.149121267943534364e-02
-4.272747643437499391e+03 -8.853875928607493617e-02 -9.063779079520888071e-02
-4.271705255624999154e+03 -8.803712722575057770e-02 -9.010272986734142731e-02
-4.270662867812499826e+03 -8.783967657253807793e-02 -8.987415465150902505e-02
-4.269620479999999588e+03 -8.792548939246834505e-02 -8.993069858505477188e-02
-4.268578092187500260e+03 -8.835313750684803402e-02 -9.033112852244166990e-02
-4.267535704375000023e+03 -8.914577051814971675e-02 -9.110165328490685277e-02
-4.266493316562498876e+03 -9.033262501347869011e-02 -9.227654360144067758e-02
-4.265450928749999548e+03 -9.189368570535084990e-02 -9.383886391185836118e-02
-4.264408540937499311e+03 -9.375900654775655430e-02 -9.571647829267738994e-02
-4.263366153124999983e+03 -9.586332025513244481e-02 -9.784027033694206454e-02
-4.262323765312499745e+03 -9.814004878073984139e-02 -1.001429912399803002e-01
-4.261281377499998598e+03 -1.005930478042485338e-01 -1.026279178393045416e-01
-4.260238989687499270e+03 -1.031604896006931282e-01 -1.052314971229761226e-01
-4.259196601874999033e+03 -1.058201143120558879e-01 -1.079308732298835116e-01
-4.258154214062499705e+03 -1.085489721030724886e-01 -1.107013301847281223e-01
-4.257111826249999467e+03 -1.113258371774563937e-01 -1.135216379091494865e-01
-4.256069438437499230e+03 -1.140930128804616694e-01 -1.163335608444878849e-01
-4.255027050624999902e+03 -1.168030019098927758e-01 -1.190886366022120973e-01
-4.253984662812499664e+03 -1.194273918722007638e-01 -1.217538472039257358e-01
-4.252942274999999427e+03 -1.219041905029404071e-01 -1.242665584794633155e-01
-4.251899887187500099e+03 -1.241928361599981268e-01 -1.265880466953918926e-01
-4.250857499374999861e+03 -1.262178752063194132e-01 -1.286440548594313671e-01
-4.249815111562498714e+03 -1.279811836506183076e-01 -1.304402907448270477e-01
-4.248772723749999386e+03 -1.294710465684269229e-01 -1.319641381342186726e-01
-4.247730335937499149e+03 -1.306547756219963718e-01 -1.331803026984259286e-01
-4.246687948124999821e+03 -1.315677767153628219e-01 -1.341225061968663590e-01
-4.245645560312499583e+03 -1.321958401263765015e-01 -1.347729951795695325e-01
-4.244603172500000255e+03 -1.325374346846859286e-01 -1.351276663963717484e-01
-4.243560784687499108e+03 -1.326008379768378598e-01 -1.351954315804010376e-01
-4.242518396874999780e+03 -1.323815596646024939e-01 -1.349731537329280640e-01
-4.241476009062499543e+03 -1.319197929953386528e-01 -1.345028796780946001e-01
-4.240433621249999305e+03 -1.312905921600819037e-01 -1.338585034589836187e-01
-4.239391233437499977e+03 -1.305978035795385406e-01 -1.331447497645507350e-01
-4.238348845624999740e+03 -1.299288273131735116e-01 -1.324516110609641473e-01
-4.237306457812499502e+03 -1.293529798319002777e-01 -1.318515666418357268e-01
-4.236264070000000174e+03 -1.288586652242706687e-01 -1.313346978207598770e-01
-4.235221682187499027e+03 -1.284800390039657625e-01 -1.309368844702355761e-01
-4.234179294374999699e+03 -1.281996832315098478e-01 -1.306429234417191831e-01
-4.233136906562499462e+03 -1.279929591221095064e-01 -1.304292815896088698e-01
-4.232094518750000134e+03 -1.278799274319566137e-01 -1.303159260447420142e-01
-4.231052130937499896e+03 -1.278130137552401790e-01 -1.302555914232002565e-01
-4.230009743124999659e+03 -1.277220891365958011e-01 -1.301782090899995803e-01
-4.228967355312499421e+03 -1.275738597323503865e-01 -1.300503592640779860e-01
-4.227924967500000093e+03 -1.274056573766843836e-01 -1.299106889882835625e-01
-4.226882579687498946e+03 -1.272122968873169169e-01 -1.297559050860382091e-01
-4.225840191874999618e+03 -1.269974105138445830e-01 -1.295899124321025775e-01
-4.224797804062499381e+03 -1.267456251862277838e-01 -1.293932066807409464e-01
-4.223755416249999143e+03 -1.264666862212949772e-01 -1.291714632311032618e-01
-4.222713028437499815e+03 -1.262383014693446992e-01 -1.290018358762040906e-01
-4.221670640625000487e+03 -1.261174733045312413e-01 -1.289400953504049874e-01
-4.220628252812500250e+03 -1.261067519052104513e-01 -1.289845486972971134e-01
-4.219585864999999103e+03 -1.262076420477125094e-01 -1.291341855870263844e-01
-4.218543477187498866e+03 -1.263945732538138689e-01 -1.293626237102568355e-01
-4.217501089374999538e+03 -1.266474385073302344e-01 -1.296516018064310938e-01
-4.216458701562499300e+03 -1.269118364455902592e-01 -1.299450616927296243e-01
-4.215416313749999972e+03 -1.271710568308362932e-01 -1.302273703894964996e-01
-4.214373925937498825e+03 -1.274687633075644033e-01 -1.305422149701395418e-01
-4.213331538124999497e+03 -1.278358899286022865e-01 -1.309188777875557319e-01
-4.212289150312499260e+03 -1.282524419884242539e-01 -1.313420181517906959e-01
-4.211246762499999932e+03 -1.288071644574899088e-01 -1.319088669457681162e-01
-4.210204374687499694e+03 -1.295421151689618577e-01 -1.326645614206254098e-01
-4.209161986874999457e+03 -1.304663550848981224e-01 -1.336173670269029112e-01
-4.208119599062499219e+03 -1.316088176364579032e-01 -1.347905657701634341e-01
-4.207077211249999891e+03 -1.329955559106544560e-01 -1.362059377799716420e-01
-4.206034823437499654e+03 -1.346260098498086033e-01 -1.378642207909748230e-01
-4.204992435625000326e+03 -1.364657538201950737e-01 -1.397311572090140230e-01
-4.203950047812499179e+03 -1.384635097299222739e-01 -1.417556771753634148e-01
-4.202907659999998941e+03 -1.405944900369966166e-01 -1.439156492708749957e-01
-4.201865272187499613e+03 -1.428141912633025257e-01 -1.461676602878890230e-01
-4.200822884374999376e+03 -1.451393174051474610e-01 -1.485279613310424018e-01
-4.199780496562500048e+03 -1.475764607478626256e-01 -1.510041424325868076e-01
-4.198738108749999810e+03 -1.500718162833559188e-01 -1.535437663304419220e-01
-4.197695720937500482e+03 -1.525237370991519847e-01 -1.560459717888953990e-01
-4.196653333124999335e+03 -1.548707999654088674e-01 -1.584502645313416169e-01
-4.195610945312500007e+03 -1.570493791368984537e-01 -1.606910505426841218e-01
-4.194568557499999770e+03 -1.589813373081643277e-01 -1.626872579403671470e-01
-4.193526169687499532e+03 -1.606461612485720614e-01 -1.644184082106429634e-01
-4.192483781874999295e+03 -1.620856725669846399e-01 -1.659247881413911940e-01
-4.191441394062499967e+03 -1.633601733071619044e-01 -1.672640992081073363e-01
-4.190399006249999729e+03 -1.645696374715696075e-01 -1.685380828083904436e-01
-4.189356618437500401e+03 -1.657513307544254411e-01 -1.697832981862273383e-01
-4.188314230625000164e+03 -1.669553423711857831e-01 -1.710496846751064504e-01
-4.187271842812499926e+03 -1.682154486233501389e-01 -1.723681395749601386e-01
-4.186229454999998779e+03 -1.695785294849989078e-01 -1.737828318322000576e-01
-4.185187067187499451e+03 -1.710226143770967877e-01 -1.752663823184400504e-01
-4.184144679374999214e+03 -1.725134863476596170e-01 -1.767815990591748987e-01
-4.183102291562499886e+03 -1.741022524852075259e-01 -1.783783189071795894e-01
-4.182059903749999648e+03 -1.758070873354470876e-01 -1.800774521687958651e-01
-4.181017515937500320e+03 -1.775157514862970021e-01 -1.817710686565710554e-01
-4.179975128124999173e+03 -1.791261210496738754e-01 -1.833599817765666218e-01
-4.178932740312499845e+03 -1.805985628748486560e-01 -1.848083519961980226e-01
-4.177890352499999608e+03 -1.819350589891746695e-01 -1.861246750401425731e-01
-4.176847964687499370e+03 -1.831444189810840506e-01 -1.873203855474643575e-01
-4.175805576875000042e+03 -1.842089959088125395e-01 -1.883772285297000970e-01
-4.174763189062499805e+03 -1.851100202116572613e-01 -1.892747197590803621e-01
-4.173720801249999568e+03 -1.858541459245288685e-01 -1.900188500823416504e-01
-4.172678413437500240e+03 -1.864455789327814084e-01 -1.906115962219890603e-01
-4.171636025624999093e+03 -1.868939829180225609e-01 -1.910661435513598683e-01
-4.170593637812499765e+03 -1.872402511898627608e-01 -1.914272121135781601e-01
-4.169551249999999527e+03 -1.874668316259705536e-01 -1.916757966114695511e-01
-4.168508862187499290e+03 -1.875296861957795602e-01 -1.917674987535839815e-01
-4.167466474374999962e+03 -1.874737286616316445e-01 -1.917482105431946304e-01
-4.166424086562499724e+03 -1.873573818188891682e-01 -1.916788586891099155e-01
-4.165381698749999487e+03 -1.871546903541294049e-01 -1.915334741271829677e-01
-4.164339310937500159e+03 -1.868804799004865069e-01 -1.913272983704476515e-01
-4.163296923124999012e+03 -1.866758345293834664e-01 -1.912016150780026236e-01
-4.162254535312499684e+03 -1.866236792624400842e-01 -1.912379507962841674e-01
-4.161212147499999446e+03 -1.867459161178580407e-01 -1.914578102465637754e-01
-4.160169759687499209e+03 -1.870807941030781518e-01 -1.918958072619292576e-01
-4.159127371874999881e+03 -1.876928528453838396e-01 -1.926139667860664595e-01
-4.158084984062499643e+03 -1.885893294839932344e-01 -1.936181069552841971e-01
-4.157042596249999406e+03 -1.897472838828428154e-01 -1.948829718365328034e-01
-4.156000208437499168e+03 -1.911797836118298843e-01 -1.964200569504195026e-01
-4.154957820624999840e+03 -1.928911784208434954e-01 -1.982301857565275660e-01
-4.153915432812499603e+03 -1.948119078375774305e-01 -2.002370367073715851e-01
-4.152873044999999365e+03 -1.969851912867813248e-01 -2.024817942685660510e-01
-4.151830657187500037e+03 -1.994185786852973319e-01 -2.049720962568646332e-01
-4.150788269374999800e+03 -2.020604741345758959e-01 -2.076550508994433608e-01
-4.149745881562499562e+03 -2.047867735822447577e-01 -2.104046676547033368e-01
-4.148703493750000234e+03 -2.074783836619469579e-01 -2.131011551816285599e-01
-4.147661105937499997e+03 -2.099857022921871597e-01 -2.155927071134968731e-01
-4.146618718124998850e+03 -2.122416794773160642e-01 -2.178142254235780895e-01
-4.145576330312499522e+03 -2.142434466135010596e-01 -2.197631988233383904e-01
-4.144533942499999284e+03 -2.159258472535020013e-01 -2.213751441461619951e-01
-4.143491554687499956e+03 -2.172259911432100343e-01 -2.225927901441275558e-01
-4.142449166874999719e+03 -2.181947770803327746e-01 -2.234750023104462580e-01
-4.141406779062500391e+03 -2.188126215458985890e-01 -2.240071638354830807e-01
-4.140364391250000153e+03 -2.190014661777825444e-01 -2.241130287078282046e-01
-4.139322003437499006e+03 -2.188036691975801529e-01 -2.238318324011344118e-01
-4.138279615624999678e+03 -2.182823237729953625e-01 -2.232268792129687707e-01
-4.137237227812499441e+03 -2.174615157827672618e-01 -2.223229537674245027e-01
-4.136194840000000113e+03 -2.164396103481826261e-01 -2.212217602471351352e-01
-4.135152452187498966e+03 -2.152259901838136091e-01 -2.199307351887658524e-01
-4.134110064374999638e+03 -2.138376089876661001e-01 -2.184701563655936651e-01
-4.133067676562499400e+03 -2.123024519949862632e-01 -2.168655684350116186e-01
-4.132025288750000072e+03 -2.106570767804958055e-01 -2.151523033170690824e-01
-4.130982900937499835e+03 -2.089742865632847890e-01 -2.134071774371053554e-01
-4.129940513124999597e+03 -2.073659045556829617e-01 -2.117450644605768373e-01
-4.128898125312499360e+03 -2.059015176924325341e-01 -2.102342308048772146e-01
-4.127855737500000032e+03 -2.046043342997438952e-01 -2.088945384340277489e-01
-4.126813349687499795e+03 -2.034654337718776462e-01 -2.077109851712341804e-01
-4.125770961875000467e+03 -2.024442688593806328e-01 -2.066376702346102434e-01
-4.124728574062498410e+03 -2.015040148922485341e-01 -2.056344200444744086e-01
-4.123686186249999082e+03 -2.006388640983468863e-01 -2.046948692287656746e-01
-4.122643798437498845e+03 -1.998962191057325477e-01 -2.038701659689550194e-01
-4.121601410624999517e+03 -1.992323660180821687e-01 -2.031125480403550565e-01
-4.120559022812499279e+03 -1.985894128988552609e-01 -2.023626289659692101e-01
-4.119516634999999951e+03 -1.979456949931284737e-01 -2.016051217527816408e-01
-4.118474247187499714e+03 -1.972791176014515035e-01 -2.008217026971599317e-01
-4.117431859375000386e+03 -1.966037645945915013e-01 -2.000316777039157223e-01
-4.116389471562499239e+03 -1.958718353341404317e-01 -1.991897978977922035e-01
-4.115347083749999911e+03 -1.951031799577796488e-01 -1.983170141093815175e-01
-4.114304695937498764e+03 -1.943546055896875346e-01 -1.974680454575264144e-01
-4.113262308124999436e+03 -1.936427972641476536e-01 -1.966606691763449211e-01
-4.112219920312499198e+03 -1.929939672675896611e-01 -1.959247088449180274e-01
-4.111177532499999870e+03 -1.924084024632066736e-01 -1.952663638672377244e-01
-4.110135144687499633e+03 -1.918549010308323033e-01 -1.946545581669145708e-01
-4.109092756874999395e+03 -1.914575985187450813e-01 -1.942135859944145726e-01
-4.108050369062499158e+03 -1.912513894050650864e-01 -1.939835989562718743e-01
-4.107007981249999830e+03 -1.912639164328078512e-01 -1.939969762153188060e-01
-4.105965593437498683e+03 -1.915425926961075997e-01 -1.943043660727198918e-01
-4.104923205624999355e+03 -1.921648444113772669e-01 -1.949825031705498535e-01
-4.103880817812500027e+03 -1.931474370981670907e-01 -1.960448247383758391e-01
-4.102838429999999789e+03 -1.945124541009271013e-01 -1.975143479577751160e-01
-4.101796042187500461e+03 -1.962770513356671132e-01 -1.994066533676399355e-01
-4.100753654375000224e+03 -1.983505120754775752e-01 -2.016249571364823745e-01
-4.099711266562499077e+03 -2.005748405513683164e-01 -2.040054864244763011e-01
-4.098668878749998839e+03 -2.028219664515796827e-01 -2.064169272115151943e-01
-4.097626490937499511e+03 -2.050021882392005224e-01 -2.087682366261640610e-01
-4.096584103124999274e+03 -2.070005337039965143e-01 -2.109381220193703999e-01
-4.095541715312499946e+03 -2.087943628401821017e-01 -2.128989524447249537e-01
-4.094499327500000163e+03 -2.103866484409480653e-01 -2.146512367369433627e-01
-4.093456939687499471e+03 -2.117049982125072116e-01 -2.161187001034617639e-01
-4.092414551874999233e+03 -2.127778963841155391e-01 -2.173279564226027194e-01
-4.091372164062499451e+03 -2.136341913191233954e-01 -2.183057796650157700e-01
-4.090329776249999668e+03 -2.142812610669429518e-01 -2.190617479907953635e-01
-4.089287388437499885e+03 -2.147001095161972795e-01 -2.195765604673241556e-01
-4.088245000624999193e+03 -2.147995675153460682e-01 -2.197515454074324137e-01
-4.087202612812499410e+03 -2.145179841628920558e-01 -2.195228922520254811e-01
-4.086160224999999627e+03 -2.139190906074247556e-01 -2.189572122962647471e-01
-4.085117837187500299e+03 -2.131431858951528258e-01 -2.181993329003714122e-01
-4.084075449375000062e+03 -2.122373214143238873e-01 -2.172949406401662731e-01
-4.083033061562498915e+03 -2.112595728260493744e-01 -2.163050214531916371e-01
-4.081990673749999132e+03 -2.102487430814299896e-01 -2.152721572620694412e-01
-4.080948285937499804e+03 -2.091922435830230742e-01 -2.141852295436014186e-01
-4.079905898124999567e+03 -2.080801919245023057e-01 -2.130344182956926402e-01
-4.078863510312500239e+03 -2.068845506145641222e-01 -2.117954038034321196e-01
-4.077821122499999092e+03 -2.056072262698172004e-01 -2.104703710934189564e-01
-4.076778734687500219e+03 -2.043325572527750211e-01 -2.091377300346684842e-01
-4.075736346874999072e+03 -2.031115708903716011e-01 -2.078487627637264357e-01
-4.074693959062499744e+03 -2.019804101242385630e-01 -2.066481943351289319e-01
-4.073651571249999506e+03 -2.009946327357414741e-01 -2.055972242441935494e-01
-4.072609183437499723e+03 -2.001887646703905954e-01 -2.047342043680203949e-01
-4.071566795624999031e+03 -1.996506159118185408e-01 -2.041575588563292187e-01
-4.070524407812499703e+03 -1.994437713265851397e-01 -2.039371369623610986e-01
-4.069482019999999466e+03 -1.996091622346278793e-01 -2.041182725402116704e-01
-4.068439632187500138e+03 -2.001848953033407152e-01 -2.047381528431088948e-01
-4.067397244374998536e+03 -2.011399213465404068e-01 -2.057659813184335718e-01
-4.066354856562499208e+03 -2.023059353395325610e-01 -2.070283093570805810e-01
-4.065312468749998970e+03 -2.036038464160332129e-01 -2.084388359748103048e-01
-4.064270080937499642e+03 -2.049852055798443706e-01 -2.099410926183841730e-01
-4.063227693124999405e+03 -2.063821416492525873e-01 -2.114651505079781779e-01
-4.062185305312500077e+03 -2.076730657745012032e-01 -2.128837634791105049e-01
-4.061142917499998475e+03 -2.087905838287077709e-01 -2.141246231040978831e-01
-4.060100529687499147e+03 -2.096635170272095894e-01 -2.151151916317247115e-01
-4.059058141874998910e+03 -2.102720487994732823e-01 -2.158357967912156727e-01
-4.058015754062499582e+03 -2.105994927887549217e-01 -2.162701600579979011e-01
-4.056973366249999799e+03 -2.107573393809861473e-01 -2.165283338631475152e-01
-4.055930978437499562e+03 -2.108458706428371632e-01 -2.167085454816022050e-01
-4.054888590624999324e+03 -2.108372307771209653e-01 -2.167832929139766607e-01
-4.053846202812499996e+03 -2.107054907719924375e-01 -2.167299251339642463e-01
-4.052803814999999759e+03 -2.103496925363518288e-01 -2.164458598715135185e-01
-4.051761427187499976e+03 -2.097189170225219890e-01 -2.158766227362218237e-01
-4.050719039374999738e+03 -2.088174195626971152e-01 -2.150265724308710324e-01
-4.049676651562499501e+03 -2.075855828718567997e-01 -2.138345666561479175e-01
-4.048634263750000173e+03 -2.060142940368231423e-01 -2.122893851577065671e-01
-4.047591875937499481e+03 -2.041701118971895879e-01 -2.104557203920495168e-01
-4.046549488124999698e+03 -2.021439120400652378e-01 -2.084239443707034956e-01
-4.045507100312499460e+03 -1.999985513695216321e-01 -2.062584880629123318e-01
-4.044464712500000132e+03 -1.977407366392933685e-01 -2.039650812583639061e-01
-4.043422324687498985e+03 -1.953906122338052165e-01 -2.015625261875838015e-01
-4.042379936875000112e+03 -1.929488197890872614e-01 -1.990500045123719808e-01
-4.041337549062499420e+03 -1.905062192700785473e-01 -1.965207411960920580e-01
-4.040295161249999637e+03 -1.881292471422902068e-01 -1.940392399199828422e-01
-4.039252773437499400e+03 -1.859132454207974017e-01 -1.917064837292655199e-01
-4.038210385625000072e+03 -1.839621679243253483e-01 -1.896307448113277727e-01
-4.037167997812500289e+03 -1.823393722084622193e-01 -1.878816441516768243e-01
-4.036125610000000506e+03 -1.810879542342911097e-01 -1.865069248990985085e-01
-4.035083222187499359e+03 -1.802435866593534719e-01 -1.855468683886425663e-01
-4.034040834374999577e+03 -1.797829368112652537e-01 -1.849838693343862639e-01
-4.032998446562499794e+03 -1.796933413309816652e-01 -1.848023112277093205e-01
-4.031956058750000011e+03 -1.800158681173006647e-01 -1.850395356590558704e-01
-4.030913670937500228e+03 -1.806732235687694699e-01 -1.856167885688838337e-01
-4.029871283124999536e+03 -1.816410853004741810e-01 -1.865094738539079533e-01
-4.028828895312499299e+03 -1.827901601491007111e-01 -1.875794378514188954e-01
-4.027786507499999971e+03 -1.840549576571492152e-01 -1.887569594919727145e-01
-4.026744119687499733e+03 -1.854873561029972417e-01 -1.900924830952023525e-01
-4.025701731874999950e+03 -1.870137074813674471e-01 -1.915149920833321695e-01
-4.024659344062499258e+03 -1.886004350941737906e-01 -1.929985788839703453e-01
-4.023616956249999475e+03 -1.902548271311144124e-01 -1.945531413127818410e-01
-4.022574568437499693e+03 -1.919817197636572714e-01 -1.961859530308786570e-01
-4.021532180624999910e+03 -1.938693140287146011e-01 -1.979882986918101162e-01
-4.020489792812500127e+03 -1.959153391749502426e-01 -1.999669018545268684e-01
-4.019447404999998980e+03 -1.980934784105131963e-01 -2.021034063773549383e-01
-4.018405017187499197e+03 -2.004160856715727357e-01 -2.044106687634638930e-01
-4.017362629374999415e+03 -2.028639641492893941e-01 -2.068674053162782300e-01
-4.016320241562499632e+03 -2.053949284433597144e-01 -2.094281676221533273e-01
-4.015277853750000304e+03 -2.080225283494648303e-01 -2.121004903055436763e-01
-4.014235465937499157e+03 -2.106949063520409671e-01 -2.148267041864447557e-01
-4.013193078124999829e+03 -2.133345080015831841e-01 -2.175237561357968030e-01
-4.012150690312499137e+03 -2.159734920394397739e-01 -2.202208109060806163e-01
-4.011108302499999809e+03 -2.186555136721848591e-01 -2.229587033825157494e-01
-4.010065914687499571e+03 -2.213878803534229112e-01 -2.257441642071391918e-01
-4.009023526874999334e+03 -2.241695032723074466e-01 -2.285801438020307885e-01
-4.007981139062499096e+03 -2.270051825417163383e-01 -2.314708000048366077e-01
-4.006938751249999768e+03 -2.298958962523565686e-01 -2.344157714993912733e-01
-4.005896363437499531e+03 -2.328046819326871630e-01 -2.373794941141651738e-01
-4.004853975625000203e+03 -2.357122534107529421e-01 -2.403431935199619174e-01
-4.003811587812499511e+03 -2.385530065424859569e-01 -2.432384905045007484e-01
-4.002769199999999273e+03 -2.412675007697951957e-01 -2.460029150752700566e-01
-4.001726812187499490e+03 -2.437618547497247545e-01 -2.485380587535770680e-01
-4.000684424374999708e+03 -2.459505324088726297e-01 -2.507565486054628145e-01
-3.999642036562499470e+03 -2.478330686204919808e-01 -2.526576318340748029e-01
-3.998599648749999687e+03 -2.493510952585826779e-01 -2.541816088765516124e-01
-3.997557260937499905e+03 -2.504477876216620325e-01 -2.552698836449595055e-01
-3.996514873125000122e+03 -2.511605928233229257e-01 -2.559545804831588334e-01
-3.995472485312500339e+03 -2.515839459308987780e-01 -2.563321814709293989e-01
-3.994430097499999647e+03 -2.518827990640998271e-01 -2.565715508804466416e-01
-3.993387709687499409e+03 -2.521405581255821704e-01 -2.567604701248857868e-01
-3.992345321874999627e+03 -2.523258856633175951e-01 -2.568704315028581542e-01
-3.991302934062500299e+03 -2.524797111918315462e-01 -2.569470292295957803e-01
-3.990260546249999607e+03 -2.527006379597582231e-01 -2.570963431005469646e-01
-3.989218158437500279e+03 -2.530005862447990972e-01 -2.573392164215783096e-01
-3.988175770624999132e+03 -2.534104826595419691e-01 -2.577174126343342309e-01
-3.987133382812499804e+03 -2.539433296862624312e-01 -2.582471256925223391e-01
-3.986090994999999111e+03 -2.546920792388875920e-01 -2.590278262557673683e-01
-3.985048607187500238e+03 -2.556730281337269983e-01 -2.600758064865377195e-01
-3.984006219374999546e+03 -2.568283887752895178e-01 -2.613331787989885968e-01
-3.982963831562499763e+03 -2.581624527414412840e-01 -2.628028542520352562e-01
-3.981921443749999526e+03 -2.597030777868740703e-01 -2.645064386739925388e-01
-3.980879055937500198e+03 -2.614437656528812992e-01 -2.664285794533444718e-01
-3.979836668124999051e+03 -2.633024800781100794e-01 -2.684835301867348756e-01
-3.978794280312499723e+03 -2.651604637637101081e-01 -2.705486049389001502e-01
-3.977751892499999030e+03 -2.670798573264016040e-01 -2.726806588984218571e-01
-3.976709504687499702e+03 -2.691202968317984445e-01 -2.749327179770331142e-01
-3.975667116874999465e+03 -2.712559034380828127e-01 -2.772743042124766188e-01
-3.974624729062500137e+03 -2.735238501105087816e-01 -2.797408887892289253e-01
-3.973582341249999899e+03 -2.759946608318288308e-01 -2.824092970609471398e-01
-3.972539953437499207e+03 -2.786392825706055509e-01 -2.852538375886377597e-01
-3.971497565624998970e+03 -2.814806679994417138e-01 -2.883028191536204932e-01
-3.970455177812499642e+03 -2.844922190441027121e-01 -2.915279094191366993e-01
-3.969412789999999404e+03 -2.876809055483404709e-01 -2.949301613604554673e-01
-3.968370402187500076e+03 -2.909963836101825407e-01 -2.984538623554408576e-01
-3.967328014374998929e+03 -2.944254906160852503e-01 -3.020893728363592268e-01
-3.966285626562499601e+03 -2.979645385782671019e-01 -3.058304082090297360e-01
-3.965243238749999819e+03 -3.015447965211137116e-01 -3.096087238910587014e-01
-3.964200850937500036e+03 -3.051581811083814988e-01 -3.134126865479459623e-01
-3.963158463124999344e+03 -3.088146124697315198e-01 -3.172445284985648817e-01
-3.962116075312499106e+03 -3.124619563112580600e-01 -3.210479776936891461e-01
-3.961073687499999323e+03 -3.161078433476856020e-01 -3.248304585647405762e-01
-3.960031299687499541e+03 -3.197111657178231536e-01 -3.285521918799435004e-01
-3.958988911874999758e+03 -3.233247311544727443e-01 -3.322694440370766999e-01
-3.957946524062499975e+03 -3.269176421869643412e-01 -3.359581174171674678e-01
-3.956904136250000192e+03 -3.304003933487109634e-01 -3.395371241691507169e-01
-3.955861748437499045e+03 -3.338911272674173203e-01 -3.431260906170624514e-01
-3.954819360624999263e+03 -3.375045140981969283e-01 -3.468382896480287081e-01
-3.953776972812499480e+03 -3.411649612495970540e-01 -3.505971975165032006e-01
-3.952734584999999697e+03 -3.448074417055906893e-01 -3.543349718582098906e-01
-3.951692197187499005e+03 -3.483397352252745049e-01 -3.579627683174697039e-01
-3.950649809375000132e+03 -3.519307140102746478e-01 -3.616546390432000546e-01
-3.949607421562499439e+03 -3.557684711925207521e-01 -3.655987062802530940e-01
-3.948565033750000111e+03 -3.599025132250009973e-01 -3.698408975471322302e-01
-3.947522645937499419e+03 -3.643771467926873453e-01 -3.744196729056787909e-01
-3.946480258124999636e+03 -3.692698734999713683e-01 -3.794147400332911757e-01
-3.945437870312498944e+03 -3.746801193993941625e-01 -3.849249226589139816e-01
-3.944395482499999616e+03 -3.807384797464350434e-01 -3.910856647297056288e-01
-3.943353094687499834e+03 -3.875277381952533795e-01 -3.979756445170660184e-01
-3.942310706875000051e+03 -3.950174289637490843e-01 -4.055686254035513194e-01
-3.941268319062499813e+03 -4.032291857548602199e-01 -4.138861406757902706e-01
-3.940225931250000031e+03 -4.120962608560858609e-01 -4.228565664299489546e-01
-3.939183543437499338e+03 -4.214619663461695032e-01 -4.323254457056273092e-01
-3.938141155624999556e+03 -4.312609402339401821e-01 -4.422309646330253030e-01
-3.937098767812499773e+03 -4.414586091046937555e-01 -4.525395846871195227e-01
-3.936056379999999535e+03 -4.520084991690642151e-01 -4.631992944342945284e-01
-3.935013992187499753e+03 -4.629072937761538609e-01 -4.742126227178170561e-01
-3.933971604374999970e+03 -4.742871163840338689e-01 -4.857259251350085627e-01
-3.932929216562499732e+03 -4.862411228026298771e-01 -4.978439184701493048e-01
-3.931886828749999950e+03 -4.985093692121201903e-01 -5.103049436180413512e-01
-3.930844440937499257e+03 -5.110204899829220437e-01 -5.230305442518820014e-01
-3.929802053124999475e+03 -5.236174875402962448e-01 -5.358581446830368300e-01
-3.928759665312499237e+03 -5.362813256580502008e-01 -5.487660028285080704e-01
-3.927717277499999909e+03 -5.489874311082183489e-01 -5.617293010302290002e-01
-3.926674889687499672e+03 -5.616668494071634932e-01 -5.746760064680048741e-01
-3.925632501874999434e+03 -5.742874835580779047e-01 -5.875658235780762961e-01
-3.924590114062499197e+03 -5.867681713874408622e-01 -6.003104141386174097e-01
-3.923547726249999414e+03 -5.989428173244288889e-01 -6.127370186067792046e-01
-3.922505338437499177e+03 -6.107349247483491173e-01 -6.247640668643099637e-01
-3.921462950624999849e+03 -6.220262618973134705e-01 -6.362811495260943806e-01
-3.920420562812499611e+03 -6.329802280329666075e-01 -6.474617063804781747e-01
-3.919378174999999828e+03 -6.438314189102878338e-01 -6.585509463952344822e-01
-3.918335787187499591e+03 -6.546707898033627959e-01 -6.696430325226633284e-01
-3.917293399375000263e+03 -6.657309005937946944e-01 -6.809712626987047823e-01
-3.916251011562499116e+03 -6.770957987273543699e-01 -6.926187999039677967e-01
-3.915208623750000697e+03 -6.891185141851483564e-01 -7.049316644474599158e-01
-3.914166235937499096e+03 -7.020190091075754202e-01 -7.181186903870756533e-01
-3.913123848124999768e+03 -7.159473802156910427e-01 -7.323343684402141562e-01
-3.912081460312499530e+03 -7.309123225714018179e-01 -7.475955117717133502e-01
-3.911039072500000202e+03 -7.469301625958356672e-01 -7.639365106573022812e-01
-3.909996684687499510e+03 -7.643373895739891122e-01 -7.817053184666072907e-01
-3.908954296874999727e+03 -7.835357437670864567e-01 -8.013083017925929363e-01
-3.907911909062499035e+03 -8.044764801805261989e-01 -8.226937404660137343e-01
-3.906869521249999707e+03 -8.272165528773012255e-01 -8.459227662757842214e-01
-3.905827133437499469e+03 -8.518384838259885905e-01 -8.710931061426440136e-01
-3.904784745625000141e+03 -8.788541714258196746e-01 -8.987248048216116558e-01
-3.903742357812499449e+03 -9.086849597135318035e-01 -9.292285476569702718e-01
-3.902699969999999666e+03 -9.414079632274860998e-01 -9.626783680493882223e-01
-3.901657582187499429e+03 -9.766029317916073982e-01 -9.986485413439174508e-01
-3.900615194375000101e+03 -1.013742179584499414e+00 -1.036595895523735544e+00
-3.899572806562498954e+03 -1.052598074220664870e+00 -1.076270810294889468e+00
-3.898530418749999171e+03 -1.093052091213115418e+00 -1.117553448904019753e+00
-3.897488030937499843e+03 -1.134970504971587690e+00 -1.160307093617165330e+00
-3.896445643124999606e+03 -1.178117575729920263e+00 -1.204280431449954225e+00
-3.895403255312500278e+03 -1.222306199296555373e+00 -1.249259024598947443e+00
-3.894360867500000040e+03 -1.267359199577006157e+00 -1.295058611298819828e+00
-3.893318479687500258e+03 -1.312998768126747651e+00 -1.341417555448225940e+00
-3.892276091874999111e+03 -1.359474406210060549e+00 -1.388595435539767609e+00
-3.891233704062499783e+03 -1.406763639890580730e+00 -1.436554400835130085e+00
-3.890191316249999545e+03 -1.454759924532875059e+00 -1.485178676611038862e+00
-3.889148928437500217e+03 -1.503438500071659911e+00 -1.534457926458927091e+00
-3.888106540624999070e+03 -1.552625454967618612e+00 -1.584225087132788090e+00
-3.887064152812499742e+03 -1.602415280916204221e+00 -1.634584750483293991e+00
-3.886021764999999505e+03 -1.652723339511106504e+00 -1.685466433279575682e+00
-3.884979377187500177e+03 -1.703293749014139102e+00 -1.736624617356740785e+00
-3.883936989374999939e+03 -1.755091203646484077e+00 -1.789103157890469697e+00
-3.882894601562499702e+03 -1.809084434573882794e+00 -1.843935862823455896e+00
-3.881852213749999009e+03 -1.865590896267381726e+00 -1.901449844678380519e+00
-3.880809825937499681e+03 -1.924666276335263104e+00 -1.961681763898936559e+00
-3.879767438124999444e+03 -1.987033062357866031e+00 -2.025326745910550397e+00
-3.878725050312500116e+03 -2.053378419240202479e+00 -2.093058220303669614e+00
-3.877682662499999424e+03 -2.123654686527423063e+00 -2.164843798786213025e+00
-3.876640274687500096e+03 -2.198687920829622833e+00 -2.241548671510095403e+00
-3.875597886874998949e+03 -2.279228867570229244e+00 -2.323934540914587288e+00
-3.874555499062499621e+03 -2.364669114584126763e+00 -2.411387704770867835e+00
-3.873513111249999838e+03 -2.454568492039638450e+00 -2.503481178078605485e+00
-3.872470723437499601e+03 -2.549869013124208106e+00 -2.601147531311537087e+00
-3.871428335624999818e+03 -2.651153214654020651e+00 -2.704957653512924054e+00
-3.870385947812500035e+03 -2.758526836755300415e+00 -2.815002602384068631e+00
-3.869343559999999798e+03 -2.872394105275415388e+00 -2.931695482528767993e+00
-3.868301172187500015e+03 -2.992859801684711218e+00 -3.055126585655875804e+00
-3.867258784374999323e+03 -3.118805148657679993e+00 -3.184157855546290605e+00
-3.866216396562499540e+03 -3.249801996632645018e+00 -3.318311517419248791e+00
-3.865174008749999302e+03 -3.385633938733395354e+00 -3.457344805378486985e+00
-3.864131620937499520e+03 -3.526807268837837128e+00 -3.601767401638312993e+00
-3.863089233124999737e+03 -3.673166295021776939e+00 -3.751435331755159641e+00
-3.862046845312499499e+03 -3.824206723930243079e+00 -3.905836810006542148e+00
-3.861004457499998807e+03 -3.980264928391454404e+00 -4.065288664424200782e+00
-3.859962069687499479e+03 -4.141147839555355148e+00 -4.229600463410471356e+00
-3.858919681874999242e+03 -4.306878414835909830e+00 -4.398785969870682599e+00
-3.857877294062499459e+03 -4.478026637448503600e+00 -4.573457031493928682e+00
-3.856834906249999676e+03 -4.655542284151104937e+00 -4.754622234008414772e+00
-3.855792518437499439e+03 -4.840829522859259271e+00 -4.943710416999667956e+00
-3.854750130624999656e+03 -5.033205949470714202e+00 -5.140037578871654134e+00
-3.853707742812500328e+03 -5.232026909914852197e+00 -5.343008365260757841e+00
-3.852665354999999636e+03 -5.437003787517765474e+00 -5.552390684901668649e+00
-3.851622967187498944e+03 -5.648878066172804857e+00 -5.768891125916792539e+00
-3.850580579374999616e+03 -5.865923037641642246e+00 -5.990685797472874441e+00
-3.849538191562499833e+03 -6.086442236480286816e+00 -6.216053175896489869e+00
-3.848495803749999595e+03 -6.309106694302404783e+00 -6.443728584221558364e+00
-3.847453415937500267e+03 -6.534408032579183789e+00 -6.674213495438886312e+00
-3.846411028124999575e+03 -6.761103202963742120e+00 -6.906209328338394293e+00
-3.845368640312499792e+03 -6.988094017190023877e+00 -7.138629212951720149e+00
-3.844326252500000010e+03 -7.215577591722836637e+00 -7.371707426059117552e+00
-3.843283864687499772e+03 -7.443775051161218848e+00 -7.605643408973592479e+00
-3.842241476874999989e+03 -7.672180130801142361e+00 -7.839878582408498886e+00
-3.841199089062499297e+03 -7.900458527455483271e+00 -8.074008073712350964e+00
-3.840156701249999514e+03 -8.128551124952766216e+00 -8.307950368390804030e+00
-3.839114313437499732e+03 -8.357371928679125261e+00 -8.542512574958726290e+00
-3.838071925624999949e+03 -8.586854744561144059e+00 -8.777622280392609611e+00
-3.837029537812500166e+03 -8.817365816942363210e+00 -9.013656489024969076e+00
-3.835987149999999019e+03 -9.049033238595241002e+00 -9.250732091574493055e+00
-3.834944762187499236e+03 -9.280280414754573215e+00 -9.487162734269455555e+00
-3.833902374374999454e+03 -9.509301326509136842e+00 -9.721068758589048286e+00
-3.832859986562499671e+03 -9.735863885661380834e+00 -9.952250073269430786e+00
-3.831817598749999888e+03 -9.961799601668438697e+00 -1.018253463433333472e+01
-3.830775210937499196e+03 -1.018631012004559899e+01 -1.041106055758547022e+01
-3.829732823124999413e+03 -1.040764797838895461e+01 -1.063615647324204083e+01
-3.828690435312499631e+03 -1.062397648234721359e+01 -1.085603466469403067e+01
-3.827648047500000303e+03 -1.083503370838668722e+01 -1.107049837240266221e+01
-3.826605659687499610e+03 -1.103858040720901634e+01 -1.127730692413907398e+01
-3.825563271874999828e+03 -1.123236412784951632e+01 -1.147421875158160987e+01
-3.824520884062499135e+03 -1.141683571011761522e+01 -1.166169871283229398e+01
-3.823478496249999807e+03 -1.159300029544167110e+01 -1.184079953552147479e+01
-3.822436108437499570e+03 -1.176365951175462854e+01 -1.201441497417170545e+01
-3.821393720625000242e+03 -1.192969932093144436e+01 -1.218341554732741194e+01
-3.820351332812498640e+03 -1.209148782230109020e+01 -1.234811970893894006e+01
-3.819308944999999312e+03 -1.224857340586856225e+01 -1.250813914574539432e+01
-3.818266557187499075e+03 -1.240100713388911657e+01 -1.266349449922968340e+01
-3.817224169374999747e+03 -1.255328797901520232e+01 -1.281866111198708325e+01
-3.816181781562499509e+03 -1.270591040476256417e+01 -1.297419685044855342e+01
-3.815139393749999726e+03 -1.285744412460367769e+01 -1.312865063817485556e+01
-3.814097005937499489e+03 -1.300624099600704220e+01 -1.328037605722782644e+01
-3.813054618125000161e+03 -1.315084144925568488e+01 -1.342785948153828635e+01
-3.812012230312499014e+03 -1.329028211476341781e+01 -1.357009075983856938e+01
-3.810969842499999686e+03 -1.342418392679915939e+01 -1.370659518172272406e+01
-3.809927454687499448e+03 -1.355106901195044777e+01 -1.383582608182403106e+01
-3.808885066874999666e+03 -1.367048671733054732e+01 -1.395732056547793043e+01
-3.807842679062498974e+03 -1.378261360333299024e+01 -1.407125250261988825e+01
-3.806800291249999646e+03 -1.388827755484587811e+01 -1.417847396904626933e+01
-3.805757903437499408e+03 -1.398750030077449935e+01 -1.427901760904118689e+01
-3.804715515624999171e+03 -1.407887658304710676e+01 -1.437156989108668448e+01
-3.803673127812499843e+03 -1.416447838167239048e+01 -1.445832082530119322e+01
-3.802630739999999605e+03 -1.424495417245108442e+01 -1.453992408591692254e+01
-3.801588352187499368e+03 -1.431960272574433368e+01 -1.461571403698033578e+01
-3.800545964374999585e+03 -1.438757944986702775e+01 -1.468496214552327217e+01
-3.799503576562499802e+03 -1.444992573298472571e+01 -1.474888729514933239e+01
-3.798461188749999565e+03 -1.450793310112064205e+01 -1.480888072433830516e+01
-3.797418800937500237e+03 -1.456241521613634227e+01 -1.486573088706587242e+01
-3.796376413124999999e+03 -1.461445289004980275e+01 -1.492048963374488935e+01
-3.795334025312499307e+03 -1.466085352078502169e+01 -1.496988981429151622e+01
-3.794291637499999069e+03 -1.469814972486034499e+01 -1.501030629352147017e+01
-3.793249249687499741e+03 -1.472810305279691789e+01 -1.504347945770968487e+01
-3.792206861874999504e+03 -1.475231069916618765e+01 -1.507103694921053716e+01
-3.791164474062500176e+03 -1.477560897080311619e+01 -1.509781858274778799e+01
-3.790122086249999938e+03 -1.479919679060601112e+01 -1.512497989076350535e+01
-3.789079698437499701e+03 -1.482267226966280482e+01 -1.515215556339697400e+01
-3.788037310624999009e+03 -1.484694403966988929e+01 -1.518026103679542338e+01
-3.786994922812499681e+03 -1.487268114659444329e+01 -1.520968186051817028e+01
-3.785952534999999443e+03 -1.490123118632865307e+01 -1.524158378585551965e+01
-3.784910147187500115e+03 -1.493440553452054331e+01 -1.527757669468507196e+01
-3.783867759374999423e+03 -1.497473248011192659e+01 -1.532009996946724506e+01
-3.782825371562499640e+03 -1.502532883970522271e+01 -1.537222803583815889e+01
-3.781782983749999858e+03 -1.508581281307635535e+01 -1.543360295914032321e+01
-3.780740595937500075e+03 -1.515301809908349995e+01 -1.550109773693835180e+01
-3.779698208124999837e+03 -1.522252476444604596e+01 -1.557024579992489421e+01
-3.778655820312500055e+03 -1.529171453994069196e+01 -1.563849325809067992e+01
-3.777613432499999362e+03 -1.535957180869704430e+01 -1.570482431088491637e+01
-3.776571044687499580e+03 -1.542441716000361218e+01 -1.576763785124028239e+01
-3.775528656874999797e+03 -1.548185712078189979e+01 -1.582267774081102729e+01
-3.774486269062500014e+03 -1.552781407155577220e+01 -1.586587323019352169e+01
-3.773443881250000231e+03 -1.556542053795750924e+01 -1.590043141660157389e+01
-3.772401493437499084e+03 -1.559713253169207015e+01 -1.592879606786953595e+01
-3.771359105624999302e+03 -1.562299911801122043e+01 -1.595125065475326132e+01
-3.770316717812499519e+03 -1.564154863912004068e+01 -1.596653187856743727e+01
-3.769274329999999736e+03 -1.565370087801685628e+01 -1.597557341475414106e+01
-3.768231942187499953e+03 -1.566081258249794850e+01 -1.597969179483094493e+01
-3.767189554374999261e+03 -1.566527253559365818e+01 -1.598148852002272413e+01
-3.766147166562499478e+03 -1.566853001140181334e+01 -1.598268305416312174e+01
-3.765104778749999696e+03 -1.567586167226869698e+01 -1.598884211311888848e+01
-3.764062390937499913e+03 -1.569126516991750364e+01 -1.600385115898667365e+01
-3.763020003124999675e+03 -1.571939133883028283e+01 -1.603262763242142341e+01
-3.761977615312498983e+03 -1.576189171302464231e+01 -1.607690695762537203e+01
-3.760935227499999201e+03 -1.581853658100132876e+01 -1.613636261708813180e+01
-3.759892839687499418e+03 -1.588366512479462322e+01 -1.620513904731155108e+01
-3.758850451874999635e+03 -1.595337749210944445e+01 -1.627914602656382925e+01
-3.757808064062500307e+03 -1.602558893852013711e+01 -1.635613235007193467e+01
-3.756765676250000070e+03 -1.609580215029797046e+01 -1.643132464519741376e+01
-3.755723288437499377e+03 -1.616046471084795755e+01 -1.650112275558973707e+01
-3.754680900624999140e+03 -1.621530374510719952e+01 -1.656108846033551885e+01
-3.753638512812499812e+03 -1.626124763311776888e+01 -1.661208088460849197e+01
-3.752596124999999574e+03 -1.630274327364063680e+01 -1.665840092431399810e+01
-3.751553737187499792e+03 -1.633941371612946369e+01 -1.669946956308107033e+01
-3.750511349375000009e+03 -1.636734460478908915e+01 -1.673115642351125842e+01
-3.749468961562499771e+03 -1.638345853822472620e+01 -1.675033767781806660e+01
-3.748426573749999079e+03 -1.638495306510519001e+01 -1.675425303714113312e+01
-3.747384185937499751e+03 -1.637247234290826015e+01 -1.674345978005730373e+01
-3.746341798124999514e+03 -1.634783554723038534e+01 -1.671968036825751014e+01
-3.745299410312499731e+03 -1.631800649968766592e+01 -1.668996423192936618e+01
-3.744257022499999948e+03 -1.628393691104363938e+01 -1.665536568746197332e+01
-3.743214634687499711e+03 -1.624428460289439613e+01 -1.661461645295961986e+01
-3.742172246874999928e+03 -1.619865830186084921e+01 -1.656734798660443175e+01
-3.741129859062499690e+03 -1.615146489803783325e+01 -1.651815923524614149e+01
-3.740087471249999908e+03 -1.610356554360035730e+01 -1.646800949805045278e+01
-3.739045083437499216e+03 -1.605379304898943005e+01 -1.641567057578085098e+01
-3.738002695624999433e+03 -1.600577624670428278e+01 -1.636479458259194786e+01
-3.736960307812499650e+03 -1.596292833700478120e+01 -1.631891112247756581e+01
-3.735917919999999867e+03 -1.592535597297053940e+01 -1.627815549055845779e+01
-3.734875532187499630e+03 -1.589370936821656599e+01 -1.624330694844802991e+01
-3.733833144375000302e+03 -1.586804573863423151e+01 -1.621446719630922573e+01
-3.732790756562500064e+03 -1.584821335790446639e+01 -1.619154634332910447e+01
-3.731748368750000736e+03 -1.583488415804842298e+01 -1.617525540304990983e+01
-3.730705980937499135e+03 -1.582699128814565093e+01 -1.616453902088828087e+01
-3.729663593124999807e+03 -1.582402913697434776e+01 -1.615900064342951481e+01
-3.728621205312499569e+03 -1.582800139394217176e+01 -1.616064139286213930e+01
-3.727578817500000241e+03 -1.584138499760849150e+01 -1.617206766751433022e+01
-3.726536429687499549e+03 -1.586163522048871855e+01 -1.619083130336823473e+01
-3.725494041874999766e+03 -1.588579340991812572e+01 -1.621390931543570346e+01
-3.724451654062499074e+03 -1.591497168403449969e+01 -1.624222910660628827e+01
-3.723409266249999746e+03 -1.594696503676058086e+01 -1.627323247508756054e+01
-3.722366878437499508e+03 -1.597552010210891815e+01 -1.630059685503925238e+01
-3.721324490625000180e+03 -1.599780474596511404e+01 -1.632159775929143564e+01
-3.720282102812499033e+03 -1.601106373815658657e+01 -1.633331065958257966e+01
-3.719239714999999705e+03 -1.601455802221911640e+01 -1.633483728574521621e+01
-3.718197327187499468e+03 -1.601157695045371554e+01 -1.632953166035391490e+01
-3.717154939375000140e+03 -1.600801017644102231e+01 -1.632338116195636246e+01
-3.716112551562498993e+03 -1.600579391689623066e+01 -1.631845439727743852e+01
-3.715070163749999210e+03 -1.600504104686200790e+01 -1.631495529541812317e+01
-3.714027775937498973e+03 -1.600709176127949007e+01 -1.631419021333276831e+01
-3.712985388124999645e+03 -1.601401815603017553e+01 -1.631829822201935798e+01
-3.711943000312499862e+03 -1.602565638423436312e+01 -1.632724544394921296e+01
-3.710900612500000079e+03 -1.604422844274074933e+01 -1.634334654203812320e+01
-3.709858224687500297e+03 -1.607013235833007059e+01 -1.636719366915201235e+01
-3.708815836874999604e+03 -1.610455515859784370e+01 -1.640020235259731507e+01
-3.707773449062499367e+03 -1.615472472827783790e+01 -1.644998724636458931e+01
-3.706731061249999584e+03 -1.622174492679647173e+01 -1.651754156917096950e+01
-3.705688673437499801e+03 -1.630401449285654536e+01 -1.660107211249760439e+01
-3.704646285624999109e+03 -1.639992086412809869e+01 -1.669892055357244942e+01
-3.703603897812499781e+03 -1.650236689074203511e+01 -1.680383215121262452e+01
-3.702561509999999544e+03 -1.660598366192690278e+01 -1.691046284815586276e+01
-3.701519122187499761e+03 -1.670849449643229079e+01 -1.701652320754676850e+01
-3.700476734374999978e+03 -1.681138798619216601e+01 -1.712351202125431016e+01
-3.699434346562499741e+03 -1.691043038845974067e+01 -1.722713652331911049e+01
-3.698391958749999048e+03 -1.699883896530288396e+01 -1.732032611750108586e+01
-3.697349570937499720e+03 -1.707410608167630528e+01 -1.740063809096996650e+01
-3.696307183124999483e+03 -1.713383777029171995e+01 -1.746574997504587046e+01
-3.695264795312499700e+03 -1.717929975999372161e+01 -1.751694535905712513e+01
-3.694222407499999463e+03 -1.721417032036721650e+01 -1.755788360217487565e+01
-3.693180019687500135e+03 -1.724741617114298720e+01 -1.759773556203982636e+01
-3.692137631874998988e+03 -1.728089695569292772e+01 -1.763815031376802978e+01
-3.691095244062499660e+03 -1.731313050701157508e+01 -1.767751432107472098e+01
-3.690052856249999422e+03 -1.734282246463392951e+01 -1.771449020398018348e+01
-3.689010468437499640e+03 -1.737132259504075193e+01 -1.775049498865523034e+01
-3.687968080624999857e+03 -1.740028283441472112e+01 -1.778739422689170269e+01
-3.686925692812500074e+03 -1.742966946243761583e+01 -1.782511226707956098e+01
-3.685883304999999837e+03 -1.745735429071041267e+01 -1.786135467353213002e+01
-3.684840917187500054e+03 -1.748115333464043530e+01 -1.789379264276551851e+01
-3.683798529374999362e+03 -1.750108456894311004e+01 -1.792221291164567276e+01
-3.682756141562499579e+03 -1.751455458964685263e+01 -1.794373273727656226e+01
-3.681713753749999341e+03 -1.751407610594935704e+01 -1.795068888468278701e+01
-3.680671365937499559e+03 -1.749734227939759279e+01 -1.794075904442168223e+01
-3.679628978124999776e+03 -1.746752324251162136e+01 -1.791710606570636699e+01
-3.678586590312499538e+03 -1.742502926187962231e+01 -1.788014244221409044e+01
-3.677544202499999756e+03 -1.737261214847161028e+01 -1.783274585261627010e+01
-3.676501814687499973e+03 -1.730773012945858014e+01 -1.777220393511581875e+01
-3.675459426874999281e+03 -1.722912700167068323e+01 -1.769697877874401470e+01
-3.674417039062499498e+03 -1.713910021861235577e+01 -1.760921993357694859e+01
-3.673374651249999260e+03 -1.703912854037923807e+01 -1.751021596294284066e+01
-3.672332263437499478e+03 -1.693064369095204924e+01 -1.740141315227434049e+01
-3.671289875624999695e+03 -1.681588976113434342e+01 -1.728515665253873124e+01
-3.670247487812499912e+03 -1.670105264603691353e+01 -1.716778200374079688e+01
-3.669205099999999675e+03 -1.658773211856476237e+01 -1.705090920964358503e+01
-3.668162712187498983e+03 -1.647966694272759014e+01 -1.693821569127216264e+01
-3.667120324374999200e+03 -1.637866974199088332e+01 -1.683161480774418095e+01
-3.666077936562499872e+03 -1.628257017839142407e+01 -1.672886217006552911e+01
-3.665035548749999634e+03 -1.618379256577137681e+01 -1.662210889572108741e+01
-3.663993160937500306e+03 -1.608105792179822302e+01 -1.651034249087060957e+01
-3.662950773124999159e+03 -1.597646249769605831e+01 -1.639603308365169809e+01
-3.661908385312499831e+03 -1.587319153355773160e+01 -1.628273011573523732e+01
-3.660865997499999139e+03 -1.577049526187015260e+01 -1.616985152149763039e+01
-3.659823609687499811e+03 -1.566863216055256558e+01 -1.605792171675216906e+01
-3.658781221874999119e+03 -1.556987599189339733e+01 -1.594939586144103671e+01
-3.657738834062499336e+03 -1.547695435635250050e+01 -1.584719467165732532e+01
-3.656696446249999553e+03 -1.539269920879343800e+01 -1.575455385383500229e+01
-3.655654058437499771e+03 -1.532116449267326175e+01 -1.567591179226925213e+01
-3.654611670624999533e+03 -1.526546363919634430e+01 -1.561454195904238240e+01
-3.653569282812500205e+03 -1.522294555177942321e+01 -1.556787857725048596e+01
-3.652526894999999968e+03 -1.518991249138780830e+01 -1.553225179048317628e+01
-3.651484507187499275e+03 -1.515748179178628696e+01 -1.549847185210487943e+01
-3.650442119374999493e+03 -1.511556188331740458e+01 -1.545613012438946932e+01
-3.649399731562499710e+03 -1.506265896922219660e+01 -1.540374490586344436e+01
-3.648357343749999472e+03 -1.499912387674348047e+01 -1.534163251598538835e+01
-3.647314955937500145e+03 -1.492510572100608002e+01 -1.526986034633124234e+01
-3.646272568124999452e+03 -1.483407432881007537e+01 -1.518151979810145491e+01
-3.645230180312499670e+03 -1.472351689899409877e+01 -1.507370859030668164e+01
-3.644187792500000342e+03 -1.459311515256660030e+01 -1.494586738799532810e+01
-3.643145404687499649e+03 -1.444702786057469979e+01 -1.480198837059436201e+01
-3.642103016874999867e+03 -1.428969743569576423e+01 -1.464649658589937253e+01
-3.641060629062499174e+03 -1.412480169325526269e+01 -1.448323742500634026e+01
-3.640018241249999846e+03 -1.396018232908716605e+01 -1.432029853274301345e+01
-3.638975853437499609e+03 -1.380220690233215386e+01 -1.416405552668302015e+01
-3.637933465625000281e+03 -1.365460430153102678e+01 -1.401810877902627439e+01
-3.636891077812500043e+03 -1.351666536591952017e+01 -1.388149130450344337e+01
-3.635848689999999351e+03 -1.339167811387764218e+01 -1.375709445826503519e+01
-3.634806302187499114e+03 -1.328211130972302456e+01 -1.364724327265455273e+01
-3.633763914374999786e+03 -1.318964936750504080e+01 -1.355385654433376530e+01
-3.632721526562499548e+03 -1.311657258473617205e+01 -1.347951524156890990e+01
-3.631679138750000220e+03 -1.306336181553907139e+01 -1.342481447540043860e+01
-3.630636750937499528e+03 -1.303144723995608167e+01 -1.339128846810908513e+01
-3.629594363125000200e+03 -1.301994343179658564e+01 -1.337803002176192813e+01
-3.628551975312499508e+03 -1.302356702352540907e+01 -1.337978838712818686e+01
-3.627509587500000180e+03 -1.303695282596119043e+01 -1.339117491812886662e+01
-3.626467199687499487e+03 -1.305658803268225121e+01 -1.340879777411945284e+01
-3.625424811874999705e+03 -1.307940815859461736e+01 -1.342983616513797962e+01
-3.624382424062499013e+03 -1.310351618757135839e+01 -1.345242606279795794e+01
-3.623340036249999685e+03 -1.313020396280460211e+01 -1.347794144244183023e+01
-3.622297648437499447e+03 -1.316645806622500459e+01 -1.351368544850168085e+01
-3.621255260625000119e+03 -1.321407819329531286e+01 -1.356150197917663647e+01
-3.620212872812498972e+03 -1.326820004448157597e+01 -1.361639524793025302e+01
-3.619170484999999644e+03 -1.332688660052674301e+01 -1.367638553384621680e+01
-3.618128097187498952e+03 -1.338742054879667620e+01 -1.373859864515140217e+01
-3.617085709374999624e+03 -1.344793911827126820e+01 -1.380106379411795636e+01
-3.616043321562499841e+03 -1.350307269552370570e+01 -1.385836198386255980e+01
-3.615000933749999604e+03 -1.354476844554563542e+01 -1.390212287418011350e+01
-3.613958545937499821e+03 -1.356732320534471903e+01 -1.392632917598959352e+01
-3.612916158125000038e+03 -1.356661767264327523e+01 -1.392649164747573920e+01
-3.611873770312499346e+03 -1.354335912618262405e+01 -1.390323824289533761e+01
-3.610831382499999563e+03 -1.349861500724316521e+01 -1.385748523179403335e+01
-3.609788994687499326e+03 -1.343541844799231022e+01 -1.379235186319358064e+01
-3.608746606874999543e+03 -1.335988997417193325e+01 -1.371422137181624556e+01
-3.607704219062499760e+03 -1.327521579169319210e+01 -1.362632923379212535e+01
-3.606661831249999977e+03 -1.319013146105785417e+01 -1.353747097647628195e+01
-3.605619443437499740e+03 -1.311282020025888073e+01 -1.345607124767124674e+01
-3.604577055624999048e+03 -1.304503904248602453e+01 -1.338395026210931071e+01
-3.603534667812499720e+03 -1.298741722407807053e+01 -1.332190817918180414e+01
-3.602492279999999482e+03 -1.294128254638813402e+01 -1.327133934705542551e+01
-3.601449892187499245e+03 -1.290774612968914425e+01 -1.323333996760447739e+01
-3.600407504374999462e+03 -1.288328953597682869e+01 -1.320438450389371532e+01
-3.599365116562499679e+03 -1.286554301478503781e+01 -1.318214384684738860e+01
-3.598322728749999442e+03 -1.285092662763971028e+01 -1.316306048976469079e+01
-3.597280340937500114e+03 -1.283673441115966618e+01 -1.314439022124922296e+01
-3.596237953125000331e+03 -1.282510893464446866e+01 -1.312837903014844976e+01
-3.595195565312499184e+03 -1.281585371909351068e+01 -1.311481876027000304e+01
-3.594153177499999401e+03 -1.280966476301656698e+01 -1.310447196991511554e+01
-3.593110789687499619e+03 -1.280133853809692646e+01 -1.309223178605852489e+01
-3.592068401874999836e+03 -1.279125890820185063e+01 -1.307859824247790570e+01
-3.591026014062500053e+03 -1.277682471856769730e+01 -1.306088182114510587e+01
-3.589983626250000270e+03 -1.275714160300388222e+01 -1.303808998713561706e+01
-3.588941238437499578e+03 -1.273169398783368145e+01 -1.300979968827383182e+01
-3.587898850624999341e+03 -1.269909568859677229e+01 -1.297468076899378531e+01
-3.586856462812499558e+03 -1.265989745927390686e+01 -1.293327601581098030e+01
-3.585814074999999775e+03 -1.261418812284986046e+01 -1.288557336768555395e+01
-3.584771687187499992e+03 -1.256225824196882002e+01 -1.283185936393733684e+01
-3.583729299374999300e+03 -1.250011193478628613e+01 -1.276801294464400982e+01
-3.582686911562499517e+03 -1.242528319469901632e+01 -1.269146741141750034e+01
-3.581644523749999735e+03 -1.233797670927082279e+01 -1.260245291470441309e+01
-3.580602135937499952e+03 -1.223646445926181059e+01 -1.249922998587601519e+01
-3.579559748124999714e+03 -1.211526645598751095e+01 -1.237610927269684247e+01
-3.578517360312499022e+03 -1.197337121553120909e+01 -1.223196073502617942e+01
-3.577474972499999240e+03 -1.181368826256741400e+01 -1.206963265355122950e+01
-3.576432584687499457e+03 -1.163911651951302773e+01 -1.189204926735060930e+01
-3.575390196874999674e+03 -1.145320910606281828e+01 -1.170283685408045571e+01
-3.574347809062500346e+03 -1.125529951166510045e+01 -1.150120734028714686e+01
-3.573305421249998744e+03 -1.104944603107892576e+01 -1.129121613920484002e+01
-3.572263033437500326e+03 -1.084080919370554597e+01 -1.107813633234946593e+01
-3.571220645624999179e+03 -1.063327275459435484e+01 -1.086596479370521884e+01
-3.570178257812499851e+03 -1.042859345066871235e+01 -1.065654556211358539e+01
-3.569135869999999613e+03 -1.022851315460537869e+01 -1.045169331740930296e+01
-3.568093482187499831e+03 -1.003630754141257952e+01 -1.025478185597977365e+01
-3.567051094374999138e+03 -9.853372698176547928e+00 -1.006727412612094241e+01
-3.566008706562499810e+03 -9.680668027398786180e+00 -9.890145142115482457e+00
-3.564966318749999573e+03 -9.519004279913975353e+00 -9.724373322691866051e+00
-3.563923930937500245e+03 -9.364577675484534680e+00 -9.566167017768920644e+00
-3.562881543124999098e+03 -9.214575712514335493e+00 -9.412592686755978377e+00
-3.561839155312499770e+03 -9.068763848845485143e+00 -9.263368605542574130e+00
-3.560796767499999078e+03 -8.928298454262145967e+00 -9.119630091364099300e+00
-3.559754379687499750e+03 -8.794376048836834769e+00 -8.982659827117840834e+00
-3.558711991874999512e+03 -8.668927710690702781e+00 -8.854478210088611689e+00
-3.557669604062499729e+03 -8.554517050300542991e+00 -8.737741985011604484e+00
-3.556627216249999947e+03 -8.453839711302777005e+00 -8.635124558121123783e+00
-3.555584828437499255e+03 -8.367837757635422591e+00 -8.547525867320910464e+00
-3.554542440624999017e+03 -8.295468622447561557e+00 -8.473845550945247496e+00
-3.553500052812499689e+03 -8.234147052581608506e+00 -8.411579634174916720e+00
-3.552457664999999452e+03 -8.182001978020242206e+00 -8.358943271687245158e+00
-3.551415277187499669e+03 -8.137598146270221378e+00 -8.314543492775637645e+00
-3.550372889375000341e+03 -8.097570039108141771e+00 -8.274909338081478438e+00
-3.549330501562500103e+03 -8.058243718225016394e+00 -8.236214043007230146e+00
-3.548288113749999411e+03 -8.019275368610857768e+00 -8.198135022380158787e+00
-3.547245725937499174e+03 -7.976798670979264649e+00 -8.156678411621530955e+00
-3.546203338124999846e+03 -7.928063125058744554e+00 -8.108876665738600664e+00
-3.545160950312499608e+03 -7.872730196422625504e+00 -8.054346936688192571e+00
-3.544118562500000280e+03 -7.810102981310165227e+00 -7.992367379966275998e+00
-3.543076174687500043e+03 -7.740012983629145360e+00 -7.922768580850881648e+00
-3.542033786874999805e+03 -7.664543077951495142e+00 -7.847657620054536487e+00
-3.540991399062499568e+03 -7.586876129211586495e+00 -7.770254860563335697e+00
-3.539949011250000240e+03 -7.506514828330117517e+00 -7.689993030315998901e+00
-3.538906623437499547e+03 -7.422332079257076387e+00 -7.605627689106748690e+00
-3.537864235625000219e+03 -7.334040176275848033e+00 -7.516828370711689189e+00
-3.536821847812499072e+03 -7.243134558818281832e+00 -7.425027216785389683e+00
-3.535779459999999744e+03 -7.149271801631211787e+00 -7.329833973617480680e+00
-3.534737072187499507e+03 -7.051513108506500593e+00 -7.230340184620548172e+00
-3.533694684375000179e+03 -6.949595823397716643e+00 -7.126265407392081030e+00
-3.532652296562499942e+03 -6.844308809651530545e+00 -7.018428393087124739e+00
-3.531609908749999249e+03 -6.738074458780990206e+00 -6.909396805986260937e+00
-3.530567520937499012e+03 -6.632349164359022886e+00 -6.800736644322075364e+00
-3.529525133124999684e+03 -6.528729175887792557e+00 -6.694130922361622105e+00
-3.528482745312499446e+03 -6.428483767787398051e+00 -6.590873188043659070e+00
-3.527440357500000118e+03 -6.333075610957047630e+00 -6.492426989488521372e+00
-3.526397969687498971e+03 -6.244410502620274528e+00 -6.400782500400847397e+00
-3.525355581874999643e+03 -6.161606847464028647e+00 -6.315022314861954200e+00
-3.524313194062499406e+03 -6.083712139590809365e+00 -6.234228077383617617e+00
-3.523270806249999623e+03 -6.012159561656847728e+00 -6.159927506954923082e+00
-3.522228418437499840e+03 -5.944877198955803799e+00 -6.089973385576568532e+00
-3.521186030624999148e+03 -5.880458627482892275e+00 -6.022887496092667270e+00
-3.520143642812499365e+03 -5.819743947570529485e+00 -5.959528634711909412e+00
-3.519101254999999583e+03 -5.765345964799298173e+00 -5.902560942989456549e+00
-3.518058867187499800e+03 -5.717299095224918304e+00 -5.852034905759131433e+00
-3.517016479375000017e+03 -5.673489010011492972e+00 -5.805860168987784675e+00
-3.515974091562498870e+03 -5.633285099234329074e+00 -5.763407712159551721e+00
-3.514931703749999087e+03 -5.595757370452296264e+00 -5.723747711290376294e+00
-3.513889315937499305e+03 -5.559614902268665837e+00 -5.685654222745879061e+00
-3.512846928124999522e+03 -5.523746757720008560e+00 -5.648115235648671018e+00
-3.511804540312499739e+03 -5.487967414859215687e+00 -5.610959787629676399e+00
-3.510762152499999956e+03 -5.451541667333981600e+00 -5.573380341722026898e+00
-3.509719764687499264e+03 -5.414067579973170119e+00 -5.534936553209353072e+00
-3.508677376874999936e+03 -5.375533482258770590e+00 -5.495574524293038721e+00
-3.507634989062499244e+03 -5.337627956012534369e+00 -5.457025147835555146e+00
-3.506592601249999461e+03 -5.300576197556583935e+00 -5.419502068389036253e+00
-3.505550213437499679e+03 -5.263393044916224284e+00 -5.381958870886315083e+00
-3.504507825624999441e+03 -5.225763574157780589e+00 -5.344056391013894292e+00
-3.503465437812500113e+03 -5.186287573673030060e+00 -5.304372632339298121e+00
-3.502423049999999876e+03 -5.144443750208572474e+00 -5.262305872590016698e+00
-3.501380662187499638e+03 -5.099853579350252630e+00 -5.217386627851670511e+00
-3.500338274375000310e+03 -5.053104988341091897e+00 -5.170130463416032995e+00
-3.499295886562499618e+03 -5.001532259213083087e+00 -5.117797934618274702e+00
-3.498253498749999380e+03 -4.944121265107015439e+00 -5.059291111220697523e+00
-3.497211110937500052e+03 -4.882345806626060103e+00 -4.996084234779742950e+00
-3.496168723124999815e+03 -4.817579703167893079e+00 -4.929571848428500935e+00
-3.495126335312499577e+03 -4.749880331905067088e+00 -4.859814745745024922e+00
-3.494083947499999795e+03 -4.679438047107624676e+00 -4.787043014086751924e+00
-3.493041559687500012e+03 -4.607706253481296699e+00 -4.712761248956339521e+00
-3.491999171874999320e+03 -4.536115116505070155e+00 -4.638397542493192915e+00
-3.490956784062499537e+03 -4.466813228279210790e+00 -4.566147381977346598e+00
-3.489914396249999754e+03 -4.401775157339088196e+00 -4.498018544490004267e+00
-3.488872008437499517e+03 -4.340834155764176749e+00 -4.433914528239531805e+00
-3.487829620624999734e+03 -4.284140858320038880e+00 -4.373994687287527050e+00
-3.486787232812499951e+03 -4.231957969718580514e+00 -4.318522204016604249e+00
-3.485744845000000169e+03 -4.184137702850772911e+00 -4.267400712869238610e+00
-3.484702457187500386e+03 -4.139923716627407657e+00 -4.219918008525390896e+00
-3.483660069374999239e+03 -4.097071706671859381e+00 -4.173797486732741646e+00
-3.482617681562499456e+03 -4.054387673471276266e+00 -4.127861336543110937e+00
-3.481575293749999673e+03 -4.011980022586479677e+00 -4.082264175890215618e+00
-3.480532905937500345e+03 -3.969323038142943183e+00 -4.036487415698568171e+00
-3.479490518124999653e+03 -3.926816544088389982e+00 -3.991008273506138515e+00
-3.478448130312499870e+03 -3.884995379927798087e+00 -3.946437564816212884e+00
-3.477405742499999633e+03 -3.843803841002361388e+00 -3.902778047260759386e+00
-3.476363354687500305e+03 -3.803053649125282654e+00 -3.859896508725265463e+00
-3.475320966874999158e+03 -3.763356126704731519e+00 -3.818456461134224433e+00
-3.474278579062500285e+03 -3.725134698181335136e+00 -3.778911725144136646e+00
-3.473236191249999138e+03 -3.687905496258854221e+00 -3.740812826974541760e+00
-3.472193803437499810e+03 -3.651431755905841570e+00 -3.703907787052674205e+00
-3.471151415624999572e+03 -3.615478702474538508e+00 -3.667909312216958817e+00
-3.470109027812500244e+03 -3.579415767633792544e+00 -3.632125681966980491e+00
-3.469066640000000007e+03 -3.542757113650728318e+00 -3.596022755679095351e+00
-3.468024252187499314e+03 -3.504945847008835713e+00 -3.558984087726783319e+00
-3.466981864374999077e+03 -3.464782067882282490e+00 -3.519741400982650426e+00
-3.465939476562499749e+03 -3.422120500158486234e+00 -3.478099523427808482e+00
-3.464897088749999511e+03 -3.377868415430725246e+00 -3.434944190584699797e+00
-3.463854700937500183e+03 -3.331470177050470660e+00 -3.389673235890950931e+00
-3.462812313124999037e+03 -3.283226656565962021e+00 -3.342587428993066823e+00
-3.461769925312499709e+03 -3.234366840512390429e+00 -3.294892861695563280e+00
-3.460727537499999016e+03 -3.185731241830517924e+00 -3.247348893172989914e+00
-3.459685149687500143e+03 -3.138487489557150845e+00 -3.201074720420328479e+00
-3.458642761874999451e+03 -3.093581312752820445e+00 -3.157035375747329731e+00
-3.457600374062499213e+03 -3.050233087983484914e+00 -3.114456852204704695e+00
-3.456557986249998976e+03 -3.009541172434313516e+00 -3.074442220244486990e+00
-3.455515598437499648e+03 -2.972210203893004721e+00 -3.037716892746637143e+00
-3.454473210624999865e+03 -2.938614101289130254e+00 -3.004651662962098069e+00
-3.453430822812500082e+03 -2.908900973765203624e+00 -2.975386894758483614e+00
-3.452388435000000300e+03 -2.883628860301683083e+00 -2.950504232970969198e+00
-3.451346047187499153e+03 -2.862719168854594098e+00 -2.929930744446038293e+00
-3.450303659374999825e+03 -2.845343347837730352e+00 -2.912824872954207223e+00
-3.449261271562499587e+03 -2.830524082671390218e+00 -2.898212298077309956e+00
-3.448218883749999804e+03 -2.816667766889050295e+00 -2.884464808669972236e+00
-3.447176495937499567e+03 -2.803130533950736858e+00 -2.870898580383206333e+00
-3.446134108125000239e+03 -2.790186438400171109e+00 -2.857755146148935665e+00
-3.445091720312499547e+03 -2.776783791217347641e+00 -2.844014599788437625e+00
-3.444049332500000219e+03 -2.762017450007340891e+00 -2.828793572958350655e+00
-3.443006944687499526e+03 -2.745915783050946413e+00 -2.812129698093982721e+00
-3.441964556874999744e+03 -2.728882075321277689e+00 -2.794440284227569293e+00
-3.440922169062499052e+03 -2.711268656069697247e+00 -2.776101413238968973e+00
-3.439879781250000178e+03 -2.692435349402090949e+00 -2.756463039890848510e+00
-3.438837393437499486e+03 -2.671183503018855543e+00 -2.734288916659322055e+00
-3.437795005625000158e+03 -2.647672323281165863e+00 -2.709760033955393332e+00
-3.436752617812499011e+03 -2.622665634345368701e+00 -2.683676489124716014e+00
-3.435710229999999683e+03 -2.595622419764256339e+00 -2.655509447526551714e+00
-3.434667842187498991e+03 -2.566293310670459071e+00 -2.625026744742416707e+00
-3.433625454374999663e+03 -2.534772513824714579e+00 -2.592323202942864224e+00
-3.432583066562499880e+03 -2.500591537470463699e+00 -2.556921776416133607e+00
-3.431540678749999643e+03 -2.462822152239883433e+00 -2.517855277497485833e+00
-3.430498290937499860e+03 -2.421541149812879823e+00 -2.475209399497333429e+00
-3.429455903125000077e+03 -2.376914916289915247e+00 -2.429159262708244338e+00
-3.428413515312500294e+03 -2.329714452713318451e+00 -2.380497721019153357e+00
-3.427371127500000512e+03 -2.280765320662485607e+00 -2.330061905426265234e+00
-3.426328739687499365e+03 -2.230291808726378111e+00 -2.278086470195304525e+00
-3.425286351874999582e+03 -2.178462409271595845e+00 -2.224715584924340739e+00
-3.424243964062499799e+03 -2.125590558017627085e+00 -2.170267838295387719e+00
-3.423201576250000016e+03 -2.072509783116553983e+00 -2.115589853643025098e+00
-3.422159188437499779e+03 -2.020111391381607113e+00 -2.061605555052707039e+00
-3.421116800624999541e+03 -1.970176746581553617e+00 -2.010145286735151693e+00
-3.420074412812499304e+03 -1.923860409273000283e+00 -1.962395249669246056e+00
-3.419032024999999521e+03 -1.882348112172053112e+00 -1.919592200377961966e+00
-3.417989637187499284e+03 -1.846642743212872695e+00 -1.882777222364920400e+00
-3.416947249374999956e+03 -1.816318014006882420e+00 -1.851528360451324851e+00
-3.415904861562499264e+03 -1.790803283292970782e+00 -1.825234855060864803e+00
-3.414862473749999481e+03 -1.770302097592430179e+00 -1.804081863200346136e+00
-3.413820085937499698e+03 -1.754256245588291518e+00 -1.787493179736274751e+00
-3.412777698125000370e+03 -1.741939741362001470e+00 -1.774731142902518988e+00
-3.411735310312499223e+03 -1.733113523512874066e+00 -1.765546929512742169e+00
-3.410692922499998986e+03 -1.727606674442059287e+00 -1.759775368343050150e+00
-3.409650534687499203e+03 -1.725490947690965671e+00 -1.757478787111884877e+00
-3.408608146874999875e+03 -1.726024273738808512e+00 -1.757910398567882782e+00
-3.407565759062499637e+03 -1.728545152038492017e+00 -1.760405947380783376e+00
-3.406523371250000309e+03 -1.733223764918863763e+00 -1.765135710491911203e+00
-3.405480983437500072e+03 -1.739420158217582557e+00 -1.771454598827957749e+00
-3.404438595624999380e+03 -1.746091010047996717e+00 -1.778326649831222461e+00
-3.403396207812499142e+03 -1.752595537681031379e+00 -1.785093661688454514e+00
-3.402353819999999814e+03 -1.758912937456908798e+00 -1.791722780400740067e+00
-3.401311432187499577e+03 -1.765091692233254905e+00 -1.798241591994597988e+00
-3.400269044374999339e+03 -1.770822249661758718e+00 -1.804329007449174238e+00
-3.399226656562499556e+03 -1.775685866605778207e+00 -1.809560251882674553e+00
-3.398184268749999774e+03 -1.779543312539019873e+00 -1.813783112791228724e+00
-3.397141880937499991e+03 -1.782259079732441798e+00 -1.816863946085542914e+00
-3.396099493125000208e+03 -1.783734031695747513e+00 -1.818696654899570886e+00
-3.395057105312499061e+03 -1.783594152387917076e+00 -1.818888751689692551e+00
-3.394014717499999279e+03 -1.781519045261991785e+00 -1.817104947966597495e+00
-3.392972329687499496e+03 -1.777490970586466990e+00 -1.813306374819786182e+00
-3.391929941874999713e+03 -1.771130652273887218e+00 -1.807076002280670890e+00
-3.390887554062499930e+03 -1.762368450014999643e+00 -1.798326009279641369e+00
-3.389845166249999693e+03 -1.751548947280757051e+00 -1.787425272801157927e+00
-3.388802778437500365e+03 -1.738648484893606572e+00 -1.774363422991348083e+00
-3.387760390624999218e+03 -1.724792503320364823e+00 -1.760299496423202825e+00
-3.386718002812499890e+03 -1.711069550992208255e+00 -1.746337227728043784e+00
-3.385675614999999652e+03 -1.697716051251310310e+00 -1.732707264294468086e+00
-3.384633227187499870e+03 -1.685098911638894359e+00 -1.719768455271939445e+00
-3.383590839374999177e+03 -1.673864856964969228e+00 -1.708205812494768328e+00
-3.382548451562500304e+03 -1.664930191729097286e+00 -1.698980762287697344e+00
-3.381506063749999612e+03 -1.658907328128525593e+00 -1.692746993388216437e+00
-3.380463675937500284e+03 -1.655191791950840985e+00 -1.688902765275303475e+00
-3.379421288124999137e+03 -1.653348831531623819e+00 -1.687002920866272238e+00
-3.378378900312499809e+03 -1.652890041786711617e+00 -1.686539800341169792e+00
-3.377336512499999117e+03 -1.653467718793619312e+00 -1.687145551379941821e+00
-3.376294124687499789e+03 -1.654650617010854363e+00 -1.688383007885320142e+00
-3.375251736874999551e+03 -1.655730631379159989e+00 -1.689530775610848856e+00
-3.374209349062500223e+03 -1.656298964034843779e+00 -1.690172140793096744e+00
-3.373166961249998621e+03 -1.656178645320481646e+00 -1.690137305857511762e+00
-3.372124573437500203e+03 -1.655578505050393723e+00 -1.689628308347094654e+00
-3.371082185624999056e+03 -1.655025017153215483e+00 -1.689174835917635953e+00
-3.370039797812499728e+03 -1.654354218192754411e+00 -1.688605645089317431e+00
-3.368997409999999491e+03 -1.652794628095660023e+00 -1.687126203535378233e+00
-3.367955022187499708e+03 -1.649323592425154361e+00 -1.683683126883734227e+00
-3.366912634374999470e+03 -1.643168271455309304e+00 -1.677486594293093658e+00
-3.365870246562500142e+03 -1.634635818715819422e+00 -1.668829114307530670e+00
-3.364827858749999450e+03 -1.623995304774471293e+00 -1.657993071969607435e+00
-3.363785470937500122e+03 -1.610777358731865672e+00 -1.644507762866013412e+00
-3.362743083124998975e+03 -1.595288184231603124e+00 -1.628691810016926755e+00
-3.361700695312499647e+03 -1.578551908300474427e+00 -1.611562560073827255e+00
-3.360658307499999864e+03 -1.560950510291309934e+00 -1.593508394468016842e+00
-3.359615919687500082e+03 -1.542777057472326963e+00 -1.574840978578436301e+00
-3.358573531874999844e+03 -1.524463823642218330e+00 -1.556027934739262042e+00
-3.357531144062499607e+03 -1.506289742567233247e+00 -1.537351829530596570e+00
-3.356488756249999369e+03 -1.488590564544368000e+00 -1.519148187352410861e+00
-3.355446368437499586e+03 -1.471382494048923739e+00 -1.501419343931373218e+00
-3.354403980624999349e+03 -1.455017026974450900e+00 -1.484519577633664378e+00
-3.353361592812499566e+03 -1.439504747249759298e+00 -1.468459075282110504e+00
-3.352319204999999783e+03 -1.424423746135738522e+00 -1.452813566701390169e+00
-3.351276817187499546e+03 -1.409577836415490060e+00 -1.437382321233361182e+00
-3.350234429375000218e+03 -1.395130434394153296e+00 -1.422347138628527574e+00
-3.349192041562499981e+03 -1.381528916175249755e+00 -1.408189874437984823e+00
-3.348149653749999288e+03 -1.368751265424027252e+00 -1.394891670710986187e+00
-3.347107265937499051e+03 -1.356654858745983017e+00 -1.382303444079212129e+00
-3.346064878124999723e+03 -1.345080408464812693e+00 -1.370270753096127558e+00
-3.345022490312499485e+03 -1.333274548287325389e+00 -1.358023093961149286e+00
-3.343980102500000157e+03 -1.321126871595851515e+00 -1.345457151533860030e+00
-3.342937714687500375e+03 -1.308839271488856371e+00 -1.332802690222609776e+00
-3.341895326874999682e+03 -1.296510336185608736e+00 -1.320160504737805107e+00
-3.340852939062499900e+03 -1.283754899512605130e+00 -1.307119756085917794e+00
-3.339810551250000117e+03 -1.269916699874394039e+00 -1.293013117908390130e+00
-3.338768163437499879e+03 -1.254605945676871892e+00 -1.277417917545635051e+00
-3.337725775625000097e+03 -1.237629849070841281e+00 -1.260121358348313736e+00
-3.336683387812499404e+03 -1.218704548758169359e+00 -1.240832405812873906e+00
-3.335640999999999622e+03 -1.197989189288793499e+00 -1.219723759413313902e+00
-3.334598612187499839e+03 -1.175648315805121635e+00 -1.196973435653795770e+00
-3.333556224375000056e+03 -1.151658332368698190e+00 -1.172562577813602402e+00
-3.332513836562500273e+03 -1.126377514741851993e+00 -1.146860089063757471e+00
-3.331471448749999126e+03 -1.100390644910812288e+00 -1.120444414842965308e+00
-3.330429060937499344e+03 -1.074023950140315486e+00 -1.093623062279832414e+00
-3.329386673124999561e+03 -1.047089814582819356e+00 -1.066210147972191935e+00
-3.328344285312499778e+03 -1.019898773844330142e+00 -1.038530975529970313e+00
-3.327301897499999995e+03 -9.930684698273238853e-01 -1.011205793672597775e+00
-3.326259509687499758e+03 -9.673941459042625368e-01 -9.850493642113863357e-01
-3.325217121874999975e+03 -9.438184250106722573e-01 -9.610272094229040940e-01
-3.324174734062499283e+03 -9.232198932779617229e-01 -9.400346373274334200e-01
-3.323132346249999500e+03 -9.061065197325977039e-01 -9.225981888573508982e-01
-3.322089958437499718e+03 -8.927368040478199651e-01 -9.089859777741617908e-01
-3.321047570624999480e+03 -8.830201612175218040e-01 -8.991058574822007321e-01
-3.320005182812499243e+03 -8.762882279612734804e-01 -8.922924442622814922e-01
-3.318962794999999460e+03 -8.721295440049066094e-01 -8.881516077789474162e-01
-3.317920407187499677e+03 -8.705215205794567535e-01 -8.866674520573655238e-01
-3.316878019375000349e+03 -8.712457192065446998e-01 -8.876149227425533805e-01
-3.315835631562499657e+03 -8.738117376179029838e-01 -8.904756526293742258e-01
-3.314793243749999874e+03 -8.776500783219315371e-01 -8.946515804590511323e-01
-3.313750855937500091e+03 -8.823848553088855518e-01 -8.997449274550425313e-01
-3.312708468124999854e+03 -8.876756983200903006e-01 -9.054025882799526803e-01
-3.311666080312500071e+03 -8.932166412407758216e-01 -9.113125399980005481e-01
-3.310623692499999834e+03 -8.988236737654036190e-01 -9.172841034720474740e-01
-3.309581304687499596e+03 -9.041867270919501376e-01 -9.230082059596705912e-01
-3.308538916875000268e+03 -9.088481052500256840e-01 -9.280374605460818271e-01
-3.307496529062499576e+03 -9.124574251776307321e-01 -9.320149365285103071e-01
-3.306454141249999793e+03 -9.146895930502513261e-01 -9.346118654503727807e-01
-3.305411753437499556e+03 -9.151782701996467040e-01 -9.354548205731898491e-01
-3.304369365624999773e+03 -9.136494845910362317e-01 -9.342493730423910847e-01
-3.303326977812499536e+03 -9.099631033372118649e-01 -9.308389777554501032e-01
-3.302284590000000208e+03 -9.040059015407515552e-01 -9.251073824227163955e-01
-3.301242202187499515e+03 -8.957325203791285384e-01 -9.169957396842466357e-01
-3.300199814374999278e+03 -8.851493671570093147e-01 -9.065003513001367308e-01
-3.299157426562499495e+03 -8.724258732952642204e-01 -8.937961911423980554e-01
-3.298115038749999712e+03 -8.579945917565344748e-01 -8.793248723387748766e-01
-3.297072650937499930e+03 -8.422901499663507652e-01 -8.635242666463158745e-01
-3.296030263124999692e+03 -8.257051891626935314e-01 -8.468062116301108277e-01
-3.294987875312499000e+03 -8.086047569163891113e-01 -8.295513367315868747e-01
-3.293945487499999672e+03 -7.913474365459990389e-01 -8.121200773381168636e-01
-3.292903099687499889e+03 -7.741177413753684844e-01 -7.947041134895207470e-01
-3.291860711874999652e+03 -7.570965499810006216e-01 -7.774851869898772305e-01
-3.290818324062500324e+03 -7.405586373454794424e-01 -7.607380938996106678e-01
-3.289775936249999177e+03 -7.248483763003229496e-01 -7.448198402949776087e-01
-3.288733548437499394e+03 -7.103325391526471577e-01 -7.301144773936406596e-01
-3.287691160624999611e+03 -6.972466123211750189e-01 -7.168659413180860085e-01
-3.286648772812499828e+03 -6.854978047783860662e-01 -7.049649669400567253e-01
-3.285606385000000046e+03 -6.751031867924657259e-01 -6.944148340731252089e-01
-3.284563997187499808e+03 -6.660523898174848245e-01 -6.852009556171800853e-01
-3.283521609374999116e+03 -6.584230194165986427e-01 -6.773930735843983753e-01
-3.282479221562499788e+03 -6.520729191683308779e-01 -6.708354681675727793e-01
-3.281436833749999550e+03 -6.467883513352430391e-01 -6.653174832353301316e-01
-3.280394445937500222e+03 -6.422505799848801100e-01 -6.605109462728433467e-01
-3.279352058124999076e+03 -6.383056804915044902e-01 -6.562585134011604815e-01
-3.278309670312499748e+03 -6.349675769336705633e-01 -6.525727502759954834e-01
-3.277267282499999510e+03 -6.320207693320554210e-01 -6.492294340117279461e-01
-3.276224894687499727e+03 -6.290396438450931438e-01 -6.458036372187159202e-01
-3.275182506874999490e+03 -6.258290079687074403e-01 -6.420944376007189369e-01
-3.274140119062499252e+03 -6.222774324288722347e-01 -6.379918873565393334e-01
-3.273097731249999470e+03 -6.184992802907692822e-01 -6.336297279878382316e-01
-3.272055343437499687e+03 -6.146663677265821191e-01 -6.292004874896334199e-01
-3.271012955624999904e+03 -6.108754673387464251e-01 -6.248170503405316989e-01
-3.269970567812499667e+03 -6.069986939733109654e-01 -6.203616481189376808e-01
-3.268928179999999884e+03 -6.029243572653378846e-01 -6.157308109917452033e-01
-3.267885792187499192e+03 -5.986388655879427700e-01 -6.109216039972898971e-01
-3.266843404374999864e+03 -5.940316218759784661e-01 -6.058233140583942911e-01
-3.265801016562499626e+03 -5.889963694431452623e-01 -6.003337864416213865e-01
-3.264758628750000298e+03 -5.833534034756877595e-01 -5.942782636477911273e-01
-3.263716240937499606e+03 -5.771323317534928776e-01 -5.876806530358432701e-01
-3.262673853124999368e+03 -5.704326652775022488e-01 -5.806406156613327374e-01
-3.261631465312499586e+03 -5.633500827448199022e-01 -5.732557756179724739e-01
-3.260589077499999803e+03 -5.559185679696860838e-01 -5.655608883933956887e-01
-3.259546689687500020e+03 -5.481394582713354779e-01 -5.575502721452249011e-01
-3.258504301874999783e+03 -5.399233805471305159e-01 -5.491420048895798711e-01
-3.257461914062499545e+03 -5.313890559934892899e-01 -5.404645783070528564e-01
-3.256419526250000217e+03 -5.224565312686425544e-01 -5.314308624917957191e-01
-3.255377138437499525e+03 -5.132088250955820774e-01 -5.221210534454514551e-01
-3.254334750624999742e+03 -5.037631746924933207e-01 -5.126421237592916347e-01
-3.253292362812499505e+03 -4.942368246835395773e-01 -5.031001121713547519e-01
-3.252249974999999722e+03 -4.849958681398606197e-01 -4.938517752370563674e-01
-3.251207587187499030e+03 -4.761798853378636509e-01 -4.850313370533980706e-01
-3.250165199374999702e+03 -4.678976173556615437e-01 -4.767381364401305222e-01
-3.249122811562499464e+03 -4.602333134316073382e-01 -4.690588621474071074e-01
-3.248080423749999227e+03 -4.530761472343025620e-01 -4.618799544552513181e-01
-3.247038035937499899e+03 -4.464488868497406004e-01 -4.552176466059093540e-01
-3.245995648124999661e+03 -4.402235645784789986e-01 -4.489373947295590694e-01
-3.244953260312500333e+03 -4.342112666893562234e-01 -4.428455984437143500e-01
-3.243910872499999641e+03 -4.284476503097694455e-01 -4.369758415944492436e-01
-3.242868484687499404e+03 -4.230120310690538288e-01 -4.314191346849302611e-01
-3.241826096874999621e+03 -4.179746416921354402e-01 -4.262524750788571071e-01
-3.240783709062499838e+03 -4.131062693429589650e-01 -4.212399100663121732e-01
-3.239741321249999146e+03 -4.082508015260998269e-01 -4.162258799217032346e-01
-3.238698933437499818e+03 -4.032707981476115200e-01 -4.110823094190156346e-01
-3.237656545624999126e+03 -3.981107299237667263e-01 -4.057673116515638778e-01
-3.236614157812499343e+03 -3.928648324541573200e-01 -4.003746264381444764e-01
-3.235571769999999560e+03 -3.877231836402723064e-01 -3.950990774120118343e-01
-3.234529382187499778e+03 -3.828278657011561781e-01 -3.900909779091905616e-01
-3.233486994374999995e+03 -3.782033001988706067e-01 -3.853779869815575077e-01
-3.232444606562499757e+03 -3.738275878703742339e-01 -3.809475927834971576e-01
-3.231402218749999520e+03 -3.698466666430081373e-01 -3.769410737783964738e-01
-3.230359830937499737e+03 -3.662080720388956601e-01 -3.733056636349989521e-01
-3.229317443124999500e+03 -3.628137088263096999e-01 -3.699436834042318378e-01
-3.228275055312500172e+03 -3.598100525507302860e-01 -3.670117536740094000e-01
-3.227232667499999479e+03 -3.573456011505470320e-01 -3.646570060752812314e-01
-3.226190279687499697e+03 -3.553491137572838410e-01 -3.627946321098640681e-01
-3.225147891874999914e+03 -3.538588198233503790e-01 -3.614573178488389438e-01
-3.224105504062500131e+03 -3.531299042698490265e-01 -3.609000675671973357e-01
-3.223063116249999894e+03 -3.533503439405528135e-01 -3.613080832261570396e-01
-3.222020728437500111e+03 -3.545780871346342900e-01 -3.627405912075696293e-01
-3.220978340624999873e+03 -3.566711482211731843e-01 -3.650542124654916343e-01
-3.219935952812499636e+03 -3.595153997746901586e-01 -3.681297854229187982e-01
-3.218893564999999853e+03 -3.629737203437213844e-01 -3.718205238707226745e-01
-3.217851177187500070e+03 -3.668542662256298326e-01 -3.759215637832332146e-01
-3.216808789375000288e+03 -3.710630680705380158e-01 -3.803415694400362201e-01
-3.215766401562499141e+03 -3.755548342765590575e-01 -3.850350820616631475e-01
-3.214724013749999813e+03 -3.801452917529277720e-01 -3.898118637485001314e-01
-3.213681625937499575e+03 -3.845872210190225404e-01 -3.944192932297633236e-01
-3.212639238125000247e+03 -3.886493835772893424e-01 -3.986210478283540026e-01
-3.211596850312500010e+03 -3.920625297314420665e-01 -4.021480443904119073e-01
-3.210554462499999318e+03 -3.945985187632086166e-01 -4.047735416557754484e-01
-3.209512074687499535e+03 -3.960719585701566459e-01 -4.063085267257833255e-01
-3.208469686874999752e+03 -3.964136201321125652e-01 -4.066835473892047026e-01
-3.207427299062499515e+03 -3.956680500439631043e-01 -4.059463195973093685e-01
-3.206384911250000187e+03 -3.939318090922538929e-01 -4.041999716875910309e-01
-3.205342523437499040e+03 -3.912825201964477140e-01 -4.015247262503889858e-01
-3.204300135624999257e+03 -3.877194181311124366e-01 -3.979181571767746450e-01
-3.203257747812499474e+03 -3.833247277468876391e-01 -3.934671280290739093e-01
-3.202215359999999691e+03 -3.783691945474257357e-01 -3.884524725780579280e-01
-3.201172972187500363e+03 -3.728231498880424932e-01 -3.828522552771411180e-01
-3.200130584374999671e+03 -3.666763284144609059e-01 -3.766496841305928545e-01
-3.199088196562499434e+03 -3.600887913682313535e-01 -3.700021656269598114e-01
-3.198045808749999651e+03 -3.532738929807551220e-01 -3.631284174928880448e-01
-3.197003420937499868e+03 -3.464084288380693821e-01 -3.562079538204045437e-01
-3.195961033125000085e+03 -3.397655568757615985e-01 -3.495052029641265157e-01
-3.194918645312499848e+03 -3.335832354030792701e-01 -3.432563427783066334e-01
-3.193876257499999156e+03 -3.278717788707205538e-01 -3.374795592372723529e-01
-3.192833869687499828e+03 -3.226146797675324973e-01 -3.321556888520629247e-01
-3.191791481874999590e+03 -3.178997996342530774e-01 -3.273677103158056378e-01
-3.190749094062499807e+03 -3.138844775497937056e-01 -3.232687021020969609e-01
-3.189706706249999570e+03 -3.105939434626713846e-01 -3.198874793930440164e-01
-3.188664318437499787e+03 -3.080584152401791842e-01 -3.172588410073806098e-01
-3.187621930624999095e+03 -3.063145090497061962e-01 -3.154242121355942396e-01
-3.186579542812499767e+03 -3.051716429651702978e-01 -3.141908571804759576e-01
-3.185537154999999530e+03 -3.044572434042275288e-01 -3.133832298441197595e-01
-3.184494767187499747e+03 -3.041580644661494026e-01 -3.129943868093478798e-01
-3.183452379374999509e+03 -3.041311553453130423e-01 -3.128839684269330013e-01
-3.182409991562499272e+03 -3.042173667709753282e-01 -3.128902984644431617e-01
-3.181367603749999489e+03 -3.041735905772922632e-01 -3.127648163334182940e-01
-3.180325215937499706e+03 -3.037716402855484277e-01 -3.122704327361529031e-01
-3.179282828124999469e+03 -3.029370788798360636e-01 -3.113308982926604185e-01
-3.178240440312499686e+03 -3.016341733679290260e-01 -3.099137317409184633e-01
-3.177198052499999903e+03 -2.997338259613320233e-01 -3.078912850881256880e-01
-3.176155664687499211e+03 -2.971923018017497142e-01 -3.052277674144305841e-01
-3.175113276874999883e+03 -2.940077995940653666e-01 -3.019187930793081898e-01
-3.174070889062499646e+03 -2.901805939341453588e-01 -2.979546180228618835e-01
-3.173028501249999863e+03 -2.856540423371806137e-01 -2.932706934519651032e-01
-3.171986113437500080e+03 -2.803983892143593892e-01 -2.878392186537142017e-01
-3.170943725625000297e+03 -2.744759945936582346e-01 -2.817260754216009411e-01
-3.169901337812499605e+03 -2.681100452251163890e-01 -2.751610346000851748e-01
-3.168858949999999822e+03 -2.615435152097519422e-01 -2.683890934873343070e-01
-3.167816562187499585e+03 -2.549095524352656961e-01 -2.615504403178271486e-01
-3.166774174374999802e+03 -2.483521545390424690e-01 -2.547939235939435387e-01
-3.165731786562500019e+03 -2.419697962634272392e-01 -2.482175926683907741e-01
-3.164689398750000237e+03 -2.357939014643355424e-01 -2.418535690994488285e-01
-3.163647010937499090e+03 -2.299198586354405938e-01 -2.357968129044314132e-01
-3.162604623124999762e+03 -2.243682468406039132e-01 -2.300716488414618344e-01
-3.161562235312499524e+03 -2.193058359646151700e-01 -2.248466336350886108e-01
-3.160519847500000196e+03 -2.147442202301212133e-01 -2.201282593659464881e-01
-3.159477459687499959e+03 -2.107605711210372712e-01 -2.159930261833276355e-01
-3.158435071874999267e+03 -2.074886534192890430e-01 -2.125757470682303196e-01
-3.157392684062499484e+03 -2.050236716830675654e-01 -2.099765427246262084e-01
-3.156350296249999701e+03 -2.033317872568221885e-01 -2.081612979165695931e-01
-3.155307908437499918e+03 -2.023919669675607880e-01 -2.071082834085299362e-01
-3.154265520625000136e+03 -2.021803183726949005e-01 -2.067954920556463183e-01
-3.153223132812499443e+03 -2.027207281027521291e-01 -2.072508009106852345e-01
-3.152180744999999206e+03 -2.040430365764864529e-01 -2.085062587285294866e-01
-3.151138357187499878e+03 -2.061525332333545846e-01 -2.105709663516923957e-01
-3.150095969374999640e+03 -2.089778073472131348e-01 -2.133704573379606728e-01
-3.149053581562500312e+03 -2.124054201672644915e-01 -2.167923190641602993e-01
-3.148011193749999165e+03 -2.162825755579937392e-01 -2.206809810784933490e-01
-3.146968805937499383e+03 -2.204736983418318919e-01 -2.249001356759767756e-01
-3.145926418124999600e+03 -2.247593439662344816e-01 -2.292296516866798028e-01
-3.144884030312499817e+03 -2.291857912832822586e-01 -2.337118558183527706e-01
-3.143841642500000034e+03 -2.337695825477980605e-01 -2.383583779367179356e-01
-3.142799254687499797e+03 -2.383143535094153775e-01 -2.429697690727694037e-01
-3.141756866874999105e+03 -2.426172216972143636e-01 -2.473416255718500212e-01
-3.140714479062499777e+03 -2.465774983218637084e-01 -2.513683217417876370e-01
-3.139672091249999539e+03 -2.500401757873486619e-01 -2.548914654421615134e-01
-3.138629703437499757e+03 -2.529251694325681532e-01 -2.578337316400617363e-01
-3.137587315624999519e+03 -2.551860361026865309e-01 -2.601466786686745802e-01
-3.136544927812499282e+03 -2.568372048407480679e-01 -2.618381933511541582e-01
-3.135502539999999044e+03 -2.578836585725819419e-01 -2.629135842958250091e-01
-3.134460152187499716e+03 -2.583627037684013139e-01 -2.634140722786871280e-01
-3.133417764374999479e+03 -2.582778645249940164e-01 -2.633456346645051682e-01
-3.132375376562499696e+03 -2.576643372013973643e-01 -2.627537174236931339e-01
-3.131332988749999913e+03 -2.566139715219207251e-01 -2.617369617681962746e-01
-3.130290600937499221e+03 -2.552101249418317064e-01 -2.603798211574503974e-01
-3.129248213124999893e+03 -2.535822471051357163e-01 -2.588093769146569967e-01
-3.128205825312499655e+03 -2.517604726133589321e-01 -2.570540965869576033e-01
-3.127163437499999873e+03 -2.498077383312788113e-01 -2.551792440317907640e-01
-3.126121049687499635e+03 -2.477643533681228583e-01 -2.532253457300838173e-01
-3.125078661875000307e+03 -2.456816285414670786e-01 -2.512443983521067681e-01
-3.124036274062499160e+03 -2.436644633080076172e-01 -2.493389303804135204e-01
-3.122993886249999832e+03 -2.418118253901286041e-01 -2.476018424182734878e-01
-3.121951498437499595e+03 -2.401902178288894130e-01 -2.460945878027226974e-01
-3.120909110624999812e+03 -2.388468776374208791e-01 -2.448617611352230383e-01
-3.119866722812499575e+03 -2.378428584576516014e-01 -2.439636647940583436e-01
-3.118824335000000247e+03 -2.371064870569657979e-01 -2.433283697012050828e-01
-3.117781947187499554e+03 -2.366656315855437398e-01 -2.429798594818405044e-01
-3.116739559374999772e+03 -2.365330660083004022e-01 -2.429274318512967823e-01
-3.115697171562499534e+03 -2.366925507847393306e-01 -2.431569064295324434e-01
-3.114654783749999751e+03 -2.371555450945848353e-01 -2.436861214210903626e-01
-3.113612395937499969e+03 -2.379463472570369775e-01 -2.445421554954180510e-01
-3.112570008124999731e+03 -2.390268898580657497e-01 -2.456866775837317218e-01
-3.111527620312499039e+03 -2.402726842514257277e-01 -2.469919035325525702e-01
-3.110485232499999711e+03 -2.415131629341451813e-01 -2.482857468435038240e-01
-3.109442844687499473e+03 -2.425770130082631759e-01 -2.493874278620898388e-01
-3.108400456875000145e+03 -2.434187307786641330e-01 -2.502442202907875224e-01
-3.107358069062500363e+03 -2.440741251663788025e-01 -2.508871538983850069e-01
-3.106315681249999216e+03 -2.445543966784335943e-01 -2.513311472414163084e-01
-3.105273293437499888e+03 -2.447845877120703451e-01 -2.515024258184069827e-01
-3.104230905624999650e+03 -2.447924690214645371e-01 -2.514271903332964686e-01
-3.103188517812499867e+03 -2.445374314956985928e-01 -2.510681355873291554e-01
-3.102146130000000085e+03 -2.438266293537640073e-01 -2.502360529878584483e-01
-3.101103742187499392e+03 -2.426513807693725655e-01 -2.489272226655118714e-01
-3.100061354374999155e+03 -2.410190077032942635e-01 -2.471498206048403645e-01
-3.099018966562499827e+03 -2.389579666630546606e-01 -2.449357616422591921e-01
-3.097976578749999589e+03 -2.364355553795065845e-01 -2.422582778282414695e-01
-3.096934190937500261e+03 -2.335219364072102233e-01 -2.391888029032445129e-01
-3.095891803125000024e+03 -2.303400884793329328e-01 -2.358506639359425339e-01
-3.094849415312499332e+03 -2.269671674456573141e-01 -2.323262551869142989e-01
-3.093807027499999549e+03 -2.233768368278361283e-01 -2.285920161807728224e-01
-3.092764639687499766e+03 -2.196743834146661078e-01 -2.247542966986114388e-01
-3.091722251874999529e+03 -2.159598672527613394e-01 -2.209141274315379877e-01
-3.090679864062500201e+03 -2.122825066640943170e-01 -2.171194878655630101e-01
-3.089637476249999054e+03 -2.087209471906002756e-01 -2.134433507544163944e-01
-3.088595088437499271e+03 -2.053337481928650399e-01 -2.099416934406617141e-01
-3.087552700624999488e+03 -2.020983627051164411e-01 -2.065907465320131475e-01
-3.086510312812499706e+03 -1.990191829320992478e-01 -2.033943477499755292e-01
-3.085467925000000378e+03 -1.961114005016010853e-01 -2.003643858914844755e-01
-3.084425537187499231e+03 -1.934270526091368125e-01 -1.975512355893562499e-01
-3.083383149374999448e+03 -1.909849159025086007e-01 -1.949722746823501218e-01
-3.082340761562499665e+03 -1.888582656589380404e-01 -1.927031462819754903e-01
-3.081298373749999882e+03 -1.870257429950693551e-01 -1.907303782833156269e-01
-3.080255985937500100e+03 -1.854507047183299451e-01 -1.890239392894142723e-01
-3.079213598124999407e+03 -1.840967374419243963e-01 -1.875490774267757343e-01
-3.078171210312499625e+03 -1.829113652513160437e-01 -1.862568391229652565e-01
-3.077128822499999842e+03 -1.819997800536210519e-01 -1.852567686559515314e-01
-3.076086434687499604e+03 -1.814318230662959053e-01 -1.846244741959638391e-01
-3.075044046874999822e+03 -1.812230545399289849e-01 -1.843794562641069834e-01
-3.074001659062499584e+03 -1.813959164895046494e-01 -1.845439035397471172e-01
-3.072959271250000256e+03 -1.819221395267292540e-01 -1.850855659341298365e-01
-3.071916883437499564e+03 -1.827893199881557296e-01 -1.859910433210039959e-01
-3.070874495624999781e+03 -1.839424876882995163e-01 -1.872038299834510033e-01
-3.069832107812499544e+03 -1.853014381845798364e-01 -1.886384624792810383e-01
-3.068789719999999761e+03 -1.868292243048067791e-01 -1.902540237715013016e-01
-3.067747332187499069e+03 -1.885018595362452642e-01 -1.920218433925984514e-01
-3.066704944374999741e+03 -1.902733809819153188e-01 -1.938969422218422278e-01
-3.065662556562499503e+03 -1.919959883342793050e-01 -1.957334808933957615e-01
-3.064620168750000175e+03 -1.935290907961348950e-01 -1.973897714351493526e-01
-3.063577780937499483e+03 -1.947695559226556850e-01 -1.987579106615523505e-01
-3.062535393124999700e+03 -1.956207065468666129e-01 -1.997372938955493393e-01
-3.061493005312500372e+03 -1.959618578475974260e-01 -2.002041419649909226e-01
-3.060450617499999680e+03 -1.958074837013516756e-01 -2.001723097667162110e-01
-3.059408229687500352e+03 -1.951687533803581343e-01 -1.996511252262669622e-01
-3.058365841874999660e+03 -1.940280723642365257e-01 -1.986201033887159129e-01
-3.057323454062499877e+03 -1.924139419463023193e-01 -1.971073898212570841e-01
-3.056281066250000094e+03 -1.903821796867078697e-01 -1.951657742428127007e-01
-3.055238678437499857e+03 -1.880583977246117755e-01 -1.929189820622771445e-01
-3.054196290624999619e+03 -1.854965984253988120e-01 -1.904247254269725020e-01
-3.053153902812499837e+03 -1.826870110755918764e-01 -1.876728135092931016e-01
-3.052111514999999599e+03 -1.796584276571889516e-01 -1.846929676612239501e-01
-3.051069127187499817e+03 -1.764549488834295798e-01 -1.815308227122412743e-01
-3.050026739375000034e+03 -1.731055439018976683e-01 -1.782125888550585846e-01
-3.048984351562499796e+03 -1.696451626965378434e-01 -1.747710993762704446e-01
-3.047941963749999104e+03 -1.661083793972104594e-01 -1.712417798119292567e-01
-3.046899575937499776e+03 -1.624575324947474531e-01 -1.675883087970944374e-01
-3.045857188124999539e+03 -1.587302296228465526e-01 -1.638490812530629670e-01
-3.044814800312500211e+03 -1.550311274174253628e-01 -1.601297626508658423e-01
-3.043772412499999518e+03 -1.514452313254975591e-01 -1.565202390489891238e-01
-3.042730024687499281e+03 -1.480055059936400408e-01 -1.530545929651251635e-01
-3.041687636874999498e+03 -1.446889530134063961e-01 -1.497085052040388331e-01
-3.040645249062499715e+03 -1.415335825158704763e-01 -1.465194124036286183e-01
-3.039602861249999933e+03 -1.385333827132056994e-01 -1.434818774171719435e-01
-3.038560473437500150e+03 -1.357415836213942684e-01 -1.406471674816622830e-01
-3.037518085624999458e+03 -1.332427008198772411e-01 -1.380990049214296245e-01
-3.036475697812499220e+03 -1.311279753122309710e-01 -1.359284595133983531e-01
-3.035433309999999892e+03 -1.294285487574544924e-01 -1.341672669309961485e-01
-3.034390922187499655e+03 -1.280671566991877786e-01 -1.327392589218228391e-01
-3.033348534375000327e+03 -1.270381282832434566e-01 -1.316385887972383872e-01
-3.032306146562499180e+03 -1.262793663165490965e-01 -1.308029227259399074e-01
-3.031263758749999397e+03 -1.257405308589746307e-01 -1.301800120554573448e-01
-3.030221370937499614e+03 -1.253736092214937092e-01 -1.297208905088778341e-01
-3.029178983124999831e+03 -1.250989634637571513e-01 -1.293430738894865983e-01
-3.028136595312500049e+03 -1.249022833729177551e-01 -1.290362255842286698e-01
-3.027094207499999357e+03 -1.247701529409954851e-01 -1.287925206674141732e-01
-3.026051819687499574e+03 -1.246700321476044288e-01 -1.285824217093599064e-01
-3.025009431874999791e+03 -1.245856991136192332e-01 -1.283935927000705024e-01
-3.023967044062499554e+03 -1.245448612214055256e-01 -1.282544431136129481e-01
-3.022924656249999771e+03 -1.245535277845384176e-01 -1.281738827154740301e-01
-3.021882268437499079e+03 -1.245870308215973193e-01 -1.281283769929915106e-01
-3.020839880625000205e+03 -1.246145318394814572e-01 -1.280876878248422834e-01
-3.019797492812499513e+03 -1.246257043582815888e-01 -1.280431001157409654e-01
-3.018755104999999730e+03 -1.246237853990572464e-01 -1.279968451836065169e-01
-3.017712717187500402e+03 -1.245658170698223377e-01 -1.279021697056224871e-01
-3.016670329374999710e+03 -1.244441226197228328e-01 -1.277521564234958273e-01
-3.015627941562499018e+03 -1.242520348119064977e-01 -1.275363246743972667e-01
-3.014585553749999690e+03 -1.239837382713237374e-01 -1.272468708129644299e-01
-3.013543165937499907e+03 -1.236340402997963966e-01 -1.268798923081100039e-01
-3.012500778125000124e+03 -1.231794834090540885e-01 -1.264105450509347972e-01
-3.011458390312499887e+03 -1.225978032520088634e-01 -1.258128305840302275e-01
-3.010416002499999195e+03 -1.218783000169840619e-01 -1.250742875087346162e-01
-3.009373614687500321e+03 -1.210073243696855733e-01 -1.241807720859304520e-01
-3.008331226874999629e+03 -1.199731641983161207e-01 -1.231177584400442171e-01
-3.007288839062499846e+03 -1.187707723706775131e-01 -1.218794178198037703e-01
-3.006246451249999609e+03 -1.174623991482360991e-01 -1.205299596116239935e-01
-3.005204063437499826e+03 -1.160954081876090227e-01 -1.191199886185315832e-01
-3.004161675624999134e+03 -1.147155539936680207e-01 -1.176969854759293416e-01
-3.003119287812499806e+03 -1.133807436173602662e-01 -1.163195825712983744e-01
-3.002076899999999569e+03 -1.121178194073291640e-01 -1.150150032953204116e-01
-3.001034512187499786e+03 -1.109577223266947493e-01 -1.138143031284127860e-01
-2.999992124374999548e+03 -1.099526377295620277e-01 -1.127721626450501058e-01
-2.998949736562499311e+03 -1.091283054498966565e-01 -1.119161321347627441e-01
-2.997907348749999983e+03 -1.084878716274186999e-01 -1.112484882672505476e-01
-2.996864960937499745e+03 -1.080523786895599692e-01 -1.107903326672881744e-01
-2.995822573124999053e+03 -1.078486721461753423e-01 -1.105713087424566171e-01
-2.994780185312499725e+03 -1.078747401838960340e-01 -1.105928175742531411e-01
-2.993737797499999488e+03 -1.081128109908386509e-01 -1.108377643154712794e-01
-2.992695409687500160e+03 -1.084705132826325885e-01 -1.112099642750061373e-01
-2.991653021874999922e+03 -1.088896869032520004e-01 -1.116511642108059255e-01
-2.990610634062499230e+03 -1.093455166239621079e-01 -1.121364275338228300e-01
-2.989568246249999902e+03 -1.098158717873118917e-01 -1.126441536301512891e-01
-2.988525858437499664e+03 -1.102100485390691692e-01 -1.130838813069835330e-01
-2.987483470624999427e+03 -1.104834129031856127e-01 -1.134074469452075601e-01
-2.986441082812500099e+03 -1.105944737527058408e-01 -1.135690225004538229e-01
-2.985398694999999861e+03 -1.105541862015950033e-01 -1.135756890940791269e-01
-2.984356307187499169e+03 -1.103344789532871711e-01 -1.133976450731484231e-01
-2.983313919374999841e+03 -1.099158973490788893e-01 -1.130157843313542992e-01
-2.982271531562499604e+03 -1.092693280908040993e-01 -1.124010237931539063e-01
-2.981229143750000276e+03 -1.084101681700283815e-01 -1.115641321639708472e-01
-2.980186755937499129e+03 -1.073445381885423655e-01 -1.105091674032914334e-01
-2.979144368124999801e+03 -1.060680269655542435e-01 -1.092314630182215918e-01
-2.978101980312499563e+03 -1.046510309717468556e-01 -1.078011767028401874e-01
-2.977059592499999781e+03 -1.031413969968011796e-01 -1.062657814211549617e-01
-2.976017204687499088e+03 -1.015288100912458413e-01 -1.046156527495157862e-01
-2.974974816874999306e+03 -9.985832692498304575e-02 -1.028970533861869596e-01
-2.973932429062499523e+03 -9.816394235231742926e-02 -1.011449488934117735e-01
-2.972890041249999740e+03 -9.648273535867564477e-02 -9.939942229579576405e-02
-2.971847653437500412e+03 -9.485964612736789980e-02 -9.770614472414872187e-02
-2.970805265624999720e+03 -9.331697964426025060e-02 -9.608874565248659572e-02
-2.969762877812499028e+03 -9.184988030475120524e-02 -9.454299899219267833e-02
-2.968720489999999700e+03 -9.042622185503169929e-02 -9.304189254424130584e-02
-2.967678102187499917e+03 -8.911288699056552076e-02 -9.165734350988301304e-02
-2.966635714374999679e+03 -8.796467980762393002e-02 -9.044782634873778371e-02
-2.965593326562500351e+03 -8.700761368411483176e-02 -8.944323686110140781e-02
-2.964550938749999204e+03 -8.624153226621759927e-02 -8.864675447825019761e-02
-2.963508550937499422e+03 -8.565909783342669226e-02 -8.805041331947562055e-02
-2.962466163124999639e+03 -8.529476097898865128e-02 -8.768615669423128478e-02
-2.961423775312499856e+03 -8.512403024545253660e-02 -8.752964267888128924e-02
-2.960381387500000073e+03 -8.513145812703078186e-02 -8.756455904639652565e-02
-2.959338999687500291e+03 -8.528975295027038661e-02 -8.776103706829546658e-02
-2.958296611874999144e+03 -8.556634281609300230e-02 -8.808479415780026689e-02
-2.957254224062499816e+03 -8.593506890049695812e-02 -8.850708924759873031e-02
-2.956211836249999578e+03 -8.638841890122746225e-02 -8.902041440415023321e-02
-2.955169448437499796e+03 -8.692874565306993317e-02 -8.962537592686586896e-02
-2.954127060625000013e+03 -8.753974243098221197e-02 -9.030048924555225676e-02
-2.953084672812499321e+03 -8.819809268093517507e-02 -9.101899582314279535e-02
-2.952042284999999083e+03 -8.888748366628862474e-02 -9.176061810897022386e-02
-2.950999897187499755e+03 -8.958852304729104932e-02 -9.250400676621417517e-02
-2.949957509374999518e+03 -9.029995828096321064e-02 -9.324573634016823653e-02
-2.948915121562500190e+03 -9.101814571776954688e-02 -9.397896139792372150e-02
-2.947872733749999497e+03 -9.174006935305441257e-02 -9.470068534301212537e-02
-2.946830345937499260e+03 -9.250751005777109459e-02 -9.545605940328570627e-02
-2.945787958124999932e+03 -9.333369266970489853e-02 -9.626080857540542102e-02
-2.944745570312499694e+03 -9.420238250930371149e-02 -9.709943694288486471e-02
-2.943703182500000366e+03 -9.510323613197743664e-02 -9.796537178564659887e-02
-2.942660794687499674e+03 -9.601034996812700395e-02 -9.883539016803752353e-02
-2.941618406874999437e+03 -9.692164881913609142e-02 -9.970790855481964643e-02
-2.940576019062500109e+03 -9.783001311574507364e-02 -1.005766471783283850e-01
-2.939533631249999871e+03 -9.871644370539553459e-02 -1.014239690098761998e-01
-2.938491243437499634e+03 -9.953577016509912445e-02 -1.022062768104507885e-01
-2.937448855624999851e+03 -1.002695429592404125e-01 -1.029045786623405262e-01
-2.936406467812499614e+03 -1.009102385067935648e-01 -1.035118818666780349e-01
-2.935364079999999376e+03 -1.013873674903852801e-01 -1.039577303347954673e-01
-2.934321692187499593e+03 -1.016721390843099704e-01 -1.042150370901980816e-01
-2.933279304374999811e+03 -1.017599718434849532e-01 -1.042804012790165269e-01
-2.932236916562499573e+03 -1.016357182082594374e-01 -1.041386354680024634e-01
-2.931194528749999790e+03 -1.012920072344692529e-01 -1.037846435533625739e-01
-2.930152140937499098e+03 -1.007353317960007072e-01 -1.032252697458463930e-01
-2.929109753125000225e+03 -9.996249319238739717e-02 -1.024570974641219184e-01
-2.928067365312499533e+03 -9.899004665116363511e-02 -1.014968872184217191e-01
-2.927024977499999750e+03 -9.786134575392484158e-02 -1.003898361312518528e-01
-2.925982589687499512e+03 -9.659117531437612370e-02 -9.914703414368840340e-02
-2.924940201875000184e+03 -9.519141910591352729e-02 -9.777770734151437770e-02
-2.923897814062499037e+03 -9.367503615243977233e-02 -9.629100053667992432e-02
-2.922855426249999709e+03 -9.208318910860287254e-02 -9.472497009359055753e-02
-2.921813038437499927e+03 -9.045911356776741019e-02 -9.312005203515687224e-02
-2.920770650624999689e+03 -8.881916512451920598e-02 -9.149331933970000774e-02
-2.919728262812499906e+03 -8.718599141892480198e-02 -8.986548279316565468e-02
-2.918685875000000124e+03 -8.560705883025897245e-02 -8.828173729012644966e-02
-2.917643487187500341e+03 -8.413347185753901336e-02 -8.679391228815586112e-02
-2.916601099374999649e+03 -8.280696739547505070e-02 -8.544421752401870629e-02
-2.915558711562499866e+03 -8.163596363349706619e-02 -8.424092084151588167e-02
-2.914516323749999628e+03 -8.065594352249699783e-02 -8.322170275537535411e-02
-2.913473935937500300e+03 -7.988552745209401285e-02 -8.240564647111707497e-02
-2.912431548125000063e+03 -7.932073250782430140e-02 -8.179048951070050366e-02
-2.911389160312499371e+03 -7.893628167472221957e-02 -8.135192265651222665e-02
-2.910346772499999588e+03 -7.866858431689598141e-02 -8.102651799751793560e-02
-2.909304384687499805e+03 -7.849464397552168016e-02 -8.079449158500953687e-02
-2.908261996875000023e+03 -7.842414248405675525e-02 -8.066982401146476078e-02
-2.907219609062500240e+03 -7.845644011612527835e-02 -8.065463394018673737e-02
-2.906177221249999093e+03 -7.855449974304969107e-02 -8.071400220002611370e-02
-2.905134833437499765e+03 -7.869344125902145992e-02 -8.082314681121340050e-02
-2.904092445624999527e+03 -7.883325184294523447e-02 -8.093974791103077104e-02
-2.903050057812499745e+03 -7.896251275389896962e-02 -8.105364350786063710e-02
-2.902007670000000417e+03 -7.909051963568046462e-02 -8.117495160658692865e-02
-2.900965282187499270e+03 -7.919655077254704467e-02 -8.128019967865315887e-02
-2.899922894374999032e+03 -7.925447724665335425e-02 -8.134031452516686522e-02
-2.898880506562499704e+03 -7.923975890432674585e-02 -8.132981931010146992e-02
-2.897838118749999921e+03 -7.912513433918375028e-02 -8.122057132955748382e-02
-2.896795730937500139e+03 -7.888066030738268009e-02 -8.098235494499962661e-02
-2.895753343124999446e+03 -7.853802924231208238e-02 -8.064893862000996339e-02
-2.894710955312499209e+03 -7.809543959197928764e-02 -8.021871529849686211e-02
-2.893668567499999881e+03 -7.756802025409945123e-02 -7.970817264990764928e-02
-2.892626179687499643e+03 -7.699034263793494426e-02 -7.914959508084273843e-02
-2.891583791874999861e+03 -7.637160667131634439e-02 -7.855072761978325324e-02
-2.890541404062499623e+03 -7.569229987148307082e-02 -7.789203438141814595e-02
-2.889499016249999386e+03 -7.494365433170385726e-02 -7.716197914949809999e-02
-2.888456628437499603e+03 -7.410775500961816475e-02 -7.633927812642297972e-02
-2.887414240624999820e+03 -7.321119519009666732e-02 -7.544933250932259194e-02
-2.886371852812499583e+03 -7.230050744568339294e-02 -7.453952913918708567e-02
-2.885329464999999800e+03 -7.137507393865133443e-02 -7.360770864848643902e-02
-2.884287077187499108e+03 -7.045279704753988625e-02 -7.266825726072255465e-02
-2.883244689374999325e+03 -6.957867782966570269e-02 -7.176558965586551930e-02
-2.882202301562499542e+03 -6.878541047854619395e-02 -7.093312452392208645e-02
-2.881159913749999760e+03 -6.811277471218063484e-02 -7.021276470499239475e-02
-2.880117525937499522e+03 -6.755183020488278456e-02 -6.959864715096632237e-02
-2.879075138124999739e+03 -6.709363563125578245e-02 -6.908197482609293449e-02
-2.878032750312499047e+03 -6.674956291578675038e-02 -6.867668696462345124e-02
-2.876990362499999719e+03 -6.651750178869943186e-02 -6.838560484069158840e-02
-2.875947974687499936e+03 -6.639724121124022937e-02 -6.821049152106337110e-02
-2.874905586874999699e+03 -6.637857534242806723e-02 -6.814065764174025153e-02
-2.873863199062499916e+03 -6.645947067251281593e-02 -6.817536970774476512e-02
-2.872820811250000133e+03 -6.662624488411096613e-02 -6.830178789804745854e-02
-2.871778423437500351e+03 -6.684023189697235745e-02 -6.848018208028491816e-02
-2.870736035624999658e+03 -6.707995427673937860e-02 -6.868800832549726287e-02
-2.869693647812499876e+03 -6.734599773454186256e-02 -6.892681745563691842e-02
-2.868651259999999638e+03 -6.765802646921890984e-02 -6.921646309679152509e-02
-2.867608872187499855e+03 -6.804154255168733123e-02 -6.958360047996281494e-02
-2.866566484375000073e+03 -6.847520735954798488e-02 -7.000532479012057385e-02
-2.865524096562499835e+03 -6.895297745491449359e-02 -7.047463119614504057e-02
-2.864481708749999143e+03 -6.945455933689627381e-02 -7.097093826047537468e-02
-2.863439320937499815e+03 -6.996527539019473108e-02 -7.148010974574504905e-02
-2.862396933124999578e+03 -7.044406958393223395e-02 -7.195925686544647759e-02
-2.861354545312500250e+03 -7.087484134679539194e-02 -7.238929566970059293e-02
-2.860312157500000012e+03 -7.121952111993283541e-02 -7.273085296600137473e-02
-2.859269769687499320e+03 -7.144329408284552652e-02 -7.294899724911244054e-02
-2.858227381874999537e+03 -7.153987502902231510e-02 -7.303866086484367415e-02
-2.857184994062499754e+03 -7.151755188911516903e-02 -7.300972124370574967e-02
-2.856142606249999972e+03 -7.138631283462237853e-02 -7.287127292985916271e-02
-2.855100218437500189e+03 -7.115751989732337079e-02 -7.263411047465037629e-02
-2.854057830624999042e+03 -7.082927946369159400e-02 -7.229556437860476525e-02
-2.853015442812499714e+03 -7.041677980458119213e-02 -7.187250583757846811e-02
-2.851973054999999931e+03 -6.993665013964649180e-02 -7.138268087103474824e-02
-2.850930667187499694e+03 -6.938536162528843865e-02 -7.082218323823481765e-02
-2.849888279375000366e+03 -6.877294624092766817e-02 -7.020150572704272895e-02
-2.848845891562499219e+03 -6.812010672158090585e-02 -6.954063825579903657e-02
-2.847803503749999436e+03 -6.744867000148983827e-02 -6.886181567286121796e-02
-2.846761115937499653e+03 -6.678358565916238387e-02 -6.819046992923592787e-02
-2.845718728124999870e+03 -6.615026058943040965e-02 -6.755275096183835370e-02
-2.844676340312500088e+03 -6.553692694518092887e-02 -6.693692336243202423e-02
-2.843633952499999396e+03 -6.494614211260986425e-02 -6.634565352758581280e-02
-2.842591564687499158e+03 -6.440742850027919575e-02 -6.581060817687710285e-02
-2.841549176874999830e+03 -6.391488153886755452e-02 -6.532701283303042616e-02
-2.840506789062499593e+03 -6.344924195095318076e-02 -6.487585544494359202e-02
-2.839464401249999810e+03 -6.300810725043025362e-02 -6.445467749807431979e-02
-2.838422013437499572e+03 -6.259471490270795968e-02 -6.406715892157406611e-02
-2.837379625624999335e+03 -6.223725109516491105e-02 -6.374155714361585956e-02
-2.836337237812499097e+03 -6.194983870671235543e-02 -6.349170760936284630e-02
-2.835294849999999769e+03 -6.172025153608051012e-02 -6.330279351980235003e-02
-2.834252462187499532e+03 -6.156395682335422115e-02 -6.318933359955668239e-02
-2.833210074374999749e+03 -6.148782206288736646e-02 -6.315762092569111863e-02
-2.832167686562500421e+03 -6.147696441740594514e-02 -6.319324700390671623e-02
-2.831125298749999274e+03 -6.152254310683229893e-02 -6.328709163333474941e-02
-2.830082910937499946e+03 -6.162170351729026607e-02 -6.343552449938716364e-02
-2.829040523124999709e+03 -6.178337134174575335e-02 -6.364643138695134927e-02
-2.827998135312499926e+03 -6.201224388414909583e-02 -6.392402524457210800e-02
-2.826955747499999688e+03 -6.228965164264640281e-02 -6.424863274377985711e-02
-2.825913359687500360e+03 -6.258538434199333034e-02 -6.458880991255003257e-02
-2.824870971874999668e+03 -6.287164785808081746e-02 -6.491481319636098479e-02
-2.823828584062499885e+03 -6.311050491909640792e-02 -6.518780685244589257e-02
-2.822786196249999648e+03 -6.330500974186235863e-02 -6.541222142638794534e-02
-2.821743808437499865e+03 -6.345728565795448473e-02 -6.559025076078825456e-02
-2.820701420625000083e+03 -6.355548464249891061e-02 -6.570929273278108829e-02
-2.819659032812499845e+03 -6.361015282890362943e-02 -6.577883639122389381e-02
-2.818616644999999608e+03 -6.361097295767456639e-02 -6.578762900598317254e-02
-2.817574257187499825e+03 -6.356924408995959230e-02 -6.574704824765276179e-02
-2.816531869374999587e+03 -6.347472478699309195e-02 -6.564732171953420459e-02
-2.815489481562499805e+03 -6.331413676800624890e-02 -6.547557822195534949e-02
-2.814447093750000022e+03 -6.307902057807195095e-02 -6.522315739991395300e-02
-2.813404705937499784e+03 -6.277621463627455767e-02 -6.489927432413143682e-02
-2.812362318125000002e+03 -6.242875403031181852e-02 -6.452865960634245057e-02
-2.811319930312499764e+03 -6.202933393093890829e-02 -6.410419678619119765e-02
-2.810277542499999527e+03 -6.156666859965953531e-02 -6.361351796159375738e-02
-2.809235154687500199e+03 -6.104458961167225084e-02 -6.305901157914801936e-02
-2.808192766874999506e+03 -6.047449415899232295e-02 -6.245219682532349159e-02
-2.807150379062499724e+03 -5.985632781108876643e-02 -6.179365609664909387e-02
-2.806107991249999941e+03 -5.920598954831267358e-02 -6.109982741661516836e-02
-2.805065603437499703e+03 -5.854201198033620601e-02 -6.038978140782672033e-02
-2.804023215625000375e+03 -5.788045758864303336e-02 -5.968030156269200914e-02
-2.802980827812500138e+03 -5.723498903691565109e-02 -5.898471047351876162e-02
-2.801938439999999900e+03 -5.661600179121062393e-02 -5.831311072216391334e-02
-2.800896052187499663e+03 -5.602420808326017548e-02 -5.766666546263920362e-02
-2.799853664374999880e+03 -5.547046866676854510e-02 -5.705876979804819921e-02
-2.798811276562499643e+03 -5.499526702323519201e-02 -5.653120398847596983e-02
-2.797768888750000315e+03 -5.459514741615621031e-02 -5.608254609596836221e-02
-2.796726500937499623e+03 -5.426603358659966986e-02 -5.571015033470679695e-02
-2.795684113124999385e+03 -5.401442369551454070e-02 -5.542147749504808263e-02
-2.794641725312499602e+03 -5.382075070964394831e-02 -5.519731797139913049e-02
-2.793599337499999820e+03 -5.365319361886333044e-02 -5.500566424409226302e-02
-2.792556949687500037e+03 -5.351324801908488582e-02 -5.484799064174033373e-02
-2.791514561875000254e+03 -5.339116964047393304e-02 -5.471453929057121246e-02
-2.790472174062499107e+03 -5.327015796564138483e-02 -5.458949920805362954e-02
-2.789429786249999779e+03 -5.317732040534253746e-02 -5.450062181079891321e-02
-2.788387398437499542e+03 -5.313406285741918006e-02 -5.446828221541632348e-02
-2.787345010624999759e+03 -5.314918689750779135e-02 -5.449963010565746918e-02
-2.786302622812500431e+03 -5.322483418987839637e-02 -5.459722310738327616e-02
-2.785260234999999284e+03 -5.334349285550901709e-02 -5.474281175132220817e-02
-2.784217847187499046e+03 -5.347100388967072904e-02 -5.490253850885452175e-02
-2.783175459374999718e+03 -5.359510164711639435e-02 -5.506350719016519374e-02
-2.782133071562499936e+03 -5.371304499228245211e-02 -5.522232735753562771e-02
-2.781090683750000153e+03 -5.380239289418824178e-02 -5.535408779698514775e-02
-2.780048295937499461e+03 -5.382478715611715286e-02 -5.541731099893382889e-02
-2.779005908124999678e+03 -5.378070265981096942e-02 -5.541067531714871652e-02
-2.777963520312499895e+03 -5.366118691429735965e-02 -5.532373482795185926e-02
-2.776921132499999658e+03 -5.345898337122836907e-02 -5.514904680274047150e-02
-2.775878744687500330e+03 -5.317240298685549371e-02 -5.488460366437809823e-02
-2.774836356874999183e+03 -5.279880305183169698e-02 -5.452798910401227689e-02
-2.773793969062499855e+03 -5.234832091964438522e-02 -5.408927795873811478e-02
-2.772751581249999617e+03 -5.183514211383834919e-02 -5.358157774801532158e-02
-2.771709193437499835e+03 -5.128481971292734448e-02 -5.302961892468414928e-02
-2.770666805624999597e+03 -5.069408855985807483e-02 -5.242854309259711160e-02
-2.769624417812499814e+03 -5.007671066893536888e-02 -5.179290445994363251e-02
-2.768582030000000032e+03 -4.944760411529439126e-02 -5.113720073309735437e-02
-2.767539642187499794e+03 -4.880925852970938866e-02 -5.046501329769122884e-02
-2.766497254374999557e+03 -4.815722970145341203e-02 -4.977364147931597621e-02
-2.765454866562500229e+03 -4.750879962359774028e-02 -4.908174901536413448e-02
-2.764412478749999536e+03 -4.689286776912253429e-02 -4.841926002763061176e-02
-2.763370090937499299e+03 -4.633893471851228268e-02 -4.781753718059423425e-02
-2.762327703124999516e+03 -4.585977351894054282e-02 -4.729056737476866612e-02
-2.761285315312499733e+03 -4.544468738635988603e-02 -4.682849723330450437e-02
-2.760242927500000405e+03 -4.508430653674871252e-02 -4.642410155415559181e-02
-2.759200539687499713e+03 -4.477672169337695851e-02 -4.607715851799527168e-02
-2.758158151874999930e+03 -4.451698512098933858e-02 -4.578324963497799188e-02
-2.757115764062500148e+03 -4.429862677311391383e-02 -4.553608035486933492e-02
-2.756073376249999910e+03 -4.410412754778351985e-02 -4.531955778433995746e-02
-2.755030988437499673e+03 -4.395628457702942943e-02 -4.515784247805854773e-02
-2.753988600624999890e+03 -4.385635076857288817e-02 -4.505083587213627727e-02
-2.752946212812499653e+03 -4.379778891712013400e-02 -4.499040141419188149e-02
-2.751903824999999415e+03 -4.379096166611513158e-02 -4.498695740177816038e-02
-2.750861437187499632e+03 -4.384823167622810963e-02 -4.505397688866837752e-02
-2.749819049374999850e+03 -4.396433843628094057e-02 -4.518629130681413308e-02
-2.748776661562499157e+03 -4.413368923200704230e-02 -4.537729621458188450e-02
-2.747734273749999829e+03 -4.434405721258163902e-02 -4.561403636395452987e-02
-2.746691885937499592e+03 -4.457982885247447485e-02 -4.587942034740996600e-02
-2.745649498125000264e+03 -4.481595304291472598e-02 -4.614797586892736836e-02
-2.744607110312499572e+03 -4.501519739640767043e-02 -4.638092799069978844e-02
-2.743564722499999334e+03 -4.514923717859388452e-02 -4.654764552278766593e-02
-2.742522334687499551e+03 -4.522471201026865423e-02 -4.665428084714929452e-02
-2.741479946874999769e+03 -4.525677956858032563e-02 -4.671574829073404239e-02
-2.740437559062499986e+03 -4.522957802765642521e-02 -4.671622906286505839e-02
-2.739395171249999748e+03 -4.512947860481195117e-02 -4.664128578834936950e-02
-2.738352783437499056e+03 -4.496904956421949456e-02 -4.650335942318401666e-02
-2.737310395624999728e+03 -4.476800546395934277e-02 -4.632199849942040398e-02
-2.736268007812499945e+03 -4.452303808716213951e-02 -4.609416478952316903e-02
-2.735225619999999708e+03 -4.423632500707996157e-02 -4.582331031578167763e-02
-2.734183232187500380e+03 -4.391810203842345245e-02 -4.552069651043876702e-02
-2.733140844374999688e+03 -4.357254868750187055e-02 -4.518828716598058404e-02
-2.732098456562499450e+03 -4.320390890049130572e-02 -4.482729418716225461e-02
-2.731056068749999667e+03 -4.283049424013184170e-02 -4.445451318416075714e-02
-2.730013680937499885e+03 -4.245770023746025384e-02 -4.407484024926482113e-02
-2.728971293125000102e+03 -4.207793783650894126e-02 -4.368062868163285345e-02
-2.727928905312499410e+03 -4.171569505376838266e-02 -4.329818976773161521e-02
-2.726886517499999627e+03 -4.137559996088954056e-02 -4.293479994615261724e-02
-2.725844129687499844e+03 -4.106095201557045243e-02 -4.259550590723307217e-02
-2.724801741874999607e+03 -4.079039713614578816e-02 -4.229894552940812597e-02
-2.723759354062499824e+03 -4.057553697639112306e-02 -4.205712720031332813e-02
-2.722716966249999132e+03 -4.042172387279439894e-02 -4.187553226522455069e-02
-2.721674578437499804e+03 -4.031012806708206969e-02 -4.173506955448147426e-02
-2.720632190624999566e+03 -4.023313727319761945e-02 -4.162874442641231049e-02
-2.719589802812500238e+03 -4.020137833183873993e-02 -4.156842587630360519e-02
-2.718547415000000001e+03 -4.022160514511340795e-02 -4.156264379288959060e-02
-2.717505027187499309e+03 -4.027196618566938197e-02 -4.159054344137187720e-02
-2.716462639374999526e+03 -4.033588342773571783e-02 -4.163524703519975306e-02
-2.715420251562499743e+03 -4.040213016043769229e-02 -4.168629417151784033e-02
-2.714377863750000415e+03 -4.046971037325676479e-02 -4.174289024383580349e-02
-2.713335475937500178e+03 -4.053113152589193913e-02 -4.179622265047477914e-02
-2.712293088124999940e+03 -4.058195215127555905e-02 -4.184058664780093695e-02
-2.711250700312499703e+03 -4.061525516287980975e-02 -4.186940246321328024e-02
-2.710208312499999920e+03 -4.062137945792738958e-02 -4.187298976006374046e-02
-2.709165924687499682e+03 -4.058964828650422213e-02 -4.184102233313505281e-02
-2.708123536875000354e+03 -4.050935532845210962e-02 -4.176156702466742726e-02
-2.707081149062499662e+03 -4.037233032250947540e-02 -4.162490319180931625e-02
-2.706038761249999425e+03 -4.018407356031251931e-02 -4.143581693456376697e-02
-2.704996373437499642e+03 -3.994230476268399027e-02 -4.119174292962090450e-02
-2.703953985624999859e+03 -3.965416875819163800e-02 -4.090077014881800255e-02
-2.702911597812500077e+03 -3.934369597148736769e-02 -4.058796922103641291e-02
-2.701869209999999384e+03 -3.902407243191120118e-02 -4.026761200304743160e-02
-2.700826822187499602e+03 -3.870943751743801536e-02 -3.995393295070968215e-02
-2.699784434374999819e+03 -3.841344301649152193e-02 -3.966026233182216865e-02
-2.698742046562499581e+03 -3.813788645693684531e-02 -3.938743845683348455e-02
-2.697699658750000253e+03 -3.789974602010038468e-02 -3.915296767987985066e-02
-2.696657270937499106e+03 -3.770444399347216285e-02 -3.896193646994847853e-02
-2.695614883124999778e+03 -3.755930654911203426e-02 -3.882154948147204659e-02
-2.694572495312499541e+03 -3.746828663126645226e-02 -3.873526727447903356e-02
-2.693530107499999758e+03 -3.745577990051680156e-02 -3.872741810642565258e-02
-2.692487719687499521e+03 -3.752270011197339494e-02 -3.879861967132847145e-02
-2.691445331874999283e+03 -3.765833652752405974e-02 -3.893873714516692813e-02
-2.690402944062499046e+03 -3.785812315603311745e-02 -3.914436290202756574e-02
-2.689360556249999718e+03 -3.811573091470973895e-02 -3.941086142637079126e-02
-2.688318168437499935e+03 -3.842993591467158687e-02 -3.973813306547232388e-02
-2.687275780624999697e+03 -3.880668771042752180e-02 -4.013277680326771818e-02
-2.686233392812499460e+03 -3.923146005657369290e-02 -4.057965055354682826e-02
-2.685191004999999222e+03 -3.968505791106268638e-02 -4.105737060622094425e-02
-2.684148617187499894e+03 -4.016052505292812269e-02 -4.155700467241411900e-02
-2.683106229374999657e+03 -4.065150953503274961e-02 -4.207141578083850586e-02
-2.682063841562499874e+03 -4.114261291402735582e-02 -4.258456476921623768e-02
-2.681021453749999637e+03 -4.161720305615224796e-02 -4.307844051916845385e-02
-2.679979065937499854e+03 -4.205317898280235694e-02 -4.353025569860621141e-02
-2.678936678124999617e+03 -4.242694280201980694e-02 -4.391641064935623145e-02
-2.677894290312499834e+03 -4.271532488368010028e-02 -4.421371124705043149e-02
-2.676851902499999596e+03 -4.290517351595880824e-02 -4.440912151206755087e-02
-2.675809514687499814e+03 -4.300116751251725072e-02 -4.450764203032001043e-02
-2.674767126874999576e+03 -4.302856727384616470e-02 -4.453558584740135301e-02
-2.673724739062499793e+03 -4.301314670491238057e-02 -4.451893970708889481e-02
-2.672682351249999556e+03 -4.295539437265339516e-02 -4.445781710916815732e-02
-2.671639963437499773e+03 -4.285287683519441865e-02 -4.434897236917729330e-02
-2.670597575624999536e+03 -4.270427572041565756e-02 -4.419143812011758210e-02
-2.669555187812499753e+03 -4.249988482539410195e-02 -4.397631261616886944e-02
-2.668512799999999515e+03 -4.224869926483997007e-02 -4.371312535624362339e-02
-2.667470412187499733e+03 -4.196794827810164386e-02 -4.341897211084682490e-02
-2.666428024375000405e+03 -4.167812942514757812e-02 -4.311487621206920584e-02
-2.665385636562500167e+03 -4.138521581227219692e-02 -4.280855949633503854e-02
-2.664343248749999930e+03 -4.108237105293270630e-02 -4.249389498961778783e-02
-2.663300860937499692e+03 -4.078458583532534182e-02 -4.218677945954550645e-02
-2.662258473125000364e+03 -4.049531570716437268e-02 -4.189061759352868258e-02
-2.661216085312499672e+03 -4.021454362055729842e-02 -4.160526201179055167e-02
-2.660173697500000344e+03 -3.993320212882385534e-02 -4.132195711660677229e-02
-2.659131309687499652e+03 -3.965819474519256121e-02 -4.104795456351570393e-02
-2.658088921874999869e+03 -3.939718564741906404e-02 -4.079012369436805369e-02
-2.657046534062499632e+03 -3.914849757948042630e-02 -4.054684761087474359e-02
-2.656004146249999849e+03 -3.891789995512318773e-02 -4.032356732784093956e-02
-2.654961758437500066e+03 -3.869924446427659703e-02 -4.011316888694539673e-02
-2.653919370624999374e+03 -3.848705433449457758e-02 -3.990988066904651438e-02
-2.652876982812499591e+03 -3.827419756727628436e-02 -3.970672161540795414e-02
-2.651834594999999808e+03 -3.805295331197611208e-02 -3.949655550409767596e-02
-2.650792207187500026e+03 -3.780885171885432772e-02 -3.926438808356564475e-02
-2.649749819375000243e+03 -3.754762800652887422e-02 -3.901511895117642376e-02
-2.648707431562499096e+03 -3.728226944446930841e-02 -3.876106288787405096e-02
-2.647665043749999768e+03 -3.702961225043407967e-02 -3.851905046849195269e-02
-2.646622655937499530e+03 -3.680209688568171489e-02 -3.830070974570527059e-02
-2.645580268124999748e+03 -3.660068557243326137e-02 -3.810678073799199372e-02
-2.644537880312499965e+03 -3.643037168549725924e-02 -3.794150057052705222e-02
-2.643495492499999727e+03 -3.629356162123392043e-02 -3.780731992129927888e-02
-2.642453104687499490e+03 -3.618674876265189772e-02 -3.770078421631670867e-02
-2.641410716874999707e+03 -3.610776207116060676e-02 -3.761916860300996979e-02
-2.640368329062499924e+03 -3.604732049308766173e-02 -3.755358516207846914e-02
-2.639325941250000142e+03 -3.600618689616450624e-02 -3.750641511564214298e-02
-2.638283553437499450e+03 -3.597293746621647859e-02 -3.746743611620983322e-02
-2.637241165624999212e+03 -3.595362017404834382e-02 -3.744346676193424650e-02
-2.636198777812499884e+03 -3.596775857439529073e-02 -3.745230235162538140e-02
-2.635156389999999647e+03 -3.601362618224127760e-02 -3.749088849239756022e-02
-2.634114002187500319e+03 -3.606995431621384113e-02 -3.753771471720623171e-02
-2.633071614374999626e+03 -3.611222283441403724e-02 -3.756704547746885642e-02
-2.632029226562499844e+03 -3.612554491975582954e-02 -3.756485376965906092e-02
-2.630986838749999606e+03 -3.609454782879646662e-02 -3.751634053873917352e-02
-2.629944450937499823e+03 -3.602180734940777646e-02 -3.742445173098043337e-02
-2.628902063124999586e+03 -3.590975887588591237e-02 -3.729145706970720536e-02
-2.627859675312499803e+03 -3.576168324530357850e-02 -3.712118138368598191e-02
-2.626817287499999566e+03 -3.558821727811083829e-02 -3.692503918815473463e-02
-2.625774899687500238e+03 -3.538795710411857948e-02 -3.670245946689233707e-02
-2.624732511874999545e+03 -3.516621613084507797e-02 -3.645849109542887573e-02
-2.623690124062499763e+03 -3.491731359590564271e-02 -3.618568081890579519e-02
-2.622647736249999525e+03 -3.464660771354247798e-02 -3.588958752794501467e-02
-2.621605348437499742e+03 -3.435850164658257183e-02 -3.557488892057081992e-02
-2.620562960624999960e+03 -3.403890330078634258e-02 -3.522743231617249393e-02
-2.619520572812500177e+03 -3.368869274870066322e-02 -3.484902337230921798e-02
-2.618478184999999939e+03 -3.331896763402186074e-02 -3.445148806630333321e-02
-2.617435797187499247e+03 -3.293994162002206877e-02 -3.404495098385069279e-02
-2.616393409374999919e+03 -3.256072399051367083e-02 -3.363966645042506393e-02
-2.615351021562499682e+03 -3.218167006230446270e-02 -3.323671275637662959e-02
-2.614308633750000354e+03 -3.180968899424069241e-02 -3.284237219212528952e-02
-2.613266245937500116e+03 -3.145060237380600809e-02 -3.246296327299067613e-02
-2.612223858124999879e+03 -3.111523775448356635e-02 -3.211019475167964377e-02
-2.611181470312499641e+03 -3.080919310165710495e-02 -3.178945554788788902e-02
-2.610139082499999859e+03 -3.054012513224900124e-02 -3.150857403655434735e-02
-2.609096694687499621e+03 -3.031672803654518467e-02 -3.127602514828763114e-02
-2.608054306875000293e+03 -3.015033252206916758e-02 -3.110252577237811872e-02
-2.607011919062499601e+03 -3.003777634163030258e-02 -3.098486915326216160e-02
-2.605969531249999363e+03 -2.997892920433586905e-02 -3.092266539864570521e-02
-2.604927143437499581e+03 -2.996929110063712917e-02 -3.091088177170328230e-02
-2.603884755624999798e+03 -3.000391427857126633e-02 -3.094428925359159546e-02
-2.602842367812499560e+03 -3.006976793717209412e-02 -3.100938668981801510e-02
-2.601799979999999778e+03 -3.014297873051808088e-02 -3.108152652363175422e-02
-2.600757592187499540e+03 -3.020445412008434735e-02 -3.114066338183827526e-02
-2.599715204374999757e+03 -3.024656642339066531e-02 -3.117884871677311515e-02
-2.598672816562499975e+03 -3.027656705793861300e-02 -3.120395400824504256e-02
-2.597630428749999737e+03 -3.029422711823537284e-02 -3.121581504054211920e-02
-2.596588040937499954e+03 -3.030772536083185462e-02 -3.122162823072956173e-02
-2.595545653124999717e+03 -3.033471993749074780e-02 -3.123929490263992192e-02
-2.594503265312499934e+03 -3.036818137180519531e-02 -3.126211774261583587e-02
-2.593460877499999697e+03 -3.039780074859435230e-02 -3.128144013207001528e-02
-2.592418489687499914e+03 -3.042775005025830440e-02 -3.130053703919702390e-02
-2.591376101874999677e+03 -3.046900547898322500e-02 -3.133006265003747404e-02
-2.590333714062499439e+03 -3.052547909106624949e-02 -3.137409281417485873e-02
-2.589291326249999656e+03 -3.059894515361871736e-02 -3.143309893670093863e-02
-2.588248938437499874e+03 -3.069999251749706837e-02 -3.151674717607839959e-02
-2.587206550624999636e+03 -3.083171043166239161e-02 -3.162853204143874220e-02
-2.586164162812499853e+03 -3.098830913705214601e-02 -3.176313671046094439e-02
-2.585121774999999161e+03 -3.116961735131827671e-02 -3.192005064155297583e-02
-2.584079387187499833e+03 -3.138278386466424041e-02 -3.210692142114903586e-02
-2.583036999374999596e+03 -3.162783199140142137e-02 -3.232617509458510230e-02
-2.581994611562499358e+03 -3.189306190763546711e-02 -3.256909896146947814e-02
-2.580952223749999575e+03 -3.218706425170755892e-02 -3.284638296095919452e-02
-2.579909835937499793e+03 -3.250935590010751303e-02 -3.315846657545987175e-02
-2.578867448124999555e+03 -3.285903754282449435e-02 -3.350476209913529763e-02
-2.577825060312499772e+03 -3.323605109777792027e-02 -3.388499131446474910e-02
-2.576782672499999535e+03 -3.362936261521849712e-02 -3.428694354778279857e-02
-2.575740284687499752e+03 -3.400699016349351123e-02 -3.467835653205584429e-02
-2.574697896874999969e+03 -3.435133121408551204e-02 -3.504175160524920785e-02
-2.573655509062499732e+03 -3.464674205392614947e-02 -3.536139832897784024e-02
-2.572613121249999949e+03 -3.489147952744685310e-02 -3.563616995794405273e-02
-2.571570733437499712e+03 -3.509713295509467312e-02 -3.587856061550843273e-02
-2.570528345625000384e+03 -3.526694277691276580e-02 -3.609022117939536534e-02
-2.569485957812500146e+03 -3.540580560103630259e-02 -3.627470181810558969e-02
-2.568443569999999909e+03 -3.551565123740382801e-02 -3.643361171219173383e-02
-2.567401182187499671e+03 -3.561136781701917248e-02 -3.658064343381449424e-02
-2.566358794374999889e+03 -3.569006656939133909e-02 -3.671238262129245672e-02
-2.565316406562499651e+03 -3.575724647575687087e-02 -3.683314060873192630e-02
-2.564274018749999868e+03 -3.583764569920817877e-02 -3.696666112591250053e-02
-2.563231630937499631e+03 -3.594532086737614596e-02 -3.712538155426513969e-02
-2.562189243125000303e+03 -3.606829420219428289e-02 -3.729521717806230652e-02
-2.561146855312499611e+03 -3.619904219407961421e-02 -3.746765294906750227e-02
-2.560104467499999828e+03 -3.633413062280562572e-02 -3.763892182663381575e-02
-2.559062079687500045e+03 -3.647038560186569023e-02 -3.780620352343003893e-02
-2.558019691874999808e+03 -3.661050753097080945e-02 -3.797075875448364946e-02
-2.556977304062499570e+03 -3.675317219748148317e-02 -3.813147525451793945e-02
-2.555934916249999787e+03 -3.689310417085453486e-02 -3.828228746632783563e-02
-2.554892528437499550e+03 -3.703013773644554113e-02 -3.842263593156260842e-02
-2.553850140625000222e+03 -3.714526306360262098e-02 -3.853360214653901716e-02
-2.552807752812499530e+03 -3.722579212343183480e-02 -3.860228602267812281e-02
-2.551765364999999747e+03 -3.726903172134476278e-02 -3.862633235891901884e-02
-2.550722977187499964e+03 -3.727136861222760805e-02 -3.860306989902335950e-02
-2.549680589374999727e+03 -3.722013620637494580e-02 -3.852149627100927287e-02
-2.548638201562499944e+03 -3.710929565363347421e-02 -3.837594883780776067e-02
-2.547595813749999706e+03 -3.694060500103196060e-02 -3.816899985700705072e-02
-2.546553425937499924e+03 -3.671475439562406351e-02 -3.790326302050250201e-02
-2.545511038124999232e+03 -3.643631928098523681e-02 -3.758491221865910975e-02
-2.544468650312499904e+03 -3.612164161907684828e-02 -3.723105056518728057e-02
-2.543426262499999666e+03 -3.578082058442455526e-02 -3.685347572620702866e-02
-2.542383874687499429e+03 -3.541300868979851274e-02 -3.645254153771329553e-02
-2.541341486874999646e+03 -3.501944186198897163e-02 -3.602942004967966960e-02
-2.540299099062499863e+03 -3.460803311168639262e-02 -3.559124542349911130e-02
-2.539256711249999626e+03 -3.418851080985652741e-02 -3.514850840653565428e-02
-2.538214323437499843e+03 -3.377168549459817759e-02 -3.471224047650649236e-02
-2.537171935624999605e+03 -3.335761386011085877e-02 -3.428344816227613806e-02
-2.536129547812499823e+03 -3.295000753086877593e-02 -3.386616658911303923e-02
-2.535087159999999585e+03 -3.255944318861210551e-02 -3.347034925865056965e-02
-2.534044772187499348e+03 -3.221769904109498400e-02 -3.312816134455397882e-02
-2.533002384374999565e+03 -3.195780370888499922e-02 -3.287165952801567037e-02
-2.531959996562499782e+03 -3.179295552029656746e-02 -3.271427832639774852e-02
-2.530917608749999545e+03 -3.173476248286674628e-02 -3.266709814498951897e-02
-2.529875220937499762e+03 -3.178504148020441789e-02 -3.273080764692062189e-02
-2.528832833124999979e+03 -3.192934375537280489e-02 -3.289026517912876924e-02
-2.527790445312499742e+03 -3.217068691947114201e-02 -3.314918833058552033e-02
-2.526748057499999959e+03 -3.250899476950463995e-02 -3.350655997577975387e-02
-2.525705669687499721e+03 -3.293180802965049031e-02 -3.394823369085640113e-02
-2.524663281874999939e+03 -3.341790988900617682e-02 -3.445253086261753500e-02
-2.523620894062499701e+03 -3.395632131463043740e-02 -3.500891027947411471e-02
-2.522578506250000373e+03 -3.453495098936586183e-02 -3.560523381883148181e-02
-2.521536118437499681e+03 -3.511134506221414570e-02 -3.619959203100006628e-02
-2.520493730624999898e+03 -3.566093246011450835e-02 -3.676902606775885041e-02
-2.519451342812499661e+03 -3.617895472619438862e-02 -3.730949770216013955e-02
-2.518408954999999878e+03 -3.665281828611564180e-02 -3.780701920726069198e-02
-2.517366567187499641e+03 -3.708621809484625997e-02 -3.826348317125822379e-02
-2.516324179374999858e+03 -3.748639976462569967e-02 -3.868561696536974154e-02
-2.515281791562499620e+03 -3.784882073218814869e-02 -3.906940074630368270e-02
-2.514239403749999838e+03 -3.816096768548971757e-02 -3.940143498903694169e-02
-2.513197015937499600e+03 -3.842458671061927539e-02 -3.968340183833900942e-02
-2.512154628124999817e+03 -3.863877114762463011e-02 -3.991462891455443973e-02
-2.511112240312499580e+03 -3.881744690351145166e-02 -4.010862473620431523e-02
-2.510069852499999797e+03 -3.896108873454427052e-02 -4.026547894710013481e-02
-2.509027464687499560e+03 -3.907463987768264313e-02 -4.039005657863331544e-02
-2.507985076874999777e+03 -3.915886316848485316e-02 -4.048290677571618479e-02
-2.506942689062499539e+03 -3.922165275196105860e-02 -4.055168351125922749e-02
-2.505900301249999757e+03 -3.926223647723411231e-02 -4.059555499712276527e-02
-2.504857913437499974e+03 -3.927926576579050810e-02 -4.061303925862936454e-02
-2.503815525624999736e+03 -3.928009942137893756e-02 -4.061076180896600052e-02
-2.502773137812499954e+03 -3.927320134922376860e-02 -4.059777229481205396e-02
-2.501730749999999716e+03 -3.925442471231476577e-02 -4.056977766777872946e-02
-2.500688362187499933e+03 -3.923078951288849758e-02 -4.053430096691709034e-02
-2.499645974374999696e+03 -3.920554206195626251e-02 -4.049605111489396753e-02
-2.498603586562499913e+03 -3.918410801525082365e-02 -4.046084639944375755e-02
-2.497561198749999676e+03 -3.918016764792721374e-02 -4.043978449153251553e-02
-2.496518810937499893e+03 -3.921050234580962524e-02 -4.044735352231334374e-02
-2.495476423124999656e+03 -3.928614708391424404e-02 -4.049499022016123800e-02
-2.494434035312499873e+03 -3.942929876481918866e-02 -4.060493722344542256e-02
-2.493391647499999635e+03 -3.964701876377567380e-02 -4.078287373211357536e-02
-2.492349259687499853e+03 -3.993991310965928215e-02 -4.102972537849258056e-02
-2.491306871874999615e+03 -4.029149412346774706e-02 -4.133008472148599899e-02
-2.490264484062499378e+03 -4.069265510130954527e-02 -4.167639433347155448e-02
-2.489222096249999595e+03 -4.113888564871100856e-02 -4.206501816577330743e-02
-2.488179708437499812e+03 -4.163498075129653392e-02 -4.250101630034164996e-02
-2.487137320624999575e+03 -4.218276852527187704e-02 -4.298715120170434889e-02
-2.486094932812499792e+03 -4.277883928326949720e-02 -4.352148193987549069e-02
-2.485052544999999100e+03 -4.339463802715601976e-02 -4.407713849711297760e-02
-2.484010157187499772e+03 -4.402103747275409179e-02 -4.464753284857389537e-02
-2.482967769374999534e+03 -4.465841196866965346e-02 -4.523402295918940719e-02
-2.481925381562499297e+03 -4.530041235999977822e-02 -4.583114331189885871e-02
-2.480882993749999969e+03 -4.592497885922507822e-02 -4.641728343149603697e-02
-2.479840605937499731e+03 -4.651938672776979866e-02 -4.697959761561882469e-02
-2.478798218124999948e+03 -4.709851241079098666e-02 -4.753214050776129185e-02
-2.477755830312499711e+03 -4.765770767081512621e-02 -4.806909626517255618e-02
-2.476713442499999928e+03 -4.818567366694401916e-02 -4.857927173793195885e-02
-2.475671054687499691e+03 -4.867263714543502290e-02 -4.905417529154504352e-02
-2.474628666874999908e+03 -4.909675910424785017e-02 -4.947323808786217858e-02
-2.473586279062499671e+03 -4.945168739775684941e-02 -4.982958412505995166e-02
-2.472543891249999888e+03 -4.973975228705338619e-02 -5.012525160187733531e-02
-2.471501503437499650e+03 -4.994662468373987918e-02 -5.034628618030447672e-02
-2.470459115625000322e+03 -5.006025427962828428e-02 -5.047953638428463730e-02
-2.469416727812499630e+03 -5.008960420094616534e-02 -5.053245619072819356e-02
-2.468374339999999847e+03 -5.003812086140083798e-02 -5.050738676345805506e-02
-2.467331952187500065e+03 -4.990032631678086028e-02 -5.039790935194186916e-02
-2.466289564374999827e+03 -4.967306201560808820e-02 -5.019971549189899962e-02
-2.465247176562499590e+03 -4.936337070255718273e-02 -4.991987418726087644e-02
-2.464204788749999807e+03 -4.898587649274466910e-02 -4.957226005695982568e-02
-2.463162400937499569e+03 -4.858066577741960990e-02 -4.919532376520269895e-02
-2.462120013125000241e+03 -4.818791420918788759e-02 -4.882862318496827836e-02
-2.461077625312499549e+03 -4.783234410623763561e-02 -4.849593822028729767e-02
-2.460035237499999766e+03 -4.752321078360408763e-02 -4.820530027188470179e-02
-2.458992849687499984e+03 -4.727327991458286915e-02 -4.796794493465763448e-02
-2.457950461874999746e+03 -4.710562759646777509e-02 -4.780453392792036876e-02
-2.456908074062499963e+03 -4.703475394837017959e-02 -4.772796092652240030e-02
-2.455865686249999726e+03 -4.706674149222878079e-02 -4.774407084326856565e-02
-2.454823298437499943e+03 -4.719225061756698869e-02 -4.784523324690169443e-02
-2.453780910624999251e+03 -4.740709222773275416e-02 -4.802837509222090961e-02
-2.452738522812499923e+03 -4.769418470727652959e-02 -4.827691841725372662e-02
-2.451696134999999686e+03 -4.803951278401389496e-02 -4.857810986766478850e-02
-2.450653747187499903e+03 -4.843484901442463020e-02 -4.892744234341298709e-02
-2.449611359374999665e+03 -4.886605550215809141e-02 -4.931260737035015468e-02
-2.448568971562499883e+03 -4.931700499528948040e-02 -4.971915884822168674e-02
-2.447526583749999645e+03 -4.976895887582238193e-02 -5.012917971977649823e-02
-2.446484195937499862e+03 -5.021240836419353648e-02 -5.053457246662711871e-02
-2.445441808124999625e+03 -5.061974439190920078e-02 -5.090870604202796940e-02
-2.444399420312499842e+03 -5.099202575585946168e-02 -5.125269936746280897e-02
-2.443357032499999605e+03 -5.132670692515606953e-02 -5.156475061188704051e-02
-2.442314644687499367e+03 -5.163350849924699948e-02 -5.185388146408721755e-02
-2.441272256874999584e+03 -5.190689677207464825e-02 -5.211609005724484461e-02
-2.440229869062499802e+03 -5.214118594553272812e-02 -5.234700880035687842e-02
-2.439187481249999564e+03 -5.233682371369359487e-02 -5.254728241101107311e-02
-2.438145093437499781e+03 -5.251034574542886441e-02 -5.273347593809048911e-02
-2.437102705624999544e+03 -5.265422892240132630e-02 -5.289840338243201323e-02
-2.436060317812499761e+03 -5.276042824830851075e-02 -5.303355662242884017e-02
-2.435017929999999978e+03 -5.283230717605107846e-02 -5.314266193348551881e-02
-2.433975542187499741e+03 -5.287344061910109749e-02 -5.322839265452782714e-02
-2.432933154374999958e+03 -5.288055586165475025e-02 -5.328705582540185781e-02
-2.431890766562499721e+03 -5.284326381889147689e-02 -5.330701714222550042e-02
-2.430848378749999938e+03 -5.275266992604141919e-02 -5.327793730573137515e-02
-2.429805990937499701e+03 -5.261595291814118863e-02 -5.320509031760007473e-02
-2.428763603124999918e+03 -5.244585671207746547e-02 -5.309854584951280432e-02
-2.427721215312499680e+03 -5.223762495981754128e-02 -5.295086175121322541e-02
-2.426678827499999898e+03 -5.199713064452597677e-02 -5.276606187623786998e-02
-2.425636439687499660e+03 -5.175485812847304551e-02 -5.257334207267825438e-02
-2.424594051874999877e+03 -5.154065592574500615e-02 -5.240224774581511008e-02
-2.423551664062499640e+03 -5.137200432233218761e-02 -5.226878256089804303e-02
-2.422509276249999857e+03 -5.127212020682850313e-02 -5.219561427231228512e-02
-2.421466888437499620e+03 -5.124769832581240608e-02 -5.218902970287678245e-02
-2.420424500624999837e+03 -5.129260284557123073e-02 -5.224307421794368439e-02
-2.419382112812499599e+03 -5.139807792760047594e-02 -5.234787230265593172e-02
-2.418339725000000271e+03 -5.155052364052477992e-02 -5.249095909613685912e-02
-2.417297337187499579e+03 -5.174524083510727984e-02 -5.266852060693201498e-02
-2.416254949374999796e+03 -5.197733371866812557e-02 -5.287676927263221943e-02
-2.415212561562499559e+03 -5.223381074756894976e-02 -5.310362153444025263e-02
-2.414170173749999776e+03 -5.251633651639226602e-02 -5.335044806756105568e-02
-2.413127785937499993e+03 -5.282740065800326651e-02 -5.361971193652950024e-02
-2.412085398124999756e+03 -5.315936838051544405e-02 -5.390399999461328862e-02
-2.411043010312499973e+03 -5.349629299492583701e-02 -5.418808927088734906e-02
-2.410000622500000190e+03 -5.384294552860151989e-02 -5.447751307889455580e-02
-2.408958234687499953e+03 -5.418423858619397099e-02 -5.475879055888722285e-02
-2.407915846874999716e+03 -5.451517881437510649e-02 -5.502914219175233934e-02
-2.406873459062500388e+03 -5.484140572825742938e-02 -5.529592210699421639e-02
-2.405831071249999695e+03 -5.517886611531693658e-02 -5.557586153063499845e-02
-2.404788683437499913e+03 -5.553508030518882616e-02 -5.587672685214580687e-02
-2.403746295624999675e+03 -5.591334334856443850e-02 -5.620125175141307827e-02
-2.402703907812499892e+03 -5.630937654498279626e-02 -5.654647596634149176e-02
-2.401661519999999655e+03 -5.670976984553389999e-02 -5.689884469299295172e-02
-2.400619132187499872e+03 -5.709923733279427538e-02 -5.724368931507824165e-02
-2.399576744374999635e+03 -5.746209553329685582e-02 -5.756777732888850030e-02
-2.398534356562499397e+03 -5.779570046557589574e-02 -5.786864114395975228e-02
-2.397491968749999614e+03 -5.808313740309203888e-02 -5.813061140151012940e-02
-2.396449580937499832e+03 -5.831476077626231852e-02 -5.834295378704543872e-02
-2.395407193124999594e+03 -5.848977148409821580e-02 -5.850506239079480281e-02
-2.394364805312499811e+03 -5.862004453111637620e-02 -5.863076817955129028e-02
-2.393322417499999119e+03 -5.870501545549023509e-02 -5.871999546928473313e-02
-2.392280029687499791e+03 -5.873440624332466886e-02 -5.876103781981342755e-02
-2.391237641874999554e+03 -5.872287715753447129e-02 -5.876577438780147822e-02
-2.390195254062499316e+03 -5.870147360229780592e-02 -5.876383126991177597e-02
-2.389152866249999988e+03 -5.869681802190537812e-02 -5.878209982700456637e-02
-2.388110478437499751e+03 -5.871185692342205387e-02 -5.882337174200501229e-02
-2.387068090624999968e+03 -5.873583318129577818e-02 -5.887726303296884206e-02
-2.386025702812499730e+03 -5.878772959524722341e-02 -5.896203776818315090e-02
-2.384983314999999493e+03 -5.889709884305766724e-02 -5.910640562881230853e-02
-2.383940927187499710e+03 -5.905108157120542156e-02 -5.929825963017539697e-02
-2.382898539374999928e+03 -5.923411931343790238e-02 -5.952217927315673479e-02
-2.381856151562499235e+03 -5.944555843923915450e-02 -5.977548132467826181e-02
-2.380813763749999907e+03 -5.969980743325864481e-02 -6.007015638663774915e-02
-2.379771375937499670e+03 -5.999474360106169663e-02 -6.040156581591012847e-02
-2.378728988124999887e+03 -6.032132568812852841e-02 -6.076004891655623075e-02
-2.377686600312499650e+03 -6.066372864026341877e-02 -6.112946589750661158e-02
-2.376644212499999867e+03 -6.102218151628246295e-02 -6.150731577276291606e-02
-2.375601824687499629e+03 -6.141341450468230934e-02 -6.190719675622163160e-02
-2.374559436874999847e+03 -6.182951438972270064e-02 -6.232131109725438933e-02
-2.373517049062499609e+03 -6.225750458149593297e-02 -6.273700941827979605e-02
-2.372474661249999826e+03 -6.268843166742109341e-02 -6.314498982964818208e-02
-2.371432273437499589e+03 -6.309844937905563500e-02 -6.352394724752545574e-02
-2.370389885625000261e+03 -6.348670835875756813e-02 -6.387341389481110410e-02
-2.369347497812499569e+03 -6.387606292352983328e-02 -6.421532024865865551e-02
-2.368305109999999786e+03 -6.426054499423848598e-02 -6.454509515795447960e-02
-2.367262722187500458e+03 -6.463582274782676829e-02 -6.486165043915051442e-02
-2.366220334374999766e+03 -6.501667325605271774e-02 -6.518193016437884291e-02
-2.365177946562499983e+03 -6.539585207690831736e-02 -6.549937221997577386e-02
-2.364135558749999745e+03 -6.577977111374029573e-02 -6.581885601356431137e-02
-2.363093170937499963e+03 -6.616047203825220491e-02 -6.613297467187696788e-02
-2.362050783125000180e+03 -6.652179519542773811e-02 -6.642770551955710923e-02
-2.361008395312499943e+03 -6.684878641667391097e-02 -6.669138645468607185e-02
-2.359966007499999705e+03 -6.714593118098056979e-02 -6.693118396547789728e-02
-2.358923619687499922e+03 -6.742606376210860675e-02 -6.716294813741600922e-02
-2.357881231874999685e+03 -6.771252194721144591e-02 -6.741049516644634365e-02
-2.356838844062499902e+03 -6.802489723490193207e-02 -6.769210319500264250e-02
-2.355796456249999665e+03 -6.835228638344725827e-02 -6.799652673298135774e-02
-2.354754068437499882e+03 -6.868807050270261949e-02 -6.831728479191846726e-02
-2.353711680624999644e+03 -6.903040243095380502e-02 -6.865286742242283913e-02
-2.352669292812499862e+03 -6.937969155494705387e-02 -6.900292032678741194e-02
-2.351626904999999624e+03 -6.975028830041248018e-02 -6.937988651846396793e-02
-2.350584517187499841e+03 -7.019778882177854507e-02 -6.983821104276934089e-02
-2.349542129374999604e+03 -7.074941161814929380e-02 -7.040644554193557780e-02
-2.348499741562499821e+03 -7.139573511729711830e-02 -7.107783999279848608e-02
-2.347457353749999584e+03 -7.212519183597861094e-02 -7.183761388387761848e-02
-2.346414965937499801e+03 -7.291582507542331004e-02 -7.266257703563142045e-02
-2.345372578124999563e+03 -7.378438510379302373e-02 -7.356752461544596722e-02
-2.344330190312499781e+03 -7.475165026463570506e-02 -7.457417767308270606e-02
-2.343287802499999998e+03 -7.582119657460266449e-02 -7.568640510922772235e-02
-2.342245414687499760e+03 -7.698209125239723061e-02 -7.689096328831254712e-02
-2.341203026874999978e+03 -7.821644961995570522e-02 -7.816673959046102627e-02
-2.340160639062499740e+03 -7.949562273290020076e-02 -7.948387147409563536e-02
-2.339118251249999958e+03 -8.080026582332876239e-02 -8.082390142538918576e-02
-2.338075863437499265e+03 -8.208967652235313328e-02 -8.214662339722060558e-02
-2.337033475624999937e+03 -8.335189951462600166e-02 -8.343947047903989278e-02
-2.335991087812499700e+03 -8.456721421638423164e-02 -8.468384140787728331e-02
-2.334948699999999917e+03 -8.571930379529063559e-02 -8.586414714270591830e-02
-2.333906312187499680e+03 -8.677659076781503444e-02 -8.695223358070061637e-02
-2.332863924374999442e+03 -8.772145608168112341e-02 -8.792994719201398246e-02
-2.331821536562499659e+03 -8.855999147630444490e-02 -8.880257055113684184e-02
-2.330779148749999877e+03 -8.930264062636178446e-02 -8.957987933160882488e-02
-2.329736760937499184e+03 -8.997790427583229889e-02 -9.028899542533411204e-02
-2.328694373124999856e+03 -9.061507038298373395e-02 -9.095846301086843444e-02
-2.327651985312499619e+03 -9.120485357304737584e-02 -9.158051004306030918e-02
-2.326609597500000291e+03 -9.173053880488891976e-02 -9.213706239831843947e-02
-2.325567209687499599e+03 -9.221984886569284390e-02 -9.265255549411555158e-02
-2.324524821874999816e+03 -9.269470358503496821e-02 -9.314649712274081228e-02
-2.323482434062499578e+03 -9.315285553901779536e-02 -9.361580341239066072e-02
-2.322440046249999796e+03 -9.359654976962972217e-02 -9.406609239808368106e-02
-2.321397658437499558e+03 -9.402163661563958663e-02 -9.449723483651512046e-02
-2.320355270624999775e+03 -9.443944519609755173e-02 -9.492054046423999136e-02
-2.319312882812499993e+03 -9.487274793732639044e-02 -9.535891925052301932e-02
-2.318270495000000210e+03 -9.533407610047249514e-02 -9.582446604431787973e-02
-2.317228107187499972e+03 -9.580889346503969339e-02 -9.630324198942638581e-02
-2.316185719374999735e+03 -9.627743625633679303e-02 -9.677410425866929400e-02
-2.315143331562500407e+03 -9.672502659227877331e-02 -9.722393643506707650e-02
-2.314100943749999715e+03 -9.714973086882593145e-02 -9.765200783180995325e-02
-2.313058555937499932e+03 -9.758835107633581640e-02 -9.809513317472358385e-02
-2.312016168124999695e+03 -9.807281368536653610e-02 -9.858461501390812509e-02
-2.310973780312499912e+03 -9.860915844842203792e-02 -9.912594916106394483e-02
-2.309931392500000129e+03 -9.919510401442313552e-02 -9.971784924443408138e-02
-2.308889004687499892e+03 -9.978091866010194155e-02 -1.003096969603880229e-01
-2.307846616874999654e+03 -1.003235340455536223e-01 -1.008570584919692426e-01
-2.306804229062500326e+03 -1.008074713044295606e-01 -1.013405137681767793e-01
-2.305761841249999634e+03 -1.012423213945647382e-01 -1.017672364108770655e-01
-2.304719453437499851e+03 -1.016241721512569224e-01 -1.021365216664885806e-01
-2.303677065624999614e+03 -1.019637521139096503e-01 -1.024622003539520515e-01
-2.302634677812499831e+03 -1.022295522762910053e-01 -1.027141136603440807e-01
-2.301592289999999593e+03 -1.024114400314000417e-01 -1.028812392672663611e-01
-2.300549902187499811e+03 -1.024891665543227331e-01 -1.029479039510017152e-01
-2.299507514374999573e+03 -1.024768586672446941e-01 -1.029310347591507191e-01
-2.298465126562499790e+03 -1.023949862005396338e-01 -1.028485210645083969e-01
-2.297422738749999553e+03 -1.022547045342395294e-01 -1.027108559058500653e-01
-2.296380350937499770e+03 -1.020470579948060813e-01 -1.025100576565416838e-01
-2.295337963124999987e+03 -1.017705957470954742e-01 -1.022475163480382060e-01
-2.294295575312499750e+03 -1.014210652333855517e-01 -1.019197879741718521e-01
-2.293253187499999967e+03 -1.010204594452112498e-01 -1.015459196304562134e-01
-2.292210799687499730e+03 -1.005906656632242768e-01 -1.011441717894973891e-01
-2.291168411874999947e+03 -1.001520204259672836e-01 -1.007345329798616240e-01
-2.290126024062499255e+03 -9.970239375301125084e-02 -1.003163850410813823e-01
-2.289083636249999927e+03 -9.921904038185717922e-02 -9.986706302283242243e-02
-2.288041248437499689e+03 -9.867703619973050566e-02 -9.936226162289611696e-02
-2.286998860624999907e+03 -9.805278220153994251e-02 -9.878200031450121155e-02
-2.285956472812499669e+03 -9.735027468896116642e-02 -9.812950337648444765e-02
-2.284914084999999886e+03 -9.660992110319047144e-02 -9.744619336839920043e-02
-2.283871697187499649e+03 -9.583810550235424830e-02 -9.673881910535023221e-02
-2.282829309374999866e+03 -9.502498824084398832e-02 -9.599435638983001839e-02
-2.281786921562499629e+03 -9.418738604022457162e-02 -9.522725973994691784e-02
-2.280744533749999846e+03 -9.335914509486450963e-02 -9.446856181026412613e-02
-2.279702145937499608e+03 -9.258166736940012798e-02 -9.375449311717018452e-02
-2.278659758124999826e+03 -9.188369917801435249e-02 -9.311000183681876485e-02
-2.277617370312499588e+03 -9.128971762485416086e-02 -9.255652478762706192e-02
-2.276574982499999805e+03 -9.081077455018994604e-02 -9.210368730325919906e-02
-2.275532594687499568e+03 -9.046481461384640876e-02 -9.176816122393266495e-02
-2.274490206874999785e+03 -9.032064356256569448e-02 -9.161871130208489034e-02
-2.273447819062500002e+03 -9.041335404038908230e-02 -9.169108632778265322e-02
-2.272405431249999765e+03 -9.074271032308986462e-02 -9.198321245604873519e-02
-2.271363043437499982e+03 -9.128899853999995762e-02 -9.247353402511288012e-02
-2.270320655625000200e+03 -9.202792769701501063e-02 -9.313820992730227621e-02
-2.269278267812499962e+03 -9.294074122726987686e-02 -9.396148878639150326e-02
-2.268235879999999725e+03 -9.400706422881154045e-02 -9.492515875968689232e-02
-2.267193492187499942e+03 -9.518713905820057330e-02 -9.599129410895229642e-02
-2.266151104374999704e+03 -9.647598260639006496e-02 -9.715916670616468742e-02
-2.265108716562499922e+03 -9.785892562092969593e-02 -9.842014079802541282e-02
-2.264066328749999684e+03 -9.931500278935166681e-02 -9.975524986515518777e-02
-2.263023940937499901e+03 -1.008185042487205474e-01 -1.011399496047047236e-01
-2.261981553124999664e+03 -1.023903246899383612e-01 -1.025943295239928055e-01
-2.260939165312499881e+03 -1.040369681228952847e-01 -1.041270878822954660e-01
-2.259896777499999644e+03 -1.057562180322451084e-01 -1.057373341381415144e-01
-2.258854389687499861e+03 -1.074956315455601330e-01 -1.073749996957829717e-01
-2.257812001874999623e+03 -1.092098041611319625e-01 -1.089939718580309885e-01
-2.256769614062499841e+03 -1.108731349374784403e-01 -1.105721652206159145e-01
-2.255727226249999603e+03 -1.124718934173136037e-01 -1.120993928547457386e-01
-2.254684838437499820e+03 -1.139763067510265043e-01 -1.135462291106299482e-01
-2.253642450624999583e+03 -1.153602257711235507e-01 -1.148871494821267492e-01
-2.252600062812499800e+03 -1.166046506859272497e-01 -1.161031025514015491e-01
-2.251557674999999563e+03 -1.176905599312394329e-01 -1.171730335156555558e-01
-2.250515287187499780e+03 -1.186152977247219159e-01 -1.180967401688641089e-01
-2.249472899374999997e+03 -1.193686742144889901e-01 -1.188648092054732930e-01
-2.248430511562499760e+03 -1.199729158198263312e-01 -1.194961993777088199e-01
-2.247388123749999977e+03 -1.204479393746463733e-01 -1.200100880422433486e-01
-2.246345735937499285e+03 -1.208285267285180015e-01 -1.204409971724041961e-01
-2.245303348124999957e+03 -1.211588587945237466e-01 -1.208301867075462083e-01
-2.244260960312499719e+03 -1.214629589865639930e-01 -1.211973912435634626e-01
-2.243218572499999937e+03 -1.217343365552458340e-01 -1.215363665725748832e-01
-2.242176184687499699e+03 -1.219594503674979596e-01 -1.218300464516114817e-01
-2.241133796874999462e+03 -1.221502377808456469e-01 -1.220881216380346329e-01
-2.240091409062499679e+03 -1.223092935358838645e-01 -1.223140502424057557e-01
-2.239049021249999896e+03 -1.224416608816951829e-01 -1.225115611667741550e-01
-2.238006633437499204e+03 -1.225438985889889670e-01 -1.226766380534828615e-01
-2.236964245624999876e+03 -1.226171683861390221e-01 -1.228096131428708521e-01
-2.235921857812499638e+03 -1.226512587030824247e-01 -1.229026709539542961e-01
-2.234879469999999856e+03 -1.226781456012293881e-01 -1.229859747573413126e-01
-2.233837082187499618e+03 -1.226902352145367997e-01 -1.230505035186262447e-01
-2.232794694374999381e+03 -1.226657402415919085e-01 -1.230716131328026680e-01
-2.231752306562499598e+03 -1.225754401626336781e-01 -1.230172550193800590e-01
-2.230709918749999815e+03 -1.224396670971386047e-01 -1.229049051988306274e-01
-2.229667530937499123e+03 -1.223184909458390618e-01 -1.227936036841383444e-01
-2.228625143124999795e+03 -1.222503288065394378e-01 -1.227196044068182834e-01
-2.227582755312500012e+03 -1.222662406263114176e-01 -1.227139757937557862e-01
-2.226540367499999775e+03 -1.223746321976295626e-01 -1.227849215419212769e-01
-2.225497979687499992e+03 -1.225767368068835100e-01 -1.229336501218727118e-01
-2.224455591874999755e+03 -1.229102463701780279e-01 -1.231984070906553402e-01
-2.223413204062499972e+03 -1.233718724211602669e-01 -1.235757174343245085e-01
-2.222370816249999734e+03 -1.239565374566565653e-01 -1.240631185541659909e-01
-2.221328428437499952e+03 -1.247043757658742452e-01 -1.247052801693808860e-01
-2.220286040625000169e+03 -1.256553036510464350e-01 -1.255458100626253570e-01
-2.219243652812499931e+03 -1.268017618453000095e-01 -1.265782044665607342e-01
-2.218201265000000149e+03 -1.281075750753224718e-01 -1.277655927795103841e-01
-2.217158877187499911e+03 -1.295566983707622521e-01 -1.290948603589553989e-01
-2.216116489374999674e+03 -1.311571735527826132e-01 -1.305761863290282321e-01
-2.215074101562500346e+03 -1.328642554936660392e-01 -1.321672506965942129e-01
-2.214031713749999653e+03 -1.346412034150659409e-01 -1.338359910594394686e-01
-2.212989325937499871e+03 -1.364643895619254699e-01 -1.355614022700221133e-01
-2.211946938124999633e+03 -1.383390335277337457e-01 -1.373507660732376789e-01
-2.210904550312499850e+03 -1.402358354671539853e-01 -1.391757911304186690e-01
-2.209862162500000068e+03 -1.421056116881788955e-01 -1.409874664326614402e-01
-2.208819774687499830e+03 -1.439092133607732527e-01 -1.427470480091427574e-01
-2.207777386874999593e+03 -1.456044676563947593e-01 -1.444117499370907720e-01
-2.206734999062499810e+03 -1.471445552726628747e-01 -1.459362338958440364e-01
-2.205692611249999572e+03 -1.484613913882637803e-01 -1.472541080375048272e-01
-2.204650223437499790e+03 -1.495693280546382120e-01 -1.483749410248237643e-01
-2.203607835625000007e+03 -1.504513350571594077e-01 -1.492815384944923551e-01
-2.202565447812499769e+03 -1.510795352149548187e-01 -1.499417777939574536e-01
-2.201523059999999987e+03 -1.514419532895150688e-01 -1.503422201343744824e-01
-2.200480672187499749e+03 -1.515520618883080817e-01 -1.504937946923155523e-01
-2.199438284374999967e+03 -1.513942826885404380e-01 -1.503820772476817114e-01
-2.198395896562499729e+03 -1.509789191427120258e-01 -1.500184784521559900e-01
-2.197353508749999946e+03 -1.503575591598130812e-01 -1.494532174462171181e-01
-2.196311120937499709e+03 -1.495748819278240882e-01 -1.487266591254032266e-01
-2.195268733124999926e+03 -1.486341418555901239e-01 -1.478406756002503264e-01
-2.194226345312499689e+03 -1.475615622099764601e-01 -1.468166056188384971e-01
-2.193183957499999906e+03 -1.464237096980096076e-01 -1.457153832789506442e-01
-2.192141569687499668e+03 -1.452761200218281590e-01 -1.445890408514849401e-01
-2.191099181874999886e+03 -1.441755367652595987e-01 -1.434937746126679903e-01
-2.190056794062499648e+03 -1.431977988408408564e-01 -1.425047606031587255e-01
-2.189014406249999865e+03 -1.423645166162109399e-01 -1.416473204508717221e-01
-2.187972018437499628e+03 -1.417075425695930313e-01 -1.409619591511649395e-01
-2.186929630624999845e+03 -1.412293264982127650e-01 -1.404566959243563340e-01
-2.185887242812499153e+03 -1.409348166407257963e-01 -1.401388753084726324e-01
-2.184844854999999825e+03 -1.408296108690592352e-01 -1.400161984257621284e-01
-2.183802467187499587e+03 -1.409544931081156693e-01 -1.401345746317095020e-01
-2.182760079374999805e+03 -1.413573020685448545e-01 -1.405470837919851057e-01
-2.181717691562499567e+03 -1.420334978216386823e-01 -1.412507653481374914e-01
-2.180675303749999784e+03 -1.430322215997144875e-01 -1.422950215495794035e-01
-2.179632915937500002e+03 -1.443426897006411247e-01 -1.436676700280113683e-01
-2.178590528124999764e+03 -1.458895840766664120e-01 -1.452923751760203663e-01
-2.177548140312499982e+03 -1.475990413831050896e-01 -1.470939835163334597e-01
-2.176505752499999744e+03 -1.493914412445318252e-01 -1.489941171994516589e-01
-2.175463364687499961e+03 -1.512327013000422660e-01 -1.509602799153662578e-01
-2.174420976875000179e+03 -1.530811087263108938e-01 -1.529488741913815064e-01
-2.173378589062499941e+03 -1.548964850358479084e-01 -1.549170582209184466e-01
-2.172336201249999704e+03 -1.566547924444582074e-01 -1.568375042101283756e-01
-2.171293813437499921e+03 -1.583411099174489300e-01 -1.586888804482856907e-01
-2.170251425624999683e+03 -1.599381265886640480e-01 -1.604482980876386633e-01
-2.169209037812499901e+03 -1.614458665934872528e-01 -1.621107683114044185e-01
-2.168166649999999663e+03 -1.629634607039292249e-01 -1.637732974596765867e-01
-2.167124262187499880e+03 -1.645495894520843938e-01 -1.654909890773544612e-01
-2.166081874375000098e+03 -1.661587049987435505e-01 -1.672155391527642143e-01
-2.165039486562499860e+03 -1.677515645532376698e-01 -1.689069383652151146e-01
-2.163997098749999623e+03 -1.693141657401489031e-01 -1.705489948721637672e-01
-2.162954710937500295e+03 -1.708131457580993884e-01 -1.721052350518302021e-01
-2.161912323124999602e+03 -1.721877224487256830e-01 -1.735160805233934844e-01
-2.160869935312499820e+03 -1.734457046354916931e-01 -1.747856050997904920e-01
-2.159827547499999582e+03 -1.745603016677118868e-01 -1.758885494007703665e-01
-2.158785159687499799e+03 -1.755149483084774420e-01 -1.768061085673290622e-01
-2.157742771875000017e+03 -1.763326504077087076e-01 -1.775620192502538885e-01
-2.156700384062499779e+03 -1.770765460657179879e-01 -1.782222008959888360e-01
-2.155657996249999997e+03 -1.777701230473618943e-01 -1.788120250795008637e-01
-2.154615608437500214e+03 -1.783686844801021243e-01 -1.792876421858618508e-01
-2.153573220624999976e+03 -1.788755359897591102e-01 -1.796530992455632469e-01
-2.152530832812499739e+03 -1.793209872805517913e-01 -1.799421855934873749e-01
-2.151488444999999956e+03 -1.797278208778466946e-01 -1.801847242233005353e-01
-2.150446057187499719e+03 -1.800866655313076992e-01 -1.803796782693284639e-01
-2.149403669374999936e+03 -1.804014730481862672e-01 -1.805359111117451065e-01
-2.148361281562499698e+03 -1.807004675734669719e-01 -1.806851997011015842e-01
-2.147318893749999916e+03 -1.809667234505098476e-01 -1.808162350253037509e-01
-2.146276505937499223e+03 -1.811919873112088630e-01 -1.809218319651569873e-01
-2.145234118124999895e+03 -1.813600376279823900e-01 -1.809881108134999972e-01
-2.144191730312499658e+03 -1.814699043938202694e-01 -1.810127081650046987e-01
-2.143149342499999875e+03 -1.815513329746532289e-01 -1.810242784726407428e-01
-2.142106954687499638e+03 -1.816287538775492594e-01 -1.810444748709287566e-01
-2.141064566874999400e+03 -1.817135110274950283e-01 -1.810792702581009717e-01
-2.140022179062499617e+03 -1.817638833568482049e-01 -1.810841644653005678e-01
-2.138979791249999835e+03 -1.817529005742691828e-01 -1.810311900697812448e-01
-2.137937403437499142e+03 -1.816544298894815779e-01 -1.808914816882674081e-01
-2.136895015624999814e+03 -1.814832346836195431e-01 -1.806773900640136765e-01
-2.135852627812499577e+03 -1.812400542583909036e-01 -1.803885104078574164e-01
-2.134810239999999794e+03 -1.809525706190883432e-01 -1.800532607878414793e-01
-2.133767852187500011e+03 -1.806807341237321174e-01 -1.797293001675474844e-01
-2.132725464374999774e+03 -1.804227145163496415e-01 -1.794112702376776391e-01
-2.131683076562499991e+03 -1.802224377816842582e-01 -1.791397807179749835e-01
-2.130640688749999299e+03 -1.801279619499360496e-01 -1.789624922399568885e-01
-2.129598300937499516e+03 -1.801516943192191800e-01 -1.788955054649201959e-01
-2.128555913124999734e+03 -1.802990597701109310e-01 -1.789496605028065290e-01
-2.127513525312499951e+03 -1.805646926904274641e-01 -1.791220780084721853e-01
-2.126471137499999713e+03 -1.809557781473632998e-01 -1.794218670140851624e-01
-2.125428749687499931e+03 -1.814160775707832352e-01 -1.797949262196930631e-01
-2.124386361874999693e+03 -1.819657908971166749e-01 -1.802673174215570218e-01
-2.123343974062499910e+03 -1.826424278227088416e-01 -1.808770621145410207e-01
-2.122301586250000128e+03 -1.834831342629736906e-01 -1.816607299101570538e-01
-2.121259198437499890e+03 -1.845145381489869396e-01 -1.826471149776309755e-01
-2.120216810624999653e+03 -1.857165761720783737e-01 -1.838199180289481760e-01
-2.119174422812499870e+03 -1.870538562645267799e-01 -1.851473664013799092e-01
-2.118132035000000087e+03 -1.884555553431242203e-01 -1.865624135786163318e-01
-2.117089647187499850e+03 -1.898709088993971450e-01 -1.880156876741876648e-01
-2.116047259375000067e+03 -1.912464419232419721e-01 -1.894525316332970610e-01
-2.115004871562499829e+03 -1.925344453929746791e-01 -1.908202908276374343e-01
-2.113962483750000047e+03 -1.936774705917501671e-01 -1.920585490330936340e-01
-2.112920095937499809e+03 -1.946445819788402698e-01 -1.931340915582966944e-01
-2.111877708124999572e+03 -1.954319556323166895e-01 -1.940426995937857002e-01
-2.110835320312500244e+03 -1.960369723777248274e-01 -1.947797426560657630e-01
-2.109792932499999552e+03 -1.964755855125034367e-01 -1.953616921331891576e-01
-2.108750544687499769e+03 -1.967104540335571361e-01 -1.957509588829383640e-01
-2.107708156874999986e+03 -1.967014364890499467e-01 -1.959027595077493245e-01
-2.106665769062499749e+03 -1.964070642984985793e-01 -1.957748918006270156e-01
-2.105623381249999966e+03 -1.958350104712492656e-01 -1.953708636327028403e-01
-2.104580993437499728e+03 -1.950006182107637542e-01 -1.947008052301052450e-01
-2.103538605624999946e+03 -1.939173204932832795e-01 -1.937692025655794736e-01
-2.102496217812500163e+03 -1.926265933798702312e-01 -1.926134294489527943e-01
-2.101453829999999471e+03 -1.911579726186596329e-01 -1.912636653502502448e-01
-2.100411442187499688e+03 -1.894955376278935899e-01 -1.897040892485545582e-01
-2.099369054374999905e+03 -1.876505939101732190e-01 -1.879504088852778365e-01
-2.098326666562499668e+03 -1.856686330373564509e-01 -1.860517830594302924e-01
-2.097284278749999885e+03 -1.836745244829380286e-01 -1.841312606740070079e-01
-2.096241890937499647e+03 -1.817880700669033400e-01 -1.823110258655061544e-01
-2.095199503124999865e+03 -1.800776618282262376e-01 -1.806610163929147916e-01
-2.094157115312500082e+03 -1.786480790899687698e-01 -1.792888113039825260e-01
-2.093114727499999390e+03 -1.775581504240811292e-01 -1.782529863791390834e-01
-2.092072339687499607e+03 -1.768042737241047324e-01 -1.775469965669902173e-01
-2.091029951874999824e+03 -1.764219318653546253e-01 -1.772091575415600528e-01
-2.089987564062499587e+03 -1.764570775725512741e-01 -1.772854023216846320e-01
-2.088945176249999804e+03 -1.768649820333222655e-01 -1.777334738356568244e-01
-2.087902788437500021e+03 -1.776114243243886170e-01 -1.785196144601320090e-01
-2.086860400624999784e+03 -1.786571752310054106e-01 -1.796008985260408586e-01
-2.085818012812499546e+03 -1.799556729444290459e-01 -1.809364141823249783e-01
-2.084775624999999764e+03 -1.814574852756225543e-01 -1.824777222535174381e-01
-2.083733237187499981e+03 -1.830744224788075081e-01 -1.841342272188314366e-01
-2.082690849374999743e+03 -1.847378287775409966e-01 -1.858330480968288512e-01
-2.081648461562499506e+03 -1.863236736467485111e-01 -1.874451077341822147e-01
-2.080606073749999723e+03 -1.877592979978591203e-01 -1.888984577276080490e-01
-2.079563685937499940e+03 -1.890064229550084129e-01 -1.901586311486726244e-01
-2.078521298124999703e+03 -1.900793018626419084e-01 -1.912363338945193836e-01
-2.077478910312499920e+03 -1.910061647834574994e-01 -1.921564217081910553e-01
-2.076436522499999683e+03 -1.917976260294608493e-01 -1.929267112250457883e-01
-2.075394134687499900e+03 -1.924993095121368958e-01 -1.935937932160144426e-01
-2.074351746875000117e+03 -1.931643027777967259e-01 -1.942150459293762454e-01
-2.073309359062499425e+03 -1.937889553570320555e-01 -1.947907865613034417e-01
-2.072266971249999642e+03 -1.943242154010366707e-01 -1.952731891909138817e-01
-2.071224583437499859e+03 -1.947651486732795978e-01 -1.956552995888756474e-01
-2.070182195625000077e+03 -1.950864278229794135e-01 -1.959114061754846925e-01
-2.069139807812499839e+03 -1.952725051459414107e-01 -1.960274007551647546e-01
-2.068097420000000056e+03 -1.952907418345705137e-01 -1.959727620219315902e-01
-2.067055032187499819e+03 -1.951000529494730240e-01 -1.957013976862296278e-01
-2.066012644375000036e+03 -1.947197886168112457e-01 -1.952295495699429562e-01
-2.064970256562499799e+03 -1.941656008395903910e-01 -1.945740450549884593e-01
-2.063927868750000016e+03 -1.935001910654411683e-01 -1.938027494311918841e-01
-2.062885480937500233e+03 -1.927141231635046970e-01 -1.929105845325023716e-01
-2.061843093124999541e+03 -1.918401966856108365e-01 -1.919294375962676547e-01
-2.060800705312499758e+03 -1.908858106464163262e-01 -1.908671075382209481e-01
-2.059758317499999976e+03 -1.899313421000935198e-01 -1.897960180111604167e-01
-2.058715929687500193e+03 -1.890520077816802424e-01 -1.887892718111337798e-01
-2.057673541874999955e+03 -1.883156843294422067e-01 -1.879131771600885958e-01
-2.056631154062499718e+03 -1.877274967718961241e-01 -1.871686842747048996e-01
-2.055588766249999935e+03 -1.872782248653733495e-01 -1.865488928094725940e-01
-2.054546378437499698e+03 -1.869262825591044008e-01 -1.860156997735125661e-01
-2.053503990624999915e+03 -1.866407408442848082e-01 -1.855410400844102747e-01
-2.052461602812499677e+03 -1.864372940434427806e-01 -1.851460142044595580e-01
-2.051419214999999895e+03 -1.862773608702766592e-01 -1.847950592597476238e-01
-2.050376827187500112e+03 -1.861897267827165581e-01 -1.845204286817586081e-01
-2.049334439374999420e+03 -1.861425416534422950e-01 -1.842949612222953004e-01
-2.048292051562499637e+03 -1.860422270979029402e-01 -1.840299250962060817e-01
-2.047249663750000082e+03 -1.858205774534820443e-01 -1.836684587627262499e-01
-2.046207275937499617e+03 -1.854706916037494324e-01 -1.832104873481830432e-01
-2.045164888124999834e+03 -1.849998417917525229e-01 -1.826667026588046638e-01
-2.044122500312499596e+03 -1.844503940342260007e-01 -1.820788614992329968e-01
-2.043080112499999814e+03 -1.838467329153518348e-01 -1.814650308395738820e-01
-2.042037724687500031e+03 -1.832372522560071770e-01 -1.808736893863370776e-01
-2.040995336874999566e+03 -1.826083558882455049e-01 -1.802903471335744745e-01
-2.039952949062499783e+03 -1.819929962541815549e-01 -1.797460195175025477e-01
-2.038910561249999546e+03 -1.814332972458234383e-01 -1.792833539049926150e-01
-2.037868173437499536e+03 -1.809052990007561090e-01 -1.788719456665281149e-01
-2.036825785624999753e+03 -1.803562142158681159e-01 -1.784543813615852015e-01
-2.035783397812499516e+03 -1.797238482534381232e-01 -1.779662922144980286e-01
-2.034741009999999733e+03 -1.789767721320636717e-01 -1.773723984583803759e-01
-2.033698622187499268e+03 -1.781370571751174914e-01 -1.766879595211288678e-01
-2.032656234374999485e+03 -1.771734475778860840e-01 -1.758741692583057070e-01
-2.031613846562499702e+03 -1.760703076685585511e-01 -1.749133879654663770e-01
-2.030571458749999238e+03 -1.749018579503146542e-01 -1.738760094042927640e-01
-2.029529070937499455e+03 -1.736784611934173161e-01 -1.727696663174179970e-01
-2.028486683124999900e+03 -1.724108676580695942e-01 -1.716046135956671714e-01
-2.027444295312499662e+03 -1.711346938065932966e-01 -1.704164696111654664e-01
-2.026401907499999879e+03 -1.698256875512249020e-01 -1.691773706166379565e-01
-2.025359519687499869e+03 -1.685156454779966617e-01 -1.679150641832628799e-01
-2.024317131875000086e+03 -1.672327115583307211e-01 -1.666623614738122483e-01
-2.023274744062499849e+03 -1.659979510087575549e-01 -1.654421532956156515e-01
-2.022232356250000066e+03 -1.648319505113584882e-01 -1.642724347847347999e-01
-2.021189968437500056e+03 -1.637382802814764671e-01 -1.631515396661044892e-01
-2.020147580624999819e+03 -1.627531730247359087e-01 -1.621172751157094749e-01
-2.019105192812500036e+03 -1.619207485693738846e-01 -1.612228050698726045e-01
-2.018062805000000253e+03 -1.612109486228235078e-01 -1.604444611096521311e-01
-2.017020417187499788e+03 -1.605486639692567663e-01 -1.597171400482842729e-01
-2.015978029375000006e+03 -1.599087106658977908e-01 -1.590212277988382883e-01
-2.014935641562499768e+03 -1.592735394197851706e-01 -1.583451105581062113e-01
-2.013893253749999985e+03 -1.586734356927975709e-01 -1.577217236645110376e-01
-2.012850865937499975e+03 -1.581296701004362981e-01 -1.571706554989859006e-01
-2.011808478124999738e+03 -1.576292392654660424e-01 -1.566793978343478666e-01
-2.010766090312499955e+03 -1.571290479462180423e-01 -1.562058170831451265e-01
-2.009723702499999490e+03 -1.566346321766778349e-01 -1.557564653428830936e-01
-2.008681314687499707e+03 -1.561105931729690199e-01 -1.552983321112986204e-01
-2.007638926875000152e+03 -1.555890433682101115e-01 -1.548594792335236392e-01
-2.006596539062499915e+03 -1.551315883159164744e-01 -1.544916339384614923e-01
-2.005554151249999904e+03 -1.548160396819573403e-01 -1.542634269136864134e-01
-2.004511763437499667e+03 -1.547038226596169352e-01 -1.542274355176433964e-01
-2.003469375624999884e+03 -1.548389117712467844e-01 -1.544215512948972358e-01
-2.002426987812500101e+03 -1.551912471624525558e-01 -1.548166849960187497e-01
-2.001384599999999637e+03 -1.557533062640484023e-01 -1.554082630828275691e-01
-2.000342212187499854e+03 -1.564811118503915410e-01 -1.561518448765475686e-01
-1.999299824374999844e+03 -1.573687547884673466e-01 -1.570369364691354130e-01
-1.998257436562500061e+03 -1.583948143788266039e-01 -1.580456157889183200e-01
-1.997215048749999823e+03 -1.595197734601449258e-01 -1.591376376947411797e-01
-1.996172660937499813e+03 -1.607196196349983952e-01 -1.602869536393556893e-01
-1.995130273124999803e+03 -1.619619150080807979e-01 -1.614613152701627197e-01
-1.994087885312499566e+03 -1.632203091187137134e-01 -1.626367767810757703e-01
-1.993045497499999556e+03 -1.644652883642974961e-01 -1.637881749628272154e-01
-1.992003109687499773e+03 -1.656377851357117570e-01 -1.648589635442431200e-01
-1.990960721874999763e+03 -1.666797585045746710e-01 -1.657987416205276565e-01
-1.989918334062499525e+03 -1.675605669736880410e-01 -1.665762974700550347e-01
-1.988875946249999515e+03 -1.682182697600117516e-01 -1.671303527882573581e-01
-1.987833558437499732e+03 -1.686390473063374695e-01 -1.674483741922805635e-01
-1.986791170624999950e+03 -1.688310435103484719e-01 -1.675409434492320382e-01
-1.985748782812499485e+03 -1.687705566222163500e-01 -1.673863242714585253e-01
-1.984706394999999702e+03 -1.684801769993579945e-01 -1.670065036571721506e-01
-1.983664007187499465e+03 -1.680065700065803691e-01 -1.664535889437761262e-01
-1.982621619374999909e+03 -1.673835014904483387e-01 -1.657601651769811391e-01
-1.981579231562499672e+03 -1.666145369058010250e-01 -1.649272075217184941e-01
-1.980536843749999662e+03 -1.657300584283096234e-01 -1.639864461725727141e-01
-1.979494455937499879e+03 -1.647146417237235205e-01 -1.629284381040427832e-01
-1.978452068125000096e+03 -1.635933874219950568e-01 -1.617827237601279222e-01
-1.977409680312499631e+03 -1.623696819160803939e-01 -1.605529040246961026e-01
-1.976367292499999849e+03 -1.610733293406544919e-01 -1.592650187513360016e-01
-1.975324904687500066e+03 -1.597880275855376453e-01 -1.580014282101123435e-01
-1.974282516875000056e+03 -1.585328451185233911e-01 -1.567801637152654581e-01
-1.973240129062499818e+03 -1.573353881847129043e-01 -1.556269281433471374e-01
-1.972197741249999808e+03 -1.562348993522705565e-01 -1.545756147775088352e-01
-1.971155353437500025e+03 -1.552092797679022751e-01 -1.536045368775173225e-01
-1.970112965625000015e+03 -1.542773929953814294e-01 -1.527368551427575327e-01
-1.969070577812499778e+03 -1.534756518641946510e-01 -1.520094544864733221e-01
-1.968028189999999768e+03 -1.527838185015913675e-01 -1.513984540076323271e-01
-1.966985802187499985e+03 -1.522062484234869006e-01 -1.508990438349989971e-01
-1.965943414374999975e+03 -1.517625751624222252e-01 -1.505298749140665804e-01
-1.964901026562499737e+03 -1.513813160503885147e-01 -1.502226899015290662e-01
-1.963858638749999955e+03 -1.509931615564647778e-01 -1.499131596557822521e-01
-1.962816250937499717e+03 -1.505694316354857232e-01 -1.495751538661143354e-01
-1.961773863124999707e+03 -1.500918888693155429e-01 -1.491882091699049118e-01
-1.960731475312499924e+03 -1.495487228189759099e-01 -1.487373684515080063e-01
-1.959689087499999914e+03 -1.489208540549794846e-01 -1.481936943500714587e-01
-1.958646699687500131e+03 -1.481894415202436588e-01 -1.475335071070860149e-01
-1.957604311875000349e+03 -1.473104618670066646e-01 -1.467135179423399161e-01
-1.956561924062499884e+03 -1.462141716044441653e-01 -1.456666672304979537e-01
-1.955519536250000101e+03 -1.449211117823258343e-01 -1.444149811355398549e-01
-1.954477148437499864e+03 -1.434659208309585487e-01 -1.429975333485112021e-01
-1.953434760624999853e+03 -1.418737460783732196e-01 -1.414437531066055076e-01
-1.952392372812500071e+03 -1.401979985633114434e-01 -1.398101009928059413e-01
-1.951349984999999833e+03 -1.384696742494847532e-01 -1.381260439414217223e-01
-1.950307597187500050e+03 -1.367283031098453783e-01 -1.364296531744719487e-01
-1.949265209374999586e+03 -1.350151278960520507e-01 -1.347615083799391378e-01
-1.948222821562499803e+03 -1.333747717569737645e-01 -1.331652592059253404e-01
-1.947180433750000020e+03 -1.318756734460643232e-01 -1.317082825135864055e-01
-1.946138045937499555e+03 -1.305569820239417256e-01 -1.304314521811636707e-01
-1.945095658124999773e+03 -1.294185074199889485e-01 -1.293355720139060527e-01
-1.944053270312499535e+03 -1.284847821879878671e-01 -1.284440399760576890e-01
-1.943010882499999752e+03 -1.277709775412642634e-01 -1.277761929210511904e-01
-1.941968494687499970e+03 -1.272787654503750310e-01 -1.273370082563735350e-01
-1.940926106874999505e+03 -1.270403401084351791e-01 -1.271580337733914101e-01
-1.939883719062499722e+03 -1.270343639191728047e-01 -1.272203732107864971e-01
-1.938841331249999712e+03 -1.272637234189255284e-01 -1.275287794776262251e-01
-1.937798943437499474e+03 -1.277247325204256823e-01 -1.280809110677673113e-01
-1.936756555624999919e+03 -1.283909900453854835e-01 -1.288479576861758791e-01
-1.935714167812499909e+03 -1.292354442785113855e-01 -1.297995087396535685e-01
-1.934671779999999899e+03 -1.302289108405340623e-01 -1.309000475538499020e-01
-1.933629392187499661e+03 -1.313098157836124213e-01 -1.320848407463113550e-01
-1.932587004374999651e+03 -1.324283967284767827e-01 -1.333020976610416464e-01
-1.931544616562499868e+03 -1.335560554066217154e-01 -1.345187200554512352e-01
-1.930502228749999404e+03 -1.346234980141329252e-01 -1.356620364137566814e-01
-1.929459840937499621e+03 -1.356163118173416282e-01 -1.367168292647689964e-01
-1.928417453124999838e+03 -1.365302690341574365e-01 -1.376735274258010788e-01
-1.927375065312499828e+03 -1.372931710663709282e-01 -1.384541126780918785e-01
-1.926332677499999818e+03 -1.378780771197159194e-01 -1.390301434536303504e-01
-1.925290289687499808e+03 -1.382962921959613178e-01 -1.394149633999558768e-01
-1.924247901874999798e+03 -1.385602136909694915e-01 -1.396181578640857679e-01
-1.923205514062499788e+03 -1.386997432816457765e-01 -1.396682106569949455e-01
-1.922163126250000005e+03 -1.387746927664341157e-01 -1.396269263638659497e-01
-1.921120738437499995e+03 -1.388201127917406408e-01 -1.395250124119872259e-01
-1.920078350624999757e+03 -1.388145818981118829e-01 -1.393404960944495119e-01
-1.919035962812499974e+03 -1.387599193525842212e-01 -1.390786213458668763e-01
-1.917993574999999510e+03 -1.386411950526588444e-01 -1.387334277802250992e-01
-1.916951187187499727e+03 -1.384717422463896952e-01 -1.383232263684559815e-01
-1.915908799374999944e+03 -1.382543084252552679e-01 -1.378561892243906628e-01
-1.914866411562499707e+03 -1.380084545893478232e-01 -1.373563827365836265e-01
-1.913824023750000151e+03 -1.377825957326569983e-01 -1.368744563650878543e-01
-1.912781635937499914e+03 -1.375754278704277855e-01 -1.364106024156003516e-01
-1.911739248124999904e+03 -1.374126552418816205e-01 -1.359914420747748709e-01
-1.910696860312500121e+03 -1.373297949992459410e-01 -1.356544629569966798e-01
-1.909654472499999656e+03 -1.373348527960480958e-01 -1.354113608501697763e-01
-1.908612084687499873e+03 -1.374458327416672454e-01 -1.352883647282257240e-01
-1.907569696874999863e+03 -1.376784012724638906e-01 -1.353066256528194233e-01
-1.906527309062500080e+03 -1.380331791924097606e-01 -1.354678200159388501e-01
-1.905484921249999843e+03 -1.384748735417591359e-01 -1.357413429000031146e-01
-1.904442533437499833e+03 -1.389532140063211851e-01 -1.360818742170147311e-01
-1.903400145624999823e+03 -1.394365455224222117e-01 -1.364589043118006328e-01
-1.902357757812499585e+03 -1.399141250073911158e-01 -1.368658075273522789e-01
-1.901315369999999803e+03 -1.403601121147831920e-01 -1.372749535554152744e-01
-1.900272982187499792e+03 -1.407537995359802174e-01 -1.376610995301512097e-01
-1.899230594374999782e+03 -1.410716370942299569e-01 -1.379979673958243724e-01
-1.898188206562500000e+03 -1.412951387429441097e-01 -1.382631089591756512e-01
-1.897145818749999535e+03 -1.414322029160193506e-01 -1.384646783702770667e-01
-1.896103430937499752e+03 -1.414807513374611025e-01 -1.385933486182014396e-01
-1.895061043124999969e+03 -1.414443219671620289e-01 -1.386449928709517776e-01
-1.894018655312499504e+03 -1.413320052494514423e-01 -1.386260728981860701e-01
-1.892976267499999722e+03 -1.411608806791736226e-01 -1.385536505911879879e-01
-1.891933879687499712e+03 -1.409836800076881003e-01 -1.384793648394536947e-01
-1.890891491874999929e+03 -1.408504141165824453e-01 -1.384445802517736968e-01
-1.889849104062499919e+03 -1.408004936909496851e-01 -1.384851965389691242e-01
-1.888806716249999681e+03 -1.408468034672025748e-01 -1.386187389935084613e-01
-1.887764328437499898e+03 -1.409562187465357719e-01 -1.388139588163136151e-01
-1.886721940625000116e+03 -1.410863323476201914e-01 -1.390283703119686021e-01
-1.885679552812499651e+03 -1.412285557497140742e-01 -1.392497220386380297e-01
-1.884637164999999868e+03 -1.413891304215216249e-01 -1.394866375622724475e-01
-1.883594777187499631e+03 -1.415847755341873848e-01 -1.397546664019867491e-01
-1.882552389374999848e+03 -1.417765233560632498e-01 -1.400189383081910099e-01
-1.881510001562499838e+03 -1.419451636290692265e-01 -1.402658613733212545e-01
-1.880467613749999600e+03 -1.420602551290937876e-01 -1.404602055604595445e-01
-1.879425225937499818e+03 -1.420758298580762080e-01 -1.405577640983237953e-01
-1.878382838125000035e+03 -1.419978650858007008e-01 -1.405695481575833239e-01
-1.877340450312499570e+03 -1.418394238235840543e-01 -1.405074952711632408e-01
-1.876298062499999787e+03 -1.416109532494745360e-01 -1.403776456982001319e-01
-1.875255674687500004e+03 -1.413412967134633769e-01 -1.402028471256019371e-01
-1.874213286874999540e+03 -1.410322080832291380e-01 -1.399840110225062939e-01
-1.873170899062499757e+03 -1.407135651042392688e-01 -1.397485819840731947e-01
-1.872128511249999974e+03 -1.404192701935191856e-01 -1.395316611382942384e-01
-1.871086123437499964e+03 -1.402072447560271939e-01 -1.393944263924044580e-01
-1.870043735624999954e+03 -1.401157800509369167e-01 -1.393735909372106896e-01
-1.869001347812499716e+03 -1.401354808741946956e-01 -1.394597922374694876e-01
-1.867958959999999934e+03 -1.402401967654026416e-01 -1.396283314254984087e-01
-1.866916572187500151e+03 -1.404260938978874051e-01 -1.398695429803075707e-01
-1.865874184375000368e+03 -1.407246234409330887e-01 -1.402123113777284935e-01
-1.864831796562499903e+03 -1.411304713898402230e-01 -1.406565617468743534e-01
-1.863789408750000121e+03 -1.416366414663814965e-01 -1.412013973852616344e-01
-1.862747020937499883e+03 -1.422477409816162441e-01 -1.418476848612249819e-01
-1.861704633124999873e+03 -1.429289833321101544e-01 -1.425606605456550546e-01
-1.860662245312500090e+03 -1.437010445274357895e-01 -1.433590152193642830e-01
-1.859619857499999853e+03 -1.445753208415491431e-01 -1.442554643711565221e-01
-1.858577469687500070e+03 -1.455690656575285014e-01 -1.452675234701145679e-01
-1.857535081874999605e+03 -1.466918455982771097e-01 -1.464007150891487308e-01
-1.856492694062499822e+03 -1.479468561493746948e-01 -1.476549945658108265e-01
-1.855450306250000040e+03 -1.493404475262559983e-01 -1.490357353366401350e-01
-1.854407918437499802e+03 -1.508878495887228666e-01 -1.505527440835881248e-01
-1.853365530624999792e+03 -1.525808049771714137e-01 -1.521954745820248700e-01
-1.852323142812499555e+03 -1.544338642129389760e-01 -1.539762383166447257e-01
-1.851280754999999772e+03 -1.564125935931168498e-01 -1.558584513251986270e-01
-1.850238367187499989e+03 -1.584630879657225322e-01 -1.577933282592798303e-01
-1.849195979374999524e+03 -1.605287934840597119e-01 -1.597306741857205392e-01
-1.848153591562499741e+03 -1.625674732978516779e-01 -1.616353899061028776e-01
-1.847111203749999731e+03 -1.645569238606273688e-01 -1.634848112116260577e-01
-1.846068815937499494e+03 -1.664761120618166168e-01 -1.652566120955042961e-01
-1.845026428124999711e+03 -1.683170286288144524e-01 -1.669454092146872015e-01
-1.843984040312499928e+03 -1.700990754717580378e-01 -1.685778199653590048e-01
-1.842941652499999918e+03 -1.718388806184316941e-01 -1.701755014935362187e-01
-1.841899264687499681e+03 -1.735299108797324352e-01 -1.717283026656636902e-01
-1.840856876874999671e+03 -1.751460346268110535e-01 -1.732123539861631090e-01
-1.839814489062499888e+03 -1.766385673300224224e-01 -1.745806391596175511e-01
-1.838772101249999878e+03 -1.779810143417055734e-01 -1.758100745380231367e-01
-1.837729713437499640e+03 -1.792284582500714984e-01 -1.769518794060482847e-01
-1.836687325624999630e+03 -1.805039810623151331e-01 -1.781186181633177545e-01
-1.835644937812499847e+03 -1.818600149605296146e-01 -1.793596673537718733e-01
-1.834602549999999837e+03 -1.833150229435357159e-01 -1.806980550599176782e-01
-1.833560162187499600e+03 -1.848544140466174268e-01 -1.821217283652054597e-01
-1.832517774374999817e+03 -1.864429154443497938e-01 -1.836037215948986556e-01
-1.831475386562499580e+03 -1.880822585474054010e-01 -1.851509461139986545e-01
-1.830432998749999570e+03 -1.897734084375057584e-01 -1.867658195594126269e-01
-1.829390610937499559e+03 -1.914424259649125659e-01 -1.883742842055353695e-01
-1.828348223124999777e+03 -1.930163551888110229e-01 -1.899070068196707373e-01
-1.827305835312499767e+03 -1.944308017133114241e-01 -1.913086664532707704e-01
-1.826263447499999984e+03 -1.956513091045430086e-01 -1.925392358369138746e-01
-1.825221059687499746e+03 -1.967007380650256376e-01 -1.936237310941501255e-01
-1.824178671874999736e+03 -1.976032417026134802e-01 -1.945897168354181195e-01
-1.823136284062499726e+03 -1.983826334450857209e-01 -1.954511179114071795e-01
-1.822093896250000171e+03 -1.991092167925878342e-01 -1.962649189464726607e-01
-1.821051508437499933e+03 -1.998267613767007733e-01 -1.970654321662088371e-01
-1.820009120624999923e+03 -2.005856122425828114e-01 -1.978933090187946775e-01
-1.818966732812500140e+03 -2.014541033972034878e-01 -1.988121276884335653e-01
-1.817924344999999676e+03 -2.024490722257285269e-01 -1.998368294765421049e-01
-1.816881957187499893e+03 -2.036489032167052016e-01 -2.010461448293391906e-01
-1.815839569375000110e+03 -2.050732249160937548e-01 -2.024672937172887766e-01
-1.814797181562500100e+03 -2.066943173062779915e-01 -2.040787259470507875e-01
-1.813754793750000090e+03 -2.084148169826204322e-01 -2.057875950039463608e-01
-1.812712405937499852e+03 -2.102237070188582302e-01 -2.075834228248374380e-01
-1.811670018124999842e+03 -2.120940641419076511e-01 -2.094420488691546844e-01
-1.810627630312500060e+03 -2.140275979926252736e-01 -2.113686887627446165e-01
-1.809585242499999822e+03 -2.160296752821138644e-01 -2.133691484967207841e-01
-1.808542854687499812e+03 -2.181491235824101482e-01 -2.154837867169789034e-01
-1.807500466874999802e+03 -2.204163627761883126e-01 -2.177399451101375560e-01
-1.806458079062500019e+03 -2.228429709306044559e-01 -2.201519610444977737e-01
-1.805415691249999782e+03 -2.254477458181879390e-01 -2.227415007313991446e-01
-1.804373303437499771e+03 -2.283052392085838378e-01 -2.255766187811262535e-01
-1.803330915624999989e+03 -2.315412454951306098e-01 -2.287769349546706910e-01
-1.802288527812499524e+03 -2.351220014486249676e-01 -2.323066773495452153e-01
-1.801246139999999741e+03 -2.389685398251322201e-01 -2.360817657501995126e-01
-1.800203752187499731e+03 -2.431862613011507857e-01 -2.402041166398320160e-01
-1.799161364374999721e+03 -2.478542345470830521e-01 -2.447585679231655542e-01
-1.798118976562500166e+03 -2.530040441055929623e-01 -2.497811153503613490e-01
-1.797076588749999701e+03 -2.586803588176553870e-01 -2.553129710109895423e-01
-1.796034200937499918e+03 -2.648718163844341889e-01 -2.613455425903329354e-01
-1.794991813125000135e+03 -2.715385277404793185e-01 -2.678515614052839888e-01
-1.793949425312499670e+03 -2.787054147289957928e-01 -2.748659253081925935e-01
-1.792907037499999888e+03 -2.863034307849355309e-01 -2.823186893458400348e-01
-1.791864649687499650e+03 -2.942810460725188149e-01 -2.901534416207226519e-01
-1.790822261874999867e+03 -3.027022272255917579e-01 -2.984325778347550195e-01
-1.789779874062499857e+03 -3.115824136574643632e-01 -3.071713515942426365e-01
-1.788737486249999620e+03 -3.208919695055922894e-01 -3.163479888965158859e-01
-1.787695098437499837e+03 -3.306442791508788503e-01 -3.259654088880900580e-01
-1.786652710624999372e+03 -3.409233609348339411e-01 -3.360925187148352533e-01
-1.785610322812499589e+03 -3.517073022008128658e-01 -3.466869411879863194e-01
-1.784567934999999807e+03 -3.629798853807958969e-01 -3.577245005090725072e-01
-1.783525547187499569e+03 -3.746795837589059763e-01 -3.691358430949911451e-01
-1.782483159374999786e+03 -3.866899609088356726e-01 -3.807967036892144219e-01
-1.781440771562499549e+03 -3.990026971881635021e-01 -3.926983103195769709e-01
-1.780398383749999539e+03 -4.115977979659735664e-01 -4.048165155579136476e-01
-1.779355995937499756e+03 -4.243656256823448714e-01 -4.170538314372413957e-01
-1.778313608124999973e+03 -4.372516515136917192e-01 -4.293693565331602180e-01
-1.777271220312499509e+03 -4.503189395527241734e-01 -4.418260042895225670e-01
-1.776228832499999726e+03 -4.634599550371653054e-01 -4.543181065515345396e-01
-1.775186444687500170e+03 -4.765726630553945853e-01 -4.667499358424397893e-01
-1.774144056874999706e+03 -4.895235917155745242e-01 -4.789876135614700159e-01
-1.773101669062499923e+03 -5.023207277129221326e-01 -4.910301520950580700e-01
-1.772059281250000140e+03 -5.151044064690445401e-01 -5.030129091780400907e-01
-1.771016893437499903e+03 -5.280577295449230268e-01 -5.151199607592726881e-01
-1.769974505625000120e+03 -5.413044286595903865e-01 -5.274802720612082885e-01
-1.768932117812500110e+03 -5.549305431412124845e-01 -5.401848921985717977e-01
-1.767889729999999872e+03 -5.691719583494528889e-01 -5.534701663973341512e-01
-1.766847342187500089e+03 -5.842397385802458043e-01 -5.675569595175354864e-01
-1.765804954374999625e+03 -6.001887017274887270e-01 -5.825172882474745073e-01
-1.764762566562499842e+03 -6.170550652852165863e-01 -5.983921956784693519e-01
-1.763720178750000059e+03 -6.350281435095570526e-01 -6.153670925449449269e-01
-1.762677790937499822e+03 -6.543361989241535115e-01 -6.336699880781953009e-01
-1.761635403124999812e+03 -6.750812283977747352e-01 -6.534135209444689174e-01
-1.760593015312499574e+03 -6.974320005341128059e-01 -6.747776907239928512e-01
-1.759550627499999791e+03 -7.215667979325636194e-01 -6.979375087431820557e-01
-1.758508239687500009e+03 -7.479035071108581789e-01 -7.233023027005232031e-01
-1.757465851874999544e+03 -7.766047737054228017e-01 -7.510110695958529536e-01
-1.756423464062499761e+03 -8.074597958669336162e-01 -7.808395956172903274e-01
-1.755381076249999978e+03 -8.402396735440829101e-01 -8.125605953310129914e-01
-1.754338688437499968e+03 -8.750460054708395496e-01 -8.462544886583102111e-01
-1.753296300624999731e+03 -9.119786573978171385e-01 -8.819986261685915929e-01
-1.752253912812499721e+03 -9.510611998949579649e-01 -9.197910740971743104e-01
-1.751211524999999938e+03 -9.921753829452935047e-01 -9.595187189305336428e-01
-1.750169137187500155e+03 -1.035476800095133321e+00 -1.001356926032069383e+00
-1.749126749374999690e+03 -1.080717784087033451e+00 -1.045077066194813220e+00
-1.748084361562499907e+03 -1.127715710553624850e+00 -1.090518436638963973e+00
-1.747041973749999897e+03 -1.176619848219828679e+00 -1.137833075148340978e+00
-1.745999585937499660e+03 -1.227897152812730042e+00 -1.187484926178871580e+00
-1.744957198124999877e+03 -1.281448443382113833e+00 -1.239419757965529056e+00
-1.743914810312499867e+03 -1.336899932217516351e+00 -1.293299537530849364e+00
-1.742872422500000084e+03 -1.393955170147376910e+00 -1.348852810816257186e+00
-1.741830034687499619e+03 -1.452279958884139743e+00 -1.405778421043155868e+00
-1.740787646874999837e+03 -1.511504297050461076e+00 -1.463728395839643870e+00
-1.739745259062499827e+03 -1.571289275262536256e+00 -1.522371239834860335e+00
-1.738702871249999816e+03 -1.631823618593210901e+00 -1.581907137731085600e+00
-1.737660483437499579e+03 -1.693180081485711197e+00 -1.642396340893053974e+00
-1.736618095624999569e+03 -1.755260741741731856e+00 -1.703707921819483495e+00
-1.735575707812499786e+03 -1.818382599986241299e+00 -1.766111676089890281e+00
-1.734533320000000003e+03 -1.882569843467373216e+00 -1.829614703146835719e+00
-1.733490932187499538e+03 -1.947872586672012574e+00 -1.894249815787373281e+00
-1.732448544374999756e+03 -2.014904418674609676e+00 -1.960598473989037194e+00
-1.731406156562499518e+03 -2.084143429309199824e+00 -2.029115920974287057e+00
-1.730363768749999508e+03 -2.156123135844602690e+00 -2.100333290025294453e+00
-1.729321380937499725e+03 -2.231150028086180015e+00 -2.174543219629737845e+00
-1.728278993124999488e+03 -2.308828195978760434e+00 -2.251353004983149830e+00
-1.727236605312499933e+03 -2.388770394115706353e+00 -2.330349400031007878e+00
-1.726194217500000150e+03 -2.471484813766246180e+00 -2.411985964454872011e+00
-1.725151829687499912e+03 -2.557477249602229552e+00 -2.496715582225603747e+00
-1.724109441874999902e+03 -2.648158340359349161e+00 -2.585912475001155730e+00
-1.723067054062500119e+03 -2.745328927656147222e+00 -2.681290054843870951e+00
-1.722024666250000109e+03 -2.851879318880817582e+00 -2.785600673927668858e+00
-1.720982278437499872e+03 -2.968537875906443801e+00 -2.899541949526185824e+00
-1.719939890625000089e+03 -3.095377331559068690e+00 -3.023218796165469513e+00
-1.718897502812500079e+03 -3.232186574211720842e+00 -3.156436414866255813e+00
-1.717855114999999842e+03 -3.378631483934298796e+00 -3.298866083931788484e+00
-1.716812727187499831e+03 -3.533750881266841670e+00 -3.449594530062312536e+00
-1.715770339374999821e+03 -3.696050703204396992e+00 -3.607196410541340104e+00
-1.714727951562500039e+03 -3.863707057270518330e+00 -3.769936885752047662e+00
-1.713685563750000256e+03 -4.034954513257903663e+00 -3.936101235451458624e+00
-1.712643175937499791e+03 -4.207036609856401377e+00 -4.103032881572421964e+00
-1.711600788125000008e+03 -4.377781418809569836e+00 -4.268674459438717150e+00
-1.710558400312499771e+03 -4.545881185388283896e+00 -4.431828753117288855e+00
-1.709516012499999761e+03 -4.711176454248470868e+00 -4.592429262701445580e+00
-1.708473624687499978e+03 -4.874256092156915798e+00 -4.751042958887469858e+00
-1.707431236874999740e+03 -5.034516075013393710e+00 -4.907055657486298017e+00
-1.706388849062500185e+03 -5.190654412712483179e+00 -5.059204791826728886e+00
-1.705346461249999493e+03 -5.341381574023180256e+00 -5.206212441377744859e+00
-1.704304073437499937e+03 -5.486515113134657007e+00 -5.347887876656425732e+00
-1.703261685625000155e+03 -5.625774855152672060e+00 -5.483960216235971075e+00
-1.702219297812499690e+03 -5.758403662023724223e+00 -5.613675658764618603e+00
-1.701176909999999907e+03 -5.883679878318759826e+00 -5.736354953891896535e+00
-1.700134522187499670e+03 -6.001049192903084695e+00 -5.851476872829453946e+00
-1.699092134374999887e+03 -6.109525913130353203e+00 -5.958042788195938577e+00
-1.698049746562500104e+03 -6.210212197769217290e+00 -6.057105269938436010e+00
-1.697007358749999639e+03 -6.305361684300597958e+00 -6.150809641743761880e+00
-1.695964970937499857e+03 -6.397009741952598638e+00 -6.241099838110633513e+00
-1.694922583124999846e+03 -6.486111500027276655e+00 -6.328924963019155747e+00
-1.693880195312499609e+03 -6.574328177135719820e+00 -6.415862997271974066e+00
-1.692837807499999826e+03 -6.660923412121188214e+00 -6.501148871152869546e+00
-1.691795419687499589e+03 -6.745597693787754423e+00 -6.584454325309750722e+00
-1.690753031874999806e+03 -6.828364671301067723e+00 -6.665737952916658493e+00
-1.689710644062499568e+03 -6.909917649722729927e+00 -6.745630528132317671e+00
-1.688668256249999558e+03 -6.992343765669762234e+00 -6.826123054361942444e+00
-1.687625868437499776e+03 -7.076844764386379438e+00 -6.908372085564864484e+00
-1.686583480624999311e+03 -7.162440201320041666e+00 -6.991436595462413806e+00
-1.685541092812499528e+03 -7.248781416023576618e+00 -7.074968025197649446e+00
-1.684498704999999745e+03 -7.337600689173205737e+00 -7.160717612379274399e+00
-1.683456317187499735e+03 -7.428398494454981460e+00 -7.248246291397554941e+00
-1.682413929374999725e+03 -7.518720177721005982e+00 -7.335188070157665052e+00
-1.681371541562499488e+03 -7.606026413785882845e+00 -7.419061822841513276e+00
-1.680329153749999932e+03 -7.687303781087936549e+00 -7.496991472518792499e+00
-1.679286765937499922e+03 -7.759955427970873565e+00 -7.566531329943375184e+00
-1.678244378124999685e+03 -7.822315922457891979e+00 -7.626049301716633977e+00
-1.677201990312499674e+03 -7.872481876353000452e+00 -7.673710926592970161e+00
-1.676159602499999892e+03 -7.912248725426914930e+00 -7.711338450731818561e+00
-1.675117214687500109e+03 -7.942698159027169247e+00 -7.740031024568078344e+00
-1.674074826874999644e+03 -7.962907107589124678e+00 -7.758916568063044750e+00
-1.673032439062499861e+03 -7.973248603300532089e+00 -7.768412669523839575e+00
-1.671990051250000079e+03 -7.975310383286856819e+00 -7.770084434083043945e+00
-1.670947663437499841e+03 -7.969552479259010447e+00 -7.764400881837316248e+00
-1.669905275625000058e+03 -7.955474209174519196e+00 -7.750889035727745124e+00
-1.668862887812500048e+03 -7.932308077325391338e+00 -7.728785310118932550e+00
-1.667820499999999811e+03 -7.899563056490782387e+00 -7.697546643979203296e+00
-1.666778112187500028e+03 -7.856895700320067455e+00 -7.656790411278301178e+00
-1.665735724374999563e+03 -7.802818851423430679e+00 -7.605093605034308091e+00
-1.664693336562499780e+03 -7.738498080321495110e+00 -7.543574163296248969e+00
-1.663650948749999998e+03 -7.663943404867255005e+00 -7.472191661172452370e+00
-1.662608560937499988e+03 -7.579053031933396412e+00 -7.390820074615957580e+00
-1.661566173124999750e+03 -7.482703495613037603e+00 -7.298339654401205578e+00
-1.660523785312499740e+03 -7.375013224680419199e+00 -7.194794312236687972e+00
-1.659481397499999730e+03 -7.258539948994854996e+00 -7.082639797980410989e+00
-1.658439009687500175e+03 -7.134609984595300602e+00 -6.963119422385458890e+00
-1.657396621874999937e+03 -7.005221531238066568e+00 -6.838137256230996996e+00
-1.656354234062499927e+03 -6.871944645397557672e+00 -6.709205461405461257e+00
-1.655311846249999917e+03 -6.734878128868122538e+00 -6.576406698612214718e+00
-1.654269458437500134e+03 -6.592203875725680007e+00 -6.437981299759701237e+00
-1.653227070624999897e+03 -6.443026277835941507e+00 -6.293037184577927157e+00
-1.652184682812499886e+03 -6.287110588047950976e+00 -6.141326793320598831e+00
-1.651142295000000104e+03 -6.124338503491688179e+00 -5.982777928944869039e+00
-1.650099907187499639e+03 -5.956155422188288640e+00 -5.818828204273716054e+00
-1.649057519374999856e+03 -5.784227313754884747e+00 -5.651116230038067734e+00
-1.648015131562499846e+03 -5.609283471815809996e+00 -5.480401557307261307e+00
-1.646972743749999836e+03 -5.431618443256061468e+00 -5.307035251109383900e+00
-1.645930355937499826e+03 -5.250993322853726220e+00 -5.130840342688676614e+00
-1.644887968124999588e+03 -5.067784291380987405e+00 -4.952182309489821854e+00
-1.643845580312499806e+03 -4.884824968063727901e+00 -4.773845581481304556e+00
-1.642803192500000023e+03 -4.704107302202356955e+00 -4.597792228362711953e+00
-1.641760804687499558e+03 -4.525352248833516278e+00 -4.423758189256417950e+00
-1.640718416874999775e+03 -4.349360261087742430e+00 -4.252540143783643423e+00
-1.639676029062499538e+03 -4.178140921476136249e+00 -4.086091857306865194e+00
-1.638633641249999755e+03 -4.012215441300073238e+00 -3.924944682295203879e+00
-1.637591253437499745e+03 -3.852426738448578192e+00 -3.769919363028246373e+00
-1.636548865624999735e+03 -3.699155555301946396e+00 -3.621386414799383946e+00
-1.635506477812499952e+03 -3.553924115211301693e+00 -3.480829105117000832e+00
-1.634464089999999942e+03 -3.417679309939119392e+00 -3.349140412636516739e+00
-1.633421702187499932e+03 -3.288209959626876788e+00 -3.224096672128105467e+00
-1.632379314375000149e+03 -3.165459892240045203e+00 -3.105616259786753375e+00
-1.631336926562499684e+03 -3.049740536794065537e+00 -2.993986749005816073e+00
-1.630294538749999901e+03 -2.940078894244130492e+00 -2.888206219563727473e+00
-1.629252150937499891e+03 -2.835162984161772926e+00 -2.786977975161783583e+00
-1.628209763125000109e+03 -2.735663896349870061e+00 -2.690925347012680380e+00
-1.627167375312499871e+03 -2.642655511533154034e+00 -2.601065853041218734e+00
-1.626124987499999861e+03 -2.556431351936397700e+00 -2.517681739664555440e+00
-1.625082599687499851e+03 -2.476314179205135080e+00 -2.440103440000183088e+00
-1.624040211874999613e+03 -2.401390878879155810e+00 -2.367421341942897328e+00
-1.622997824062499831e+03 -2.331357979746202513e+00 -2.299320539800993490e+00
-1.621955436249999821e+03 -2.265160874776966704e+00 -2.234758495647171994e+00
-1.620913048437499810e+03 -2.203343521429665941e+00 -2.174270961441979289e+00
-1.619870660624999573e+03 -2.145593735704166782e+00 -2.117554701045764265e+00
-1.618828272812499563e+03 -2.092239783572835687e+00 -2.064972273612256437e+00
-1.617785884999999780e+03 -2.042885275642450260e+00 -2.016200332258431427e+00
-1.616743497187499997e+03 -1.995881940594583348e+00 -1.969638769034148584e+00
-1.615701109374999760e+03 -1.950728199031607879e+00 -1.924805949547413020e+00
-1.614658721562499750e+03 -1.906742716831002271e+00 -1.881074575648283176e+00
-1.613616333749999740e+03 -1.862891007076145522e+00 -1.837463912897948415e+00
-1.612573945937499957e+03 -1.818677290460246398e+00 -1.793496457557816504e+00
-1.611531558124999947e+03 -1.774843500990403111e+00 -1.749897351048310901e+00
-1.610489170312499937e+03 -1.731804093250861598e+00 -1.707100844091248293e+00
-1.609446782499999927e+03 -1.690076938104504656e+00 -1.665637006545981791e+00
-1.608404394687500144e+03 -1.649938125192394578e+00 -1.625801856673808388e+00
-1.607362006874999906e+03 -1.611504014680970487e+00 -1.587743657472472147e+00
-1.606319619062500124e+03 -1.575119040566655304e+00 -1.551823827435874437e+00
-1.605277231249999659e+03 -1.540998911879335687e+00 -1.518256552025659678e+00
-1.604234843437499876e+03 -1.508633467094523839e+00 -1.486515407039690873e+00
-1.603192455625000093e+03 -1.477774819002815931e+00 -1.456336448962364694e+00
-1.602150067812499628e+03 -1.448722799793692895e+00 -1.427989402499869387e+00
-1.601107679999999846e+03 -1.420231962922123836e+00 -1.400241190409132530e+00
-1.600065292187499836e+03 -1.391113410355507840e+00 -1.371928725678358330e+00
-1.599022904374999825e+03 -1.361177931945773523e+00 -1.342854697929743990e+00
-1.597980516562500043e+03 -1.330489999382399091e+00 -1.313084214355118018e+00
-1.596938128749999578e+03 -1.299077101640281340e+00 -1.282643624450817477e+00
-1.595895740937499795e+03 -1.267382821916943625e+00 -1.251945595823552804e+00
-1.594853353124999785e+03 -1.235755351558026405e+00 -1.221313227800837398e+00
-1.593810965312499548e+03 -1.204481202219951141e+00 -1.191021892333716137e+00
-1.592768577499999765e+03 -1.173434093872809614e+00 -1.160916759117540886e+00
-1.591726189687499755e+03 -1.142424356982685518e+00 -1.130807210268309326e+00
-1.590683801874999745e+03 -1.110910100505159148e+00 -1.100180891644071401e+00
-1.589641414062499734e+03 -1.079283836199752100e+00 -1.069401941144489721e+00
-1.588599026249999952e+03 -1.048003305787075679e+00 -1.038905023668770689e+00
-1.587556638437499942e+03 -1.017695993486210648e+00 -1.009313638440509475e+00
-1.586514250624999931e+03 -9.886573213080585010e-01 -9.809091526544944095e-01
-1.585471862812500149e+03 -9.610216860686549012e-01 -9.538169061198980003e-01
-1.584429474999999911e+03 -9.347669890021993444e-01 -9.279976586088880541e-01
-1.583387087187499901e+03 -9.097535567340973017e-01 -9.033068007169727798e-01
-1.582344699375000118e+03 -8.862321163992057382e-01 -8.799878027118259727e-01
-1.581302311562499881e+03 -8.640639967339471816e-01 -8.579092745847989310e-01
-1.580259923750000098e+03 -8.433004864132502831e-01 -8.371444026480621137e-01
-1.579217535937499633e+03 -8.239773307357902699e-01 -8.177804218222147759e-01
-1.578175148124999851e+03 -8.059327552744733891e-01 -7.997026946093848121e-01
-1.577132760312500068e+03 -7.892927012225026129e-01 -7.830408123360548256e-01
-1.576090372499999603e+03 -7.739688075512454191e-01 -7.677043239408408715e-01
-1.575047984687499820e+03 -7.598208392305219050e-01 -7.535407764978410139e-01
-1.574005596874999583e+03 -7.466477237651356624e-01 -7.403711528252940877e-01
-1.572963209062499800e+03 -7.342593456131973895e-01 -7.280005570616747690e-01
-1.571920821250000017e+03 -7.227480745822391084e-01 -7.165206841543870775e-01
-1.570878433437499552e+03 -7.124288606360237308e-01 -7.062386180329518481e-01
-1.569836045624999770e+03 -7.034263236340374537e-01 -6.972919908227307451e-01
-1.568793657812499760e+03 -6.955740197850318607e-01 -6.895452343428255526e-01
-1.567751269999999522e+03 -6.886766113907376585e-01 -6.828038796001196786e-01
-1.566708882187499739e+03 -6.827097933001778918e-01 -6.770316643795167844e-01
-1.565666494374999957e+03 -6.777325880533741076e-01 -6.722928236720853157e-01
-1.564624106562499946e+03 -6.736652104521801965e-01 -6.684956496996281583e-01
-1.563581718749999936e+03 -6.702840454989664742e-01 -6.654228935193347017e-01
-1.562539330937500154e+03 -6.673860665874418174e-01 -6.628711467817894887e-01
-1.561496943124999916e+03 -6.648258423050891208e-01 -6.606950162330527121e-01
-1.560454555312499906e+03 -6.625546485981311795e-01 -6.588648593239700979e-01
-1.559412167500000123e+03 -6.607214843154867179e-01 -6.575415450404948903e-01
-1.558369779687499886e+03 -6.595608163297990156e-01 -6.569559011254528791e-01
-1.557327391874999876e+03 -6.591041794551782962e-01 -6.571240182376506533e-01
-1.556285004062499866e+03 -6.592035330299635953e-01 -6.578779494947857298e-01
-1.555242616249999855e+03 -6.598245277359802152e-01 -6.591526319096260300e-01
-1.554200228437500073e+03 -6.608524574773331217e-01 -6.608439289394580918e-01
-1.553157840624999608e+03 -6.620973618961997209e-01 -6.627669493419235947e-01
-1.552115452812499825e+03 -6.632340714097576528e-01 -6.645777695610954883e-01
-1.551073065000000042e+03 -6.642507063235790765e-01 -6.662710955825225101e-01
-1.550030677187499577e+03 -6.653620136463637147e-01 -6.680673681922723040e-01
-1.548988289374999795e+03 -6.665024533146791663e-01 -6.698890702016637722e-01
-1.547945901562500012e+03 -6.675497109882868596e-01 -6.715914448906084022e-01
-1.546903513749999775e+03 -6.683024491813788215e-01 -6.729565396737563487e-01
-1.545861125937499764e+03 -6.684704752714717424e-01 -6.736606887294119828e-01
-1.544818738124999527e+03 -6.679348311747494993e-01 -6.735872400515329206e-01
-1.543776350312499744e+03 -6.667080454021409031e-01 -6.727552622999545262e-01
-1.542733962500000189e+03 -6.647949922774647469e-01 -6.711469618146319593e-01
-1.541691574687499724e+03 -6.623273235003854786e-01 -6.688665778891250691e-01
-1.540649186874999941e+03 -6.593266497761741674e-01 -6.659326256197937166e-01
-1.539606799062499704e+03 -6.557350164218217481e-01 -6.622929209930862315e-01
-1.538564411249999921e+03 -6.516394409959525014e-01 -6.580419652510542949e-01
-1.537522023437499911e+03 -6.470466259651612706e-01 -6.531781405691245990e-01
-1.536479635625000128e+03 -6.420407355211450451e-01 -6.477711167742072895e-01
-1.535437247812499891e+03 -6.366461285288086414e-01 -6.418468416817435518e-01
-1.534394859999999881e+03 -6.307380318517759044e-01 -6.352979153052802364e-01
-1.533352472187499870e+03 -6.243008042944125924e-01 -6.281214636498388959e-01
-1.532310084375000088e+03 -6.174653244384867845e-01 -6.204817613990515346e-01
-1.531267696562499850e+03 -6.105716458202670172e-01 -6.127504020813618890e-01
-1.530225308749999840e+03 -6.037919880505963066e-01 -6.051273163312346215e-01
-1.529182920937499830e+03 -5.969987153141543823e-01 -5.975172924270034658e-01
-1.528140533125000047e+03 -5.902033357269992342e-01 -5.899653456429629905e-01
-1.527098145312499810e+03 -5.833859513400193597e-01 -5.824824693900400030e-01
-1.526055757499999800e+03 -5.768209473468217663e-01 -5.753764163471551951e-01
-1.525013369687500017e+03 -5.707027565460903729e-01 -5.688701145474367449e-01
-1.523970981874999552e+03 -5.651229104986253970e-01 -5.630499247783038452e-01
-1.522928594062499769e+03 -5.602574472146537587e-01 -5.580981457896784237e-01
-1.521886206249999759e+03 -5.561249887502408562e-01 -5.540421300313204123e-01
-1.520843818437499749e+03 -5.527927266039627252e-01 -5.509406078944664165e-01
-1.519801430624999966e+03 -5.502727356828028826e-01 -5.488007149487257319e-01
-1.518759042812499729e+03 -5.486029596413151133e-01 -5.476580166115793125e-01
-1.517716654999999946e+03 -5.477110277483402401e-01 -5.474130351955344143e-01
-1.516674267187500163e+03 -5.473733288843788403e-01 -5.478178360639724964e-01
-1.515631879374999698e+03 -5.476138703759960702e-01 -5.488802415587120676e-01
-1.514589491562499916e+03 -5.483980497693380363e-01 -5.505450279555429427e-01
-1.513547103749999678e+03 -5.496615561600852740e-01 -5.527402114656440046e-01
-1.512504715937499896e+03 -5.513625190602032822e-01 -5.554254736806409909e-01
-1.511462328124999885e+03 -5.533615002766639757e-01 -5.584298265586334908e-01
-1.510419940312500103e+03 -5.556255365091277154e-01 -5.616958154201430187e-01
-1.509377552499999865e+03 -5.581943722513421635e-01 -5.652388411519003730e-01
-1.508335164687499855e+03 -5.606832687782334901e-01 -5.686419745209763121e-01
-1.507292776874999845e+03 -5.629660191614873632e-01 -5.717646286333721850e-01
-1.506250389062500062e+03 -5.650286521311094212e-01 -5.745756735344496047e-01
-1.505208001249999597e+03 -5.666623881895015424e-01 -5.768502601461881207e-01
-1.504165613437499815e+03 -5.678099168627386284e-01 -5.785091696018946905e-01
-1.503123225624999804e+03 -5.685879779122600119e-01 -5.796683954621909551e-01
-1.502080837812499567e+03 -5.688446992193224583e-01 -5.801638001792872590e-01
-1.501038449999999784e+03 -5.685575570158999392e-01 -5.799914393331701001e-01
-1.499996062187499774e+03 -5.677991990556731094e-01 -5.792704224570712768e-01
-1.498953674374999991e+03 -5.666113204053856434e-01 -5.780768702200019815e-01
-1.497911286562499527e+03 -5.650541237446679022e-01 -5.764908855337159688e-01
-1.496868898749999744e+03 -5.632299736349596353e-01 -5.746207703697120417e-01
-1.495826510937499961e+03 -5.612055954083485787e-01 -5.725469850705028341e-01
-1.494784123124999951e+03 -5.589908790605084832e-01 -5.702752350917807966e-01
-1.493741735312499713e+03 -5.567270299386516408e-01 -5.679476470894075923e-01
-1.492699347499999931e+03 -5.544167030754633130e-01 -5.655809202538484293e-01
-1.491656959687499921e+03 -5.521466333502157431e-01 -5.632570926797276778e-01
-1.490614571875000138e+03 -5.499645217517901141e-01 -5.610085342583938095e-01
-1.489572184062499900e+03 -5.478623243627515071e-01 -5.588351125091514104e-01
-1.488529796249999890e+03 -5.458248383895614175e-01 -5.567177440169067681e-01
-1.487487408437499653e+03 -5.439460225569341389e-01 -5.547445016726526568e-01
-1.486445020624999870e+03 -5.422926944688201134e-01 -5.529913587495285388e-01
-1.485402632812499860e+03 -5.410182088388726385e-01 -5.516158580596153271e-01
-1.484360244999999850e+03 -5.399437522081496077e-01 -5.504289027277012858e-01
-1.483317857187499840e+03 -5.387636122499144253e-01 -5.490986143075384796e-01
-1.482275469374999602e+03 -5.375366102995017270e-01 -5.477064869892792620e-01
-1.481233081562499819e+03 -5.362413937555275956e-01 -5.462510347936709865e-01
-1.480190693750000037e+03 -5.347205561974686105e-01 -5.445682797488056170e-01
-1.479148305937499572e+03 -5.328222110852857130e-01 -5.425072184487924609e-01
-1.478105918124999789e+03 -5.305867675900883818e-01 -5.401293228846602013e-01
-1.477063530312500006e+03 -5.280461021952105316e-01 -5.374894219495599534e-01
-1.476021142499999542e+03 -5.252442885382616611e-01 -5.346197102937982892e-01
-1.474978754687499759e+03 -5.223293793713782440e-01 -5.316733785927941769e-01
-1.473936366874999749e+03 -5.192790699753654371e-01 -5.286288614482329562e-01
-1.472893979062499966e+03 -5.160194572023972803e-01 -5.254138319404458857e-01
-1.471851591250000183e+03 -5.126661143724261516e-01 -5.221534061300534546e-01
-1.470809203437499718e+03 -5.092218963395314102e-01 -5.188518979684265675e-01
-1.469766815624999936e+03 -5.057362292189360176e-01 -5.155581129826498632e-01
-1.468724427812499925e+03 -5.022580312296547334e-01 -5.123220993885484464e-01
-1.467682039999999688e+03 -4.988428137560671494e-01 -5.091832573665301398e-01
-1.466639652187499905e+03 -4.955611529364161161e-01 -5.062189697093327778e-01
-1.465597264374999895e+03 -4.924416236144877335e-01 -5.034675206831937810e-01
-1.464554876562500112e+03 -4.894386845667860753e-01 -5.008742556252180345e-01
-1.463512488749999875e+03 -4.866568112593265827e-01 -4.985177620431208712e-01
-1.462470100937500092e+03 -4.842280912293409623e-01 -4.965409490808582182e-01
-1.461427713124999855e+03 -4.820460088888904870e-01 -4.948423057245893708e-01
-1.460385325312499845e+03 -4.800296535108420914e-01 -4.933219569537234950e-01
-1.459342937500000062e+03 -4.782554609276233881e-01 -4.920222190819090180e-01
-1.458300549687499824e+03 -4.766922152848042660e-01 -4.908851850204191680e-01
-1.457258161874999814e+03 -4.753010860926992764e-01 -4.898379699323267000e-01
-1.456215774062500032e+03 -4.740106614162011844e-01 -4.888056082253062762e-01
-1.455173386249999794e+03 -4.728030048957290732e-01 -4.877809988481177084e-01
-1.454130998437500011e+03 -4.715270823691081192e-01 -4.865959532268742116e-01
-1.453088610624999546e+03 -4.701844264001619478e-01 -4.852413258987725575e-01
-1.452046222812499764e+03 -4.688237859594779899e-01 -4.837912515209812914e-01
-1.451003835000000208e+03 -4.674862514654258838e-01 -4.822804364144974154e-01
-1.449961447187499516e+03 -4.663369867672804148e-01 -4.808813085535337262e-01
-1.448919059374999961e+03 -4.653796902057885099e-01 -4.796554238009112514e-01
-1.447876671562499723e+03 -4.648532311007149698e-01 -4.788725259956895797e-01
-1.446834283749999940e+03 -4.650641081271468247e-01 -4.788390378136752612e-01
-1.445791895937499930e+03 -4.660976848195917399e-01 -4.796710492701449779e-01
-1.444749508124999693e+03 -4.680916871490244935e-01 -4.815141231280123946e-01
-1.443707120312499910e+03 -4.710817340414490961e-01 -4.843985308327811712e-01
-1.442664732499999900e+03 -4.747993475126238705e-01 -4.880668973775936781e-01
-1.441622344687499663e+03 -4.791714833375191329e-01 -4.924793462693681789e-01
-1.440579956874999880e+03 -4.841002095426991669e-01 -4.975507183480824547e-01
-1.439537569062499870e+03 -4.894492351347274894e-01 -5.031202114100193912e-01
-1.438495181249999860e+03 -4.950294525603838314e-01 -5.089814432204112782e-01
-1.437452793437499849e+03 -5.008622656124781525e-01 -5.151349255794652748e-01
-1.436410405625000067e+03 -5.068973786607297027e-01 -5.214982063891409059e-01
-1.435368017812499829e+03 -5.129518217873109132e-01 -5.278546676172849450e-01
-1.434325629999999819e+03 -5.187722306817575957e-01 -5.339345020036952993e-01
-1.433283242187500036e+03 -5.242232443053133073e-01 -5.396334462445907532e-01
-1.432240854374999572e+03 -5.292030831501979282e-01 -5.448435955758957894e-01
-1.431198466562499789e+03 -5.339441287305417561e-01 -5.497770896690358233e-01
-1.430156078750000006e+03 -5.385849205114104921e-01 -5.545533748256072926e-01
-1.429113690937499769e+03 -5.431621195655016443e-01 -5.591885782485938039e-01
-1.428071303124999986e+03 -5.475982615832142297e-01 -5.635964002746863821e-01
-1.427028915312499521e+03 -5.516842259921889147e-01 -5.675502989219113337e-01
-1.425986527499999966e+03 -5.552461240149050292e-01 -5.708931863620171354e-01
-1.424944139687500183e+03 -5.580507310418254541e-01 -5.733924631762915558e-01
-1.423901751874999718e+03 -5.599109558313617452e-01 -5.748579743298940503e-01
-1.422859364062499935e+03 -5.608849748147214376e-01 -5.753286738734956218e-01
-1.421816976249999698e+03 -5.611169017721140406e-01 -5.749653020930788339e-01
-1.420774588437499915e+03 -5.605455755935420115e-01 -5.737322846417092226e-01
-1.419732200624999905e+03 -5.591359043535139017e-01 -5.716045792312279827e-01
-1.418689812812499667e+03 -5.569319969278524463e-01 -5.686479245402910054e-01
-1.417647424999999885e+03 -5.539931592838228669e-01 -5.649570466326538920e-01
-1.416605037187499875e+03 -5.504587246122344402e-01 -5.607069860836634279e-01
-1.415562649374999637e+03 -5.465472695805212444e-01 -5.561568404860226522e-01
-1.414520261562499854e+03 -5.425566578427505338e-01 -5.516480744647147549e-01
-1.413477873749999844e+03 -5.388005186992346207e-01 -5.474855790040390469e-01
-1.412435485937499834e+03 -5.353533234427511056e-01 -5.437499866510192570e-01
-1.411393098124999824e+03 -5.323115809123428743e-01 -5.405517187188747519e-01
-1.410350710312500041e+03 -5.298688439231130642e-01 -5.380926148955679222e-01
-1.409308322499999804e+03 -5.281885368043377493e-01 -5.365525378321138739e-01
-1.408265934687499794e+03 -5.272665205499426078e-01 -5.359396158618261463e-01
-1.407223546875000011e+03 -5.270357947715968994e-01 -5.361561228307454297e-01
-1.406181159062500001e+03 -5.273144665948678034e-01 -5.369782232774952258e-01
-1.405138771249999763e+03 -5.278982716771164485e-01 -5.381782185718628764e-01
-1.404096383437499753e+03 -5.286801553169656609e-01 -5.396368043955487304e-01
-1.403053995624999970e+03 -5.295531219676009593e-01 -5.412377816232121219e-01
-1.402011607812500188e+03 -5.304621095960858623e-01 -5.429368092343360708e-01
-1.400969219999999950e+03 -5.314305983791861587e-01 -5.447318063577589742e-01
-1.399926832187499940e+03 -5.326146705501356715e-01 -5.467493294924986591e-01
-1.398884444375000157e+03 -5.340694933549130496e-01 -5.489886919284029387e-01
-1.397842056562499693e+03 -5.356871184062396152e-01 -5.513188809154414560e-01
-1.396799668749999910e+03 -5.375369861151565454e-01 -5.538073050253885521e-01
-1.395757280937500127e+03 -5.396939452354514444e-01 -5.565236920760413541e-01
-1.394714893124999890e+03 -5.420613806432437176e-01 -5.593606416004972548e-01
-1.393672505312499879e+03 -5.445244394489908712e-01 -5.622044023196751672e-01
-1.392630117499999642e+03 -5.471639664680315596e-01 -5.651543816855632008e-01
-1.391587729687499859e+03 -5.502119891398343787e-01 -5.684319005144177206e-01
-1.390545341875000076e+03 -5.539157889459828121e-01 -5.722659985353063528e-01
-1.389502954062499839e+03 -5.581283915616203073e-01 -5.765402907974728208e-01
-1.388460566249999829e+03 -5.624151693004736385e-01 -5.808233292383451207e-01
-1.387418178437499591e+03 -5.664818377069347211e-01 -5.847976793762499348e-01
-1.386375790624999809e+03 -5.701145694058430413e-01 -5.882452841359135931e-01
-1.385333402812499799e+03 -5.731237724302054026e-01 -5.909832488077517709e-01
-1.384291015000000016e+03 -5.755964167366938167e-01 -5.930789007834268434e-01
-1.383248627187499778e+03 -5.775038776433369936e-01 -5.944907127896151833e-01
-1.382206239374999768e+03 -5.787117652107123256e-01 -5.951061875123647704e-01
-1.381163851562499758e+03 -5.792010344706244318e-01 -5.949143479830182324e-01
-1.380121463750000203e+03 -5.789608407782806943e-01 -5.939321943332533937e-01
-1.379079075937499965e+03 -5.779075584219307560e-01 -5.921219386452239997e-01
-1.378036688124999955e+03 -5.761201707192816768e-01 -5.895795707936096752e-01
-1.376994300312499945e+03 -5.737533587089632681e-01 -5.864895069906345126e-01
-1.375951912499999708e+03 -5.709694473613566856e-01 -5.830057406861379743e-01
-1.374909524687499925e+03 -5.680310580039169555e-01 -5.793958759460758889e-01
-1.373867136874999915e+03 -5.649992355335916594e-01 -5.757330291282364287e-01
-1.372824749062500132e+03 -5.619431740212468274e-01 -5.720797925203563450e-01
-1.371782361249999667e+03 -5.587379519448426590e-01 -5.683123679068524670e-01
-1.370739973437499884e+03 -5.554411626099527988e-01 -5.645106511883504208e-01
-1.369697585624999874e+03 -5.525008637191506367e-01 -5.611343780107878043e-01
-1.368655197812499864e+03 -5.501195470691686573e-01 -5.584198024862434551e-01
-1.367612809999999854e+03 -5.484374532265974267e-01 -5.565078669453553672e-01
-1.366570422187499844e+03 -5.477004408755409282e-01 -5.556134966255984464e-01
-1.365528034374999834e+03 -5.481449673414362511e-01 -5.559581785188135727e-01
-1.364485646562500051e+03 -5.499032845407202386e-01 -5.576930351667819252e-01
-1.363443258749999814e+03 -5.532604971347996337e-01 -5.611010344729082666e-01
-1.362400870937499803e+03 -5.581882027118065803e-01 -5.661366100242412047e-01
-1.361358483124999566e+03 -5.645115148140129602e-01 -5.726345239123586950e-01
-1.360316095312499783e+03 -5.724116241409222816e-01 -5.807939711101947067e-01
-1.359273707500000000e+03 -5.816821274298781264e-01 -5.904333382088088333e-01
-1.358231319687499763e+03 -5.920896610088797196e-01 -6.013240970224942306e-01
-1.357188931875000208e+03 -6.033047509292106536e-01 -6.131232412233419415e-01
-1.356146544062499970e+03 -6.150662009904933614e-01 -6.255451949396156897e-01
-1.355104156249999960e+03 -6.270999929133991291e-01 -6.382823345714667695e-01
-1.354061768437500177e+03 -6.392157042556559920e-01 -6.511308398136631537e-01
-1.353019380624999712e+03 -6.512530072813720317e-01 -6.639211429077629401e-01
-1.351976992812499930e+03 -6.630198881628667218e-01 -6.764455880359083739e-01
-1.350934604999999692e+03 -6.744286112814287248e-01 -6.885944988288819069e-01
-1.349892217187499909e+03 -6.851568718005330849e-01 -7.000248033825996474e-01
-1.348849829375000127e+03 -6.947156158283203098e-01 -7.102206506438492051e-01
-1.347807441562499889e+03 -7.027195535249710634e-01 -7.187516868684488136e-01
-1.346765053749999879e+03 -7.091177143869930033e-01 -7.255389822181135262e-01
-1.345722665937499642e+03 -7.139196595100912868e-01 -7.305927637173890155e-01
-1.344680278124999859e+03 -7.171163423459363528e-01 -7.339165658409545490e-01
-1.343637890312499849e+03 -7.187669001416389092e-01 -7.355800297478131133e-01
-1.342595502499999611e+03 -7.190415496191113753e-01 -7.357625628169606191e-01
-1.341553114687499829e+03 -7.180984404293128121e-01 -7.346561480531516031e-01
-1.340510726874999818e+03 -7.161689760553703321e-01 -7.325135703117949815e-01
-1.339468339062499808e+03 -7.134249905672878089e-01 -7.295183010685097891e-01
-1.338425951249999798e+03 -7.098671226347152974e-01 -7.256805294060727496e-01
-1.337383563437499788e+03 -7.055078551826579059e-01 -7.210121012055689116e-01
-1.336341175624999778e+03 -7.006551050227487476e-01 -7.158109598629059933e-01
-1.335298787812499768e+03 -6.954511777763567881e-01 -7.102188773408053546e-01
-1.334256399999999758e+03 -6.899828359815769474e-01 -7.043093575412729956e-01
-1.333214012187500202e+03 -6.843507419208483267e-01 -6.981926466113929086e-01
-1.332171624374999965e+03 -6.784461363313986082e-01 -6.917589827108310274e-01
-1.331129236562500182e+03 -6.722500863934766091e-01 -6.850075596740815564e-01
-1.330086848750000172e+03 -6.658043455467478333e-01 -6.780072113286782498e-01
-1.329044460937499935e+03 -6.594934960050190531e-01 -6.711786125113377022e-01
-1.328002073124999924e+03 -6.534192125902631432e-01 -6.646540013260661128e-01
-1.326959685312499687e+03 -6.474558741375672222e-01 -6.583130546062790911e-01
-1.325917297499999904e+03 -6.416312740029164186e-01 -6.521897355427958010e-01
-1.324874909687500121e+03 -6.361861247986679846e-01 -6.465756476019121068e-01
-1.323832521874999884e+03 -6.314587577847532440e-01 -6.418664200810241249e-01
-1.322790134062499874e+03 -6.276332535025228587e-01 -6.382589789244991207e-01
-1.321747746249999864e+03 -6.248976397011519746e-01 -6.359151532447774313e-01
-1.320705358437499854e+03 -6.231023680396299280e-01 -6.346975512142858378e-01
-1.319662970625000071e+03 -6.224161255423446004e-01 -6.347599285410706615e-01
-1.318620582812499606e+03 -6.228275170606506483e-01 -6.360494838403268902e-01
-1.317578194999999823e+03 -6.243684637514079760e-01 -6.385501553058449131e-01
-1.316535807187499813e+03 -6.271806746143543387e-01 -6.424002083965750787e-01
-1.315493419374999803e+03 -6.314301080964295210e-01 -6.477332861480247228e-01
-1.314451031562499793e+03 -6.372559041977164940e-01 -6.546775727069944484e-01
-1.313408643749999783e+03 -6.450214991916262131e-01 -6.636053796081274880e-01
-1.312366255937499773e+03 -6.547954923908420044e-01 -6.745545980610254677e-01
-1.311323868124999763e+03 -6.662807203601159856e-01 -6.872014310827292416e-01
-1.310281480312499980e+03 -6.792650305388413523e-01 -7.012847685294457678e-01
-1.309239092499999970e+03 -6.934349943792047499e-01 -7.164640696219396476e-01
-1.308196704687499960e+03 -7.083525689602208075e-01 -7.322929817108605466e-01
-1.307154316875000177e+03 -7.234317484584865676e-01 -7.481408316690757454e-01
-1.306111929062499939e+03 -7.382099648933543312e-01 -7.635492220968331800e-01
-1.305069541249999929e+03 -7.521099144841252304e-01 -7.779243203186471112e-01
-1.304027153437500147e+03 -7.647314214288501999e-01 -7.908769456543945919e-01
-1.302984765624999682e+03 -7.759404394923634651e-01 -8.022900155178943615e-01
-1.301942377812499899e+03 -7.855668797756147903e-01 -8.119896694517652058e-01
-1.300899989999999889e+03 -7.933387952127152198e-01 -8.196650822161237748e-01
-1.299857602187499879e+03 -7.989875117810931737e-01 -8.250593166114018606e-01
-1.298815214374999869e+03 -8.023494879300019367e-01 -8.280401709713145486e-01
-1.297772826562499858e+03 -8.034252742760291666e-01 -8.286224493190416096e-01
-1.296730438749999848e+03 -8.022669351925494352e-01 -8.268612618616801857e-01
-1.295688050937499838e+03 -7.990273711509857657e-01 -8.228993585103164810e-01
-1.294645663124999828e+03 -7.938709653505322539e-01 -8.169051613290769787e-01
-1.293603275312499818e+03 -7.868538732707515138e-01 -8.089833515584072821e-01
-1.292560887499999581e+03 -7.782385356482486305e-01 -7.994382294622430774e-01
-1.291518499687499798e+03 -7.682741763462005435e-01 -7.885693243200033731e-01
-1.290476111874999788e+03 -7.572566468389375638e-01 -7.767330658367583851e-01
-1.289433724062499778e+03 -7.456257787260973657e-01 -7.643966676387433656e-01
-1.288391336249999767e+03 -7.337699093171508036e-01 -7.519693736745735047e-01
-1.287348948437499985e+03 -7.220131987732096857e-01 -7.397805339026017890e-01
-1.286306560624999975e+03 -7.106579917339918007e-01 -7.281458121898806146e-01
-1.285264172812500192e+03 -7.002761850366889806e-01 -7.176523125230580558e-01
-1.284221784999999954e+03 -6.913269878069805419e-01 -7.088257380660375473e-01
-1.283179397187499944e+03 -6.841054967140511867e-01 -7.019654760455232845e-01
-1.282137009374999934e+03 -6.783757556230121111e-01 -6.967626097782139150e-01
-1.281094621562500151e+03 -6.742228112778788640e-01 -6.932467853769425092e-01
-1.280052233749999914e+03 -6.715106232198406744e-01 -6.912508157039390921e-01
-1.279009845937499904e+03 -6.703343853777203876e-01 -6.908810502440038137e-01
-1.277967458124999894e+03 -6.709348741718782483e-01 -6.923848549361772964e-01
-1.276925070312500111e+03 -6.732082043254443704e-01 -6.956665996486156578e-01
-1.275882682499999873e+03 -6.768372422954476164e-01 -7.003476210736755414e-01
-1.274840294687499863e+03 -6.815908609644135696e-01 -7.061483153491042719e-01
-1.273797906874999853e+03 -6.871597396026983828e-01 -7.127247963956498955e-01
-1.272755519062499616e+03 -6.932583957109510475e-01 -7.198022068923596306e-01
-1.271713131249999833e+03 -6.995844117317974176e-01 -7.270456616051153009e-01
-1.270670743437499823e+03 -7.055097393413678475e-01 -7.338103492211976997e-01
-1.269628355624999813e+03 -7.107009643748751770e-01 -7.397559261350452608e-01
-1.268585967812499803e+03 -7.149034338748011530e-01 -7.446206306621320214e-01
-1.267543579999999793e+03 -7.180278653243202802e-01 -7.483076624965020462e-01
-1.266501192187499782e+03 -7.199912026733840120e-01 -7.506610536120423838e-01
-1.265458804374999772e+03 -7.209354445547898615e-01 -7.517918029890072740e-01
-1.264416416562499990e+03 -7.210248840250554903e-01 -7.518599155154731539e-01
-1.263374028749999979e+03 -7.205411753999918512e-01 -7.511409034452524169e-01
-1.262331640937499969e+03 -7.196338983140614376e-01 -7.497693658541877415e-01
-1.261289253125000187e+03 -7.183158428481041247e-01 -7.477530212092716733e-01
-1.260246865312499949e+03 -7.165164695601757838e-01 -7.450315780775385033e-01
-1.259204477499999939e+03 -7.142308932893017825e-01 -7.416523130215975090e-01
-1.258162089687499929e+03 -7.117255272364960694e-01 -7.379379461921216077e-01
-1.257119701874999919e+03 -7.092645039572631482e-01 -7.341862922756950960e-01
-1.256077314062499909e+03 -7.071508982101634144e-01 -7.307293680637567679e-01
-1.255034926249999899e+03 -7.062071496850624852e-01 -7.284346870422817588e-01
-1.253992538437499888e+03 -7.067222225911186095e-01 -7.276873388915322538e-01
-1.252950150624999878e+03 -7.086911772187108882e-01 -7.285240131983238276e-01
-1.251907762812499868e+03 -7.122337739310726779e-01 -7.310819078686937589e-01
-1.250865374999999858e+03 -7.172261797975101327e-01 -7.352629523858169591e-01
-1.249822987187499848e+03 -7.235307846105674123e-01 -7.409879797096063925e-01
-1.248780599374999838e+03 -7.312147080100400709e-01 -7.483379218993867488e-01
-1.247738211562499828e+03 -7.403593139701638570e-01 -7.573737184227297137e-01
-1.246695823749999818e+03 -7.506159321267612539e-01 -7.677153911583864954e-01
-1.245653435937499808e+03 -7.616521700943028605e-01 -7.789995074070168446e-01
-1.244611048124999797e+03 -7.732641290865968076e-01 -7.909659308341412398e-01
-1.243568660312499787e+03 -7.850912371644678256e-01 -8.032160756759449960e-01
-1.242526272499999550e+03 -7.967092126374881733e-01 -8.152950527307313289e-01
-1.241483884687499767e+03 -8.076888410165715682e-01 -8.267053134068891307e-01
-1.240441496874999984e+03 -8.177645071967708512e-01 -8.371891249189723494e-01
-1.239399109062499974e+03 -8.265954652315128381e-01 -8.464169586627418029e-01
-1.238356721249999964e+03 -8.340161040850893048e-01 -8.542658733715794428e-01
-1.237314333437499954e+03 -8.401576786838113042e-01 -8.608748255164366814e-01
-1.236271945624999944e+03 -8.449706224068830318e-01 -8.662056389786880750e-01
-1.235229557812500161e+03 -8.482015213642305484e-01 -8.699559564339022222e-01
-1.234187169999999924e+03 -8.498760124539841421e-01 -8.721501534255028387e-01
-1.233144782187499914e+03 -8.501014119638935496e-01 -8.728936221731392608e-01
-1.232102394374999903e+03 -8.488357126217895843e-01 -8.721252845093838690e-01
-1.231060006562500121e+03 -8.460928991017085954e-01 -8.698383446383565198e-01
-1.230017618749999883e+03 -8.418579447543012018e-01 -8.660176361783981092e-01
-1.228975230937499873e+03 -8.360817372189141006e-01 -8.606505228788047246e-01
-1.227932843124999863e+03 -8.291013872112218408e-01 -8.540422083054688418e-01
-1.226890455312499626e+03 -8.215642411881237672e-01 -8.468978374018731881e-01
-1.225848067499999843e+03 -8.139278741284857732e-01 -8.397073751385787377e-01
-1.224805679687499833e+03 -8.063220722558716025e-01 -8.326289557877252223e-01
-1.223763291874999823e+03 -7.989966002199091477e-01 -8.259210483111938395e-01
-1.222720904062499812e+03 -7.922176009932306862e-01 -8.198448485840486022e-01
-1.221678516249999802e+03 -7.862356826358676276e-01 -8.146614419654233386e-01
-1.220636128437499792e+03 -7.812067968035804055e-01 -8.105552581869430728e-01
-1.219593740624999782e+03 -7.775223982760599561e-01 -8.079260876399528835e-01
-1.218551352812499772e+03 -7.754805634570923756e-01 -8.070842100071727865e-01
-1.217508964999999989e+03 -7.753594702711830156e-01 -8.082831149268360216e-01
-1.216466577187499979e+03 -7.774725850278340067e-01 -8.118072521172962075e-01
-1.215424189374999969e+03 -7.816015664077340386e-01 -8.173948734574492114e-01
-1.214381801562499959e+03 -7.872646899733301007e-01 -8.245083757920156353e-01
-1.213339413749999949e+03 -7.937543040898386026e-01 -8.323780610306663608e-01
-1.212297025937499939e+03 -8.006423233829762509e-01 -8.405077109905506605e-01
-1.211254638124999929e+03 -8.077046871792143978e-01 -8.486174161701103280e-01
-1.210212250312499918e+03 -8.144471554550585246e-01 -8.562347199000153175e-01
-1.209169862500000136e+03 -8.206430676741774954e-01 -8.630972464245026954e-01
-1.208127474687499898e+03 -8.264105540162185459e-01 -8.692674382939675759e-01
-1.207085086874999888e+03 -8.317011335361871316e-01 -8.746519983010557775e-01
-1.206042699062499878e+03 -8.363264831158383483e-01 -8.790718826487582405e-01
-1.205000311250000095e+03 -8.403881260901066019e-01 -8.826435671646453152e-01
-1.203957923437499858e+03 -8.442207531813138432e-01 -8.857301569503203131e-01
-1.202915535624999848e+03 -8.482376616292304217e-01 -8.887462531679314326e-01
-1.201873147812499838e+03 -8.523132233042038930e-01 -8.916244887994063673e-01
-1.200830759999999827e+03 -8.563181924799658784e-01 -8.942264304657644436e-01
-1.199788372187499817e+03 -8.602173699298113485e-01 -8.965060925228516275e-01
-1.198745984374999807e+03 -8.639486942109898537e-01 -8.984212230467155669e-01
-1.197703596562499797e+03 -8.675912796674324357e-01 -9.000783374963753358e-01
-1.196661208749999560e+03 -8.711936881792068377e-01 -9.015581501946370313e-01
-1.195618820937499777e+03 -8.745611136887559978e-01 -9.026950412282892522e-01
-1.194576433124999994e+03 -8.773611152034648253e-01 -9.032222150500632818e-01
-1.193534045312499984e+03 -8.793656439221363419e-01 -9.029540762216278216e-01
-1.192491657499999747e+03 -8.806656719604392114e-01 -9.020247920552514342e-01
-1.191449269687499964e+03 -8.813217639666572900e-01 -9.005516239936041112e-01
-1.190406881874999954e+03 -8.812174041108452593e-01 -8.984637725989289558e-01
-1.189364494062499944e+03 -8.805244305969919250e-01 -8.959994430007960364e-01
-1.188322106249999933e+03 -8.795312974377517135e-01 -8.935208185124551283e-01
-1.187279718437499923e+03 -8.784692739346416923e-01 -8.912825723971230518e-01
-1.186237330624999913e+03 -8.776515357998301292e-01 -8.896255627230605922e-01
-1.185194942812500130e+03 -8.770266095853377353e-01 -8.884815076002582357e-01
-1.184152554999999893e+03 -8.762815005908344279e-01 -8.875070270856780796e-01
-1.183110167187499883e+03 -8.754760937487519046e-01 -8.867857731316490799e-01
-1.182067779374999873e+03 -8.747968670576113936e-01 -8.865094585787548498e-01
-1.181025391562500090e+03 -8.743999752433008199e-01 -8.868360901920363526e-01
-1.179983003749999853e+03 -8.743509897247342399e-01 -8.878008501945575670e-01
-1.178940615937499842e+03 -8.747379084716844222e-01 -8.894310389183538446e-01
-1.177898228124999832e+03 -8.756683301781984508e-01 -8.918069214473002271e-01
-1.176855840312499822e+03 -8.769187696585003522e-01 -8.946581146113495864e-01
-1.175813452499999812e+03 -8.782434747936525010e-01 -8.977102044642112366e-01
-1.174771064687499802e+03 -8.796095501719097820e-01 -9.008751122373326314e-01
-1.173728676874999792e+03 -8.809390596625704672e-01 -9.040152692545659896e-01
-1.172686289062499782e+03 -8.825696077084015378e-01 -9.074585076747480050e-01
-1.171643901249999999e+03 -8.847015967579772155e-01 -9.113759989023259012e-01
-1.170601513437499989e+03 -8.871968037258181061e-01 -9.156045467091964429e-01
-1.169559125624999979e+03 -8.898244056397369706e-01 -9.198780610517298673e-01
-1.168516737812499969e+03 -8.928169227873298253e-01 -9.243348767369934382e-01
-1.167474349999999959e+03 -8.962791291511242875e-01 -9.290223037216324142e-01
-1.166431962187499721e+03 -9.000201395766096457e-01 -9.337515213336764486e-01
-1.165389574374999938e+03 -9.039210756325305463e-01 -9.383962695048760905e-01
-1.164347186562499928e+03 -9.078789444022419275e-01 -9.428305998967625445e-01
-1.163304798750000145e+03 -9.115225625351036642e-01 -9.466864090794209208e-01
-1.162262410937499908e+03 -9.146356855224183624e-01 -9.497634269698270737e-01
-1.161220023124999898e+03 -9.167367965740020885e-01 -9.516673807892963577e-01
-1.160177635312499888e+03 -9.173211760933299708e-01 -9.519363547380551571e-01
-1.159135247500000105e+03 -9.164951890307063698e-01 -9.506980614708162580e-01
-1.158092859687499868e+03 -9.142613454982843058e-01 -9.479752386855815338e-01
-1.157050471874999857e+03 -9.107325279729030498e-01 -9.438932981877530271e-01
-1.156008084062499847e+03 -9.060267154251263610e-01 -9.385834791917063713e-01
-1.154965696250000065e+03 -9.000080384850499549e-01 -9.319628377699330501e-01
-1.153923308437499827e+03 -8.931455299819607285e-01 -9.245298730561242184e-01
-1.152880920624999817e+03 -8.855501760487564100e-01 -9.163732408770620674e-01
-1.151838532812499807e+03 -8.775258013582506456e-01 -9.077802162687720333e-01
-1.150796144999999797e+03 -8.693950697821416496e-01 -8.990520691418956156e-01
-1.149753757187499787e+03 -8.615583851186314757e-01 -8.905803528018729764e-01
-1.148711369374999776e+03 -8.543684527107979765e-01 -8.827238522228600948e-01
-1.147668981562499994e+03 -8.484500713904029601e-01 -8.761261034746991028e-01
-1.146626593749999984e+03 -8.441189865605978060e-01 -8.710635690463254255e-01
-1.145584205937499974e+03 -8.417571452727232728e-01 -8.678440215941654046e-01
-1.144541818124999963e+03 -8.416970117538676854e-01 -8.667874766447223323e-01
-1.143499430312499953e+03 -8.441221253906043831e-01 -8.681579615412404749e-01
-1.142457042499999943e+03 -8.488475434094162608e-01 -8.718180925567527995e-01
-1.141414654687499933e+03 -8.557380194800621176e-01 -8.776354295601150879e-01
-1.140372266874999923e+03 -8.646194260988422364e-01 -8.854621453247136786e-01
-1.139329879062499913e+03 -8.756663869256933186e-01 -8.955590982123160515e-01
-1.138287491249999903e+03 -8.884936123454563184e-01 -9.075884464383860983e-01
-1.137245103437499893e+03 -9.026710515874594165e-01 -9.211638905928830612e-01
-1.136202715624999882e+03 -9.178671768974191458e-01 -9.359725962047850123e-01
-1.135160327812500100e+03 -9.338774153539431966e-01 -9.518167099473332504e-01
-1.134117939999999862e+03 -9.512222244052547238e-01 -9.692100105082654959e-01
-1.133075552187499852e+03 -9.701431865522094355e-01 -9.883571637109600516e-01
-1.132033164374999842e+03 -9.904214362385906911e-01 -1.009053779156501296e+00
-1.130990776562499832e+03 -1.011739419363588022e+00 -1.030975805129506373e+00
-1.129948388749999822e+03 -1.033723365334960231e+00 -1.053735663643105669e+00
-1.128906000937499812e+03 -1.055991836939521367e+00 -1.076930854678393557e+00
-1.127863613124999802e+03 -1.078128324230021029e+00 -1.100149993807372439e+00
-1.126821225312499791e+03 -1.099901498452555693e+00 -1.123165184593442278e+00
-1.125778837499999781e+03 -1.121231987032492272e+00 -1.145891432662290210e+00
-1.124736449687499999e+03 -1.141863385184489710e+00 -1.168050200999817489e+00
-1.123694061874999989e+03 -1.161533692117444838e+00 -1.189364837735341407e+00
-1.122651674062499978e+03 -1.179651708360913487e+00 -1.209241212086836104e+00
-1.121609286249999968e+03 -1.195924438336967155e+00 -1.227360768539284441e+00
-1.120566898437499731e+03 -1.210220655267209455e+00 -1.243554969332968829e+00
-1.119524510624999948e+03 -1.222034909154308346e+00 -1.257237292601835366e+00
-1.118482122812499938e+03 -1.231172166342205720e+00 -1.268145275667444949e+00
-1.117439734999999928e+03 -1.237848030798569976e+00 -1.276435237048508364e+00
-1.116397347187499690e+03 -1.242022208957410667e+00 -1.282021081615155378e+00
-1.115354959374999908e+03 -1.243839888224090418e+00 -1.285031572833605695e+00
-1.114312571562499897e+03 -1.243359547582566282e+00 -1.285550509150781728e+00
-1.113270183749999887e+03 -1.240584356708656522e+00 -1.283576230193186118e+00
-1.112227795937499877e+03 -1.235757727430078168e+00 -1.279260056398839440e+00
-1.111185408124999867e+03 -1.228860575236008890e+00 -1.272560886702946759e+00
-1.110143020312500084e+03 -1.220293075393155346e+00 -1.263882258742559772e+00
-1.109100632500000074e+03 -1.210450662660594645e+00 -1.253648653067688024e+00
-1.108058244687499837e+03 -1.199685386898198258e+00 -1.242303653392426099e+00
-1.107015856874999827e+03 -1.188181467319146201e+00 -1.230140807046065765e+00
-1.105973469062499817e+03 -1.176033404158890017e+00 -1.217298307284069292e+00
-1.104931081250000034e+03 -1.163475825870281533e+00 -1.204010672786907099e+00
-1.103888693437499796e+03 -1.150815647849069423e+00 -1.190608725455945427e+00
-1.102846305624999786e+03 -1.138338667617046829e+00 -1.177394829954193867e+00
-1.101803917812500003e+03 -1.126240374007191125e+00 -1.164522713253368869e+00
-1.100761529999999993e+03 -1.114900481748017036e+00 -1.152391644347853905e+00
-1.099719142187499983e+03 -1.104924836767984475e+00 -1.141657729084752049e+00
-1.098676754374999973e+03 -1.096896849184993306e+00 -1.132947736941514849e+00
-1.097634366562499963e+03 -1.091052773024844935e+00 -1.126492827805115837e+00
-1.096591978749999953e+03 -1.087315905725608323e+00 -1.122173439450885324e+00
-1.095549590937499943e+03 -1.086001442357026336e+00 -1.120283257528951415e+00
-1.094507203124999933e+03 -1.087273923426741673e+00 -1.121015384866861364e+00
-1.093464815312499923e+03 -1.091145827617273190e+00 -1.124375691055170323e+00
-1.092422427499999912e+03 -1.097088264969054094e+00 -1.129818811945535906e+00
-1.091380039687499902e+03 -1.104475963438575681e+00 -1.136773124540267244e+00
-1.090337651874999892e+03 -1.112682671141078217e+00 -1.144664289875395147e+00
-1.089295264062499882e+03 -1.121331135620713404e+00 -1.153095300954584568e+00
-1.088252876249999872e+03 -1.129930807720505470e+00 -1.161605536876759937e+00
-1.087210488437500089e+03 -1.137988797230089055e+00 -1.169764877884107435e+00
-1.086168100624999852e+03 -1.145608738641052948e+00 -1.177754074414376406e+00
-1.085125712812499842e+03 -1.152632728028593956e+00 -1.185445698347354249e+00
-1.084083324999999832e+03 -1.158590357908475088e+00 -1.192373837957686700e+00
-1.083040937187500049e+03 -1.163232238543189911e+00 -1.198276676075771485e+00
-1.081998549374999811e+03 -1.166788074726951008e+00 -1.203324769177533060e+00
-1.080956161562499801e+03 -1.169352068482480300e+00 -1.207590015364655489e+00
-1.079913773749999791e+03 -1.171414873539005752e+00 -1.211519042897243770e+00
-1.078871385937500008e+03 -1.172728706642035323e+00 -1.214834315841873291e+00
-1.077828998124999998e+03 -1.173154264539651104e+00 -1.217356079361836763e+00
-1.076786610312499988e+03 -1.173212694694530045e+00 -1.219545669272076749e+00
-1.075744222499999978e+03 -1.173161975256492573e+00 -1.221606129898991755e+00
-1.074701834687499968e+03 -1.172988361623392040e+00 -1.223470551115529714e+00
-1.073659446874999958e+03 -1.172727966661772259e+00 -1.225191957349312633e+00
-1.072617059062499948e+03 -1.172404039616211424e+00 -1.226861276583122606e+00
-1.071574671249999938e+03 -1.172350632192721287e+00 -1.228785945437589566e+00
-1.070532283437499700e+03 -1.173432778045476521e+00 -1.231803972809553560e+00
-1.069489895624999917e+03 -1.176148808509430488e+00 -1.236327565667428185e+00
-1.068447507812499907e+03 -1.181079722683061828e+00 -1.242865511268596901e+00
-1.067405119999999897e+03 -1.188121872630262699e+00 -1.251286199495751150e+00
-1.066362732187499887e+03 -1.197260077829222169e+00 -1.261561034016295046e+00
-1.065320344374999650e+03 -1.208526334784770784e+00 -1.273715940563579840e+00
-1.064277956562499867e+03 -1.221855471378646252e+00 -1.287610016422692683e+00
-1.063235568749999857e+03 -1.237068259836209050e+00 -1.303000301419947382e+00
-1.062193180937499847e+03 -1.254012810364280250e+00 -1.319754974341695419e+00
-1.061150793125000064e+03 -1.272523560499895900e+00 -1.337825358931161945e+00
-1.060108405312499826e+03 -1.292370007359000761e+00 -1.357094938371489645e+00
-1.059066017500000044e+03 -1.312961300242344143e+00 -1.376989572653435800e+00
-1.058023629687500033e+03 -1.334122256437728860e+00 -1.397323362904789867e+00
-1.056981241875000023e+03 -1.355628105991772969e+00 -1.417845685940614553e+00
-1.055938854062499786e+03 -1.376788615359873846e+00 -1.437820565624667868e+00
-1.054896466249999776e+03 -1.396878442214509297e+00 -1.456545431947199321e+00
-1.053854078437499993e+03 -1.415217502641979763e+00 -1.473431969117951601e+00
-1.052811690624999983e+03 -1.431162808910354300e+00 -1.487891248372443576e+00
-1.051769302812499973e+03 -1.444286930617327602e+00 -1.499529492801366937e+00
-1.050726914999999735e+03 -1.454596580202793366e+00 -1.508413016003189444e+00
-1.049684527187499953e+03 -1.462417856446106113e+00 -1.514965784210559940e+00
-1.048642139374999942e+03 -1.468028050904484072e+00 -1.519511736013281489e+00
-1.047599751562499932e+03 -1.472081899806954919e+00 -1.522710577047513114e+00
-1.046557363749999695e+03 -1.475016479479886344e+00 -1.525023773461192889e+00
-1.045514975937499912e+03 -1.477424080304982290e+00 -1.527033202592590788e+00
-1.044472588124999902e+03 -1.479383657069738955e+00 -1.528792876226170216e+00
-1.043430200312499892e+03 -1.481022039595649264e+00 -1.530411080723689254e+00
-1.042387812499999882e+03 -1.482736293104079506e+00 -1.532235303977657948e+00
-1.041345424687499872e+03 -1.484593922773661534e+00 -1.534391240533088618e+00
-1.040303036874999862e+03 -1.486441065507793535e+00 -1.536761872337207402e+00
-1.039260649062499851e+03 -1.488154207856165367e+00 -1.539220401983367292e+00
-1.038218261249999841e+03 -1.489730478571453798e+00 -1.541741358335718015e+00
-1.037175873437500059e+03 -1.491167179852847635e+00 -1.544270089085123532e+00
-1.036133485624999821e+03 -1.492765479678034968e+00 -1.547056391192270564e+00
-1.035091097812500038e+03 -1.495074068812392909e+00 -1.550623453006314989e+00
-1.034048710000000028e+03 -1.498361662363828062e+00 -1.555244505150072287e+00
-1.033006322187500018e+03 -1.502583283916034684e+00 -1.560856701352222986e+00
-1.031963934375000008e+03 -1.507647106917933355e+00 -1.567383880503872229e+00
-1.030921546562499771e+03 -1.513502360094219901e+00 -1.574682758442170760e+00
-1.029879158749999988e+03 -1.520243643809065626e+00 -1.582706951068924450e+00
-1.028836770937499978e+03 -1.527806468588320588e+00 -1.591363253735268879e+00
-1.027794383124999968e+03 -1.535448676282264779e+00 -1.600022976156975529e+00
-1.026751995312499957e+03 -1.542579913320886842e+00 -1.608295951993185646e+00
-1.025709607499999947e+03 -1.548594418468551392e+00 -1.615644598207941263e+00
-1.024667219687499710e+03 -1.552982025444975323e+00 -1.621585519856639790e+00
-1.023624831875000041e+03 -1.555119129807596812e+00 -1.625458202000811259e+00
-1.022582444062499917e+03 -1.554751209918373123e+00 -1.626964515798269728e+00
-1.021540056249999907e+03 -1.552095951110656458e+00 -1.626374389110455621e+00
-1.020497668437499783e+03 -1.547422577372742802e+00 -1.623953491904702506e+00
-1.019455280624999773e+03 -1.540649591206487701e+00 -1.619573156962328619e+00
-1.018412892812499877e+03 -1.531795276100492043e+00 -1.613151689204876504e+00
-1.017370504999999866e+03 -1.521130349785266178e+00 -1.604932509453033118e+00
-1.016328117187499743e+03 -1.508920796417950960e+00 -1.595114066130363106e+00
-1.015285729374999619e+03 -1.495533390583611455e+00 -1.584007117889284055e+00
-1.014243341562499950e+03 -1.481271208281444984e+00 -1.571986008868541340e+00
-1.013200953749999940e+03 -1.466619949526873468e+00 -1.559551133358050290e+00
-1.012158565937500043e+03 -1.452665873544945807e+00 -1.547725514371817379e+00
-1.011116178125000033e+03 -1.440425660634647942e+00 -1.537508792247646916e+00
-1.010073790312499909e+03 -1.430817491647940143e+00 -1.529856193785489094e+00
-1.009031402500000127e+03 -1.424343223715310858e+00 -1.525245723321852154e+00
-1.007989014687500003e+03 -1.421424943499967064e+00 -1.524076396134060429e+00
-1.006946626874999993e+03 -1.421724117775095220e+00 -1.525987688978992507e+00
-1.005904239062499869e+03 -1.424907411798057133e+00 -1.530628259390452328e+00
-1.004861851249999745e+03 -1.430581977771914204e+00 -1.537561003631173984e+00
-1.003819463437500076e+03 -1.438868911898372627e+00 -1.546786879950239779e+00
-1.002777075624999952e+03 -1.449302797171136969e+00 -1.557760729389536358e+00
-1.001734687812499942e+03 -1.461500123466617618e+00 -1.570013614035764116e+00
-1.000692299999999818e+03 -1.474662135421533016e+00 -1.582786515786338333e+00
-9.996499121874999219e+02 -1.488216518541543687e+00 -1.595602222013315252e+00
-9.986075243749999117e+02 -1.502363497797757574e+00 -1.608668681423440994e+00
-9.975651365624999016e+02 -1.517002856031315794e+00 -1.621949580194648854e+00
-9.965227487499997778e+02 -1.532153846249641571e+00 -1.635577500979826793e+00
-9.954803609374998814e+02 -1.547940564567796384e+00 -1.649786340321380385e+00
-9.944379731249997576e+02 -1.564641664425518774e+00 -1.664905402613389152e+00
-9.933955853124999749e+02 -1.581899834060395582e+00 -1.680619552658843663e+00
-9.923531974999998511e+02 -1.599255664151559841e+00 -1.696511207942626998e+00
-9.913108096874999546e+02 -1.616754924422806994e+00 -1.712781148980298429e+00
-9.902684218749998308e+02 -1.634656274963761424e+00 -1.729893879011289881e+00
-9.892260340625000481e+02 -1.653307384252500567e+00 -1.748301957313261656e+00
-9.881836462499999243e+02 -1.672947173235403984e+00 -1.768312868957718997e+00
-9.871412584375000279e+02 -1.693379832171492794e+00 -1.789721936315808559e+00
-9.860988706249999041e+02 -1.714256677713597909e+00 -1.812108511382253484e+00
-9.850564828125000076e+02 -1.735762555973748178e+00 -1.835601972211671873e+00
-9.840140949999998838e+02 -1.757864944592521628e+00 -1.860151726655560056e+00
-9.829717071874999874e+02 -1.780369508324503691e+00 -1.885572533115873473e+00
-9.819293193749999773e+02 -1.803528595295907033e+00 -1.912046214922556109e+00
-9.808869315624998535e+02 -1.827202064636593404e+00 -1.939408719187455166e+00
-9.798445437499999571e+02 -1.850916887179696824e+00 -1.967102735536680802e+00
-9.788021559375001743e+02 -1.874087125080596605e+00 -1.994515894070991724e+00
-9.777597681250000505e+02 -1.896300002250800310e+00 -2.021200550735122281e+00
-9.767173803124999267e+02 -1.917590958942338553e+00 -2.047033163036590775e+00
-9.756749924999999166e+02 -1.938484073689246800e+00 -2.072522560360511523e+00
-9.746326046874997928e+02 -1.959038304267578523e+00 -2.097800694395578258e+00
-9.735902168750000101e+02 -1.979163269859729457e+00 -2.122720581886133662e+00
-9.725478290624998863e+02 -1.999173938644138504e+00 -2.147582364803285238e+00
-9.715054412499998762e+02 -2.019350966700160122e+00 -2.172604469296564922e+00
-9.704630534374997524e+02 -2.039539871178575936e+00 -2.197582973635399117e+00
-9.694206656249998559e+02 -2.059446508183186975e+00 -2.222252946601424917e+00
-9.683782778124999595e+02 -2.078979232311664038e+00 -2.246531186358564192e+00
-9.673358899999999494e+02 -2.098515936983095020e+00 -2.270721482439344463e+00
-9.662935021874998256e+02 -2.118608191931634632e+00 -2.295334749631769533e+00
-9.652511143749997018e+02 -2.139285962439158695e+00 -2.320226468289445343e+00
-9.642087265624999191e+02 -2.160723005506884675e+00 -2.345442183272498315e+00
-9.631663387499999089e+02 -2.183228081696162004e+00 -2.371113991721531367e+00
-9.621239509374998988e+02 -2.206520680499136855e+00 -2.396995016919703403e+00
-9.610815631250000024e+02 -2.230661579408075745e+00 -2.423161427592260164e+00
-9.600391753124998786e+02 -2.256109671113875947e+00 -2.450012621690823789e+00
-9.589967874999997548e+02 -2.282865550860285531e+00 -2.477466254117711486e+00
-9.579543996874999721e+02 -2.310578351818176834e+00 -2.505084184588097340e+00
-9.569120118750000756e+02 -2.339067874132994440e+00 -2.532578390941738533e+00
-9.558696240624999518e+02 -2.367594283798255983e+00 -2.559281003223483619e+00
-9.548272362499998280e+02 -2.396227307425186304e+00 -2.585355874154407818e+00
-9.537848484374999316e+02 -2.424509480060182298e+00 -2.610333101056570015e+00
-9.527424606249999215e+02 -2.452256758984553198e+00 -2.634136209632658598e+00
-9.517000728124999114e+02 -2.479504305599548264e+00 -2.657047536090883177e+00
-9.506576849999999013e+02 -2.507154758968893837e+00 -2.680163594872178034e+00
-9.496152971874998912e+02 -2.536098854818646053e+00 -2.704705067302413113e+00
-9.485729093749997674e+02 -2.565826260971217909e+00 -2.730170074526852897e+00
-9.475305215624999846e+02 -2.595481871919550709e+00 -2.755744714682882179e+00
-9.464881337499998608e+02 -2.624499152513911415e+00 -2.780970014689474468e+00
-9.454457459374999644e+02 -2.652365616073322663e+00 -2.805474610950180470e+00
-9.444033581249998406e+02 -2.678762108406322451e+00 -2.829207883032704540e+00
-9.433609703125000578e+02 -2.703325741620295819e+00 -2.851899880210448934e+00
-9.423185824999999340e+02 -2.725643134943073864e+00 -2.873073067040598172e+00
-9.412761946874999239e+02 -2.746208409008436657e+00 -2.893130882170802831e+00
-9.402338068749998001e+02 -2.765818808644611604e+00 -2.912780361191453782e+00
-9.391914190625000174e+02 -2.784655872962681578e+00 -2.932163283295714518e+00
-9.381490312499998936e+02 -2.803115151643805536e+00 -2.951657950940027142e+00
-9.371066434374997698e+02 -2.821884148916473212e+00 -2.972044369690816090e+00
-9.360642556249999870e+02 -2.841298344581579816e+00 -2.993685623868059142e+00
-9.350218678124999769e+02 -2.861571458701970716e+00 -3.016815398852422891e+00
-9.339794799999999668e+02 -2.883148708693013429e+00 -3.041956954713654238e+00
-9.329370921875001841e+02 -2.906058542766301045e+00 -3.068921019921789561e+00
-9.318947043750000603e+02 -2.930680827317301951e+00 -3.097960283719826791e+00
-9.308523165624999365e+02 -2.957124410556058347e+00 -3.129056241045040210e+00
-9.298099287499999264e+02 -2.985084564014030661e+00 -3.161695386814707298e+00
-9.287675409374998026e+02 -3.014930183377830808e+00 -3.196045840301312335e+00
-9.277251531250000198e+02 -3.046066980285329961e+00 -3.231450423685450879e+00
-9.266827653124998960e+02 -3.078460848353460566e+00 -3.267701481306673816e+00
-9.256403774999998859e+02 -3.112468046730406446e+00 -3.304894601700022250e+00
-9.245979896874997621e+02 -3.148181893092835359e+00 -3.342911783437230167e+00
-9.235556018749998657e+02 -3.184891232358394220e+00 -3.380857616954636935e+00
-9.225132140624998556e+02 -3.221974982141579069e+00 -3.418075854963032345e+00
-9.214708262499999591e+02 -3.259320681047708224e+00 -3.454459061259279373e+00
-9.204284384374998353e+02 -3.297155964466595979e+00 -3.490398118584163711e+00
-9.193860506249999389e+02 -3.335173813420273525e+00 -3.525605130500103268e+00
-9.183436628124998151e+02 -3.373579448747159759e+00 -3.560517016198355478e+00
-9.173012749999999187e+02 -3.412957821017370996e+00 -3.595823277982526101e+00
-9.162588871874999086e+02 -3.454294053584288982e+00 -3.632442900282295550e+00
-9.152164993749997848e+02 -3.497363375874328106e+00 -3.670255076904563651e+00
-9.141741115624998884e+02 -3.542149147056284253e+00 -3.709490551490470356e+00
-9.131317237499999919e+02 -3.588796516294469274e+00 -3.750509630124113869e+00
-9.120893359374998681e+02 -3.637814679169931509e+00 -3.794118222946209595e+00
-9.110469481250000854e+02 -3.689166651681361930e+00 -3.840466289098980912e+00
-9.100045603124999616e+02 -3.742615641087063239e+00 -3.889485805977247246e+00
-9.089621724999998378e+02 -3.797847763375151509e+00 -3.940989757790463344e+00
-9.079197846875000550e+02 -3.853161909191687329e+00 -3.993295933819708932e+00
-9.068773968750000449e+02 -3.907472990215891340e+00 -4.045173459622755097e+00
-9.058350090624999211e+02 -3.961517787156022763e+00 -4.097257216393128232e+00
-9.047926212499999110e+02 -4.016087167865019403e+00 -4.150201191677494350e+00
-9.037502334374999009e+02 -4.071527032742436880e+00 -4.204449655512621398e+00
-9.027078456249998908e+02 -4.128020975809775450e+00 -4.260124503677165109e+00
-9.016654578124999944e+02 -4.185712318402853960e+00 -4.317172274585381331e+00
-9.006230699999998706e+02 -4.243829675553190128e+00 -4.374914955539636274e+00
-8.995806821874998604e+02 -4.301761598139127507e+00 -4.432761619393653874e+00
-8.985382943749998503e+02 -4.359173347253651798e+00 -4.490349879405884259e+00
-8.974959065625000676e+02 -4.416503400457385986e+00 -4.548415037173927367e+00
-8.964535187499999438e+02 -4.474336354876493616e+00 -4.607745507777091909e+00
-8.954111309374999337e+02 -4.532451488036451259e+00 -4.668306818571037020e+00
-8.943687431249998099e+02 -4.591771428824579893e+00 -4.731222217400313568e+00
-8.933263553124996861e+02 -4.651721299311689428e+00 -4.795932118105031172e+00
-8.922839674999999033e+02 -4.711527007344133544e+00 -4.861710834480875931e+00
-8.912415796874998932e+02 -4.770604972817942269e+00 -4.927928548527582109e+00
-8.901991918749997694e+02 -4.830251752495080098e+00 -4.995745714626290024e+00
-8.891568040624999867e+02 -4.890700312228460689e+00 -5.065360397854232311e+00
-8.881144162499998629e+02 -4.953209831313655442e+00 -5.138043190124406578e+00
-8.870720284374998528e+02 -5.018321965024941100e+00 -5.214067280613076782e+00
-8.860296406250000700e+02 -5.087104274477026955e+00 -5.294293159198323551e+00
-8.849872528125000599e+02 -5.160915838792654142e+00 -5.379881530570870041e+00
-8.839448649999999361e+02 -5.240032430420726861e+00 -5.471108025101528938e+00
-8.829024771874998123e+02 -5.324772748679071910e+00 -5.568161581663847670e+00
-8.818600893750000296e+02 -5.415257122866396600e+00 -5.671219121944830022e+00
-8.808177015624999058e+02 -5.512778742454678138e+00 -5.781327898942701715e+00
-8.797753137499998957e+02 -5.617113266538960481e+00 -5.898068910180443325e+00
-8.787329259374997719e+02 -5.725938407244537842e+00 -6.018846163746565558e+00
-8.776905381249999891e+02 -5.838719573830418952e+00 -6.142930705836216809e+00
-8.766481503124998653e+02 -5.956197075466585389e+00 -6.271075260606036039e+00
-8.756057624999999689e+02 -6.078292882235852623e+00 -6.402917965411207391e+00
-8.745633746874998451e+02 -6.203522805766183978e+00 -6.537105569931340732e+00
-8.735209868749999487e+02 -6.330587700418453423e+00 -6.672635651436358728e+00
-8.724785990624999386e+02 -6.459653535414777714e+00 -6.809691661087314607e+00
-8.714362112500000421e+02 -6.590397326719414473e+00 -6.947638989116084574e+00
-8.703938234374999183e+02 -6.721391087431311639e+00 -7.085020836177422510e+00
-8.693514356249999082e+02 -6.849645941790278414e+00 -7.218847431268627268e+00
-8.683090478124997844e+02 -6.972618997457532330e+00 -7.346629264982687424e+00
-8.672666600000000017e+02 -7.090224244645455087e+00 -7.468334146736164136e+00
-8.662242721874998779e+02 -7.202204103808509394e+00 -7.583668314582522996e+00
-8.651818843749997541e+02 -7.308868248844132331e+00 -7.693027381724413694e+00
-8.641394965624997440e+02 -7.409211577739072574e+00 -7.795674963005637004e+00
-8.630971087500000749e+02 -7.502067334396886444e+00 -7.890995450980125447e+00
-8.620547209374999511e+02 -7.586476667169973709e+00 -7.978186700795407482e+00
-8.610123331250000547e+02 -7.661532750485595678e+00 -8.056421767320708582e+00
-8.599699453125000446e+02 -7.727537583754482853e+00 -8.126247218187023336e+00
-8.589275574999999208e+02 -7.785812825115927538e+00 -8.189256335674777176e+00
-8.578851696874999107e+02 -7.839946233245594698e+00 -8.249192280423345736e+00
-8.568427818750001279e+02 -7.893129558464309525e+00 -8.309446116566611806e+00
-8.558003940625000041e+02 -7.947579322426814308e+00 -8.372103891161277289e+00
-8.547580062499998803e+02 -8.004952032739867107e+00 -8.438563983776280253e+00
-8.537156184374998702e+02 -8.068609144048750181e+00 -8.511987457153503911e+00
-8.526732306249997464e+02 -8.139496813853504875e+00 -8.592932371523390955e+00
-8.516308428125000773e+02 -8.217065064170828492e+00 -8.680106285500839292e+00
-8.505884549999999535e+02 -8.302213221279771460e+00 -8.774170908452456175e+00
-8.495460671874999434e+02 -8.396221830515671058e+00 -8.876141431429013906e+00
-8.485036793749998196e+02 -8.498763144150856874e+00 -8.985477154449252879e+00
-8.474612915624999232e+02 -8.610802126061459560e+00 -9.103249363443911335e+00
-8.464189037499999131e+02 -8.733792255454007503e+00 -9.230975173584189619e+00
-8.453765159374999030e+02 -8.868400564389400387e+00 -9.369381945448052917e+00
-8.443341281249997792e+02 -9.014084243873668356e+00 -9.518216661642115994e+00
-8.432917403124996554e+02 -9.169496208745924193e+00 -9.676064482652323662e+00
-8.422493524999998726e+02 -9.332919486067686066e+00 -9.840945688650784007e+00
-8.412069646874998625e+02 -9.502021950329933020e+00 -1.001058414620108117e+01
-8.401645768749999661e+02 -9.673910322966385422e+00 -1.018265819123281979e+01
-8.391221890624998423e+02 -9.845706068305128511e+00 -1.035461206906833986e+01
-8.380798012499999459e+02 -1.001534465611211822e+01 -1.052486581761722384e+01
-8.370374134374998221e+02 -1.018320565784581078e+01 -1.069429030782394641e+01
-8.359950256250000393e+02 -1.035037856445047133e+01 -1.086413311850544972e+01
-8.349526378125000292e+02 -1.051346366553009126e+01 -1.103077520254231558e+01
-8.339102499999999054e+02 -1.067160388540563076e+01 -1.119336323881377737e+01
-8.328678621874997816e+02 -1.082213289109288112e+01 -1.134950319158416221e+01
-8.318254743749999989e+02 -1.096441731608634207e+01 -1.149863852718610957e+01
-8.307830865624998751e+02 -1.109626384436325708e+01 -1.163842259234663423e+01
-8.297406987499998650e+02 -1.121679663431152463e+01 -1.176797024382213053e+01
-8.286983109374999685e+02 -1.132585861854436970e+01 -1.188721480361220273e+01
-8.276559231249999584e+02 -1.142387954733012201e+01 -1.199654973476241437e+01
-8.266135353124999483e+02 -1.151231870648246769e+01 -1.209757932552613369e+01
-8.255711475000000519e+02 -1.159161164828612023e+01 -1.219104248295954740e+01
-8.245287596874999281e+02 -1.165925350883052758e+01 -1.227443602994982186e+01
-8.234863718749999180e+02 -1.171497658767945893e+01 -1.234716130387426247e+01
-8.224439840624997942e+02 -1.175979618377601454e+01 -1.240986537465529693e+01
-8.214015962500000114e+02 -1.179756922722819823e+01 -1.246612698333245817e+01
-8.203592084374998876e+02 -1.183129893871821459e+01 -1.251802235606380975e+01
-8.193168206249998775e+02 -1.186226054111813788e+01 -1.256657202671822660e+01
-8.182744328124998674e+02 -1.189480468663924206e+01 -1.261578971458781417e+01
-8.172320449999999710e+02 -1.193498464417598903e+01 -1.267126838466172778e+01
-8.161896571875000745e+02 -1.198458756437802286e+01 -1.273514446671257438e+01
-8.151472693749999507e+02 -1.204373287775176493e+01 -1.280762592319469029e+01
-8.141048815625000543e+02 -1.211342846217286429e+01 -1.288963254126799640e+01
-8.130624937499999305e+02 -1.219289871180151863e+01 -1.298048861515331787e+01
-8.120201059374998067e+02 -1.228112612484150645e+01 -1.307901686605988800e+01
-8.109777181249999103e+02 -1.237591538269181335e+01 -1.318303827742596468e+01
-8.099353303124997865e+02 -1.247790515088027519e+01 -1.329339121644803967e+01
-8.088929424999998901e+02 -1.258965254696708413e+01 -1.341313557783254495e+01
-8.078505546874998799e+02 -1.271274126313603681e+01 -1.354420218769778472e+01
-8.068081668749998698e+02 -1.284693681512633212e+01 -1.368672094177101073e+01
-8.057657790624999734e+02 -1.299107726897832471e+01 -1.383935040031482444e+01
-8.047233912499999633e+02 -1.314167961715020461e+01 -1.399788191009736238e+01
-8.036810034374999532e+02 -1.329470413779397120e+01 -1.415825582592234611e+01
-8.026386156249998294e+02 -1.344573902633110407e+01 -1.431584133728033947e+01
-8.015962278125000466e+02 -1.359118417452486582e+01 -1.446711114884330662e+01
-8.005538399999999228e+02 -1.373016470545288037e+01 -1.461144819616299984e+01
-7.995114521874999127e+02 -1.386492098592882094e+01 -1.475150905803669410e+01
-7.984690643749997889e+02 -1.399675234928434264e+01 -1.488832859190282143e+01
-7.974266765624998925e+02 -1.413058251128831877e+01 -1.502627577095808498e+01
-7.963842887499998824e+02 -1.426751527920900386e+01 -1.516632053782143963e+01
-7.953419009374998723e+02 -1.440480881453344075e+01 -1.530569935510856183e+01
-7.942995131249999758e+02 -1.453731721508170871e+01 -1.543943419109526438e+01
-7.932571253124999657e+02 -1.466442393548284606e+01 -1.556769451205937926e+01
-7.922147374999999556e+02 -1.478887366437228046e+01 -1.569349096374367214e+01
-7.911723496875000592e+02 -1.491009321694652634e+01 -1.581642810000881205e+01
-7.901299618750000491e+02 -1.502654932316868752e+01 -1.593476449319627974e+01
-7.890875740624999253e+02 -1.513913937595648385e+01 -1.604892229380731195e+01
-7.880451862499998015e+02 -1.524812699460557219e+01 -1.615897989155655878e+01
-7.870027984374997914e+02 -1.535033011092471433e+01 -1.626186188380770403e+01
-7.859604106250000086e+02 -1.544372234337277838e+01 -1.635569930413757334e+01
-7.849180228124998848e+02 -1.553011764677200546e+01 -1.644247018182230136e+01
-7.838756349999997610e+02 -1.561200091770548504e+01 -1.652433172594726329e+01
-7.828332471874999783e+02 -1.569450468554860301e+01 -1.660582170034037119e+01
-7.817908593749999682e+02 -1.577946311201192842e+01 -1.668910063348326034e+01
-7.807484715624999581e+02 -1.586557703429361865e+01 -1.677310893513026357e+01
-7.797060837500000616e+02 -1.595151411493447924e+01 -1.685615554207889133e+01
-7.786636959374999378e+02 -1.603494367909167906e+01 -1.693623896352913505e+01
-7.776213081249999277e+02 -1.611535386751222632e+01 -1.701305346416024378e+01
-7.765789203124998039e+02 -1.619323901765673313e+01 -1.708701278686538672e+01
-7.755365325000000212e+02 -1.626276023320948383e+01 -1.715252524933651301e+01
-7.744941446874998974e+02 -1.631866578718263128e+01 -1.720419434945983994e+01
-7.734517568749998873e+02 -1.635980665173424953e+01 -1.724043012383615192e+01
-7.724093690624997635e+02 -1.638561235327426857e+01 -1.726084070725224962e+01
-7.713669812500000944e+02 -1.639752009018419088e+01 -1.726652211245405510e+01
-7.703245934374999706e+02 -1.639971073949168101e+01 -1.726135372323618000e+01
-7.692822056249999605e+02 -1.639770240333719187e+01 -1.725130775426191221e+01
-7.682398178125000641e+02 -1.639351664430958166e+01 -1.723878496805112448e+01
-7.671974299999999403e+02 -1.638632115720793792e+01 -1.722310305199692948e+01
-7.661550421875000438e+02 -1.637812653270005470e+01 -1.720644541443744302e+01
-7.651126543749999200e+02 -1.637038171022379984e+01 -1.719048324354024970e+01
-7.640702665625000236e+02 -1.636411132313358507e+01 -1.717656869337348979e+01
-7.630278787499998998e+02 -1.635985528478459727e+01 -1.716610827955384622e+01
-7.619854909374997760e+02 -1.635704517825019266e+01 -1.715889994798704521e+01
-7.609431031249998796e+02 -1.635736252672977642e+01 -1.715685726077794726e+01
-7.599007153124999832e+02 -1.636379058744692827e+01 -1.716336435119767501e+01
-7.588583274999999730e+02 -1.637893794849430407e+01 -1.718097758472506342e+01
-7.578159396874998492e+02 -1.640024009283969519e+01 -1.720673937756360061e+01
-7.567735518749998391e+02 -1.642588307946981274e+01 -1.723893976980713916e+01
-7.557311640624999427e+02 -1.645489651093307870e+01 -1.727686560669267024e+01
-7.546887762499999326e+02 -1.648385532342200577e+01 -1.731728930937454436e+01
-7.536463884374999225e+02 -1.651347509753496823e+01 -1.736077384575138893e+01
-7.526040006249997987e+02 -1.654765959451983193e+01 -1.741145956832096786e+01
-7.515616128124999022e+02 -1.659280583542468079e+01 -1.747527561981789646e+01
-7.505192249999998921e+02 -1.664663715608395478e+01 -1.754926425798845457e+01
-7.494768371874999957e+02 -1.670847328877339777e+01 -1.763296972028901166e+01
-7.484344493749998719e+02 -1.678179654981788360e+01 -1.772935922809042708e+01
-7.473920615624999755e+02 -1.686783351913752327e+01 -1.784018534756742369e+01
-7.463496737499999654e+02 -1.696745227815009827e+01 -1.796611490998108707e+01
-7.453072859375000689e+02 -1.707913070722992899e+01 -1.810524903352117931e+01
-7.442648981249999451e+02 -1.720184852678670850e+01 -1.825536918549141774e+01
-7.432225103124999350e+02 -1.733703513022155818e+01 -1.841699842308478452e+01
-7.421801224999999249e+02 -1.748198000780132233e+01 -1.858681086776194036e+01
-7.411377346874998011e+02 -1.762951552751822604e+01 -1.875710217004106184e+01
-7.400953468750000184e+02 -1.777255799889487164e+01 -1.892040161837578793e+01
-7.390529590624998946e+02 -1.790676914220379956e+01 -1.907161748356521969e+01
-7.380105712499997708e+02 -1.802897735284205893e+01 -1.920784090230831964e+01
-7.369681834374998743e+02 -1.813625270342849305e+01 -1.932637122634356786e+01
-7.359257956250000916e+02 -1.822712790574804131e+01 -1.942611985205738279e+01
-7.348834078124999678e+02 -1.829954979881562238e+01 -1.950529889037630227e+01
-7.338410199999998440e+02 -1.835249770311175865e+01 -1.956290128341020207e+01
-7.327986321874999476e+02 -1.838823142430775803e+01 -1.960129936298676157e+01
-7.317562443749999375e+02 -1.840901849727967843e+01 -1.962295565111394424e+01
-7.307138565624999273e+02 -1.841406842591855764e+01 -1.962611508260903648e+01
-7.296714687500000309e+02 -1.840519782025402051e+01 -1.961230663138443475e+01
-7.286290809374999071e+02 -1.838125065360135224e+01 -1.958081549589029535e+01
-7.275866931249998970e+02 -1.833898745514163053e+01 -1.952862235232618815e+01
-7.265443053124997732e+02 -1.827587477699735530e+01 -1.945344374134689858e+01
-7.255019175000001042e+02 -1.819325198511307562e+01 -1.935688218849198705e+01
-7.244595296874999804e+02 -1.809350438006052642e+01 -1.924198256957939179e+01
-7.234171418749999702e+02 -1.797939501760219017e+01 -1.911171133388711141e+01
-7.223747540624998464e+02 -1.785883744259086470e+01 -1.897468435762594652e+01
-7.213323662499999500e+02 -1.773530381400964018e+01 -1.883507939435047618e+01
-7.202899784374999399e+02 -1.761202637889768496e+01 -1.869721271608338853e+01
-7.192475906249999298e+02 -1.749117801367525615e+01 -1.856327001054388859e+01
-7.182052028125000334e+02 -1.737704186842874776e+01 -1.843741978156596062e+01
-7.171628149999999096e+02 -1.727418767966397439e+01 -1.832473467329549521e+01
-7.161204271874997858e+02 -1.718723708111636839e+01 -1.823087339120846906e+01
-7.150780393750000030e+02 -1.712061486768801188e+01 -1.816082384215816248e+01
-7.140356515624999929e+02 -1.707171655502934726e+01 -1.811196547613283059e+01
-7.129932637499999828e+02 -1.703757423917955904e+01 -1.808111655487753922e+01
-7.119508759374998590e+02 -1.701416609166994576e+01 -1.806378847902944429e+01
-7.109084881249998489e+02 -1.699989282577937644e+01 -1.805775278176325926e+01
-7.098661003124999525e+02 -1.699196429512634765e+01 -1.805865966824345392e+01
-7.088237124999999423e+02 -1.699190053171609804e+01 -1.806711526513338839e+01
-7.077813246874998185e+02 -1.699585928834401471e+01 -1.807890997364889785e+01
-7.067389368749999221e+02 -1.699680254684773573e+01 -1.808702510230177651e+01
-7.056965490624999120e+02 -1.699008154895160416e+01 -1.808692448496246286e+01
-7.046541612499999019e+02 -1.697668842825541802e+01 -1.807912260159513096e+01
-7.036117734375000055e+02 -1.695232980709451098e+01 -1.805979214868361638e+01
-7.025693856249998817e+02 -1.691614030599085794e+01 -1.802820939629598129e+01
-7.015269978124999852e+02 -1.686826236602738049e+01 -1.798500721058593754e+01
-7.004846099999999751e+02 -1.680354542564619180e+01 -1.792448242782509027e+01
-6.994422221875000787e+02 -1.672382881835774526e+01 -1.784813267423330885e+01
-6.983998343749999549e+02 -1.663285263893593324e+01 -1.775971463251606863e+01
-6.973574465624999448e+02 -1.653211160445411210e+01 -1.766064743432048090e+01
-6.963150587499998210e+02 -1.642680387765283001e+01 -1.755642809691129003e+01
-6.952726709375000382e+02 -1.632284238197303239e+01 -1.745282614346230687e+01
-6.942302831249999144e+02 -1.622536265639861952e+01 -1.735472581087045540e+01
-6.931878953124999043e+02 -1.613368084572870842e+01 -1.726075176825346347e+01
-6.921455075000000079e+02 -1.604681669197586302e+01 -1.716980263217943303e+01
-6.911031196874998841e+02 -1.596507315917408221e+01 -1.708274033892476851e+01
-6.900607318750001014e+02 -1.588817932888290763e+01 -1.699932003035788597e+01
-6.890183440624999776e+02 -1.581878278137090810e+01 -1.692241850226121613e+01
-6.879759562499998538e+02 -1.576145220313647322e+01 -1.685788773537084140e+01
-6.869335684374999573e+02 -1.571763817370511163e+01 -1.680801650690722937e+01
-6.858911806249998335e+02 -1.568947292594953957e+01 -1.677508192418939004e+01
-6.848487928124999371e+02 -1.567925518065617041e+01 -1.676145119706458075e+01
-6.838064049999999270e+02 -1.568544618914379107e+01 -1.676581193599654185e+01
-6.827640171874999169e+02 -1.570474817203111861e+01 -1.678471030112698159e+01
-6.817216293749999068e+02 -1.573437707339183156e+01 -1.681521873007803691e+01
-6.806792415624997830e+02 -1.576783003445155629e+01 -1.685080048551316878e+01
-6.796368537500000002e+02 -1.579817212420586792e+01 -1.688441488278816038e+01
-6.785944659375001038e+02 -1.582399549175218567e+01 -1.691454097838043324e+01
-6.775520781249999800e+02 -1.584499391349834241e+01 -1.694034403931052069e+01
-6.765096903124998562e+02 -1.585556876084866929e+01 -1.695643427731868869e+01
-6.754673024999998461e+02 -1.585094246991132572e+01 -1.695769974376642963e+01
-6.744249146875000633e+02 -1.582754801007472345e+01 -1.694027612169638530e+01
-6.733825268749999395e+02 -1.578183352460364475e+01 -1.689990801052394431e+01
-6.723401390624999294e+02 -1.571333416510382719e+01 -1.683552910128175029e+01
-6.712977512499998056e+02 -1.562537927527391446e+01 -1.675027673384644800e+01
-6.702553634374999092e+02 -1.552369202022225636e+01 -1.665027090585085290e+01
-6.692129756249998991e+02 -1.541510597862564147e+01 -1.654264230773054933e+01
-6.681705878124998890e+02 -1.530398005784053517e+01 -1.643139414639261631e+01
-6.671281999999998789e+02 -1.519031716920834896e+01 -1.631726196725340472e+01
-6.660858121874999824e+02 -1.507581690432323640e+01 -1.620202810392401460e+01
-6.650434243750000860e+02 -1.496354601325355738e+01 -1.608809108786498498e+01
-6.640010365624999622e+02 -1.486103485729939244e+01 -1.598252635011462175e+01
-6.629586487499999521e+02 -1.477022731623073071e+01 -1.588726955089871140e+01
-6.619162609374999420e+02 -1.469255863744300861e+01 -1.580386884668328662e+01
-6.608738731249999319e+02 -1.463478521143317224e+01 -1.573923228425852550e+01
-6.598314853125000354e+02 -1.459803003611109773e+01 -1.569449182983857227e+01
-6.587890974999999116e+02 -1.458249603249262094e+01 -1.566983742110363487e+01
-6.577467096874999015e+02 -1.459401068920885969e+01 -1.567121295494447253e+01
-6.567043218749998914e+02 -1.463108426056296096e+01 -1.569746921446402688e+01
-6.556619340624998813e+02 -1.468871130428089344e+01 -1.574354890011576558e+01
-6.546195462499999849e+02 -1.476136490216336838e+01 -1.580405565174157090e+01
-6.535771584375000884e+02 -1.484844402939123320e+01 -1.587819221388744850e+01
-6.525347706249999646e+02 -1.494265165343474067e+01 -1.595908069654434058e+01
-6.514923828124998408e+02 -1.503973393659433810e+01 -1.604295903585768457e+01
-6.504499949999999444e+02 -1.513912659922948833e+01 -1.612954693320753918e+01
-6.494076071874999343e+02 -1.523780508561794811e+01 -1.621566544980593250e+01
-6.483652193749999242e+02 -1.533155304922405726e+01 -1.629682919772174898e+01
-6.473228315624999141e+02 -1.541772748720317665e+01 -1.637098548377988294e+01
-6.462804437499997903e+02 -1.548987841271414645e+01 -1.643198165329182103e+01
-6.452380559374998938e+02 -1.554087287848546950e+01 -1.647305257716655902e+01
-6.441956681249998837e+02 -1.556978085817894986e+01 -1.649370435794909184e+01
-6.431532803124999873e+02 -1.557363852209275912e+01 -1.649174280449439323e+01
-6.421108924999999772e+02 -1.554597046627817214e+01 -1.646059039689103543e+01
-6.410685046874999671e+02 -1.548477941807093750e+01 -1.639855919097615811e+01
-6.400261168749999570e+02 -1.538809042949657702e+01 -1.630339789070177758e+01
-6.389837290624999468e+02 -1.525644508658857745e+01 -1.617494867216155185e+01
-6.379413412499999367e+02 -1.509588374415880274e+01 -1.601874544156179425e+01
-6.368989534374999266e+02 -1.490666016673125327e+01 -1.583393204649322072e+01
-6.358565656249999165e+02 -1.469010167629075525e+01 -1.562050299940700171e+01
-6.348141778124999064e+02 -1.445201884539827475e+01 -1.538370146062679389e+01
-6.337717899999998963e+02 -1.420085566608962502e+01 -1.513147453579190405e+01
-6.327294021874998862e+02 -1.393891267716666071e+01 -1.486592600989015978e+01
-6.316870143749999897e+02 -1.366705823724106317e+01 -1.458761470020212059e+01
-6.306446265625000933e+02 -1.338663674018287431e+01 -1.429808222070883161e+01
-6.296022387499999695e+02 -1.310305157713804824e+01 -1.400280351215215191e+01
-6.285598509374999594e+02 -1.282457396800882421e+01 -1.370993573802413046e+01
-6.275174631249999493e+02 -1.256216108646089324e+01 -1.343059262359073003e+01
-6.264750753124999392e+02 -1.231846813384736272e+01 -1.316742776438908891e+01
-6.254326874999999291e+02 -1.209226755961239519e+01 -1.291953065362032582e+01
-6.243902996874999189e+02 -1.188345052968996995e+01 -1.268683365391351181e+01
-6.233479118749999088e+02 -1.169726230792820409e+01 -1.247526398713987383e+01
-6.223055240624998987e+02 -1.153821200351915621e+01 -1.228993676680044267e+01
-6.212631362499997749e+02 -1.140688004661048183e+01 -1.213164754857688976e+01
-6.202207484374999922e+02 -1.130399587796121885e+01 -1.200174498146928315e+01
-6.191783606249999821e+02 -1.122946715150858132e+01 -1.190049648747481825e+01
-6.181359728124999720e+02 -1.118298744143301704e+01 -1.182772635854617427e+01
-6.170935849999999618e+02 -1.116247576191241464e+01 -1.178174524465376116e+01
-6.160511971874999517e+02 -1.116577406563676789e+01 -1.176145441953415371e+01
-6.150088093749999416e+02 -1.118581542913802629e+01 -1.176084998845600182e+01
-6.139664215624999315e+02 -1.121675655570046537e+01 -1.177431473171481180e+01
-6.129240337499999214e+02 -1.125648350630127759e+01 -1.180003737386019758e+01
-6.118816459374999113e+02 -1.130008118485247159e+01 -1.183318518022015731e+01
-6.108392581249999012e+02 -1.134059708467029637e+01 -1.186685909186383370e+01
-6.097968703124998910e+02 -1.137324977680685123e+01 -1.189558271905147180e+01
-6.087544824999999946e+02 -1.139420999117464284e+01 -1.191632276155864645e+01
-6.077120946874999845e+02 -1.139648286659453724e+01 -1.192243591921885937e+01
-6.066697068749999744e+02 -1.137758226200048739e+01 -1.191179702732715207e+01
-6.056273190624999643e+02 -1.133329739877923714e+01 -1.188020283140361499e+01
-6.045849312500000678e+02 -1.126077490873477416e+01 -1.182438021629568681e+01
-6.035425434374999440e+02 -1.115901808401677364e+01 -1.174252925758644395e+01
-6.025001556250000476e+02 -1.102951949398948095e+01 -1.163511581825149577e+01
-6.014577678124999238e+02 -1.087412872690399723e+01 -1.150298611773742152e+01
-6.004153799999999137e+02 -1.069470872978130771e+01 -1.134716504371527179e+01
-5.993729921874999036e+02 -1.050150930310012853e+01 -1.117710297617573012e+01
-5.983306043749997798e+02 -1.030312981146992790e+01 -1.100074003828519409e+01
-5.972882165624999971e+02 -1.010401850791098255e+01 -1.082220119325475416e+01
-5.962458287499998733e+02 -9.907793629972051264e+00 -1.064474203620371817e+01
-5.952034409374999768e+02 -9.719409980645602687e+00 -1.047321025817857532e+01
-5.941610531249999667e+02 -9.545162676945690094e+00 -1.031395219112994965e+01
-5.931186653124999566e+02 -9.386167744573702620e+00 -1.016829273867967842e+01
-5.920762774999999465e+02 -9.244597128571678368e+00 -1.003828460782534115e+01
-5.910338896874999364e+02 -9.124050138619701045e+00 -9.927713239091129793e+00
-5.899915018749999263e+02 -9.033486536342589801e+00 -9.845528517713205474e+00
-5.889491140624999161e+02 -8.978895860985209865e+00 -9.797292537699652470e+00
-5.879067262499999060e+02 -8.964627749635855736e+00 -9.787583756604714580e+00
-5.868643384374998959e+02 -8.989739719155805275e+00 -9.815725322532724562e+00
-5.858219506249999995e+02 -9.043565539179480695e+00 -9.871161026627213175e+00
-5.847795628124999894e+02 -9.114730065635246348e+00 -9.942537554769081964e+00
-5.837371749999999793e+02 -9.199573600567825693e+00 -1.002631368281094915e+01
-5.826947871874999691e+02 -9.296409206672400671e+00 -1.012108874741583975e+01
-5.816523993750000727e+02 -9.403968844454338338e+00 -1.022585191636416191e+01
-5.806100115624999489e+02 -9.515516029851537994e+00 -1.033367709436655346e+01
-5.795676237500000525e+02 -9.625282186822591513e+00 -1.043913509648549898e+01
-5.785252359374999287e+02 -9.726044938862999700e+00 -1.053468896503803087e+01
-5.774828481250000323e+02 -9.811416039122018873e+00 -1.061369041999653717e+01
-5.764404603124999085e+02 -9.875793584467261965e+00 -1.067031489516626941e+01
-5.753980724999998984e+02 -9.920989395621457874e+00 -1.070649317854559079e+01
-5.743556846874998882e+02 -9.946179901441380977e+00 -1.072182780397201896e+01
-5.733132968749999918e+02 -9.949807340351952689e+00 -1.071426434835388264e+01
-5.722709090624999817e+02 -9.930288595394959117e+00 -1.068222697035955981e+01
-5.712285212499999716e+02 -9.891744913061106814e+00 -1.063041853247230684e+01
-5.701861334374999615e+02 -9.839140515950997923e+00 -1.056432274401332805e+01
-5.691437456249999514e+02 -9.775098040574860647e+00 -1.048704404700260007e+01
-5.681013578124999412e+02 -9.700852462144846200e+00 -1.040041645872543619e+01
-5.670589699999999311e+02 -9.615530745804393931e+00 -1.030412131829413269e+01
-5.660165821874999210e+02 -9.520454333631368726e+00 -1.019868701702950275e+01
-5.649741943749999109e+02 -9.420531406585272549e+00 -1.008897007796683454e+01
-5.639318065624999008e+02 -9.319902189156902494e+00 -9.979052981591969740e+00
-5.628894187499998907e+02 -9.219467791733679363e+00 -9.869490416920596587e+00
-5.618470309374999943e+02 -9.120585720245470540e+00 -9.761707645404689160e+00
-5.608046431249999841e+02 -9.026934785294201902e+00 -9.659618447889030790e+00
-5.597622553124999740e+02 -8.937082269192424988e+00 -9.561694130529495794e+00
-5.587198674999999639e+02 -8.851256648070743083e+00 -9.467811149081882149e+00
-5.576774796874999538e+02 -8.768872281649363387e+00 -9.377277175606838711e+00
-5.566350918749999437e+02 -8.685779542116417673e+00 -9.286143026674940515e+00
-5.555927040624999336e+02 -8.602753644696974789e+00 -9.195647059801814294e+00
-5.545503162500000371e+02 -8.522430209853425254e+00 -9.108497225480876480e+00
-5.535079284374999133e+02 -8.445455681658941671e+00 -9.025032530716893930e+00
-5.524655406250000169e+02 -8.372425223528207283e+00 -8.945961368355671794e+00
-5.514231528124998931e+02 -8.306677300368210837e+00 -8.874497328414825859e+00
-5.503807649999999967e+02 -8.251339283552722392e+00 -8.813759225811910625e+00
-5.493383771874999866e+02 -8.205127663041466235e+00 -8.762428545110019229e+00
-5.482959893749999765e+02 -8.163924079419620838e+00 -8.716109543076038690e+00
-5.472536015624999663e+02 -8.124061951617344235e+00 -8.671246463436538932e+00
-5.462112137499999562e+02 -8.082572729337908157e+00 -8.624977973867450132e+00
-5.451688259374999461e+02 -8.037676334037785253e+00 -8.575032803134142512e+00
-5.441264381249999360e+02 -7.988800997595140174e+00 -8.520625442891352819e+00
-5.430840503124999259e+02 -7.939319904277289730e+00 -8.465360247627437218e+00
-5.420416624999999158e+02 -7.891864729375138054e+00 -8.412211381216062378e+00
-5.409992746874999057e+02 -7.847624654276797784e+00 -8.362871919156022571e+00
-5.399568868749998956e+02 -7.805421734889297802e+00 -8.316065927845770034e+00
-5.389144990624999991e+02 -7.764794886645742800e+00 -8.271889065688348808e+00
-5.378721112499999890e+02 -7.727374933769678655e+00 -8.232185786435758601e+00
-5.368297234374999789e+02 -7.698492842370052713e+00 -8.202672861616839839e+00
-5.357873356249999688e+02 -7.686555852206772954e+00 -8.192651040695121623e+00
-5.347449478124999587e+02 -7.695262023756283654e+00 -8.206035151404849515e+00
-5.337025599999999486e+02 -7.722990126222371465e+00 -8.241775182701548630e+00
-5.326601721874998248e+02 -7.767027851640568414e+00 -8.297002154132735896e+00
-5.316177843749999283e+02 -7.823049140502322807e+00 -8.367434944556308096e+00
-5.305753965625000319e+02 -7.887587709910099498e+00 -8.449086940843622884e+00
-5.295330087500000218e+02 -7.963081388046782116e+00 -8.543957782321891514e+00
-5.284906209375000117e+02 -8.049146248594352571e+00 -8.650908985554382369e+00
-5.274482331249998879e+02 -8.144521338274175903e+00 -8.767971662895577722e+00
-5.264058453124999915e+02 -8.245651365207232075e+00 -8.890902177737698864e+00
-5.253634574999998677e+02 -8.351384069833029500e+00 -9.017778035942065173e+00
-5.243210696874999712e+02 -8.462504353885559993e+00 -9.148770069607323308e+00
-5.232786818749998474e+02 -8.576780515566946761e+00 -9.281588333567057703e+00
-5.222362940624999510e+02 -8.690909499302629015e+00 -9.412366192004412824e+00
-5.211939062499999409e+02 -8.803849467995886968e+00 -9.539757906551354694e+00
-5.201515184374999308e+02 -8.915547646948988714e+00 -9.663020772327534758e+00
-5.191091306249999207e+02 -9.021555654279701741e+00 -9.776988032358888248e+00
-5.180667428124999105e+02 -9.116136803574802272e+00 -9.875563220102735684e+00
-5.170243550000000141e+02 -9.195595931503833143e+00 -9.955469508784890564e+00
-5.159819671875000040e+02 -9.260832393845197075e+00 -1.001783071882877252e+01
-5.149395793749999939e+02 -9.313323522112753494e+00 -1.006433124078410124e+01
-5.138971915624999838e+02 -9.350840892309529195e+00 -1.009271951244963716e+01
-5.128548037499999737e+02 -9.372462662424581481e+00 -1.010243539156986081e+01
-5.118124159375000204e+02 -9.377851012552181231e+00 -1.009359054877795003e+01
-5.107700281249999534e+02 -9.362945677011008883e+00 -1.006214473541335153e+01
-5.097276403124998865e+02 -9.329654908836026550e+00 -1.001027374225050615e+01
-5.086852524999999332e+02 -9.276186311443943566e+00 -9.936845996694840366e+00
-5.076428646874998094e+02 -9.201837262065200918e+00 -9.841647209934604845e+00
-5.066004768749999698e+02 -9.110520042442404431e+00 -9.728863137728211541e+00
-5.055580890625000166e+02 -9.003352013998380698e+00 -9.600009393344061337e+00
-5.045157012500000633e+02 -8.883133142175212882e+00 -9.458522143977221575e+00
-5.034733134374999963e+02 -8.749936765488042667e+00 -9.305028452209425538e+00
-5.024309256249998725e+02 -8.607698401147349188e+00 -9.144003650401440808e+00
-5.013885378124999761e+02 -8.457816825742462186e+00 -8.977367009300627032e+00
-5.003461499999999091e+02 -8.301941822441316177e+00 -8.806802645680825492e+00
-4.993037621874999559e+02 -8.142304660968983754e+00 -8.634856087177396944e+00
-4.982613743749998889e+02 -7.981472753868026793e+00 -8.464262684357256816e+00
-4.972189865624998788e+02 -7.820297524310168669e+00 -8.295828888026965942e+00
-4.961765987499999255e+02 -7.664716414554243684e+00 -8.135269512723725782e+00
-4.951342109374999154e+02 -7.517651935184530565e+00 -7.985761397329548927e+00
-4.940918231249999621e+02 -7.382774661831024154e+00 -7.850591319509844901e+00
-4.930494353124999520e+02 -7.261217310526295599e+00 -7.730361283477145129e+00
-4.920070474999999419e+02 -7.152636556240326904e+00 -7.624257575678491605e+00
-4.909646596874999886e+02 -7.055512926839684340e+00 -7.530195799475986718e+00
-4.899222718749999785e+02 -6.966034352131016405e+00 -7.443803025354522873e+00
-4.888798840625000253e+02 -6.887059799845681063e+00 -7.367666876842696055e+00
-4.878374962499999583e+02 -6.818419046765520797e+00 -7.301391899683050468e+00
-4.867951084375000050e+02 -6.752725073126053523e+00 -7.237729760565313697e+00
-4.857527206249999381e+02 -6.686803440669368825e+00 -7.173554368922158808e+00
-4.847103328124999280e+02 -6.619478974425852869e+00 -7.107646873277421840e+00
-4.836679449999999747e+02 -6.551880226663955753e+00 -7.041171828334293892e+00
-4.826255571874998509e+02 -6.487128049757837189e+00 -6.977256048373493336e+00
-4.815831693749999545e+02 -6.429537083666285291e+00 -6.919913175527478977e+00
-4.805407815625000012e+02 -6.383107134777310065e+00 -6.872707350768764378e+00
-4.794983937499998774e+02 -6.348636545023171429e+00 -6.836516276772489853e+00
-4.784560059375000378e+02 -6.325117497250144716e+00 -6.810728276114205393e+00
-4.774136181249999140e+02 -6.313152428544102968e+00 -6.796261528375219463e+00
-4.763712303124999607e+02 -6.313463367058053777e+00 -6.794039364237953293e+00
-4.753288424999999506e+02 -6.329071455391809486e+00 -6.806930172517425603e+00
-4.742864546874998837e+02 -6.360988249679458306e+00 -6.835737408243494073e+00
-4.732440668749999304e+02 -6.405608013270814638e+00 -6.876846341839336851e+00
-4.722016790624999203e+02 -6.461662187911320743e+00 -6.929047578199948987e+00
-4.711592912499999670e+02 -6.531804181192417680e+00 -6.995383407120785435e+00
-4.701169034374999001e+02 -6.614685196554745517e+00 -7.074084684896867259e+00
-4.690745156249999468e+02 -6.709275890201228165e+00 -7.164328853024266586e+00
-4.680321278124999935e+02 -6.812943852159545344e+00 -7.263726157118112425e+00
-4.669897399999999834e+02 -6.919023102928325564e+00 -7.365745555135182698e+00
-4.659473521875000301e+02 -7.025913500234882036e+00 -7.469072040076950358e+00
-4.649049643749999632e+02 -7.130524188313426492e+00 -7.570713568289592743e+00
-4.638625765625000099e+02 -7.231221909878937204e+00 -7.669549298758230549e+00
-4.628201887499999430e+02 -7.326099618328600904e+00 -7.763716851103702687e+00
-4.617778009374999328e+02 -7.414233478710971603e+00 -7.852106448127782912e+00
-4.607354131249999796e+02 -7.498888448053310007e+00 -7.938334226371456026e+00
-4.596930253124999695e+02 -7.585365547692823007e+00 -8.028301679991361794e+00
-4.586506374999999593e+02 -7.673512895474705608e+00 -8.121738517195126406e+00
-4.576082496874998924e+02 -7.761602447984160769e+00 -8.216730070421098375e+00
-4.565658618749999960e+02 -7.850553621544810845e+00 -8.314061650363591127e+00
-4.555234740625000427e+02 -7.942963514274748782e+00 -8.416470596860836650e+00
-4.544810862499999189e+02 -8.040620994297235313e+00 -8.525314106761888056e+00
-4.534386984375000225e+02 -8.139327624109242265e+00 -8.636513346913133660e+00
-4.523963106249999555e+02 -8.237024896071311275e+00 -8.747673097059736946e+00
-4.513539228124999454e+02 -8.326893834481925438e+00 -8.851279775797252114e+00
-4.503115349999999353e+02 -8.406190589077285225e+00 -8.944031680827199793e+00
-4.492691471874999252e+02 -8.474981860133013356e+00 -9.025829843410248188e+00
-4.482267593749999719e+02 -8.535085130421045108e+00 -9.098615059303012842e+00
-4.471843715624999049e+02 -8.589745618686528417e+00 -9.166052297186050524e+00
-4.461419837499999517e+02 -8.639370613798512011e+00 -9.228437151154794904e+00
-4.450995959374998847e+02 -8.681397006192840493e+00 -9.282809257412797166e+00
-4.440572081249999314e+02 -8.715368566487452284e+00 -9.327772518881003450e+00
-4.430148203125000350e+02 -8.738124047360875224e+00 -9.359329487245753754e+00
-4.419724324999999681e+02 -8.746772457087491404e+00 -9.374442985592175148e+00
-4.409300446875000148e+02 -8.739784352708403148e+00 -9.371051533017656254e+00
-4.398876568749999478e+02 -8.714245647725723742e+00 -9.345623685538203773e+00
-4.388452690624999946e+02 -8.664689211236510147e+00 -9.292719967898056765e+00
-4.378028812499999844e+02 -8.589345167251186908e+00 -9.210866957094747676e+00
-4.367604934374999743e+02 -8.490157357227404944e+00 -9.101437908683527311e+00
-4.357181056250000211e+02 -8.368228145797820261e+00 -8.965423391285872512e+00
-4.346757178124999541e+02 -8.228317619370711711e+00 -8.807570496946622640e+00
-4.336333300000000008e+02 -8.074260686061004222e+00 -8.631989320802244237e+00
-4.325909421874998770e+02 -7.909440189547631839e+00 -8.442569177925902224e+00
-4.315485543750000375e+02 -7.737075853570845041e+00 -8.243091769682358461e+00
-4.305061665625000273e+02 -7.560678959852681125e+00 -8.037541516025326516e+00
-4.294637787499999604e+02 -7.382187085964785567e+00 -7.828075634268780725e+00
-4.284213909375000640e+02 -7.202736049814697061e+00 -7.616114112469004382e+00
-4.273790031249999402e+02 -7.024043133863908217e+00 -7.404560780946351173e+00
-4.263366153124998732e+02 -6.848914491711702190e+00 -7.197370703219863053e+00
-4.252942274999999768e+02 -6.683481930722878772e+00 -7.001459406561659549e+00
-4.242518396874999098e+02 -6.537800176615255587e+00 -6.827496813568536105e+00
-4.232094518749999565e+02 -6.415350853820065424e+00 -6.679326976808295235e+00
-4.221670640624998896e+02 -6.313819480131166451e+00 -6.555042430181431179e+00
-4.211246762499999363e+02 -6.233843283601681939e+00 -6.455447592664043555e+00
-4.200822884374999830e+02 -6.177279616685451558e+00 -6.382838636750563843e+00
-4.190399006249999729e+02 -6.145378086588941358e+00 -6.338652897829578414e+00
-4.179975128125000197e+02 -6.132729068839464226e+00 -6.317097682718410212e+00
-4.169551249999999527e+02 -6.135594712326281730e+00 -6.314130553611875918e+00
-4.159127371874999994e+02 -6.154412377104615750e+00 -6.330253174571161878e+00
-4.148703493749999325e+02 -6.186942260875457400e+00 -6.362845691398936410e+00
-4.138279615624999792e+02 -6.231231020509894414e+00 -6.409344102184067360e+00
-4.127855737500000259e+02 -6.280144313368020370e+00 -6.462241555975310803e+00
-4.117431859374999590e+02 -6.327354187296522881e+00 -6.514859893941702396e+00
-4.107007981250000057e+02 -6.365852806669530572e+00 -6.559839100580625804e+00
-4.096584103124999388e+02 -6.390689575930222688e+00 -6.592077688956451631e+00
-4.086160224999999855e+02 -6.398080954764028938e+00 -6.607904298762720785e+00
-4.075736346874999754e+02 -6.385940912112525680e+00 -6.604891879145410094e+00
-4.065312468749999653e+02 -6.349277678055086582e+00 -6.577423784432919085e+00
-4.054888590624999551e+02 -6.284112959741833038e+00 -6.520780837528150187e+00
-4.044464712499999450e+02 -6.189735661876401451e+00 -6.433409232195637983e+00
-4.034040834374999349e+02 -6.067764122528193305e+00 -6.316575750315368332e+00
-4.023616956249999816e+02 -5.925099584665596275e+00 -6.176965224465949866e+00
-4.013193078124999147e+02 -5.769100786483703835e+00 -6.022091623125091608e+00
-4.002769199999999614e+02 -5.606000212397239224e+00 -5.858271909642521535e+00
-3.992345321874998945e+02 -5.441904646730166384e+00 -5.691467767946171818e+00
-3.981921443749999412e+02 -5.280760726177761377e+00 -5.526129259252591019e+00
-3.971497565624999879e+02 -5.125051892328077230e+00 -5.365148045344961147e+00
-3.961073687499999778e+02 -4.978130298335017301e+00 -5.211967940365148877e+00
-3.950649809375000245e+02 -4.841533433895336636e+00 -5.068408362972421699e+00
-3.940225931249999007e+02 -4.717820417419559931e+00 -4.937595301043966600e+00
-3.929802053125000043e+02 -4.607236013555888299e+00 -4.820213504780497260e+00
-3.919378174999998805e+02 -4.509517325657360409e+00 -4.716459741716553467e+00
-3.908954296874999841e+02 -4.422827194291455655e+00 -4.624836915242817703e+00
-3.898530418750000308e+02 -4.345394156902865568e+00 -4.543543621011992606e+00
-3.888106540624999639e+02 -4.277235673927425097e+00 -4.472696782063032117e+00
-3.877682662500000106e+02 -4.217282769403594145e+00 -4.411225050135539227e+00
-3.867258784374999436e+02 -4.164981259282121151e+00 -4.358684120066454781e+00
-3.856834906250000472e+02 -4.120884023467036528e+00 -4.315673062805360338e+00
-3.846411028124999802e+02 -4.087653878085391490e+00 -4.284637257102741792e+00
-3.835987149999999701e+02 -4.064998792569647357e+00 -4.264979721649114985e+00
-3.825563271874999600e+02 -4.049790603909199760e+00 -4.253538920485777197e+00
-3.815139393749999499e+02 -4.035335835388097259e+00 -4.243443433815627941e+00
-3.804715515624999398e+02 -4.022454620313617113e+00 -4.235738353192832761e+00
-3.794291637499999865e+02 -4.012406532981865226e+00 -4.231605222568697755e+00
-3.783867759374999196e+02 -4.005526363009870749e+00 -4.231271230019341800e+00
-3.773443881249999663e+02 -4.002170102674121210e+00 -4.234590348874940346e+00
-3.763020003124998993e+02 -4.000775963410469593e+00 -4.239977033913078230e+00
-3.752596124999999461e+02 -4.001826975364159544e+00 -4.247803851099072325e+00
-3.742172246874999360e+02 -4.002669386185438327e+00 -4.255149451236093228e+00
-3.731748368749999827e+02 -4.003297874462076855e+00 -4.262068342210612037e+00
-3.721324490624999726e+02 -4.000980588171539232e+00 -4.265891455905884477e+00
-3.710900612499999625e+02 -3.992011860998085915e+00 -4.263080501428664348e+00
-3.700476734375000092e+02 -3.976271895422482938e+00 -4.253769517728279936e+00
-3.690052856249998854e+02 -3.953298596318230551e+00 -4.237363143816066824e+00
-3.679628978125000458e+02 -3.924129638982904122e+00 -4.214674260644289738e+00
-3.669205099999999220e+02 -3.890187768811530500e+00 -4.186861574630556859e+00
-3.658781221874999687e+02 -3.853782019979195894e+00 -4.156397646096641196e+00
-3.648357343750000155e+02 -3.816290644016829603e+00 -4.124541289950340861e+00
-3.637933465624999485e+02 -3.780772118616417377e+00 -4.094474611045611390e+00
-3.627509587500000521e+02 -3.751169354256633337e+00 -4.070041962178150285e+00
-3.617085709374999851e+02 -3.729663497751933843e+00 -4.053278944251006877e+00
-3.606661831249999750e+02 -3.714897496477453487e+00 -4.042751609257710932e+00
-3.596237953124999649e+02 -3.704495345369050341e+00 -4.036072943262918322e+00
-3.585814074999999548e+02 -3.696418526062504206e+00 -4.031199491913769251e+00
-3.575390196875000015e+02 -3.690197649494915133e+00 -4.027609409652334271e+00
-3.564966318749999914e+02 -3.685679009949813345e+00 -4.024944922480226950e+00
-3.554542440624999244e+02 -3.679491076766344015e+00 -4.019697782275853726e+00
-3.544118562499999712e+02 -3.671759470727318675e+00 -4.011984286181964343e+00
-3.533694684374999611e+02 -3.663546865603614755e+00 -4.002987650333815317e+00
-3.523270806249999509e+02 -3.654853790660037571e+00 -3.992632885536253617e+00
-3.512846928124999408e+02 -3.648212472620470770e+00 -3.983254562019535427e+00
-3.502423049999999876e+02 -3.644337987446450988e+00 -3.975539818836484329e+00
-3.491999171874999774e+02 -3.643671202342799287e+00 -3.970009632483132211e+00
-3.481575293749999105e+02 -3.647363074980071396e+00 -3.967752873372023981e+00
-3.471151415624999572e+02 -3.655631185251482229e+00 -3.969100876515001541e+00
-3.460727537500000039e+02 -3.668047580560999332e+00 -3.973821163248292265e+00
-3.450303659375000507e+02 -3.684701492003773282e+00 -3.982082464275708222e+00
-3.439879781249999269e+02 -3.705391369470311336e+00 -3.993876151925353835e+00
-3.429455903124999168e+02 -3.728246952473403208e+00 -4.007596708205998226e+00
-3.419032024999999635e+02 -3.750412405815537475e+00 -4.020628077603718431e+00
-3.408608146874999534e+02 -3.771983700837080011e+00 -4.033382406083571681e+00
-3.398184268750000001e+02 -3.792708673141554687e+00 -4.045903575794385532e+00
-3.387760390624999900e+02 -3.813178212861940697e+00 -4.058861128249915851e+00
-3.377336512499999230e+02 -3.834172764805346301e+00 -4.072845849128681195e+00
-3.366912634374999698e+02 -3.855743784545447195e+00 -4.088255074011179602e+00
-3.356488756249999028e+02 -3.874300200360588864e+00 -4.101699823637320996e+00
-3.346064878124999495e+02 -3.888472454410503154e+00 -4.112178801896673619e+00
-3.335640999999999394e+02 -3.895534195604730243e+00 -4.117202441623781795e+00
-3.325217121875000430e+02 -3.895381348220474216e+00 -4.116538330480015162e+00
-3.314793243749999760e+02 -3.891200532006142687e+00 -4.113334632551066683e+00
-3.304369365624999659e+02 -3.884146812053198783e+00 -4.108566389677817732e+00
-3.293945487499999558e+02 -3.876932356190506024e+00 -4.104729639569345778e+00
-3.283521609374999457e+02 -3.872122129120965095e+00 -4.104196359286198970e+00
-3.273097731249999924e+02 -3.870953550884765004e+00 -4.108168038998530669e+00
-3.262673853124999823e+02 -3.875297650391763771e+00 -4.118484203025344570e+00
-3.252249974999999722e+02 -3.886726355650641729e+00 -4.136407962148560102e+00
-3.241826096874999621e+02 -3.903967046692434106e+00 -4.160447993442669912e+00
-3.231402218749998951e+02 -3.927248092830097903e+00 -4.190771277228551916e+00
-3.220978340624999419e+02 -3.958662516483879124e+00 -4.229659742408895973e+00
-3.210554462499999886e+02 -3.996803668558075007e+00 -4.275597772833202193e+00
-3.200130584374999785e+02 -4.038869524140166867e+00 -4.325873911927141435e+00
-3.189706706249999684e+02 -4.085533701041683230e+00 -4.381135826917136100e+00
-3.179282828124999583e+02 -4.136882598285663626e+00 -4.441379205997309398e+00
-3.168858949999999481e+02 -4.189743613937925382e+00 -4.503353007175866729e+00
-3.158435071874999949e+02 -4.241981223063384654e+00 -4.564810251757227100e+00
-3.148011193749999848e+02 -4.289658891435309762e+00 -4.621730009981016352e+00
-3.137587315624999746e+02 -4.331417730438769098e+00 -4.672393991344659270e+00
-3.127163437499999645e+02 -4.369059746339884143e+00 -4.718372057777591166e+00
-3.116739559374999544e+02 -4.403156163682997004e+00 -4.759904061847149315e+00
-3.106315681249998875e+02 -4.432265158206235789e+00 -4.795362340186176908e+00
-3.095891803124999910e+02 -4.454389002413901899e+00 -4.822684187824423319e+00
-3.085467924999999809e+02 -4.468286413505413002e+00 -4.840521185499832235e+00
-3.075044046874999708e+02 -4.472986645705037567e+00 -4.847551303663950151e+00
-3.064620168749999607e+02 -4.468500816847111423e+00 -4.843666089429699007e+00
-3.054196290624999506e+02 -4.455628080670632762e+00 -4.829803174796508003e+00
-3.043772412499999973e+02 -4.435132857508484960e+00 -4.806591087483545799e+00
-3.033348534374999872e+02 -4.408253034864856978e+00 -4.775472277838803237e+00
-3.022924656250000339e+02 -4.376334180502261084e+00 -4.738195095087114339e+00
-3.012500778125000238e+02 -4.342369697961657948e+00 -4.697850840671478956e+00
-3.002076899999999569e+02 -4.308165281878349795e+00 -4.656222555073626701e+00
-2.991653021874998899e+02 -4.273379258244470513e+00 -4.613009245224695576e+00
-2.981229143749999366e+02 -4.236784122273721920e+00 -4.566837231995001467e+00
-2.970805265624999834e+02 -4.200167669184936337e+00 -4.519557973970599107e+00
-2.960381387499999732e+02 -4.162875830827589496e+00 -4.470780768249620785e+00
-2.949957509374999631e+02 -4.124741189283220422e+00 -4.420594109719504061e+00
-2.939533631249999530e+02 -4.087363893206240384e+00 -4.370628698337332807e+00
-2.929109753124999997e+02 -4.052211035770782566e+00 -4.322665193009102680e+00
-2.918685874999999896e+02 -4.020169121071228702e+00 -4.277485037067012996e+00
-2.908261996875000364e+02 -3.992382210874174220e+00 -4.236341028997212987e+00
-2.897838118750000262e+02 -3.966330547958631936e+00 -4.196973971825310734e+00
-2.887414240625000161e+02 -3.940112265596781960e+00 -4.157666122217746008e+00
-2.876990362499999492e+02 -3.913299646832156142e+00 -4.118156722768644862e+00
-2.866566484374999959e+02 -3.888401593650419485e+00 -4.081366290723821955e+00
-2.856142606249999858e+02 -3.869194033261338372e+00 -4.051117441895187632e+00
-2.845718728124999757e+02 -3.856959242793973619e+00 -4.028611545175230013e+00
-2.835294849999999656e+02 -3.851976841609939139e+00 -4.013937321446523043e+00
-2.824870971874999555e+02 -3.852627263406013913e+00 -4.005693677299463573e+00
-2.814447093749999453e+02 -3.857350298679578682e+00 -4.002426964739250081e+00
-2.804023215624999921e+02 -3.863192753688716508e+00 -4.001125312801183220e+00
-2.793599337499999820e+02 -3.868375932218772295e+00 -3.999985989069486880e+00
-2.783175459374999718e+02 -3.871344673437783435e+00 -3.997056933734025375e+00
-2.772751581250000186e+02 -3.870245083886231452e+00 -3.990355074470660846e+00
-2.762327703125000085e+02 -3.861681734292912171e+00 -3.976603566100319398e+00
-2.751903824999999983e+02 -3.846105214812198358e+00 -3.956158626958627078e+00
-2.741479946874999882e+02 -3.825596591082108588e+00 -3.931142991164903844e+00
-2.731056068749999781e+02 -3.800249528165596580e+00 -3.901547349047524094e+00
-2.720632190624999680e+02 -3.769750796423979367e+00 -3.867221361012750158e+00
-2.710208312499999579e+02 -3.733401422497391930e+00 -3.827962579944550026e+00
-2.699784434374999478e+02 -3.690717761874234171e+00 -3.783530127550149391e+00
-2.689360556249999945e+02 -3.642941347640179295e+00 -3.735346483288139563e+00
-2.678936678124999844e+02 -3.591947317007262441e+00 -3.685304680850525205e+00
-2.668512799999999743e+02 -3.538519031357457045e+00 -3.634136636466345660e+00
-2.658088921874999642e+02 -3.484616846879391883e+00 -3.583986996549238579e+00
-2.647665043750000109e+02 -3.432829839613786405e+00 -3.537444514979678711e+00
-2.637241165624999439e+02 -3.383197980227282908e+00 -3.494328771653174570e+00
-2.626817287499999338e+02 -3.335141114875405766e+00 -3.453912042969625507e+00
-2.616393409374999237e+02 -3.288210141279474641e+00 -3.415437719404280426e+00
-2.605969531249999704e+02 -3.242281315778909434e+00 -3.378191995501516498e+00
-2.595545653124999603e+02 -3.197261270758247509e+00 -3.341566001811447251e+00
-2.585121775000000071e+02 -3.152874590413462297e+00 -3.304825339181528321e+00
-2.574697896874999969e+02 -3.112110750260743686e+00 -3.270457675747912241e+00
-2.564274018749999868e+02 -3.077141521801886270e+00 -3.240388589950638387e+00
-2.553850140624999767e+02 -3.048298645339237112e+00 -3.214767349779616534e+00
-2.543426262499999666e+02 -3.025079864750737091e+00 -3.192953514651009961e+00
-2.533002384374999849e+02 -3.009139369063542624e+00 -3.176603260776260651e+00
-2.522578506250000316e+02 -3.000025923878552714e+00 -3.165312253611618054e+00
-2.512154628124999363e+02 -2.997432000757128012e+00 -3.158818883077039619e+00
-2.501730749999999546e+02 -2.999418380198633383e+00 -3.155106054887722777e+00
-2.491306871874999445e+02 -3.005461970724510490e+00 -3.153812921381182299e+00
-2.480882993749999628e+02 -3.014936205231410593e+00 -3.154493246744055401e+00
-2.470459115624999811e+02 -3.031285822741582425e+00 -3.160722935980975201e+00
-2.460035237499999710e+02 -3.053740309108116335e+00 -3.171927845592193318e+00
-2.449611359374999893e+02 -3.082100088073477018e+00 -3.187992431100527213e+00
-2.439187481249999792e+02 -3.111423684471462003e+00 -3.204429288383233043e+00
-2.428763603124999690e+02 -3.139884657066088991e+00 -3.219995630910560624e+00
-2.418339724999999873e+02 -3.168164039860483783e+00 -3.235875302180446056e+00
-2.407915846874999772e+02 -3.198135069725616120e+00 -3.254365578207478737e+00
-2.397491968749999387e+02 -3.229643306706464045e+00 -3.275604968967899211e+00
-2.387068090624999570e+02 -3.261218971626540508e+00 -3.298110670796192689e+00
-2.376644212499999753e+02 -3.291425862003197089e+00 -3.320449256675504390e+00
-2.366220334374999652e+02 -3.320244672484037984e+00 -3.342730873837538752e+00
-2.355796456249999835e+02 -3.347916369122120539e+00 -3.365464232813886181e+00
-2.345372578124999734e+02 -3.372678955786864829e+00 -3.386844954692393550e+00
-2.334948699999999917e+02 -3.393053248026761004e+00 -3.405477904539279344e+00
-2.324524821874999816e+02 -3.408834385576266168e+00 -3.421410861402677028e+00
-2.314100943749999715e+02 -3.419007753477043110e+00 -3.433660703040088524e+00
-2.303677065624999898e+02 -3.422894424616283349e+00 -3.441426755207412480e+00
-2.293253187499999797e+02 -3.419638736055876649e+00 -3.443483816772725969e+00
-2.282829309374999980e+02 -3.408665499801042831e+00 -3.438969347109849028e+00
-2.272405431249999594e+02 -3.387252595403837940e+00 -3.424877988782693894e+00
-2.261981553124999778e+02 -3.354305075264721214e+00 -3.399890570632545295e+00
-2.251557674999999676e+02 -3.310363893263607693e+00 -3.364373714541663674e+00
-2.241133796874999859e+02 -3.259616534907200158e+00 -3.322442919629734259e+00
-2.230709918749999758e+02 -3.202153847612792426e+00 -3.274201140717402758e+00
-2.220286040624999657e+02 -3.138880969248324604e+00 -3.220648934425577092e+00
-2.209862162499999840e+02 -3.071995393329656654e+00 -3.164023314769952133e+00
-2.199438284374999739e+02 -3.005327503814750223e+00 -3.108127283363961713e+00
-2.189014406249999922e+02 -2.940984504307925462e+00 -3.054830585459678893e+00
-2.178590528125000105e+02 -2.881803804932414170e+00 -3.006762471281255511e+00
-2.168166650000000004e+02 -2.829040467574554629e+00 -2.964787698126672755e+00
-2.157742771875000187e+02 -2.782513882655640369e+00 -2.928504644369811505e+00
-2.147318893749999802e+02 -2.740917141111664623e+00 -2.896458366503840587e+00
-2.136895015624999701e+02 -2.706399821078031120e+00 -2.871015156955103897e+00
-2.126471137499999884e+02 -2.681273619573061762e+00 -2.854478443787570097e+00
-2.116047259374999783e+02 -2.665811092624096545e+00 -2.846862682665681543e+00
-2.105623381249999682e+02 -2.661510570948894205e+00 -2.849431178581430135e+00
-2.095199503124999865e+02 -2.667518072807201435e+00 -2.860964160084439101e+00
-2.084775624999999764e+02 -2.684000197350077777e+00 -2.881562889931717386e+00
-2.074351746874999662e+02 -2.710950921988277695e+00 -2.911372948131506710e+00
-2.063927868750000130e+02 -2.746740564771139148e+00 -2.948874816057630799e+00
-2.053503990625000029e+02 -2.786145275434511959e+00 -2.988908025658710610e+00
-2.043080112499999927e+02 -2.823688270758704988e+00 -3.026080906773579660e+00
-2.032656234374999826e+02 -2.858664059104902844e+00 -3.059965470199521587e+00
-2.022232356249999725e+02 -2.889430732856255180e+00 -3.089248775208380593e+00
-2.011808478124999908e+02 -2.916038812793510626e+00 -3.113791250918516162e+00
-2.001384599999999807e+02 -2.936919547986868384e+00 -3.131663032718669637e+00
-1.990960721874999706e+02 -2.949518716590901590e+00 -3.140284155905577634e+00
-1.980536843749999889e+02 -2.951704972527396720e+00 -3.137551571751463264e+00
-1.970112965624999504e+02 -2.945057252725280073e+00 -3.125402633957104825e+00
-1.959689087499999403e+02 -2.931202087293387049e+00 -3.105843388181836584e+00
-1.949265209375000154e+02 -2.909888125115384305e+00 -3.078799527186878215e+00
-1.938841331250000053e+02 -2.881173950801889649e+00 -3.044533225246566222e+00
-1.928417453125000236e+02 -2.845879712780666093e+00 -3.003915937253138324e+00
-1.917993574999999851e+02 -2.806572383062587051e+00 -2.959827856826084957e+00
-1.907569696874999750e+02 -2.764087069607485070e+00 -2.913191743367243181e+00
-1.897145818749999933e+02 -2.718726231197020837e+00 -2.864157758503768303e+00
-1.886721940624999831e+02 -2.671615468544680017e+00 -2.813941772654745765e+00
-1.876298062499999730e+02 -2.624280565872170623e+00 -2.764102705455378395e+00
-1.865874184374999913e+02 -2.578742189420390574e+00 -2.716615960661323381e+00
-1.855450306249999812e+02 -2.536786248814767664e+00 -2.673075156325027013e+00
-1.845026428124999427e+02 -2.501168452682209775e+00 -2.636361512774286542e+00
-1.834602549999999610e+02 -2.473065334255240888e+00 -2.607622551477006390e+00
-1.824178671875000077e+02 -2.452269302367089843e+00 -2.586839837387393093e+00
-1.813754793750000260e+02 -2.437504150822072280e+00 -2.572504026757651552e+00
-1.803330915624999875e+02 -2.429145339347043464e+00 -2.564720094613407664e+00
-1.792907037499999774e+02 -2.426051703976561225e+00 -2.562272705348842550e+00
-1.782483159374999957e+02 -2.426578110676047562e+00 -2.563285763221619273e+00
-1.772059281249999856e+02 -2.432232480898217641e+00 -2.569374366913028229e+00
-1.761635403124999755e+02 -2.443232063829998246e+00 -2.581126933187883665e+00
-1.751211524999999938e+02 -2.457385440271707022e+00 -2.596328844338455788e+00
-1.740787646874999552e+02 -2.476607614828601811e+00 -2.616870858903914243e+00
-1.730363768750000020e+02 -2.501443181853586051e+00 -2.643309339846166672e+00
-1.719939890624999634e+02 -2.531154787938181272e+00 -2.674749302391235872e+00
-1.709516012499999817e+02 -2.562715611845266750e+00 -2.707774034495824544e+00
-1.699092134375000001e+02 -2.592444032219949790e+00 -2.738602455502714861e+00
-1.688668256249999615e+02 -2.617195631849456472e+00 -2.764080265841454498e+00
-1.678244378124999514e+02 -2.637269480821114342e+00 -2.784514352219633171e+00
-1.667820499999999697e+02 -2.654164697310299470e+00 -2.801509121616418074e+00
-1.657396621874999880e+02 -2.666722003637658212e+00 -2.813873719955704900e+00
-1.646972743749999779e+02 -2.675250566812170661e+00 -2.821799953834379426e+00
-1.636548865624999962e+02 -2.682081212025269945e+00 -2.827564274255210286e+00
-1.626124987499999861e+02 -2.688878516735648816e+00 -2.832921485485848656e+00
-1.615701109374999476e+02 -2.695499814116875559e+00 -2.837828660852120155e+00
-1.605277231249999943e+02 -2.703269881795679730e+00 -2.843595694526243722e+00
-1.594853353124999842e+02 -2.713688610716188165e+00 -2.851457190515035212e+00
-1.584429474999999741e+02 -2.726981340787575814e+00 -2.861825110676831319e+00
-1.574005596874999924e+02 -2.742967952226337935e+00 -2.874799843033053470e+00
-1.563581718749999823e+02 -2.761554787955043277e+00 -2.890371939397690326e+00
-1.553157840624999437e+02 -2.781769625617351416e+00 -2.907571436051596070e+00
-1.542733962499999905e+02 -2.804363985087637179e+00 -2.926949047703209406e+00
-1.532310084374999803e+02 -2.828440395307194155e+00 -2.947724419070568924e+00
-1.521886206249999987e+02 -2.853183500260135119e+00 -2.969173737506939581e+00
-1.511462328125000170e+02 -2.878974942320628116e+00 -2.991861237330793344e+00
-1.501038449999999784e+02 -2.905184496658513194e+00 -3.015372230707975110e+00
-1.490614571874999683e+02 -2.931736284129045966e+00 -3.039751671334615324e+00
-1.480190693749999866e+02 -2.958966944769170659e+00 -3.065591436655128899e+00
-1.469766815624999765e+02 -2.986932012962524308e+00 -3.093180914955687477e+00
-1.459342937499999948e+02 -3.015467052874067466e+00 -3.122365576679792643e+00
-1.448919059375000131e+02 -3.043255363990991835e+00 -3.151939915379478485e+00
-1.438495181249999746e+02 -3.071717093145670319e+00 -3.183293154050702789e+00
-1.428071303124999929e+02 -3.101600100813369121e+00 -3.217244571082855220e+00
-1.417647424999999828e+02 -3.130117677262953979e+00 -3.250799839932832391e+00
-1.407223546874999727e+02 -3.153667242793038117e+00 -3.279898506559168148e+00
-1.396799668749999910e+02 -3.170432801411633417e+00 -3.302245352698382153e+00
-1.386375790625000093e+02 -3.179398315766013727e+00 -3.316728825268032033e+00
-1.375951912499999992e+02 -3.180832264125153852e+00 -3.323607459662208718e+00
-1.365528034374999891e+02 -3.177595246511732086e+00 -3.325847974273110186e+00
-1.355104156249999789e+02 -3.170370456413078575e+00 -3.324146765201308362e+00
-1.344680278124999973e+02 -3.156611492053464918e+00 -3.315470272606489299e+00
-1.334256399999999871e+02 -3.136616441872452032e+00 -3.299783840005512836e+00
-1.323832521875000054e+02 -3.110097210171400839e+00 -3.276789405529482391e+00
-1.313408643749999669e+02 -3.074280688878544332e+00 -3.243813980543073239e+00
-1.302984765624999852e+02 -3.029383079467329765e+00 -3.201041303092393875e+00
-1.292560887500000035e+02 -2.978082769678547681e+00 -3.151146203321689931e+00
-1.282137009374999934e+02 -2.922548387375286438e+00 -3.096467674480035015e+00
-1.271713131249999833e+02 -2.866089357291740303e+00 -3.040476842934984436e+00
-1.261289253125000158e+02 -2.810420497210392554e+00 -2.984853538200174849e+00
-1.250865374999999773e+02 -2.755087424915863448e+00 -2.929304581681915653e+00
-1.240441496874999814e+02 -2.701017710179767217e+00 -2.874613918361311082e+00
-1.230017618749999855e+02 -2.651656838651515802e+00 -2.824074858624770368e+00
-1.219593740624999896e+02 -2.609343645195373096e+00 -2.780079576897800386e+00
-1.209169862499999937e+02 -2.574114919535662072e+00 -2.742760206528196409e+00
-1.198745984374999694e+02 -2.546755460832839546e+00 -2.712943860698649789e+00
-1.188322106249999877e+02 -2.526159992617842409e+00 -2.689573392406930719e+00
-1.177898228124999918e+02 -2.509532521883154121e+00 -2.669938359177251197e+00
-1.167474349999999959e+02 -2.495366907533974388e+00 -2.652776443679672802e+00
-1.157050471874999857e+02 -2.482814737215055079e+00 -2.637328784688537375e+00
-1.146626593749999898e+02 -2.471636562930931369e+00 -2.623384547296956359e+00
-1.136202715624999797e+02 -2.462655673962366620e+00 -2.611830395898492085e+00
-1.125778837499999838e+02 -2.455818605976011426e+00 -2.602719545862419714e+00
-1.115354959374999879e+02 -2.450568792893887071e+00 -2.595627543123133041e+00
-1.104931081249999920e+02 -2.446974032380486275e+00 -2.590480332970958255e+00
-1.094507203124999961e+02 -2.445599822627269493e+00 -2.587690205881794547e+00
-1.084083325000000002e+02 -2.444390450165937256e+00 -2.584998828050547814e+00
-1.073659446874999901e+02 -2.443015282736868521e+00 -2.581860339716235409e+00
-1.063235568749999942e+02 -2.440059244917975434e+00 -2.576706191725869566e+00
-1.052811690624999841e+02 -2.435165809597401143e+00 -2.568990780306290134e+00
-1.042387812499999882e+02 -2.427906360894968696e+00 -2.558238492414635523e+00
-1.031963934375000065e+02 -2.419836773572649591e+00 -2.546043773361617912e+00
-1.021540056249999964e+02 -2.412551330040000774e+00 -2.534087570181389637e+00
-1.011116178124999863e+02 -2.405504883019248474e+00 -2.521867322887334506e+00
-1.000692299999999904e+02 -2.399893647304742306e+00 -2.510598193925533295e+00
-9.902684218749999445e+01 -2.396968379762841828e+00 -2.501694889029424385e+00
-9.798445437499997013e+01 -2.397270838752434408e+00 -2.495995853450645452e+00
-9.694206656250000265e+01 -2.401661467685079820e+00 -2.494917284970358473e+00
-9.589967874999999253e+01 -2.409273025027045101e+00 -2.497797398201506702e+00
-9.485729093749999663e+01 -2.417878171089017592e+00 -2.502242600988516141e+00
-9.381490312499998652e+01 -2.426922139405366607e+00 -2.507470433028679224e+00
-9.277251531249999061e+01 -2.434861068799583528e+00 -2.512082243614687016e+00
-9.173012749999998050e+01 -2.441379706483775003e+00 -2.516058159968934671e+00
-9.068773968750001302e+01 -2.446834796025122216e+00 -2.519923510654408449e+00
-8.964535187499998869e+01 -2.450910280479875691e+00 -2.523477440057396937e+00
-8.860296406249999279e+01 -2.452546855554916583e+00 -2.525596737718522888e+00
-8.756057624999999689e+01 -2.450420825739627606e+00 -2.525092142906472326e+00
-8.651818843750000099e+01 -2.443934418162122757e+00 -2.521404882984640938e+00
-8.547580062499999087e+01 -2.433294502686297101e+00 -2.514519262236837971e+00
-8.443341281249998076e+01 -2.418950995207432619e+00 -2.504833446743578662e+00
-8.339102499999998486e+01 -2.401064976794227590e+00 -2.492443460596575733e+00
-8.234863718749998895e+01 -2.381831540235892053e+00 -2.479470771108255089e+00
-8.130624937499999305e+01 -2.360740113919133965e+00 -2.465374481356313208e+00
-8.026386156249999715e+01 -2.333792867912641622e+00 -2.446023396917796688e+00
-7.922147374999998704e+01 -2.299143015407819401e+00 -2.419289670975280693e+00
-7.817908593749999113e+01 -2.256606130016988399e+00 -2.384807509593401598e+00
-7.713669812499999523e+01 -2.209560126727300844e+00 -2.345743141240194785e+00
-7.609431031249999933e+01 -2.161381939306178612e+00 -2.305196425787687797e+00
-7.505192249999998921e+01 -2.114499675248148414e+00 -2.265320273180635890e+00
-7.400953468749999331e+01 -2.071076866071927647e+00 -2.228048364126590464e+00
-7.296714687499999741e+01 -2.033825386846775274e+00 -2.196007656864824131e+00
-7.192475906249998729e+01 -2.003355314927051989e+00 -2.169778773588311616e+00
-7.088237124999999139e+01 -1.980043369025649813e+00 -2.149680688700182696e+00
-6.983998343749999549e+01 -1.965308655513656522e+00 -2.136960253236001694e+00
-6.879759562499999959e+01 -1.959054963359939672e+00 -2.131292804566047305e+00
-6.775520781249998947e+01 -1.961839290623406562e+00 -2.133258161836378619e+00
-6.671281999999999357e+01 -1.975477408526622902e+00 -2.145060635326056619e+00
-6.567043218749998346e+01 -1.999737556847101194e+00 -2.166747020175271654e+00
-6.462804437500000176e+01 -2.034922308195489471e+00 -2.198473660813952346e+00
-6.358565656249999165e+01 -2.081221583354446736e+00 -2.240572218373316105e+00
-6.254326874999998864e+01 -2.138427142037217177e+00 -2.293246520962074708e+00
-6.150088093749999274e+01 -2.208218721502580362e+00 -2.358854270024863364e+00
-6.045849312499999684e+01 -2.289189005461523596e+00 -2.436272040333975930e+00
-5.941610531249999383e+01 -2.377994004082153445e+00 -2.522317970663151776e+00
-5.837371749999999793e+01 -2.471572201896002241e+00 -2.613938882341393377e+00
-5.733132968749999492e+01 -2.566764215542262750e+00 -2.707957811809821980e+00
-5.628894187499999191e+01 -2.661548617619722279e+00 -2.802352870696601439e+00
-5.524655406249999601e+01 -2.753025849445024154e+00 -2.894052419542290089e+00
-5.420416625000000010e+01 -2.839426809268984275e+00 -2.980819194795837124e+00
-5.316177843749999710e+01 -2.920549762685690887e+00 -3.062203217182383863e+00
-5.211939062499999409e+01 -2.994500668709400237e+00 -3.136169568742573244e+00
-5.107700281249999819e+01 -3.060663548766586306e+00 -3.201879371441643585e+00
-5.003461499999999518e+01 -3.120645730746683277e+00 -3.260912189567763964e+00
-4.899222718749998506e+01 -3.173701360300548835e+00 -3.312344563336973913e+00
-4.794983937499999627e+01 -3.218626846540919573e+00 -3.354898874728903913e+00
-4.690745156249999326e+01 -3.256205448929339941e+00 -3.389287975835628242e+00
-4.586506374999999025e+01 -3.287870720334019836e+00 -3.417017966943075802e+00
-4.482267593749999435e+01 -3.316357109305286155e+00 -3.441141996745149090e+00
-4.378028812499999844e+01 -3.343282773103179117e+00 -3.463271402909918528e+00
-4.273790031249999544e+01 -3.368877529267165549e+00 -3.483875806062072478e+00
-4.169551249999999243e+01 -3.390784336966611079e+00 -3.500416041975386694e+00
-4.065312468749999653e+01 -3.402999668438696723e+00 -3.506662107368576642e+00
-3.961073687499999352e+01 -3.401144202152901919e+00 -3.498069898184673399e+00
-3.856834906249999761e+01 -3.387271398183494320e+00 -3.476709255681637689e+00
-3.752596124999999461e+01 -3.365756670930290628e+00 -3.447031523355829297e+00
-3.648357343749999870e+01 -3.334231645069796190e+00 -3.406774608402108662e+00
-3.544118562499999570e+01 -3.294229711863454479e+00 -3.357817106149056485e+00
-3.439879781249999979e+01 -3.257859919768502532e+00 -3.313220081729388422e+00
-3.335640999999999678e+01 -3.237555793258597436e+00 -3.286200285452892444e+00
-3.231402218750000088e+01 -3.240407333815084723e+00 -3.284510796351168160e+00
-3.127163437499999432e+01 -3.266846707641252845e+00 -3.308808267160497696e+00
-3.022924656249999842e+01 -3.316363609285823522e+00 -3.358790378390477560e+00
-2.918685874999999896e+01 -3.388881210826393264e+00 -3.434256719717938111e+00
-2.814447093749999596e+01 -3.485150935040579157e+00 -3.535749750617583675e+00
-2.710208312500000005e+01 -3.609875583176699099e+00 -3.668117682990374995e+00
-2.605969531249999704e+01 -3.767421400773547813e+00 -3.835721111974531361e+00
-2.501730749999999759e+01 -3.958955017870311455e+00 -4.039870659528491004e+00
-2.397491968749999813e+01 -4.196366685213680725e+00 -4.293238168230007368e+00
-2.293253187499999513e+01 -4.488009459235858145e+00 -4.604938483490165879e+00
-2.189014406249999922e+01 -4.838236173512862059e+00 -4.979908921378396691e+00
-2.084775624999999621e+01 -5.248295064875166283e+00 -5.419336607083171664e+00
-1.980536843749999676e+01 -5.685220190602305657e+00 -5.887965060494966707e+00
-1.876298062499999730e+01 -6.095576140009036692e+00 -6.328762148738692694e+00
-1.772059281249999785e+01 -6.445197490932551787e+00 -6.705195048999797791e+00
-1.667820499999999839e+01 -6.711911058378377426e+00 -6.993635051820390913e+00
-1.563581718749999716e+01 -6.880177469772271515e+00 -7.177592586591076795e+00
-1.459342937499999948e+01 -6.948904097602154550e+00 -7.256040273213359981e+00
-1.355104156250000003e+01 -6.917928965806728669e+00 -7.229065511329492821e+00
-1.250865374999999879e+01 -6.788972320181698272e+00 -7.098531725797595726e+00
-1.146626593749999756e+01 -6.568185182284355328e+00 -6.871120222271787092e+00
-1.042387812499999811e+01 -6.263029523577989366e+00 -6.554639164629704418e+00
-9.381490312499998652e+00 -5.880191686453943412e+00 -6.156059549747273429e+00
-8.339102499999999196e+00 -5.426657210258598596e+00 -5.682786809582430543e+00
-7.296714687499999741e+00 -4.907773772510279464e+00 -5.140479829405423473e+00
-6.254326874999999397e+00 -4.329859593290051656e+00 -4.535920060593186420e+00
-5.211939062499999054e+00 -3.700473898811049711e+00 -3.877118965726987998e+00
-4.169551249999999598e+00 -3.027101156498835710e+00 -3.171976299990536319e+00
-3.127163437499999699e+00 -2.318500229815117830e+00 -2.429652320618207018e+00
-2.084775624999999799e+00 -1.580567611050652133e+00 -1.656395411169629295e+00
-1.042387812499999900e+00 -8.209687025872980382e-01 -8.603876566555821448e-01
0.000000000000000000e+00 -4.922588816561890290e-02 -5.159828160832313076e-02
1.042387812499999900e+00 7.231603707598603936e-01 7.578684633644244828e-01
2.084775624999999799e+00 1.484480077851972002e+00 1.555685852091160060e+00
3.127163437499999699e+00 2.225156331498696183e+00 2.331824634990161460e+00
4.169551249999999598e+00 2.937275076464640033e+00 3.077857084956294287e+00
5.211939062499999054e+00 3.614964013868924742e+00 3.787544139899575946e+00
6.254326874999999397e+00 4.249609414769326854e+00 4.451878799902752704e+00
7.296714687499999741e+00 4.833555742956676227e+00 5.062787335719966642e+00
8.339102499999999196e+00 5.359195659993728711e+00 5.612211638904135214e+00
9.381490312499998652e+00 5.820103336270333827e+00 6.093257734705764150e+00
1.042387812499999811e+01 6.210864536471131458e+00 6.500187073197720267e+00
1.146626593749999756e+01 6.524524010952706732e+00 6.825634612178217431e+00
1.250865374999999879e+01 6.754411221451123382e+00 7.062624404926787669e+00
1.355104156250000003e+01 6.892918236467806992e+00 7.203217592481728104e+00
1.459342937499999948e+01 6.933696639255402694e+00 7.240526129262812915e+00
1.563581718749999716e+01 6.874581735098582946e+00 7.172216702159304624e+00
1.667820499999999839e+01 6.715783555458816778e+00 6.998265044960054304e+00
1.772059281249999785e+01 6.457850371631375985e+00 6.719097772304866822e+00
1.876298062499999730e+01 6.115089842404556997e+00 6.349902146597827368e+00
1.980536843749999676e+01 5.709625666074017225e+00 5.914233945876096854e+00
2.084775624999999621e+01 5.274017173210571841e+00 5.446915468228421986e+00
2.189014406249999922e+01 4.861499018683334228e+00 5.004777387269864874e+00
2.293253187499999513e+01 4.507747849477539148e+00 4.625941895424519501e+00
2.397491968749999813e+01 4.213206885004640689e+00 4.311051738856110482e+00
2.501730749999999759e+01 3.973143518080615166e+00 4.054788514739181338e+00
2.605969531249999704e+01 3.780145020762907482e+00 3.849015381727068696e+00
2.710208312500000005e+01 3.621675369118664722e+00 3.680375955770641472e+00
2.814447093749999596e+01 3.496217094605817977e+00 3.547168740226120498e+00
2.918685874999999896e+01 3.399804154220316565e+00 3.445450966532922266e+00
3.022924656249999842e+01 3.327268868861918527e+00 3.369896943107316467e+00
3.127163437499999432e+01 3.277792174566562355e+00 3.319871261330857415e+00
3.231402218750000088e+01 3.251227729336592542e+00 3.295381086852027241e+00
3.335640999999999678e+01 3.247937859581186526e+00 3.296568362129522978e+00
3.439879781249999979e+01 3.267697815849946341e+00 3.323000607162085007e+00
3.544118562499999570e+01 3.303594890717559629e+00 3.367099991626044897e+00
3.648357343749999870e+01 3.343163049069618253e+00 3.415607569828968515e+00
3.752596124999999461e+01 3.374359625765493309e+00 3.455534557539986285e+00
3.856834906249999761e+01 3.395509803321976605e+00 3.484858698611142724e+00
3.961073687499999352e+01 3.409321309028604752e+00 3.506182252912031228e+00
4.065312468749999653e+01 3.411551270782400280e+00 3.515179221372517038e+00
4.169551249999999243e+01 3.399692255126982143e+00 3.509317668253208122e+00
4.273790031249999544e+01 3.377838199840685451e+00 3.492849610250718495e+00
4.378028812499999844e+01 3.351992033558375716e+00 3.471999470676550459e+00
4.482267593749999435e+01 3.324863948077699138e+00 3.449674719645358323e+00
4.586506374999999025e+01 3.296242778758763592e+00 3.425438471147201014e+00
4.690745156249999326e+01 3.264544861725336311e+00 3.397701014557919841e+00
4.794983937499999627e+01 3.227201614517806849e+00 3.363592855552462790e+00
4.899222718749998506e+01 3.182580456561746374e+00 3.321387350119945570e+00
5.003461499999999518e+01 3.129776044482142083e+00 3.270244165148299409e+00
5.107700281249999819e+01 3.070016025690730732e+00 3.211463488939804822e+00
5.211939062499999409e+01 3.004103292642448242e+00 3.146028260902670404e+00
5.316177843749999710e+01 2.930475130345642665e+00 3.072398385233326312e+00
5.420416625000000010e+01 2.849597347536425129e+00 2.991263971137815947e+00
5.524655406249999601e+01 2.763357466032905663e+00 2.904650443950619554e+00
5.628894187499999191e+01 2.672042464622720104e+00 2.813076865093865564e+00
5.733132968749999492e+01 2.577175678409273196e+00 2.718536812814392079e+00
5.837371749999999793e+01 2.481724184335107886e+00 2.624190556881439651e+00
5.941610531249999383e+01 2.387725030556616446e+00 2.532082016765288213e+00
6.045849312499999684e+01 2.298306702763682541e+00 2.445352763114699179e+00
6.150088093749999274e+01 2.216482055598692824e+00 2.367021447664629186e+00
6.254326874999998864e+01 2.145661844647847261e+00 2.300334979102067301e+00
6.358565656249999165e+01 2.087465811251500103e+00 2.246660822791335832e+00
6.462804437500000176e+01 2.040260058680543942e+00 2.203683495901937128e+00
6.567043218749998346e+01 2.004136536270487490e+00 2.171073080775267616e+00
6.671281999999999357e+01 1.978985590174456854e+00 2.148541891477380616e+00
6.775520781249998947e+01 1.964426685071255507e+00 2.135864711600511612e+00
6.879759562499999959e+01 1.960765059334190541e+00 2.133100751599758649e+00
6.983998343749999549e+01 1.966261118764350391e+00 2.138100938894166081e+00
7.088237124999999139e+01 1.980256582623874051e+00 2.150170388986588854e+00
7.192475906249998729e+01 2.002845516161593231e+00 2.169614307258356689e+00
7.296714687499999741e+01 2.032709828781494643e+00 2.195297958616734935e+00
7.400953468749999331e+01 2.069312822532173524e+00 2.226748478845567369e+00
7.505192249999998921e+01 2.112280524927606429e+00 2.263625063943364601e+00
7.609431031249999933e+01 2.158885779722597764e+00 2.303271950261891465e+00
7.713669812499999523e+01 2.206931225466058688e+00 2.343712969475887142e+00
7.817908593749999113e+01 2.254074029616036423e+00 2.382886552491661369e+00
7.922147374999998704e+01 2.296974889485553284e+00 2.417720607774735520e+00
8.026386156249999715e+01 2.332162168291986415e+00 2.444977750906659253e+00
8.130624937499999305e+01 2.359533593989628475e+00 2.464712842599820153e+00
8.234863718749998895e+01 2.380832685568317508e+00 2.478964951766934099e+00
8.339102499999998486e+01 2.400076246820300074e+00 2.491889863451128839e+00
8.443341281249998076e+01 2.418062051531703283e+00 2.504320022074954633e+00
8.547580062499999087e+01 2.432623061165321676e+00 2.514156284464355906e+00
8.651818843750000099e+01 2.443476626503799043e+00 2.521189919037872595e+00
8.756057624999999689e+01 2.450216369245890036e+00 2.525049096447667285e+00
8.860296406249999279e+01 2.452604769432125131e+00 2.525730143832245922e+00
8.964535187499998869e+01 2.451138327469722267e+00 2.523701023697768608e+00
9.068773968750001302e+01 2.447170261007250769e+00 2.520179876405066022e+00
9.173012749999998050e+01 2.441765695615734089e+00 2.516289394143959690e+00
9.277251531249999061e+01 2.435328987952438684e+00 2.512329893820432147e+00
9.381490312499998652e+01 2.427466755059659143e+00 2.507749710771144169e+00
9.485729093749999663e+01 2.418458457654626859e+00 2.502530130129486441e+00
9.589967874999999253e+01 2.409782763737201794e+00 2.497986218660680713e+00
9.694206656250000265e+01 2.402011692593985615e+00 2.494893995180774038e+00
9.798445437499997013e+01 2.397313731052937769e+00 2.495615183033347506e+00
9.902684218749999445e+01 2.396711543015877854e+00 2.500990676489822206e+00
1.000692299999999904e+02 2.399382790007861033e+00 2.509655428176999159e+00
1.011116178124999863e+02 2.404805933240084403e+00 2.520764368471366978e+00
1.021540056249999964e+02 2.411787750672415243e+00 2.532955063099358028e+00
1.031963934375000065e+02 2.419003208061993870e+00 2.544874906811190662e+00
1.042387812499999882e+02 2.427032973708661334e+00 2.557074074361154636e+00
1.052811690624999841e+02 2.434407912177039890e+00 2.567987440926691622e+00
1.063235568749999942e+02 2.439427803282550933e+00 2.575874883794764703e+00
1.073659446874999901e+02 2.442497632308482380e+00 2.581179888805769096e+00
1.084083325000000002e+02 2.443889271198202984e+00 2.584359803833899516e+00
1.094507203124999961e+02 2.445072375164994760e+00 2.587037813894608185e+00
1.104931081249999920e+02 2.446331057316792901e+00 2.589705953531395988e+00
1.115354959374999879e+02 2.449720764752702173e+00 2.594632387334214751e+00
1.125778837499999838e+02 2.454846414203007754e+00 2.601571072874589774e+00
1.136202715624999797e+02 2.461538285738697152e+00 2.610508967853160556e+00
1.146626593749999898e+02 2.470291948471847743e+00 2.621814960347150336e+00
1.157050471874999857e+02 2.481325380635613698e+00 2.635603132579922736e+00
1.167474349999999959e+02 2.493762636513787712e+00 2.650926904834657982e+00
1.177898228124999918e+02 2.507769773324590723e+00 2.667924729770017933e+00
1.188322106249999877e+02 2.524158886062942919e+00 2.687324803160890507e+00
1.198745984374999694e+02 2.544352909035608956e+00 2.710316885680653431e+00
1.209169862499999937e+02 2.571145830438218205e+00 2.739588625704806546e+00
1.219593740624999896e+02 2.605804821093794743e+00 2.776366586654289037e+00
1.230017618749999855e+02 2.647633926073895694e+00 2.819908502087982161e+00
1.240441496874999814e+02 2.696488344296017026e+00 2.869981943696553905e+00
1.250865374999999773e+02 2.750370652816951811e+00 2.924521785936732066e+00
1.261289253125000158e+02 2.805702326362458088e+00 2.980090339374894093e+00
1.271713131249999833e+02 2.861328681189594825e+00 3.035697069233747047e+00
1.282137009374999934e+02 2.917773256997458819e+00 3.091702397212397369e+00
1.292560887500000035e+02 2.973492286699221054e+00 3.146598357264935419e+00
1.302984765624999852e+02 3.025211406849405815e+00 3.196958113292655668e+00
1.313408643749999669e+02 3.070691017798646616e+00 3.240370078435962142e+00
1.323832521875000054e+02 3.107235920360183812e+00 3.274121317112433704e+00
1.334256399999999871e+02 3.134420052413899427e+00 3.297834855478305016e+00
1.344680278124999973e+02 3.154861187944010492e+00 3.314026241246388782e+00
1.355104156249999789e+02 3.169152497720667760e+00 3.323289078313536482e+00
1.365528034374999891e+02 3.176817733263432419e+00 3.325439974409496013e+00
1.375951912499999992e+02 3.180339840053211020e+00 3.323480831916422851e+00
[truncated: 365,026 more chars]
