# Supplementary material for: Multipolar electric and magnetic contributions to sum-frequency generation spectra reveal biaxial interfacial water structure
Source: Nat Commun. 2026 May 13;17:4333. doi: 10.1038/s41467-026-72345-4 (PMC13172427; doi:10.1038/s41467-026-72345-4)
Supplement: Supplementary file 3 — Source data [file 41467_2026_72345_MOESM3_ESM.zip › SourceData/SuppFig7(f).txt]

# z, f, szzz_half_box
0.000000000000000000e+00 3.003119287812499806e+03 -4.828649216340060585e-02
5.000000000000000000e-01 3.003119287812499806e+03 -6.259111106150290482e-02
1.000000000000000000e+00 3.003119287812499806e+03 -2.367531516681341611e-02
1.500000000000000000e+00 3.003119287812499806e+03 1.534810407049159737e-03
2.000000000000000000e+00 3.003119287812499806e+03 1.288309807974181813e-02
2.500000000000000000e+00 3.003119287812499806e+03 3.212735598839693528e-03
3.000000000000000000e+00 3.003119287812499806e+03 -9.561899667133310840e-03
3.500000000000000000e+00 3.003119287812499806e+03 -1.521601948914050838e-02
4.000000000000000000e+00 3.003119287812499806e+03 1.264686094976338014e-02
4.500000000000000000e+00 3.003119287812499806e+03 -3.194830493635222174e-03
5.000000000000000000e+00 3.003119287812499806e+03 -1.718673444774108244e-02
5.500000000000000000e+00 3.003119287812499806e+03 8.350809709558464772e-03
6.000000000000000000e+00 3.003119287812499806e+03 -3.310737163682394429e-02
6.500000000000000000e+00 3.003119287812499806e+03 2.041899539820208730e-03
7.000000000000000000e+00 3.003119287812499806e+03 -1.388858086685507273e-03
7.500000000000000000e+00 3.003119287812499806e+03 7.772799448293785281e-03
8.000000000000000000e+00 3.003119287812499806e+03 1.040162281550289884e-02
8.500000000000000000e+00 3.003119287812499806e+03 1.517790184293460248e-03
9.000000000000000000e+00 3.003119287812499806e+03 2.072034370093530850e-03
9.500000000000000000e+00 3.003119287812499806e+03 -1.705084668806499532e-02
1.000000000000000000e+01 3.003119287812499806e+03 -2.372410657830703595e-02
1.050000000000000000e+01 3.003119287812499806e+03 -2.386481342143653012e-02
1.100000000000000000e+01 3.003119287812499806e+03 -5.464704725790086454e-02
1.150000000000000000e+01 3.003119287812499806e+03 -3.360209462254593049e-02
1.200000000000000000e+01 3.003119287812499806e+03 -6.185809609256125163e-02
1.250000000000000000e+01 3.003119287812499806e+03 -7.327960612024736475e-02
1.300000000000000000e+01 3.003119287812499806e+03 -3.194562103814999748e-02
1.350000000000000000e+01 3.003119287812499806e+03 -2.735064969783953387e-02
1.400000000000000000e+01 3.003119287812499806e+03 -2.573207926771455684e-02
1.450000000000000000e+01 3.003119287812499806e+03 -1.034348399088827128e-02
1.500000000000000000e+01 3.003119287812499806e+03 -9.653181603029774380e-04
1.550000000000000000e+01 3.003119287812499806e+03 -2.674098136796463233e-03
1.600000000000000000e+01 3.003119287812499806e+03 -6.158762406323117214e-04
1.650000000000000000e+01 3.003119287812499806e+03 -6.148098071532608023e-04
1.700000000000000000e+01 3.003119287812499806e+03 1.918693566878464432e-04
1.750000000000000000e+01 3.003119287812499806e+03 -1.395666552422372166e-04
1.800000000000000000e+01 3.003119287812499806e+03 1.044044869651376053e-04
1.850000000000000000e+01 3.003119287812499806e+03 6.919632789235762339e-06
1.900000000000000000e+01 3.003119287812499806e+03 -4.981604071165602319e-05
1.950000000000000000e+01 3.003119287812499806e+03 2.630885571489040853e-05
0.000000000000000000e+00 3.004161675624999134e+03 -5.003811571627857224e-02
5.000000000000000000e-01 3.004161675624999134e+03 -6.090287170950896972e-02
1.000000000000000000e+00 3.004161675624999134e+03 -2.496486071578435731e-02
1.500000000000000000e+00 3.004161675624999134e+03 5.901351294773795426e-04
2.000000000000000000e+00 3.004161675624999134e+03 1.361540348446688316e-02
2.500000000000000000e+00 3.004161675624999134e+03 3.481911988944509911e-03
3.000000000000000000e+00 3.004161675624999134e+03 -9.375551679443702019e-03
3.500000000000000000e+00 3.004161675624999134e+03 -1.595011345168371314e-02
4.000000000000000000e+00 3.004161675624999134e+03 1.407320718205381377e-02
4.500000000000000000e+00 3.004161675624999134e+03 -4.380011743344593839e-03
5.000000000000000000e+00 3.004161675624999134e+03 -1.667084983426945707e-02
5.500000000000000000e+00 3.004161675624999134e+03 8.505376645784202411e-03
6.000000000000000000e+00 3.004161675624999134e+03 -3.347766339507643463e-02
6.500000000000000000e+00 3.004161675624999134e+03 1.610044110437122483e-03
7.000000000000000000e+00 3.004161675624999134e+03 -1.021960655942096789e-03
7.500000000000000000e+00 3.004161675624999134e+03 6.516549909261209680e-03
8.000000000000000000e+00 3.004161675624999134e+03 1.006450092569277123e-02
8.500000000000000000e+00 3.004161675624999134e+03 6.736117357650365286e-04
9.000000000000000000e+00 3.004161675624999134e+03 6.057120942396965191e-03
9.500000000000000000e+00 3.004161675624999134e+03 -1.845939744499361726e-02
1.000000000000000000e+01 3.004161675624999134e+03 -2.298545281882570512e-02
1.050000000000000000e+01 3.004161675624999134e+03 -2.510828929566955720e-02
1.100000000000000000e+01 3.004161675624999134e+03 -5.529283995431319432e-02
1.150000000000000000e+01 3.004161675624999134e+03 -3.250607087207644380e-02
1.200000000000000000e+01 3.004161675624999134e+03 -6.149367844666183552e-02
1.250000000000000000e+01 3.004161675624999134e+03 -7.314272838203557392e-02
1.300000000000000000e+01 3.004161675624999134e+03 -3.263305593834825435e-02
1.350000000000000000e+01 3.004161675624999134e+03 -2.743545921111314664e-02
1.400000000000000000e+01 3.004161675624999134e+03 -2.620532354458732227e-02
1.450000000000000000e+01 3.004161675624999134e+03 -1.040010820933481503e-02
1.500000000000000000e+01 3.004161675624999134e+03 -8.238779905639214557e-04
1.550000000000000000e+01 3.004161675624999134e+03 -2.709196788363150456e-03
1.600000000000000000e+01 3.004161675624999134e+03 -6.381536271225954175e-04
1.650000000000000000e+01 3.004161675624999134e+03 -5.801134788866580240e-04
1.700000000000000000e+01 3.004161675624999134e+03 2.071674131514999269e-04
1.750000000000000000e+01 3.004161675624999134e+03 -1.295602443777174161e-04
1.800000000000000000e+01 3.004161675624999134e+03 1.057049164467378636e-04
1.850000000000000000e+01 3.004161675624999134e+03 2.625345402301562612e-06
1.900000000000000000e+01 3.004161675624999134e+03 -5.078333683303809672e-05
1.950000000000000000e+01 3.004161675624999134e+03 2.880065854047834934e-05
0.000000000000000000e+00 3.005204063437499826e+03 -5.173875505758689097e-02
5.000000000000000000e-01 3.005204063437499826e+03 -5.922114487073304456e-02
1.000000000000000000e+00 3.005204063437499826e+03 -2.622792240716971188e-02
1.500000000000000000e+00 3.005204063437499826e+03 -2.901390002625033114e-04
2.000000000000000000e+00 3.005204063437499826e+03 1.429435755725919945e-02
2.500000000000000000e+00 3.005204063437499826e+03 3.393963272924111971e-03
3.000000000000000000e+00 3.005204063437499826e+03 -8.926605007355831872e-03
3.500000000000000000e+00 3.005204063437499826e+03 -1.655328840518903791e-02
4.000000000000000000e+00 3.005204063437499826e+03 1.549369266311389180e-02
4.500000000000000000e+00 3.005204063437499826e+03 -5.738772878420405482e-03
5.000000000000000000e+00 3.005204063437499826e+03 -1.595962438625641786e-02
5.500000000000000000e+00 3.005204063437499826e+03 8.562504470941780660e-03
6.000000000000000000e+00 3.005204063437499826e+03 -3.353004156681924780e-02
6.500000000000000000e+00 3.005204063437499826e+03 1.083381089284471974e-03
7.000000000000000000e+00 3.005204063437499826e+03 -6.239751114097554733e-04
7.500000000000000000e+00 3.005204063437499826e+03 4.951575818283508387e-03
8.000000000000000000e+00 3.005204063437499826e+03 9.936697496075964572e-03
8.500000000000000000e+00 3.005204063437499826e+03 -4.130681547257715794e-04
9.000000000000000000e+00 3.005204063437499826e+03 1.006688523543382112e-02
9.500000000000000000e+00 3.005204063437499826e+03 -1.979315104872893943e-02
1.000000000000000000e+01 3.005204063437499826e+03 -2.219089102855916623e-02
1.050000000000000000e+01 3.005204063437499826e+03 -2.646258897592811132e-02
1.100000000000000000e+01 3.005204063437499826e+03 -5.550931352008255798e-02
1.150000000000000000e+01 3.005204063437499826e+03 -3.146011979374330886e-02
1.200000000000000000e+01 3.005204063437499826e+03 -6.138841767756459539e-02
1.250000000000000000e+01 3.005204063437499826e+03 -7.271393928237869508e-02
1.300000000000000000e+01 3.005204063437499826e+03 -3.345581839762694354e-02
1.350000000000000000e+01 3.005204063437499826e+03 -2.758109952681518304e-02
1.400000000000000000e+01 3.005204063437499826e+03 -2.662521079487299019e-02
1.450000000000000000e+01 3.005204063437499826e+03 -1.043799887682083510e-02
1.500000000000000000e+01 3.005204063437499826e+03 -7.938734257244674589e-04
1.550000000000000000e+01 3.005204063437499826e+03 -2.748954926022244196e-03
1.600000000000000000e+01 3.005204063437499826e+03 -6.681243123961014751e-04
1.650000000000000000e+01 3.005204063437499826e+03 -5.366849447792327666e-04
1.700000000000000000e+01 3.005204063437499826e+03 2.243667000577976873e-04
1.750000000000000000e+01 3.005204063437499826e+03 -1.181868064069518443e-04
1.800000000000000000e+01 3.005204063437499826e+03 1.055863283735730858e-04
1.850000000000000000e+01 3.005204063437499826e+03 -1.883257057747427810e-06
1.900000000000000000e+01 3.005204063437499826e+03 -5.141038130950565559e-05
1.950000000000000000e+01 3.005204063437499826e+03 3.101566366525707535e-05
0.000000000000000000e+00 3.006246451249999609e+03 -5.338033603565658231e-02
5.000000000000000000e-01 3.006246451249999609e+03 -5.758272946825307437e-02
1.000000000000000000e+00 3.006246451249999609e+03 -2.736606773816087357e-02
1.500000000000000000e+00 3.006246451249999609e+03 -1.072129133101467789e-03
2.000000000000000000e+00 3.006246451249999609e+03 1.485036788020650637e-02
2.500000000000000000e+00 3.006246451249999609e+03 3.033203336247382309e-03
3.000000000000000000e+00 3.006246451249999609e+03 -8.264961125614114085e-03
3.500000000000000000e+00 3.006246451249999609e+03 -1.696805746750450553e-02
4.000000000000000000e+00 3.006246451249999609e+03 1.680976004176871694e-02
4.500000000000000000e+00 3.006246451249999609e+03 -7.201757604761609317e-03
5.000000000000000000e+00 3.006246451249999609e+03 -1.507463116931757885e-02
5.500000000000000000e+00 3.006246451249999609e+03 8.546428369390514715e-03
6.000000000000000000e+00 3.006246451249999609e+03 -3.332789741359255820e-02
6.500000000000000000e+00 3.006246451249999609e+03 5.450921470070898287e-04
7.000000000000000000e+00 3.006246451249999609e+03 -2.298890475585650445e-04
7.500000000000000000e+00 3.006246451249999609e+03 3.143997798646925874e-03
8.000000000000000000e+00 3.006246451249999609e+03 1.002273374288914498e-02
8.500000000000000000e+00 3.006246451249999609e+03 -1.788147874277305196e-03
9.000000000000000000e+00 3.006246451249999609e+03 1.402651996500373956e-02
9.500000000000000000e+00 3.006246451249999609e+03 -2.095932297877362016e-02
1.000000000000000000e+01 3.006246451249999609e+03 -2.145877459328317943e-02
1.050000000000000000e+01 3.006246451249999609e+03 -2.785213343191210444e-02
1.100000000000000000e+01 3.006246451249999609e+03 -5.528455528101569594e-02
1.150000000000000000e+01 3.006246451249999609e+03 -3.048260577598073048e-02
1.200000000000000000e+01 3.006246451249999609e+03 -6.156643487291900418e-02
1.250000000000000000e+01 3.006246451249999609e+03 -7.205245977723431783e-02
1.300000000000000000e+01 3.006246451249999609e+03 -3.435436511393596959e-02
1.350000000000000000e+01 3.006246451249999609e+03 -2.777979695348267025e-02
1.400000000000000000e+01 3.006246451249999609e+03 -2.699992640182796375e-02
1.450000000000000000e+01 3.006246451249999609e+03 -1.047713716365736118e-02
1.500000000000000000e+01 3.006246451249999609e+03 -8.765014319006251978e-04
1.550000000000000000e+01 3.006246451249999609e+03 -2.796672055498636549e-03
1.600000000000000000e+01 3.006246451249999609e+03 -6.976092504835163834e-04
1.650000000000000000e+01 3.006246451249999609e+03 -4.876246375282951078e-04
1.700000000000000000e+01 3.006246451249999609e+03 2.448831722257638626e-04
1.750000000000000000e+01 3.006246451249999609e+03 -1.059062049050490224e-04
1.800000000000000000e+01 3.006246451249999609e+03 1.041763696086822020e-04
1.850000000000000000e+01 3.006246451249999609e+03 -6.585426302622598433e-06
1.900000000000000000e+01 3.006246451249999609e+03 -5.147859095068041646e-05
1.950000000000000000e+01 3.006246451249999609e+03 3.282613558633162523e-05
0.000000000000000000e+00 3.007288839062499846e+03 -5.491419181281741169e-02
5.000000000000000000e-01 3.007288839062499846e+03 -5.604968612989702503e-02
1.000000000000000000e+00 3.007288839062499846e+03 -2.835665452830995678e-02
1.500000000000000000e+00 3.007288839062499846e+03 -1.755893061476555090e-03
2.000000000000000000e+00 3.007288839062499846e+03 1.523681098111814500e-02
2.500000000000000000e+00 3.007288839062499846e+03 2.493767740022334242e-03
3.000000000000000000e+00 3.007288839062499846e+03 -7.419367219174322417e-03
3.500000000000000000e+00 3.007288839062499846e+03 -1.723494197205648754e-02
4.000000000000000000e+00 3.007288839062499846e+03 1.800252059417022793e-02
4.500000000000000000e+00 3.007288839062499846e+03 -8.715371941035865086e-03
5.000000000000000000e+00 3.007288839062499846e+03 -1.403850349020154334e-02
5.500000000000000000e+00 3.007288839062499846e+03 8.467437268870206882e-03
6.000000000000000000e+00 3.007288839062499846e+03 -3.291730892938976583e-02
6.500000000000000000e+00 3.007288839062499846e+03 7.467108491758826447e-05
7.000000000000000000e+00 3.007288839062499846e+03 1.665659197420684778e-04
7.500000000000000000e+00 3.007288839062499846e+03 1.172875900191101004e-03
8.000000000000000000e+00 3.007288839062499846e+03 1.034271847833367203e-02
8.500000000000000000e+00 3.007288839062499846e+03 -3.483351819747908425e-03
9.000000000000000000e+00 3.007288839062499846e+03 1.789056024933987840e-02
9.500000000000000000e+00 3.007288839062499846e+03 -2.195402293543644717e-02
1.000000000000000000e+01 3.007288839062499846e+03 -2.087583239971899096e-02
1.050000000000000000e+01 3.007288839062499846e+03 -2.921560971275544843e-02
1.100000000000000000e+01 3.007288839062499846e+03 -5.462994574782889523e-02
1.150000000000000000e+01 3.007288839062499846e+03 -2.960936724181616880e-02
1.200000000000000000e+01 3.007288839062499846e+03 -6.203023901353369590e-02
1.250000000000000000e+01 3.007288839062499846e+03 -7.122878914052575838e-02
1.300000000000000000e+01 3.007288839062499846e+03 -3.529559555942906462e-02
1.350000000000000000e+01 3.007288839062499846e+03 -2.804352530390662873e-02
1.400000000000000000e+01 3.007288839062499846e+03 -2.733596516847523403e-02
1.450000000000000000e+01 3.007288839062499846e+03 -1.052280963802663949e-02
1.500000000000000000e+01 3.007288839062499846e+03 -1.069201029007844613e-03
1.550000000000000000e+01 3.007288839062499846e+03 -2.857235489379942456e-03
1.600000000000000000e+01 3.007288839062499846e+03 -7.236861126835198192e-04
1.650000000000000000e+01 3.007288839062499846e+03 -4.362407024767116855e-04
1.700000000000000000e+01 3.007288839062499846e+03 2.699229731764953033e-04
1.750000000000000000e+01 3.007288839062499846e+03 -9.327497100589816610e-05
1.800000000000000000e+01 3.007288839062499846e+03 1.017293159956563598e-04
1.850000000000000000e+01 3.007288839062499846e+03 -1.135224937182513627e-05
1.900000000000000000e+01 3.007288839062499846e+03 -5.096580699667134176e-05
1.950000000000000000e+01 3.007288839062499846e+03 3.437320769299612026e-05
0.000000000000000000e+00 3.008331226874999629e+03 -5.627621155909301454e-02
5.000000000000000000e-01 3.008331226874999629e+03 -5.476040162145708046e-02
1.000000000000000000e+00 3.008331226874999629e+03 -2.914971971485819449e-02
1.500000000000000000e+00 3.008331226874999629e+03 -2.424282242805350304e-03
2.000000000000000000e+00 3.008331226874999629e+03 1.545283117313009207e-02
2.500000000000000000e+00 3.008331226874999629e+03 1.857118651074075345e-03
3.000000000000000000e+00 3.008331226874999629e+03 -6.403736615638236720e-03
3.500000000000000000e+00 3.008331226874999629e+03 -1.741133148303194295e-02
4.000000000000000000e+00 3.008331226874999629e+03 1.902461787059818443e-02
4.500000000000000000e+00 3.008331226874999629e+03 -1.022519247636043821e-02
5.000000000000000000e+00 3.008331226874999629e+03 -1.287948588143583879e-02
5.500000000000000000e+00 3.008331226874999629e+03 8.343298565741032874e-03
6.000000000000000000e+00 3.008331226874999629e+03 -3.232821340044950836e-02
6.500000000000000000e+00 3.008331226874999629e+03 -3.113271864289256512e-04
7.000000000000000000e+00 3.008331226874999629e+03 6.518031511983066488e-04
7.500000000000000000e+00 3.008331226874999629e+03 -9.343790344289898712e-04
8.000000000000000000e+00 3.008331226874999629e+03 1.086752925068493365e-02
8.500000000000000000e+00 3.008331226874999629e+03 -5.462745680064874827e-03
9.000000000000000000e+00 3.008331226874999629e+03 2.158197995710732162e-02
9.500000000000000000e+00 3.008331226874999629e+03 -2.275771249023584089e-02
1.000000000000000000e+01 3.008331226874999629e+03 -2.048949613775485554e-02
1.050000000000000000e+01 3.008331226874999629e+03 -3.050275571191198715e-02
1.100000000000000000e+01 3.008331226874999629e+03 -5.360804910549352847e-02
1.150000000000000000e+01 3.008331226874999629e+03 -2.886768614632696101e-02
1.200000000000000000e+01 3.008331226874999629e+03 -6.277034956013559375e-02
1.250000000000000000e+01 3.008331226874999629e+03 -7.026488572837603919e-02
1.300000000000000000e+01 3.008331226874999629e+03 -3.626987786161847693e-02
1.350000000000000000e+01 3.008331226874999629e+03 -2.836976535456614545e-02
1.400000000000000000e+01 3.008331226874999629e+03 -2.762301869584637623e-02
1.450000000000000000e+01 3.008331226874999629e+03 -1.059020459853507630e-02
1.500000000000000000e+01 3.008331226874999629e+03 -1.366421625731803003e-03
1.550000000000000000e+01 3.008331226874999629e+03 -2.923605202444864819e-03
1.600000000000000000e+01 3.008331226874999629e+03 -7.458152335465687358e-04
1.650000000000000000e+01 3.008331226874999629e+03 -3.858527715088915541e-04
1.700000000000000000e+01 3.008331226874999629e+03 2.991029114288725160e-04
1.750000000000000000e+01 3.008331226874999629e+03 -8.115819480273184531e-05
1.800000000000000000e+01 3.008331226874999629e+03 9.865230273760720316e-05
1.850000000000000000e+01 3.008331226874999629e+03 -1.611574070869786578e-05
1.900000000000000000e+01 3.008331226874999629e+03 -4.983983239353220285e-05
1.950000000000000000e+01 3.008331226874999629e+03 3.577407755083856719e-05
0.000000000000000000e+00 3.009373614687500321e+03 -5.743147369127687279e-02
5.000000000000000000e-01 3.009373614687500321e+03 -5.382757304145868726e-02
1.000000000000000000e+00 3.009373614687500321e+03 -2.968833079488746376e-02
1.500000000000000000e+00 3.009373614687500321e+03 -3.156855772430309896e-03
2.000000000000000000e+00 3.009373614687500321e+03 1.555671099927376233e-02
2.500000000000000000e+00 3.009373614687500321e+03 1.169523435635010924e-03
3.000000000000000000e+00 3.009373614687500321e+03 -5.288296566553016796e-03
3.500000000000000000e+00 3.009373614687500321e+03 -1.745564401343467631e-02
4.000000000000000000e+00 3.009373614687500321e+03 1.977525048494460647e-02
4.500000000000000000e+00 3.009373614687500321e+03 -1.164691219992939307e-02
5.000000000000000000e+00 3.009373614687500321e+03 -1.162941970280430802e-02
5.500000000000000000e+00 3.009373614687500321e+03 8.174538453697232851e-03
6.000000000000000000e+00 3.009373614687500321e+03 -3.156109235383649375e-02
6.500000000000000000e+00 3.009373614687500321e+03 -6.209494314558710107e-04
7.000000000000000000e+00 3.009373614687500321e+03 1.309009921526849054e-03
7.500000000000000000e+00 3.009373614687500321e+03 -3.186977885616328228e-03
8.000000000000000000e+00 3.009373614687500321e+03 1.157840891888693192e-02
8.500000000000000000e+00 3.009373614687500321e+03 -7.704374961260123528e-03
9.000000000000000000e+00 3.009373614687500321e+03 2.505481778857322067e-02
9.500000000000000000e+00 3.009373614687500321e+03 -2.335284989927344582e-02
1.000000000000000000e+01 3.009373614687500321e+03 -2.031279168878580982e-02
1.050000000000000000e+01 3.009373614687500321e+03 -3.165804512051355324e-02
1.100000000000000000e+01 3.009373614687500321e+03 -5.238846846376442323e-02
1.150000000000000000e+01 3.009373614687500321e+03 -2.821741484388637020e-02
1.200000000000000000e+01 3.009373614687500321e+03 -6.377516044748825219e-02
1.250000000000000000e+01 3.009373614687500321e+03 -6.915350579521135910e-02
1.300000000000000000e+01 3.009373614687500321e+03 -3.727079280345898388e-02
1.350000000000000000e+01 3.009373614687500321e+03 -2.875404047880360248e-02
1.400000000000000000e+01 3.009373614687500321e+03 -2.784834030098656474e-02
1.450000000000000000e+01 3.009373614687500321e+03 -1.068587691655818739e-02
1.500000000000000000e+01 3.009373614687500321e+03 -1.748669011423047842e-03
1.550000000000000000e+01 3.009373614687500321e+03 -2.996108800587709339e-03
1.600000000000000000e+01 3.009373614687500321e+03 -7.615671155889192903e-04
1.650000000000000000e+01 3.009373614687500321e+03 -3.410617593310915816e-04
1.700000000000000000e+01 3.009373614687500321e+03 3.317140264257501404e-04
1.750000000000000000e+01 3.009373614687500321e+03 -7.065786403938231720e-05
1.800000000000000000e+01 3.009373614687500321e+03 9.540149537102554807e-05
1.850000000000000000e+01 3.009373614687500321e+03 -2.060274363632761245e-05
1.900000000000000000e+01 3.009373614687500321e+03 -4.828680732083493073e-05
1.950000000000000000e+01 3.009373614687500321e+03 3.702908454302552833e-05
0.000000000000000000e+00 3.010416002499999195e+03 -5.832379437134383587e-02
5.000000000000000000e-01 3.010416002499999195e+03 -5.327143445827321050e-02
1.000000000000000000e+00 3.010416002499999195e+03 -2.995611514627512934e-02
1.500000000000000000e+00 3.010416002499999195e+03 -3.967478471802821614e-03
2.000000000000000000e+00 3.010416002499999195e+03 1.558551150896419352e-02
2.500000000000000000e+00 3.010416002499999195e+03 4.693957242430251992e-04
3.000000000000000000e+00 3.010416002499999195e+03 -4.143446820453746890e-03
3.500000000000000000e+00 3.010416002499999195e+03 -1.733872626929810687e-02
4.000000000000000000e+00 3.010416002499999195e+03 2.022635116606574454e-02
4.500000000000000000e+00 3.010416002499999195e+03 -1.293136118246371834e-02
5.000000000000000000e+00 3.010416002499999195e+03 -1.036046952575633319e-02
5.500000000000000000e+00 3.010416002499999195e+03 7.944844212766239908e-03
6.000000000000000000e+00 3.010416002499999195e+03 -3.061346704451729447e-02
6.500000000000000000e+00 3.010416002499999195e+03 -8.832812179602293756e-04
7.000000000000000000e+00 3.010416002499999195e+03 2.196307850882370412e-03
7.500000000000000000e+00 3.010416002499999195e+03 -5.552742082112581759e-03
8.000000000000000000e+00 3.010416002499999195e+03 1.247626002168778989e-02
8.500000000000000000e+00 3.010416002499999195e+03 -1.016707147942613049e-02
9.000000000000000000e+00 3.010416002499999195e+03 2.827550097252779643e-02
9.500000000000000000e+00 3.010416002499999195e+03 -2.368347671959129819e-02
1.000000000000000000e+01 3.010416002499999195e+03 -2.037495245224557605e-02
1.050000000000000000e+01 3.010416002499999195e+03 -3.266203527223140307e-02
1.100000000000000000e+01 3.010416002499999195e+03 -5.106364981656914825e-02
1.150000000000000000e+01 3.010416002499999195e+03 -2.763382775537973415e-02
1.200000000000000000e+01 3.010416002499999195e+03 -6.501641968176805064e-02
1.250000000000000000e+01 3.010416002499999195e+03 -6.790190064477383269e-02
1.300000000000000000e+01 3.010416002499999195e+03 -3.824556689893150035e-02
1.350000000000000000e+01 3.010416002499999195e+03 -2.923295196961274087e-02
1.400000000000000000e+01 3.010416002499999195e+03 -2.800342357770221544e-02
1.450000000000000000e+01 3.010416002499999195e+03 -1.082345013357264608e-02
1.500000000000000000e+01 3.010416002499999195e+03 -2.179444604884306271e-03
1.550000000000000000e+01 3.010416002499999195e+03 -3.087777932330620142e-03
1.600000000000000000e+01 3.010416002499999195e+03 -7.679330514035960552e-04
1.650000000000000000e+01 3.010416002499999195e+03 -3.044279358804681383e-04
1.700000000000000000e+01 3.010416002499999195e+03 3.669838122322594573e-04
1.750000000000000000e+01 3.010416002499999195e+03 -6.253034218480773708e-05
1.800000000000000000e+01 3.010416002499999195e+03 9.221205862750155285e-05
1.850000000000000000e+01 3.010416002499999195e+03 -2.443426531420619932e-05
1.900000000000000000e+01 3.010416002499999195e+03 -4.666106392494958190e-05
1.950000000000000000e+01 3.010416002499999195e+03 3.824523737568824214e-05
0.000000000000000000e+00 3.011458390312499887e+03 -5.892258448203140098e-02
5.000000000000000000e-01 3.011458390312499887e+03 -5.302795474391386321e-02
1.000000000000000000e+00 3.011458390312499887e+03 -2.998584656726378458e-02
1.500000000000000000e+00 3.011458390312499887e+03 -4.791517738888721387e-03
2.000000000000000000e+00 3.011458390312499887e+03 1.550948636529089590e-02
2.500000000000000000e+00 3.011458390312499887e+03 -2.204160385453816473e-04
3.000000000000000000e+00 3.011458390312499887e+03 -2.986860698972811957e-03
3.500000000000000000e+00 3.011458390312499887e+03 -1.709792383800012860e-02
4.000000000000000000e+00 3.011458390312499887e+03 2.040895557470170235e-02
4.500000000000000000e+00 3.011458390312499887e+03 -1.407466274202119963e-02
5.000000000000000000e+00 3.011458390312499887e+03 -9.154789485328140505e-03
5.500000000000000000e+00 3.011458390312499887e+03 7.634070624534424788e-03
6.000000000000000000e+00 3.011458390312499887e+03 -2.949236880224181956e-02
6.500000000000000000e+00 3.011458390312499887e+03 -1.172188023997110511e-03
7.000000000000000000e+00 3.011458390312499887e+03 3.332014729615505929e-03
7.500000000000000000e+00 3.011458390312499887e+03 -7.983145609906136531e-03
8.000000000000000000e+00 3.011458390312499887e+03 1.355575042400605085e-02
8.500000000000000000e+00 3.011458390312499887e+03 -1.275799031166362923e-02
9.000000000000000000e+00 3.011458390312499887e+03 3.118995299358598428e-02
9.500000000000000000e+00 3.011458390312499887e+03 -2.363451540021633754e-02
1.000000000000000000e+01 3.011458390312499887e+03 -2.072964785693777109e-02
1.050000000000000000e+01 3.011458390312499887e+03 -3.350709974132042024e-02
1.100000000000000000e+01 3.011458390312499887e+03 -4.970850953522395338e-02
1.150000000000000000e+01 3.011458390312499887e+03 -2.712033583938502565e-02
1.200000000000000000e+01 3.011458390312499887e+03 -6.645214638109525618e-02
1.250000000000000000e+01 3.011458390312499887e+03 -6.649782811747938227e-02
1.300000000000000000e+01 3.011458390312499887e+03 -3.914448309442020157e-02
1.350000000000000000e+01 3.011458390312499887e+03 -2.985612286143256300e-02
1.400000000000000000e+01 3.011458390312499887e+03 -2.806934394488349443e-02
1.450000000000000000e+01 3.011458390312499887e+03 -1.102919004201702996e-02
1.500000000000000000e+01 3.011458390312499887e+03 -2.627019836189926731e-03
1.550000000000000000e+01 3.011458390312499887e+03 -3.205749029777842009e-03
1.600000000000000000e+01 3.011458390312499887e+03 -7.613254810913967340e-04
1.650000000000000000e+01 3.011458390312499887e+03 -2.750231512985940410e-04
1.700000000000000000e+01 3.011458390312499887e+03 4.027538299680486042e-04
1.750000000000000000e+01 3.011458390312499887e+03 -5.752292481732192842e-05
1.800000000000000000e+01 3.011458390312499887e+03 8.903102762667202265e-05
1.850000000000000000e+01 3.011458390312499887e+03 -2.735008604035275731e-05
1.900000000000000000e+01 3.011458390312499887e+03 -4.512728081203783799e-05
1.950000000000000000e+01 3.011458390312499887e+03 3.944717809320911540e-05
0.000000000000000000e+00 3.012500778125000124e+03 -5.924149667389638774e-02
5.000000000000000000e-01 3.012500778125000124e+03 -5.304496015000903508e-02
1.000000000000000000e+00 3.012500778125000124e+03 -2.985343376388078715e-02
1.500000000000000000e+00 3.012500778125000124e+03 -5.581926903801998595e-03
2.000000000000000000e+00 3.012500778125000124e+03 1.526285675913912135e-02
2.500000000000000000e+00 3.012500778125000124e+03 -8.901906786080551791e-04
3.000000000000000000e+00 3.012500778125000124e+03 -1.827774227334214930e-03
3.500000000000000000e+00 3.012500778125000124e+03 -1.676258772106552913e-02
4.000000000000000000e+00 3.012500778125000124e+03 2.035897888185844717e-02
4.500000000000000000e+00 3.012500778125000124e+03 -1.506739636069227319e-02
5.000000000000000000e+00 3.012500778125000124e+03 -8.085316466514903475e-03
5.500000000000000000e+00 3.012500778125000124e+03 7.214920945593057515e-03
6.000000000000000000e+00 3.012500778125000124e+03 -2.824805098309909890e-02
6.500000000000000000e+00 3.012500778125000124e+03 -1.468611321992420666e-03
7.000000000000000000e+00 3.012500778125000124e+03 4.680835095151725418e-03
7.500000000000000000e+00 3.012500778125000124e+03 -1.044048678438222813e-02
8.000000000000000000e+00 3.012500778125000124e+03 1.480640059404163440e-02
8.500000000000000000e+00 3.012500778125000124e+03 -1.538687056057997000e-02
9.000000000000000000e+00 3.012500778125000124e+03 3.373103322494978157e-02
9.500000000000000000e+00 3.012500778125000124e+03 -2.317380425492230125e-02
1.000000000000000000e+01 3.012500778125000124e+03 -2.142388738646119895e-02
1.050000000000000000e+01 3.012500778125000124e+03 -3.411151829282346726e-02
1.100000000000000000e+01 3.012500778125000124e+03 -4.847578710896889576e-02
1.150000000000000000e+01 3.012500778125000124e+03 -2.668089014893627181e-02
1.200000000000000000e+01 3.012500778125000124e+03 -6.804565948740830261e-02
1.250000000000000000e+01 3.012500778125000124e+03 -6.495939749578368005e-02
1.300000000000000000e+01 3.012500778125000124e+03 -3.994572257334160631e-02
1.350000000000000000e+01 3.012500778125000124e+03 -3.062903048832395225e-02
1.400000000000000000e+01 3.012500778125000124e+03 -2.805371365272612758e-02
1.450000000000000000e+01 3.012500778125000124e+03 -1.130606635092109083e-02
1.500000000000000000e+01 3.012500778125000124e+03 -3.070132067289498348e-03
1.550000000000000000e+01 3.012500778125000124e+03 -3.346184896288632599e-03
1.600000000000000000e+01 3.012500778125000124e+03 -7.388675114300599081e-04
1.650000000000000000e+01 3.012500778125000124e+03 -2.559061313740328809e-04
1.700000000000000000e+01 3.012500778125000124e+03 4.382438918953112392e-04
1.750000000000000000e+01 3.012500778125000124e+03 -5.630597016549410757e-05
1.800000000000000000e+01 3.012500778125000124e+03 8.572955808849862410e-05
1.850000000000000000e+01 3.012500778125000124e+03 -2.911820485015485262e-05
1.900000000000000000e+01 3.012500778125000124e+03 -4.369172879950956444e-05
1.950000000000000000e+01 3.012500778125000124e+03 4.050307686347585191e-05
0.000000000000000000e+00 3.013543165937499907e+03 -5.928197789887990066e-02
5.000000000000000000e-01 3.013543165937499907e+03 -5.333280321933374368e-02
1.000000000000000000e+00 3.013543165937499907e+03 -2.958958607207313324e-02
1.500000000000000000e+00 3.013543165937499907e+03 -6.296419967010588939e-03
2.000000000000000000e+00 3.013543165937499907e+03 1.476925220593094251e-02
2.500000000000000000e+00 3.013543165937499907e+03 -1.466645224350326222e-03
3.000000000000000000e+00 3.013543165937499907e+03 -6.918980806647245015e-04
3.500000000000000000e+00 3.013543165937499907e+03 -1.635840854372550002e-02
4.000000000000000000e+00 3.013543165937499907e+03 2.008208664132567906e-02
4.500000000000000000e+00 3.013543165937499907e+03 -1.585196759870599950e-02
5.000000000000000000e+00 3.013543165937499907e+03 -7.151282023655240218e-03
5.500000000000000000e+00 3.013543165937499907e+03 6.655376018529814142e-03
6.000000000000000000e+00 3.013543165937499907e+03 -2.696763837025254948e-02
6.500000000000000000e+00 3.013543165937499907e+03 -1.721262599495886189e-03
7.000000000000000000e+00 3.013543165937499907e+03 6.227274217804943009e-03
7.500000000000000000e+00 3.013543165937499907e+03 -1.288817144822957013e-02
8.000000000000000000e+00 3.013543165937499907e+03 1.621033913156441977e-02
8.500000000000000000e+00 3.013543165937499907e+03 -1.795849875545564578e-02
9.000000000000000000e+00 3.013543165937499907e+03 3.580092681857287296e-02
9.500000000000000000e+00 3.013543165937499907e+03 -2.228816672469761603e-02
1.000000000000000000e+01 3.013543165937499907e+03 -2.247408976162534183e-02
1.050000000000000000e+01 3.013543165937499907e+03 -3.437123264069239653e-02
1.100000000000000000e+01 3.013543165937499907e+03 -4.749973988823739252e-02
1.150000000000000000e+01 3.013543165937499907e+03 -2.630819750655003994e-02
1.200000000000000000e+01 3.013543165937499907e+03 -6.973661925181783017e-02
1.250000000000000000e+01 3.013543165937499907e+03 -6.329219049126776075e-02
1.300000000000000000e+01 3.013543165937499907e+03 -4.068318827435080803e-02
1.350000000000000000e+01 3.013543165937499907e+03 -3.151423773413053464e-02
1.400000000000000000e+01 3.013543165937499907e+03 -2.796726584306035573e-02
1.450000000000000000e+01 3.013543165937499907e+03 -1.164045283444740606e-02
1.500000000000000000e+01 3.013543165937499907e+03 -3.500220988198784588e-03
1.550000000000000000e+01 3.013543165937499907e+03 -3.507433747814938784e-03
1.600000000000000000e+01 3.013543165937499907e+03 -6.977916059686130844e-04
1.650000000000000000e+01 3.013543165937499907e+03 -2.498724982953410200e-04
1.700000000000000000e+01 3.013543165937499907e+03 4.728411346514237406e-04
1.750000000000000000e+01 3.013543165937499907e+03 -5.868257942116615584e-05
1.800000000000000000e+01 3.013543165937499907e+03 8.227859923942382962e-05
1.850000000000000000e+01 3.013543165937499907e+03 -2.962015081180046407e-05
1.900000000000000000e+01 3.013543165937499907e+03 -4.252386762318586058e-05
1.950000000000000000e+01 3.013543165937499907e+03 4.135692274762857977e-05
0.000000000000000000e+00 3.014585553749999690e+03 -5.904914571257681433e-02
5.000000000000000000e-01 3.014585553749999690e+03 -5.389945606961164121e-02
1.000000000000000000e+00 3.014585553749999690e+03 -2.922232962597126615e-02
1.500000000000000000e+00 3.014585553749999690e+03 -6.889857056438831139e-03
2.000000000000000000e+00 3.014585553749999690e+03 1.402446209654902368e-02
2.500000000000000000e+00 3.014585553749999690e+03 -1.906736262812994912e-03
3.000000000000000000e+00 3.014585553749999690e+03 3.541951318395856010e-04
3.500000000000000000e+00 3.014585553749999690e+03 -1.585875942923965776e-02
4.000000000000000000e+00 3.014585553749999690e+03 1.953386537728617894e-02
4.500000000000000000e+00 3.014585553749999690e+03 -1.637085044733869316e-02
5.000000000000000000e+00 3.014585553749999690e+03 -6.330558576551647589e-03
5.500000000000000000e+00 3.014585553749999690e+03 5.913568763634698133e-03
6.000000000000000000e+00 3.014585553749999690e+03 -2.566447178351486530e-02
6.500000000000000000e+00 3.014585553749999690e+03 -1.929947981937618021e-03
7.000000000000000000e+00 3.014585553749999690e+03 7.985126932947474859e-03
7.500000000000000000e+00 3.014585553749999690e+03 -1.532214794367752625e-02
8.000000000000000000e+00 3.014585553749999690e+03 1.774715435292878452e-02
8.500000000000000000e+00 3.014585553749999690e+03 -2.037120952976777255e-02
9.000000000000000000e+00 3.014585553749999690e+03 3.736020084373271877e-02
9.500000000000000000e+00 3.014585553749999690e+03 -2.097799026603348188e-02
1.000000000000000000e+01 3.014585553749999690e+03 -2.382900500576353234e-02
1.050000000000000000e+01 3.014585553749999690e+03 -3.426643101963167126e-02
1.100000000000000000e+01 3.014585553749999690e+03 -4.685121988519080211e-02
1.150000000000000000e+01 3.014585553749999690e+03 -2.599761951483185035e-02
1.200000000000000000e+01 3.014585553749999690e+03 -7.145053675605660126e-02
1.250000000000000000e+01 3.014585553749999690e+03 -6.151381400828857121e-02
1.300000000000000000e+01 3.014585553749999690e+03 -4.139695105731620861e-02
1.350000000000000000e+01 3.014585553749999690e+03 -3.248585738512679150e-02
1.400000000000000000e+01 3.014585553749999690e+03 -2.780915664874588494e-02
1.450000000000000000e+01 3.014585553749999690e+03 -1.200594370252600594e-02
1.500000000000000000e+01 3.014585553749999690e+03 -3.917725960832663806e-03
1.550000000000000000e+01 3.014585553749999690e+03 -3.693210406225639654e-03
1.600000000000000000e+01 3.014585553749999690e+03 -6.374241863564241491e-04
1.650000000000000000e+01 3.014585553749999690e+03 -2.558300188793826173e-04
1.700000000000000000e+01 3.014585553749999690e+03 5.056777671942829866e-04
1.750000000000000000e+01 3.014585553749999690e+03 -6.383908825196772825e-05
1.800000000000000000e+01 3.014585553749999690e+03 7.833541087452422437e-05
1.850000000000000000e+01 3.014585553749999690e+03 -2.880355558944049056e-05
1.900000000000000000e+01 3.014585553749999690e+03 -4.198028905726505674e-05
1.950000000000000000e+01 3.014585553749999690e+03 4.237752540426703373e-05
0.000000000000000000e+00 3.015627941562499018e+03 -5.857077868053649911e-02
5.000000000000000000e-01 3.015627941562499018e+03 -5.473613865893608987e-02
1.000000000000000000e+00 3.015627941562499018e+03 -2.877388909485288984e-02
1.500000000000000000e+00 3.015627941562499018e+03 -7.388987694535554575e-03
2.000000000000000000e+00 3.015627941562499018e+03 1.309097815624323154e-02
2.500000000000000000e+00 3.015627941562499018e+03 -2.252823835827145928e-03
3.000000000000000000e+00 3.015627941562499018e+03 1.282832718195901431e-03
3.500000000000000000e+00 3.015627941562499018e+03 -1.527716959626614947e-02
4.000000000000000000e+00 3.015627941562499018e+03 1.871841093757883531e-02
4.500000000000000000e+00 3.015627941562499018e+03 -1.658249399977767408e-02
5.000000000000000000e+00 3.015627941562499018e+03 -5.645704367504745906e-03
5.500000000000000000e+00 3.015627941562499018e+03 4.989247513273990624e-03
6.000000000000000000e+00 3.015627941562499018e+03 -2.434019850533021903e-02
6.500000000000000000e+00 3.015627941562499018e+03 -2.088844154447270368e-03
7.000000000000000000e+00 3.015627941562499018e+03 9.933738020759487128e-03
7.500000000000000000e+00 3.015627941562499018e+03 -1.775540310922793866e-02
8.000000000000000000e+00 3.015627941562499018e+03 1.937274546510650564e-02
8.500000000000000000e+00 3.015627941562499018e+03 -2.258959266893628345e-02
9.000000000000000000e+00 3.015627941562499018e+03 3.844257923885327499e-02
9.500000000000000000e+00 3.015627941562499018e+03 -1.934943742070580411e-02
1.000000000000000000e+01 3.015627941562499018e+03 -2.538030350608804636e-02
1.050000000000000000e+01 3.015627941562499018e+03 -3.382449825247596520e-02
1.100000000000000000e+01 3.015627941562499018e+03 -4.659726957754267013e-02
1.150000000000000000e+01 3.015627941562499018e+03 -2.570926877863591309e-02
1.200000000000000000e+01 3.015627941562499018e+03 -7.312907074869480495e-02
1.250000000000000000e+01 3.015627941562499018e+03 -5.970068294408071435e-02
1.300000000000000000e+01 3.015627941562499018e+03 -4.206340150473866779e-02
1.350000000000000000e+01 3.015627941562499018e+03 -3.350903054793694796e-02
1.400000000000000000e+01 3.015627941562499018e+03 -2.759037728234482387e-02
1.450000000000000000e+01 3.015627941562499018e+03 -1.237416379072353405e-02
1.500000000000000000e+01 3.015627941562499018e+03 -4.323431484893994724e-03
1.550000000000000000e+01 3.015627941562499018e+03 -3.898698446611186322e-03
1.600000000000000000e+01 3.015627941562499018e+03 -5.588161817635933911e-04
1.650000000000000000e+01 3.015627941562499018e+03 -2.738041626508993099e-04
1.700000000000000000e+01 3.015627941562499018e+03 5.355004923978784991e-04
1.750000000000000000e+01 3.015627941562499018e+03 -7.043636352546641711e-05
1.800000000000000000e+01 3.015627941562499018e+03 7.355233803666852497e-05
1.850000000000000000e+01 3.015627941562499018e+03 -2.680222710018739191e-05
1.900000000000000000e+01 3.015627941562499018e+03 -4.215591925760629321e-05
1.950000000000000000e+01 3.015627941562499018e+03 4.379546139406603696e-05
0.000000000000000000e+00 3.016670329374999710e+03 -5.784885418602855878e-02
5.000000000000000000e-01 3.016670329374999710e+03 -5.581712387239409767e-02
1.000000000000000000e+00 3.016670329374999710e+03 -2.827390078065977405e-02
1.500000000000000000e+00 3.016670329374999710e+03 -7.820613261512036549e-03
2.000000000000000000e+00 3.016670329374999710e+03 1.202893598536161797e-02
2.500000000000000000e+00 3.016670329374999710e+03 -2.542566019834412768e-03
3.000000000000000000e+00 3.016670329374999710e+03 2.107123686724004727e-03
3.500000000000000000e+00 3.016670329374999710e+03 -1.470206639064532486e-02
4.000000000000000000e+00 3.016670329374999710e+03 1.766210540081685279e-02
4.500000000000000000e+00 3.016670329374999710e+03 -1.641925713678306017e-02
5.000000000000000000e+00 3.016670329374999710e+03 -5.115571266420708592e-03
5.500000000000000000e+00 3.016670329374999710e+03 3.886669428921110149e-03
6.000000000000000000e+00 3.016670329374999710e+03 -2.298241527718201949e-02
6.500000000000000000e+00 3.016670329374999710e+03 -2.165703060395723304e-03
7.000000000000000000e+00 3.016670329374999710e+03 1.197643406969584566e-02
7.500000000000000000e+00 3.016670329374999710e+03 -2.013187125474842978e-02
8.000000000000000000e+00 3.016670329374999710e+03 2.101085255922937114e-02
8.500000000000000000e+00 3.016670329374999710e+03 -2.459406640789120815e-02
9.000000000000000000e+00 3.016670329374999710e+03 3.905508448983183167e-02
9.500000000000000000e+00 3.016670329374999710e+03 -1.751428994896847557e-02
1.000000000000000000e+01 3.016670329374999710e+03 -2.705194673500122340e-02
1.050000000000000000e+01 3.016670329374999710e+03 -3.305477395321785444e-02
1.100000000000000000e+01 3.016670329374999710e+03 -4.680149096139123860e-02
1.150000000000000000e+01 3.016670329374999710e+03 -2.540494634436443744e-02
1.200000000000000000e+01 3.016670329374999710e+03 -7.468106840348288922e-02
1.250000000000000000e+01 3.016670329374999710e+03 -5.792938985404207791e-02
1.300000000000000000e+01 3.016670329374999710e+03 -4.268230055362508962e-02
1.350000000000000000e+01 3.016670329374999710e+03 -3.452479525030995727e-02
1.400000000000000000e+01 3.016670329374999710e+03 -2.732916885592415537e-02
1.450000000000000000e+01 3.016670329374999710e+03 -1.272721853751677956e-02
1.500000000000000000e+01 3.016670329374999710e+03 -4.713970566571600886e-03
1.550000000000000000e+01 3.016670329374999710e+03 -4.119476822983198470e-03
1.600000000000000000e+01 3.016670329374999710e+03 -4.624604321953139753e-04
1.650000000000000000e+01 3.016670329374999710e+03 -3.032334961086909412e-04
1.700000000000000000e+01 3.016670329374999710e+03 5.605425565675666933e-04
1.750000000000000000e+01 3.016670329374999710e+03 -7.755625746233777286e-05
1.800000000000000000e+01 3.016670329374999710e+03 6.800786963524612652e-05
1.850000000000000000e+01 3.016670329374999710e+03 -2.370283859640632352e-05
1.900000000000000000e+01 3.016670329374999710e+03 -4.307129136821425238e-05
1.950000000000000000e+01 3.016670329374999710e+03 4.546648193665060907e-05
0.000000000000000000e+00 3.017712717187500402e+03 -5.686043035874548818e-02
5.000000000000000000e-01 3.017712717187500402e+03 -5.706979740551493263e-02
1.000000000000000000e+00 3.017712717187500402e+03 -2.779252610936962242e-02
1.500000000000000000e+00 3.017712717187500402e+03 -8.161539192854758845e-03
2.000000000000000000e+00 3.017712717187500402e+03 1.080989117235003211e-02
2.500000000000000000e+00 3.017712717187500402e+03 -2.714535037106118650e-03
3.000000000000000000e+00 3.017712717187500402e+03 2.816169142353336461e-03
3.500000000000000000e+00 3.017712717187500402e+03 -1.418598486338536885e-02
4.000000000000000000e+00 3.017712717187500402e+03 1.636816346515226547e-02
4.500000000000000000e+00 3.017712717187500402e+03 -1.581942964019330405e-02
5.000000000000000000e+00 3.017712717187500402e+03 -4.722623246876624624e-03
5.500000000000000000e+00 3.017712717187500402e+03 2.589039272088826740e-03
6.000000000000000000e+00 3.017712717187500402e+03 -2.156942359123159569e-02
6.500000000000000000e+00 3.017712717187500402e+03 -2.145239808701189521e-03
7.000000000000000000e+00 3.017712717187500402e+03 1.398791956359234610e-02
7.500000000000000000e+00 3.017712717187500402e+03 -2.234177877225619960e-02
8.000000000000000000e+00 3.017712717187500402e+03 2.259517817444860188e-02
8.500000000000000000e+00 3.017712717187500402e+03 -2.630809271871089108e-02
9.000000000000000000e+00 3.017712717187500402e+03 3.915071450988768381e-02
9.500000000000000000e+00 3.017712717187500402e+03 -1.552678704851961043e-02
1.000000000000000000e+01 3.017712717187500402e+03 -2.874543455659889918e-02
1.050000000000000000e+01 3.017712717187500402e+03 -3.198584671550070563e-02
1.100000000000000000e+01 3.017712717187500402e+03 -4.746180626234770827e-02
1.150000000000000000e+01 3.017712717187500402e+03 -2.509250218380530001e-02
1.200000000000000000e+01 3.017712717187500402e+03 -7.597363029275816526e-02
1.250000000000000000e+01 3.017712717187500402e+03 -5.627980791389979032e-02
1.300000000000000000e+01 3.017712717187500402e+03 -4.325577065664246157e-02
1.350000000000000000e+01 3.017712717187500402e+03 -3.547453115123033046e-02
1.400000000000000000e+01 3.017712717187500402e+03 -2.705332802706295059e-02
1.450000000000000000e+01 3.017712717187500402e+03 -1.304342325376744126e-02
1.500000000000000000e+01 3.017712717187500402e+03 -5.087570197263089136e-03
1.550000000000000000e+01 3.017712717187500402e+03 -4.350347809189587800e-03
1.600000000000000000e+01 3.017712717187500402e+03 -3.520145101714983573e-04
1.650000000000000000e+01 3.017712717187500402e+03 -3.410555524454249570e-04
1.700000000000000000e+01 3.017712717187500402e+03 5.803502939434848802e-04
1.750000000000000000e+01 3.017712717187500402e+03 -8.502953646811773356e-05
1.800000000000000000e+01 3.017712717187500402e+03 6.192957828613231434e-05
1.850000000000000000e+01 3.017712717187500402e+03 -1.970862913329273562e-05
1.900000000000000000e+01 3.017712717187500402e+03 -4.474653690431506251e-05
1.950000000000000000e+01 3.017712717187500402e+03 4.731203047683197222e-05
0.000000000000000000e+00 3.018755104999999730e+03 -5.557339316018074932e-02
5.000000000000000000e-01 3.018755104999999730e+03 -5.843468397836057426e-02
1.000000000000000000e+00 3.018755104999999730e+03 -2.736136625896600644e-02
1.500000000000000000e+00 3.018755104999999730e+03 -8.404837164261092647e-03
2.000000000000000000e+00 3.018755104999999730e+03 9.419486440101536295e-03
2.500000000000000000e+00 3.018755104999999730e+03 -2.702908639592439734e-03
3.000000000000000000e+00 3.018755104999999730e+03 3.365844223430072401e-03
3.500000000000000000e+00 3.018755104999999730e+03 -1.373961425038828892e-02
4.000000000000000000e+00 3.018755104999999730e+03 1.487052358963723842e-02
4.500000000000000000e+00 3.018755104999999730e+03 -1.476582940060338668e-02
5.000000000000000000e+00 3.018755104999999730e+03 -4.485225294959097747e-03
5.500000000000000000e+00 3.018755104999999730e+03 1.132211254218446362e-03
6.000000000000000000e+00 3.018755104999999730e+03 -2.011874810477312300e-02
6.500000000000000000e+00 3.018755104999999730e+03 -2.027388443774916747e-03
7.000000000000000000e+00 3.018755104999999730e+03 1.585180468134796822e-02
7.500000000000000000e+00 3.018755104999999730e+03 -2.437074099160169496e-02
8.000000000000000000e+00 3.018755104999999730e+03 2.411972268901813737e-02
8.500000000000000000e+00 3.018755104999999730e+03 -2.763630521929915165e-02
9.000000000000000000e+00 3.018755104999999730e+03 3.868950895423246827e-02
9.500000000000000000e+00 3.018755104999999730e+03 -1.345568339990303036e-02
1.000000000000000000e+01 3.018755104999999730e+03 -3.038523157565010263e-02
1.050000000000000000e+01 3.018755104999999730e+03 -3.067415604589887254e-02
1.100000000000000000e+01 3.018755104999999730e+03 -4.854075305902601223e-02
1.150000000000000000e+01 3.018755104999999730e+03 -2.480269865730150292e-02
1.200000000000000000e+01 3.018755104999999730e+03 -7.689672893602657322e-02
1.250000000000000000e+01 3.018755104999999730e+03 -5.481415460016844654e-02
1.300000000000000000e+01 3.018755104999999730e+03 -4.375795052008705360e-02
1.350000000000000000e+01 3.018755104999999730e+03 -3.632087600316987602e-02
1.400000000000000000e+01 3.018755104999999730e+03 -2.678581323531870409e-02
1.450000000000000000e+01 3.018755104999999730e+03 -1.332555510121247351e-02
1.500000000000000000e+01 3.018755104999999730e+03 -5.427706395490500615e-03
1.550000000000000000e+01 3.018755104999999730e+03 -4.583184175404944605e-03
1.600000000000000000e+01 3.018755104999999730e+03 -2.350069251168583422e-04
1.650000000000000000e+01 3.018755104999999730e+03 -3.837714759076660677e-04
1.700000000000000000e+01 3.018755104999999730e+03 5.945884319674742211e-04
1.750000000000000000e+01 3.018755104999999730e+03 -9.288591421265084299e-05
1.800000000000000000e+01 3.018755104999999730e+03 5.645488091787316455e-05
1.850000000000000000e+01 3.018755104999999730e+03 -1.539605694909468756e-05
1.900000000000000000e+01 3.018755104999999730e+03 -4.724127011320119216e-05
1.950000000000000000e+01 3.018755104999999730e+03 4.933173318714874242e-05
0.000000000000000000e+00 3.019797492812499513e+03 -5.397445024854926471e-02
5.000000000000000000e-01 3.019797492812499513e+03 -5.985087550774770282e-02
1.000000000000000000e+00 3.019797492812499513e+03 -2.701258190423921207e-02
1.500000000000000000e+00 3.019797492812499513e+03 -8.551750079494616075e-03
2.000000000000000000e+00 3.019797492812499513e+03 7.915760747996710561e-03
2.500000000000000000e+00 3.019797492812499513e+03 -2.525021959956958231e-03
3.000000000000000000e+00 3.019797492812499513e+03 3.729393623007449133e-03
3.500000000000000000e+00 3.019797492812499513e+03 -1.336129995039476125e-02
4.000000000000000000e+00 3.019797492812499513e+03 1.319897005044897917e-02
4.500000000000000000e+00 3.019797492812499513e+03 -1.332110226562114100e-02
5.000000000000000000e+00 3.019797492812499513e+03 -4.441620872947043067e-03
5.500000000000000000e+00 3.019797492812499513e+03 -4.043844835331114281e-04
6.000000000000000000e+00 3.019797492812499513e+03 -1.861179091596908836e-02
6.500000000000000000e+00 3.019797492812499513e+03 -1.786234198284245619e-03
7.000000000000000000e+00 3.019797492812499513e+03 1.744363396018058093e-02
7.500000000000000000e+00 3.019797492812499513e+03 -2.622828546814162665e-02
8.000000000000000000e+00 3.019797492812499513e+03 2.555512798300151045e-02
8.500000000000000000e+00 3.019797492812499513e+03 -2.851135583064732040e-02
9.000000000000000000e+00 3.019797492812499513e+03 3.771829370211444293e-02
9.500000000000000000e+00 3.019797492812499513e+03 -1.141295615301245181e-02
1.000000000000000000e+01 3.019797492812499513e+03 -3.196970364916195545e-02
1.050000000000000000e+01 3.019797492812499513e+03 -2.916329969156606153e-02
1.100000000000000000e+01 3.019797492812499513e+03 -4.996068245368824601e-02
1.150000000000000000e+01 3.019797492812499513e+03 -2.457390240168690759e-02
1.200000000000000000e+01 3.019797492812499513e+03 -7.742460485021668282e-02
1.250000000000000000e+01 3.019797492812499513e+03 -5.355197727281819919e-02
1.300000000000000000e+01 3.019797492812499513e+03 -4.417141542012063826e-02
1.350000000000000000e+01 3.019797492812499513e+03 -3.704593809848019670e-02
1.400000000000000000e+01 3.019797492812499513e+03 -2.652596363332236640e-02
1.450000000000000000e+01 3.019797492812499513e+03 -1.359581948041208369e-02
1.500000000000000000e+01 3.019797492812499513e+03 -5.709143742762908327e-03
1.550000000000000000e+01 3.019797492812499513e+03 -4.815039506674916557e-03
1.600000000000000000e+01 3.019797492812499513e+03 -1.150723850822362116e-04
1.650000000000000000e+01 3.019797492812499513e+03 -4.305514497906454759e-04
1.700000000000000000e+01 3.019797492812499513e+03 6.010432609183078995e-04
1.750000000000000000e+01 3.019797492812499513e+03 -1.003919447461142474e-04
1.800000000000000000e+01 3.019797492812499513e+03 5.254241273000904343e-05
1.850000000000000000e+01 3.019797492812499513e+03 -1.125604788658274401e-05
1.900000000000000000e+01 3.019797492812499513e+03 -5.031454841414362592e-05
1.950000000000000000e+01 3.019797492812499513e+03 5.137904164290111323e-05
0.000000000000000000e+00 3.020839880625000205e+03 -5.213384672285123478e-02
5.000000000000000000e-01 3.020839880625000205e+03 -6.123179032009353623e-02
1.000000000000000000e+00 3.020839880625000205e+03 -2.679930983739762379e-02
1.500000000000000000e+00 3.020839880625000205e+03 -8.610208157415890490e-03
2.000000000000000000e+00 3.020839880625000205e+03 6.348301174020108857e-03
2.500000000000000000e+00 3.020839880625000205e+03 -2.227612873270314476e-03
3.000000000000000000e+00 3.020839880625000205e+03 3.940052085119253103e-03
3.500000000000000000e+00 3.020839880625000205e+03 -1.306691051627961557e-02
4.000000000000000000e+00 3.020839880625000205e+03 1.139352778417751337e-02
4.500000000000000000e+00 3.020839880625000205e+03 -1.156182999774294992e-02
5.000000000000000000e+00 3.020839880625000205e+03 -4.571235986504333833e-03
5.500000000000000000e+00 3.020839880625000205e+03 -1.980865668688327856e-03
6.000000000000000000e+00 3.020839880625000205e+03 -1.704739211194696014e-02
6.500000000000000000e+00 3.020839880625000205e+03 -1.386797288944023815e-03
7.000000000000000000e+00 3.020839880625000205e+03 1.869703856149878066e-02
7.500000000000000000e+00 3.020839880625000205e+03 -2.784710443550361680e-02
8.000000000000000000e+00 3.020839880625000205e+03 2.679579446791590172e-02
8.500000000000000000e+00 3.020839880625000205e+03 -2.889082246357556338e-02
9.000000000000000000e+00 3.020839880625000205e+03 3.630667364988751644e-02
9.500000000000000000e+00 3.020839880625000205e+03 -9.471395471860632673e-03
1.000000000000000000e+01 3.020839880625000205e+03 -3.346907312631410003e-02
1.050000000000000000e+01 3.020839880625000205e+03 -2.749848122702487976e-02
1.100000000000000000e+01 3.020839880625000205e+03 -5.163400340565930946e-02
1.150000000000000000e+01 3.020839880625000205e+03 -2.440223098574175950e-02
1.200000000000000000e+01 3.020839880625000205e+03 -7.759201218105478415e-02
1.250000000000000000e+01 3.020839880625000205e+03 -5.248950703038090387e-02
1.300000000000000000e+01 3.020839880625000205e+03 -4.449737925032264119e-02
1.350000000000000000e+01 3.020839880625000205e+03 -3.761990867085408807e-02
1.400000000000000000e+01 3.020839880625000205e+03 -2.627285533123790290e-02
1.450000000000000000e+01 3.020839880625000205e+03 -1.386212812245600848e-02
1.500000000000000000e+01 3.020839880625000205e+03 -5.919595145130370981e-03
1.550000000000000000e+01 3.020839880625000205e+03 -5.038278490866182971e-03
1.600000000000000000e+01 3.020839880625000205e+03 5.935562076297000714e-06
1.650000000000000000e+01 3.020839880625000205e+03 -4.816958283283132502e-04
1.700000000000000000e+01 3.020839880625000205e+03 5.976929034809533910e-04
1.750000000000000000e+01 3.020839880625000205e+03 -1.067192494765508467e-04
1.800000000000000000e+01 3.020839880625000205e+03 5.035834669732441507e-05
1.850000000000000000e+01 3.020839880625000205e+03 -7.694088680446037565e-06
1.900000000000000000e+01 3.020839880625000205e+03 -5.348240345629381244e-05
1.950000000000000000e+01 3.020839880625000205e+03 5.328618789927437778e-05
0.000000000000000000e+00 3.021882268437499079e+03 -5.008412873169865859e-02
5.000000000000000000e-01 3.021882268437499079e+03 -6.250138452450368365e-02
1.000000000000000000e+00 3.021882268437499079e+03 -2.679581602023436981e-02
1.500000000000000000e+00 3.021882268437499079e+03 -8.599566264037209959e-03
2.000000000000000000e+00 3.021882268437499079e+03 4.729562868066137724e-03
2.500000000000000000e+00 3.021882268437499079e+03 -1.815467554348183321e-03
3.000000000000000000e+00 3.021882268437499079e+03 4.007516892213029182e-03
3.500000000000000000e+00 3.021882268437499079e+03 -1.287212438770139571e-02
4.000000000000000000e+00 3.021882268437499079e+03 9.499689017567342075e-03
4.500000000000000000e+00 3.021882268437499079e+03 -9.468092789773726453e-03
5.000000000000000000e+00 3.021882268437499079e+03 -4.861834267658849719e-03
5.500000000000000000e+00 3.021882268437499079e+03 -3.610171492504440569e-03
6.000000000000000000e+00 3.021882268437499079e+03 -1.545947432630024460e-02
6.500000000000000000e+00 3.021882268437499079e+03 -8.136205302754707025e-04
7.000000000000000000e+00 3.021882268437499079e+03 1.961679909249175457e-02
7.500000000000000000e+00 3.021882268437499079e+03 -2.918845789015857284e-02
8.000000000000000000e+00 3.021882268437499079e+03 2.773978752046607141e-02
8.500000000000000000e+00 3.021882268437499079e+03 -2.877281836592086167e-02
9.000000000000000000e+00 3.021882268437499079e+03 3.453299945795353793e-02
9.500000000000000000e+00 3.021882268437499079e+03 -7.668696778201568309e-03
1.000000000000000000e+01 3.021882268437499079e+03 -3.486371026516850435e-02
1.050000000000000000e+01 3.021882268437499079e+03 -2.569806388400445660e-02
1.100000000000000000e+01 3.021882268437499079e+03 -5.348870744029284724e-02
1.150000000000000000e+01 3.021882268437499079e+03 -2.427636064764472287e-02
1.200000000000000000e+01 3.021882268437499079e+03 -7.739768666905927352e-02
1.250000000000000000e+01 3.021882268437499079e+03 -5.163641455920060797e-02
1.300000000000000000e+01 3.021882268437499079e+03 -4.477295479725076216e-02
1.350000000000000000e+01 3.021882268437499079e+03 -3.801364639264458167e-02
1.400000000000000000e+01 3.021882268437499079e+03 -2.602943709622618923e-02
1.450000000000000000e+01 3.021882268437499079e+03 -1.411926641133702184e-02
1.500000000000000000e+01 3.021882268437499079e+03 -6.065907129696461626e-03
1.550000000000000000e+01 3.021882268437499079e+03 -5.238969621544263544e-03
1.600000000000000000e+01 3.021882268437499079e+03 1.254542658258512081e-04
1.650000000000000000e+01 3.021882268437499079e+03 -5.353235339772666841e-04
1.700000000000000000e+01 3.021882268437499079e+03 5.837823627824469076e-04
1.750000000000000000e+01 3.021882268437499079e+03 -1.117414020781186428e-04
1.800000000000000000e+01 3.021882268437499079e+03 4.992378023475762411e-05
1.850000000000000000e+01 3.021882268437499079e+03 -5.097637670460623898e-06
1.900000000000000000e+01 3.021882268437499079e+03 -5.634335924845773613e-05
1.950000000000000000e+01 3.021882268437499079e+03 5.504359667763658153e-05
0.000000000000000000e+00 3.022924656249999771e+03 -4.783040835451619205e-02
5.000000000000000000e-01 3.022924656249999771e+03 -6.358684778076359456e-02
1.000000000000000000e+00 3.022924656249999771e+03 -2.706416658376087012e-02
1.500000000000000000e+00 3.022924656249999771e+03 -8.530156734067671775e-03
2.000000000000000000e+00 3.022924656249999771e+03 3.046583280441357913e-03
2.500000000000000000e+00 3.022924656249999771e+03 -1.271721149448671716e-03
3.000000000000000000e+00 3.022924656249999771e+03 3.880223473223217041e-03
3.500000000000000000e+00 3.022924656249999771e+03 -1.280667977121625542e-02
4.000000000000000000e+00 3.022924656249999771e+03 7.635555965725833102e-03
4.500000000000000000e+00 3.022924656249999771e+03 -6.987395823011678317e-03
5.000000000000000000e+00 3.022924656249999771e+03 -5.386516480775016200e-03
5.500000000000000000e+00 3.022924656249999771e+03 -5.310271765588933483e-03
6.000000000000000000e+00 3.022924656249999771e+03 -1.382765431910445812e-02
6.500000000000000000e+00 3.022924656249999771e+03 -1.519714982412446070e-04
7.000000000000000000e+00 3.022924656249999771e+03 2.022053192659355181e-02
7.500000000000000000e+00 3.022924656249999771e+03 -3.021894500364420699e-02
8.000000000000000000e+00 3.022924656249999771e+03 2.832694857187007323e-02
8.500000000000000000e+00 3.022924656249999771e+03 -2.820234843593591098e-02
9.000000000000000000e+00 3.022924656249999771e+03 3.247002686552819678e-02
9.500000000000000000e+00 3.022924656249999771e+03 -6.041103575489034823e-03
1.000000000000000000e+01 3.022924656249999771e+03 -3.611947562547338647e-02
1.050000000000000000e+01 3.022924656249999771e+03 -2.381365473719623121e-02
1.100000000000000000e+01 3.022924656249999771e+03 -5.547681099596887822e-02
1.150000000000000000e+01 3.022924656249999771e+03 -2.422591977645348338e-02
1.200000000000000000e+01 3.022924656249999771e+03 -7.684627529944737523e-02
1.250000000000000000e+01 3.022924656249999771e+03 -5.097962477285667565e-02
1.300000000000000000e+01 3.022924656249999771e+03 -4.506946445260379130e-02
1.350000000000000000e+01 3.022924656249999771e+03 -3.819361553341234228e-02
1.400000000000000000e+01 3.022924656249999771e+03 -2.579620605156203450e-02
1.450000000000000000e+01 3.022924656249999771e+03 -1.436086634759827819e-02
1.500000000000000000e+01 3.022924656249999771e+03 -6.152945087096841834e-03
1.550000000000000000e+01 3.022924656249999771e+03 -5.411087690108175655e-03
1.600000000000000000e+01 3.022924656249999771e+03 2.427179289314723124e-04
1.650000000000000000e+01 3.022924656249999771e+03 -5.885404653971045615e-04
1.700000000000000000e+01 3.022924656249999771e+03 5.593867041746545003e-04
1.750000000000000000e+01 3.022924656249999771e+03 -1.152034476656857995e-04
1.800000000000000000e+01 3.022924656249999771e+03 5.132178279795679128e-05
1.850000000000000000e+01 3.022924656249999771e+03 -3.539877436362844431e-06
1.900000000000000000e+01 3.022924656249999771e+03 -5.879427734032771202e-05
1.950000000000000000e+01 3.022924656249999771e+03 5.669994426693708285e-05
0.000000000000000000e+00 3.023967044062499554e+03 -4.546096249729151412e-02
5.000000000000000000e-01 3.023967044062499554e+03 -6.438393102048618755e-02
1.000000000000000000e+00 3.023967044062499554e+03 -2.760681679424152948e-02
1.500000000000000000e+00 3.023967044062499554e+03 -8.440550769805302625e-03
2.000000000000000000e+00 3.023967044062499554e+03 1.322510671007373845e-03
2.500000000000000000e+00 3.023967044062499554e+03 -6.475823022440930967e-04
3.000000000000000000e+00 3.023967044062499554e+03 3.543139729808754499e-03
3.500000000000000000e+00 3.023967044062499554e+03 -1.287404253146687619e-02
4.000000000000000000e+00 3.023967044062499554e+03 5.970047121978776933e-03
4.500000000000000000e+00 3.023967044062499554e+03 -4.192819015658148796e-03
5.000000000000000000e+00 3.023967044062499554e+03 -6.149291865874737667e-03
5.500000000000000000e+00 3.023967044062499554e+03 -7.096336018338172090e-03
6.000000000000000000e+00 3.023967044062499554e+03 -1.212543217607865188e-02
6.500000000000000000e+00 3.023967044062499554e+03 5.365294540120233964e-04
7.000000000000000000e+00 3.023967044062499554e+03 2.053081022689144663e-02
7.500000000000000000e+00 3.023967044062499554e+03 -3.088610798948765099e-02
8.000000000000000000e+00 3.023967044062499554e+03 2.848408666963968272e-02
8.500000000000000000e+00 3.023967044062499554e+03 -2.720581027943045835e-02
9.000000000000000000e+00 3.023967044062499554e+03 3.017901125268434431e-02
9.500000000000000000e+00 3.023967044062499554e+03 -4.646157289301120971e-03
1.000000000000000000e+01 3.023967044062499554e+03 -3.722493844015303810e-02
1.050000000000000000e+01 3.023967044062499554e+03 -2.190623203393642082e-02
1.100000000000000000e+01 3.023967044062499554e+03 -5.755518424961814095e-02
1.150000000000000000e+01 3.023967044062499554e+03 -2.429861444175252308e-02
1.200000000000000000e+01 3.023967044062499554e+03 -7.597145052121077879e-02
1.250000000000000000e+01 3.023967044062499554e+03 -5.048262530140367604e-02
1.300000000000000000e+01 3.023967044062499554e+03 -4.541455931415103869e-02
1.350000000000000000e+01 3.023967044062499554e+03 -3.815734560667174979e-02
1.400000000000000000e+01 3.023967044062499554e+03 -2.558885361253017410e-02
1.450000000000000000e+01 3.023967044062499554e+03 -1.457605653465441665e-02
1.500000000000000000e+01 3.023967044062499554e+03 -6.182912889577573540e-03
1.550000000000000000e+01 3.023967044062499554e+03 -5.551925758740985060e-03
1.600000000000000000e+01 3.023967044062499554e+03 3.556924627322754660e-04
1.650000000000000000e+01 3.023967044062499554e+03 -6.390264584587294254e-04
1.700000000000000000e+01 3.023967044062499554e+03 5.252544111727069486e-04
1.750000000000000000e+01 3.023967044062499554e+03 -1.166708987112890014e-04
1.800000000000000000e+01 3.023967044062499554e+03 5.426641505260691283e-05
1.850000000000000000e+01 3.023967044062499554e+03 -2.966715912971783562e-06
1.900000000000000000e+01 3.023967044062499554e+03 -6.061745427961501634e-05
1.950000000000000000e+01 3.023967044062499554e+03 5.829474099945966233e-05
0.000000000000000000e+00 3.025009431874999791e+03 -4.307445034718875021e-02
5.000000000000000000e-01 3.025009431874999791e+03 -6.483387607216799242e-02
1.000000000000000000e+00 3.025009431874999791e+03 -2.840225591765227139e-02
1.500000000000000000e+00 3.025009431874999791e+03 -8.347375909546169911e-03
2.000000000000000000e+00 3.025009431874999791e+03 -4.046808155238121991e-04
2.500000000000000000e+00 3.025009431874999791e+03 2.802597672373545012e-05
3.000000000000000000e+00 3.025009431874999791e+03 3.016188263872088184e-03
3.500000000000000000e+00 3.025009431874999791e+03 -1.303269605932680202e-02
4.000000000000000000e+00 3.025009431874999791e+03 4.588476985377788232e-03
4.500000000000000000e+00 3.025009431874999791e+03 -1.241293045579235782e-03
5.000000000000000000e+00 3.025009431874999791e+03 -7.098330927573968940e-03
5.500000000000000000e+00 3.025009431874999791e+03 -8.917959361608411226e-03
6.000000000000000000e+00 3.025009431874999791e+03 -1.039714974030120191e-02
6.500000000000000000e+00 3.025009431874999791e+03 1.276729430773872621e-03
7.000000000000000000e+00 3.025009431874999791e+03 2.057140558249247880e-02
7.500000000000000000e+00 3.025009431874999791e+03 -3.118499713188975855e-02
8.000000000000000000e+00 3.025009431874999791e+03 2.816974717192175307e-02
8.500000000000000000e+00 3.025009431874999791e+03 -2.585521545699557763e-02
9.000000000000000000e+00 3.025009431874999791e+03 2.772988090007099185e-02
9.500000000000000000e+00 3.025009431874999791e+03 -3.515028202102757609e-03
1.000000000000000000e+01 3.025009431874999791e+03 -3.820503700557419113e-02
1.050000000000000000e+01 3.025009431874999791e+03 -1.996644339588289629e-02
1.100000000000000000e+01 3.025009431874999791e+03 -5.970253848578909589e-02
1.150000000000000000e+01 3.025009431874999791e+03 -2.450995470454870109e-02
1.200000000000000000e+01 3.025009431874999791e+03 -7.485637384612633949e-02
1.250000000000000000e+01 3.025009431874999791e+03 -5.010763032631045111e-02
1.300000000000000000e+01 3.025009431874999791e+03 -4.580677434955813393e-02
1.350000000000000000e+01 3.025009431874999791e+03 -3.796264955904605359e-02
1.400000000000000000e+01 3.025009431874999791e+03 -2.541876767820143435e-02
1.450000000000000000e+01 3.025009431874999791e+03 -1.474228926196902156e-02
1.500000000000000000e+01 3.025009431874999791e+03 -6.162545850068018756e-03
1.550000000000000000e+01 3.025009431874999791e+03 -5.660028120899592528e-03
1.600000000000000000e+01 3.025009431874999791e+03 4.640135151502733412e-04
1.650000000000000000e+01 3.025009431874999791e+03 -6.868849323159459267e-04
1.700000000000000000e+01 3.025009431874999791e+03 4.833987324508891206e-04
1.750000000000000000e+01 3.025009431874999791e+03 -1.159080719216650911e-04
1.800000000000000000e+01 3.025009431874999791e+03 5.837086838420495584e-05
1.850000000000000000e+01 3.025009431874999791e+03 -3.663864710450774284e-06
1.900000000000000000e+01 3.025009431874999791e+03 -6.123899209061335440e-05
1.950000000000000000e+01 3.025009431874999791e+03 5.986351864612088222e-05
0.000000000000000000e+00 3.026051819687499574e+03 -4.075630210497943606e-02
5.000000000000000000e-01 3.026051819687499574e+03 -6.495777192731973237e-02
1.000000000000000000e+00 3.026051819687499574e+03 -2.936259285214466719e-02
1.500000000000000000e+00 3.026051819687499574e+03 -8.267051820977075471e-03
2.000000000000000000e+00 3.026051819687499574e+03 -2.102094962139510522e-03
2.500000000000000000e+00 3.026051819687499574e+03 6.904868279196530031e-04
3.000000000000000000e+00 3.026051819687499574e+03 2.303188631281009088e-03
3.500000000000000000e+00 3.026051819687499574e+03 -1.322538051484377364e-02
4.000000000000000000e+00 3.026051819687499574e+03 3.516415884567395192e-03
4.500000000000000000e+00 3.026051819687499574e+03 1.696337823965426289e-03
5.000000000000000000e+00 3.026051819687499574e+03 -8.165199457764461474e-03
5.500000000000000000e+00 3.026051819687499574e+03 -1.071806749169786251e-02
6.000000000000000000e+00 3.026051819687499574e+03 -8.664702656125048211e-03
6.500000000000000000e+00 3.026051819687499574e+03 1.990143937061176690e-03
7.000000000000000000e+00 3.026051819687499574e+03 2.036560838851944957e-02
7.500000000000000000e+00 3.026051819687499574e+03 -3.112082582541363801e-02
8.000000000000000000e+00 3.026051819687499574e+03 2.740147117142879146e-02
8.500000000000000000e+00 3.026051819687499574e+03 -2.425882166144385441e-02
9.000000000000000000e+00 3.026051819687499574e+03 2.518821918292723019e-02
9.500000000000000000e+00 3.026051819687499574e+03 -2.671290237294214436e-03
1.000000000000000000e+01 3.026051819687499574e+03 -3.904800099625847093e-02
1.050000000000000000e+01 3.026051819687499574e+03 -1.796408299501839334e-02
1.100000000000000000e+01 3.026051819687499574e+03 -6.189365145590063066e-02
1.150000000000000000e+01 3.026051819687499574e+03 -2.487960722054049362e-02
1.200000000000000000e+01 3.026051819687499574e+03 -7.362073730897199242e-02
1.250000000000000000e+01 3.026051819687499574e+03 -4.979433938722039460e-02
1.300000000000000000e+01 3.026051819687499574e+03 -4.627702003017269972e-02
1.350000000000000000e+01 3.026051819687499574e+03 -3.765531619090611848e-02
1.400000000000000000e+01 3.026051819687499574e+03 -2.526423714304945958e-02
1.450000000000000000e+01 3.026051819687499574e+03 -1.486402046468809392e-02
1.500000000000000000e+01 3.026051819687499574e+03 -6.089902767343999442e-03
1.550000000000000000e+01 3.026051819687499574e+03 -5.738485522549900686e-03
1.600000000000000000e+01 3.026051819687499574e+03 5.686023201610702644e-04
1.650000000000000000e+01 3.026051819687499574e+03 -7.312642654790332038e-04
1.700000000000000000e+01 3.026051819687499574e+03 4.359986902130712628e-04
1.750000000000000000e+01 3.026051819687499574e+03 -1.125748001248706660e-04
1.800000000000000000e+01 3.026051819687499574e+03 6.325611736359387880e-05
1.850000000000000000e+01 3.026051819687499574e+03 -5.931662357890974507e-06
1.900000000000000000e+01 3.026051819687499574e+03 -6.035757636492803199e-05
1.950000000000000000e+01 3.026051819687499574e+03 6.141254576478698832e-05
0.000000000000000000e+00 3.027094207499999357e+03 -3.856904251257690930e-02
5.000000000000000000e-01 3.027094207499999357e+03 -6.473606505939920319e-02
1.000000000000000000e+00 3.027094207499999357e+03 -3.041783558847606025e-02
1.500000000000000000e+00 3.027094207499999357e+03 -8.276659165059917569e-03
2.000000000000000000e+00 3.027094207499999357e+03 -3.706517625196022441e-03
2.500000000000000000e+00 3.027094207499999357e+03 1.246506483644536402e-03
3.000000000000000000e+00 3.027094207499999357e+03 1.463060004882100335e-03
3.500000000000000000e+00 3.027094207499999357e+03 -1.343439841086619367e-02
4.000000000000000000e+00 3.027094207499999357e+03 2.786647580686780947e-03
4.500000000000000000e+00 3.027094207499999357e+03 4.481693005015778726e-03
5.000000000000000000e+00 3.027094207499999357e+03 -9.292371510110501373e-03
5.500000000000000000e+00 3.027094207499999357e+03 -1.247581192504104534e-02
6.000000000000000000e+00 3.027094207499999357e+03 -6.948586315163609271e-03
6.500000000000000000e+00 3.027094207499999357e+03 2.611359431135199319e-03
7.000000000000000000e+00 3.027094207499999357e+03 1.996532088671315597e-02
7.500000000000000000e+00 3.027094207499999357e+03 -3.070730126940063656e-02
8.000000000000000000e+00 3.027094207499999357e+03 2.619342058746866597e-02
8.500000000000000000e+00 3.027094207499999357e+03 -2.254309695590250157e-02
9.000000000000000000e+00 3.027094207499999357e+03 2.265362834675004045e-02
9.500000000000000000e+00 3.027094207499999357e+03 -2.190574777725969383e-03
1.000000000000000000e+01 3.027094207499999357e+03 -3.968232996223085979e-02
1.050000000000000000e+01 3.027094207499999357e+03 -1.591645342021796167e-02
1.100000000000000000e+01 3.027094207499999357e+03 -6.406879692665658210e-02
1.150000000000000000e+01 3.027094207499999357e+03 -2.542536191976386278e-02
1.200000000000000000e+01 3.027094207499999357e+03 -7.236802482644175138e-02
1.250000000000000000e+01 3.027094207499999357e+03 -4.952154003884576966e-02
1.300000000000000000e+01 3.027094207499999357e+03 -4.682633272640701616e-02
1.350000000000000000e+01 3.027094207499999357e+03 -3.724948639906552200e-02
1.400000000000000000e+01 3.027094207499999357e+03 -2.512473309137509825e-02
1.450000000000000000e+01 3.027094207499999357e+03 -1.495917029357187074e-02
1.500000000000000000e+01 3.027094207499999357e+03 -5.971316297000550839e-03
1.550000000000000000e+01 3.027094207499999357e+03 -5.789591537184670192e-03
1.600000000000000000e+01 3.027094207499999357e+03 6.685285443575888923e-04
1.650000000000000000e+01 3.027094207499999357e+03 -7.697409069968207335e-04
1.700000000000000000e+01 3.027094207499999357e+03 3.845384040569585428e-04
1.750000000000000000e+01 3.027094207499999357e+03 -1.058196405019495308e-04
1.800000000000000000e+01 3.027094207499999357e+03 6.846956038709937941e-05
1.850000000000000000e+01 3.027094207499999357e+03 -9.455354431769713775e-06
1.900000000000000000e+01 3.027094207499999357e+03 -5.816928394276410177e-05
1.950000000000000000e+01 3.027094207499999357e+03 6.290472167538967423e-05
0.000000000000000000e+00 3.028136595312500049e+03 -3.658200773419617580e-02
5.000000000000000000e-01 3.028136595312500049e+03 -6.414683057379094722e-02
1.000000000000000000e+00 3.028136595312500049e+03 -3.154895575984988099e-02
1.500000000000000000e+00 3.028136595312500049e+03 -8.409878202713558584e-03
2.000000000000000000e+00 3.028136595312500049e+03 -5.138252620013035975e-03
2.500000000000000000e+00 3.028136595312500049e+03 1.603928965171060820e-03
3.000000000000000000e+00 3.028136595312500049e+03 6.265117546917272490e-04
3.500000000000000000e+00 3.028136595312500049e+03 -1.368690992785459581e-02
4.000000000000000000e+00 3.028136595312500049e+03 2.432581906419923126e-03
4.500000000000000000e+00 3.028136595312500049e+03 7.012491467072750305e-03
5.000000000000000000e+00 3.028136595312500049e+03 -1.047546819999255717e-02
5.500000000000000000e+00 3.028136595312500049e+03 -1.415198565327615947e-02
6.000000000000000000e+00 3.028136595312500049e+03 -5.263144186072036233e-03
6.500000000000000000e+00 3.028136595312500049e+03 3.117817544774091447e-03
7.000000000000000000e+00 3.028136595312500049e+03 1.941004827339151348e-02
7.500000000000000000e+00 3.028136595312500049e+03 -2.997188614737458789e-02
8.000000000000000000e+00 3.028136595312500049e+03 2.455160276674439590e-02
8.500000000000000000e+00 3.028136595312500049e+03 -2.082596322106751788e-02
9.000000000000000000e+00 3.028136595312500049e+03 2.020890158470915049e-02
9.500000000000000000e+00 3.028136595312500049e+03 -2.065421032514274703e-03
1.000000000000000000e+01 3.028136595312500049e+03 -4.008011653614310804e-02
1.050000000000000000e+01 3.028136595312500049e+03 -1.391982135860970332e-02
1.100000000000000000e+01 3.028136595312500049e+03 -6.610894321165639020e-02
1.150000000000000000e+01 3.028136595312500049e+03 -2.617656509655426345e-02
1.200000000000000000e+01 3.028136595312500049e+03 -7.114151467682859609e-02
1.250000000000000000e+01 3.028136595312500049e+03 -4.929135758653810373e-02
1.300000000000000000e+01 3.028136595312500049e+03 -4.745119363467260876e-02
1.350000000000000000e+01 3.028136595312500049e+03 -3.676042986682265257e-02
1.400000000000000000e+01 3.028136595312500049e+03 -2.500887947405412357e-02
1.450000000000000000e+01 3.028136595312500049e+03 -1.504568389660719020e-02
1.500000000000000000e+01 3.028136595312500049e+03 -5.815836428585284025e-03
1.550000000000000000e+01 3.028136595312500049e+03 -5.818430739139760985e-03
1.600000000000000000e+01 3.028136595312500049e+03 7.608826111463196920e-04
1.650000000000000000e+01 3.028136595312500049e+03 -8.026558727802949678e-04
1.700000000000000000e+01 3.028136595312500049e+03 3.296484198379870064e-04
1.750000000000000000e+01 3.028136595312500049e+03 -9.469080068098683375e-05
1.800000000000000000e+01 3.028136595312500049e+03 7.398544699337563995e-05
1.850000000000000000e+01 3.028136595312500049e+03 -1.375045411593095061e-05
1.900000000000000000e+01 3.028136595312500049e+03 -5.523029040805556571e-05
1.950000000000000000e+01 3.028136595312500049e+03 6.416682814684720884e-05
0.000000000000000000e+00 3.029178983124999831e+03 -3.487724963922617799e-02
5.000000000000000000e-01 3.029178983124999831e+03 -6.325451237507304092e-02
1.000000000000000000e+00 3.029178983124999831e+03 -3.269604098295555289e-02
1.500000000000000000e+00 3.029178983124999831e+03 -8.691749631041861476e-03
2.000000000000000000e+00 3.029178983124999831e+03 -6.350781941933543971e-03
2.500000000000000000e+00 3.029178983124999831e+03 1.725535289913747786e-03
3.000000000000000000e+00 3.029178983124999831e+03 -1.443710986550661218e-04
3.500000000000000000e+00 3.029178983124999831e+03 -1.394527409284531880e-02
4.000000000000000000e+00 3.029178983124999831e+03 2.453389917855445992e-03
4.500000000000000000e+00 3.029178983124999831e+03 9.210220541213868725e-03
5.000000000000000000e+00 3.029178983124999831e+03 -1.174857358524465656e-02
5.500000000000000000e+00 3.029178983124999831e+03 -1.567780284319331835e-02
6.000000000000000000e+00 3.029178983124999831e+03 -3.585185824217298860e-03
6.500000000000000000e+00 3.029178983124999831e+03 3.491151860895731936e-03
7.000000000000000000e+00 3.029178983124999831e+03 1.870529434037090585e-02
7.500000000000000000e+00 3.029178983124999831e+03 -2.895429743451265886e-02
8.000000000000000000e+00 3.029178983124999831e+03 2.246709486061517977e-02
8.500000000000000000e+00 3.029178983124999831e+03 -1.914372178342725606e-02
9.000000000000000000e+00 3.029178983124999831e+03 1.787166535037239615e-02
9.500000000000000000e+00 3.029178983124999831e+03 -2.241481103039232991e-03
1.000000000000000000e+01 3.029178983124999831e+03 -4.025291760637981359e-02
1.050000000000000000e+01 3.029178983124999831e+03 -1.208302941955629629e-02
1.100000000000000000e+01 3.029178983124999831e+03 -6.788067597879882120e-02
1.150000000000000000e+01 3.029178983124999831e+03 -2.714438528161637609e-02
1.200000000000000000e+01 3.029178983124999831e+03 -6.998257342333510933e-02
1.250000000000000000e+01 3.029178983124999831e+03 -4.913283962384538961e-02
1.300000000000000000e+01 3.029178983124999831e+03 -4.814077585149441341e-02
1.350000000000000000e+01 3.029178983124999831e+03 -3.618821108692858030e-02
1.400000000000000000e+01 3.029178983124999831e+03 -2.490726952683956080e-02
1.450000000000000000e+01 3.029178983124999831e+03 -1.516009840123225434e-02
1.500000000000000000e+01 3.029178983124999831e+03 -5.631175289386323481e-03
1.550000000000000000e+01 3.029178983124999831e+03 -5.829260488175308508e-03
1.600000000000000000e+01 3.029178983124999831e+03 8.420515703933964882e-04
1.650000000000000000e+01 3.029178983124999831e+03 -8.300485224289779048e-04
1.700000000000000000e+01 3.029178983124999831e+03 2.714037613482128035e-04
1.750000000000000000e+01 3.029178983124999831e+03 -7.908632337571798931e-05
1.800000000000000000e+01 3.029178983124999831e+03 7.979342011505293462e-05
1.850000000000000000e+01 3.029178983124999831e+03 -1.857171304825932200e-05
1.900000000000000000e+01 3.029178983124999831e+03 -5.196784281673427612e-05
1.950000000000000000e+01 3.029178983124999831e+03 6.504389073306968041e-05
0.000000000000000000e+00 3.030221370937499614e+03 -3.349064713565936408e-02
5.000000000000000000e-01 3.030221370937499614e+03 -6.211473064351355489e-02
1.000000000000000000e+00 3.030221370937499614e+03 -3.381360542528807217e-02
1.500000000000000000e+00 3.030221370937499614e+03 -9.120623621320269117e-03
2.000000000000000000e+00 3.030221370937499614e+03 -7.339941908904975588e-03
2.500000000000000000e+00 3.030221370937499614e+03 1.580889690670988753e-03
3.000000000000000000e+00 3.030221370937499614e+03 -8.259148794574957273e-04
3.500000000000000000e+00 3.030221370937499614e+03 -1.416600058348376108e-02
4.000000000000000000e+00 3.030221370937499614e+03 2.848293738039773832e-03
4.500000000000000000e+00 3.030221370937499614e+03 1.106326881659412155e-02
5.000000000000000000e+00 3.030221370937499614e+03 -1.318132012271144328e-02
5.500000000000000000e+00 3.030221370937499614e+03 -1.702710794752240395e-02
6.000000000000000000e+00 3.030221370937499614e+03 -1.901423702392060055e-03
6.500000000000000000e+00 3.030221370937499614e+03 3.757743477389058860e-03
7.000000000000000000e+00 3.030221370937499614e+03 1.787703511820018520e-02
7.500000000000000000e+00 3.030221370937499614e+03 -2.771860164323847533e-02
8.000000000000000000e+00 3.030221370937499614e+03 1.997410370557537937e-02
8.500000000000000000e+00 3.030221370937499614e+03 -1.750999620829432266e-02
9.000000000000000000e+00 3.030221370937499614e+03 1.565599876056479253e-02
9.500000000000000000e+00 3.030221370937499614e+03 -2.733417000167141613e-03
1.000000000000000000e+01 3.030221370937499614e+03 -4.014479920330572826e-02
1.050000000000000000e+01 3.030221370937499614e+03 -1.050509405979899342e-02
1.100000000000000000e+01 3.030221370937499614e+03 -6.926788034956671281e-02
1.150000000000000000e+01 3.030221370937499614e+03 -2.832182874266690395e-02
1.200000000000000000e+01 3.030221370937499614e+03 -6.893720352530775808e-02
1.250000000000000000e+01 3.030221370937499614e+03 -4.908257511528273109e-02
1.300000000000000000e+01 3.030221370937499614e+03 -4.888500276946190770e-02
1.350000000000000000e+01 3.030221370937499614e+03 -3.556224053666897505e-02
1.400000000000000000e+01 3.030221370937499614e+03 -2.479553526889131249e-02
1.450000000000000000e+01 3.030221370937499614e+03 -1.533618685535909770e-02
1.500000000000000000e+01 3.030221370937499614e+03 -5.415310019803650475e-03
1.550000000000000000e+01 3.030221370937499614e+03 -5.825780329632462839e-03
1.600000000000000000e+01 3.030221370937499614e+03 9.120305844579411174e-04
1.650000000000000000e+01 3.030221370937499614e+03 -8.497619371534451084e-04
1.700000000000000000e+01 3.030221370937499614e+03 2.108160751728800826e-04
1.750000000000000000e+01 3.030221370937499614e+03 -5.991366374245241246e-05
1.800000000000000000e+01 3.030221370937499614e+03 8.581605116300168460e-05
1.850000000000000000e+01 3.030221370937499614e+03 -2.351559775919746098e-05
1.900000000000000000e+01 3.030221370937499614e+03 -4.858706852697305766e-05
1.950000000000000000e+01 3.030221370937499614e+03 6.558016071584425732e-05
0.000000000000000000e+00 3.031263758749999397e+03 -3.241747849512825047e-02
5.000000000000000000e-01 3.031263758749999397e+03 -6.079594242260386028e-02
1.000000000000000000e+00 3.031263758749999397e+03 -3.485276919390638273e-02
1.500000000000000000e+00 3.031263758749999397e+03 -9.648454703182903283e-03
2.000000000000000000e+00 3.031263758749999397e+03 -8.069020491541119972e-03
2.500000000000000000e+00 3.031263758749999397e+03 1.086054041091005307e-03
3.000000000000000000e+00 3.031263758749999397e+03 -1.378464768580840933e-03
3.500000000000000000e+00 3.031263758749999397e+03 -1.435799154325021268e-02
4.000000000000000000e+00 3.031263758749999397e+03 3.574707372744376482e-03
4.500000000000000000e+00 3.031263758749999397e+03 1.261632132487222960e-02
5.000000000000000000e+00 3.031263758749999397e+03 -1.474353983021788397e-02
5.500000000000000000e+00 3.031263758749999397e+03 -1.821227379752625788e-02
6.000000000000000000e+00 3.031263758749999397e+03 -2.277503264194711305e-04
6.500000000000000000e+00 3.031263758749999397e+03 3.903484597739189342e-03
7.000000000000000000e+00 3.031263758749999397e+03 1.696733057352146218e-02
7.500000000000000000e+00 3.031263758749999397e+03 -2.633652976601867299e-02
8.000000000000000000e+00 3.031263758749999397e+03 1.713209684491038068e-02
8.500000000000000000e+00 3.031263758749999397e+03 -1.593797206324727017e-02
9.000000000000000000e+00 3.031263758749999397e+03 1.356815880003930073e-02
9.500000000000000000e+00 3.031263758749999397e+03 -3.574100189568329977e-03
1.000000000000000000e+01 3.031263758749999397e+03 -3.971395998013927536e-02
1.050000000000000000e+01 3.031263758749999397e+03 -9.240228965935707792e-03
1.100000000000000000e+01 3.031263758749999397e+03 -7.017377723347631435e-02
1.150000000000000000e+01 3.031263758749999397e+03 -2.972313004920667037e-02
1.200000000000000000e+01 3.031263758749999397e+03 -6.803631868758533430e-02
1.250000000000000000e+01 3.031263758749999397e+03 -4.912631071538944155e-02
1.300000000000000000e+01 3.031263758749999397e+03 -4.969680212695973265e-02
1.350000000000000000e+01 3.031263758749999397e+03 -3.491389683147197442e-02
1.400000000000000000e+01 3.031263758749999397e+03 -2.465934907609621668e-02
1.450000000000000000e+01 3.031263758749999397e+03 -1.558382867256952360e-02
1.500000000000000000e+01 3.031263758749999397e+03 -5.165353017389783322e-03
1.550000000000000000e+01 3.031263758749999397e+03 -5.804429707566955386e-03
1.600000000000000000e+01 3.031263758749999397e+03 9.687207605861347182e-04
1.650000000000000000e+01 3.031263758749999397e+03 -8.608889583556485030e-04
1.700000000000000000e+01 3.031263758749999397e+03 1.487352483624905584e-04
1.750000000000000000e+01 3.031263758749999397e+03 -3.761970632767123101e-05
1.800000000000000000e+01 3.031263758749999397e+03 9.149017566755768250e-05
1.850000000000000000e+01 3.031263758749999397e+03 -2.819396321848793751e-05
1.900000000000000000e+01 3.031263758749999397e+03 -4.519006917573317484e-05
1.950000000000000000e+01 3.031263758749999397e+03 6.591319264647534136e-05
0.000000000000000000e+00 3.032306146562499180e+03 -3.159352957905439685e-02
5.000000000000000000e-01 3.032306146562499180e+03 -5.938122443021583152e-02
1.000000000000000000e+00 3.032306146562499180e+03 -3.573185815530989518e-02
1.500000000000000000e+00 3.032306146562499180e+03 -1.026162157739271379e-02
2.000000000000000000e+00 3.032306146562499180e+03 -8.472007769669923430e-03
2.500000000000000000e+00 3.032306146562499180e+03 1.780050155988750706e-04
3.000000000000000000e+00 3.032306146562499180e+03 -1.766267812020135995e-03
3.500000000000000000e+00 3.032306146562499180e+03 -1.455108073612002353e-02
4.000000000000000000e+00 3.032306146562499180e+03 4.543034898586676036e-03
4.500000000000000000e+00 3.032306146562499180e+03 1.388697430623308561e-02
5.000000000000000000e+00 3.032306146562499180e+03 -1.633964085288039728e-02
5.500000000000000000e+00 3.032306146562499180e+03 -1.923068249353820924e-02
6.000000000000000000e+00 3.032306146562499180e+03 1.403272164020479603e-03
6.500000000000000000e+00 3.032306146562499180e+03 3.906636347749620555e-03
7.000000000000000000e+00 3.032306146562499180e+03 1.600450509402975841e-02
7.500000000000000000e+00 3.032306146562499180e+03 -2.489004804797299159e-02
8.000000000000000000e+00 3.032306146562499180e+03 1.398953093506029310e-02
8.500000000000000000e+00 3.032306146562499180e+03 -1.442061029975668339e-02
9.000000000000000000e+00 3.032306146562499180e+03 1.156881993331653966e-02
9.500000000000000000e+00 3.032306146562499180e+03 -4.753929556643614503e-03
1.000000000000000000e+01 3.032306146562499180e+03 -3.896610535025121086e-02
1.050000000000000000e+01 3.032306146562499180e+03 -8.323063832835040851e-03
1.100000000000000000e+01 3.032306146562499180e+03 -7.054459808037986945e-02
1.150000000000000000e+01 3.032306146562499180e+03 -3.132650101162789275e-02
1.200000000000000000e+01 3.032306146562499180e+03 -6.733888902291891576e-02
1.250000000000000000e+01 3.032306146562499180e+03 -4.926628540857264787e-02
1.300000000000000000e+01 3.032306146562499180e+03 -5.056587294175612229e-02
1.350000000000000000e+01 3.032306146562499180e+03 -3.424537083757893396e-02
1.400000000000000000e+01 3.032306146562499180e+03 -2.451052004785630317e-02
1.450000000000000000e+01 3.032306146562499180e+03 -1.590683584896060779e-02
1.500000000000000000e+01 3.032306146562499180e+03 -4.893349355457683215e-03
1.550000000000000000e+01 3.032306146562499180e+03 -5.761496293352604860e-03
1.600000000000000000e+01 3.032306146562499180e+03 1.009855798255210020e-03
1.650000000000000000e+01 3.032306146562499180e+03 -8.649905892481629015e-04
1.700000000000000000e+01 3.032306146562499180e+03 8.641419281935321995e-05
1.750000000000000000e+01 3.032306146562499180e+03 -1.246130060619625954e-05
1.800000000000000000e+01 3.032306146562499180e+03 9.603462490104088878e-05
1.850000000000000000e+01 3.032306146562499180e+03 -3.242854914329165261e-05
1.900000000000000000e+01 3.032306146562499180e+03 -4.174875283977106733e-05
1.950000000000000000e+01 3.032306146562499180e+03 6.611549716560330913e-05
0.000000000000000000e+00 3.033348534375000327e+03 -3.098618056409899527e-02
5.000000000000000000e-01 3.033348534375000327e+03 -5.789032397617727144e-02
1.000000000000000000e+00 3.033348534375000327e+03 -3.639388655429042635e-02
1.500000000000000000e+00 3.033348534375000327e+03 -1.096089060744167426e-02
2.000000000000000000e+00 3.033348534375000327e+03 -8.535847387067693054e-03
2.500000000000000000e+00 3.033348534375000327e+03 -1.177264852943739207e-03
3.000000000000000000e+00 3.033348534375000327e+03 -1.924812344872189537e-03
3.500000000000000000e+00 3.033348534375000327e+03 -1.475570124014328501e-02
4.000000000000000000e+00 3.033348534375000327e+03 5.692891125689309058e-03
4.500000000000000000e+00 3.033348534375000327e+03 1.484816113920991998e-02
5.000000000000000000e+00 3.033348534375000327e+03 -1.788663270794264848e-02
5.500000000000000000e+00 3.033348534375000327e+03 -2.008172184730329379e-02
6.000000000000000000e+00 3.033348534375000327e+03 2.957372324619775717e-03
6.500000000000000000e+00 3.033348534375000327e+03 3.743423565989092896e-03
7.000000000000000000e+00 3.033348534375000327e+03 1.500317321528598334e-02
7.500000000000000000e+00 3.033348534375000327e+03 -2.344215614895801131e-02
8.000000000000000000e+00 3.033348534375000327e+03 1.059063308502187009e-02
8.500000000000000000e+00 3.033348534375000327e+03 -1.294933139582522992e-02
9.000000000000000000e+00 3.033348534375000327e+03 9.677952931986123775e-03
9.500000000000000000e+00 3.033348534375000327e+03 -6.267203044996261761e-03
1.000000000000000000e+01 3.033348534375000327e+03 -3.789747293731865474e-02
1.050000000000000000e+01 3.033348534375000327e+03 -7.762307257821891848e-03
1.100000000000000000e+01 3.033348534375000327e+03 -7.037516637047420975e-02
1.150000000000000000e+01 3.033348534375000327e+03 -3.309361643576034379e-02
1.200000000000000000e+01 3.033348534375000327e+03 -6.685084853582413944e-02
1.250000000000000000e+01 3.033348534375000327e+03 -4.954038859667866945e-02
1.300000000000000000e+01 3.033348534375000327e+03 -5.146179311852773497e-02
1.350000000000000000e+01 3.033348534375000327e+03 -3.358018743369141357e-02
1.400000000000000000e+01 3.033348534375000327e+03 -2.435427241372935259e-02
1.450000000000000000e+01 3.033348534375000327e+03 -1.629837186021288256e-02
1.500000000000000000e+01 3.033348534375000327e+03 -4.625365191245432023e-03
1.550000000000000000e+01 3.033348534375000327e+03 -5.698986089050343123e-03
1.600000000000000000e+01 3.033348534375000327e+03 1.035770379215092797e-03
1.650000000000000000e+01 3.033348534375000327e+03 -8.624508309612422636e-04
1.700000000000000000e+01 3.033348534375000327e+03 2.427110667216824877e-05
1.750000000000000000e+01 3.033348534375000327e+03 1.524681892888526835e-05
1.800000000000000000e+01 3.033348534375000327e+03 9.906213413215279406e-05
1.850000000000000000e+01 3.033348534375000327e+03 -3.608139270208797944e-05
1.900000000000000000e+01 3.033348534375000327e+03 -3.830620530876544026e-05
1.950000000000000000e+01 3.033348534375000327e+03 6.611477856504442284e-05
0.000000000000000000e+00 3.034390922187499655e+03 -3.058803832820952348e-02
5.000000000000000000e-01 3.034390922187499655e+03 -5.636790634283744134e-02
1.000000000000000000e+00 3.034390922187499655e+03 -3.680201408500304722e-02
1.500000000000000000e+00 3.034390922187499655e+03 -1.173642287635292408e-02
2.000000000000000000e+00 3.034390922187499655e+03 -8.255243121432618084e-03
2.500000000000000000e+00 3.034390922187499655e+03 -2.944254565365082756e-03
3.000000000000000000e+00 3.034390922187499655e+03 -1.834921516031605892e-03
3.500000000000000000e+00 3.034390922187499655e+03 -1.500053178364006354e-02
4.000000000000000000e+00 3.034390922187499655e+03 7.015929792964652884e-03
4.500000000000000000e+00 3.034390922187499655e+03 1.550821948522830215e-02
5.000000000000000000e+00 3.034390922187499655e+03 -1.933768449978728182e-02
5.500000000000000000e+00 3.034390922187499655e+03 -2.076706296325009360e-02
6.000000000000000000e+00 3.034390922187499655e+03 4.358168157043116296e-03
6.500000000000000000e+00 3.034390922187499655e+03 3.406837664077165019e-03
7.000000000000000000e+00 3.034390922187499655e+03 1.395241570023042846e-02
7.500000000000000000e+00 3.034390922187499655e+03 -2.200140976639947121e-02
8.000000000000000000e+00 3.034390922187499655e+03 7.001217977220123082e-03
8.500000000000000000e+00 3.034390922187499655e+03 -1.153670888538509132e-02
9.000000000000000000e+00 3.034390922187499655e+03 7.941445872394462327e-03
9.500000000000000000e+00 3.034390922187499655e+03 -8.064367356358461206e-03
1.000000000000000000e+01 3.034390922187499655e+03 -3.650638414607128290e-02
1.050000000000000000e+01 3.034390922187499655e+03 -7.579719286909176491e-03
1.100000000000000000e+01 3.034390922187499655e+03 -6.971751484060917381e-02
1.150000000000000000e+01 3.034390922187499655e+03 -3.491624682736442498e-02
1.200000000000000000e+01 3.034390922187499655e+03 -6.656567454360580449e-02
1.250000000000000000e+01 3.034390922187499655e+03 -4.997095164607485290e-02
1.300000000000000000e+01 3.034390922187499655e+03 -5.235043891938117450e-02
1.350000000000000000e+01 3.034390922187499655e+03 -3.295192956426595821e-02
1.400000000000000000e+01 3.034390922187499655e+03 -2.418474296930011799e-02
1.450000000000000000e+01 3.034390922187499655e+03 -1.672791683972334187e-02
1.500000000000000000e+01 3.034390922187499655e+03 -4.401269773037203015e-03
1.550000000000000000e+01 3.034390922187499655e+03 -5.615670498047397284e-03
1.600000000000000000e+01 3.034390922187499655e+03 1.046298133760100845e-03
1.650000000000000000e+01 3.034390922187499655e+03 -8.530290585510812412e-04
1.700000000000000000e+01 3.034390922187499655e+03 -3.727419116607622366e-05
1.750000000000000000e+01 3.034390922187499655e+03 4.505033180149086163e-05
1.800000000000000000e+01 3.034390922187499655e+03 1.005562907676832776e-04
1.850000000000000000e+01 3.034390922187499655e+03 -3.901422214754988354e-05
1.900000000000000000e+01 3.034390922187499655e+03 -3.503116729508458192e-05
1.950000000000000000e+01 3.034390922187499655e+03 6.592168924275242526e-05
0.000000000000000000e+00 3.035433309999999892e+03 -3.034064770808503342e-02
5.000000000000000000e-01 3.035433309999999892e+03 -5.488090408127820063e-02
1.000000000000000000e+00 3.035433309999999892e+03 -3.697115574704313429e-02
1.500000000000000000e+00 3.035433309999999892e+03 -1.256456521242668191e-02
2.000000000000000000e+00 3.035433309999999892e+03 -7.665517387034680510e-03
2.500000000000000000e+00 3.035433309999999892e+03 -5.027376272433986028e-03
3.000000000000000000e+00 3.035433309999999892e+03 -1.504668906104878433e-03
3.500000000000000000e+00 3.035433309999999892e+03 -1.531842788523379677e-02
4.000000000000000000e+00 3.035433309999999892e+03 8.487721895046823270e-03
4.500000000000000000e+00 3.035433309999999892e+03 1.585574321998722835e-02
5.000000000000000000e+00 3.035433309999999892e+03 -2.066997827373415891e-02
5.500000000000000000e+00 3.035433309999999892e+03 -2.125622695560813388e-02
6.000000000000000000e+00 3.035433309999999892e+03 5.508217489940812027e-03
6.500000000000000000e+00 3.035433309999999892e+03 2.945991699456790899e-03
7.000000000000000000e+00 3.035433309999999892e+03 1.282873091034666783e-02
7.500000000000000000e+00 3.035433309999999892e+03 -2.063016354644208947e-02
8.000000000000000000e+00 3.035433309999999892e+03 3.386213944707779349e-03
8.500000000000000000e+00 3.035433309999999892e+03 -1.025549208069253919e-02
9.000000000000000000e+00 3.035433309999999892e+03 6.379588725870560112e-03
9.500000000000000000e+00 3.035433309999999892e+03 -1.011184146477931735e-02
1.000000000000000000e+01 3.035433309999999892e+03 -3.479517244335437326e-02
1.050000000000000000e+01 3.035433309999999892e+03 -7.813939242310097982e-03
1.100000000000000000e+01 3.035433309999999892e+03 -6.865707845961317723e-02
1.150000000000000000e+01 3.035433309999999892e+03 -3.661987319886851611e-02
1.200000000000000000e+01 3.035433309999999892e+03 -6.656860283155274782e-02
1.250000000000000000e+01 3.035433309999999892e+03 -5.053742385357735956e-02
1.300000000000000000e+01 3.035433309999999892e+03 -5.323797057350298373e-02
1.350000000000000000e+01 3.035433309999999892e+03 -3.238815757976266918e-02
1.400000000000000000e+01 3.035433309999999892e+03 -2.396612831231690124e-02
1.450000000000000000e+01 3.035433309999999892e+03 -1.718781083684606942e-02
1.500000000000000000e+01 3.035433309999999892e+03 -4.244524076694481882e-03
1.550000000000000000e+01 3.035433309999999892e+03 -5.500680244378651843e-03
1.600000000000000000e+01 3.035433309999999892e+03 1.038713007820571367e-03
1.650000000000000000e+01 3.035433309999999892e+03 -8.364629423110004442e-04
1.700000000000000000e+01 3.035433309999999892e+03 -9.649015656375515778e-05
1.750000000000000000e+01 3.035433309999999892e+03 7.602505896807050295e-05
1.800000000000000000e+01 3.035433309999999892e+03 1.007103593910948629e-04
1.850000000000000000e+01 3.035433309999999892e+03 -4.117157944215576554e-05
1.900000000000000000e+01 3.035433309999999892e+03 -3.221346500807039108e-05
1.950000000000000000e+01 3.035433309999999892e+03 6.552127501795939962e-05
0.000000000000000000e+00 3.036475697812499220e+03 -3.021574677641815018e-02
5.000000000000000000e-01 3.036475697812499220e+03 -5.352101007124732135e-02
1.000000000000000000e+00 3.036475697812499220e+03 -3.690655702129437554e-02
1.500000000000000000e+00 3.036475697812499220e+03 -1.344435781978619605e-02
2.000000000000000000e+00 3.036475697812499220e+03 -6.820644750643649508e-03
2.500000000000000000e+00 3.036475697812499220e+03 -7.314531741648859497e-03
3.000000000000000000e+00 3.036475697812499220e+03 -9.942116687826727407e-04
3.500000000000000000e+00 3.036475697812499220e+03 -1.569161644724101010e-02
4.000000000000000000e+00 3.036475697812499220e+03 1.003042772940331007e-02
4.500000000000000000e+00 3.036475697812499220e+03 1.580096492470787692e-02
5.000000000000000000e+00 3.036475697812499220e+03 -2.184881044737575079e-02
5.500000000000000000e+00 3.036475697812499220e+03 -2.144365169227875623e-02
6.000000000000000000e+00 3.036475697812499220e+03 6.325757440053939029e-03
6.500000000000000000e+00 3.036475697812499220e+03 2.427086150748077389e-03
7.000000000000000000e+00 3.036475697812499220e+03 1.160390075035499374e-02
7.500000000000000000e+00 3.036475697812499220e+03 -1.939471000689666283e-02
8.000000000000000000e+00 3.036475697812499220e+03 -1.401563120878880078e-04
8.500000000000000000e+00 3.036475697812499220e+03 -9.114842955738160224e-03
9.000000000000000000e+00 3.036475697812499220e+03 4.992210045462208180e-03
9.500000000000000000e+00 3.036475697812499220e+03 -1.240356217668760024e-02
1.000000000000000000e+01 3.036475697812499220e+03 -3.276720501506381195e-02
1.050000000000000000e+01 3.036475697812499220e+03 -8.440243794170366673e-03
1.100000000000000000e+01 3.036475697812499220e+03 -6.730079892385529283e-02
1.150000000000000000e+01 3.036475697812499220e+03 -3.807547875498980966e-02
1.200000000000000000e+01 3.036475697812499220e+03 -6.700032235961886351e-02
1.250000000000000000e+01 3.036475697812499220e+03 -5.122407896079185508e-02
1.300000000000000000e+01 3.036475697812499220e+03 -5.411003981412741692e-02
1.350000000000000000e+01 3.036475697812499220e+03 -3.189987559415411594e-02
1.400000000000000000e+01 3.036475697812499220e+03 -2.368315285923407176e-02
1.450000000000000000e+01 3.036475697812499220e+03 -1.767833094273767169e-02
1.500000000000000000e+01 3.036475697812499220e+03 -4.153557207646078712e-03
1.550000000000000000e+01 3.036475697812499220e+03 -5.346309795954220546e-03
1.600000000000000000e+01 3.036475697812499220e+03 1.009689086129385771e-03
1.650000000000000000e+01 3.036475697812499220e+03 -8.108362615434632110e-04
1.700000000000000000e+01 3.036475697812499220e+03 -1.524022289792335730e-04
1.750000000000000000e+01 3.036475697812499220e+03 1.069233342393863912e-04
1.800000000000000000e+01 3.036475697812499220e+03 9.963098646877098800e-05
1.850000000000000000e+01 3.036475697812499220e+03 -4.235298665915429811e-05
1.900000000000000000e+01 3.036475697812499220e+03 -3.009875782326071306e-05
1.950000000000000000e+01 3.036475697812499220e+03 6.461082510164067720e-05
0.000000000000000000e+00 3.037518085624999458e+03 -3.021781185478857393e-02
5.000000000000000000e-01 3.037518085624999458e+03 -5.242291917493003411e-02
1.000000000000000000e+00 3.037518085624999458e+03 -3.655841950899532677e-02
1.500000000000000000e+00 3.037518085624999458e+03 -1.431864172997231698e-02
2.000000000000000000e+00 3.037518085624999458e+03 -5.804723543859180261e-03
2.500000000000000000e+00 3.037518085624999458e+03 -9.718178457176067028e-03
3.000000000000000000e+00 3.037518085624999458e+03 -4.388358946850384528e-04
3.500000000000000000e+00 3.037518085624999458e+03 -1.608709206161169913e-02
4.000000000000000000e+00 3.037518085624999458e+03 1.156521610727304777e-02
4.500000000000000000e+00 3.037518085624999458e+03 1.529085547042584661e-02
5.000000000000000000e+00 3.037518085624999458e+03 -2.286333934550701524e-02
5.500000000000000000e+00 3.037518085624999458e+03 -2.124974479736507424e-02
6.000000000000000000e+00 3.037518085624999458e+03 6.768850477248195691e-03
6.500000000000000000e+00 3.037518085624999458e+03 1.898820799493602897e-03
7.000000000000000000e+00 3.037518085624999458e+03 1.025809811929735693e-02
7.500000000000000000e+00 3.037518085624999458e+03 -1.831936094999488465e-02
8.000000000000000000e+00 3.037518085624999458e+03 -3.535088202223656689e-03
8.500000000000000000e+00 3.037518085624999458e+03 -8.059927268770111786e-03
9.000000000000000000e+00 3.037518085624999458e+03 3.798644602898373045e-03
9.500000000000000000e+00 3.037518085624999458e+03 -1.485655324249051355e-02
1.000000000000000000e+01 3.037518085624999458e+03 -3.044030299198013587e-02
1.050000000000000000e+01 3.037518085624999458e+03 -9.394683425859959303e-03
1.100000000000000000e+01 3.037518085624999458e+03 -6.575780772044742539e-02
1.150000000000000000e+01 3.037518085624999458e+03 -3.914374685289374184e-02
1.200000000000000000e+01 3.037518085624999458e+03 -6.794769242620243843e-02
1.250000000000000000e+01 3.037518085624999458e+03 -5.201241664993257879e-02
1.300000000000000000e+01 3.037518085624999458e+03 -5.494757882208713834e-02
1.350000000000000000e+01 3.037518085624999458e+03 -3.145972663439061678e-02
1.400000000000000000e+01 3.037518085624999458e+03 -2.337258038227374088e-02
1.450000000000000000e+01 3.037518085624999458e+03 -1.818343884398084670e-02
1.500000000000000000e+01 3.037518085624999458e+03 -4.115740954377485571e-03
1.550000000000000000e+01 3.037518085624999458e+03 -5.158653098114901643e-03
1.600000000000000000e+01 3.037518085624999458e+03 9.562918162076613094e-04
1.650000000000000000e+01 3.037518085624999458e+03 -7.741629602339698173e-04
1.700000000000000000e+01 3.037518085624999458e+03 -2.047939360695429664e-04
1.750000000000000000e+01 3.037518085624999458e+03 1.362979280399319434e-04
1.800000000000000000e+01 3.037518085624999458e+03 9.748411480942126468e-05
1.850000000000000000e+01 3.037518085624999458e+03 -4.250238257030809546e-05
1.900000000000000000e+01 3.037518085624999458e+03 -2.866446886034047746e-05
1.950000000000000000e+01 3.037518085624999458e+03 6.286275895302912125e-05
0.000000000000000000e+00 3.038560473437500150e+03 -3.031530670264764860e-02
5.000000000000000000e-01 3.038560473437500150e+03 -5.171525965684418968e-02
1.000000000000000000e+00 3.038560473437500150e+03 -3.584699205811347350e-02
1.500000000000000000e+00 3.038560473437500150e+03 -1.513699088299192905e-02
2.000000000000000000e+00 3.038560473437500150e+03 -4.709373746618191088e-03
2.500000000000000000e+00 3.038560473437500150e+03 -1.215744522134985448e-02
3.000000000000000000e+00 3.038560473437500150e+03 5.813188633905962474e-05
3.500000000000000000e+00 3.038560473437500150e+03 -1.646174285900159351e-02
4.000000000000000000e+00 3.038560473437500150e+03 1.302889154566419516e-02
4.500000000000000000e+00 3.038560473437500150e+03 1.436540284937586932e-02
5.000000000000000000e+00 3.038560473437500150e+03 -2.378490169118183464e-02
5.500000000000000000e+00 3.038560473437500150e+03 -2.063068651965487346e-02
6.000000000000000000e+00 3.038560473437500150e+03 6.853210908674011240e-03
6.500000000000000000e+00 3.038560473437500150e+03 1.390848508495523767e-03
7.000000000000000000e+00 3.038560473437500150e+03 8.803751989914088485e-03
7.500000000000000000e+00 3.038560473437500150e+03 -1.743345060610727512e-02
8.000000000000000000e+00 3.038560473437500150e+03 -6.710674659474865147e-03
8.500000000000000000e+00 3.038560473437500150e+03 -7.105946188653657070e-03
9.000000000000000000e+00 3.038560473437500150e+03 2.804823703933231275e-03
9.500000000000000000e+00 3.038560473437500150e+03 -1.736291202469252004e-02
1.000000000000000000e+01 3.038560473437500150e+03 -2.784892980260848805e-02
1.050000000000000000e+01 3.038560473437500150e+03 -1.057180375925189687e-02
1.100000000000000000e+01 3.038560473437500150e+03 -6.410282252022567184e-02
1.150000000000000000e+01 3.038560473437500150e+03 -3.975628815782865366e-02
1.200000000000000000e+01 3.038560473437500150e+03 -6.938165516226607599e-02
1.250000000000000000e+01 3.038560473437500150e+03 -5.288979931360029973e-02
1.300000000000000000e+01 3.038560473437500150e+03 -5.575159273340754562e-02
1.350000000000000000e+01 3.038560473437500150e+03 -3.102031290627169091e-02
1.400000000000000000e+01 3.038560473437500150e+03 -2.307655374123786587e-02
1.450000000000000000e+01 3.038560473437500150e+03 -1.869901486012441952e-02
1.500000000000000000e+01 3.038560473437500150e+03 -4.122227513291700819e-03
1.550000000000000000e+01 3.038560473437500150e+03 -4.947309019055481580e-03
1.600000000000000000e+01 3.038560473437500150e+03 8.761877482706686851e-04
1.650000000000000000e+01 3.038560473437500150e+03 -7.253252873882180124e-04
1.700000000000000000e+01 3.038560473437500150e+03 -2.540341326193005112e-04
1.750000000000000000e+01 3.038560473437500150e+03 1.633647508184421851e-04
1.800000000000000000e+01 3.038560473437500150e+03 9.455180292439108777e-05
1.850000000000000000e+01 3.038560473437500150e+03 -4.196726737113961220e-05
1.900000000000000000e+01 3.038560473437500150e+03 -2.778688353396848240e-05
1.950000000000000000e+01 3.038560473437500150e+03 6.029340851180625118e-05
0.000000000000000000e+00 3.039602861249999933e+03 -3.047649140923032116e-02
5.000000000000000000e-01 3.039602861249999933e+03 -5.152820796104000400e-02
1.000000000000000000e+00 3.039602861249999933e+03 -3.467204986464759303e-02
1.500000000000000000e+00 3.039602861249999933e+03 -1.591375967317208012e-02
2.000000000000000000e+00 3.039602861249999933e+03 -3.536156429227155923e-03
2.500000000000000000e+00 3.039602861249999933e+03 -1.456049670707297398e-02
3.000000000000000000e+00 3.039602861249999933e+03 5.000246997919072104e-04
3.500000000000000000e+00 3.039602861249999933e+03 -1.680787303337627145e-02
4.000000000000000000e+00 3.039602861249999933e+03 1.435204590308879896e-02
4.500000000000000000e+00 3.039602861249999933e+03 1.314531374704320382e-02
5.000000000000000000e+00 3.039602861249999933e+03 -2.471443499465069207e-02
5.500000000000000000e+00 3.039602861249999933e+03 -1.958184286228469712e-02
6.000000000000000000e+00 3.039602861249999933e+03 6.626477519917425493e-03
6.500000000000000000e+00 3.039602861249999933e+03 9.042630104953333203e-04
7.000000000000000000e+00 3.039602861249999933e+03 7.267929956711440334e-03
7.500000000000000000e+00 3.039602861249999933e+03 -1.674232553934242723e-02
8.000000000000000000e+00 3.039602861249999933e+03 -9.549114089168418348e-03
8.500000000000000000e+00 3.039602861249999933e+03 -6.228127855902041050e-03
9.000000000000000000e+00 3.039602861249999933e+03 1.962261552162720361e-03
9.500000000000000000e+00 3.039602861249999933e+03 -1.984075647021044803e-02
1.000000000000000000e+01 3.039602861249999933e+03 -2.509970633656264175e-02
1.050000000000000000e+01 3.039602861249999933e+03 -1.189205396415979679e-02
1.100000000000000000e+01 3.039602861249999933e+03 -6.235400159764763889e-02
1.150000000000000000e+01 3.039602861249999933e+03 -3.996503854839360270e-02
1.200000000000000000e+01 3.039602861249999933e+03 -7.117581971934397456e-02
1.250000000000000000e+01 3.039602861249999933e+03 -5.386451746010714053e-02
1.300000000000000000e+01 3.039602861249999933e+03 -5.653803688816430584e-02
1.350000000000000000e+01 3.039602861249999933e+03 -3.054451811610705420e-02
1.400000000000000000e+01 3.039602861249999933e+03 -2.280576405041115362e-02
1.450000000000000000e+01 3.039602861249999933e+03 -1.923073262472269410e-02
1.500000000000000000e+01 3.039602861249999933e+03 -4.171629543595715799e-03
1.550000000000000000e+01 3.039602861249999933e+03 -4.712015709874580946e-03
1.600000000000000000e+01 3.039602861249999933e+03 7.689092517868220981e-04
1.650000000000000000e+01 3.039602861249999933e+03 -6.640167900697493356e-04
1.700000000000000000e+01 3.039602861249999933e+03 -3.004951336421352970e-04
1.750000000000000000e+01 3.039602861249999933e+03 1.876216263647122249e-04
1.800000000000000000e+01 3.039602861249999933e+03 9.123015480252384625e-05
1.850000000000000000e+01 3.039602861249999933e+03 -4.106810614965418477e-05
1.900000000000000000e+01 3.039602861249999933e+03 -2.731559176954196719e-05
1.950000000000000000e+01 3.039602861249999933e+03 5.704952296737547516e-05
0.000000000000000000e+00 3.040645249062499715e+03 -3.071453883543586935e-02
5.000000000000000000e-01 3.040645249062499715e+03 -5.193341824188955208e-02
1.000000000000000000e+00 3.040645249062499715e+03 -3.296858862210130109e-02
1.500000000000000000e+00 3.040645249062499715e+03 -1.669407882230963119e-02
2.000000000000000000e+00 3.040645249062499715e+03 -2.267299148551504395e-03
2.500000000000000000e+00 3.040645249062499715e+03 -1.684141452090629973e-02
3.000000000000000000e+00 3.040645249062499715e+03 9.019153565120587935e-04
3.500000000000000000e+00 3.040645249062499715e+03 -1.715743758846460451e-02
4.000000000000000000e+00 3.040645249062499715e+03 1.548215411538295117e-02
4.500000000000000000e+00 3.040645249062499715e+03 1.176623732478864447e-02
5.000000000000000000e+00 3.040645249062499715e+03 -2.564533417508918500e-02
5.500000000000000000e+00 3.040645249062499715e+03 -1.820290509741925855e-02
6.000000000000000000e+00 3.040645249062499715e+03 6.094557448840913667e-03
6.500000000000000000e+00 3.040645249062499715e+03 4.768177507345625543e-04
7.000000000000000000e+00 3.040645249062499715e+03 5.663478885106066132e-03
7.500000000000000000e+00 3.040645249062499715e+03 -1.621278740635870297e-02
8.000000000000000000e+00 3.040645249062499715e+03 -1.198523821789125414e-02
8.500000000000000000e+00 3.040645249062499715e+03 -5.371643932760498778e-03
9.000000000000000000e+00 3.040645249062499715e+03 1.255064797340762388e-03
9.500000000000000000e+00 3.040645249062499715e+03 -2.219660238422446752e-02
1.000000000000000000e+01 3.040645249062499715e+03 -2.229041791358085667e-02
1.050000000000000000e+01 3.040645249062499715e+03 -1.333839215599821881e-02
1.100000000000000000e+01 3.040645249062499715e+03 -6.055803626224864206e-02
1.150000000000000000e+01 3.040645249062499715e+03 -3.979125341309532049e-02
1.200000000000000000e+01 3.040645249062499715e+03 -7.323128187489894025e-02
1.250000000000000000e+01 3.040645249062499715e+03 -5.491004380265649548e-02
1.300000000000000000e+01 3.040645249062499715e+03 -5.733706872993830916e-02
1.350000000000000000e+01 3.040645249062499715e+03 -3.003427563829049948e-02
1.400000000000000000e+01 3.040645249062499715e+03 -2.256382214306707976e-02
1.450000000000000000e+01 3.040645249062499715e+03 -1.976227151302766688e-02
1.500000000000000000e+01 3.040645249062499715e+03 -4.263306438234733785e-03
1.550000000000000000e+01 3.040645249062499715e+03 -4.449833855344749282e-03
1.600000000000000000e+01 3.040645249062499715e+03 6.377284359246553720e-04
1.650000000000000000e+01 3.040645249062499715e+03 -5.937558633027006580e-04
1.700000000000000000e+01 3.040645249062499715e+03 -3.439265129418007287e-04
1.750000000000000000e+01 3.040645249062499715e+03 2.093702525411622541e-04
1.800000000000000000e+01 3.040645249062499715e+03 8.775689420445676901e-05
1.850000000000000000e+01 3.040645249062499715e+03 -4.037179944287011519e-05
1.900000000000000000e+01 3.040645249062499715e+03 -2.706624824614543983e-05
1.950000000000000000e+01 3.040645249062499715e+03 5.324816912238038890e-05
0.000000000000000000e+00 3.041687636874999498e+03 -3.105399664299922716e-02
5.000000000000000000e-01 3.041687636874999498e+03 -5.290218879888575892e-02
1.000000000000000000e+00 3.041687636874999498e+03 -3.074778927353277042e-02
1.500000000000000000e+00 3.041687636874999498e+03 -1.753924500846015463e-02
2.000000000000000000e+00 3.041687636874999498e+03 -9.571669478050929452e-04
2.500000000000000000e+00 3.041687636874999498e+03 -1.887044859395112933e-02
3.000000000000000000e+00 3.041687636874999498e+03 1.265160787330612798e-03
3.500000000000000000e+00 3.041687636874999498e+03 -1.752777617208150368e-02
4.000000000000000000e+00 3.041687636874999498e+03 1.635831457894938376e-02
4.500000000000000000e+00 3.041687636874999498e+03 1.031583422205688272e-02
5.000000000000000000e+00 3.041687636874999498e+03 -2.647297385164763470e-02
5.500000000000000000e+00 3.041687636874999498e+03 -1.660209547696157167e-02
6.000000000000000000e+00 3.041687636874999498e+03 5.248450929599911795e-03
6.500000000000000000e+00 3.041687636874999498e+03 1.323053734394857297e-04
7.000000000000000000e+00 3.041687636874999498e+03 4.050944855645226446e-03
7.500000000000000000e+00 3.041687636874999498e+03 -1.579226186159547740e-02
8.000000000000000000e+00 3.041687636874999498e+03 -1.401204111712995443e-02
8.500000000000000000e+00 3.041687636874999498e+03 -4.527384530064606540e-03
9.000000000000000000e+00 3.041687636874999498e+03 7.044210576227415361e-04
9.500000000000000000e+00 3.041687636874999498e+03 -2.435062082566795752e-02
1.000000000000000000e+01 3.041687636874999498e+03 -1.949675113647511907e-02
1.050000000000000000e+01 3.041687636874999498e+03 -1.488892126693627804e-02
1.100000000000000000e+01 3.041687636874999498e+03 -5.879310149722812712e-02
1.150000000000000000e+01 3.041687636874999498e+03 -3.925836636649105565e-02
1.200000000000000000e+01 3.041687636874999498e+03 -7.545087294424386581e-02
1.250000000000000000e+01 3.041687636874999498e+03 -5.600921362534614506e-02
1.300000000000000000e+01 3.041687636874999498e+03 -5.810699161371151583e-02
1.350000000000000000e+01 3.041687636874999498e+03 -2.950823602505316459e-02
1.400000000000000000e+01 3.041687636874999498e+03 -2.238004209594023422e-02
1.450000000000000000e+01 3.041687636874999498e+03 -2.027862744766364619e-02
1.500000000000000000e+01 3.041687636874999498e+03 -4.391269228148295990e-03
1.550000000000000000e+01 3.041687636874999498e+03 -4.174492145058490526e-03
1.600000000000000000e+01 3.041687636874999498e+03 4.953621094333875412e-04
1.650000000000000000e+01 3.041687636874999498e+03 -5.191990115796230303e-04
1.700000000000000000e+01 3.041687636874999498e+03 -3.842747679348364220e-04
1.750000000000000000e+01 3.041687636874999498e+03 2.292724049078877192e-04
1.800000000000000000e+01 3.041687636874999498e+03 8.379213977848677241e-05
1.850000000000000000e+01 3.041687636874999498e+03 -4.029041498773681696e-05
1.900000000000000000e+01 3.041687636874999498e+03 -2.677103699864284608e-05
1.950000000000000000e+01 3.041687636874999498e+03 4.905905630711587676e-05
0.000000000000000000e+00 3.042730024687499281e+03 -3.150543275054829007e-02
5.000000000000000000e-01 3.042730024687499281e+03 -5.435499569580302948e-02
1.000000000000000000e+00 3.042730024687499281e+03 -2.810472578611006994e-02
1.500000000000000000e+00 3.042730024687499281e+03 -1.845161673967488439e-02
2.000000000000000000e+00 3.042730024687499281e+03 3.614968127663685808e-04
2.500000000000000000e+00 3.042730024687499281e+03 -2.055661607149257900e-02
3.000000000000000000e+00 3.042730024687499281e+03 1.623793585888520753e-03
3.500000000000000000e+00 3.042730024687499281e+03 -1.794362938551555264e-02
4.000000000000000000e+00 3.042730024687499281e+03 1.694242017055214503e-02
4.500000000000000000e+00 3.042730024687499281e+03 8.842547097998273639e-03
5.000000000000000000e+00 3.042730024687499281e+03 -2.709392992309620982e-02
5.500000000000000000e+00 3.042730024687499281e+03 -1.489410299174923069e-02
6.000000000000000000e+00 3.042730024687499281e+03 4.101498281914708888e-03
6.500000000000000000e+00 3.042730024687499281e+03 -1.317553825962890430e-04
7.000000000000000000e+00 3.042730024687499281e+03 2.515954666167067623e-03
7.500000000000000000e+00 3.042730024687499281e+03 -1.542076994360680985e-02
8.000000000000000000e+00 3.042730024687499281e+03 -1.559872251156061394e-02
8.500000000000000000e+00 3.042730024687499281e+03 -3.689954825457901315e-03
9.000000000000000000e+00 3.042730024687499281e+03 2.776221367386073001e-04
9.500000000000000000e+00 3.042730024687499281e+03 -2.623209832130314959e-02
1.000000000000000000e+01 3.042730024687499281e+03 -1.681185139240258877e-02
1.050000000000000000e+01 3.042730024687499281e+03 -1.651496955609402933e-02
1.100000000000000000e+01 3.042730024687499281e+03 -5.708194078018501844e-02
1.150000000000000000e+01 3.042730024687499281e+03 -3.847733252343683852e-02
1.200000000000000000e+01 3.042730024687499281e+03 -7.771032127134867851e-02
1.250000000000000000e+01 3.042730024687499281e+03 -5.716181245900461144e-02
1.300000000000000000e+01 3.042730024687499281e+03 -5.878782577196475789e-02
1.350000000000000000e+01 3.042730024687499281e+03 -2.900735292497712975e-02
1.400000000000000000e+01 3.042730024687499281e+03 -2.228081968849900119e-02
1.450000000000000000e+01 3.042730024687499281e+03 -2.076364896117194325e-02
1.500000000000000000e+01 3.042730024687499281e+03 -4.549846174017277770e-03
1.550000000000000000e+01 3.042730024687499281e+03 -3.899565689463708584e-03
1.600000000000000000e+01 3.042730024687499281e+03 3.539777703260410220e-04
1.650000000000000000e+01 3.042730024687499281e+03 -4.447610819773856064e-04
1.700000000000000000e+01 3.042730024687499281e+03 -4.211021362488184556e-04
1.750000000000000000e+01 3.042730024687499281e+03 2.473775322963195572e-04
1.800000000000000000e+01 3.042730024687499281e+03 7.901558811746395078e-05
1.850000000000000000e+01 3.042730024687499281e+03 -4.079720115266324755e-05
1.900000000000000000e+01 3.042730024687499281e+03 -2.631847686879316931e-05
1.950000000000000000e+01 3.042730024687499281e+03 4.458294007804446287e-05
0.000000000000000000e+00 3.043772412499999518e+03 -3.208337690052984886e-02
5.000000000000000000e-01 3.043772412499999518e+03 -5.616749529410979686e-02
1.000000000000000000e+00 3.043772412499999518e+03 -2.516099695396519301e-02
1.500000000000000000e+00 3.043772412499999518e+03 -1.937772211698170904e-02
2.000000000000000000e+00 3.043772412499999518e+03 1.656426679551877782e-03
2.500000000000000000e+00 3.043772412499999518e+03 -2.188395221258738685e-02
3.000000000000000000e+00 3.043772412499999518e+03 1.989240199267664627e-03
3.500000000000000000e+00 3.043772412499999518e+03 -1.842447347969662294e-02
4.000000000000000000e+00 3.043772412499999518e+03 1.719630722501240896e-02
4.500000000000000000e+00 3.043772412499999518e+03 7.376216577845561007e-03
5.000000000000000000e+00 3.043772412499999518e+03 -2.744853977234276363e-02
5.500000000000000000e+00 3.043772412499999518e+03 -1.321143358215141894e-02
6.000000000000000000e+00 3.043772412499999518e+03 2.660022632468354332e-03
6.500000000000000000e+00 3.043772412499999518e+03 -2.589495495794617635e-04
7.000000000000000000e+00 3.043772412499999518e+03 1.081457098705955813e-03
7.500000000000000000e+00 3.043772412499999518e+03 -1.503310159254980273e-02
8.000000000000000000e+00 3.043772412499999518e+03 -1.672415514182191629e-02
8.500000000000000000e+00 3.043772412499999518e+03 -2.880647043188640233e-03
9.000000000000000000e+00 3.043772412499999518e+03 -2.412778212302307921e-05
9.500000000000000000e+00 3.043772412499999518e+03 -2.782601529666878237e-02
1.000000000000000000e+01 3.043772412499999518e+03 -1.428882307142390930e-02
1.050000000000000000e+01 3.043772412499999518e+03 -1.818570073518401345e-02
1.100000000000000000e+01 3.043772412499999518e+03 -5.542160325312750491e-02
1.150000000000000000e+01 3.043772412499999518e+03 -3.754755566787797150e-02
1.200000000000000000e+01 3.043772412499999518e+03 -7.993926182570271211e-02
1.250000000000000000e+01 3.043772412499999518e+03 -5.835986779667144686e-02
1.300000000000000000e+01 3.043772412499999518e+03 -5.936943283340396366e-02
1.350000000000000000e+01 3.043772412499999518e+03 -2.859438772746087862e-02
1.400000000000000000e+01 3.043772412499999518e+03 -2.225216519161737558e-02
1.450000000000000000e+01 3.043772412499999518e+03 -2.120441854859677830e-02
1.500000000000000000e+01 3.043772412499999518e+03 -4.740375042415622027e-03
1.550000000000000000e+01 3.043772412499999518e+03 -3.630700449426488372e-03
1.600000000000000000e+01 3.043772412499999518e+03 2.189603713534341457e-04
1.650000000000000000e+01 3.043772412499999518e+03 -3.759934875473628637e-04
1.700000000000000000e+01 3.043772412499999518e+03 -4.531981923778276235e-04
1.750000000000000000e+01 3.043772412499999518e+03 2.637862596904800693e-04
1.800000000000000000e+01 3.043772412499999518e+03 7.329557425152536873e-05
1.850000000000000000e+01 3.043772412499999518e+03 -4.202682492695576541e-05
1.900000000000000000e+01 3.043772412499999518e+03 -2.561158977464074834e-05
1.950000000000000000e+01 3.043772412499999518e+03 3.977946893016729303e-05
0.000000000000000000e+00 3.044814800312500211e+03 -3.276154749040779968e-02
5.000000000000000000e-01 3.044814800312500211e+03 -5.826648156532290151e-02
1.000000000000000000e+00 3.044814800312500211e+03 -2.201506074624646342e-02
1.500000000000000000e+00 3.044814800312500211e+03 -2.025102166093958531e-02
2.000000000000000000e+00 3.044814800312500211e+03 2.854047225083687113e-03
2.500000000000000000e+00 3.044814800312500211e+03 -2.288560844223308868e-02
3.000000000000000000e+00 3.044814800312500211e+03 2.386317799790740792e-03
3.500000000000000000e+00 3.044814800312500211e+03 -1.899218788967598631e-02
4.000000000000000000e+00 3.044814800312500211e+03 1.703592840235154324e-02
4.500000000000000000e+00 3.044814800312500211e+03 5.995338312795277756e-03
5.000000000000000000e+00 3.044814800312500211e+03 -2.756124548441008654e-02
5.500000000000000000e+00 3.044814800312500211e+03 -1.162912344786200258e-02
6.000000000000000000e+00 3.044814800312500211e+03 9.590674670481052393e-04
6.500000000000000000e+00 3.044814800312500211e+03 -2.554882258199039045e-04
7.000000000000000000e+00 3.044814800312500211e+03 -2.461655761316432190e-04
7.500000000000000000e+00 3.044814800312500211e+03 -1.456638425067859760e-02
8.000000000000000000e+00 3.044814800312500211e+03 -1.742671229479102885e-02
8.500000000000000000e+00 3.044814800312500211e+03 -2.103162590471064405e-03
9.000000000000000000e+00 3.044814800312500211e+03 -1.194606684840872021e-04
9.500000000000000000e+00 3.044814800312500211e+03 -2.916664193802551500e-02
1.000000000000000000e+01 3.044814800312500211e+03 -1.199356275447041424e-02
1.050000000000000000e+01 3.044814800312500211e+03 -1.980055341654117854e-02
1.100000000000000000e+01 3.044814800312500211e+03 -5.384972106914297230e-02
1.150000000000000000e+01 3.044814800312500211e+03 -3.653715593931423922e-02
1.200000000000000000e+01 3.044814800312500211e+03 -8.207204578312396470e-02
1.250000000000000000e+01 3.044814800312500211e+03 -5.961158579191078166e-02
1.300000000000000000e+01 3.044814800312500211e+03 -5.986020621631713001e-02
1.350000000000000000e+01 3.044814800312500211e+03 -2.828049187774159950e-02
1.400000000000000000e+01 3.044814800312500211e+03 -2.228031057780505836e-02
1.450000000000000000e+01 3.044814800312500211e+03 -2.161321952163343385e-02
1.500000000000000000e+01 3.044814800312500211e+03 -4.955634403951854165e-03
1.550000000000000000e+01 3.044814800312500211e+03 -3.377415974781451235e-03
1.600000000000000000e+01 3.044814800312500211e+03 9.381473616238396123e-05
1.650000000000000000e+01 3.044814800312500211e+03 -3.163334173871672770e-04
1.700000000000000000e+01 3.044814800312500211e+03 -4.808642688964899362e-04
1.750000000000000000e+01 3.044814800312500211e+03 2.788989193936588866e-04
1.800000000000000000e+01 3.044814800312500211e+03 6.624494208756343515e-05
1.850000000000000000e+01 3.044814800312500211e+03 -4.406910771932932744e-05
1.900000000000000000e+01 3.044814800312500211e+03 -2.423264536317998116e-05
1.950000000000000000e+01 3.044814800312500211e+03 3.456846015816920329e-05
0.000000000000000000e+00 3.045857188124999539e+03 -3.349381912389504806e-02
5.000000000000000000e-01 3.045857188124999539e+03 -6.054856171287198441e-02
1.000000000000000000e+00 3.045857188124999539e+03 -1.883134946570741777e-02
1.500000000000000000e+00 3.045857188124999539e+03 -2.100535390737546734e-02
2.000000000000000000e+00 3.045857188124999539e+03 3.898090107911731522e-03
2.500000000000000000e+00 3.045857188124999539e+03 -2.363715777711266480e-02
3.000000000000000000e+00 3.045857188124999539e+03 2.882499480170202816e-03
3.500000000000000000e+00 3.045857188124999539e+03 -1.969705399614005148e-02
4.000000000000000000e+00 3.045857188124999539e+03 1.644828408919754917e-02
4.500000000000000000e+00 3.045857188124999539e+03 4.790644776124879795e-03
5.000000000000000000e+00 3.045857188124999539e+03 -2.747187711402839655e-02
5.500000000000000000e+00 3.045857188124999539e+03 -1.019581884276772946e-02
6.000000000000000000e+00 3.045857188124999539e+03 -9.481218229878824984e-04
6.500000000000000000e+00 3.045857188124999539e+03 -1.733621834274707337e-04
7.000000000000000000e+00 3.045857188124999539e+03 -1.428576388634573285e-03
7.500000000000000000e+00 3.045857188124999539e+03 -1.399243769895909713e-02
8.000000000000000000e+00 3.045857188124999539e+03 -1.776879316505293807e-02
8.500000000000000000e+00 3.045857188124999539e+03 -1.333452746888686043e-03
9.000000000000000000e+00 3.045857188124999539e+03 6.311845765580744426e-05
9.500000000000000000e+00 3.045857188124999539e+03 -3.025805043927439625e-02
1.000000000000000000e+01 3.045857188124999539e+03 -9.971085018401996264e-03
1.050000000000000000e+01 3.045857188124999539e+03 -2.125426388621654006e-02
1.100000000000000000e+01 3.045857188124999539e+03 -5.243411554378766409e-02
1.150000000000000000e+01 3.045857188124999539e+03 -3.550777612770771724e-02
1.200000000000000000e+01 3.045857188124999539e+03 -8.401941608569905851e-02
1.250000000000000000e+01 3.045857188124999539e+03 -6.092606843980057779e-02
1.300000000000000000e+01 3.045857188124999539e+03 -6.027054438342330234e-02
1.350000000000000000e+01 3.045857188124999539e+03 -2.807222607025130351e-02
1.400000000000000000e+01 3.045857188124999539e+03 -2.236393322253485069e-02
1.450000000000000000e+01 3.045857188124999539e+03 -2.197327756108617344e-02
1.500000000000000000e+01 3.045857188124999539e+03 -5.189468254452632608e-03
1.550000000000000000e+01 3.045857188124999539e+03 -3.146093354016291956e-03
1.600000000000000000e+01 3.045857188124999539e+03 -1.852667282087797938e-05
1.650000000000000000e+01 3.045857188124999539e+03 -2.685547848937252678e-04
1.700000000000000000e+01 3.045857188124999539e+03 -5.059337424217629246e-04
1.750000000000000000e+01 3.045857188124999539e+03 2.931601630384813618e-04
1.800000000000000000e+01 3.045857188124999539e+03 5.774125366698349082e-05
1.850000000000000000e+01 3.045857188124999539e+03 -4.672015908049192978e-05
1.900000000000000000e+01 3.045857188124999539e+03 -2.210244205137153713e-05
1.950000000000000000e+01 3.045857188124999539e+03 2.911969610596028190e-05
0.000000000000000000e+00 3.046899575937499776e+03 -3.425522449798164282e-02
5.000000000000000000e-01 3.046899575937499776e+03 -6.288943617939998787e-02
1.000000000000000000e+00 3.046899575937499776e+03 -1.577174883357412502e-02
1.500000000000000000e+00 3.046899575937499776e+03 -2.158627455846376733e-02
2.000000000000000000e+00 3.046899575937499776e+03 4.726061097759497696e-03
2.500000000000000000e+00 3.046899575937499776e+03 -2.416712851667084452e-02
3.000000000000000000e+00 3.046899575937499776e+03 3.499002389375978697e-03
3.500000000000000000e+00 3.046899575937499776e+03 -2.057170238910591489e-02
4.000000000000000000e+00 3.046899575937499776e+03 1.547981277398205457e-02
4.500000000000000000e+00 3.046899575937499776e+03 3.799949087291377200e-03
5.000000000000000000e+00 3.046899575937499776e+03 -2.720450974856129106e-02
5.500000000000000000e+00 3.046899575937499776e+03 -8.901343103533838549e-03
6.000000000000000000e+00 3.046899575937499776e+03 -3.069299670532822568e-03
6.500000000000000000e+00 3.046899575937499776e+03 1.035869559841966241e-05
7.000000000000000000e+00 3.046899575937499776e+03 -2.452730822750317282e-03
7.500000000000000000e+00 3.046899575937499776e+03 -1.334311647168798763e-02
8.000000000000000000e+00 3.046899575937499776e+03 -1.779783538289650760e-02
8.500000000000000000e+00 3.046899575937499776e+03 -5.445686263516460535e-04
9.000000000000000000e+00 3.046899575937499776e+03 5.237018293985997190e-04
9.500000000000000000e+00 3.046899575937499776e+03 -3.110977999278384531e-02
1.000000000000000000e+01 3.046899575937499776e+03 -8.164478439971209825e-03
1.050000000000000000e+01 3.046899575937499776e+03 -2.255186537306984318e-02
1.100000000000000000e+01 3.046899575937499776e+03 -5.121273970264015457e-02
1.150000000000000000e+01 3.046899575937499776e+03 -3.451915954225641403e-02
1.200000000000000000e+01 3.046899575937499776e+03 -8.569279311105383601e-02
1.250000000000000000e+01 3.046899575937499776e+03 -6.232074383353151253e-02
1.300000000000000000e+01 3.046899575937499776e+03 -6.059948421613991359e-02
1.350000000000000000e+01 3.046899575937499776e+03 -2.797477407155108189e-02
1.400000000000000000e+01 3.046899575937499776e+03 -2.249609102823695722e-02
1.450000000000000000e+01 3.046899575937499776e+03 -2.225525515715433625e-02
1.500000000000000000e+01 3.046899575937499776e+03 -5.442980663071903848e-03
1.550000000000000000e+01 3.046899575937499776e+03 -2.936062532648383433e-03
1.600000000000000000e+01 3.046899575937499776e+03 -1.163520024404441006e-04
1.650000000000000000e+01 3.046899575937499776e+03 -2.337575401037928987e-04
1.700000000000000000e+01 3.046899575937499776e+03 -5.296667165976184097e-04
1.750000000000000000e+01 3.046899575937499776e+03 3.065056399548528841e-04
1.800000000000000000e+01 3.046899575937499776e+03 4.792866936125637656e-05
1.850000000000000000e+01 3.046899575937499776e+03 -4.984625748672029660e-05
1.900000000000000000e+01 3.046899575937499776e+03 -1.951220870387498170e-05
1.950000000000000000e+01 3.046899575937499776e+03 2.381387705652658743e-05
0.000000000000000000e+00 3.047941963749999104e+03 -3.503984964862780910e-02
5.000000000000000000e-01 3.047941963749999104e+03 -6.518032728087028160e-02
1.000000000000000000e+00 3.047941963749999104e+03 -1.292460493730768732e-02
1.500000000000000000e+00 3.047941963749999104e+03 -2.196715386975548259e-02
2.000000000000000000e+00 3.047941963749999104e+03 5.339034982567446123e-03
2.500000000000000000e+00 3.047941963749999104e+03 -2.451720990917018173e-02
3.000000000000000000e+00 3.047941963749999104e+03 4.206802740256458499e-03
3.500000000000000000e+00 3.047941963749999104e+03 -2.163720732073256409e-02
4.000000000000000000e+00 3.047941963749999104e+03 1.426126749148353724e-02
4.500000000000000000e+00 3.047941963749999104e+03 3.007296216541597168e-03
5.000000000000000000e+00 3.047941963749999104e+03 -2.679002962161066564e-02
5.500000000000000000e+00 3.047941963749999104e+03 -7.731862352316282855e-03
6.000000000000000000e+00 3.047941963749999104e+03 -5.375971651302215507e-03
6.500000000000000000e+00 3.047941963749999104e+03 2.863099989804391145e-04
7.000000000000000000e+00 3.047941963749999104e+03 -3.343152401588209578e-03
7.500000000000000000e+00 3.047941963749999104e+03 -1.265128019708740628e-02
8.000000000000000000e+00 3.047941963749999104e+03 -1.757257416463282179e-02
8.500000000000000000e+00 3.047941963749999104e+03 3.184585139708918673e-04
9.000000000000000000e+00 3.047941963749999104e+03 1.214547431788875771e-03
9.500000000000000000e+00 3.047941963749999104e+03 -3.168305222801578308e-02
1.000000000000000000e+01 3.047941963749999104e+03 -6.525990588529401171e-03
1.050000000000000000e+01 3.047941963749999104e+03 -2.373451222601673238e-02
1.100000000000000000e+01 3.047941963749999104e+03 -5.020593727280104474e-02
1.150000000000000000e+01 3.047941963749999104e+03 -3.364940960517309038e-02
1.200000000000000000e+01 3.047941963749999104e+03 -8.702907386920959165e-02
1.250000000000000000e+01 3.047941963749999104e+03 -6.381036885583073193e-02
1.300000000000000000e+01 3.047941963749999104e+03 -6.085094063661886793e-02
1.350000000000000000e+01 3.047941963749999104e+03 -2.794498042464925447e-02
1.400000000000000000e+01 3.047941963749999104e+03 -2.268123028044737033e-02
1.450000000000000000e+01 3.047941963749999104e+03 -2.244989444898008030e-02
1.500000000000000000e+01 3.047941963749999104e+03 -5.717763358225751852e-03
1.550000000000000000e+01 3.047941963749999104e+03 -2.750892069545107094e-03
1.600000000000000000e+01 3.047941963749999104e+03 -2.025951111612145589e-04
1.650000000000000000e+01 3.047941963749999104e+03 -2.092069656998490825e-04
1.700000000000000000e+01 3.047941963749999104e+03 -5.525193475052597161e-04
1.750000000000000000e+01 3.047941963749999104e+03 3.185231675922256056e-04
1.800000000000000000e+01 3.047941963749999104e+03 3.706122060432192922e-05
1.850000000000000000e+01 3.047941963749999104e+03 -5.324868685119302317e-05
1.900000000000000000e+01 3.047941963749999104e+03 -1.662013586098981345e-05
1.950000000000000000e+01 3.047941963749999104e+03 1.872590348675697120e-05
0.000000000000000000e+00 3.048984351562499796e+03 -3.586053368854792700e-02
5.000000000000000000e-01 3.048984351562499796e+03 -6.730864936245070651e-02
1.000000000000000000e+00 3.048984351562499796e+03 -1.038233783092851539e-02
1.500000000000000000e+00 3.048984351562499796e+03 -2.208781736029697546e-02
2.000000000000000000e+00 3.048984351562499796e+03 5.744386586526793910e-03
2.500000000000000000e+00 3.048984351562499796e+03 -2.478141801810946135e-02
3.000000000000000000e+00 3.048984351562499796e+03 5.002939253991000625e-03
3.500000000000000000e+00 3.048984351562499796e+03 -2.288228456055484486e-02
4.000000000000000000e+00 3.048984351562499796e+03 1.297379281240869202e-02
4.500000000000000000e+00 3.048984351562499796e+03 2.386310241722985805e-03
5.000000000000000000e+00 3.048984351562499796e+03 -2.627977093547875440e-02
5.500000000000000000e+00 3.048984351562499796e+03 -6.705609893556686504e-03
6.000000000000000000e+00 3.048984351562499796e+03 -7.786458382567527578e-03
6.500000000000000000e+00 3.048984351562499796e+03 6.462812482958749235e-04
7.000000000000000000e+00 3.048984351562499796e+03 -4.154943034220700410e-03
7.500000000000000000e+00 3.048984351562499796e+03 -1.189033824478474832e-02
8.000000000000000000e+00 3.048984351562499796e+03 -1.713597842812817837e-02
8.500000000000000000e+00 3.048984351562499796e+03 1.293448817078800880e-03
9.000000000000000000e+00 3.048984351562499796e+03 2.084074959008147630e-03
9.500000000000000000e+00 3.048984351562499796e+03 -3.195050968250215395e-02
1.000000000000000000e+01 3.048984351562499796e+03 -5.077568992212614339e-03
1.050000000000000000e+01 3.048984351562499796e+03 -2.480569580260125889e-02
1.100000000000000000e+01 3.048984351562499796e+03 -4.943042760140821390e-02
1.150000000000000000e+01 3.048984351562499796e+03 -3.296706174675622519e-02
1.200000000000000000e+01 3.048984351562499796e+03 -8.799847124840243229e-02
1.250000000000000000e+01 3.048984351562499796e+03 -6.536955443523244369e-02
1.300000000000000000e+01 3.048984351562499796e+03 -6.103405228697840468e-02
1.350000000000000000e+01 3.048984351562499796e+03 -2.794286228401606995e-02
1.400000000000000000e+01 3.048984351562499796e+03 -2.295642600374883310e-02
1.450000000000000000e+01 3.048984351562499796e+03 -2.253525950873542377e-02
1.500000000000000000e+01 3.048984351562499796e+03 -6.005029675868564509e-03
1.550000000000000000e+01 3.048984351562499796e+03 -2.595682459643458475e-03
1.600000000000000000e+01 3.048984351562499796e+03 -2.810045726992631840e-04
1.650000000000000000e+01 3.048984351562499796e+03 -1.944725628347273422e-04
1.700000000000000000e+01 3.048984351562499796e+03 -5.738955599181143081e-04
1.750000000000000000e+01 3.048984351562499796e+03 3.293032841578806850e-04
1.800000000000000000e+01 3.048984351562499796e+03 2.551749268882129310e-05
1.850000000000000000e+01 3.048984351562499796e+03 -5.688024251698821230e-05
1.900000000000000000e+01 3.048984351562499796e+03 -1.345635145629756999e-05
1.950000000000000000e+01 3.048984351562499796e+03 1.377833314311603538e-05
0.000000000000000000e+00 3.050026739375000034e+03 -3.672459285493699654e-02
5.000000000000000000e-01 3.050026739375000034e+03 -6.919494855083190010e-02
1.000000000000000000e+00 3.050026739375000034e+03 -8.275940667204885817e-03
1.500000000000000000e+00 3.050026739375000034e+03 -2.187698558957676398e-02
2.000000000000000000e+00 3.050026739375000034e+03 5.911186401352165609e-03
2.500000000000000000e+00 3.050026739375000034e+03 -2.500449715284149693e-02
3.000000000000000000e+00 3.050026739375000034e+03 5.922365500948658171e-03
3.500000000000000000e+00 3.050026739375000034e+03 -2.427092656036219931e-02
4.000000000000000000e+00 3.050026739375000034e+03 1.167864457241363577e-02
4.500000000000000000e+00 3.050026739375000034e+03 1.932433893746862003e-03
5.000000000000000000e+00 3.050026739375000034e+03 -2.572063756448913011e-02
5.500000000000000000e+00 3.050026739375000034e+03 -5.772924846696523248e-03
6.000000000000000000e+00 3.050026739375000034e+03 -1.030334228511176238e-02
6.500000000000000000e+00 3.050026739375000034e+03 1.159125482312076344e-03
7.000000000000000000e+00 3.050026739375000034e+03 -4.956906582547650382e-03
7.500000000000000000e+00 3.050026739375000034e+03 -1.102809244874186634e-02
8.000000000000000000e+00 3.050026739375000034e+03 -1.656385620740791556e-02
8.500000000000000000e+00 3.050026739375000034e+03 2.457847333953920490e-03
9.000000000000000000e+00 3.050026739375000034e+03 3.072230866859512136e-03
9.500000000000000000e+00 3.050026739375000034e+03 -3.193382249830829800e-02
1.000000000000000000e+01 3.050026739375000034e+03 -3.808850532643132634e-03
1.050000000000000000e+01 3.050026739375000034e+03 -2.581076285505631493e-02
1.100000000000000000e+01 3.050026739375000034e+03 -4.881145270175904494e-02
1.150000000000000000e+01 3.050026739375000034e+03 -3.252872556354170080e-02
1.200000000000000000e+01 3.050026739375000034e+03 -8.858853210067567374e-02
1.250000000000000000e+01 3.050026739375000034e+03 -6.699124364982725344e-02
1.300000000000000000e+01 3.050026739375000034e+03 -6.115103244220769507e-02
1.350000000000000000e+01 3.050026739375000034e+03 -2.794224198084351019e-02
1.400000000000000000e+01 3.050026739375000034e+03 -2.335849019156864201e-02
1.450000000000000000e+01 3.050026739375000034e+03 -2.249946037021974959e-02
1.500000000000000000e+01 3.050026739375000034e+03 -6.300373521810560644e-03
1.550000000000000000e+01 3.050026739375000034e+03 -2.466211580227454896e-03
1.600000000000000000e+01 3.050026739375000034e+03 -3.531548809206199249e-04
1.650000000000000000e+01 3.050026739375000034e+03 -1.897709208033627787e-04
1.700000000000000000e+01 3.050026739375000034e+03 -5.937205583714370329e-04
1.750000000000000000e+01 3.050026739375000034e+03 3.395748848674129969e-04
1.800000000000000000e+01 3.050026739375000034e+03 1.380724142417595420e-05
1.850000000000000000e+01 3.050026739375000034e+03 -6.099659591938309084e-05
1.900000000000000000e+01 3.050026739375000034e+03 -9.862462795182303353e-06
1.950000000000000000e+01 3.050026739375000034e+03 9.037608231221474958e-06
0.000000000000000000e+00 3.051069127187499817e+03 -3.764091914347078571e-02
5.000000000000000000e-01 3.051069127187499817e+03 -7.076392029190391175e-02
1.000000000000000000e+00 3.051069127187499817e+03 -6.698967211087533853e-03
1.500000000000000000e+00 3.051069127187499817e+03 -2.130904308356545290e-02
2.000000000000000000e+00 3.051069127187499817e+03 5.817188934506568529e-03
2.500000000000000000e+00 3.051069127187499817e+03 -2.522582369300280930e-02
3.000000000000000000e+00 3.051069127187499817e+03 7.012981036743058845e-03
3.500000000000000000e+00 3.051069127187499817e+03 -2.575889849994288452e-02
4.000000000000000000e+00 3.051069127187499817e+03 1.036875012389833900e-02
4.500000000000000000e+00 3.051069127187499817e+03 1.659114019864357716e-03
5.000000000000000000e+00 3.051069127187499817e+03 -2.509664934867753688e-02
5.500000000000000000e+00 3.051069127187499817e+03 -4.900687323401745413e-03
6.000000000000000000e+00 3.051069127187499817e+03 -1.289833363950270741e-02
6.500000000000000000e+00 3.051069127187499817e+03 1.849224101068296967e-03
7.000000000000000000e+00 3.051069127187499817e+03 -5.784804340682203963e-03
7.500000000000000000e+00 3.051069127187499817e+03 -1.008371114659886367e-02
8.000000000000000000e+00 3.051069127187499817e+03 -1.591613416121500160e-02
8.500000000000000000e+00 3.051069127187499817e+03 3.859262580357682073e-03
9.000000000000000000e+00 3.051069127187499817e+03 4.158213141496903617e-03
9.500000000000000000e+00 3.051069127187499817e+03 -3.168910285209285138e-02
1.000000000000000000e+01 3.051069127187499817e+03 -2.705938846056655904e-03
1.050000000000000000e+01 3.051069127187499817e+03 -2.680731468959015457e-02
1.100000000000000000e+01 3.051069127187499817e+03 -4.830669892986207831e-02
1.150000000000000000e+01 3.051069127187499817e+03 -3.234811322223236224e-02
1.200000000000000000e+01 3.051069127187499817e+03 -8.880265421825017658e-02
1.250000000000000000e+01 3.051069127187499817e+03 -6.871495166568393487e-02
1.300000000000000000e+01 3.051069127187499817e+03 -6.123274569091242958e-02
1.350000000000000000e+01 3.051069127187499817e+03 -2.791105535519687944e-02
1.400000000000000000e+01 3.051069127187499817e+03 -2.390673894628575491e-02
1.450000000000000000e+01 3.051069127187499817e+03 -2.233445242884511683e-02
1.500000000000000000e+01 3.051069127187499817e+03 -6.618932583428378640e-03
1.550000000000000000e+01 3.051069127187499817e+03 -2.360960477592514203e-03
1.600000000000000000e+01 3.051069127187499817e+03 -4.192248149924068909e-04
1.650000000000000000e+01 3.051069127187499817e+03 -1.911889732302038782e-04
1.700000000000000000e+01 3.051069127187499817e+03 -6.138773542834914101e-04
1.750000000000000000e+01 3.051069127187499817e+03 3.500436534919164192e-04
1.800000000000000000e+01 3.051069127187499817e+03 2.604503991225364531e-06
1.850000000000000000e+01 3.051069127187499817e+03 -6.562734708839818411e-05
1.900000000000000000e+01 3.051069127187499817e+03 -5.434655791524235540e-06
1.950000000000000000e+01 3.051069127187499817e+03 4.433891056398149292e-06
0.000000000000000000e+00 3.052111514999999599e+03 -3.862506120729613385e-02
5.000000000000000000e-01 3.052111514999999599e+03 -7.199394044215230715e-02
1.000000000000000000e+00 3.052111514999999599e+03 -5.641769867182865918e-03
1.500000000000000000e+00 3.052111514999999599e+03 -2.037879873506334705e-02
2.000000000000000000e+00 3.052111514999999599e+03 5.438382148698472224e-03
2.500000000000000000e+00 3.052111514999999599e+03 -2.544146779214053952e-02
3.000000000000000000e+00 3.052111514999999599e+03 8.228036160292998696e-03
3.500000000000000000e+00 3.052111514999999599e+03 -2.731789852304850053e-02
4.000000000000000000e+00 3.052111514999999599e+03 9.062429611132027246e-03
4.500000000000000000e+00 3.052111514999999599e+03 1.584881511274228907e-03
5.000000000000000000e+00 3.052111514999999599e+03 -2.435900245532635761e-02
5.500000000000000000e+00 3.052111514999999599e+03 -4.065424483402735149e-03
6.000000000000000000e+00 3.052111514999999599e+03 -1.549241287635357185e-02
6.500000000000000000e+00 3.052111514999999599e+03 2.676621342856821181e-03
7.000000000000000000e+00 3.052111514999999599e+03 -6.626350285360567242e-03
7.500000000000000000e+00 3.052111514999999599e+03 -9.072308928225679761e-03
8.000000000000000000e+00 3.052111514999999599e+03 -1.523822674458790057e-02
8.500000000000000000e+00 3.052111514999999599e+03 5.481338176769718316e-03
9.000000000000000000e+00 3.052111514999999599e+03 5.260883904770100039e-03
9.500000000000000000e+00 3.052111514999999599e+03 -3.126262932967327490e-02
1.000000000000000000e+01 3.052111514999999599e+03 -1.761177847217081701e-03
1.050000000000000000e+01 3.052111514999999599e+03 -2.782069662172671765e-02
1.100000000000000000e+01 3.052111514999999599e+03 -4.795001884881264220e-02
1.150000000000000000e+01 3.052111514999999599e+03 -3.243718824392201328e-02
1.200000000000000000e+01 3.052111514999999599e+03 -8.860520568099998495e-02
1.250000000000000000e+01 3.052111514999999599e+03 -7.056147772797426165e-02
1.300000000000000000e+01 3.052111514999999599e+03 -6.129059995842622149e-02
1.350000000000000000e+01 3.052111514999999599e+03 -2.781992277147992895e-02
1.400000000000000000e+01 3.052111514999999599e+03 -2.461313128985814433e-02
1.450000000000000000e+01 3.052111514999999599e+03 -2.201904264378443110e-02
1.500000000000000000e+01 3.052111514999999599e+03 -6.975522789640362271e-03
1.550000000000000000e+01 3.052111514999999599e+03 -2.285914357606146086e-03
1.600000000000000000e+01 3.052111514999999599e+03 -4.758097074825365824e-04
1.650000000000000000e+01 3.052111514999999599e+03 -1.968831612799588080e-04
1.700000000000000000e+01 3.052111514999999599e+03 -6.359669989903963356e-04
1.750000000000000000e+01 3.052111514999999599e+03 3.612968741543103979e-04
1.800000000000000000e+01 3.052111514999999599e+03 -7.621269123615976864e-06
1.850000000000000000e+01 3.052111514999999599e+03 -7.059899848791796140e-05
1.900000000000000000e+01 3.052111514999999599e+03 2.295675187788195906e-07
1.950000000000000000e+01 3.052111514999999599e+03 -3.278278381185442036e-07
0.000000000000000000e+00 3.053153902812499837e+03 -3.968750545047566164e-02
5.000000000000000000e-01 3.053153902812499837e+03 -7.284264632337687784e-02
1.000000000000000000e+00 3.053153902812499837e+03 -5.140167812019975739e-03
1.500000000000000000e+00 3.053153902812499837e+03 -1.908773102469530844e-02
2.000000000000000000e+00 3.053153902812499837e+03 4.790950248464410054e-03
2.500000000000000000e+00 3.053153902812499837e+03 -2.563470123791428829e-02
3.000000000000000000e+00 3.053153902812499837e+03 9.521775185948938222e-03
3.500000000000000000e+00 3.053153902812499837e+03 -2.895438512008292192e-02
4.000000000000000000e+00 3.053153902812499837e+03 7.807147912329671403e-03
4.500000000000000000e+00 3.053153902812499837e+03 1.703790088454532059e-03
5.000000000000000000e+00 3.053153902812499837e+03 -2.346034694874000667e-02
5.500000000000000000e+00 3.053153902812499837e+03 -3.204147723614790989e-03
6.000000000000000000e+00 3.053153902812499837e+03 -1.802282496874669376e-02
6.500000000000000000e+00 3.053153902812499837e+03 3.546926282085051223e-03
7.000000000000000000e+00 3.053153902812499837e+03 -7.458748286470372885e-03
7.500000000000000000e+00 3.053153902812499837e+03 -7.992659213093509032e-03
8.000000000000000000e+00 3.053153902812499837e+03 -1.459538274884272097e-02
8.500000000000000000e+00 3.053153902812499837e+03 7.296781460645155280e-03
9.000000000000000000e+00 3.053153902812499837e+03 6.303773717412408488e-03
9.500000000000000000e+00 3.053153902812499837e+03 -3.070518284204045573e-02
1.000000000000000000e+01 3.053153902812499837e+03 -9.122661477394579388e-04
1.050000000000000000e+01 3.053153902812499837e+03 -2.890021914508691947e-02
1.100000000000000000e+01 3.053153902812499837e+03 -4.770163457506147037e-02
1.150000000000000000e+01 3.053153902812499837e+03 -3.281942813634629308e-02
1.200000000000000000e+01 3.053153902812499837e+03 -8.797681509136026645e-02
1.250000000000000000e+01 3.053153902812499837e+03 -7.249293441807264093e-02
1.300000000000000000e+01 3.053153902812499837e+03 -6.133538347900657772e-02
1.350000000000000000e+01 3.053153902812499837e+03 -2.764209489889039861e-02
1.400000000000000000e+01 3.053153902812499837e+03 -2.545043365047498785e-02
1.450000000000000000e+01 3.053153902812499837e+03 -2.156388092549100730e-02
1.500000000000000000e+01 3.053153902812499837e+03 -7.371693732007034323e-03
1.550000000000000000e+01 3.053153902812499837e+03 -2.244363693987661695e-03
1.600000000000000000e+01 3.053153902812499837e+03 -5.192322550281454167e-04
1.650000000000000000e+01 3.053153902812499837e+03 -2.060789457834924857e-04
1.700000000000000000e+01 3.053153902812499837e+03 -6.605074288414315058e-04
1.750000000000000000e+01 3.053153902812499837e+03 3.731247122549831430e-04
1.800000000000000000e+01 3.053153902812499837e+03 -1.651157274726128504e-05
1.850000000000000000e+01 3.053153902812499837e+03 -7.561406532099433913e-05
1.900000000000000000e+01 3.053153902812499837e+03 7.012265242700617892e-06
1.950000000000000000e+01 3.053153902812499837e+03 -5.246528363215813990e-06
0.000000000000000000e+00 3.054196290624999619e+03 -4.081312607342131582e-02
5.000000000000000000e-01 3.054196290624999619e+03 -7.322790254613696648e-02
1.000000000000000000e+00 3.054196290624999619e+03 -5.249801159294564638e-03
1.500000000000000000e+00 3.054196290624999619e+03 -1.754256582721757871e-02
2.000000000000000000e+00 3.054196290624999619e+03 3.979718355587202189e-03
2.500000000000000000e+00 3.054196290624999619e+03 -2.585991376392711774e-02
3.000000000000000000e+00 3.054196290624999619e+03 1.091667996771895563e-02
3.500000000000000000e+00 3.054196290624999619e+03 -3.062588311011917377e-02
4.000000000000000000e+00 3.054196290624999619e+03 6.636925486339259779e-03
4.500000000000000000e+00 3.054196290624999619e+03 1.959100004915915409e-03
5.000000000000000000e+00 3.054196290624999619e+03 -2.243405497295647422e-02
5.500000000000000000e+00 3.054196290624999619e+03 -2.270752952227547260e-03
6.000000000000000000e+00 3.054196290624999619e+03 -2.041509480775544061e-02
6.500000000000000000e+00 3.054196290624999619e+03 4.359546296920370836e-03
7.000000000000000000e+00 3.054196290624999619e+03 -8.279660957679523675e-03
7.500000000000000000e+00 3.054196290624999619e+03 -6.835626406422152905e-03
8.000000000000000000e+00 3.054196290624999619e+03 -1.401186894827721914e-02
8.500000000000000000e+00 3.054196290624999619e+03 9.245150064579552365e-03
9.000000000000000000e+00 3.054196290624999619e+03 7.232287966529195658e-03
9.500000000000000000e+00 3.054196290624999619e+03 -3.007384793620852814e-02
1.000000000000000000e+01 3.054196290624999619e+03 -1.128773477322007375e-04
1.050000000000000000e+01 3.054196290624999619e+03 -3.008273086858471654e-02
1.100000000000000000e+01 3.054196290624999619e+03 -4.747322184502349163e-02
1.150000000000000000e+01 3.054196290624999619e+03 -3.353514282674049940e-02
1.200000000000000000e+01 3.054196290624999619e+03 -8.692722687267460946e-02
1.250000000000000000e+01 3.054196290624999619e+03 -7.450727690300965045e-02
1.300000000000000000e+01 3.054196290624999619e+03 -6.137772678565661666e-02
1.350000000000000000e+01 3.054196290624999619e+03 -2.738366942586385744e-02
1.400000000000000000e+01 3.054196290624999619e+03 -2.639259072181332141e-02
1.450000000000000000e+01 3.054196290624999619e+03 -2.099174231928239640e-02
1.500000000000000000e+01 3.054196290624999619e+03 -7.796763387515716522e-03
1.550000000000000000e+01 3.054196290624999619e+03 -2.235439475654175858e-03
1.600000000000000000e+01 3.054196290624999619e+03 -5.488102566325467552e-04
1.650000000000000000e+01 3.054196290624999619e+03 -2.164188295594279463e-04
1.700000000000000000e+01 3.054196290624999619e+03 -6.869297629832300583e-04
1.750000000000000000e+01 3.054196290624999619e+03 3.847650724234957689e-04
1.800000000000000000e+01 3.054196290624999619e+03 -2.363440941509670172e-05
1.850000000000000000e+01 3.054196290624999619e+03 -8.055511366516119004e-05
1.900000000000000000e+01 3.054196290624999619e+03 1.491870020974121588e-05
1.950000000000000000e+01 3.054196290624999619e+03 -1.008718186261001896e-05
0.000000000000000000e+00 3.055238678437499857e+03 -4.202792491914100759e-02
5.000000000000000000e-01 3.055238678437499857e+03 -7.305813579914044453e-02
1.000000000000000000e+00 3.055238678437499857e+03 -5.945935434119158439e-03
1.500000000000000000e+00 3.055238678437499857e+03 -1.588872862996950144e-02
2.000000000000000000e+00 3.055238678437499857e+03 3.093469148765827948e-03
2.500000000000000000e+00 3.055238678437499857e+03 -2.611918958452604661e-02
3.000000000000000000e+00 3.055238678437499857e+03 1.240474717261069032e-02
3.500000000000000000e+00 3.055238678437499857e+03 -3.226490870975644992e-02
4.000000000000000000e+00 3.055238678437499857e+03 5.597475185977265899e-03
4.500000000000000000e+00 3.055238678437499857e+03 2.337780793789996647e-03
5.000000000000000000e+00 3.055238678437499857e+03 -2.136110049004123768e-02
5.500000000000000000e+00 3.055238678437499857e+03 -1.250190421794234287e-03
6.000000000000000000e+00 3.055238678437499857e+03 -2.262679844740399238e-02
6.500000000000000000e+00 3.055238678437499857e+03 5.065096396990513214e-03
7.000000000000000000e+00 3.055238678437499857e+03 -9.038282862047476718e-03
7.500000000000000000e+00 3.055238678437499857e+03 -5.605305630595095769e-03
8.000000000000000000e+00 3.055238678437499857e+03 -1.351538911515671841e-02
8.500000000000000000e+00 3.055238678437499857e+03 1.124059062816802797e-02
9.000000000000000000e+00 3.055238678437499857e+03 7.971825614283799266e-03
9.500000000000000000e+00 3.055238678437499857e+03 -2.938459534272525042e-02
1.000000000000000000e+01 3.055238678437499857e+03 6.210736045441214498e-04
1.050000000000000000e+01 3.055238678437499857e+03 -3.135280806456171299e-02
1.100000000000000000e+01 3.055238678437499857e+03 -4.722288592227603943e-02
1.150000000000000000e+01 3.055238678437499857e+03 -3.463762077274739476e-02
1.200000000000000000e+01 3.055238678437499857e+03 -8.545431155417664015e-02
1.250000000000000000e+01 3.055238678437499857e+03 -7.659688556648616697e-02
1.300000000000000000e+01 3.055238678437499857e+03 -6.141235723164955446e-02
1.350000000000000000e+01 3.055238678437499857e+03 -2.706989748854587638e-02
1.400000000000000000e+01 3.055238678437499857e+03 -2.741384782017305261e-02
1.450000000000000000e+01 3.055238678437499857e+03 -2.032708444310817389e-02
1.500000000000000000e+01 3.055238678437499857e+03 -8.241050404572276486e-03
1.550000000000000000e+01 3.055238678437499857e+03 -2.251073282473815308e-03
1.600000000000000000e+01 3.055238678437499857e+03 -5.662832283668328215e-04
1.650000000000000000e+01 3.055238678437499857e+03 -2.271911304839235933e-04
1.700000000000000000e+01 3.055238678437499857e+03 -7.152816712403459783e-04
1.750000000000000000e+01 3.055238678437499857e+03 3.957385995536444952e-04
1.800000000000000000e+01 3.055238678437499857e+03 -2.820841676353624038e-05
1.850000000000000000e+01 3.055238678437499857e+03 -8.551962451328202271e-05
1.900000000000000000e+01 3.055238678437499857e+03 2.414736461903008229e-05
1.950000000000000000e+01 3.055238678437499857e+03 -1.486121344705972374e-05
0.000000000000000000e+00 3.056281066250000094e+03 -4.334715577589913493e-02
5.000000000000000000e-01 3.056281066250000094e+03 -7.229884302347820701e-02
1.000000000000000000e+00 3.056281066250000094e+03 -7.179199940237917729e-03
1.500000000000000000e+00 3.056281066250000094e+03 -1.414826164177984159e-02
2.000000000000000000e+00 3.056281066250000094e+03 2.076406555338413101e-03
2.500000000000000000e+00 3.056281066250000094e+03 -2.633002058855204303e-02
3.000000000000000000e+00 3.056281066250000094e+03 1.391106427439527810e-02
3.500000000000000000e+00 3.056281066250000094e+03 -3.378693952617457807e-02
4.000000000000000000e+00 3.056281066250000094e+03 4.725991536812128302e-03
4.500000000000000000e+00 3.056281066250000094e+03 2.842559516890271181e-03
5.000000000000000000e+00 3.056281066250000094e+03 -2.025255795055578428e-02
5.500000000000000000e+00 3.056281066250000094e+03 -1.658864614435098849e-04
6.000000000000000000e+00 3.056281066250000094e+03 -2.462831515322340750e-02
6.500000000000000000e+00 3.056281066250000094e+03 5.623700598682498247e-03
7.000000000000000000e+00 3.056281066250000094e+03 -9.633703921348660965e-03
7.500000000000000000e+00 3.056281066250000094e+03 -4.312255890772941601e-03
8.000000000000000000e+00 3.056281066250000094e+03 -1.312753945451538597e-02
8.500000000000000000e+00 3.056281066250000094e+03 1.327067472961408062e-02
9.000000000000000000e+00 3.056281066250000094e+03 8.468795343995833003e-03
9.500000000000000000e+00 3.056281066250000094e+03 -2.862992899406336181e-02
1.000000000000000000e+01 3.056281066250000094e+03 1.199519167173004625e-03
1.050000000000000000e+01 3.056281066250000094e+03 -3.265064870624715537e-02
1.100000000000000000e+01 3.056281066250000094e+03 -4.687322917563724323e-02
1.150000000000000000e+01 3.056281066250000094e+03 -3.617376667567213239e-02
1.200000000000000000e+01 3.056281066250000094e+03 -8.359806987580954696e-02
1.250000000000000000e+01 3.056281066250000094e+03 -7.869837523379594191e-02
1.300000000000000000e+01 3.056281066250000094e+03 -6.143762778135957586e-02
1.350000000000000000e+01 3.056281066250000094e+03 -2.672446240384164853e-02
1.400000000000000000e+01 3.056281066250000094e+03 -2.848985214967612867e-02
1.450000000000000000e+01 3.056281066250000094e+03 -1.960174753464413028e-02
1.500000000000000000e+01 3.056281066250000094e+03 -8.682229239640543161e-03
1.550000000000000000e+01 3.056281066250000094e+03 -2.285851594759857885e-03
1.600000000000000000e+01 3.056281066250000094e+03 -5.752579606793945671e-04
1.650000000000000000e+01 3.056281066250000094e+03 -2.377059016758410357e-04
1.700000000000000000e+01 3.056281066250000094e+03 -7.452474787424936617e-04
1.750000000000000000e+01 3.056281066250000094e+03 4.058309224900908080e-04
1.800000000000000000e+01 3.056281066250000094e+03 -3.038191589690436911e-05
1.850000000000000000e+01 3.056281066250000094e+03 -9.021682485657601914e-05
1.900000000000000000e+01 3.056281066250000094e+03 3.453756667357308133e-05
1.950000000000000000e+01 3.056281066250000094e+03 -1.968892853483480436e-05
0.000000000000000000e+00 3.057323454062499877e+03 -4.477751620847463671e-02
5.000000000000000000e-01 3.057323454062499877e+03 -7.097571102169841772e-02
1.000000000000000000e+00 3.057323454062499877e+03 -8.886504452881468369e-03
1.500000000000000000e+00 3.057323454062499877e+03 -1.231446012183639270e-02
2.000000000000000000e+00 3.057323454062499877e+03 8.143370605599453433e-04
2.500000000000000000e+00 3.057323454062499877e+03 -2.636569640206423704e-02
3.000000000000000000e+00 3.057323454062499877e+03 1.534650311025368731e-02
3.500000000000000000e+00 3.057323454062499877e+03 -3.512327028533694662e-02
4.000000000000000000e+00 3.057323454062499877e+03 4.035843427778330883e-03
4.500000000000000000e+00 3.057323454062499877e+03 3.413915865735855405e-03
5.000000000000000000e+00 3.057323454062499877e+03 -1.911357431705915100e-02
5.500000000000000000e+00 3.057323454062499877e+03 9.611139371586143679e-04
6.000000000000000000e+00 3.057323454062499877e+03 -2.635981976510566940e-02
6.500000000000000000e+00 3.057323454062499877e+03 6.023425779165959837e-03
7.000000000000000000e+00 3.057323454062499877e+03 -9.985340966773567986e-03
7.500000000000000000e+00 3.057323454062499877e+03 -3.016877324535410972e-03
8.000000000000000000e+00 3.057323454062499877e+03 -1.288437478882630167e-02
8.500000000000000000e+00 3.057323454062499877e+03 1.537762451355906626e-02
9.000000000000000000e+00 3.057323454062499877e+03 8.658901946635679664e-03
9.500000000000000000e+00 3.057323454062499877e+03 -2.775487635200077352e-02
1.000000000000000000e+01 3.057323454062499877e+03 1.497982486514756783e-03
1.050000000000000000e+01 3.057323454062499877e+03 -3.390599517629546561e-02
1.100000000000000000e+01 3.057323454062499877e+03 -4.635914126360199394e-02
1.150000000000000000e+01 3.057323454062499877e+03 -3.814760919903207453e-02
1.200000000000000000e+01 3.057323454062499877e+03 -8.146409450989586243e-02
1.250000000000000000e+01 3.057323454062499877e+03 -8.074890420335016639e-02
1.300000000000000000e+01 3.057323454062499877e+03 -6.143317343860468099e-02
1.350000000000000000e+01 3.057323454062499877e+03 -2.635881538464231524e-02
1.400000000000000000e+01 3.057323454062499877e+03 -2.961339240631875175e-02
1.450000000000000000e+01 3.057323454062499877e+03 -1.883777226355236659e-02
1.500000000000000000e+01 3.057323454062499877e+03 -9.092964216780746387e-03
1.550000000000000000e+01 3.057323454062499877e+03 -2.334645787060557129e-03
1.600000000000000000e+01 3.057323454062499877e+03 -5.787646838011361065e-04
1.650000000000000000e+01 3.057323454062499877e+03 -2.477621170558364904e-04
1.700000000000000000e+01 3.057323454062499877e+03 -7.744867758320159385e-04
1.750000000000000000e+01 3.057323454062499877e+03 4.151058140016831467e-04
1.800000000000000000e+01 3.057323454062499877e+03 -3.069109588041480838e-05
1.850000000000000000e+01 3.057323454062499877e+03 -9.430468453303578874e-05
1.900000000000000000e+01 3.057323454062499877e+03 4.578525471179064336e-05
1.950000000000000000e+01 3.057323454062499877e+03 -2.449404776069590031e-05
0.000000000000000000e+00 3.058365841874999660e+03 -4.636429631690447417e-02
5.000000000000000000e-01 3.058365841874999660e+03 -6.910603383452269821e-02
1.000000000000000000e+00 3.058365841874999660e+03 -1.100852437311720597e-02
1.500000000000000000e+00 3.058365841874999660e+03 -1.045107254285640615e-02
2.000000000000000000e+00 3.058365841874999660e+03 -6.546832841928912046e-04
2.500000000000000000e+00 3.058365841874999660e+03 -2.621505019950724769e-02
3.000000000000000000e+00 3.058365841874999660e+03 1.667157308629512585e-02
3.500000000000000000e+00 3.058365841874999660e+03 -3.625005400537686245e-02
4.000000000000000000e+00 3.058365841874999660e+03 3.539923848707143567e-03
4.500000000000000000e+00 3.058365841874999660e+03 3.986332498654082852e-03
5.000000000000000000e+00 3.058365841874999660e+03 -1.797564210657627559e-02
5.500000000000000000e+00 3.058365841874999660e+03 2.161479471539737383e-03
6.000000000000000000e+00 3.058365841874999660e+03 -2.775076787792407629e-02
6.500000000000000000e+00 3.058365841874999660e+03 6.249935027039001112e-03
7.000000000000000000e+00 3.058365841874999660e+03 -1.009878143105150464e-02
7.500000000000000000e+00 3.058365841874999660e+03 -1.802016854771363750e-03
8.000000000000000000e+00 3.058365841874999660e+03 -1.281428251860212975e-02
8.500000000000000000e+00 3.058365841874999660e+03 1.749381959265809347e-02
9.000000000000000000e+00 3.058365841874999660e+03 8.530567702182301204e-03
9.500000000000000000e+00 3.058365841874999660e+03 -2.672381086583926896e-02
1.000000000000000000e+01 3.058365841874999660e+03 1.379530085210447544e-03
1.050000000000000000e+01 3.058365841874999660e+03 -3.504280724205468406e-02
1.100000000000000000e+01 3.058365841874999660e+03 -4.572313353663070429e-02
1.150000000000000000e+01 3.058365841874999660e+03 -4.048927440883957202e-02
1.200000000000000000e+01 3.058365841874999660e+03 -7.921898845783663379e-02
1.250000000000000000e+01 3.058365841874999660e+03 -8.266221849168366165e-02
1.300000000000000000e+01 3.058365841874999660e+03 -6.140117255657082107e-02
1.350000000000000000e+01 3.058365841874999660e+03 -2.597694768800286325e-02
1.400000000000000000e+01 3.058365841874999660e+03 -3.077693717579843558e-02
1.450000000000000000e+01 3.058365841874999660e+03 -1.805719128447901695e-02
1.500000000000000000e+01 3.058365841874999660e+03 -9.464126564739704442e-03
1.550000000000000000e+01 3.058365841874999660e+03 -2.389677479802057233e-03
1.600000000000000000e+01 3.058365841874999660e+03 -5.763600502538198138e-04
1.650000000000000000e+01 3.058365841874999660e+03 -2.589233314968941040e-04
1.700000000000000000e+01 3.058365841874999660e+03 -8.022201801966635532e-04
1.750000000000000000e+01 3.058365841874999660e+03 4.233425690538296653e-04
1.800000000000000000e+01 3.058365841874999660e+03 -2.927998586422699763e-05
1.850000000000000000e+01 3.058365841874999660e+03 -9.735716145876509601e-05
1.900000000000000000e+01 3.058365841874999660e+03 5.737540083606918276e-05
1.950000000000000000e+01 3.058365841874999660e+03 -2.912498256707797087e-05
0.000000000000000000e+00 3.059408229687500352e+03 -4.816666250223332335e-02
5.000000000000000000e-01 3.059408229687500352e+03 -6.668720324084906337e-02
1.000000000000000000e+00 3.059408229687500352e+03 -1.348668810525768987e-02
1.500000000000000000e+00 3.059408229687500352e+03 -8.614665350705066199e-03
2.000000000000000000e+00 3.059408229687500352e+03 -2.265693822591734793e-03
2.500000000000000000e+00 3.059408229687500352e+03 -2.594620677113405882e-02
3.000000000000000000e+00 3.059408229687500352e+03 1.787231318142401201e-02
3.500000000000000000e+00 3.059408229687500352e+03 -3.717771810899882928e-02
4.000000000000000000e+00 3.059408229687500352e+03 3.230668180093345093e-03
4.500000000000000000e+00 3.059408229687500352e+03 4.520895936484916992e-03
5.000000000000000000e+00 3.059408229687500352e+03 -1.688229713378081726e-02
5.500000000000000000e+00 3.059408229687500352e+03 3.438628194681588989e-03
6.000000000000000000e+00 3.059408229687500352e+03 -2.877224094664217538e-02
6.500000000000000000e+00 3.059408229687500352e+03 6.279187539798964518e-03
7.000000000000000000e+00 3.059408229687500352e+03 -9.987956741452018797e-03
7.500000000000000000e+00 3.059408229687500352e+03 -6.988768055629676450e-04
8.000000000000000000e+00 3.059408229687500352e+03 -1.289744635431974359e-02
8.500000000000000000e+00 3.059408229687500352e+03 1.951517309567961031e-02
9.000000000000000000e+00 3.059408229687500352e+03 8.088058201559351207e-03
9.500000000000000000e+00 3.059408229687500352e+03 -2.556791636023246841e-02
1.000000000000000000e+01 3.059408229687500352e+03 8.296200886602925293e-04
1.050000000000000000e+01 3.059408229687500352e+03 -3.598510175024545454e-02
1.100000000000000000e+01 3.059408229687500352e+03 -4.505866600434269009e-02
1.150000000000000000e+01 3.059408229687500352e+03 -4.311853013450005212e-02
1.200000000000000000e+01 3.059408229687500352e+03 -7.700677514022288839e-02
1.250000000000000000e+01 3.059408229687500352e+03 -8.435818480697553079e-02
1.300000000000000000e+01 3.059408229687500352e+03 -6.135550195817870284e-02
1.350000000000000000e+01 3.059408229687500352e+03 -2.558161582670362769e-02
1.400000000000000000e+01 3.059408229687500352e+03 -3.197000235877804630e-02
1.450000000000000000e+01 3.059408229687500352e+03 -1.728336443839391390e-02
1.500000000000000000e+01 3.059408229687500352e+03 -9.800898323032934331e-03
1.550000000000000000e+01 3.059408229687500352e+03 -2.443908436052853392e-03
1.600000000000000000e+01 3.059408229687500352e+03 -5.674107440861264444e-04
1.650000000000000000e+01 3.059408229687500352e+03 -2.732889094953793482e-04
1.700000000000000000e+01 3.059408229687500352e+03 -8.280480301549923922e-04
1.750000000000000000e+01 3.059408229687500352e+03 4.303923470328613050e-04
1.800000000000000000e+01 3.059408229687500352e+03 -2.688339456497398894e-05
1.850000000000000000e+01 3.059408229687500352e+03 -9.885750786669077867e-05
1.900000000000000000e+01 3.059408229687500352e+03 6.921221521992041792e-05
1.950000000000000000e+01 3.059408229687500352e+03 -3.355384501675588406e-05
0.000000000000000000e+00 3.060450617499999680e+03 -5.021149487975826858e-02
5.000000000000000000e-01 3.060450617499999680e+03 -6.375058418764005530e-02
1.000000000000000000e+00 3.060450617499999680e+03 -1.623464926817056592e-02
1.500000000000000000e+00 3.060450617499999680e+03 -6.835805850545031460e-03
2.000000000000000000e+00 3.060450617499999680e+03 -4.032430170873645137e-03
2.500000000000000000e+00 3.060450617499999680e+03 -2.561171613324070631e-02
3.000000000000000000e+00 3.060450617499999680e+03 1.897402714911949895e-02
3.500000000000000000e+00 3.060450617499999680e+03 -3.798318279792246149e-02
4.000000000000000000e+00 3.060450617499999680e+03 3.080641257055696022e-03
4.500000000000000000e+00 3.060450617499999680e+03 5.060132980008504207e-03
5.000000000000000000e+00 3.060450617499999680e+03 -1.589085609823954678e-02
5.500000000000000000e+00 3.060450617499999680e+03 4.723002515781732878e-03
6.000000000000000000e+00 3.060450617499999680e+03 -2.947209093413542466e-02
6.500000000000000000e+00 3.060450617499999680e+03 6.143471672806048028e-03
7.000000000000000000e+00 3.060450617499999680e+03 -9.653887328565690165e-03
7.500000000000000000e+00 3.060450617499999680e+03 2.373324352599615473e-04
8.000000000000000000e+00 3.060450617499999680e+03 -1.308702470292690163e-02
8.500000000000000000e+00 3.060450617499999680e+03 2.138892481188812630e-02
9.000000000000000000e+00 3.060450617499999680e+03 7.330647363724154125e-03
9.500000000000000000e+00 3.060450617499999680e+03 -2.430859080079730145e-02
1.000000000000000000e+01 3.060450617499999680e+03 -7.846025255610336786e-05
1.050000000000000000e+01 3.060450617499999680e+03 -3.669437812938373955e-02
1.100000000000000000e+01 3.060450617499999680e+03 -4.448350454125420128e-02
1.150000000000000000e+01 3.060450617499999680e+03 -4.596803427086644522e-02
1.200000000000000000e+01 3.060450617499999680e+03 -7.491610036208116996e-02
1.250000000000000000e+01 3.060450617499999680e+03 -8.579791988518596646e-02
1.300000000000000000e+01 3.060450617499999680e+03 -6.133337757504345178e-02
1.350000000000000000e+01 3.060450617499999680e+03 -2.514807599824583212e-02
1.400000000000000000e+01 3.060450617499999680e+03 -3.318678313033074367e-02
1.450000000000000000e+01 3.060450617499999680e+03 -1.653871439249979258e-02
1.500000000000000000e+01 3.060450617499999680e+03 -1.010414428719439914e-02
1.550000000000000000e+01 3.060450617499999680e+03 -2.494898726955690257e-03
1.600000000000000000e+01 3.060450617499999680e+03 -5.505758004277302607e-04
1.650000000000000000e+01 3.060450617499999680e+03 -2.916918201960171791e-04
1.700000000000000000e+01 3.060450617499999680e+03 -8.505886147593080164e-04
1.750000000000000000e+01 3.060450617499999680e+03 4.357272773778620638e-04
1.800000000000000000e+01 3.060450617499999680e+03 -2.399664994452297746e-05
1.850000000000000000e+01 3.060450617499999680e+03 -9.879003082482752099e-05
1.900000000000000000e+01 3.060450617499999680e+03 8.139227192507593109e-05
1.950000000000000000e+01 3.060450617499999680e+03 -3.776458608680935332e-05
0.000000000000000000e+00 3.061493005312500372e+03 -5.243799522476542962e-02
5.000000000000000000e-01 3.061493005312500372e+03 -6.040398841488497234e-02
1.000000000000000000e+00 3.061493005312500372e+03 -1.918497981486816037e-02
1.500000000000000000e+00 3.061493005312500372e+03 -5.157918626740779985e-03
2.000000000000000000e+00 3.061493005312500372e+03 -5.976742008473258719e-03
2.500000000000000000e+00 3.061493005312500372e+03 -2.519371875295785268e-02
3.000000000000000000e+00 3.061493005312500372e+03 1.996498362635150056e-02
3.500000000000000000e+00 3.061493005312500372e+03 -3.866933037084456515e-02
4.000000000000000000e+00 3.061493005312500372e+03 3.034070716798466325e-03
4.500000000000000000e+00 3.061493005312500372e+03 5.641861537436379873e-03
5.000000000000000000e+00 3.061493005312500372e+03 -1.511356246121169783e-02
5.500000000000000000e+00 3.061493005312500372e+03 6.022474542090461812e-03
6.000000000000000000e+00 3.061493005312500372e+03 -2.990409090814734328e-02
6.500000000000000000e+00 3.061493005312500372e+03 5.875214676093268307e-03
7.000000000000000000e+00 3.061493005312500372e+03 -9.125820375105590451e-03
7.500000000000000000e+00 3.061493005312500372e+03 8.691712765853920305e-04
8.000000000000000000e+00 3.061493005312500372e+03 -1.330552519196987436e-02
8.500000000000000000e+00 3.061493005312500372e+03 2.305775003592941408e-02
9.000000000000000000e+00 3.061493005312500372e+03 6.308167206070641395e-03
9.500000000000000000e+00 3.061493005312500372e+03 -2.294219934735025265e-02
1.000000000000000000e+01 3.061493005312500372e+03 -1.313925922394187581e-03
1.050000000000000000e+01 3.061493005312500372e+03 -3.718528954751505744e-02
1.100000000000000000e+01 3.061493005312500372e+03 -4.405693763627128307e-02
1.150000000000000000e+01 3.061493005312500372e+03 -4.900943228887891939e-02
1.200000000000000000e+01 3.061493005312500372e+03 -7.299633004029383587e-02
1.250000000000000000e+01 3.061493005312500372e+03 -8.692252157382862610e-02
1.300000000000000000e+01 3.061493005312500372e+03 -6.136922212428397305e-02
1.350000000000000000e+01 3.061493005312500372e+03 -2.466276510400007560e-02
1.400000000000000000e+01 3.061493005312500372e+03 -3.442423852377064081e-02
1.450000000000000000e+01 3.061493005312500372e+03 -1.583255147268909646e-02
1.500000000000000000e+01 3.061493005312500372e+03 -1.037449282636140543e-02
1.550000000000000000e+01 3.061493005312500372e+03 -2.545695558928682579e-03
1.600000000000000000e+01 3.061493005312500372e+03 -5.274706513779522715e-04
1.650000000000000000e+01 3.061493005312500372e+03 -3.106513617484032096e-04
1.700000000000000000e+01 3.061493005312500372e+03 -8.686962257594297784e-04
1.750000000000000000e+01 3.061493005312500372e+03 4.393406152759104393e-04
1.800000000000000000e+01 3.061493005312500372e+03 -2.096005299627894111e-05
1.850000000000000000e+01 3.061493005312500372e+03 -9.715011924548862233e-05
1.900000000000000000e+01 3.061493005312500372e+03 9.364456587235904820e-05
1.950000000000000000e+01 3.061493005312500372e+03 -4.188079983787937170e-05
0.000000000000000000e+00 3.062535393124999700e+03 -5.481023711466141701e-02
5.000000000000000000e-01 3.062535393124999700e+03 -5.678290774228903631e-02
1.000000000000000000e+00 3.062535393124999700e+03 -2.220797212053783609e-02
1.500000000000000000e+00 3.062535393124999700e+03 -3.662004902202681007e-03
2.000000000000000000e+00 3.062535393124999700e+03 -8.028648639726550587e-03
2.500000000000000000e+00 3.062535393124999700e+03 -2.463927298171362731e-02
3.000000000000000000e+00 3.062535393124999700e+03 2.082765194371894238e-02
3.500000000000000000e+00 3.062535393124999700e+03 -3.917828795141704151e-02
4.000000000000000000e+00 3.062535393124999700e+03 3.074049055441831386e-03
4.500000000000000000e+00 3.062535393124999700e+03 6.190844847923053854e-03
5.000000000000000000e+00 3.062535393124999700e+03 -1.459032343389877334e-02
5.500000000000000000e+00 3.062535393124999700e+03 7.326217111996382106e-03
6.000000000000000000e+00 3.062535393124999700e+03 -3.001682218736492769e-02
6.500000000000000000e+00 3.062535393124999700e+03 5.456299359695699833e-03
7.000000000000000000e+00 3.062535393124999700e+03 -8.424027427607319943e-03
7.500000000000000000e+00 3.062535393124999700e+03 1.121598012408232771e-03
8.000000000000000000e+00 3.062535393124999700e+03 -1.350891065451687717e-02
8.500000000000000000e+00 3.062535393124999700e+03 2.451196262046144089e-02
9.000000000000000000e+00 3.062535393124999700e+03 5.047681968079809067e-03
9.500000000000000000e+00 3.062535393124999700e+03 -2.149453421164117251e-02
1.000000000000000000e+01 3.062535393124999700e+03 -2.813143890686084503e-03
1.050000000000000000e+01 3.062535393124999700e+03 -3.750799738380086734e-02
1.100000000000000000e+01 3.062535393124999700e+03 -4.376467440492034372e-02
1.150000000000000000e+01 3.062535393124999700e+03 -5.218585667142285750e-02
1.200000000000000000e+01 3.062535393124999700e+03 -7.131316964889143628e-02
1.250000000000000000e+01 3.062535393124999700e+03 -8.765698190636250775e-02
1.300000000000000000e+01 3.062535393124999700e+03 -6.145382503358874648e-02
1.350000000000000000e+01 3.062535393124999700e+03 -2.413088185831437082e-02
1.400000000000000000e+01 3.062535393124999700e+03 -3.567719500408781524e-02
1.450000000000000000e+01 3.062535393124999700e+03 -1.516381535555490039e-02
1.500000000000000000e+01 3.062535393124999700e+03 -1.061274507146337844e-02
1.550000000000000000e+01 3.062535393124999700e+03 -2.598388166222351942e-03
1.600000000000000000e+01 3.062535393124999700e+03 -5.008102598519478723e-04
1.650000000000000000e+01 3.062535393124999700e+03 -3.276144189291183896e-04
1.700000000000000000e+01 3.062535393124999700e+03 -8.817350324194476877e-04
1.750000000000000000e+01 3.062535393124999700e+03 4.420420495646530212e-04
1.800000000000000000e+01 3.062535393124999700e+03 -1.834630838530093496e-05
1.850000000000000000e+01 3.062535393124999700e+03 -9.382160614944585770e-05
1.900000000000000000e+01 3.062535393124999700e+03 1.055576641531301896e-04
1.950000000000000000e+01 3.062535393124999700e+03 -4.618728423108220963e-05
0.000000000000000000e+00 3.063577780937499483e+03 -5.729018229575336130e-02
5.000000000000000000e-01 3.063577780937499483e+03 -5.300818178988806612e-02
1.000000000000000000e+00 3.063577780937499483e+03 -2.511411529255112157e-02
1.500000000000000000e+00 3.063577780937499483e+03 -2.457474706055160808e-03
2.000000000000000000e+00 3.063577780937499483e+03 -1.007329593961812236e-02
2.500000000000000000e+00 3.063577780937499483e+03 -2.393581359049018129e-02
3.000000000000000000e+00 3.063577780937499483e+03 2.159898330302433347e-02
3.500000000000000000e+00 3.063577780937499483e+03 -3.948378351965698557e-02
4.000000000000000000e+00 3.063577780937499483e+03 3.160493971686442576e-03
4.500000000000000000e+00 3.063577780937499483e+03 6.609771765978077369e-03
5.000000000000000000e+00 3.063577780937499483e+03 -1.428527527114319996e-02
5.500000000000000000e+00 3.063577780937499483e+03 8.640862690533377896e-03
6.000000000000000000e+00 3.063577780937499483e+03 -2.978118521002341354e-02
6.500000000000000000e+00 3.063577780937499483e+03 4.924445259535600861e-03
7.000000000000000000e+00 3.063577780937499483e+03 -7.542834313538197138e-03
7.500000000000000000e+00 3.063577780937499483e+03 9.434613320207916503e-04
8.000000000000000000e+00 3.063577780937499483e+03 -1.369782925416413236e-02
8.500000000000000000e+00 3.063577780937499483e+03 2.575164004008773447e-02
9.000000000000000000e+00 3.063577780937499483e+03 3.576553202193571458e-03
9.500000000000000000e+00 3.063577780937499483e+03 -2.004251483782270443e-02
1.000000000000000000e+01 3.063577780937499483e+03 -4.541987113114599219e-03
1.050000000000000000e+01 3.063577780937499483e+03 -3.766250400169427609e-02
1.100000000000000000e+01 3.063577780937499483e+03 -4.356215107446078511e-02
1.150000000000000000e+01 3.063577780937499483e+03 -5.538459069563275022e-02
1.200000000000000000e+01 3.063577780937499483e+03 -6.990415663040019933e-02
1.250000000000000000e+01 3.063577780937499483e+03 -8.800560415810836090e-02
1.300000000000000000e+01 3.063577780937499483e+03 -6.157553762525339730e-02
1.350000000000000000e+01 3.063577780937499483e+03 -2.358637942333723786e-02
1.400000000000000000e+01 3.063577780937499483e+03 -3.693539979829420228e-02
1.450000000000000000e+01 3.063577780937499483e+03 -1.454984856083428243e-02
1.500000000000000000e+01 3.063577780937499483e+03 -1.081586071937225974e-02
1.550000000000000000e+01 3.063577780937499483e+03 -2.654573430872625255e-03
1.600000000000000000e+01 3.063577780937499483e+03 -4.734171859767373307e-04
1.650000000000000000e+01 3.063577780937499483e+03 -3.434747569535303181e-04
1.700000000000000000e+01 3.063577780937499483e+03 -8.897964224015491664e-04
1.750000000000000000e+01 3.063577780937499483e+03 4.436219733100925161e-04
1.800000000000000000e+01 3.063577780937499483e+03 -1.643131031009302629e-05
1.850000000000000000e+01 3.063577780937499483e+03 -8.870952413902074001e-05
1.900000000000000000e+01 3.063577780937499483e+03 1.166650597963416879e-04
1.950000000000000000e+01 3.063577780937499483e+03 -5.082607329175455312e-05
0.000000000000000000e+00 3.064620168750000175e+03 -5.977726478948162947e-02
5.000000000000000000e-01 3.064620168750000175e+03 -4.920701473579934537e-02
1.000000000000000000e+00 3.064620168750000175e+03 -2.776719860096067000e-02
1.500000000000000000e+00 3.064620168750000175e+03 -1.594535693511500837e-03
2.000000000000000000e+00 3.064620168750000175e+03 -1.209570760770766612e-02
2.500000000000000000e+00 3.064620168750000175e+03 -2.303313014529216260e-02
3.000000000000000000e+00 3.064620168750000175e+03 2.228663132714514203e-02
3.500000000000000000e+00 3.064620168750000175e+03 -3.963301181068711737e-02
4.000000000000000000e+00 3.064620168750000175e+03 3.240596947966540870e-03
4.500000000000000000e+00 3.064620168750000175e+03 6.889305122549850557e-03
5.000000000000000000e+00 3.064620168750000175e+03 -1.426768147238612582e-02
5.500000000000000000e+00 3.064620168750000175e+03 1.001785255908216495e-02
6.000000000000000000e+00 3.064620168750000175e+03 -2.923517101662514647e-02
6.500000000000000000e+00 3.064620168750000175e+03 4.330484489382109385e-03
7.000000000000000000e+00 3.064620168750000175e+03 -6.506076187819883304e-03
7.500000000000000000e+00 3.064620168750000175e+03 2.602904197220074108e-04
8.000000000000000000e+00 3.064620168750000175e+03 -1.385314657015583074e-02
8.500000000000000000e+00 3.064620168750000175e+03 2.675132409675982578e-02
9.000000000000000000e+00 3.064620168750000175e+03 1.941653810737066456e-03
9.500000000000000000e+00 3.064620168750000175e+03 -1.867727002034504785e-02
1.000000000000000000e+01 3.064620168750000175e+03 -6.450915811391439922e-03
1.050000000000000000e+01 3.064620168750000175e+03 -3.762618414902736685e-02
1.100000000000000000e+01 3.064620168750000175e+03 -4.340777773270020068e-02
1.150000000000000000e+01 3.064620168750000175e+03 -5.854515941941192819e-02
1.200000000000000000e+01 3.064620168750000175e+03 -6.881513599963642869e-02
1.250000000000000000e+01 3.064620168750000175e+03 -8.795766472825453097e-02
1.300000000000000000e+01 3.064620168750000175e+03 -6.174327557342182415e-02
1.350000000000000000e+01 3.064620168750000175e+03 -2.306340900635553415e-02
1.400000000000000000e+01 3.064620168750000175e+03 -3.818202715407310183e-02
1.450000000000000000e+01 3.064620168750000175e+03 -1.401965214496284431e-02
1.500000000000000000e+01 3.064620168750000175e+03 -1.097756176114504482e-02
1.550000000000000000e+01 3.064620168750000175e+03 -2.709237157630679533e-03
1.600000000000000000e+01 3.064620168750000175e+03 -4.501581538720777673e-04
1.650000000000000000e+01 3.064620168750000175e+03 -3.602868809614430900e-04
1.700000000000000000e+01 3.064620168750000175e+03 -8.922454999836349583e-04
1.750000000000000000e+01 3.064620168750000175e+03 4.436443905542537965e-04
1.800000000000000000e+01 3.064620168750000175e+03 -1.489148891201756754e-05
1.850000000000000000e+01 3.064620168750000175e+03 -8.165666882325629144e-05
1.900000000000000000e+01 3.064620168750000175e+03 1.264028943108923633e-04
1.950000000000000000e+01 3.064620168750000175e+03 -5.582277122772710934e-05
0.000000000000000000e+00 3.065662556562499503e+03 -6.222062559356958400e-02
5.000000000000000000e-01 3.065662556562499503e+03 -4.549772314625111225e-02
1.000000000000000000e+00 3.065662556562499503e+03 -3.005707819080013013e-02
1.500000000000000000e+00 3.065662556562499503e+03 -1.066548570985964084e-03
2.000000000000000000e+00 3.065662556562499503e+03 -1.409388905981810020e-02
2.500000000000000000e+00 3.065662556562499503e+03 -2.192655582383631549e-02
3.000000000000000000e+00 3.065662556562499503e+03 2.286159123254329073e-02
3.500000000000000000e+00 3.065662556562499503e+03 -3.964758519161029615e-02
4.000000000000000000e+00 3.065662556562499503e+03 3.273020481792628545e-03
4.500000000000000000e+00 3.065662556562499503e+03 7.078149739952906833e-03
5.000000000000000000e+00 3.065662556562499503e+03 -1.459572741598592384e-02
5.500000000000000000e+00 3.065662556562499503e+03 1.141871415968302890e-02
6.000000000000000000e+00 3.065662556562499503e+03 -2.838244028883269571e-02
6.500000000000000000e+00 3.065662556562499503e+03 3.646316841912180303e-03
7.000000000000000000e+00 3.065662556562499503e+03 -5.382447623723311987e-03
7.500000000000000000e+00 3.065662556562499503e+03 -9.235510198622526789e-04
8.000000000000000000e+00 3.065662556562499503e+03 -1.396561337355601423e-02
8.500000000000000000e+00 3.065662556562499503e+03 2.750475338200059766e-02
9.000000000000000000e+00 3.065662556562499503e+03 2.417425154410762181e-04
9.500000000000000000e+00 3.065662556562499503e+03 -1.754862532838301001e-02
1.000000000000000000e+01 3.065662556562499503e+03 -8.433768507727534836e-03
1.050000000000000000e+01 3.065662556562499503e+03 -3.740284028273546668e-02
1.100000000000000000e+01 3.065662556562499503e+03 -4.329105081810871031e-02
1.150000000000000000e+01 3.065662556562499503e+03 -6.165117400503073580e-02
1.200000000000000000e+01 3.065662556562499503e+03 -6.807951326326706909e-02
1.250000000000000000e+01 3.065662556562499503e+03 -8.747354001633914078e-02
1.300000000000000000e+01 3.065662556562499503e+03 -6.200441896202147501e-02
1.350000000000000000e+01 3.065662556562499503e+03 -2.252315063394165484e-02
1.400000000000000000e+01 3.065662556562499503e+03 -3.939448224435315726e-02
1.450000000000000000e+01 3.065662556562499503e+03 -1.360701742083914381e-02
1.500000000000000000e+01 3.065662556562499503e+03 -1.109376509008335419e-02
1.550000000000000000e+01 3.065662556562499503e+03 -2.753966084293281609e-03
1.600000000000000000e+01 3.065662556562499503e+03 -4.318561912362766449e-04
1.650000000000000000e+01 3.065662556562499503e+03 -3.791940584101097722e-04
1.700000000000000000e+01 3.065662556562499503e+03 -8.890645873651685039e-04
1.750000000000000000e+01 3.065662556562499503e+03 4.417384500058647704e-04
1.800000000000000000e+01 3.065662556562499503e+03 -1.335805019897740405e-05
1.850000000000000000e+01 3.065662556562499503e+03 -7.272789540037848631e-05
1.900000000000000000e+01 3.065662556562499503e+03 1.344647762384793292e-04
1.950000000000000000e+01 3.065662556562499503e+03 -6.137098912028833705e-05
0.000000000000000000e+00 3.066704944374999741e+03 -6.456217009407948237e-02
5.000000000000000000e-01 3.066704944374999741e+03 -4.199188410493539386e-02
1.000000000000000000e+00 3.066704944374999741e+03 -3.196929568620637124e-02
1.500000000000000000e+00 3.066704944374999741e+03 -8.186225268203774393e-04
2.000000000000000000e+00 3.066704944374999741e+03 -1.602098535427464582e-02
2.500000000000000000e+00 3.066704944374999741e+03 -2.063899312012237516e-02
3.000000000000000000e+00 3.066704944374999741e+03 2.330647327609433606e-02
3.500000000000000000e+00 3.066704944374999741e+03 -3.950185965647212000e-02
4.000000000000000000e+00 3.066704944374999741e+03 3.173051570650891641e-03
4.500000000000000000e+00 3.066704944374999741e+03 7.234343575901155607e-03
5.000000000000000000e+00 3.066704944374999741e+03 -1.522823427102167407e-02
5.500000000000000000e+00 3.066704944374999741e+03 1.281289765552935320e-02
6.000000000000000000e+00 3.066704944374999741e+03 -2.721022718689838915e-02
6.500000000000000000e+00 3.066704944374999741e+03 2.855791435932091091e-03
7.000000000000000000e+00 3.066704944374999741e+03 -4.235469346824789760e-03
7.500000000000000000e+00 3.066704944374999741e+03 -2.603012210127802779e-03
8.000000000000000000e+00 3.066704944374999741e+03 -1.404227435888403576e-02
8.500000000000000000e+00 3.066704944374999741e+03 2.801155886665553096e-02
9.000000000000000000e+00 3.066704944374999741e+03 -1.441822496913182849e-03
9.500000000000000000e+00 3.066704944374999741e+03 -1.677840551219049459e-02
1.000000000000000000e+01 3.066704944374999741e+03 -1.038701596520885326e-02
1.050000000000000000e+01 3.066704944374999741e+03 -3.705130098831461299e-02
1.100000000000000000e+01 3.066704944374999741e+03 -4.321218762152229803e-02
1.150000000000000000e+01 3.066704944374999741e+03 -6.462933405167957390e-02
1.200000000000000000e+01 3.066704944374999741e+03 -6.773958063333404556e-02
1.250000000000000000e+01 3.066704944374999741e+03 -8.660768206191545027e-02
1.300000000000000000e+01 3.066704944374999741e+03 -6.235684073275093303e-02
1.350000000000000000e+01 3.066704944374999741e+03 -2.193425859550372434e-02
1.400000000000000000e+01 3.066704944374999741e+03 -4.054767006299490884e-02
1.450000000000000000e+01 3.066704944374999741e+03 -1.333949880359776817e-02
1.500000000000000000e+01 3.066704944374999741e+03 -1.117251558173873449e-02
1.550000000000000000e+01 3.066704944374999741e+03 -2.785487644791689345e-03
1.600000000000000000e+01 3.066704944374999741e+03 -4.179747316250547492e-04
1.650000000000000000e+01 3.066704944374999741e+03 -3.987921177713987255e-04
1.700000000000000000e+01 3.066704944374999741e+03 -8.809559912214210212e-04
1.750000000000000000e+01 3.066704944374999741e+03 4.372292516266837068e-04
1.800000000000000000e+01 3.066704944374999741e+03 -1.154091280757613094e-05
1.850000000000000000e+01 3.066704944374999741e+03 -6.214473976810107228e-05
1.900000000000000000e+01 3.066704944374999741e+03 1.407799799065287513e-04
1.950000000000000000e+01 3.066704944374999741e+03 -6.754859790008353976e-05
0.000000000000000000e+00 3.067747332187499069e+03 -6.672099055611396823e-02
5.000000000000000000e-01 3.067747332187499069e+03 -3.882970441914965209e-02
1.000000000000000000e+00 3.067747332187499069e+03 -3.349869125370429773e-02
1.500000000000000000e+00 3.067747332187499069e+03 -8.387948043046160925e-04
2.000000000000000000e+00 3.067747332187499069e+03 -1.780099147507179652e-02
2.500000000000000000e+00 3.067747332187499069e+03 -1.921667592993930168e-02
3.000000000000000000e+00 3.067747332187499069e+03 2.358718973070071667e-02
3.500000000000000000e+00 3.067747332187499069e+03 -3.922047612193790833e-02
4.000000000000000000e+00 3.067747332187499069e+03 2.955378151878289717e-03
4.500000000000000000e+00 3.067747332187499069e+03 7.384094317660096045e-03
5.000000000000000000e+00 3.067747332187499069e+03 -1.606128578511325025e-02
5.500000000000000000e+00 3.067747332187499069e+03 1.420636972584706816e-02
6.000000000000000000e+00 3.067747332187499069e+03 -2.573599921302977336e-02
6.500000000000000000e+00 3.067747332187499069e+03 1.945783512304694518e-03
7.000000000000000000e+00 3.067747332187499069e+03 -3.086022412644312714e-03
7.500000000000000000e+00 3.067747332187499069e+03 -4.772127408212522952e-03
8.000000000000000000e+00 3.067747332187499069e+03 -1.407442204117232039e-02
8.500000000000000000e+00 3.067747332187499069e+03 2.829445190720381378e-02
9.000000000000000000e+00 3.067747332187499069e+03 -3.114711474623960401e-03
9.500000000000000000e+00 3.067747332187499069e+03 -1.635556344137299722e-02
1.000000000000000000e+01 3.067747332187499069e+03 -1.227307768642321890e-02
1.050000000000000000e+01 3.067747332187499069e+03 -3.665903887224212371e-02
1.100000000000000000e+01 3.067747332187499069e+03 -4.308399928883849261e-02
1.150000000000000000e+01 3.067747332187499069e+03 -6.736511963228886124e-02
1.200000000000000000e+01 3.067747332187499069e+03 -6.786061396436234017e-02
1.250000000000000000e+01 3.067747332187499069e+03 -8.544945574192244764e-02
1.300000000000000000e+01 3.067747332187499069e+03 -6.275752595491007613e-02
1.350000000000000000e+01 3.067747332187499069e+03 -2.133375201127385087e-02
1.400000000000000000e+01 3.067747332187499069e+03 -4.160741211369511916e-02
1.450000000000000000e+01 3.067747332187499069e+03 -1.322028907788248310e-02
1.500000000000000000e+01 3.067747332187499069e+03 -1.122524215025363058e-02
1.550000000000000000e+01 3.067747332187499069e+03 -2.793618003745195009e-03
1.600000000000000000e+01 3.067747332187499069e+03 -4.144124086548445175e-04
1.650000000000000000e+01 3.067747332187499069e+03 -4.173189682611370857e-04
1.700000000000000000e+01 3.067747332187499069e+03 -8.679827178117070991e-04
1.750000000000000000e+01 3.067747332187499069e+03 4.297219086248712399e-04
1.800000000000000000e+01 3.067747332187499069e+03 -9.269141891696651916e-06
1.850000000000000000e+01 3.067747332187499069e+03 -5.040525925723909277e-05
1.900000000000000000e+01 3.067747332187499069e+03 1.453030865979500848e-04
1.950000000000000000e+01 3.067747332187499069e+03 -7.410884162474105257e-05
0.000000000000000000e+00 3.068789719999999761e+03 -6.869495956110099888e-02
5.000000000000000000e-01 3.068789719999999761e+03 -3.612212015812389654e-02
1.000000000000000000e+00 3.068789719999999761e+03 -3.463048047104607535e-02
1.500000000000000000e+00 3.068789719999999761e+03 -1.130116635866625866e-03
2.000000000000000000e+00 3.068789719999999761e+03 -1.941401847050932411e-02
2.500000000000000000e+00 3.068789719999999761e+03 -1.770532000989222601e-02
3.000000000000000000e+00 3.068789719999999761e+03 2.369023209910158662e-02
3.500000000000000000e+00 3.068789719999999761e+03 -3.884509545716071516e-02
4.000000000000000000e+00 3.068789719999999761e+03 2.653338021142005124e-03
4.500000000000000000e+00 3.068789719999999761e+03 7.558442885512454447e-03
5.000000000000000000e+00 3.068789719999999761e+03 -1.701080090771812589e-02
5.500000000000000000e+00 3.068789719999999761e+03 1.562451239605813953e-02
6.000000000000000000e+00 3.068789719999999761e+03 -2.403154901881441111e-02
6.500000000000000000e+00 3.068789719999999761e+03 9.520300262910089519e-04
7.000000000000000000e+00 3.068789719999999761e+03 -1.923325460508097402e-03
7.500000000000000000e+00 3.068789719999999761e+03 -7.445863128762333742e-03
8.000000000000000000e+00 3.068789719999999761e+03 -1.399914889615706814e-02
8.500000000000000000e+00 3.068789719999999761e+03 2.836237699239133048e-02
9.000000000000000000e+00 3.068789719999999761e+03 -4.747367296719454295e-03
9.500000000000000000e+00 3.068789719999999761e+03 -1.626313993281184797e-02
1.000000000000000000e+01 3.068789719999999761e+03 -1.403430553731875759e-02
1.050000000000000000e+01 3.068789719999999761e+03 -3.626846722903685760e-02
1.100000000000000000e+01 3.068789719999999761e+03 -4.283768496824010008e-02
1.150000000000000000e+01 3.068789719999999761e+03 -6.978659697368237713e-02
1.200000000000000000e+01 3.068789719999999761e+03 -6.846088530485207324e-02
1.250000000000000000e+01 3.068789719999999761e+03 -8.406897551515768452e-02
1.300000000000000000e+01 3.068789719999999761e+03 -6.318491590811219083e-02
1.350000000000000000e+01 3.068789719999999761e+03 -2.076570913680348893e-02
1.400000000000000000e+01 3.068789719999999761e+03 -4.254469223714816423e-02
1.450000000000000000e+01 3.068789719999999761e+03 -1.322938964522749408e-02
1.500000000000000000e+01 3.068789719999999761e+03 -1.126740706361108874e-02
1.550000000000000000e+01 3.068789719999999761e+03 -2.766276887686193019e-03
1.600000000000000000e+01 3.068789719999999761e+03 -4.266603825822605067e-04
1.650000000000000000e+01 3.068789719999999761e+03 -4.349725453060489006e-04
1.700000000000000000e+01 3.068789719999999761e+03 -8.490230362213046751e-04
1.750000000000000000e+01 3.068789719999999761e+03 4.190237716906018033e-04
1.800000000000000000e+01 3.068789719999999761e+03 -6.742282932328877630e-06
1.850000000000000000e+01 3.068789719999999761e+03 -3.827601942052264865e-05
1.900000000000000000e+01 3.068789719999999761e+03 1.482920632493204497e-04
1.950000000000000000e+01 3.068789719999999761e+03 -8.059339333368364976e-05
0.000000000000000000e+00 3.069832107812499544e+03 -7.048244879149129227e-02
5.000000000000000000e-01 3.069832107812499544e+03 -3.393156619673282776e-02
1.000000000000000000e+00 3.069832107812499544e+03 -3.539258943354227360e-02
1.500000000000000000e+00 3.069832107812499544e+03 -1.618704928499185630e-03
2.000000000000000000e+00 3.069832107812499544e+03 -2.089071622103430906e-02
2.500000000000000000e+00 3.069832107812499544e+03 -1.614765550102616187e-02
3.000000000000000000e+00 3.069832107812499544e+03 2.369315745011882704e-02
3.500000000000000000e+00 3.069832107812499544e+03 -3.842600001765752310e-02
4.000000000000000000e+00 3.069832107812499544e+03 2.197625458380920820e-03
4.500000000000000000e+00 3.069832107812499544e+03 7.801885896972197629e-03
5.000000000000000000e+00 3.069832107812499544e+03 -1.799691713084660902e-02
5.500000000000000000e+00 3.069832107812499544e+03 1.703205982852439362e-02
6.000000000000000000e+00 3.069832107812499544e+03 -2.218208484257407076e-02
6.500000000000000000e+00 3.069832107812499544e+03 -6.772613765099465581e-05
7.000000000000000000e+00 3.069832107812499544e+03 -7.272293669190548447e-04
7.500000000000000000e+00 3.069832107812499544e+03 -1.063103047085314258e-02
8.000000000000000000e+00 3.069832107812499544e+03 -1.370775812937394950e-02
8.500000000000000000e+00 3.069832107812499544e+03 2.822787752420560445e-02
9.000000000000000000e+00 3.069832107812499544e+03 -6.273272914855051834e-03
9.500000000000000000e+00 3.069832107812499544e+03 -1.655000390710076319e-02
1.000000000000000000e+01 3.069832107812499544e+03 -1.555722707681407926e-02
1.050000000000000000e+01 3.069832107812499544e+03 -3.590618618823616243e-02
1.100000000000000000e+01 3.069832107812499544e+03 -4.248304372937239393e-02
1.150000000000000000e+01 3.069832107812499544e+03 -7.181542794846020039e-02
1.200000000000000000e+01 3.069832107812499544e+03 -6.957561637389497733e-02
1.250000000000000000e+01 3.069832107812499544e+03 -8.251421994170120289e-02
1.300000000000000000e+01 3.069832107812499544e+03 -6.365601702884711444e-02
1.350000000000000000e+01 3.069832107812499544e+03 -2.025401193777002368e-02
1.400000000000000000e+01 3.069832107812499544e+03 -4.336277076423993015e-02
1.450000000000000000e+01 3.069832107812499544e+03 -1.332834611363235833e-02
1.500000000000000000e+01 3.069832107812499544e+03 -1.130878489535760111e-02
1.550000000000000000e+01 3.069832107812499544e+03 -2.705322920650082667e-03
1.600000000000000000e+01 3.069832107812499544e+03 -4.544725164644999459e-04
1.650000000000000000e+01 3.069832107812499544e+03 -4.529735701837391058e-04
1.700000000000000000e+01 3.069832107812499544e+03 -8.228276145259251972e-04
1.750000000000000000e+01 3.069832107812499544e+03 4.054092854579794867e-04
1.800000000000000000e+01 3.069832107812499544e+03 -4.288907946738722370e-06
1.850000000000000000e+01 3.069832107812499544e+03 -2.640795425545269169e-05
1.900000000000000000e+01 3.069832107812499544e+03 1.502118264863725610e-04
1.950000000000000000e+01 3.069832107812499544e+03 -8.673407397839108068e-05
0.000000000000000000e+00 3.070874495624999781e+03 -7.209597442002421697e-02
5.000000000000000000e-01 3.070874495624999781e+03 -3.227294021734346957e-02
1.000000000000000000e+00 3.070874495624999781e+03 -3.579371733789892679e-02
1.500000000000000000e+00 3.070874495624999781e+03 -2.270999544939959584e-03
2.000000000000000000e+00 3.070874495624999781e+03 -2.220661773997677224e-02
2.500000000000000000e+00 3.070874495624999781e+03 -1.453805101790152723e-02
3.000000000000000000e+00 3.070874495624999781e+03 2.366653451057412760e-02
3.500000000000000000e+00 3.070874495624999781e+03 -3.801032889134883103e-02
4.000000000000000000e+00 3.070874495624999781e+03 1.537739539286244340e-03
4.500000000000000000e+00 3.070874495624999781e+03 8.102779124812865830e-03
5.000000000000000000e+00 3.070874495624999781e+03 -1.895038938480431839e-02
5.500000000000000000e+00 3.070874495624999781e+03 1.837633550621138936e-02
6.000000000000000000e+00 3.070874495624999781e+03 -2.022106911791520314e-02
6.500000000000000000e+00 3.070874495624999781e+03 -1.104622231221649232e-03
7.000000000000000000e+00 3.070874495624999781e+03 4.823532881674206792e-04
7.500000000000000000e+00 3.070874495624999781e+03 -1.425831072208260351e-02
8.000000000000000000e+00 3.070874495624999781e+03 -1.316788216471446830e-02
8.500000000000000000e+00 3.070874495624999781e+03 2.789021520574802571e-02
9.000000000000000000e+00 3.070874495624999781e+03 -7.606329927451216735e-03
9.500000000000000000e+00 3.070874495624999781e+03 -1.729761317615545815e-02
1.000000000000000000e+01 3.070874495624999781e+03 -1.683272119724850413e-02
1.050000000000000000e+01 3.070874495624999781e+03 -3.552298008688500874e-02
1.100000000000000000e+01 3.070874495624999781e+03 -4.205181718458582407e-02
1.150000000000000000e+01 3.070874495624999781e+03 -7.340681015456194947e-02
1.200000000000000000e+01 3.070874495624999781e+03 -7.123003755086126931e-02
1.250000000000000000e+01 3.070874495624999781e+03 -8.083828147090328653e-02
1.300000000000000000e+01 3.070874495624999781e+03 -6.420718452040002910e-02
1.350000000000000000e+01 3.070874495624999781e+03 -1.982283811290036848e-02
1.400000000000000000e+01 3.070874495624999781e+03 -4.407825638856422562e-02
1.450000000000000000e+01 3.070874495624999781e+03 -1.348122011888279285e-02
1.500000000000000000e+01 3.070874495624999781e+03 -1.135860766840740728e-02
1.550000000000000000e+01 3.070874495624999781e+03 -2.613267908120492714e-03
1.600000000000000000e+01 3.070874495624999781e+03 -5.011318865606451383e-04
1.650000000000000000e+01 3.070874495624999781e+03 -4.692528851821373592e-04
1.700000000000000000e+01 3.070874495624999781e+03 -7.901431670260414221e-04
1.750000000000000000e+01 3.070874495624999781e+03 3.896824589468710943e-04
1.800000000000000000e+01 3.070874495624999781e+03 -2.159194845289047293e-06
1.850000000000000000e+01 3.070874495624999781e+03 -1.526232278769935798e-05
1.900000000000000000e+01 3.070874495624999781e+03 1.512319446478235763e-04
1.950000000000000000e+01 3.070874495624999781e+03 -9.266227133178600670e-05
0.000000000000000000e+00 3.071916883437499564e+03 -7.359685333944340768e-02
5.000000000000000000e-01 3.071916883437499564e+03 -3.111912698777289168e-02
1.000000000000000000e+00 3.071916883437499564e+03 -3.584961572224811682e-02
1.500000000000000000e+00 3.071916883437499564e+03 -3.078839913406350871e-03
2.000000000000000000e+00 3.071916883437499564e+03 -2.329223436152157156e-02
2.500000000000000000e+00 3.071916883437499564e+03 -1.285772589681878283e-02
3.000000000000000000e+00 3.071916883437499564e+03 2.364042497112970806e-02
3.500000000000000000e+00 3.071916883437499564e+03 -3.760787268268463157e-02
4.000000000000000000e+00 3.071916883437499564e+03 6.787701500932297096e-04
4.500000000000000000e+00 3.071916883437499564e+03 8.401267160842287862e-03
5.000000000000000000e+00 3.071916883437499564e+03 -1.992427188947510502e-02
5.500000000000000000e+00 3.071916883437499564e+03 1.962336484697560848e-02
6.000000000000000000e+00 3.071916883437499564e+03 -1.814024533185013693e-02
6.500000000000000000e+00 3.071916883437499564e+03 -2.123117857642178950e-03
7.000000000000000000e+00 3.071916883437499564e+03 1.629951856601592319e-03
7.500000000000000000e+00 3.071916883437499564e+03 -1.821350740983423630e-02
8.000000000000000000e+00 3.071916883437499564e+03 -1.240659726402519418e-02
8.500000000000000000e+00 3.071916883437499564e+03 2.731869021112820484e-02
9.000000000000000000e+00 3.071916883437499564e+03 -8.627135079732466474e-03
9.500000000000000000e+00 3.071916883437499564e+03 -1.851769761954439805e-02
1.000000000000000000e+01 3.071916883437499564e+03 -1.789901645332977326e-02
1.050000000000000000e+01 3.071916883437499564e+03 -3.506544302137408475e-02
1.100000000000000000e+01 3.071916883437499564e+03 -4.161735497368351799e-02
1.150000000000000000e+01 3.071916883437499564e+03 -7.456841603905429994e-02
1.200000000000000000e+01 3.071916883437499564e+03 -7.340436301074244885e-02
1.250000000000000000e+01 3.071916883437499564e+03 -7.910185247620450666e-02
1.300000000000000000e+01 3.071916883437499564e+03 -6.486520310091027641e-02
1.350000000000000000e+01 3.071916883437499564e+03 -1.948290101118344345e-02
1.400000000000000000e+01 3.071916883437499564e+03 -4.469030173372125908e-02
1.450000000000000000e+01 3.071916883437499564e+03 -1.366011691986607386e-02
1.500000000000000000e+01 3.071916883437499564e+03 -1.143384356591626953e-02
1.550000000000000000e+01 3.071916883437499564e+03 -2.487294371299956196e-03
1.600000000000000000e+01 3.071916883437499564e+03 -5.690263885160319916e-04
1.650000000000000000e+01 3.071916883437499564e+03 -4.801093178528794813e-04
1.700000000000000000e+01 3.071916883437499564e+03 -7.531425485251640314e-04
1.750000000000000000e+01 3.071916883437499564e+03 3.726034023380095849e-04
1.800000000000000000e+01 3.071916883437499564e+03 -2.062358222781827830e-07
1.850000000000000000e+01 3.071916883437499564e+03 -5.172128199094054867e-06
1.900000000000000000e+01 3.071916883437499564e+03 1.511380349801451795e-04
1.950000000000000000e+01 3.071916883437499564e+03 -9.840346093837655126e-05
0.000000000000000000e+00 3.072959271250000256e+03 -7.505348719885789055e-02
5.000000000000000000e-01 3.072959271250000256e+03 -3.047845878402957731e-02
1.000000000000000000e+00 3.072959271250000256e+03 -3.557665699711612395e-02
1.500000000000000000e+00 3.072959271250000256e+03 -3.982989734763619019e-03
2.000000000000000000e+00 3.072959271250000256e+03 -2.410287375038241975e-02
2.500000000000000000e+00 3.072959271250000256e+03 -1.109506013246994854e-02
3.000000000000000000e+00 3.072959271250000256e+03 2.360083357187344605e-02
3.500000000000000000e+00 3.072959271250000256e+03 -3.717606861324431605e-02
4.000000000000000000e+00 3.072959271250000256e+03 -3.868915159548548424e-04
4.500000000000000000e+00 3.072959271250000256e+03 8.690602791815773068e-03
5.000000000000000000e+00 3.072959271250000256e+03 -2.097271339847264424e-02
5.500000000000000000e+00 3.072959271250000256e+03 2.073535532378365312e-02
6.000000000000000000e+00 3.072959271250000256e+03 -1.598437427497825455e-02
6.500000000000000000e+00 3.072959271250000256e+03 -3.002287946150033505e-03
7.000000000000000000e+00 3.072959271250000256e+03 2.630158857431672600e-03
7.500000000000000000e+00 3.072959271250000256e+03 -2.235798571840077326e-02
8.000000000000000000e+00 3.072959271250000256e+03 -1.146160380864365107e-02
8.500000000000000000e+00 3.072959271250000256e+03 2.652368470573215550e-02
9.000000000000000000e+00 3.072959271250000256e+03 -9.268017909452662406e-03
9.500000000000000000e+00 3.072959271250000256e+03 -2.014078521838319480e-02
1.000000000000000000e+01 3.072959271250000256e+03 -1.876456264074468847e-02
1.050000000000000000e+01 3.072959271250000256e+03 -3.452049879798595872e-02
1.100000000000000000e+01 3.072959271250000256e+03 -4.126251445340013702e-02
1.150000000000000000e+01 3.072959271250000256e+03 -7.527766044848061000e-02
1.200000000000000000e+01 3.072959271250000256e+03 -7.603971010766000238e-02
1.250000000000000000e+01 3.072959271250000256e+03 -7.736462267853666530e-02
1.300000000000000000e+01 3.072959271250000256e+03 -6.565536778894444370e-02
1.350000000000000000e+01 3.072959271250000256e+03 -1.925572561158126611e-02
1.400000000000000000e+01 3.072959271250000256e+03 -4.517983319036045220e-02
1.450000000000000000e+01 3.072959271250000256e+03 -1.384416520816517115e-02
1.500000000000000000e+01 3.072959271250000256e+03 -1.154081939030545886e-02
1.550000000000000000e+01 3.072959271250000256e+03 -2.324652555462177958e-03
1.600000000000000000e+01 3.072959271250000256e+03 -6.590237600276917240e-04
1.650000000000000000e+01 3.072959271250000256e+03 -4.848072942214831909e-04
1.700000000000000000e+01 3.072959271250000256e+03 -7.135372078779533313e-04
1.750000000000000000e+01 3.072959271250000256e+03 3.546358186438016823e-04
1.800000000000000000e+01 3.072959271250000256e+03 1.929273242488723212e-06
1.850000000000000000e+01 3.072959271250000256e+03 3.373493232780764887e-06
1.900000000000000000e+01 3.072959271250000256e+03 1.498752456189541822e-04
1.950000000000000000e+01 3.072959271250000256e+03 -1.038261474120939163e-04
0.000000000000000000e+00 3.074001659062499584e+03 -7.645707039185757614e-02
5.000000000000000000e-01 3.074001659062499584e+03 -3.041105629731429005e-02
1.000000000000000000e+00 3.074001659062499584e+03 -3.502485805093816934e-02
1.500000000000000000e+00 3.074001659062499584e+03 -4.937701189602665235e-03
2.000000000000000000e+00 3.074001659062499584e+03 -2.460967778099503248e-02
2.500000000000000000e+00 3.074001659062499584e+03 -9.197025744818645293e-03
3.000000000000000000e+00 3.074001659062499584e+03 2.339877539378167753e-02
3.500000000000000000e+00 3.074001659062499584e+03 -3.665830783791031861e-02
4.000000000000000000e+00 3.074001659062499584e+03 -1.703688256086616183e-03
4.500000000000000000e+00 3.074001659062499584e+03 9.048051807518230766e-03
5.000000000000000000e+00 3.074001659062499584e+03 -2.211461079979156266e-02
5.500000000000000000e+00 3.074001659062499584e+03 2.173365360631647827e-02
6.000000000000000000e+00 3.074001659062499584e+03 -1.384014067995152641e-02
6.500000000000000000e+00 3.074001659062499584e+03 -3.592290139749476467e-03
7.000000000000000000e+00 3.074001659062499584e+03 3.407168256885540966e-03
7.500000000000000000e+00 3.074001659062499584e+03 -2.658250088903449729e-02
8.000000000000000000e+00 3.074001659062499584e+03 -1.035097047683688695e-02
8.500000000000000000e+00 3.074001659062499584e+03 2.550884835905921355e-02
9.000000000000000000e+00 3.074001659062499584e+03 -9.543132897689644151e-03
9.500000000000000000e+00 3.074001659062499584e+03 -2.209355090747662162e-02
1.000000000000000000e+01 3.074001659062499584e+03 -1.942951982466711511e-02
1.050000000000000000e+01 3.074001659062499584e+03 -3.387768884219699572e-02
1.100000000000000000e+01 3.074001659062499584e+03 -4.105152298069499744e-02
1.150000000000000000e+01 3.074001659062499584e+03 -7.551096959603947889e-02
1.200000000000000000e+01 3.074001659062499584e+03 -7.910561017754784430e-02
1.250000000000000000e+01 3.074001659062499584e+03 -7.567911420070298767e-02
1.300000000000000000e+01 3.074001659062499584e+03 -6.659590189543693195e-02
1.350000000000000000e+01 3.074001659062499584e+03 -1.914628847540266951e-02
1.400000000000000000e+01 3.074001659062499584e+03 -4.553273022833267264e-02
1.450000000000000000e+01 3.074001659062499584e+03 -1.402910286866526982e-02
1.500000000000000000e+01 3.074001659062499584e+03 -1.167331805279411827e-02
1.550000000000000000e+01 3.074001659062499584e+03 -2.121477689858680248e-03
1.600000000000000000e+01 3.074001659062499584e+03 -7.770746028127924069e-04
1.650000000000000000e+01 3.074001659062499584e+03 -4.831452261680452124e-04
1.700000000000000000e+01 3.074001659062499584e+03 -6.713110774712613502e-04
1.750000000000000000e+01 3.074001659062499584e+03 3.357465712916215877e-04
1.800000000000000000e+01 3.074001659062499584e+03 4.342164863884820600e-06
1.850000000000000000e+01 3.074001659062499584e+03 1.006460460944604951e-05
1.900000000000000000e+01 3.074001659062499584e+03 1.475345666877608450e-04
1.950000000000000000e+01 3.074001659062499584e+03 -1.088270737850410722e-04
0.000000000000000000e+00 3.075044046874999822e+03 -7.774728031461890232e-02
5.000000000000000000e-01 3.075044046874999822e+03 -3.092255477208065428e-02
1.000000000000000000e+00 3.075044046874999822e+03 -3.426873392974313925e-02
1.500000000000000000e+00 3.075044046874999822e+03 -5.922608259411393621e-03
2.000000000000000000e+00 3.075044046874999822e+03 -2.476032767890847669e-02
2.500000000000000000e+00 3.075044046874999822e+03 -7.202388930472011612e-03
3.000000000000000000e+00 3.075044046874999822e+03 2.291986631750273645e-02
3.500000000000000000e+00 3.075044046874999822e+03 -3.602313692543652329e-02
4.000000000000000000e+00 3.075044046874999822e+03 -3.294440679797909412e-03
4.500000000000000000e+00 3.075044046874999822e+03 9.518555429535852791e-03
5.000000000000000000e+00 3.075044046874999822e+03 -2.330311784625230601e-02
5.500000000000000000e+00 3.075044046874999822e+03 2.269637546517089613e-02
6.000000000000000000e+00 3.075044046874999822e+03 -1.182435173652298700e-02
6.500000000000000000e+00 3.075044046874999822e+03 -3.763555269927550823e-03
7.000000000000000000e+00 3.075044046874999822e+03 3.909208379433010139e-03
7.500000000000000000e+00 3.075044046874999822e+03 -3.080464309491098840e-02
8.000000000000000000e+00 3.075044046874999822e+03 -9.110670143105011748e-03
8.500000000000000000e+00 3.075044046874999822e+03 2.428766683721636857e-02
9.000000000000000000e+00 3.075044046874999822e+03 -9.470709039786853398e-03
9.500000000000000000e+00 3.075044046874999822e+03 -2.434076672628280452e-02
1.000000000000000000e+01 3.075044046874999822e+03 -1.990225532607104580e-02
1.050000000000000000e+01 3.075044046874999822e+03 -3.313703885549262179e-02
1.100000000000000000e+01 3.075044046874999822e+03 -4.098570397451764546e-02
1.150000000000000000e+01 3.075044046874999822e+03 -7.532816308074341549e-02
1.200000000000000000e+01 3.075044046874999822e+03 -8.256942582983810286e-02
1.250000000000000000e+01 3.075044046874999822e+03 -7.411182746100564156e-02
1.300000000000000000e+01 3.075044046874999822e+03 -6.768890278198527732e-02
1.350000000000000000e+01 3.075044046874999822e+03 -1.910457050801719556e-02
1.400000000000000000e+01 3.075044046874999822e+03 -4.575168955065950921e-02
1.450000000000000000e+01 3.075044046874999822e+03 -1.422556162092207879e-02
1.500000000000000000e+01 3.075044046874999822e+03 -1.180838716210511063e-02
1.550000000000000000e+01 3.075044046874999822e+03 -1.880169165633444788e-03
1.600000000000000000e+01 3.075044046874999822e+03 -9.277400089282485801e-04
1.650000000000000000e+01 3.075044046874999822e+03 -4.758363970952053396e-04
1.700000000000000000e+01 3.075044046874999822e+03 -6.257657995301560807e-04
1.750000000000000000e+01 3.075044046874999822e+03 3.158444075319624613e-04
1.800000000000000000e+01 3.075044046874999822e+03 6.998746240328568771e-06
1.850000000000000000e+01 3.075044046874999822e+03 1.489777928974833714e-05
1.900000000000000000e+01 3.075044046874999822e+03 1.441324904614296840e-04
1.950000000000000000e+01 3.075044046874999822e+03 -1.132258727901565412e-04
0.000000000000000000e+00 3.076086434687499604e+03 -7.890211384563274033e-02
5.000000000000000000e-01 3.076086434687499604e+03 -3.201745763698116837e-02
1.000000000000000000e+00 3.076086434687499604e+03 -3.327517133810933836e-02
1.500000000000000000e+00 3.076086434687499604e+03 -6.974611790104070196e-03
2.000000000000000000e+00 3.076086434687499604e+03 -2.448349077844720958e-02
2.500000000000000000e+00 3.076086434687499604e+03 -5.243108016707802473e-03
3.000000000000000000e+00 3.076086434687499604e+03 2.223286257659818146e-02
3.500000000000000000e+00 3.076086434687499604e+03 -3.532853311982506878e-02
4.000000000000000000e+00 3.076086434687499604e+03 -5.162808942137244589e-03
4.500000000000000000e+00 3.076086434687499604e+03 1.013345170807221016e-02
5.000000000000000000e+00 3.076086434687499604e+03 -2.441679433001948604e-02
5.500000000000000000e+00 3.076086434687499604e+03 2.363954009552214630e-02
6.000000000000000000e+00 3.076086434687499604e+03 -1.005518525038699013e-02
6.500000000000000000e+00 3.076086434687499604e+03 -3.421909745599430609e-03
7.000000000000000000e+00 3.076086434687499604e+03 4.104308200796860998e-03
7.500000000000000000e+00 3.076086434687499604e+03 -3.490353960354144330e-02
8.000000000000000000e+00 3.076086434687499604e+03 -7.847528208507760852e-03
8.500000000000000000e+00 3.076086434687499604e+03 2.291451011663856938e-02
9.000000000000000000e+00 3.076086434687499604e+03 -9.038177586566302144e-03
9.500000000000000000e+00 3.076086434687499604e+03 -2.682215085966216037e-02
1.000000000000000000e+01 3.076086434687499604e+03 -2.019466313545092290e-02
1.050000000000000000e+01 3.076086434687499604e+03 -3.232933292165726669e-02
1.100000000000000000e+01 3.076086434687499604e+03 -4.101447548849407321e-02
1.150000000000000000e+01 3.076086434687499604e+03 -7.484591540955203015e-02
1.200000000000000000e+01 3.076086434687499604e+03 -8.634959181692294927e-02
1.250000000000000000e+01 3.076086434687499604e+03 -7.274124564626821554e-02
1.300000000000000000e+01 3.076086434687499604e+03 -6.889481932815488818e-02
1.350000000000000000e+01 3.076086434687499604e+03 -1.913615727567229488e-02
1.400000000000000000e+01 3.076086434687499604e+03 -4.585534229733435191e-02
1.450000000000000000e+01 3.076086434687499604e+03 -1.441373483604439266e-02
1.500000000000000000e+01 3.076086434687499604e+03 -1.193218192699495826e-02
1.550000000000000000e+01 3.076086434687499604e+03 -1.615896721099165751e-03
1.600000000000000000e+01 3.076086434687499604e+03 -1.108745689747726556e-03
1.650000000000000000e+01 3.076086434687499604e+03 -4.651092420990572815e-04
1.700000000000000000e+01 3.076086434687499604e+03 -5.771002872565493720e-04
1.750000000000000000e+01 3.076086434687499604e+03 2.957345555065908930e-04
1.800000000000000000e+01 3.076086434687499604e+03 9.610505434080464479e-06
1.850000000000000000e+01 3.076086434687499604e+03 1.800570582729788571e-05
1.900000000000000000e+01 3.076086434687499604e+03 1.397103273981907816e-04
1.950000000000000000e+01 3.076086434687499604e+03 -1.167795876365342690e-04
0.000000000000000000e+00 3.077128822499999842e+03 -7.989160742803273763e-02
5.000000000000000000e-01 3.077128822499999842e+03 -3.367881200111209894e-02
1.000000000000000000e+00 3.077128822499999842e+03 -3.200573696196173240e-02
1.500000000000000000e+00 3.077128822499999842e+03 -8.160345483479585632e-03
2.000000000000000000e+00 3.077128822499999842e+03 -2.369107720233763065e-02
2.500000000000000000e+00 3.077128822499999842e+03 -3.487990713367324688e-03
3.000000000000000000e+00 3.077128822499999842e+03 2.149017672616196709e-02
3.500000000000000000e+00 3.077128822499999842e+03 -3.467659303118594133e-02
4.000000000000000000e+00 3.077128822499999842e+03 -7.303336658002767406e-03
4.500000000000000000e+00 3.077128822499999842e+03 1.094351219924701892e-02
5.000000000000000000e+00 3.077128822499999842e+03 -2.534687773947327458e-02
5.500000000000000000e+00 3.077128822499999842e+03 2.443003831400149956e-02
6.000000000000000000e+00 3.077128822499999842e+03 -8.561395995251061541e-03
6.500000000000000000e+00 3.077128822499999842e+03 -2.599514474761271780e-03
7.000000000000000000e+00 3.077128822499999842e+03 4.039764473950575342e-03
7.500000000000000000e+00 3.077128822499999842e+03 -3.876294904208758135e-02
8.000000000000000000e+00 3.077128822499999842e+03 -6.627226204127863868e-03
8.500000000000000000e+00 3.077128822499999842e+03 2.142992089710609588e-02
9.000000000000000000e+00 3.077128822499999842e+03 -8.234244761788021491e-03
9.500000000000000000e+00 3.077128822499999842e+03 -2.942129774983186924e-02
1.000000000000000000e+01 3.077128822499999842e+03 -2.035652692537117184e-02
1.050000000000000000e+01 3.077128822499999842e+03 -3.147305111737330741e-02
1.100000000000000000e+01 3.077128822499999842e+03 -4.114252418006941053e-02
1.150000000000000000e+01 3.077128822499999842e+03 -7.412082398230598890e-02
1.200000000000000000e+01 3.077128822499999842e+03 -9.034055318238003174e-02
1.250000000000000000e+01 3.077128822499999842e+03 -7.158142462319909416e-02
1.300000000000000000e+01 3.077128822499999842e+03 -7.021881794290760204e-02
1.350000000000000000e+01 3.077128822499999842e+03 -1.927833942196105488e-02
1.400000000000000000e+01 3.077128822499999842e+03 -4.584736130062391085e-02
1.450000000000000000e+01 3.077128822499999842e+03 -1.456039575057696545e-02
1.500000000000000000e+01 3.077128822499999842e+03 -1.205274590939223352e-02
1.550000000000000000e+01 3.077128822499999842e+03 -1.344770535844803548e-03
1.600000000000000000e+01 3.077128822499999842e+03 -1.313002968663732088e-03
1.650000000000000000e+01 3.077128822499999842e+03 -4.541059601943054171e-04
1.700000000000000000e+01 3.077128822499999842e+03 -5.252296286184257547e-04
1.750000000000000000e+01 3.077128822499999842e+03 2.764113357412718679e-04
1.800000000000000000e+01 3.077128822499999842e+03 1.181010954827299207e-05
1.850000000000000000e+01 3.077128822499999842e+03 1.937138812628784473e-05
1.900000000000000000e+01 3.077128822499999842e+03 1.343073191293051353e-04
1.950000000000000000e+01 3.077128822499999842e+03 -1.191560051358098366e-04
0.000000000000000000e+00 3.078171210312499625e+03 -8.070820373353151944e-02
5.000000000000000000e-01 3.078171210312499625e+03 -3.580684285030664299e-02
1.000000000000000000e+00 3.078171210312499625e+03 -3.054479859842478343e-02
1.500000000000000000e+00 3.078171210312499625e+03 -9.473834397855138145e-03
2.000000000000000000e+00 3.078171210312499625e+03 -2.229036698028199343e-02
2.500000000000000000e+00 3.078171210312499625e+03 -2.085257784857934369e-03
3.000000000000000000e+00 3.078171210312499625e+03 2.082159652014382162e-02
3.500000000000000000e+00 3.078171210312499625e+03 -3.412035199607576369e-02
4.000000000000000000e+00 3.078171210312499625e+03 -9.699322828153210743e-03
4.500000000000000000e+00 3.078171210312499625e+03 1.199550288778010627e-02
5.000000000000000000e+00 3.078171210312499625e+03 -2.602001561452035872e-02
5.500000000000000000e+00 3.078171210312499625e+03 2.494444200580424320e-02
6.000000000000000000e+00 3.078171210312499625e+03 -7.358243070308868525e-03
6.500000000000000000e+00 3.078171210312499625e+03 -1.392215980078462863e-03
7.000000000000000000e+00 3.078171210312499625e+03 3.783260019912298034e-03
7.500000000000000000e+00 3.078171210312499625e+03 -4.226794705825838439e-02
8.000000000000000000e+00 3.078171210312499625e+03 -5.496369890020352637e-03
8.500000000000000000e+00 3.078171210312499625e+03 1.987040231734027440e-02
9.000000000000000000e+00 3.078171210312499625e+03 -7.081089567449246926e-03
9.500000000000000000e+00 3.078171210312499625e+03 -3.206892265362738109e-02
1.000000000000000000e+01 3.078171210312499625e+03 -2.045946821311234176e-02
1.050000000000000000e+01 3.078171210312499625e+03 -3.057853652541929479e-02
1.100000000000000000e+01 3.078171210312499625e+03 -4.139826502735849401e-02
1.150000000000000000e+01 3.078171210312499625e+03 -7.323894452889094520e-02
1.200000000000000000e+01 3.078171210312499625e+03 -9.442903361670185181e-02
1.250000000000000000e+01 3.078171210312499625e+03 -7.065544987730908166e-02
1.300000000000000000e+01 3.078171210312499625e+03 -7.166407752587883317e-02
1.350000000000000000e+01 3.078171210312499625e+03 -1.957525304283563861e-02
1.400000000000000000e+01 3.078171210312499625e+03 -4.570700333169747109e-02
1.450000000000000000e+01 3.078171210312499625e+03 -1.465895019561661190e-02
1.500000000000000000e+01 3.078171210312499625e+03 -1.217421326648496227e-02
1.550000000000000000e+01 3.078171210312499625e+03 -1.073479007735174493e-03
1.600000000000000000e+01 3.078171210312499625e+03 -1.534082069382563477e-03
1.650000000000000000e+01 3.078171210312499625e+03 -4.451670555881663419e-04
1.700000000000000000e+01 3.078171210312499625e+03 -4.705187517766041411e-04
1.750000000000000000e+01 3.078171210312499625e+03 2.581592600302193004e-04
1.800000000000000000e+01 3.078171210312499625e+03 1.332666064646723396e-05
1.850000000000000000e+01 3.078171210312499625e+03 1.905173580688101562e-05
1.900000000000000000e+01 3.078171210312499625e+03 1.279251253783790716e-04
1.950000000000000000e+01 3.078171210312499625e+03 -1.203196452107281318e-04
0.000000000000000000e+00 3.079213598124999407e+03 -8.134479534085856112e-02
5.000000000000000000e-01 3.079213598124999407e+03 -3.832689691295180362e-02
1.000000000000000000e+00 3.079213598124999407e+03 -2.900785013837878235e-02
1.500000000000000000e+00 3.079213598124999407e+03 -1.084781573640064729e-02
2.000000000000000000e+00 3.079213598124999407e+03 -2.027053763020643731e-02
2.500000000000000000e+00 3.079213598124999407e+03 -1.086691829292717485e-03
3.000000000000000000e+00 3.079213598124999407e+03 2.025597919268202346e-02
3.500000000000000000e+00 3.079213598124999407e+03 -3.371465171956040952e-02
4.000000000000000000e+00 3.079213598124999407e+03 -1.227266123723168637e-02
4.500000000000000000e+00 3.079213598124999407e+03 1.331608344004439268e-02
5.000000000000000000e+00 3.079213598124999407e+03 -2.643746474355962786e-02
5.500000000000000000e+00 3.079213598124999407e+03 2.513246147962770391e-02
6.000000000000000000e+00 3.079213598124999407e+03 -6.474555258096914394e-03
6.500000000000000000e+00 3.079213598124999407e+03 1.380550522441626826e-04
7.000000000000000000e+00 3.079213598124999407e+03 3.345462345951795858e-03
7.500000000000000000e+00 3.079213598124999407e+03 -4.528915866074210983e-02
8.000000000000000000e+00 3.079213598124999407e+03 -4.512092647711535981e-03
8.500000000000000000e+00 3.079213598124999407e+03 1.828881129552988039e-02
9.000000000000000000e+00 3.079213598124999407e+03 -5.645034616547809497e-03
9.500000000000000000e+00 3.079213598124999407e+03 -3.469613203375634253e-02
1.000000000000000000e+01 3.079213598124999407e+03 -2.056145036704279741e-02
1.050000000000000000e+01 3.079213598124999407e+03 -2.968813266314795571e-02
1.100000000000000000e+01 3.079213598124999407e+03 -4.175457810879445314e-02
1.150000000000000000e+01 3.079213598124999407e+03 -7.231524352018359192e-02
1.200000000000000000e+01 3.079213598124999407e+03 -9.851397527522631759e-02
1.250000000000000000e+01 3.079213598124999407e+03 -6.996848554511346518e-02
1.300000000000000000e+01 3.079213598124999407e+03 -7.323796263436932463e-02
1.350000000000000000e+01 3.079213598124999407e+03 -2.009726375455106115e-02
1.400000000000000000e+01 3.079213598124999407e+03 -4.542056047425532123e-02
1.450000000000000000e+01 3.079213598124999407e+03 -1.471429024385615715e-02
1.500000000000000000e+01 3.079213598124999407e+03 -1.230086515362795001e-02
1.550000000000000000e+01 3.079213598124999407e+03 -8.051639084045035446e-04
1.600000000000000000e+01 3.079213598124999407e+03 -1.765781092393848986e-03
1.650000000000000000e+01 3.079213598124999407e+03 -4.389692095409876882e-04
1.700000000000000000e+01 3.079213598124999407e+03 -4.142673225270426807e-04
1.750000000000000000e+01 3.079213598124999407e+03 2.404749133638611758e-04
1.800000000000000000e+01 3.079213598124999407e+03 1.415724299728683137e-05
1.850000000000000000e+01 3.079213598124999407e+03 1.724993811297948008e-05
1.900000000000000000e+01 3.079213598124999407e+03 1.207029508626644552e-04
1.950000000000000000e+01 3.079213598124999407e+03 -1.205127993956326706e-04
0.000000000000000000e+00 3.080255985937500100e+03 -8.180692999240411767e-02
5.000000000000000000e-01 3.080255985937500100e+03 -4.114372294594348389e-02
1.000000000000000000e+00 3.080255985937500100e+03 -2.750363172839387707e-02
1.500000000000000000e+00 3.080255985937500100e+03 -1.219526330033579922e-02
2.000000000000000000e+00 3.080255985937500100e+03 -1.770704365151570814e-02
2.500000000000000000e+00 3.080255985937500100e+03 -5.383202770821425044e-04
3.000000000000000000e+00 3.080255985937500100e+03 1.974063145415563131e-02
3.500000000000000000e+00 3.080255985937500100e+03 -3.350650870354762723e-02
4.000000000000000000e+00 3.080255985937500100e+03 -1.490344725767962786e-02
4.500000000000000000e+00 3.080255985937500100e+03 1.487543880144408769e-02
5.000000000000000000e+00 3.080255985937500100e+03 -2.662477178969685845e-02
5.500000000000000000e+00 3.080255985937500100e+03 2.495337927010650783e-02
6.000000000000000000e+00 3.080255985937500100e+03 -5.936973164974907770e-03
6.500000000000000000e+00 3.080255985937500100e+03 1.967356600754987389e-03
7.000000000000000000e+00 3.080255985937500100e+03 2.694016656798113758e-03
7.500000000000000000e+00 3.080255985937500100e+03 -4.779652504737696983e-02
8.000000000000000000e+00 3.080255985937500100e+03 -3.696927825685044234e-03
8.500000000000000000e+00 3.080255985937500100e+03 1.675202341878591697e-02
9.000000000000000000e+00 3.080255985937500100e+03 -3.989342524193326654e-03
9.500000000000000000e+00 3.080255985937500100e+03 -3.724777799272064455e-02
1.000000000000000000e+01 3.080255985937500100e+03 -2.066820001879756188e-02
1.050000000000000000e+01 3.080255985937500100e+03 -2.881409016793716471e-02
1.100000000000000000e+01 3.080255985937500100e+03 -4.220942188853528398e-02
1.150000000000000000e+01 3.080255985937500100e+03 -7.141699353962767394e-02
1.200000000000000000e+01 3.080255985937500100e+03 -1.025357222883327563e-01
1.250000000000000000e+01 3.080255985937500100e+03 -6.949436183472185169e-02
1.300000000000000000e+01 3.080255985937500100e+03 -7.493270993431547233e-02
1.350000000000000000e+01 3.080255985937500100e+03 -2.090186349166482660e-02
1.400000000000000000e+01 3.080255985937500100e+03 -4.500179091517401281e-02
1.450000000000000000e+01 3.080255985937500100e+03 -1.472540278168074472e-02
1.500000000000000000e+01 3.080255985937500100e+03 -1.244066865413547343e-02
1.550000000000000000e+01 3.080255985937500100e+03 -5.476121522606402408e-04
1.600000000000000000e+01 3.080255985937500100e+03 -1.998331738099638592e-03
1.650000000000000000e+01 3.080255985937500100e+03 -4.380030220345094852e-04
1.700000000000000000e+01 3.080255985937500100e+03 -3.565384027020938331e-04
1.750000000000000000e+01 3.080255985937500100e+03 2.231264142155301529e-04
1.800000000000000000e+01 3.080255985937500100e+03 1.405472508033048495e-05
1.850000000000000000e+01 3.080255985937500100e+03 1.410926565557351943e-05
1.900000000000000000e+01 3.080255985937500100e+03 1.128616231828854789e-04
1.950000000000000000e+01 3.080255985937500100e+03 -1.197746411243090194e-04
0.000000000000000000e+00 3.081298373749999882e+03 -8.212903360005839593e-02
5.000000000000000000e-01 3.081298373749999882e+03 -4.415333763795498134e-02
1.000000000000000000e+00 3.081298373749999882e+03 -2.612146397176947146e-02
1.500000000000000000e+00 3.081298373749999882e+03 -1.344411978540622360e-02
2.000000000000000000e+00 3.081298373749999882e+03 -1.473760322179684147e-02
2.500000000000000000e+00 3.081298373749999882e+03 -5.091898076586325256e-04
3.000000000000000000e+00 3.081298373749999882e+03 1.925274480699936536e-02
3.500000000000000000e+00 3.081298373749999882e+03 -3.345861147392726470e-02
4.000000000000000000e+00 3.081298373749999882e+03 -1.751037064421880410e-02
4.500000000000000000e+00 3.081298373749999882e+03 1.661734457854594643e-02
5.000000000000000000e+00 3.081298373749999882e+03 -2.662374185694373063e-02
5.500000000000000000e+00 3.081298373749999882e+03 2.440504128331011033e-02
6.000000000000000000e+00 3.081298373749999882e+03 -5.763506642977088944e-03
6.500000000000000000e+00 3.081298373749999882e+03 4.051977435214649051e-03
7.000000000000000000e+00 3.081298373749999882e+03 1.839559260053405835e-03
7.500000000000000000e+00 3.081298373749999882e+03 -4.983247208235332820e-02
8.000000000000000000e+00 3.081298373749999882e+03 -3.031900456951278165e-03
8.500000000000000000e+00 3.081298373749999882e+03 1.526140243606572550e-02
9.000000000000000000e+00 3.081298373749999882e+03 -2.148923995035100822e-03
9.500000000000000000e+00 3.081298373749999882e+03 -3.969020523100221659e-02
1.000000000000000000e+01 3.081298373749999882e+03 -2.078896095163325353e-02
1.050000000000000000e+01 3.081298373749999882e+03 -2.795267231223543328e-02
1.100000000000000000e+01 3.081298373749999882e+03 -4.276928610827493427e-02
1.150000000000000000e+01 3.081298373749999882e+03 -7.064989051987234647e-02
1.200000000000000000e+01 3.081298373749999882e+03 -1.063833335601052921e-01
1.250000000000000000e+01 3.081298373749999882e+03 -6.924931489803121121e-02
1.300000000000000000e+01 3.081298373749999882e+03 -7.668023858437363061e-02
1.350000000000000000e+01 3.081298373749999882e+03 -2.201529888761145914e-02
1.400000000000000000e+01 3.081298373749999882e+03 -4.446987578085619813e-02
1.450000000000000000e+01 3.081298373749999882e+03 -1.467119647478490850e-02
1.500000000000000000e+01 3.081298373749999882e+03 -1.259822057148508520e-02
1.550000000000000000e+01 3.081298373749999882e+03 -3.153680683857870031e-04
1.600000000000000000e+01 3.081298373749999882e+03 -2.222787420894254719e-03
1.650000000000000000e+01 3.081298373749999882e+03 -4.425175702572932824e-04
1.700000000000000000e+01 3.081298373749999882e+03 -2.979827100248203724e-04
1.750000000000000000e+01 3.081298373749999882e+03 2.065229466636061737e-04
1.800000000000000000e+01 3.081298373749999882e+03 1.235428972747236585e-05
1.850000000000000000e+01 3.081298373749999882e+03 9.961191062924243809e-06
1.900000000000000000e+01 3.081298373749999882e+03 1.046317536453862050e-04
1.950000000000000000e+01 3.081298373749999882e+03 -1.181469719050784342e-04
0.000000000000000000e+00 3.082340761562499665e+03 -8.229538904425287571e-02
5.000000000000000000e-01 3.082340761562499665e+03 -4.730633654934282561e-02
1.000000000000000000e+00 3.082340761562499665e+03 -2.493405784711364218e-02
1.500000000000000000e+00 3.082340761562499665e+03 -1.458238537906983261e-02
2.000000000000000000e+00 3.082340761562499665e+03 -1.144872808992416884e-02
2.500000000000000000e+00 3.082340761562499665e+03 -1.040704539580275794e-03
3.000000000000000000e+00 3.082340761562499665e+03 1.878789354873366957e-02
3.500000000000000000e+00 3.082340761562499665e+03 -3.348627153440327658e-02
4.000000000000000000e+00 3.082340761562499665e+03 -2.003504993573178294e-02
4.500000000000000000e+00 3.082340761562499665e+03 1.844929078188673605e-02
5.000000000000000000e+00 3.082340761562499665e+03 -2.648887085635802385e-02
5.500000000000000000e+00 3.082340761562499665e+03 2.352587027221083454e-02
6.000000000000000000e+00 3.082340761562499665e+03 -5.984398251196466553e-03
6.500000000000000000e+00 3.082340761562499665e+03 6.348849582117299835e-03
7.000000000000000000e+00 3.082340761562499665e+03 7.740196742643868678e-04
7.500000000000000000e+00 3.082340761562499665e+03 -5.134822719314001416e-02
8.000000000000000000e+00 3.082340761562499665e+03 -2.500424680535334905e-03
8.500000000000000000e+00 3.082340761562499665e+03 1.380489026576421814e-02
9.000000000000000000e+00 3.082340761562499665e+03 -2.069094104118889292e-04
9.500000000000000000e+00 3.082340761562499665e+03 -4.190866707401949554e-02
1.000000000000000000e+01 3.082340761562499665e+03 -2.102762025018898445e-02
1.050000000000000000e+01 3.082340761562499665e+03 -2.714353375721677980e-02
1.100000000000000000e+01 3.082340761562499665e+03 -4.339534766324806142e-02
1.150000000000000000e+01 3.082340761562499665e+03 -7.011773821051145439e-02
1.200000000000000000e+01 3.082340761562499665e+03 -1.099390784613309135e-01
1.250000000000000000e+01 3.082340761562499665e+03 -6.926657014265541479e-02
1.300000000000000000e+01 3.082340761562499665e+03 -7.845048798973890125e-02
1.350000000000000000e+01 3.082340761562499665e+03 -2.340698456760773039e-02
1.400000000000000000e+01 3.082340761562499665e+03 -4.386993582902520838e-02
1.450000000000000000e+01 3.082340761562499665e+03 -1.452432078662928110e-02
1.500000000000000000e+01 3.082340761562499665e+03 -1.277662837363000015e-02
1.550000000000000000e+01 3.082340761562499665e+03 -1.184702526875260639e-04
1.600000000000000000e+01 3.082340761562499665e+03 -2.436836940889739768e-03
1.650000000000000000e+01 3.082340761562499665e+03 -4.515853588424370004e-04
1.700000000000000000e+01 3.082340761562499665e+03 -2.409235581580266444e-04
1.750000000000000000e+01 3.082340761562499665e+03 1.910417910542822214e-04
1.800000000000000000e+01 3.082340761562499665e+03 9.481197236931842640e-06
1.850000000000000000e+01 3.082340761562499665e+03 4.902320648697208060e-06
1.900000000000000000e+01 3.082340761562499665e+03 9.611961756768059380e-05
1.950000000000000000e+01 3.082340761562499665e+03 -1.156801187830752849e-04
0.000000000000000000e+00 3.083383149374999448e+03 -8.227791933261284496e-02
5.000000000000000000e-01 3.083383149374999448e+03 -5.058483672213134885e-02
1.000000000000000000e+00 3.083383149374999448e+03 -2.401110803855779907e-02
1.500000000000000000e+00 3.083383149374999448e+03 -1.563180384135572781e-02
2.000000000000000000e+00 3.083383149374999448e+03 -7.899628635507130112e-03
2.500000000000000000e+00 3.083383149374999448e+03 -2.076390352170477249e-03
3.000000000000000000e+00 3.083383149374999448e+03 1.830585558295179036e-02
3.500000000000000000e+00 3.083383149374999448e+03 -3.351990608648357933e-02
4.000000000000000000e+00 3.083383149374999448e+03 -2.238918485504051009e-02
4.500000000000000000e+00 3.083383149374999448e+03 2.029225972563433386e-02
5.000000000000000000e+00 3.083383149374999448e+03 -2.634171688610736223e-02
5.500000000000000000e+00 3.083383149374999448e+03 2.238248591917792879e-02
6.000000000000000000e+00 3.083383149374999448e+03 -6.594877715159199079e-03
6.500000000000000000e+00 3.083383149374999448e+03 8.815364085758196563e-03
7.000000000000000000e+00 3.083383149374999448e+03 -5.257551016478960839e-04
7.500000000000000000e+00 3.083383149374999448e+03 -5.229942542335446615e-02
8.000000000000000000e+00 3.083383149374999448e+03 -2.130361473343386075e-03
8.500000000000000000e+00 3.083383149374999448e+03 1.242571890362020870e-02
9.000000000000000000e+00 3.083383149374999448e+03 1.748823856856194115e-03
9.500000000000000000e+00 3.083383149374999448e+03 -4.380419483684480642e-02
1.000000000000000000e+01 3.083383149374999448e+03 -2.147900030001553481e-02
1.050000000000000000e+01 3.083383149374999448e+03 -2.644814542653185774e-02
1.100000000000000000e+01 3.083383149374999448e+03 -4.408643593930925558e-02
1.150000000000000000e+01 3.083383149374999448e+03 -6.987085824407839041e-02
1.200000000000000000e+01 3.083383149374999448e+03 -1.131261030886268892e-01
1.250000000000000000e+01 3.083383149374999448e+03 -6.957235164794443871e-02
1.300000000000000000e+01 3.083383149374999448e+03 -8.021938635724469580e-02
1.350000000000000000e+01 3.083383149374999448e+03 -2.503031491114762752e-02
1.400000000000000000e+01 3.083383149374999448e+03 -4.326650253913379152e-02
1.450000000000000000e+01 3.083383149374999448e+03 -1.427132641427720887e-02
1.500000000000000000e+01 3.083383149374999448e+03 -1.297607344070029686e-02
1.550000000000000000e+01 3.083383149374999448e+03 4.088229366844914960e-05
1.600000000000000000e+01 3.083383149374999448e+03 -2.639959632702687433e-03
1.650000000000000000e+01 3.083383149374999448e+03 -4.659371351213483902e-04
1.700000000000000000e+01 3.083383149374999448e+03 -1.881459893383037401e-04
1.750000000000000000e+01 3.083383149374999448e+03 1.768136711307897254e-04
1.800000000000000000e+01 3.083383149374999448e+03 6.354709540517320922e-06
1.850000000000000000e+01 3.083383149374999448e+03 -1.152963648533329498e-06
1.900000000000000000e+01 3.083383149374999448e+03 8.757695212909395429e-05
1.950000000000000000e+01 3.083383149374999448e+03 -1.123963605625871243e-04
0.000000000000000000e+00 3.084425537187499231e+03 -8.206484001614627877e-02
5.000000000000000000e-01 3.084425537187499231e+03 -5.395945739635002458e-02
1.000000000000000000e+00 3.084425537187499231e+03 -2.340943089148212614e-02
1.500000000000000000e+00 3.084425537187499231e+03 -1.663776753895092678e-02
2.000000000000000000e+00 3.084425537187499231e+03 -4.187688507182128067e-03
2.500000000000000000e+00 3.084425537187499231e+03 -3.480269388871970460e-03
3.000000000000000000e+00 3.084425537187499231e+03 1.778762184985545336e-02
3.500000000000000000e+00 3.084425537187499231e+03 -3.348961893440015325e-02
4.000000000000000000e+00 3.084425537187499231e+03 -2.450571082107918727e-02
4.500000000000000000e+00 3.084425537187499231e+03 2.210981112723380340e-02
5.000000000000000000e+00 3.084425537187499231e+03 -2.625590224011458210e-02
5.500000000000000000e+00 3.084425537187499231e+03 2.105715760200350950e-02
6.000000000000000000e+00 3.084425537187499231e+03 -7.571402759430829500e-03
6.500000000000000000e+00 3.084425537187499231e+03 1.140580961176131461e-02
7.000000000000000000e+00 3.084425537187499231e+03 -1.979764660383319386e-03
7.500000000000000000e+00 3.084425537187499231e+03 -5.271717979704736851e-02
8.000000000000000000e+00 3.084425537187499231e+03 -1.914227528517923336e-03
8.500000000000000000e+00 3.084425537187499231e+03 1.119513540543194512e-02
9.000000000000000000e+00 3.084425537187499231e+03 3.600508515148827336e-03
9.500000000000000000e+00 3.084425537187499231e+03 -4.527813170768329315e-02
1.000000000000000000e+01 3.084425537187499231e+03 -2.222148209661774926e-02
1.050000000000000000e+01 3.084425537187499231e+03 -2.588168071117735725e-02
1.100000000000000000e+01 3.084425537187499231e+03 -4.484311668363692716e-02
1.150000000000000000e+01 3.084425537187499231e+03 -6.996689118704926824e-02
1.200000000000000000e+01 3.084425537187499231e+03 -1.158208117765260059e-01
1.250000000000000000e+01 3.084425537187499231e+03 -7.017500552179863071e-02
1.300000000000000000e+01 3.084425537187499231e+03 -8.192323017506902838e-02
1.350000000000000000e+01 3.084425537187499231e+03 -2.684196548909501684e-02
1.400000000000000000e+01 3.084425537187499231e+03 -4.272263774444914897e-02
1.450000000000000000e+01 3.084425537187499231e+03 -1.391386953946657443e-02
1.500000000000000000e+01 3.084425537187499231e+03 -1.318465278122839431e-02
1.550000000000000000e+01 3.084425537187499231e+03 1.578639657349181714e-04
1.600000000000000000e+01 3.084425537187499231e+03 -2.830246038468398409e-03
1.650000000000000000e+01 3.084425537187499231e+03 -4.840508456781228278e-04
1.700000000000000000e+01 3.084425537187499231e+03 -1.421090812807667759e-04
1.750000000000000000e+01 3.084425537187499231e+03 1.632108009183663548e-04
1.800000000000000000e+01 3.084425537187499231e+03 3.455020248649642643e-06
1.850000000000000000e+01 3.084425537187499231e+03 -7.724981544855514832e-06
1.900000000000000000e+01 3.084425537187499231e+03 7.916098010672167407e-05
1.950000000000000000e+01 3.084425537187499231e+03 -1.083776005265844563e-04
0.000000000000000000e+00 3.085467925000000378e+03 -8.170077889657544057e-02
5.000000000000000000e-01 3.085467925000000378e+03 -5.732132820527620354e-02
1.000000000000000000e+00 3.085467925000000378e+03 -2.316972939471194717e-02
1.500000000000000000e+00 3.085467925000000378e+03 -1.767109631469679712e-02
2.000000000000000000e+00 3.085467925000000378e+03 -3.467406660498336172e-04
2.500000000000000000e+00 3.085467925000000378e+03 -5.177591131842912940e-03
3.000000000000000000e+00 3.085467925000000378e+03 1.724058495777324243e-02
3.500000000000000000e+00 3.085467925000000378e+03 -3.335624491354106241e-02
4.000000000000000000e+00 3.085467925000000378e+03 -2.629846755718354481e-02
4.500000000000000000e+00 3.085467925000000378e+03 2.382894198237154454e-02
5.000000000000000000e+00 3.085467925000000378e+03 -2.620665145820333733e-02
5.500000000000000000e+00 3.085467925000000378e+03 1.957511293432157018e-02
6.000000000000000000e+00 3.085467925000000378e+03 -8.879708658307358324e-03
6.500000000000000000e+00 3.085467925000000378e+03 1.410589796557752164e-02
7.000000000000000000e+00 3.085467925000000378e+03 -3.504224760038907906e-03
7.500000000000000000e+00 3.085467925000000378e+03 -5.265463088296854638e-02
8.000000000000000000e+00 3.085467925000000378e+03 -1.851591357010765656e-03
8.500000000000000000e+00 3.085467925000000378e+03 1.021351320409300857e-02
9.000000000000000000e+00 3.085467925000000378e+03 5.193462780792252285e-03
9.500000000000000000e+00 3.085467925000000378e+03 -4.623055669210592716e-02
1.000000000000000000e+01 3.085467925000000378e+03 -2.330833590284740395e-02
1.050000000000000000e+01 3.085467925000000378e+03 -2.547644714706981742e-02
1.100000000000000000e+01 3.085467925000000378e+03 -4.562815484579950398e-02
1.150000000000000000e+01 3.085467925000000378e+03 -7.047311657582010225e-02
1.200000000000000000e+01 3.085467925000000378e+03 -1.179306362569355060e-01
1.250000000000000000e+01 3.085467925000000378e+03 -7.105886928708135541e-02
1.300000000000000000e+01 3.085467925000000378e+03 -8.351206435158239905e-02
1.350000000000000000e+01 3.085467925000000378e+03 -2.880819377865596539e-02
1.400000000000000000e+01 3.085467925000000378e+03 -4.227548591971000413e-02
1.450000000000000000e+01 3.085467925000000378e+03 -1.345058982413141133e-02
1.500000000000000000e+01 3.085467925000000378e+03 -1.339746973392203118e-02
1.550000000000000000e+01 3.085467925000000378e+03 2.261982474763927771e-04
1.600000000000000000e+01 3.085467925000000378e+03 -3.010380366729203862e-03
1.650000000000000000e+01 3.085467925000000378e+03 -5.046918989889501595e-04
1.700000000000000000e+01 3.085467925000000378e+03 -1.042460642063052753e-04
1.750000000000000000e+01 3.085467925000000378e+03 1.496315130996994788e-04
1.800000000000000000e+01 3.085467925000000378e+03 1.354963574991339355e-06
1.850000000000000000e+01 3.085467925000000378e+03 -1.416155916300748212e-05
1.900000000000000000e+01 3.085467925000000378e+03 7.074671201121091231e-05
1.950000000000000000e+01 3.085467925000000378e+03 -1.037409131055597568e-04
0.000000000000000000e+00 3.086510312812499706e+03 -8.122751569493097401e-02
5.000000000000000000e-01 3.086510312812499706e+03 -6.054736589753868109e-02
1.000000000000000000e+00 3.086510312812499706e+03 -2.329916273180796318e-02
1.500000000000000000e+00 3.086510312812499706e+03 -1.881369948019485580e-02
2.000000000000000000e+00 3.086510312812499706e+03 3.616809825968800643e-03
2.500000000000000000e+00 3.086510312812499706e+03 -7.154738234355871411e-03
3.000000000000000000e+00 3.086510312812499706e+03 1.670915208884013112e-02
3.500000000000000000e+00 3.086510312812499706e+03 -3.314698591698233415e-02
4.000000000000000000e+00 3.086510312812499706e+03 -2.765992039331481925e-02
4.500000000000000000e+00 3.086510312812499706e+03 2.536626444000293981e-02
5.000000000000000000e+00 3.086510312812499706e+03 -2.620145190425265599e-02
5.500000000000000000e+00 3.086510312812499706e+03 1.796720077641575722e-02
6.000000000000000000e+00 3.086510312812499706e+03 -1.041888433654300332e-02
6.500000000000000000e+00 3.086510312812499706e+03 1.685777798010413761e-02
7.000000000000000000e+00 3.086510312812499706e+03 -5.063392818548666241e-03
7.500000000000000000e+00 3.086510312812499706e+03 -5.216095461806141698e-02
8.000000000000000000e+00 3.086510312812499706e+03 -1.985642061563894743e-03
8.500000000000000000e+00 3.086510312812499706e+03 9.599744277228249370e-03
9.000000000000000000e+00 3.086510312812499706e+03 6.382730597589305818e-03
9.500000000000000000e+00 3.086510312812499706e+03 -4.659985012552220196e-02
1.000000000000000000e+01 3.086510312812499706e+03 -2.475441624035223248e-02
1.050000000000000000e+01 3.086510312812499706e+03 -2.531271354367970947e-02
1.100000000000000000e+01 3.086510312812499706e+03 -4.642843891622321778e-02
1.150000000000000000e+01 3.086510312812499706e+03 -7.139629638746089468e-02
1.200000000000000000e+01 3.086510312812499706e+03 -1.194480616783639981e-01
1.250000000000000000e+01 3.086510312812499706e+03 -7.219135747997197650e-02
1.300000000000000000e+01 3.086510312812499706e+03 -8.494571932532805902e-02
1.350000000000000000e+01 3.086510312812499706e+03 -3.090474814368364409e-02
1.400000000000000000e+01 3.086510312812499706e+03 -4.195023257440835818e-02
1.450000000000000000e+01 3.086510312812499706e+03 -1.288525895382452643e-02
1.500000000000000000e+01 3.086510312812499706e+03 -1.361705182541152366e-02
1.550000000000000000e+01 3.086510312812499706e+03 2.355269606294062973e-04
1.600000000000000000e+01 3.086510312812499706e+03 -3.180415796259144362e-03
1.650000000000000000e+01 3.086510312812499706e+03 -5.291752146826898123e-04
1.700000000000000000e+01 3.086510312812499706e+03 -7.503351970945312387e-05
1.750000000000000000e+01 3.086510312812499706e+03 1.359803097285111856e-04
1.800000000000000000e+01 3.086510312812499706e+03 5.166339430237304196e-07
1.850000000000000000e+01 3.086510312812499706e+03 -2.024126329567475069e-05
1.900000000000000000e+01 3.086510312812499706e+03 6.250035974335974996e-05
1.950000000000000000e+01 3.086510312812499706e+03 -9.878924051028954636e-05
0.000000000000000000e+00 3.087552700624999488e+03 -8.063707069359070390e-02
5.000000000000000000e-01 3.087552700624999488e+03 -6.352407181051307472e-02
1.000000000000000000e+00 3.087552700624999488e+03 -2.377783022887728498e-02
1.500000000000000000e+00 3.087552700624999488e+03 -2.009409065135156144e-02
2.000000000000000000e+00 3.087552700624999488e+03 7.635815549089792521e-03
2.500000000000000000e+00 3.087552700624999488e+03 -9.370654811911204030e-03
3.000000000000000000e+00 3.087552700624999488e+03 1.622635582993451134e-02
3.500000000000000000e+00 3.087552700624999488e+03 -3.289319067914833056e-02
4.000000000000000000e+00 3.087552700624999488e+03 -2.855019656002623363e-02
4.500000000000000000e+00 3.087552700624999488e+03 2.670922187927371114e-02
5.000000000000000000e+00 3.087552700624999488e+03 -2.627058689024535168e-02
5.500000000000000000e+00 3.087552700624999488e+03 1.630747832178785009e-02
6.000000000000000000e+00 3.087552700624999488e+03 -1.207112726474498729e-02
6.500000000000000000e+00 3.087552700624999488e+03 1.954766790733379958e-02
7.000000000000000000e+00 3.087552700624999488e+03 -6.569285305060950687e-03
7.500000000000000000e+00 3.087552700624999488e+03 -5.125458785121226463e-02
8.000000000000000000e+00 3.087552700624999488e+03 -2.331268376585542753e-03
8.500000000000000000e+00 3.087552700624999488e+03 9.439787285694374239e-03
9.000000000000000000e+00 3.087552700624999488e+03 7.065255060861341460e-03
9.500000000000000000e+00 3.087552700624999488e+03 -4.629832620926507131e-02
1.000000000000000000e+01 3.087552700624999488e+03 -2.661601086773068142e-02
1.050000000000000000e+01 3.087552700624999488e+03 -2.537221498363214159e-02
1.100000000000000000e+01 3.087552700624999488e+03 -4.731415664426767698e-02
1.150000000000000000e+01 3.087552700624999488e+03 -7.266499983859496525e-02
1.200000000000000000e+01 3.087552700624999488e+03 -1.203850286024095440e-01
1.250000000000000000e+01 3.087552700624999488e+03 -7.351029644092944848e-02
1.300000000000000000e+01 3.087552700624999488e+03 -8.620456260654947578e-02
1.350000000000000000e+01 3.087552700624999488e+03 -3.310752111726699559e-02
1.400000000000000000e+01 3.087552700624999488e+03 -4.176128005958769374e-02
1.450000000000000000e+01 3.087552700624999488e+03 -1.223782559879518610e-02
1.500000000000000000e+01 3.087552700624999488e+03 -1.383904777495371767e-02
1.550000000000000000e+01 3.087552700624999488e+03 1.826425450236916824e-04
1.600000000000000000e+01 3.087552700624999488e+03 -3.339358343577252322e-03
1.650000000000000000e+01 3.087552700624999488e+03 -5.582881926816695480e-04
1.700000000000000000e+01 3.087552700624999488e+03 -5.449134442843412150e-05
1.750000000000000000e+01 3.087552700624999488e+03 1.222301615318835454e-04
1.800000000000000000e+01 3.087552700624999488e+03 1.109374997081626191e-06
1.850000000000000000e+01 3.087552700624999488e+03 -2.581515759546425896e-05
1.900000000000000000e+01 3.087552700624999488e+03 5.479700125022246381e-05
1.950000000000000000e+01 3.087552700624999488e+03 -9.384781798513883622e-05
0.000000000000000000e+00 3.088595088437499271e+03 -7.995253599805127176e-02
5.000000000000000000e-01 3.088595088437499271e+03 -6.619209524688210444e-02
1.000000000000000000e+00 3.088595088437499271e+03 -2.459812569734222062e-02
1.500000000000000000e+00 3.088595088437499271e+03 -2.143648918134248571e-02
2.000000000000000000e+00 3.088595088437499271e+03 1.156417193216931032e-02
2.500000000000000000e+00 3.088595088437499271e+03 -1.172918321177613722e-02
3.000000000000000000e+00 3.088595088437499271e+03 1.576710296595695837e-02
3.500000000000000000e+00 3.088595088437499271e+03 -3.254790560706490726e-02
4.000000000000000000e+00 3.088595088437499271e+03 -2.901039041721840267e-02
4.500000000000000000e+00 3.088595088437499271e+03 2.786641652641830974e-02
5.000000000000000000e+00 3.088595088437499271e+03 -2.639956130579806590e-02
5.500000000000000000e+00 3.088595088437499271e+03 1.462190894244684569e-02
6.000000000000000000e+00 3.088595088437499271e+03 -1.376666222866084269e-02
6.500000000000000000e+00 3.088595088437499271e+03 2.205684365734845651e-02
7.000000000000000000e+00 3.088595088437499271e+03 -7.916879303625752942e-03
7.500000000000000000e+00 3.088595088437499271e+03 -4.994677028146433245e-02
8.000000000000000000e+00 3.088595088437499271e+03 -2.888235340818065891e-03
8.500000000000000000e+00 3.088595088437499271e+03 9.708864514172309973e-03
9.000000000000000000e+00 3.088595088437499271e+03 7.254756303124491879e-03
9.500000000000000000e+00 3.088595088437499271e+03 -4.530651413120772436e-02
1.000000000000000000e+01 3.088595088437499271e+03 -2.889986028670600213e-02
1.050000000000000000e+01 3.088595088437499271e+03 -2.564453380682540917e-02
1.100000000000000000e+01 3.088595088437499271e+03 -4.834812485279370992e-02
1.150000000000000000e+01 3.088595088437499271e+03 -7.419255359509417669e-02
1.200000000000000000e+01 3.088595088437499271e+03 -1.207432045910836471e-01
1.250000000000000000e+01 3.088595088437499271e+03 -7.492600010514813280e-02
1.300000000000000000e+01 3.088595088437499271e+03 -8.731151351167848462e-02
1.350000000000000000e+01 3.088595088437499271e+03 -3.540744997567588787e-02
1.400000000000000000e+01 3.088595088437499271e+03 -4.170150892920013869e-02
1.450000000000000000e+01 3.088595088437499271e+03 -1.153329300023630925e-02
1.500000000000000000e+01 3.088595088437499271e+03 -1.405100092981902311e-02
1.550000000000000000e+01 3.088595088437499271e+03 7.727799241437183057e-05
1.600000000000000000e+01 3.088595088437499271e+03 -3.486300371237706277e-03
1.650000000000000000e+01 3.088595088437499271e+03 -5.925610260452373853e-04
1.700000000000000000e+01 3.088595088437499271e+03 -4.310382676287574823e-05
1.750000000000000000e+01 3.088595088437499271e+03 1.080526253842829760e-04
1.800000000000000000e+01 3.088595088437499271e+03 3.278282061202162263e-06
1.850000000000000000e+01 3.088595088437499271e+03 -3.087078934103618555e-05
1.900000000000000000e+01 3.088595088437499271e+03 4.788702476241837728e-05
1.950000000000000000e+01 3.088595088437499271e+03 -8.905696336704880883e-05
0.000000000000000000e+00 3.089637476249999054e+03 -7.917104839674225791e-02
5.000000000000000000e-01 3.089637476249999054e+03 -6.852389021261243163e-02
1.000000000000000000e+00 3.089637476249999054e+03 -2.575885137449229062e-02
1.500000000000000000e+00 3.089637476249999054e+03 -2.276255548606870294e-02
2.000000000000000000e+00 3.089637476249999054e+03 1.529200118901404871e-02
2.500000000000000000e+00 3.089637476249999054e+03 -1.414827021430490467e-02
3.000000000000000000e+00 3.089637476249999054e+03 1.532369987994583287e-02
3.500000000000000000e+00 3.089637476249999054e+03 -3.211024139067946565e-02
4.000000000000000000e+00 3.089637476249999054e+03 -2.908873220074289362e-02
4.500000000000000000e+00 3.089637476249999054e+03 2.881057731418464399e-02
5.000000000000000000e+00 3.089637476249999054e+03 -2.651356162659233504e-02
5.500000000000000000e+00 3.089637476249999054e+03 1.291415958925200974e-02
6.000000000000000000e+00 3.089637476249999054e+03 -1.549185898462929201e-02
6.500000000000000000e+00 3.089637476249999054e+03 2.424612549249100316e-02
7.000000000000000000e+00 3.089637476249999054e+03 -9.009971910927725910e-03
7.500000000000000000e+00 3.089637476249999054e+03 -4.828784295505185453e-02
8.000000000000000000e+00 3.089637476249999054e+03 -3.648062016606299762e-03
8.500000000000000000e+00 3.089637476249999054e+03 1.033883403330139450e-02
9.000000000000000000e+00 3.089637476249999054e+03 7.016520183508147095e-03
9.500000000000000000e+00 3.089637476249999054e+03 -4.369210685574839020e-02
1.000000000000000000e+01 3.089637476249999054e+03 -3.155701592082663792e-02
1.050000000000000000e+01 3.089637476249999054e+03 -2.617939971332700066e-02
1.100000000000000000e+01 3.089637476249999054e+03 -4.951536309267302177e-02
1.150000000000000000e+01 3.089637476249999054e+03 -7.592756596014736681e-02
1.200000000000000000e+01 3.089637476249999054e+03 -1.205265142091916236e-01
1.250000000000000000e+01 3.089637476249999054e+03 -7.638894391675031537e-02
1.300000000000000000e+01 3.089637476249999054e+03 -8.826985107791955609e-02
1.350000000000000000e+01 3.089637476249999054e+03 -3.778770636208140382e-02
1.400000000000000000e+01 3.089637476249999054e+03 -4.177335151400275032e-02
1.450000000000000000e+01 3.089637476249999054e+03 -1.080588370908564314e-02
1.500000000000000000e+01 3.089637476249999054e+03 -1.423961853693495906e-02
1.550000000000000000e+01 3.089637476249999054e+03 -7.706741802782702047e-05
1.600000000000000000e+01 3.089637476249999054e+03 -3.614302984722147366e-03
1.650000000000000000e+01 3.089637476249999054e+03 -6.297912534528646951e-04
1.700000000000000000e+01 3.089637476249999054e+03 -4.190132066610763756e-05
1.750000000000000000e+01 3.089637476249999054e+03 9.337387633855607214e-05
1.800000000000000000e+01 3.089637476249999054e+03 6.572043322622007798e-06
1.850000000000000000e+01 3.089637476249999054e+03 -3.545711182920283577e-05
1.900000000000000000e+01 3.089637476249999054e+03 4.187787578091511318e-05
1.950000000000000000e+01 3.089637476249999054e+03 -8.449311321036246346e-05
0.000000000000000000e+00 3.090679864062500201e+03 -7.825992262130428145e-02
5.000000000000000000e-01 3.090679864062500201e+03 -7.053485179624073564e-02
1.000000000000000000e+00 3.090679864062500201e+03 -2.716766180342626569e-02
1.500000000000000000e+00 3.090679864062500201e+03 -2.403771048083475081e-02
2.000000000000000000e+00 3.090679864062500201e+03 1.872962632696652946e-02
2.500000000000000000e+00 3.090679864062500201e+03 -1.653715554287311582e-02
3.000000000000000000e+00 3.090679864062500201e+03 1.487674626512343855e-02
3.500000000000000000e+00 3.090679864062500201e+03 -3.168746030239764921e-02
4.000000000000000000e+00 3.090679864062500201e+03 -2.878189279662260111e-02
4.500000000000000000e+00 3.090679864062500201e+03 2.950834392979857779e-02
5.000000000000000000e+00 3.090679864062500201e+03 -2.655775324907944102e-02
5.500000000000000000e+00 3.090679864062500201e+03 1.120309108890551325e-02
6.000000000000000000e+00 3.090679864062500201e+03 -1.720375659436398572e-02
6.500000000000000000e+00 3.090679864062500201e+03 2.596072163734950908e-02
7.000000000000000000e+00 3.090679864062500201e+03 -9.739860747646263833e-03
7.500000000000000000e+00 3.090679864062500201e+03 -4.635053066281076550e-02
8.000000000000000000e+00 3.090679864062500201e+03 -4.574565310576278292e-03
8.500000000000000000e+00 3.090679864062500201e+03 1.129877427967678448e-02
9.000000000000000000e+00 3.090679864062500201e+03 6.347572616200063307e-03
9.500000000000000000e+00 3.090679864062500201e+03 -4.151984493660399594e-02
1.000000000000000000e+01 3.090679864062500201e+03 -3.458657225411629343e-02
1.050000000000000000e+01 3.090679864062500201e+03 -2.693863604175052162e-02
1.100000000000000000e+01 3.090679864062500201e+03 -5.080692541897802866e-02
1.150000000000000000e+01 3.090679864062500201e+03 -7.781552375564067259e-02
1.200000000000000000e+01 3.090679864062500201e+03 -1.197518206804394081e-01
1.250000000000000000e+01 3.090679864062500201e+03 -7.783678173341726514e-02
1.300000000000000000e+01 3.090679864062500201e+03 -8.909267585000264777e-02
1.350000000000000000e+01 3.090679864062500201e+03 -4.021740094371522439e-02
1.400000000000000000e+01 3.090679864062500201e+03 -4.197523918941197668e-02
1.450000000000000000e+01 3.090679864062500201e+03 -1.009259217803384207e-02
1.500000000000000000e+01 3.090679864062500201e+03 -1.440779909287643462e-02
1.550000000000000000e+01 3.090679864062500201e+03 -2.773455749949670806e-04
1.600000000000000000e+01 3.090679864062500201e+03 -3.717114603502019721e-03
1.650000000000000000e+01 3.090679864062500201e+03 -6.676515067234857709e-04
1.700000000000000000e+01 3.090679864062500201e+03 -5.047563815280792069e-05
1.750000000000000000e+01 3.090679864062500201e+03 7.888147970354823866e-05
1.800000000000000000e+01 3.090679864062500201e+03 9.807237286458486903e-06
1.850000000000000000e+01 3.090679864062500201e+03 -3.940964555717932236e-05
1.900000000000000000e+01 3.090679864062500201e+03 3.694022709429750444e-05
1.950000000000000000e+01 3.090679864062500201e+03 -8.034712541981831112e-05
0.000000000000000000e+00 3.091722251874999529e+03 -7.719725548464853593e-02
5.000000000000000000e-01 3.091722251874999529e+03 -7.228435708627120593e-02
1.000000000000000000e+00 3.091722251874999529e+03 -2.868457757810098305e-02
1.500000000000000000e+00 3.091722251874999529e+03 -2.528708048756047114e-02
2.000000000000000000e+00 3.091722251874999529e+03 2.177392372883563479e-02
2.500000000000000000e+00 3.091722251874999529e+03 -1.876954982293075128e-02
3.000000000000000000e+00 3.091722251874999529e+03 1.437590745083430939e-02
3.500000000000000000e+00 3.091722251874999529e+03 -3.134110784213460510e-02
4.000000000000000000e+00 3.091722251874999529e+03 -2.806067377538673871e-02
4.500000000000000000e+00 3.091722251874999529e+03 2.993245388833668669e-02
5.000000000000000000e+00 3.091722251874999529e+03 -2.653866353119525845e-02
5.500000000000000000e+00 3.091722251874999529e+03 9.534850074018757365e-03
6.000000000000000000e+00 3.091722251874999529e+03 -1.888506943086273870e-02
6.500000000000000000e+00 3.091722251874999529e+03 2.712571018502826087e-02
7.000000000000000000e+00 3.091722251874999529e+03 -1.001924823337188748e-02
7.500000000000000000e+00 3.091722251874999529e+03 -4.415508569540181616e-02
8.000000000000000000e+00 3.091722251874999529e+03 -5.648800217036592519e-03
8.500000000000000000e+00 3.091722251874999529e+03 1.256419864961003628e-02
9.000000000000000000e+00 3.091722251874999529e+03 5.195629292085048208e-03
9.500000000000000000e+00 3.091722251874999529e+03 -3.879694651954584267e-02
1.000000000000000000e+01 3.091722251874999529e+03 -3.791780178731859324e-02
1.050000000000000000e+01 3.091722251874999529e+03 -2.791946290006053558e-02
1.100000000000000000e+01 3.091722251874999529e+03 -5.222068840991522104e-02
1.150000000000000000e+01 3.091722251874999529e+03 -7.981654046029597327e-02
1.200000000000000000e+01 3.091722251874999529e+03 -1.184540056058163426e-01
1.250000000000000000e+01 3.091722251874999529e+03 -7.920542402654041914e-02
1.300000000000000000e+01 3.091722251874999529e+03 -8.976122001632527714e-02
1.350000000000000000e+01 3.091722251874999529e+03 -4.265538078223886365e-02
1.400000000000000000e+01 3.091722251874999529e+03 -4.229602096029116270e-02
1.450000000000000000e+01 3.091722251874999529e+03 -9.442280905444279393e-03
1.500000000000000000e+01 3.091722251874999529e+03 -1.454430186999806050e-02
1.550000000000000000e+01 3.091722251874999529e+03 -5.128503477995662984e-04
1.600000000000000000e+01 3.091722251874999529e+03 -3.792388000081688831e-03
1.650000000000000000e+01 3.091722251874999529e+03 -7.093857033793037883e-04
1.700000000000000000e+01 3.091722251874999529e+03 -6.589883708331374179e-05
1.750000000000000000e+01 3.091722251874999529e+03 6.385435877120779940e-05
1.800000000000000000e+01 3.091722251874999529e+03 1.231773011769196632e-05
1.850000000000000000e+01 3.091722251874999529e+03 -4.240948045233150423e-05
1.900000000000000000e+01 3.091722251874999529e+03 3.287718506180185136e-05
1.950000000000000000e+01 3.091722251874999529e+03 -7.686252115098503453e-05
0.000000000000000000e+00 3.092764639687499766e+03 -7.600094045202437920e-02
5.000000000000000000e-01 3.092764639687499766e+03 -7.375724580976693312e-02
1.000000000000000000e+00 3.092764639687499766e+03 -3.026302028482197662e-02
1.500000000000000000e+00 3.092764639687499766e+03 -2.651873140852845437e-02
2.000000000000000000e+00 3.092764639687499766e+03 2.434145401610935538e-02
2.500000000000000000e+00 3.092764639687499766e+03 -2.074865949568269197e-02
3.000000000000000000e+00 3.092764639687499766e+03 1.379585632313967518e-02
3.500000000000000000e+00 3.092764639687499766e+03 -3.104411814538911643e-02
4.000000000000000000e+00 3.092764639687499766e+03 -2.691410694653401797e-02
4.500000000000000000e+00 3.092764639687499766e+03 3.008995327151129176e-02
5.000000000000000000e+00 3.092764639687499766e+03 -2.652430873571465231e-02
5.500000000000000000e+00 3.092764639687499766e+03 7.947757012295646878e-03
6.000000000000000000e+00 3.092764639687499766e+03 -2.051456557905330380e-02
6.500000000000000000e+00 3.092764639687499766e+03 2.776203380706455601e-02
7.000000000000000000e+00 3.092764639687499766e+03 -9.806031321302047243e-03
7.500000000000000000e+00 3.092764639687499766e+03 -4.173209144754879557e-02
8.000000000000000000e+00 3.092764639687499766e+03 -6.862216513231658536e-03
8.500000000000000000e+00 3.092764639687499766e+03 1.405772775676809513e-02
9.000000000000000000e+00 3.092764639687499766e+03 3.628205643007647793e-03
9.500000000000000000e+00 3.092764639687499766e+03 -3.556011664461563443e-02
1.000000000000000000e+01 3.092764639687499766e+03 -4.146061639254310788e-02
1.050000000000000000e+01 3.092764639687499766e+03 -2.910117874608698918e-02
1.100000000000000000e+01 3.092764639687499766e+03 -5.373548513006572852e-02
1.150000000000000000e+01 3.092764639687499766e+03 -8.192193729682081815e-02
1.200000000000000000e+01 3.092764639687499766e+03 -1.167337471442115443e-01
1.250000000000000000e+01 3.092764639687499766e+03 -8.046232372431902369e-02
1.300000000000000000e+01 3.092764639687499766e+03 -9.026082702630773558e-02
1.350000000000000000e+01 3.092764639687499766e+03 -4.505321415379641425e-02
1.400000000000000000e+01 3.092764639687499766e+03 -4.271793382604472528e-02
1.450000000000000000e+01 3.092764639687499766e+03 -8.909125403757964939e-03
1.500000000000000000e+01 3.092764639687499766e+03 -1.462267796450451157e-02
1.550000000000000000e+01 3.092764639687499766e+03 -7.680226305995190407e-04
1.600000000000000000e+01 3.092764639687499766e+03 -3.838596318135042724e-03
1.650000000000000000e+01 3.092764639687499766e+03 -7.600381611961030048e-04
1.700000000000000000e+01 3.092764639687499766e+03 -8.432733034391805358e-05
1.750000000000000000e+01 3.092764639687499766e+03 4.679878535792807203e-05
1.800000000000000000e+01 3.092764639687499766e+03 1.397138863342231234e-05
1.850000000000000000e+01 3.092764639687499766e+03 -4.424327071798281059e-05
1.900000000000000000e+01 3.092764639687499766e+03 2.901083881903193952e-05
1.950000000000000000e+01 3.092764639687499766e+03 -7.379757228858014381e-05
0.000000000000000000e+00 3.093807027499999549e+03 -7.470377197855863904e-02
5.000000000000000000e-01 3.093807027499999549e+03 -7.493632211345085947e-02
1.000000000000000000e+00 3.093807027499999549e+03 -3.185988444077943182e-02
1.500000000000000000e+00 3.093807027499999549e+03 -2.770566408566824124e-02
2.000000000000000000e+00 3.093807027499999549e+03 2.637547474714194498e-02
2.500000000000000000e+00 3.093807027499999549e+03 -2.241473102871964496e-02
3.000000000000000000e+00 3.093807027499999549e+03 1.308645644211035505e-02
3.500000000000000000e+00 3.093807027499999549e+03 -3.074920871997050692e-02
4.000000000000000000e+00 3.093807027499999549e+03 -2.538159432682380798e-02
4.500000000000000000e+00 3.093807027499999549e+03 3.000393864256971355e-02
5.000000000000000000e+00 3.093807027499999549e+03 -2.661428178870474739e-02
5.500000000000000000e+00 3.093807027499999549e+03 6.453826936773894747e-03
6.000000000000000000e+00 3.093807027499999549e+03 -2.202740567313211245e-02
6.500000000000000000e+00 3.093807027499999549e+03 2.791674703904601165e-02
7.000000000000000000e+00 3.093807027499999549e+03 -9.081458133905342262e-03
7.500000000000000000e+00 3.093807027499999549e+03 -3.918976066219904270e-02
8.000000000000000000e+00 3.093807027499999549e+03 -8.159248533950591228e-03
8.500000000000000000e+00 3.093807027499999549e+03 1.571763133966804990e-02
9.000000000000000000e+00 3.093807027499999549e+03 1.750151599684948971e-03
9.500000000000000000e+00 3.093807027499999549e+03 -3.191938315884410710e-02
1.000000000000000000e+01 3.093807027499999549e+03 -4.517873931904839435e-02
1.050000000000000000e+01 3.093807027499999549e+03 -3.038598874058818372e-02
1.100000000000000000e+01 3.093807027499999549e+03 -5.533387860327666080e-02
1.150000000000000000e+01 3.093807027499999549e+03 -8.412511429555490083e-02
1.200000000000000000e+01 3.093807027499999549e+03 -1.147387225500445113e-01
1.250000000000000000e+01 3.093807027499999549e+03 -8.157636224330719332e-02
1.300000000000000000e+01 3.093807027499999549e+03 -9.059450176796070286e-02
1.350000000000000000e+01 3.093807027499999549e+03 -4.736049807217133228e-02
1.400000000000000000e+01 3.093807027499999549e+03 -4.325301642449069783e-02
1.450000000000000000e+01 3.093807027499999549e+03 -8.527907136809790428e-03
1.500000000000000000e+01 3.093807027499999549e+03 -1.462853453533080605e-02
1.550000000000000000e+01 3.093807027499999549e+03 -1.029970938135264628e-03
1.600000000000000000e+01 3.093807027499999549e+03 -3.856870080377653408e-03
1.650000000000000000e+01 3.093807027499999549e+03 -8.207516531274852440e-04
1.700000000000000000e+01 3.093807027499999549e+03 -1.031789688922596430e-04
1.750000000000000000e+01 3.093807027499999549e+03 2.786650439673717044e-05
1.800000000000000000e+01 3.093807027499999549e+03 1.437540983728900980e-05
1.850000000000000000e+01 3.093807027499999549e+03 -4.495150800978864482e-05
1.900000000000000000e+01 3.093807027499999549e+03 2.494157963500936322e-05
1.950000000000000000e+01 3.093807027499999549e+03 -7.083202297166081704e-05
0.000000000000000000e+00 3.094849415312499332e+03 -7.332085974154725627e-02
5.000000000000000000e-01 3.094849415312499332e+03 -7.582169662380444652e-02
1.000000000000000000e+00 3.094849415312499332e+03 -3.342207595568309764e-02
1.500000000000000000e+00 3.094849415312499332e+03 -2.875281631906626001e-02
2.000000000000000000e+00 3.094849415312499332e+03 2.782462420569842970e-02
2.500000000000000000e+00 3.094849415312499332e+03 -2.370850432168214103e-02
3.000000000000000000e+00 3.094849415312499332e+03 1.217706523932173511e-02
3.500000000000000000e+00 3.094849415312499332e+03 -3.047051801476101038e-02
4.000000000000000000e+00 3.094849415312499332e+03 -2.349111141541038866e-02
4.500000000000000000e+00 3.094849415312499332e+03 2.971455361851244731e-02
5.000000000000000000e+00 3.094849415312499332e+03 -2.687648234645562129e-02
5.500000000000000000e+00 3.094849415312499332e+03 5.075724278828338230e-03
6.000000000000000000e+00 3.094849415312499332e+03 -2.336857800673169255e-02
6.500000000000000000e+00 3.094849415312499332e+03 2.759369423996540713e-02
7.000000000000000000e+00 3.094849415312499332e+03 -7.811980235470706788e-03
7.500000000000000000e+00 3.094849415312499332e+03 -3.662141710953114443e-02
8.000000000000000000e+00 3.094849415312499332e+03 -9.464565870601368211e-03
8.500000000000000000e+00 3.094849415312499332e+03 1.755275235327402941e-02
9.000000000000000000e+00 3.094849415312499332e+03 -3.439576652796889639e-04
9.500000000000000000e+00 3.094849415312499332e+03 -2.804358391907948653e-02
1.000000000000000000e+01 3.094849415312499332e+03 -4.897878381682108095e-02
1.050000000000000000e+01 3.094849415312499332e+03 -3.166308524955331605e-02
1.100000000000000000e+01 3.094849415312499332e+03 -5.703604152221496831e-02
1.150000000000000000e+01 3.094849415312499332e+03 -8.638087735897895247e-02
1.200000000000000000e+01 3.094849415312499332e+03 -1.125962670524100900e-01
1.250000000000000000e+01 3.094849415312499332e+03 -8.253120026314676727e-02
1.300000000000000000e+01 3.094849415312499332e+03 -9.074526687990322471e-02
1.350000000000000000e+01 3.094849415312499332e+03 -4.952544615577327003e-02
1.400000000000000000e+01 3.094849415312499332e+03 -4.391385481419095294e-02
1.450000000000000000e+01 3.094849415312499332e+03 -8.319458578826122511e-03
1.500000000000000000e+01 3.094849415312499332e+03 -1.455064434965338237e-02
1.550000000000000000e+01 3.094849415312499332e+03 -1.300740651367663465e-03
1.600000000000000000e+01 3.094849415312499332e+03 -3.847804971117172162e-03
1.650000000000000000e+01 3.094849415312499332e+03 -8.905456178740386820e-04
1.700000000000000000e+01 3.094849415312499332e+03 -1.219432895124896056e-04
1.750000000000000000e+01 3.094849415312499332e+03 7.701043007974143250e-06
1.800000000000000000e+01 3.094849415312499332e+03 1.345240194465642471e-05
1.850000000000000000e+01 3.094849415312499332e+03 -4.449256207710309603e-05
1.900000000000000000e+01 3.094849415312499332e+03 2.030704694364375294e-05
1.950000000000000000e+01 3.094849415312499332e+03 -6.785161275724933068e-05
0.000000000000000000e+00 3.095891803125000024e+03 -7.187669834861826201e-02
5.000000000000000000e-01 3.095891803125000024e+03 -7.642227479082434882e-02
1.000000000000000000e+00 3.095891803125000024e+03 -3.494748435661300390e-02
1.500000000000000000e+00 3.095891803125000024e+03 -2.954903694150691484e-02
2.000000000000000000e+00 3.095891803125000024e+03 2.859236962143103106e-02
2.500000000000000000e+00 3.095891803125000024e+03 -2.458072607086965455e-02
3.000000000000000000e+00 3.095891803125000024e+03 1.103571440973443590e-02
3.500000000000000000e+00 3.095891803125000024e+03 -3.023568010156359870e-02
4.000000000000000000e+00 3.095891803125000024e+03 -2.127976196826612473e-02
4.500000000000000000e+00 3.095891803125000024e+03 2.921240584600080445e-02
5.000000000000000000e+00 3.095891803125000024e+03 -2.729073811204899697e-02
5.500000000000000000e+00 3.095891803125000024e+03 3.855838310564514530e-03
6.000000000000000000e+00 3.095891803125000024e+03 -2.447260794393560368e-02
6.500000000000000000e+00 3.095891803125000024e+03 2.678942093224656248e-02
7.000000000000000000e+00 3.095891803125000024e+03 -6.042770001763089066e-03
7.500000000000000000e+00 3.095891803125000024e+03 -3.401156134653889052e-02
8.000000000000000000e+00 3.095891803125000024e+03 -1.076921511619243627e-02
8.500000000000000000e+00 3.095891803125000024e+03 1.958711009483101589e-02
9.000000000000000000e+00 3.095891803125000024e+03 -2.548277479425976183e-03
9.500000000000000000e+00 3.095891803125000024e+03 -2.410997944892384268e-02
1.000000000000000000e+01 3.095891803125000024e+03 -5.274781941924818612e-02
1.050000000000000000e+01 3.095891803125000024e+03 -3.283780099769594701e-02
1.100000000000000000e+01 3.095891803125000024e+03 -5.882787873287802921e-02
1.150000000000000000e+01 3.095891803125000024e+03 -8.860990838182708496e-02
1.200000000000000000e+01 3.095891803125000024e+03 -1.103936667357263562e-01
1.250000000000000000e+01 3.095891803125000024e+03 -8.335103036767342599e-02
1.300000000000000000e+01 3.095891803125000024e+03 -9.071203891100872163e-02
1.350000000000000000e+01 3.095891803125000024e+03 -5.150017916798056011e-02
1.400000000000000000e+01 3.095891803125000024e+03 -4.469796252631680344e-02
1.450000000000000000e+01 3.095891803125000024e+03 -8.292070653460395513e-03
1.500000000000000000e+01 3.095891803125000024e+03 -1.436947587027023916e-02
1.550000000000000000e+01 3.095891803125000024e+03 -1.587007663523206085e-03
1.600000000000000000e+01 3.095891803125000024e+03 -3.809239461118903766e-03
1.650000000000000000e+01 3.095891803125000024e+03 -9.664000494380397795e-04
1.700000000000000000e+01 3.095891803125000024e+03 -1.398957575165367634e-04
1.750000000000000000e+01 3.095891803125000024e+03 -1.307885734297700326e-05
1.800000000000000000e+01 3.095891803125000024e+03 1.115767386731777975e-05
1.850000000000000000e+01 3.095891803125000024e+03 -4.264720895499332295e-05
1.900000000000000000e+01 3.095891803125000024e+03 1.470747370354848878e-05
1.950000000000000000e+01 3.095891803125000024e+03 -6.459981719226819596e-05
0.000000000000000000e+00 3.096934190937500261e+03 -7.039083648554590733e-02
5.000000000000000000e-01 3.096934190937500261e+03 -7.672727772583783079e-02
1.000000000000000000e+00 3.096934190937500261e+03 -3.645721647988592329e-02
1.500000000000000000e+00 3.096934190937500261e+03 -3.006885484297386682e-02
2.000000000000000000e+00 3.096934190937500261e+03 2.863734601999486443e-02
2.500000000000000000e+00 3.096934190937500261e+03 -2.499683054087897816e-02
3.000000000000000000e+00 3.096934190937500261e+03 9.676699355264051228e-03
3.500000000000000000e+00 3.096934190937500261e+03 -3.010797982595879788e-02
4.000000000000000000e+00 3.096934190937500261e+03 -1.876899284198291565e-02
4.500000000000000000e+00 3.096934190937500261e+03 2.847823230968591496e-02
5.000000000000000000e+00 3.096934190937500261e+03 -2.785145621651203066e-02
5.500000000000000000e+00 3.096934190937500261e+03 2.853696690352082541e-03
6.000000000000000000e+00 3.096934190937500261e+03 -2.530261883520293700e-02
6.500000000000000000e+00 3.096934190937500261e+03 2.554359857376774928e-02
7.000000000000000000e+00 3.096934190937500261e+03 -3.893608880906597024e-03
7.500000000000000000e+00 3.096934190937500261e+03 -3.132260786812513659e-02
8.000000000000000000e+00 3.096934190937500261e+03 -1.209586739893121939e-02
8.500000000000000000e+00 3.096934190937500261e+03 2.175297429570269975e-02
9.000000000000000000e+00 3.096934190937500261e+03 -4.825484583264297647e-03
9.500000000000000000e+00 3.096934190937500261e+03 -2.019512817485274656e-02
1.000000000000000000e+01 3.096934190937500261e+03 -5.639891258831902787e-02
1.050000000000000000e+01 3.096934190937500261e+03 -3.384159763248091590e-02
1.100000000000000000e+01 3.096934190937500261e+03 -6.072022738481717280e-02
1.150000000000000000e+01 3.096934190937500261e+03 -9.072105039408806526e-02
1.200000000000000000e+01 3.096934190937500261e+03 -1.081701728527741935e-01
1.250000000000000000e+01 3.096934190937500261e+03 -8.405210336429391749e-02
1.300000000000000000e+01 3.096934190937500261e+03 -9.052584858995071926e-02
1.350000000000000000e+01 3.096934190937500261e+03 -5.325467816191029741e-02
1.400000000000000000e+01 3.096934190937500261e+03 -4.558077915074681269e-02
1.450000000000000000e+01 3.096934190937500261e+03 -8.440211544851264347e-03
1.500000000000000000e+01 3.096934190937500261e+03 -1.409076239971240353e-02
1.550000000000000000e+01 3.096934190937500261e+03 -1.884349206366315753e-03
1.600000000000000000e+01 3.096934190937500261e+03 -3.740602283214193840e-03
1.650000000000000000e+01 3.096934190937500261e+03 -1.043286683450128562e-03
1.700000000000000000e+01 3.096934190937500261e+03 -1.554597582328920175e-04
1.750000000000000000e+01 3.096934190937500261e+03 -3.411388963500133770e-05
1.800000000000000000e+01 3.096934190937500261e+03 7.725395028064331241e-06
1.850000000000000000e+01 3.096934190937500261e+03 -3.917500982217548617e-05
1.900000000000000000e+01 3.096934190937500261e+03 8.065157707374901320e-06
1.950000000000000000e+01 3.096934190937500261e+03 -6.083807299493547714e-05
0.000000000000000000e+00 3.097976578749999589e+03 -6.888266607069637448e-02
5.000000000000000000e-01 3.097976578749999589e+03 -7.674749590531934618e-02
1.000000000000000000e+00 3.097976578749999589e+03 -3.790208408445253779e-02
1.500000000000000000e+00 3.097976578749999589e+03 -3.039362364352017620e-02
2.000000000000000000e+00 3.097976578749999589e+03 2.808595987139022448e-02
2.500000000000000000e+00 3.097976578749999589e+03 -2.506656565589586785e-02
3.000000000000000000e+00 3.097976578749999589e+03 8.195074902313132306e-03
3.500000000000000000e+00 3.097976578749999589e+03 -3.014051914746094726e-02
4.000000000000000000e+00 3.097976578749999589e+03 -1.598162920769375522e-02
4.500000000000000000e+00 3.097976578749999589e+03 2.755702928070026189e-02
5.000000000000000000e+00 3.097976578749999589e+03 -2.860467173017353787e-02
5.500000000000000000e+00 3.097976578749999589e+03 2.154215381303980700e-03
6.000000000000000000e+00 3.097976578749999589e+03 -2.588899106495475347e-02
6.500000000000000000e+00 3.097976578749999589e+03 2.385202500181201127e-02
7.000000000000000000e+00 3.097976578749999589e+03 -1.479225423209898577e-03
7.500000000000000000e+00 3.097976578749999589e+03 -2.855612854371910106e-02
8.000000000000000000e+00 3.097976578749999589e+03 -1.339342554852003195e-02
8.500000000000000000e+00 3.097976578749999589e+03 2.393959995413542235e-02
9.000000000000000000e+00 3.097976578749999589e+03 -7.172645531937622485e-03
9.500000000000000000e+00 3.097976578749999589e+03 -1.637300285565835775e-02
1.000000000000000000e+01 3.097976578749999589e+03 -5.981590883429086652e-02
1.050000000000000000e+01 3.097976578749999589e+03 -3.465714549438319442e-02
1.100000000000000000e+01 3.097976578749999589e+03 -6.272814213219776724e-02
1.150000000000000000e+01 3.097976578749999589e+03 -9.262374808150490579e-02
1.200000000000000000e+01 3.097976578749999589e+03 -1.059683316473235826e-01
1.250000000000000000e+01 3.097976578749999589e+03 -8.463430439504414371e-02
1.300000000000000000e+01 3.097976578749999589e+03 -9.025112112792026131e-02
1.350000000000000000e+01 3.097976578749999589e+03 -5.477822067099214626e-02
1.400000000000000000e+01 3.097976578749999589e+03 -4.650908810059243420e-02
1.450000000000000000e+01 3.097976578749999589e+03 -8.749594097242241464e-03
1.500000000000000000e+01 3.097976578749999589e+03 -1.374134722622074797e-02
1.550000000000000000e+01 3.097976578749999589e+03 -2.194734688393225937e-03
1.600000000000000000e+01 3.097976578749999589e+03 -3.642894753043026627e-03
1.650000000000000000e+01 3.097976578749999589e+03 -1.117060336487326081e-03
1.700000000000000000e+01 3.097976578749999589e+03 -1.687418820928246758e-04
1.750000000000000000e+01 3.097976578749999589e+03 -5.515877684290151239e-05
1.800000000000000000e+01 3.097976578749999589e+03 3.569420646656507931e-06
1.850000000000000000e+01 3.097976578749999589e+03 -3.404540123705341930e-05
1.900000000000000000e+01 3.097976578749999589e+03 4.629496537289635539e-07
1.950000000000000000e+01 3.097976578749999589e+03 -5.644418748472702685e-05
0.000000000000000000e+00 3.099018966562499827e+03 -6.737049651291922292e-02
5.000000000000000000e-01 3.099018966562499827e+03 -7.652523608867513316e-02
1.000000000000000000e+00 3.099018966562499827e+03 -3.920441322513230215e-02
1.500000000000000000e+00 3.099018966562499827e+03 -3.056796763965356073e-02
2.000000000000000000e+00 3.099018966562499827e+03 2.706176537847351793e-02
2.500000000000000000e+00 3.099018966562499827e+03 -2.492046983029090612e-02
3.000000000000000000e+00 3.099018966562499827e+03 6.682486879882093903e-03
3.500000000000000000e+00 3.099018966562499827e+03 -3.034769043228503424e-02
4.000000000000000000e+00 3.099018966562499827e+03 -1.292518359309330345e-02
4.500000000000000000e+00 3.099018966562499827e+03 2.649934024145330497e-02
5.000000000000000000e+00 3.099018966562499827e+03 -2.952688271538948112e-02
5.500000000000000000e+00 3.099018966562499827e+03 1.806351609871228916e-03
6.000000000000000000e+00 3.099018966562499827e+03 -2.628402159760411319e-02
6.500000000000000000e+00 3.099018966562499827e+03 2.170393145991299580e-02
7.000000000000000000e+00 3.099018966562499827e+03 1.163787076115669001e-03
7.500000000000000000e+00 3.099018966562499827e+03 -2.575411343132836053e-02
8.000000000000000000e+00 3.099018966562499827e+03 -1.464140478102398703e-02
8.500000000000000000e+00 3.099018966562499827e+03 2.614146340748352282e-02
9.000000000000000000e+00 3.099018966562499827e+03 -9.566767938948003008e-03
9.500000000000000000e+00 3.099018966562499827e+03 -1.276112386094892595e-02
1.000000000000000000e+01 3.099018966562499827e+03 -6.281141080084805262e-02
1.050000000000000000e+01 3.099018966562499827e+03 -3.531720521203717683e-02
1.100000000000000000e+01 3.099018966562499827e+03 -6.476369528520228847e-02
1.150000000000000000e+01 3.099018966562499827e+03 -9.430273401939580358e-02
1.200000000000000000e+01 3.099018966562499827e+03 -1.038329307137374757e-01
1.250000000000000000e+01 3.099018966562499827e+03 -8.515222843394097685e-02
1.300000000000000000e+01 3.099018966562499827e+03 -8.995015140500321749e-02
1.350000000000000000e+01 3.099018966562499827e+03 -5.604504752024726949e-02
1.400000000000000000e+01 3.099018966562499827e+03 -4.743530010824918014e-02
1.450000000000000000e+01 3.099018966562499827e+03 -9.206862904571825115e-03
1.500000000000000000e+01 3.099018966562499827e+03 -1.332136308252022776e-02
1.550000000000000000e+01 3.099018966562499827e+03 -2.528634167854002055e-03
1.600000000000000000e+01 3.099018966562499827e+03 -3.517293632888972895e-03
1.650000000000000000e+01 3.099018966562499827e+03 -1.183643625395839781e-03
1.700000000000000000e+01 3.099018966562499827e+03 -1.795198421247828577e-04
1.750000000000000000e+01 3.099018966562499827e+03 -7.548247016481669986e-05
1.800000000000000000e+01 3.099018966562499827e+03 -1.468408643440401340e-06
1.850000000000000000e+01 3.099018966562499827e+03 -2.756630824431344250e-05
1.900000000000000000e+01 3.099018966562499827e+03 -7.921521517333423833e-06
1.950000000000000000e+01 3.099018966562499827e+03 -5.146996977617385248e-05
0.000000000000000000e+00 3.100061354374999155e+03 -6.586015386468975497e-02
5.000000000000000000e-01 3.100061354374999155e+03 -7.606668214927697624e-02
1.000000000000000000e+00 3.100061354374999155e+03 -4.036677890061188961e-02
1.500000000000000000e+00 3.100061354374999155e+03 -3.060389021009503330e-02
2.000000000000000000e+00 3.100061354374999155e+03 2.565064696398737520e-02
2.500000000000000000e+00 3.100061354374999155e+03 -2.455797446017823557e-02
3.000000000000000000e+00 3.100061354374999155e+03 5.148729651399128540e-03
3.500000000000000000e+00 3.100061354374999155e+03 -3.071352681598676915e-02
4.000000000000000000e+00 3.100061354374999155e+03 -9.616147308573292155e-03
4.500000000000000000e+00 3.100061354374999155e+03 2.534290519124800245e-02
5.000000000000000000e+00 3.100061354374999155e+03 -3.051419476861916627e-02
5.500000000000000000e+00 3.100061354374999155e+03 1.850515282655182739e-03
6.000000000000000000e+00 3.100061354374999155e+03 -2.649036057080857501e-02
6.500000000000000000e+00 3.100061354374999155e+03 1.912069775746356309e-02
7.000000000000000000e+00 3.100061354374999155e+03 4.032985355379405806e-03
7.500000000000000000e+00 3.100061354374999155e+03 -2.295444967771854972e-02
8.000000000000000000e+00 3.100061354374999155e+03 -1.590680959079694701e-02
8.500000000000000000e+00 3.100061354374999155e+03 2.839278949044385381e-02
9.000000000000000000e+00 3.100061354374999155e+03 -1.195382927792352536e-02
9.500000000000000000e+00 3.100061354374999155e+03 -9.433097532605108984e-03
1.000000000000000000e+01 3.100061354374999155e+03 -6.526731223132532789e-02
1.050000000000000000e+01 3.100061354374999155e+03 -3.585267304069750943e-02
1.100000000000000000e+01 3.100061354374999155e+03 -6.670912461479329425e-02
1.150000000000000000e+01 3.100061354374999155e+03 -9.574040991063741124e-02
1.200000000000000000e+01 3.100061354374999155e+03 -1.018254186734796618e-01
1.250000000000000000e+01 3.100061354374999155e+03 -8.565970322468879905e-02
1.300000000000000000e+01 3.100061354374999155e+03 -8.969464352738777679e-02
1.350000000000000000e+01 3.100061354374999155e+03 -5.703724231717579446e-02
1.400000000000000000e+01 3.100061354374999155e+03 -4.832880852670683874e-02
1.450000000000000000e+01 3.100061354374999155e+03 -9.783883822678389117e-03
1.500000000000000000e+01 3.100061354374999155e+03 -1.283087215906966207e-02
1.550000000000000000e+01 3.100061354374999155e+03 -2.890532636121927179e-03
1.600000000000000000e+01 3.100061354374999155e+03 -3.366786818751617803e-03
1.650000000000000000e+01 3.100061354374999155e+03 -1.238264555507183427e-03
1.700000000000000000e+01 3.100061354374999155e+03 -1.871456225413673045e-04
1.750000000000000000e+01 3.100061354374999155e+03 -9.484622258575845205e-05
1.800000000000000000e+01 3.100061354374999155e+03 -7.204969000598383714e-06
1.850000000000000000e+01 3.100061354374999155e+03 -2.031044219194854796e-05
1.900000000000000000e+01 3.100061354374999155e+03 -1.703557549332523094e-05
1.950000000000000000e+01 3.100061354374999155e+03 -4.596419966465470559e-05
0.000000000000000000e+00 3.101103742187499392e+03 -6.439635321169698279e-02
5.000000000000000000e-01 3.101103742187499392e+03 -7.539877122660555708e-02
1.000000000000000000e+00 3.101103742187499392e+03 -4.136515282927881454e-02
1.500000000000000000e+00 3.101103742187499392e+03 -3.054981033699600765e-02
2.000000000000000000e+00 3.101103742187499392e+03 2.389213660897377550e-02
2.500000000000000000e+00 3.101103742187499392e+03 -2.391582361945536472e-02
3.000000000000000000e+00 3.101103742187499392e+03 3.555867560787414217e-03
3.500000000000000000e+00 3.101103742187499392e+03 -3.116271077798506497e-02
4.000000000000000000e+00 3.101103742187499392e+03 -6.144968687484647987e-03
4.500000000000000000e+00 3.101103742187499392e+03 2.406546222959550160e-02
5.000000000000000000e+00 3.101103742187499392e+03 -3.146820966823633131e-02
5.500000000000000000e+00 3.101103742187499392e+03 2.312456131332449750e-03
6.000000000000000000e+00 3.101103742187499392e+03 -2.648675649372892252e-02
6.500000000000000000e+00 3.101103742187499392e+03 1.610897502501507095e-02
7.000000000000000000e+00 3.101103742187499392e+03 7.042227543008659600e-03
7.500000000000000000e+00 3.101103742187499392e+03 -2.016071539995524867e-02
8.000000000000000000e+00 3.101103742187499392e+03 -1.716194078338751511e-02
8.500000000000000000e+00 3.101103742187499392e+03 3.066960153202353406e-02
9.000000000000000000e+00 3.101103742187499392e+03 -1.433309745662092113e-02
9.500000000000000000e+00 3.101103742187499392e+03 -6.424240260478832412e-03
1.000000000000000000e+01 3.101103742187499392e+03 -6.713638771282971762e-02
1.050000000000000000e+01 3.101103742187499392e+03 -3.627584158048711982e-02
1.100000000000000000e+01 3.101103742187499392e+03 -6.846006639725750464e-02
1.150000000000000000e+01 3.101103742187499392e+03 -9.690201679125508283e-02
1.200000000000000000e+01 3.101103742187499392e+03 -1.000195965090252131e-01
1.250000000000000000e+01 3.101103742187499392e+03 -8.618065432054917985e-02
1.300000000000000000e+01 3.101103742187499392e+03 -8.949346743295065465e-02
1.350000000000000000e+01 3.101103742187499392e+03 -5.777856723406282063e-02
1.400000000000000000e+01 3.101103742187499392e+03 -4.917906514646842170e-02
1.450000000000000000e+01 3.101103742187499392e+03 -1.043548245700747987e-02
1.500000000000000000e+01 3.101103742187499392e+03 -1.229246119150077983e-02
1.550000000000000000e+01 3.101103742187499392e+03 -3.278944214717565992e-03
1.600000000000000000e+01 3.101103742187499392e+03 -3.195636234595959375e-03
1.650000000000000000e+01 3.101103742187499392e+03 -1.277128751797102857e-03
1.700000000000000000e+01 3.101103742187499392e+03 -1.905274264982278077e-04
1.750000000000000000e+01 3.101103742187499392e+03 -1.128675499148095731e-04
1.800000000000000000e+01 3.101103742187499392e+03 -1.317128894481656954e-05
1.850000000000000000e+01 3.101103742187499392e+03 -1.276312414597751801e-05
1.900000000000000000e+01 3.101103742187499392e+03 -2.679288537354634211e-05
1.950000000000000000e+01 3.101103742187499392e+03 -3.999412001660109211e-05
0.000000000000000000e+00 3.102146130000000085e+03 -6.306687076928516045e-02
5.000000000000000000e-01 3.102146130000000085e+03 -7.454915303186851472e-02
1.000000000000000000e+00 3.102146130000000085e+03 -4.211444314705382191e-02
1.500000000000000000e+00 3.102146130000000085e+03 -3.034765190356665185e-02
2.000000000000000000e+00 3.102146130000000085e+03 2.178941162664657649e-02
2.500000000000000000e+00 3.102146130000000085e+03 -2.301304804462777839e-02
3.000000000000000000e+00 3.102146130000000085e+03 1.914926579526747942e-03
3.500000000000000000e+00 3.102146130000000085e+03 -3.165618798682740681e-02
4.000000000000000000e+00 3.102146130000000085e+03 -2.609201054950933355e-03
4.500000000000000000e+00 3.102146130000000085e+03 2.264969265073216512e-02
5.000000000000000000e+00 3.102146130000000085e+03 -3.225757687286567865e-02
5.500000000000000000e+00 3.102146130000000085e+03 3.157458597286050186e-03
6.000000000000000000e+00 3.102146130000000085e+03 -2.627734089102472942e-02
6.500000000000000000e+00 3.102146130000000085e+03 1.266679181693083564e-02
7.000000000000000000e+00 3.102146130000000085e+03 1.013296121884246954e-02
7.500000000000000000e+00 3.102146130000000085e+03 -1.737183358795908739e-02
8.000000000000000000e+00 3.102146130000000085e+03 -1.833664220187939189e-02
8.500000000000000000e+00 3.102146130000000085e+03 3.286906764344982301e-02
9.000000000000000000e+00 3.102146130000000085e+03 -1.670979068049186986e-02
9.500000000000000000e+00 3.102146130000000085e+03 -3.798655814544271182e-03
1.000000000000000000e+01 3.102146130000000085e+03 -6.834847791059178723e-02
1.050000000000000000e+01 3.102146130000000085e+03 -3.656078076331555765e-02
1.100000000000000000e+01 3.102146130000000085e+03 -6.995754259887078386e-02
1.150000000000000000e+01 3.102146130000000085e+03 -9.777050339997288286e-02
1.200000000000000000e+01 3.102146130000000085e+03 -9.848669191493780728e-02
1.250000000000000000e+01 3.102146130000000085e+03 -8.675506284285067204e-02
1.300000000000000000e+01 3.102146130000000085e+03 -8.933169366111883003e-02
1.350000000000000000e+01 3.102146130000000085e+03 -5.829422808726836269e-02
1.400000000000000000e+01 3.102146130000000085e+03 -4.996342625052104663e-02
1.450000000000000000e+01 3.102146130000000085e+03 -1.114819510089988010e-02
1.500000000000000000e+01 3.102146130000000085e+03 -1.173113704488556314e-02
1.550000000000000000e+01 3.102146130000000085e+03 -3.688338690963886574e-03
1.600000000000000000e+01 3.102146130000000085e+03 -3.005288381409055003e-03
1.650000000000000000e+01 3.102146130000000085e+03 -1.300621521313687599e-03
1.700000000000000000e+01 3.102146130000000085e+03 -1.892532133692834356e-04
1.750000000000000000e+01 3.102146130000000085e+03 -1.296321671198796160e-04
1.800000000000000000e+01 3.102146130000000085e+03 -1.857615364029452064e-05
1.850000000000000000e+01 3.102146130000000085e+03 -5.274893278132387504e-06
1.900000000000000000e+01 3.102146130000000085e+03 -3.701224114941614090e-05
1.950000000000000000e+01 3.102146130000000085e+03 -3.356428733375826001e-05
0.000000000000000000e+00 3.103188517812499867e+03 -6.193218927444768540e-02
5.000000000000000000e-01 3.103188517812499867e+03 -7.352357101629737601e-02
1.000000000000000000e+00 3.103188517812499867e+03 -4.257120118717157981e-02
1.500000000000000000e+00 3.103188517812499867e+03 -2.989609478845422011e-02
2.000000000000000000e+00 3.103188517812499867e+03 1.938501691707052513e-02
2.500000000000000000e+00 3.103188517812499867e+03 -2.200083870481311932e-02
3.000000000000000000e+00 3.103188517812499867e+03 2.716359025148179225e-04
3.500000000000000000e+00 3.103188517812499867e+03 -3.219533312459576385e-02
4.000000000000000000e+00 3.103188517812499867e+03 8.940680109693932868e-04
4.500000000000000000e+00 3.103188517812499867e+03 2.116450722686952918e-02
5.000000000000000000e+00 3.103188517812499867e+03 -3.283622557328701869e-02
5.500000000000000000e+00 3.103188517812499867e+03 4.404331642464804492e-03
6.000000000000000000e+00 3.103188517812499867e+03 -2.596334943854385763e-02
6.500000000000000000e+00 3.103188517812499867e+03 8.814557853054579006e-03
7.000000000000000000e+00 3.103188517812499867e+03 1.326321061645271450e-02
7.500000000000000000e+00 3.103188517812499867e+03 -1.463102772925282957e-02
8.000000000000000000e+00 3.103188517812499867e+03 -1.938217005759969649e-02
8.500000000000000000e+00 3.103188517812499867e+03 3.480946078524788795e-02
9.000000000000000000e+00 3.103188517812499867e+03 -1.902160093692958909e-02
9.500000000000000000e+00 3.103188517812499867e+03 -1.597986606663860882e-03
1.000000000000000000e+01 3.103188517812499867e+03 -6.888781200147350847e-02
1.050000000000000000e+01 3.103188517812499867e+03 -3.668695282660294765e-02
1.100000000000000000e+01 3.103188517812499867e+03 -7.115377976773544499e-02
1.150000000000000000e+01 3.103188517812499867e+03 -9.837240019837373284e-02
1.200000000000000000e+01 3.103188517812499867e+03 -9.728159162050256659e-02
1.250000000000000000e+01 3.103188517812499867e+03 -8.740836225331181930e-02
1.300000000000000000e+01 3.103188517812499867e+03 -8.924614993897270199e-02
1.350000000000000000e+01 3.103188517812499867e+03 -5.859497479929778874e-02
1.400000000000000000e+01 3.103188517812499867e+03 -5.064800628684662520e-02
1.450000000000000000e+01 3.103188517812499867e+03 -1.192869939749009039e-02
1.500000000000000000e+01 3.103188517812499867e+03 -1.116420291751628151e-02
1.550000000000000000e+01 3.103188517812499867e+03 -4.109309699601877523e-03
1.600000000000000000e+01 3.103188517812499867e+03 -2.804553527894739634e-03
1.650000000000000000e+01 3.103188517812499867e+03 -1.311089540507090565e-03
1.700000000000000000e+01 3.103188517812499867e+03 -1.833362887753226997e-04
1.750000000000000000e+01 3.103188517812499867e+03 -1.460985914965172623e-04
1.800000000000000000e+01 3.103188517812499867e+03 -2.254279364198646525e-05
1.850000000000000000e+01 3.103188517812499867e+03 1.881128273502496412e-06
1.900000000000000000e+01 3.103188517812499867e+03 -4.751614322191715181e-05
1.950000000000000000e+01 3.103188517812499867e+03 -2.669665152571518035e-05
0.000000000000000000e+00 3.104230905624999650e+03 -6.106537311725829253e-02
5.000000000000000000e-01 3.104230905624999650e+03 -7.235484234102097789e-02
1.000000000000000000e+00 3.104230905624999650e+03 -4.279768163936500946e-02
1.500000000000000000e+00 3.104230905624999650e+03 -2.909915220909487302e-02
2.000000000000000000e+00 3.104230905624999650e+03 1.671310019744336184e-02
2.500000000000000000e+00 3.104230905624999650e+03 -2.103634623796964490e-02
3.000000000000000000e+00 3.104230905624999650e+03 -1.312411048228546680e-03
3.500000000000000000e+00 3.104230905624999650e+03 -3.277135759952666538e-02
4.000000000000000000e+00 3.104230905624999650e+03 4.263535607792032570e-03
4.500000000000000000e+00 3.104230905624999650e+03 1.966579205283415857e-02
5.000000000000000000e+00 3.104230905624999650e+03 -3.320630542095365234e-02
5.500000000000000000e+00 3.104230905624999650e+03 6.007526255775425157e-03
6.000000000000000000e+00 3.104230905624999650e+03 -2.568601299550942949e-02
6.500000000000000000e+00 3.104230905624999650e+03 4.632971531121458930e-03
7.000000000000000000e+00 3.104230905624999650e+03 1.631846698003891830e-02
7.500000000000000000e+00 3.104230905624999650e+03 -1.198169818893961291e-02
8.000000000000000000e+00 3.104230905624999650e+03 -2.025151462042574027e-02
8.500000000000000000e+00 3.104230905624999650e+03 3.634879356290954960e-02
9.000000000000000000e+00 3.104230905624999650e+03 -2.119979767111560692e-02
9.500000000000000000e+00 3.104230905624999650e+03 1.899893304594196212e-04
1.000000000000000000e+01 3.104230905624999650e+03 -6.874070406427698621e-02
1.050000000000000000e+01 3.104230905624999650e+03 -3.672458578237882548e-02
1.100000000000000000e+01 3.104230905624999650e+03 -7.203072130622886760e-02
1.150000000000000000e+01 3.104230905624999650e+03 -9.875319016729289245e-02
1.200000000000000000e+01 3.104230905624999650e+03 -9.645349147889588359e-02
1.250000000000000000e+01 3.104230905624999650e+03 -8.815430330243122226e-02
1.300000000000000000e+01 3.104230905624999650e+03 -8.924698843501031875e-02
1.350000000000000000e+01 3.104230905624999650e+03 -5.866616686527146435e-02
1.400000000000000000e+01 3.104230905624999650e+03 -5.121261553319251397e-02
1.450000000000000000e+01 3.104230905624999650e+03 -1.276654585041658158e-02
1.500000000000000000e+01 3.104230905624999650e+03 -1.061064375029498880e-02
1.550000000000000000e+01 3.104230905624999650e+03 -4.519038264134324183e-03
1.600000000000000000e+01 3.104230905624999650e+03 -2.610456418441875915e-03
1.650000000000000000e+01 3.104230905624999650e+03 -1.310427344476823011e-03
1.700000000000000000e+01 3.104230905624999650e+03 -1.715711877820743692e-04
1.750000000000000000e+01 3.104230905624999650e+03 -1.620348798650912952e-04
1.800000000000000000e+01 3.104230905624999650e+03 -2.505165610839837974e-05
1.850000000000000000e+01 3.104230905624999650e+03 8.509901020365261289e-06
1.900000000000000000e+01 3.104230905624999650e+03 -5.791289322313887658e-05
1.950000000000000000e+01 3.104230905624999650e+03 -1.975755830758560894e-05
0.000000000000000000e+00 3.105273293437499888e+03 -6.056024731322331989e-02
5.000000000000000000e-01 3.105273293437499888e+03 -7.111812708077622225e-02
1.000000000000000000e+00 3.105273293437499888e+03 -4.288071840748633456e-02
1.500000000000000000e+00 3.105273293437499888e+03 -2.790383782884426137e-02
2.000000000000000000e+00 3.105273293437499888e+03 1.384943725985213203e-02
2.500000000000000000e+00 3.105273293437499888e+03 -2.027086986087952430e-02
3.000000000000000000e+00 3.105273293437499888e+03 -2.754598012948940994e-03
3.500000000000000000e+00 3.105273293437499888e+03 -3.333879744044263710e-02
4.000000000000000000e+00 3.105273293437499888e+03 7.366949520975039391e-03
4.500000000000000000e+00 3.105273293437499888e+03 1.820606739038637192e-02
5.000000000000000000e+00 3.105273293437499888e+03 -3.329173526872250544e-02
5.500000000000000000e+00 3.105273293437499888e+03 7.889221131587027813e-03
6.000000000000000000e+00 3.105273293437499888e+03 -2.552238607871770704e-02
6.500000000000000000e+00 3.105273293437499888e+03 1.830562638109280355e-04
7.000000000000000000e+00 3.105273293437499888e+03 1.921436902918109008e-02
7.500000000000000000e+00 3.105273293437499888e+03 -9.449930027794217063e-03
8.000000000000000000e+00 3.105273293437499888e+03 -2.090359202430880706e-02
8.500000000000000000e+00 3.105273293437499888e+03 3.742658718136843143e-02
9.000000000000000000e+00 3.105273293437499888e+03 -2.323018537473908393e-02
9.500000000000000000e+00 3.105273293437499888e+03 1.590155882548507362e-03
1.000000000000000000e+01 3.105273293437499888e+03 -6.791231275144601898e-02
1.050000000000000000e+01 3.105273293437499888e+03 -3.672368210951414830e-02
1.100000000000000000e+01 3.105273293437499888e+03 -7.260909064602022456e-02
1.150000000000000000e+01 3.105273293437499888e+03 -9.894139610065923185e-02
1.200000000000000000e+01 3.105273293437499888e+03 -9.601505910762486717e-02
1.250000000000000000e+01 3.105273293437499888e+03 -8.905084394550213944e-02
1.300000000000000000e+01 3.105273293437499888e+03 -8.929181115946652203e-02
1.350000000000000000e+01 3.105273293437499888e+03 -5.852904020831607018e-02
1.400000000000000000e+01 3.105273293437499888e+03 -5.163904097708858082e-02
1.450000000000000000e+01 3.105273293437499888e+03 -1.364721019745210144e-02
1.500000000000000000e+01 3.105273293437499888e+03 -1.009233929180606074e-02
1.550000000000000000e+01 3.105273293437499888e+03 -4.904234866838541422e-03
1.600000000000000000e+01 3.105273293437499888e+03 -2.434699427362182773e-03
1.650000000000000000e+01 3.105273293437499888e+03 -1.296970868829926777e-03
1.700000000000000000e+01 3.105273293437499888e+03 -1.551078098261785595e-04
1.750000000000000000e+01 3.105273293437499888e+03 -1.764502259213642237e-04
1.800000000000000000e+01 3.105273293437499888e+03 -2.642326562543213594e-05
1.850000000000000000e+01 3.105273293437499888e+03 1.429415231290030464e-05
1.900000000000000000e+01 3.105273293437499888e+03 -6.766502539467885596e-05
1.950000000000000000e+01 3.105273293437499888e+03 -1.312437711079624596e-05
0.000000000000000000e+00 3.106315681249999216e+03 -6.043403549496467048e-02
5.000000000000000000e-01 3.106315681249999216e+03 -6.992398626246822124e-02
1.000000000000000000e+00 3.106315681249999216e+03 -4.285100328017490273e-02
1.500000000000000000e+00 3.106315681249999216e+03 -2.630776354915695739e-02
2.000000000000000000e+00 3.106315681249999216e+03 1.086913685038490285e-02
2.500000000000000000e+00 3.106315681249999216e+03 -1.977660040034898148e-02
3.000000000000000000e+00 3.106315681249999216e+03 -4.031569233543031740e-03
3.500000000000000000e+00 3.106315681249999216e+03 -3.386031508379010874e-02
4.000000000000000000e+00 3.106315681249999216e+03 1.006575679805389416e-02
4.500000000000000000e+00 3.106315681249999216e+03 1.685748986427993909e-02
5.000000000000000000e+00 3.106315681249999216e+03 -3.303963425053529912e-02
5.500000000000000000e+00 3.106315681249999216e+03 1.006534110322635130e-02
6.000000000000000000e+00 3.106315681249999216e+03 -2.550794732525170708e-02
6.500000000000000000e+00 3.106315681249999216e+03 -4.489067028367614912e-03
7.000000000000000000e+00 3.106315681249999216e+03 2.190784074729882486e-02
7.500000000000000000e+00 3.106315681249999216e+03 -7.131544389460828248e-03
8.000000000000000000e+00 3.106315681249999216e+03 -2.131446774154012805e-02
8.500000000000000000e+00 3.106315681249999216e+03 3.803092750565715413e-02
9.000000000000000000e+00 3.106315681249999216e+03 -2.513699806350033761e-02
9.500000000000000000e+00 3.106315681249999216e+03 2.657114354303958918e-03
1.000000000000000000e+01 3.106315681249999216e+03 -6.643500097192078790e-02
1.050000000000000000e+01 3.106315681249999216e+03 -3.669571705247891280e-02
1.100000000000000000e+01 3.106315681249999216e+03 -7.286216027659371541e-02
1.150000000000000000e+01 3.106315681249999216e+03 -9.895648494561833097e-02
1.200000000000000000e+01 3.106315681249999216e+03 -9.595362134513950314e-02
1.250000000000000000e+01 3.106315681249999216e+03 -9.014930209481608614e-02
1.300000000000000000e+01 3.106315681249999216e+03 -8.930597711820206785e-02
1.350000000000000000e+01 3.106315681249999216e+03 -5.825528526014973896e-02
1.400000000000000000e+01 3.106315681249999216e+03 -5.192499625327214041e-02
1.450000000000000000e+01 3.106315681249999216e+03 -1.453451171509929397e-02
1.500000000000000000e+01 3.106315681249999216e+03 -9.628637259737100537e-03
1.550000000000000000e+01 3.106315681249999216e+03 -5.264572648041364843e-03
1.600000000000000000e+01 3.106315681249999216e+03 -2.286332141242816349e-03
1.650000000000000000e+01 3.106315681249999216e+03 -1.269617979867308614e-03
1.700000000000000000e+01 3.106315681249999216e+03 -1.359504705844119304e-04
1.750000000000000000e+01 3.106315681249999216e+03 -1.884834995928458029e-04
1.800000000000000000e+01 3.106315681249999216e+03 -2.720216157765881297e-05
1.850000000000000000e+01 3.106315681249999216e+03 1.937328039432142815e-05
1.900000000000000000e+01 3.106315681249999216e+03 -7.663059416753349609e-05
1.950000000000000000e+01 3.106315681249999216e+03 -6.767227728679994641e-06
0.000000000000000000e+00 3.107358069062500363e+03 -6.072599146610440507e-02
5.000000000000000000e-01 3.107358069062500363e+03 -6.879992585267094563e-02
1.000000000000000000e+00 3.107358069062500363e+03 -4.267848830720938347e-02
1.500000000000000000e+00 3.107358069062500363e+03 -2.437567069140839093e-02
2.000000000000000000e+00 3.107358069062500363e+03 7.864113160517200926e-03
2.500000000000000000e+00 3.107358069062500363e+03 -1.965738102660290892e-02
3.000000000000000000e+00 3.107358069062500363e+03 -5.062827972489009239e-03
3.500000000000000000e+00 3.107358069062500363e+03 -3.433173646323529893e-02
4.000000000000000000e+00 3.107358069062500363e+03 1.228886262296224018e-02
4.500000000000000000e+00 3.107358069062500363e+03 1.570606704339210305e-02
5.000000000000000000e+00 3.107358069062500363e+03 -3.253339453794799191e-02
5.500000000000000000e+00 3.107358069062500363e+03 1.251796133917970621e-02
6.000000000000000000e+00 3.107358069062500363e+03 -2.566808591516534996e-02
6.500000000000000000e+00 3.107358069062500363e+03 -9.258916188905879502e-03
7.000000000000000000e+00 3.107358069062500363e+03 2.435020458287319792e-02
7.500000000000000000e+00 3.107358069062500363e+03 -5.124415559694632874e-03
8.000000000000000000e+00 3.107358069062500363e+03 -2.147824193437016319e-02
8.500000000000000000e+00 3.107358069062500363e+03 3.814340633043761947e-02
9.000000000000000000e+00 3.107358069062500363e+03 -2.689235269008019569e-02
9.500000000000000000e+00 3.107358069062500363e+03 3.371283727425542637e-03
1.000000000000000000e+01 3.107358069062500363e+03 -6.431149115913224745e-02
1.050000000000000000e+01 3.107358069062500363e+03 -3.665332561984759041e-02
1.100000000000000000e+01 3.107358069062500363e+03 -7.276321040716453303e-02
1.150000000000000000e+01 3.107358069062500363e+03 -9.885340623030626495e-02
1.200000000000000000e+01 3.107358069062500363e+03 -9.619436834495287414e-02
1.250000000000000000e+01 3.107358069062500363e+03 -9.144348465750756771e-02
1.300000000000000000e+01 3.107358069062500363e+03 -8.926494943805296511e-02
1.350000000000000000e+01 3.107358069062500363e+03 -5.789479953231842224e-02
1.400000000000000000e+01 3.107358069062500363e+03 -5.208115617370711464e-02
1.450000000000000000e+01 3.107358069062500363e+03 -1.538716749094547198e-02
1.500000000000000000e+01 3.107358069062500363e+03 -9.223015639887879868e-03
1.550000000000000000e+01 3.107358069062500363e+03 -5.596829705846557632e-03
1.600000000000000000e+01 3.107358069062500363e+03 -2.172781169293122854e-03
1.650000000000000000e+01 3.107358069062500363e+03 -1.231834397407359635e-03
1.700000000000000000e+01 3.107358069062500363e+03 -1.145849788886272198e-04
1.750000000000000000e+01 3.107358069062500363e+03 -1.973816530796612320e-04
1.800000000000000000e+01 3.107358069062500363e+03 -2.778695592643183401e-05
1.850000000000000000e+01 3.107358069062500363e+03 2.416614312435660331e-05
1.900000000000000000e+01 3.107358069062500363e+03 -8.494448087816594637e-05
1.950000000000000000e+01 3.107358069062500363e+03 -5.515289258571593659e-07
0.000000000000000000e+00 3.108400456875000145e+03 -6.146299366660334246e-02
5.000000000000000000e-01 3.108400456875000145e+03 -6.773142961269788820e-02
1.000000000000000000e+00 3.108400456875000145e+03 -4.234624242400183980e-02
1.500000000000000000e+00 3.108400456875000145e+03 -2.218415209376191355e-02
2.000000000000000000e+00 3.108400456875000145e+03 4.889624040644915785e-03
2.500000000000000000e+00 3.108400456875000145e+03 -1.997240618702251364e-02
3.000000000000000000e+00 3.108400456875000145e+03 -5.727286266274491874e-03
3.500000000000000000e+00 3.108400456875000145e+03 -3.469821531164708067e-02
4.000000000000000000e+00 3.108400456875000145e+03 1.390720627221844925e-02
4.500000000000000000e+00 3.108400456875000145e+03 1.482123666362816262e-02
5.000000000000000000e+00 3.108400456875000145e+03 -3.188696506926171070e-02
5.500000000000000000e+00 3.108400456875000145e+03 1.515574204825509246e-02
6.000000000000000000e+00 3.108400456875000145e+03 -2.598992476619723171e-02
6.500000000000000000e+00 3.108400456875000145e+03 -1.396969079630147950e-02
7.000000000000000000e+00 3.108400456875000145e+03 2.649205033133863671e-02
7.500000000000000000e+00 3.108400456875000145e+03 -3.482825114858065056e-03
8.000000000000000000e+00 3.108400456875000145e+03 -2.133687026885481772e-02
8.500000000000000000e+00 3.108400456875000145e+03 3.773669458246680514e-02
9.000000000000000000e+00 3.108400456875000145e+03 -2.843909980897101758e-02
9.500000000000000000e+00 3.108400456875000145e+03 3.657690240821750462e-03
1.000000000000000000e+01 3.108400456875000145e+03 -6.154808313795461644e-02
1.050000000000000000e+01 3.108400456875000145e+03 -3.654194340192829654e-02
1.100000000000000000e+01 3.108400456875000145e+03 -7.244337148501792112e-02
1.150000000000000000e+01 3.108400456875000145e+03 -9.868732664568513613e-02
1.200000000000000000e+01 3.108400456875000145e+03 -9.665968557147283646e-02
1.250000000000000000e+01 3.108400456875000145e+03 -9.289933245630901948e-02
1.300000000000000000e+01 3.108400456875000145e+03 -8.918185263839271959e-02
1.350000000000000000e+01 3.108400456875000145e+03 -5.744546207016513334e-02
1.400000000000000000e+01 3.108400456875000145e+03 -5.212092366142469929e-02
1.450000000000000000e+01 3.108400456875000145e+03 -1.618340751097726779e-02
1.500000000000000000e+01 3.108400456875000145e+03 -8.876448673395626043e-03
1.550000000000000000e+01 3.108400456875000145e+03 -5.901664124286624437e-03
1.600000000000000000e+01 3.108400456875000145e+03 -2.091297097949311630e-03
1.650000000000000000e+01 3.108400456875000145e+03 -1.188556471428458671e-03
1.700000000000000000e+01 3.108400456875000145e+03 -9.052452306636763347e-05
1.750000000000000000e+01 3.108400456875000145e+03 -2.032406806059474269e-04
1.800000000000000000e+01 3.108400456875000145e+03 -2.801386337999689152e-05
1.850000000000000000e+01 3.108400456875000145e+03 2.877865201745399289e-05
1.900000000000000000e+01 3.108400456875000145e+03 -9.239707674325177130e-05
1.950000000000000000e+01 3.108400456875000145e+03 5.439204813594396837e-06
0.000000000000000000e+00 3.109442844687499473e+03 -6.256857521823831758e-02
5.000000000000000000e-01 3.109442844687499473e+03 -6.672313449292953391e-02
1.000000000000000000e+00 3.109442844687499473e+03 -4.189895252230374512e-02
1.500000000000000000e+00 3.109442844687499473e+03 -1.981468992677177035e-02
2.000000000000000000e+00 3.109442844687499473e+03 1.963363608866568362e-03
2.500000000000000000e+00 3.109442844687499473e+03 -2.069133315013733931e-02
3.000000000000000000e+00 3.109442844687499473e+03 -5.986824798272409945e-03
3.500000000000000000e+00 3.109442844687499473e+03 -3.488173693342012938e-02
4.000000000000000000e+00 3.109442844687499473e+03 1.481119934206434272e-02
4.500000000000000000e+00 3.109442844687499473e+03 1.419463318314678757e-02
5.000000000000000000e+00 3.109442844687499473e+03 -3.113474658043226262e-02
5.500000000000000000e+00 3.109442844687499473e+03 1.787528156079923325e-02
6.000000000000000000e+00 3.109442844687499473e+03 -2.644110495961651472e-02
6.500000000000000000e+00 3.109442844687499473e+03 -1.848204959285171950e-02
7.000000000000000000e+00 3.109442844687499473e+03 2.828055741673139376e-02
7.500000000000000000e+00 3.109442844687499473e+03 -2.259306727914775752e-03
8.000000000000000000e+00 3.109442844687499473e+03 -2.088304596650593023e-02
8.500000000000000000e+00 3.109442844687499473e+03 3.681927349188721804e-02
9.000000000000000000e+00 3.109442844687499473e+03 -2.971518055435912187e-02
9.500000000000000000e+00 3.109442844687499473e+03 3.511583765200543533e-03
1.000000000000000000e+01 3.109442844687499473e+03 -5.822434947769504487e-02
1.050000000000000000e+01 3.109442844687499473e+03 -3.635093506537985519e-02
1.100000000000000000e+01 3.109442844687499473e+03 -7.203362296084751815e-02
1.150000000000000000e+01 3.109442844687499473e+03 -9.843975787174651104e-02
1.200000000000000000e+01 3.109442844687499473e+03 -9.736013157239628568e-02
1.250000000000000000e+01 3.109442844687499473e+03 -9.449527392759257682e-02
1.300000000000000000e+01 3.109442844687499473e+03 -8.905226862201884308e-02
1.350000000000000000e+01 3.109442844687499473e+03 -5.690069297623585182e-02
1.400000000000000000e+01 3.109442844687499473e+03 -5.207323070273536109e-02
1.450000000000000000e+01 3.109442844687499473e+03 -1.690116949733978802e-02
1.500000000000000000e+01 3.109442844687499473e+03 -8.595992267852094887e-03
1.550000000000000000e+01 3.109442844687499473e+03 -6.174996374601033657e-03
1.600000000000000000e+01 3.109442844687499473e+03 -2.039794318600425278e-03
1.650000000000000000e+01 3.109442844687499473e+03 -1.141329363412343792e-03
1.700000000000000000e+01 3.109442844687499473e+03 -6.410658066069006183e-05
1.750000000000000000e+01 3.109442844687499473e+03 -2.065790129457354145e-04
1.800000000000000000e+01 3.109442844687499473e+03 -2.749971557464957206e-05
1.850000000000000000e+01 3.109442844687499473e+03 3.329768134385847244e-05
1.900000000000000000e+01 3.109442844687499473e+03 -9.873240061866069808e-05
1.950000000000000000e+01 3.109442844687499473e+03 1.086752612725369668e-05
0.000000000000000000e+00 3.110485232499999711e+03 -6.391483919229951072e-02
5.000000000000000000e-01 3.110485232499999711e+03 -6.582688772679458344e-02
1.000000000000000000e+00 3.110485232499999711e+03 -4.137296850764853734e-02
1.500000000000000000e+00 3.110485232499999711e+03 -1.740808646605621068e-02
2.000000000000000000e+00 3.110485232499999711e+03 -8.470472446957790164e-04
2.500000000000000000e+00 3.110485232499999711e+03 -2.180848954672329199e-02
3.000000000000000000e+00 3.110485232499999711e+03 -5.855151162501385023e-03
3.500000000000000000e+00 3.110485232499999711e+03 -3.482775067667097380e-02
4.000000000000000000e+00 3.110485232499999711e+03 1.504809310954262173e-02
4.500000000000000000e+00 3.110485232499999711e+03 1.382686434562052126e-02
5.000000000000000000e+00 3.110485232499999711e+03 -3.033517646362431097e-02
5.500000000000000000e+00 3.110485232499999711e+03 2.063708639135155773e-02
6.000000000000000000e+00 3.110485232499999711e+03 -2.707260432253577251e-02
6.500000000000000000e+00 3.110485232499999711e+03 -2.262121648206371835e-02
7.000000000000000000e+00 3.110485232499999711e+03 2.964987017342956763e-02
7.500000000000000000e+00 3.110485232499999711e+03 -1.498540857589956326e-03
8.000000000000000000e+00 3.110485232499999711e+03 -2.015852721656295407e-02
8.500000000000000000e+00 3.110485232499999711e+03 3.536819621769650424e-02
9.000000000000000000e+00 3.110485232499999711e+03 -3.062506091940463138e-02
9.500000000000000000e+00 3.110485232499999711e+03 2.984137306718009051e-03
1.000000000000000000e+01 3.110485232499999711e+03 -5.451945675956270526e-02
1.050000000000000000e+01 3.110485232499999711e+03 -3.609006547513188279e-02
1.100000000000000000e+01 3.110485232499999711e+03 -7.158636918968443175e-02
1.150000000000000000e+01 3.110485232499999711e+03 -9.814535462199920623e-02
1.200000000000000000e+01 3.110485232499999711e+03 -9.826563542946772922e-02
1.250000000000000000e+01 3.110485232499999711e+03 -9.620673759807825409e-02
1.300000000000000000e+01 3.110485232499999711e+03 -8.888814202503668438e-02
1.350000000000000000e+01 3.110485232499999711e+03 -5.628394126557131200e-02
1.400000000000000000e+01 3.110485232499999711e+03 -5.194454190144635192e-02
1.450000000000000000e+01 3.110485232499999711e+03 -1.752210511503179621e-02
1.500000000000000000e+01 3.110485232499999711e+03 -8.391795089003587990e-03
1.550000000000000000e+01 3.110485232499999711e+03 -6.401484287573136131e-03
1.600000000000000000e+01 3.110485232499999711e+03 -2.021059496097091322e-03
1.650000000000000000e+01 3.110485232499999711e+03 -1.089219519273912275e-03
1.700000000000000000e+01 3.110485232499999711e+03 -3.525947498546488928e-05
1.750000000000000000e+01 3.110485232499999711e+03 -2.079595080394783984e-04
1.800000000000000000e+01 3.110485232499999711e+03 -2.577250498837126559e-05
1.850000000000000000e+01 3.110485232499999711e+03 3.804473142683710362e-05
1.900000000000000000e+01 3.110485232499999711e+03 -1.041940519747118054e-04
1.950000000000000000e+01 3.110485232499999711e+03 1.552735523061615146e-05
0.000000000000000000e+00 3.111527620312499039e+03 -6.532088623585158293e-02
5.000000000000000000e-01 3.111527620312499039e+03 -6.521179932480446195e-02
1.000000000000000000e+00 3.111527620312499039e+03 -4.073998791494260613e-02
1.500000000000000000e+00 3.111527620312499039e+03 -1.508361323387759009e-02
2.000000000000000000e+00 3.111527620312499039e+03 -3.469508992188449943e-03
2.500000000000000000e+00 3.111527620312499039e+03 -2.333021861773568184e-02
3.000000000000000000e+00 3.111527620312499039e+03 -5.354508956462157750e-03
3.500000000000000000e+00 3.111527620312499039e+03 -3.449793929809712861e-02
4.000000000000000000e+00 3.111527620312499039e+03 1.469637532856350216e-02
4.500000000000000000e+00 3.111527620312499039e+03 1.373836000648255562e-02
5.000000000000000000e+00 3.111527620312499039e+03 -2.952314335510027726e-02
5.500000000000000000e+00 3.111527620312499039e+03 2.339402891726133013e-02
6.000000000000000000e+00 3.111527620312499039e+03 -2.792846449453245672e-02
6.500000000000000000e+00 3.111527620312499039e+03 -2.617538876046212118e-02
7.000000000000000000e+00 3.111527620312499039e+03 3.056923470451383337e-02
7.500000000000000000e+00 3.111527620312499039e+03 -1.232946847021274038e-03
8.000000000000000000e+00 3.111527620312499039e+03 -1.922601116637841223e-02
8.500000000000000000e+00 3.111527620312499039e+03 3.345360342839992507e-02
9.000000000000000000e+00 3.111527620312499039e+03 -3.111475903523834921e-02
9.500000000000000000e+00 3.111527620312499039e+03 2.200860112512847359e-03
1.000000000000000000e+01 3.111527620312499039e+03 -5.057658576641128195e-02
1.050000000000000000e+01 3.111527620312499039e+03 -3.582387513035475979e-02
1.100000000000000000e+01 3.111527620312499039e+03 -7.111108137825428166e-02
1.150000000000000000e+01 3.111527620312499039e+03 -9.786985481089967298e-02
1.200000000000000000e+01 3.111527620312499039e+03 -9.932645118574519316e-02
1.250000000000000000e+01 3.111527620312499039e+03 -9.795635286402919195e-02
1.300000000000000000e+01 3.111527620312499039e+03 -8.871117293734720466e-02
1.350000000000000000e+01 3.111527620312499039e+03 -5.562596990805757785e-02
1.400000000000000000e+01 3.111527620312499039e+03 -5.173138851210384859e-02
1.450000000000000000e+01 3.111527620312499039e+03 -1.802998458060698847e-02
1.500000000000000000e+01 3.111527620312499039e+03 -8.281721690104286784e-03
1.550000000000000000e+01 3.111527620312499039e+03 -6.573609166257161907e-03
1.600000000000000000e+01 3.111527620312499039e+03 -2.031354271265909013e-03
1.650000000000000000e+01 3.111527620312499039e+03 -1.035270443554712518e-03
1.700000000000000000e+01 3.111527620312499039e+03 -3.309819113001666365e-06
1.750000000000000000e+01 3.111527620312499039e+03 -2.078805695303692310e-04
1.800000000000000000e+01 3.111527620312499039e+03 -2.260353607453505364e-05
1.850000000000000000e+01 3.111527620312499039e+03 4.284718608614918034e-05
1.900000000000000000e+01 3.111527620312499039e+03 -1.089371848579467168e-04
1.950000000000000000e+01 3.111527620312499039e+03 1.950462053944232194e-05
0.000000000000000000e+00 3.112570008124999731e+03 -6.664549037708639156e-02
5.000000000000000000e-01 3.112570008124999731e+03 -6.500657811701976430e-02
1.000000000000000000e+00 3.112570008124999731e+03 -3.996193995059481308e-02
1.500000000000000000e+00 3.112570008124999731e+03 -1.292503273513803327e-02
2.000000000000000000e+00 3.112570008124999731e+03 -5.921233253105085206e-03
2.500000000000000000e+00 3.112570008124999731e+03 -2.520007959808022793e-02
3.000000000000000000e+00 3.112570008124999731e+03 -4.562803433176329700e-03
3.500000000000000000e+00 3.112570008124999731e+03 -3.384291146873881495e-02
4.000000000000000000e+00 3.112570008124999731e+03 1.380246588655356828e-02
4.500000000000000000e+00 3.112570008124999731e+03 1.392980283842297669e-02
5.000000000000000000e+00 3.112570008124999731e+03 -2.866274392240500055e-02
5.500000000000000000e+00 3.112570008124999731e+03 2.605442303798719342e-02
6.000000000000000000e+00 3.112570008124999731e+03 -2.901645584945123854e-02
6.500000000000000000e+00 3.112570008124999731e+03 -2.903562456434631220e-02
7.000000000000000000e+00 3.112570008124999731e+03 3.111267111930643772e-02
7.500000000000000000e+00 3.112570008124999731e+03 -1.511264207611426758e-03
8.000000000000000000e+00 3.112570008124999731e+03 -1.812872008179297612e-02
8.500000000000000000e+00 3.112570008124999731e+03 3.120752158318617145e-02
9.000000000000000000e+00 3.112570008124999731e+03 -3.122407073743528952e-02
9.500000000000000000e+00 3.112570008124999731e+03 1.258146169915058503e-03
1.000000000000000000e+01 3.112570008124999731e+03 -4.650445700229368512e-02
1.050000000000000000e+01 3.112570008124999731e+03 -3.565574359039457714e-02
1.100000000000000000e+01 3.112570008124999731e+03 -7.056969154861197913e-02
1.150000000000000000e+01 3.112570008124999731e+03 -9.764739992517879053e-02
1.200000000000000000e+01 3.112570008124999731e+03 -1.005418368656751105e-01
1.250000000000000000e+01 3.112570008124999731e+03 -9.967111036421918979e-02
1.300000000000000000e+01 3.112570008124999731e+03 -8.850385492956816536e-02
1.350000000000000000e+01 3.112570008124999731e+03 -5.498270177687163141e-02
1.400000000000000000e+01 3.112570008124999731e+03 -5.146052407059185235e-02
1.450000000000000000e+01 3.112570008124999731e+03 -1.843620758459920198e-02
1.500000000000000000e+01 3.112570008124999731e+03 -8.262515137939376725e-03
1.550000000000000000e+01 3.112570008124999731e+03 -6.698048622206898700e-03
1.600000000000000000e+01 3.112570008124999731e+03 -2.066763010390636809e-03
1.650000000000000000e+01 3.112570008124999731e+03 -9.841895501371234704e-04
1.700000000000000000e+01 3.112570008124999731e+03 3.151440348650186312e-05
1.750000000000000000e+01 3.112570008124999731e+03 -2.064307988539279006e-04
1.800000000000000000e+01 3.112570008124999731e+03 -1.809640102126076531e-05
1.850000000000000000e+01 3.112570008124999731e+03 4.743667399213062505e-05
1.900000000000000000e+01 3.112570008124999731e+03 -1.127510579755374213e-04
1.950000000000000000e+01 3.112570008124999731e+03 2.279725647212532181e-05
0.000000000000000000e+00 3.113612395937499969e+03 -6.783765969120755801e-02
5.000000000000000000e-01 3.113612395937499969e+03 -6.519732079341321318e-02
1.000000000000000000e+00 3.113612395937499969e+03 -3.907935493562804397e-02
1.500000000000000000e+00 3.113612395937499969e+03 -1.100424445715419801e-02
2.000000000000000000e+00 3.113612395937499969e+03 -8.228646595714626116e-03
2.500000000000000000e+00 3.113612395937499969e+03 -2.734668582224342517e-02
3.000000000000000000e+00 3.113612395937499969e+03 -3.575940631534216523e-03
3.500000000000000000e+00 3.113612395937499969e+03 -3.285794028727255511e-02
4.000000000000000000e+00 3.113612395937499969e+03 1.246409468014110684e-02
4.500000000000000000e+00 3.113612395937499969e+03 1.439878326859440547e-02
5.000000000000000000e+00 3.113612395937499969e+03 -2.779831770774922675e-02
5.500000000000000000e+00 3.113612395937499969e+03 2.854229522539942707e-02
6.000000000000000000e+00 3.113612395937499969e+03 -3.025956106715281882e-02
6.500000000000000000e+00 3.113612395937499969e+03 -3.124385070266435388e-02
7.000000000000000000e+00 3.113612395937499969e+03 3.137547534242760006e-02
7.500000000000000000e+00 3.113612395937499969e+03 -2.358923415454898531e-03
8.000000000000000000e+00 3.113612395937499969e+03 -1.688890094474853124e-02
8.500000000000000000e+00 3.113612395937499969e+03 2.866104236035289798e-02
9.000000000000000000e+00 3.113612395937499969e+03 -3.096672351284907726e-02
9.500000000000000000e+00 3.113612395937499969e+03 2.120643795110418767e-04
1.000000000000000000e+01 3.113612395937499969e+03 -4.247946659523317570e-02
1.050000000000000000e+01 3.113612395937499969e+03 -3.561435639901831818e-02
1.100000000000000000e+01 3.113612395937499969e+03 -6.994476666929445863e-02
1.150000000000000000e+01 3.113612395937499969e+03 -9.753566437890026641e-02
1.200000000000000000e+01 3.113612395937499969e+03 -1.018748061306121722e-01
1.250000000000000000e+01 3.113612395937499969e+03 -1.013088001621248319e-01
1.300000000000000000e+01 3.113612395937499969e+03 -8.825784517211261726e-02
1.350000000000000000e+01 3.113612395937499969e+03 -5.439683468763761159e-02
1.400000000000000000e+01 3.113612395937499969e+03 -5.115103327061309296e-02
1.450000000000000000e+01 3.113612395937499969e+03 -1.876076111330350280e-02
1.500000000000000000e+01 3.113612395937499969e+03 -8.310544375989463092e-03
1.550000000000000000e+01 3.113612395937499969e+03 -6.777663554177007846e-03
1.600000000000000000e+01 3.113612395937499969e+03 -2.128003997990109229e-03
1.650000000000000000e+01 3.113612395937499969e+03 -9.387699059807279355e-04
1.700000000000000000e+01 3.113612395937499969e+03 6.798571090272314361e-05
1.750000000000000000e+01 3.113612395937499969e+03 -2.036937682008608771e-04
1.800000000000000000e+01 3.113612395937499969e+03 -1.238733770249633816e-05
1.850000000000000000e+01 3.113612395937499969e+03 5.197441827285043142e-05
1.900000000000000000e+01 3.113612395937499969e+03 -1.156043240454616061e-04
1.950000000000000000e+01 3.113612395937499969e+03 2.558983489162545402e-05
0.000000000000000000e+00 3.114654783749999751e+03 -6.892668770469673190e-02
5.000000000000000000e-01 3.114654783749999751e+03 -6.573891755531020842e-02
1.000000000000000000e+00 3.114654783749999751e+03 -3.811286631785758966e-02
1.500000000000000000e+00 3.114654783749999751e+03 -9.376777111662893543e-03
2.000000000000000000e+00 3.114654783749999751e+03 -1.034410347459162501e-02
2.500000000000000000e+00 3.114654783749999751e+03 -2.979183251767473714e-02
3.000000000000000000e+00 3.114654783749999751e+03 -2.372185196215896574e-03
3.500000000000000000e+00 3.114654783749999751e+03 -3.163144036197826359e-02
4.000000000000000000e+00 3.114654783749999751e+03 1.077886812836360148e-02
4.500000000000000000e+00 3.114654783749999751e+03 1.506179307577113630e-02
5.000000000000000000e+00 3.114654783749999751e+03 -2.704298583827118019e-02
5.500000000000000000e+00 3.114654783749999751e+03 3.079205780235601611e-02
6.000000000000000000e+00 3.114654783749999751e+03 -3.154288543769064035e-02
6.500000000000000000e+00 3.114654783749999751e+03 -3.287421370656703340e-02
7.000000000000000000e+00 3.114654783749999751e+03 3.142217314666784223e-02
7.500000000000000000e+00 3.114654783749999751e+03 -3.715108347012153339e-03
8.000000000000000000e+00 3.114654783749999751e+03 -1.554929660803651414e-02
8.500000000000000000e+00 3.114654783749999751e+03 2.584915796160240295e-02
9.000000000000000000e+00 3.114654783749999751e+03 -3.033165341338355664e-02
9.500000000000000000e+00 3.114654783749999751e+03 -8.357060989123149411e-04
1.000000000000000000e+01 3.114654783749999751e+03 -3.866968558210691354e-02
1.050000000000000000e+01 3.114654783749999751e+03 -3.574380399841804029e-02
1.100000000000000000e+01 3.114654783749999751e+03 -6.924309653867535830e-02
1.150000000000000000e+01 3.114654783749999751e+03 -9.757384686909265081e-02
1.200000000000000000e+01 3.114654783749999751e+03 -1.032709660918945255e-01
1.250000000000000000e+01 3.114654783749999751e+03 -1.028126832199548479e-01
1.300000000000000000e+01 3.114654783749999751e+03 -8.798253035840127023e-02
1.350000000000000000e+01 3.114654783749999751e+03 -5.392383309832315258e-02
1.400000000000000000e+01 3.114654783749999751e+03 -5.080472692571608856e-02
1.450000000000000000e+01 3.114654783749999751e+03 -1.900060240403006126e-02
1.500000000000000000e+01 3.114654783749999751e+03 -8.416833823093401029e-03
1.550000000000000000e+01 3.114654783749999751e+03 -6.813633692650566606e-03
1.600000000000000000e+01 3.114654783749999751e+03 -2.213009369860565942e-03
1.650000000000000000e+01 3.114654783749999751e+03 -9.016925388710990549e-04
1.700000000000000000e+01 3.114654783749999751e+03 1.060138331293823395e-04
1.750000000000000000e+01 3.114654783749999751e+03 -2.007350096765940885e-04
1.800000000000000000e+01 3.114654783749999751e+03 -5.292977754078315354e-06
1.850000000000000000e+01 3.114654783749999751e+03 5.633582521932486883e-05
1.900000000000000000e+01 3.114654783749999751e+03 -1.174513043675004797e-04
1.950000000000000000e+01 3.114654783749999751e+03 2.817531073634278854e-05
0.000000000000000000e+00 3.115697171562499534e+03 -6.995286813624515543e-02
5.000000000000000000e-01 3.115697171562499534e+03 -6.658250232508367006e-02
1.000000000000000000e+00 3.115697171562499534e+03 -3.706130040671685305e-02
1.500000000000000000e+00 3.115697171562499534e+03 -8.077589382016364325e-03
2.000000000000000000e+00 3.115697171562499534e+03 -1.226306206219840954e-02
2.500000000000000000e+00 3.115697171562499534e+03 -3.245560262998176126e-02
3.000000000000000000e+00 3.115697171562499534e+03 -9.424372387347162029e-04
3.500000000000000000e+00 3.115697171562499534e+03 -3.025117675498418396e-02
4.000000000000000000e+00 3.115697171562499534e+03 8.783841010518949124e-03
4.500000000000000000e+00 3.115697171562499534e+03 1.582027023871534002e-02
5.000000000000000000e+00 3.115697171562499534e+03 -2.648908076693363978e-02
5.500000000000000000e+00 3.115697171562499534e+03 3.269621342593784230e-02
6.000000000000000000e+00 3.115697171562499534e+03 -3.275958026155061792e-02
6.500000000000000000e+00 3.115697171562499534e+03 -3.398449916909096480e-02
7.000000000000000000e+00 3.115697171562499534e+03 3.131306893567325361e-02
7.500000000000000000e+00 3.115697171562499534e+03 -5.479379364166867168e-03
8.000000000000000000e+00 3.115697171562499534e+03 -1.413003880204564792e-02
8.500000000000000000e+00 3.115697171562499534e+03 2.289440225839050463e-02
9.000000000000000000e+00 3.115697171562499534e+03 -2.936247465947822502e-02
9.500000000000000000e+00 3.115697171562499534e+03 -1.797150710441744242e-03
1.000000000000000000e+01 3.115697171562499534e+03 -3.516124757586814448e-02
1.050000000000000000e+01 3.115697171562499534e+03 -3.616065221890853165e-02
1.100000000000000000e+01 3.115697171562499534e+03 -6.845031924912621524e-02
1.150000000000000000e+01 3.115697171562499534e+03 -9.775182627006491487e-02
1.200000000000000000e+01 3.115697171562499534e+03 -1.047432914759784256e-01
1.250000000000000000e+01 3.115697171562499534e+03 -1.041051846358316268e-01
1.300000000000000000e+01 3.115697171562499534e+03 -8.768876311847241534e-02
1.350000000000000000e+01 3.115697171562499534e+03 -5.364072291250485125e-02
1.400000000000000000e+01 3.115697171562499534e+03 -5.041514833405477680e-02
1.450000000000000000e+01 3.115697171562499534e+03 -1.914714364504843669e-02
1.500000000000000000e+01 3.115697171562499534e+03 -8.586378091026537415e-03
1.550000000000000000e+01 3.115697171562499534e+03 -6.801729750771447029e-03
1.600000000000000000e+01 3.115697171562499534e+03 -2.313751921554011663e-03
1.650000000000000000e+01 3.115697171562499534e+03 -8.749025887906039392e-04
1.700000000000000000e+01 3.115697171562499534e+03 1.454407805615784974e-04
1.750000000000000000e+01 3.115697171562499534e+03 -1.985789935697840184e-04
1.800000000000000000e+01 3.115697171562499534e+03 2.864935130006331194e-06
1.850000000000000000e+01 3.115697171562499534e+03 6.061055427442848295e-05
1.900000000000000000e+01 3.115697171562499534e+03 -1.182042189096079110e-04
1.950000000000000000e+01 3.115697171562499534e+03 3.056990059443659592e-05
0.000000000000000000e+00 3.116739559374999772e+03 -7.094805105696906644e-02
5.000000000000000000e-01 3.116739559374999772e+03 -6.761454596406112072e-02
1.000000000000000000e+00 3.116739559374999772e+03 -3.597936084333682588e-02
1.500000000000000000e+00 3.116739559374999772e+03 -7.096605855042501833e-03
2.000000000000000000e+00 3.116739559374999772e+03 -1.406876554885716328e-02
2.500000000000000000e+00 3.116739559374999772e+03 -3.516676364649364700e-02
3.000000000000000000e+00 3.116739559374999772e+03 6.118315916715218530e-04
3.500000000000000000e+00 3.116739559374999772e+03 -2.870990862979286989e-02
4.000000000000000000e+00 3.116739559374999772e+03 6.505642995707612564e-03
4.500000000000000000e+00 3.116739559374999772e+03 1.663298048489147279e-02
5.000000000000000000e+00 3.116739559374999772e+03 -2.621962658447513778e-02
5.500000000000000000e+00 3.116739559374999772e+03 3.415569615587982916e-02
6.000000000000000000e+00 3.116739559374999772e+03 -3.373893583196512641e-02
6.500000000000000000e+00 3.116739559374999772e+03 -3.463884075411246405e-02
7.000000000000000000e+00 3.116739559374999772e+03 3.103414283476407451e-02
7.500000000000000000e+00 3.116739559374999772e+03 -7.528465300273885427e-03
8.000000000000000000e+00 3.116739559374999772e+03 -1.269956643120741940e-02
8.500000000000000000e+00 3.116739559374999772e+03 1.993559722439922424e-02
9.000000000000000000e+00 3.116739559374999772e+03 -2.813265771180202199e-02
9.500000000000000000e+00 3.116739559374999772e+03 -2.578722957391127186e-03
1.000000000000000000e+01 3.116739559374999772e+03 -3.205558065428568831e-02
1.050000000000000000e+01 3.116739559374999772e+03 -3.693222864378790937e-02
1.100000000000000000e+01 3.116739559374999772e+03 -6.757010867890607397e-02
1.150000000000000000e+01 3.116739559374999772e+03 -9.805874745052566011e-02
1.200000000000000000e+01 3.116739559374999772e+03 -1.062959170671768094e-01
1.250000000000000000e+01 3.116739559374999772e+03 -1.051110857699793510e-01
1.300000000000000000e+01 3.116739559374999772e+03 -8.740363515081295276e-02
1.350000000000000000e+01 3.116739559374999772e+03 -5.357159177345349049e-02
1.400000000000000000e+01 3.116739559374999772e+03 -4.999856930125869126e-02
1.450000000000000000e+01 3.116739559374999772e+03 -1.920553904017150218e-02
1.500000000000000000e+01 3.116739559374999772e+03 -8.816789076108149520e-03
1.550000000000000000e+01 3.116739559374999772e+03 -6.735975121372974120e-03
1.600000000000000000e+01 3.116739559374999772e+03 -2.422302822232466016e-03
1.650000000000000000e+01 3.116739559374999772e+03 -8.571107858031430530e-04
1.700000000000000000e+01 3.116739559374999772e+03 1.839409376958922376e-04
1.750000000000000000e+01 3.116739559374999772e+03 -1.980844859657785871e-04
1.800000000000000000e+01 3.116739559374999772e+03 1.198623484660629019e-05
1.850000000000000000e+01 3.116739559374999772e+03 6.470453863618498037e-05
1.900000000000000000e+01 3.116739559374999772e+03 -1.176968732933168310e-04
1.950000000000000000e+01 3.116739559374999772e+03 3.274370455759712087e-05
0.000000000000000000e+00 3.117781947187499554e+03 -7.195785519925830542e-02
5.000000000000000000e-01 3.117781947187499554e+03 -6.881996005504233127e-02
1.000000000000000000e+00 3.117781947187499554e+03 -3.491606147929463694e-02
1.500000000000000000e+00 3.117781947187499554e+03 -6.354832633554340429e-03
2.000000000000000000e+00 3.117781947187499554e+03 -1.582808616550550676e-02
2.500000000000000000e+00 3.117781947187499554e+03 -3.773764114922093654e-02
3.000000000000000000e+00 3.117781947187499554e+03 2.114713648137359157e-03
3.500000000000000000e+00 3.117781947187499554e+03 -2.690130610424183374e-02
4.000000000000000000e+00 3.117781947187499554e+03 3.963991731092943172e-03
4.500000000000000000e+00 3.117781947187499554e+03 1.749493557850196127e-02
5.000000000000000000e+00 3.117781947187499554e+03 -2.634527590906154959e-02
5.500000000000000000e+00 3.117781947187499554e+03 3.516072346933484666e-02
6.000000000000000000e+00 3.117781947187499554e+03 -3.437487197489570018e-02
6.500000000000000000e+00 3.117781947187499554e+03 -3.483931321423241328e-02
7.000000000000000000e+00 3.117781947187499554e+03 3.047422841384691411e-02
7.500000000000000000e+00 3.117781947187499554e+03 -9.725422248906595915e-03
8.000000000000000000e+00 3.117781947187499554e+03 -1.134760177774233464e-02
8.500000000000000000e+00 3.117781947187499554e+03 1.706185712285941680e-02
9.000000000000000000e+00 3.117781947187499554e+03 -2.669846132677797246e-02
9.500000000000000000e+00 3.117781947187499554e+03 -3.146627676650780043e-03
1.000000000000000000e+01 3.117781947187499554e+03 -2.940220475059165256e-02
1.050000000000000000e+01 3.117781947187499554e+03 -3.806046876396696615e-02
1.100000000000000000e+01 3.117781947187499554e+03 -6.664251624744813030e-02
1.150000000000000000e+01 3.117781947187499554e+03 -9.853339974783471844e-02
1.200000000000000000e+01 3.117781947187499554e+03 -1.078406092384281978e-01
1.250000000000000000e+01 3.117781947187499554e+03 -1.058019909162565136e-01
1.300000000000000000e+01 3.117781947187499554e+03 -8.715372087074421681e-02
1.350000000000000000e+01 3.117781947187499554e+03 -5.370506276565287923e-02
1.400000000000000000e+01 3.117781947187499554e+03 -4.957797007802106776e-02
1.450000000000000000e+01 3.117781947187499554e+03 -1.918579888821160193e-02
1.500000000000000000e+01 3.117781947187499554e+03 -9.103259202482784709e-03
1.550000000000000000e+01 3.117781947187499554e+03 -6.610011263304831769e-03
1.600000000000000000e+01 3.117781947187499554e+03 -2.536142288814131809e-03
1.650000000000000000e+01 3.117781947187499554e+03 -8.459324040510736095e-04
1.700000000000000000e+01 3.117781947187499554e+03 2.192213129176890415e-04
1.750000000000000000e+01 3.117781947187499554e+03 -2.001881062048675340e-04
1.800000000000000000e+01 3.117781947187499554e+03 2.235538213323023262e-05
1.850000000000000000e+01 3.117781947187499554e+03 6.828808218503890613e-05
1.900000000000000000e+01 3.117781947187499554e+03 -1.157887328314182259e-04
1.950000000000000000e+01 3.117781947187499554e+03 3.482140250605723615e-05
0.000000000000000000e+00 3.118824335000000247e+03 -7.298487141376526488e-02
5.000000000000000000e-01 3.118824335000000247e+03 -7.022548075824069924e-02
1.000000000000000000e+00 3.118824335000000247e+03 -3.388995583964059949e-02
1.500000000000000000e+00 3.118824335000000247e+03 -5.800800348229375077e-03
2.000000000000000000e+00 3.118824335000000247e+03 -1.761128015298207145e-02
2.500000000000000000e+00 3.118824335000000247e+03 -3.996663231183337356e-02
3.000000000000000000e+00 3.118824335000000247e+03 3.433288555652703154e-03
3.500000000000000000e+00 3.118824335000000247e+03 -2.479125372885711276e-02
4.000000000000000000e+00 3.118824335000000247e+03 1.233114245952312334e-03
4.500000000000000000e+00 3.118824335000000247e+03 1.842861834121085896e-02
5.000000000000000000e+00 3.118824335000000247e+03 -2.698892511297248595e-02
5.500000000000000000e+00 3.118824335000000247e+03 3.576706366895260336e-02
6.000000000000000000e+00 3.118824335000000247e+03 -3.461280570342115115e-02
6.500000000000000000e+00 3.118824335000000247e+03 -3.456093872472244810e-02
7.000000000000000000e+00 3.118824335000000247e+03 2.957674814761591942e-02
7.500000000000000000e+00 3.118824335000000247e+03 -1.200370700566717047e-02
8.000000000000000000e+00 3.118824335000000247e+03 -1.011256248770605291e-02
8.500000000000000000e+00 3.118824335000000247e+03 1.428950115836653476e-02
9.000000000000000000e+00 3.118824335000000247e+03 -2.502708178561236299e-02
9.500000000000000000e+00 3.118824335000000247e+03 -3.557646742875967150e-03
1.000000000000000000e+01 3.118824335000000247e+03 -2.719262043036549739e-02
1.050000000000000000e+01 3.118824335000000247e+03 -3.954381189665472779e-02
1.100000000000000000e+01 3.118824335000000247e+03 -6.567224677282756939e-02
1.150000000000000000e+01 3.118824335000000247e+03 -9.918091640444035018e-02
1.200000000000000000e+01 3.118824335000000247e+03 -1.092841736835402783e-01
1.250000000000000000e+01 3.118824335000000247e+03 -1.061557293560759646e-01
1.300000000000000000e+01 3.118824335000000247e+03 -8.695917391222614257e-02
1.350000000000000000e+01 3.118824335000000247e+03 -5.402533156094589673e-02
1.400000000000000000e+01 3.118824335000000247e+03 -4.917238706007869692e-02
1.450000000000000000e+01 3.118824335000000247e+03 -1.909201070160687977e-02
1.500000000000000000e+01 3.118824335000000247e+03 -9.443938981384488243e-03
1.550000000000000000e+01 3.118824335000000247e+03 -6.414048612207521975e-03
1.600000000000000000e+01 3.118824335000000247e+03 -2.654656685840341580e-03
1.650000000000000000e+01 3.118824335000000247e+03 -8.421026385957908937e-04
1.700000000000000000e+01 3.118824335000000247e+03 2.508957221877768139e-04
1.750000000000000000e+01 3.118824335000000247e+03 -2.046679622068389834e-04
1.800000000000000000e+01 3.118824335000000247e+03 3.373674573996118765e-05
1.850000000000000000e+01 3.118824335000000247e+03 7.152479366634453373e-05
1.900000000000000000e+01 3.118824335000000247e+03 -1.127358835635175276e-04
1.950000000000000000e+01 3.118824335000000247e+03 3.711693103130794553e-05
0.000000000000000000e+00 3.119866722812499575e+03 -7.406322499238468526e-02
5.000000000000000000e-01 3.119866722812499575e+03 -7.177624957864291166e-02
1.000000000000000000e+00 3.119866722812499575e+03 -3.289405435634404351e-02
1.500000000000000000e+00 3.119866722812499575e+03 -5.448366526444182144e-03
2.000000000000000000e+00 3.119866722812499575e+03 -1.942825403645330809e-02
2.500000000000000000e+00 3.119866722812499575e+03 -4.175183598519842387e-02
3.000000000000000000e+00 3.119866722812499575e+03 4.612587037770026280e-03
3.500000000000000000e+00 3.119866722812499575e+03 -2.243999394849446882e-02
4.000000000000000000e+00 3.119866722812499575e+03 -1.614634193268420573e-03
4.500000000000000000e+00 3.119866722812499575e+03 1.935382577892732353e-02
5.000000000000000000e+00 3.119866722812499575e+03 -2.810198119799065669e-02
5.500000000000000000e+00 3.119866722812499575e+03 3.598856488606853171e-02
6.000000000000000000e+00 3.119866722812499575e+03 -3.445677526954592229e-02
6.500000000000000000e+00 3.119866722812499575e+03 -3.381019750758285786e-02
7.000000000000000000e+00 3.119866722812499575e+03 2.833758723241790525e-02
7.500000000000000000e+00 3.119866722812499575e+03 -1.435702720372861174e-02
8.000000000000000000e+00 3.119866722812499575e+03 -9.018804002652782564e-03
8.500000000000000000e+00 3.119866722812499575e+03 1.166744472241721016e-02
9.000000000000000000e+00 3.119866722812499575e+03 -2.309237874031503171e-02
9.500000000000000000e+00 3.119866722812499575e+03 -3.867167415746882581e-03
1.000000000000000000e+01 3.119866722812499575e+03 -2.545192665745975649e-02
1.050000000000000000e+01 3.119866722812499575e+03 -4.140115456285028278e-02
1.100000000000000000e+01 3.119866722812499575e+03 -6.472888601444004575e-02
1.150000000000000000e+01 3.119866722812499575e+03 -9.989900930669867729e-02
1.200000000000000000e+01 3.119866722812499575e+03 -1.106331875939196574e-01
1.250000000000000000e+01 3.119866722812499575e+03 -1.062147329886226066e-01
1.300000000000000000e+01 3.119866722812499575e+03 -8.677725655275686512e-02
1.350000000000000000e+01 3.119866722812499575e+03 -5.451519434062672420e-02
1.400000000000000000e+01 3.119866722812499575e+03 -4.880431864360466193e-02
1.450000000000000000e+01 3.119866722812499575e+03 -1.893277785648054060e-02
1.500000000000000000e+01 3.119866722812499575e+03 -9.829333618618480220e-03
1.550000000000000000e+01 3.119866722812499575e+03 -6.150046813430350146e-03
1.600000000000000000e+01 3.119866722812499575e+03 -2.775091778324910094e-03
1.650000000000000000e+01 3.119866722812499575e+03 -8.466864582723707122e-04
1.700000000000000000e+01 3.119866722812499575e+03 2.801394892690429734e-04
1.750000000000000000e+01 3.119866722812499575e+03 -2.115194523730357784e-04
1.800000000000000000e+01 3.119866722812499575e+03 4.593548156300244643e-05
1.850000000000000000e+01 3.119866722812499575e+03 7.458589308399069038e-05
1.900000000000000000e+01 3.119866722812499575e+03 -1.089357141023204615e-04
1.950000000000000000e+01 3.119866722812499575e+03 3.988330863639100502e-05
0.000000000000000000e+00 3.120909110624999812e+03 -7.520768451791097486e-02
5.000000000000000000e-01 3.120909110624999812e+03 -7.337726980020520262e-02
1.000000000000000000e+00 3.120909110624999812e+03 -3.195164359631064849e-02
1.500000000000000000e+00 3.120909110624999812e+03 -5.288037616375669894e-03
2.000000000000000000e+00 3.120909110624999812e+03 -2.119756791857990708e-02
2.500000000000000000e+00 3.120909110624999812e+03 -4.298013206636588923e-02
3.000000000000000000e+00 3.120909110624999812e+03 5.689337733166192727e-03
3.500000000000000000e+00 3.120909110624999812e+03 -1.993383006751299827e-02
4.000000000000000000e+00 3.120909110624999812e+03 -4.528873920499260249e-03
4.500000000000000000e+00 3.120909110624999812e+03 2.016545214337420178e-02
5.000000000000000000e+00 3.120909110624999812e+03 -2.956734301153992467e-02
5.500000000000000000e+00 3.120909110624999812e+03 3.585866302006415762e-02
6.000000000000000000e+00 3.120909110624999812e+03 -3.399724992467400425e-02
6.500000000000000000e+00 3.120909110624999812e+03 -3.263252646295693171e-02
7.000000000000000000e+00 3.120909110624999812e+03 2.682997181276794429e-02
7.500000000000000000e+00 3.120909110624999812e+03 -1.668641751141688306e-02
8.000000000000000000e+00 3.120909110624999812e+03 -8.114780358335061533e-03
8.500000000000000000e+00 3.120909110624999812e+03 9.246125520212974264e-03
9.000000000000000000e+00 3.120909110624999812e+03 -2.098471597808172773e-02
9.500000000000000000e+00 3.120909110624999812e+03 -4.030126831755990666e-03
1.000000000000000000e+01 3.120909110624999812e+03 -2.423996333830256977e-02
1.050000000000000000e+01 3.120909110624999812e+03 -4.363157968191309910e-02
1.100000000000000000e+01 3.120909110624999812e+03 -6.393973656344335843e-02
1.150000000000000000e+01 3.120909110624999812e+03 -1.005915387587765636e-01
1.200000000000000000e+01 3.120909110624999812e+03 -1.118983858543108195e-01
1.250000000000000000e+01 3.120909110624999812e+03 -1.060249455854065104e-01
1.300000000000000000e+01 3.120909110624999812e+03 -8.659737461094026145e-02
1.350000000000000000e+01 3.120909110624999812e+03 -5.513090916782355938e-02
1.400000000000000000e+01 3.120909110624999812e+03 -4.849468758492651160e-02
1.450000000000000000e+01 3.120909110624999812e+03 -1.871198156016492045e-02
1.500000000000000000e+01 3.120909110624999812e+03 -1.024081012859524159e-02
1.550000000000000000e+01 3.120909110624999812e+03 -5.829521873257538164e-03
1.600000000000000000e+01 3.120909110624999812e+03 -2.894197002641276349e-03
1.650000000000000000e+01 3.120909110624999812e+03 -8.583043462954646893e-04
1.700000000000000000e+01 3.120909110624999812e+03 3.072588637146698586e-04
1.750000000000000000e+01 3.120909110624999812e+03 -2.208754006245257839e-04
1.800000000000000000e+01 3.120909110624999812e+03 5.897551059937172692e-05
1.850000000000000000e+01 3.120909110624999812e+03 7.742454038402398246e-05
1.900000000000000000e+01 3.120909110624999812e+03 -1.046639150394549169e-04
1.950000000000000000e+01 3.120909110624999812e+03 4.300141226595526468e-05
0.000000000000000000e+00 3.121951498437499595e+03 -7.635106945036546078e-02
5.000000000000000000e-01 3.121951498437499595e+03 -7.494631169408233484e-02
1.000000000000000000e+00 3.121951498437499595e+03 -3.110393067805131834e-02
1.500000000000000000e+00 3.121951498437499595e+03 -5.262451062004688297e-03
2.000000000000000000e+00 3.121951498437499595e+03 -2.291637911139349226e-02
2.500000000000000000e+00 3.121951498437499595e+03 -4.355678785735302150e-02
3.000000000000000000e+00 3.121951498437499595e+03 6.649712650060225598e-03
3.500000000000000000e+00 3.121951498437499595e+03 -1.733765738968842673e-02
4.000000000000000000e+00 3.121951498437499595e+03 -7.452973470958374619e-03
4.500000000000000000e+00 3.121951498437499595e+03 2.077376555002041075e-02
5.000000000000000000e+00 3.121951498437499595e+03 -3.131846236253448684e-02
5.500000000000000000e+00 3.121951498437499595e+03 3.541474308404971710e-02
6.000000000000000000e+00 3.121951498437499595e+03 -3.327198182439345536e-02
6.500000000000000000e+00 3.121951498437499595e+03 -3.111931098352022779e-02
7.000000000000000000e+00 3.121951498437499595e+03 2.514200974565870481e-02
7.500000000000000000e+00 3.121951498437499595e+03 -1.880052658058001258e-02
8.000000000000000000e+00 3.121951498437499595e+03 -7.534922449890108127e-03
8.500000000000000000e+00 3.121951498437499595e+03 7.113915630181905959e-03
9.000000000000000000e+00 3.121951498437499595e+03 -1.882393208988874730e-02
9.500000000000000000e+00 3.121951498437499595e+03 -3.986608319948694266e-03
1.000000000000000000e+01 3.121951498437499595e+03 -2.361989855070590824e-02
1.050000000000000000e+01 3.121951498437499595e+03 -4.617630520236649938e-02
1.100000000000000000e+01 3.121951498437499595e+03 -6.335303697736403838e-02
1.150000000000000000e+01 3.121951498437499595e+03 -1.011994917946036771e-01
1.200000000000000000e+01 3.121951498437499595e+03 -1.130636067798182903e-01
1.250000000000000000e+01 3.121951498437499595e+03 -1.056097826613858898e-01
1.300000000000000000e+01 3.121951498437499595e+03 -8.647439886613411675e-02
1.350000000000000000e+01 3.121951498437499595e+03 -5.583706018327782433e-02
1.400000000000000000e+01 3.121951498437499595e+03 -4.824968224897537711e-02
1.450000000000000000e+01 3.121951498437499595e+03 -1.844926579012270973e-02
1.500000000000000000e+01 3.121951498437499595e+03 -1.067109482119413255e-02
1.550000000000000000e+01 3.121951498437499595e+03 -5.454146054542707150e-03
1.600000000000000000e+01 3.121951498437499595e+03 -3.011967007802406667e-03
1.650000000000000000e+01 3.121951498437499595e+03 -8.745438580391837365e-04
1.700000000000000000e+01 3.121951498437499595e+03 3.322269377713364690e-04
1.750000000000000000e+01 3.121951498437499595e+03 -2.324558414922086333e-04
1.800000000000000000e+01 3.121951498437499595e+03 7.278362420188027194e-05
1.850000000000000000e+01 3.121951498437499595e+03 7.998571279365571096e-05
1.900000000000000000e+01 3.121951498437499595e+03 -1.000095619060892147e-04
1.950000000000000000e+01 3.121951498437499595e+03 4.615211966359392901e-05
0.000000000000000000e+00 3.122993886249999832e+03 -7.746990269454916145e-02
5.000000000000000000e-01 3.122993886249999832e+03 -7.637354743991787986e-02
1.000000000000000000e+00 3.122993886249999832e+03 -3.035247489639586807e-02
1.500000000000000000e+00 3.122993886249999832e+03 -5.275043177583732534e-03
2.000000000000000000e+00 3.122993886249999832e+03 -2.463393700843009154e-02
2.500000000000000000e+00 3.122993886249999832e+03 -4.344162794887942991e-02
3.000000000000000000e+00 3.122993886249999832e+03 7.491424755646242627e-03
3.500000000000000000e+00 3.122993886249999832e+03 -1.474194278778089354e-02
4.000000000000000000e+00 3.122993886249999832e+03 -1.031021732136423036e-02
4.500000000000000000e+00 3.122993886249999832e+03 2.114173060989500696e-02
5.000000000000000000e+00 3.122993886249999832e+03 -3.332194963143571276e-02
5.500000000000000000e+00 3.122993886249999832e+03 3.465406092692108891e-02
6.000000000000000000e+00 3.122993886249999832e+03 -3.223798989296722262e-02
6.500000000000000000e+00 3.122993886249999832e+03 -2.937329560432730413e-02
7.000000000000000000e+00 3.122993886249999832e+03 2.329767483474403517e-02
7.500000000000000000e+00 3.122993886249999832e+03 -2.059659035593682658e-02
8.000000000000000000e+00 3.122993886249999832e+03 -7.394532434610463605e-03
8.500000000000000000e+00 3.122993886249999832e+03 5.380429908087466274e-03
9.000000000000000000e+00 3.122993886249999832e+03 -1.668944520921710958e-02
9.500000000000000000e+00 3.122993886249999832e+03 -3.742675666379660215e-03
1.000000000000000000e+01 3.122993886249999832e+03 -2.359112562782197595e-02
1.050000000000000000e+01 3.122993886249999832e+03 -4.893259462032581442e-02
1.100000000000000000e+01 3.122993886249999832e+03 -6.299125539856624545e-02
1.150000000000000000e+01 3.122993886249999832e+03 -1.016448570453085537e-01
1.200000000000000000e+01 3.122993886249999832e+03 -1.140890608603976758e-01
1.250000000000000000e+01 3.122993886249999832e+03 -1.050241921428843317e-01
1.300000000000000000e+01 3.122993886249999832e+03 -8.639595887104938032e-02
1.350000000000000000e+01 3.122993886249999832e+03 -5.669437811615599121e-02
1.400000000000000000e+01 3.122993886249999832e+03 -4.804487684070175846e-02
1.450000000000000000e+01 3.122993886249999832e+03 -1.818516465610342872e-02
1.500000000000000000e+01 3.122993886249999832e+03 -1.110990161322610546e-02
1.550000000000000000e+01 3.122993886249999832e+03 -5.025640988779628976e-03
1.600000000000000000e+01 3.122993886249999832e+03 -3.127018208385641714e-03
1.650000000000000000e+01 3.122993886249999832e+03 -8.929990943369933015e-04
1.700000000000000000e+01 3.122993886249999832e+03 3.555848191584123148e-04
1.750000000000000000e+01 3.122993886249999832e+03 -2.456591509040576015e-04
1.800000000000000000e+01 3.122993886249999832e+03 8.645978460160695807e-05
1.850000000000000000e+01 3.122993886249999832e+03 8.239082173091190093e-05
1.900000000000000000e+01 3.122993886249999832e+03 -9.501078974011832601e-05
1.950000000000000000e+01 3.122993886249999832e+03 4.907476786405764156e-05
0.000000000000000000e+00 3.124036274062499160e+03 -7.856989554741609927e-02
5.000000000000000000e-01 3.124036274062499160e+03 -7.750622763437683971e-02
1.000000000000000000e+00 3.124036274062499160e+03 -2.971179649415557969e-02
1.500000000000000000e+00 3.124036274062499160e+03 -5.256971641901584877e-03
2.000000000000000000e+00 3.124036274062499160e+03 -2.636398569779613982e-02
2.500000000000000000e+00 3.124036274062499160e+03 -4.268430635562352193e-02
3.000000000000000000e+00 3.124036274062499160e+03 8.210948392204125978e-03
3.500000000000000000e+00 3.124036274062499160e+03 -1.228212929901134447e-02
4.000000000000000000e+00 3.124036274062499160e+03 -1.299807255081789417e-02
4.500000000000000000e+00 3.124036274062499160e+03 2.125717898880781498e-02
5.000000000000000000e+00 3.124036274062499160e+03 -3.548275855586943001e-02
5.500000000000000000e+00 3.124036274062499160e+03 3.357372269938662529e-02
6.000000000000000000e+00 3.124036274062499160e+03 -3.091534691449140601e-02
6.500000000000000000e+00 3.124036274062499160e+03 -2.744789647247621034e-02
7.000000000000000000e+00 3.124036274062499160e+03 2.132196663266886991e-02
7.500000000000000000e+00 3.124036274062499160e+03 -2.201917160906171830e-02
8.000000000000000000e+00 3.124036274062499160e+03 -7.730642187335374019e-03
8.500000000000000000e+00 3.124036274062499160e+03 4.058635095508135796e-03
9.000000000000000000e+00 3.124036274062499160e+03 -1.457497549821754924e-02
9.500000000000000000e+00 3.124036274062499160e+03 -3.308543912922874176e-03
1.000000000000000000e+01 3.124036274062499160e+03 -2.412340925174893611e-02
1.050000000000000000e+01 3.124036274062499160e+03 -5.175083595870234171e-02
1.100000000000000000e+01 3.124036274062499160e+03 -6.291666655768041183e-02
1.150000000000000000e+01 3.124036274062499160e+03 -1.018332550592874475e-01
1.200000000000000000e+01 3.124036274062499160e+03 -1.149855526377948634e-01
1.250000000000000000e+01 3.124036274062499160e+03 -1.042959712575810688e-01
1.300000000000000000e+01 3.124036274062499160e+03 -8.634468005062932716e-02
1.350000000000000000e+01 3.124036274062499160e+03 -5.776379510371223991e-02
1.400000000000000000e+01 3.124036274062499160e+03 -4.785894761068663211e-02
1.450000000000000000e+01 3.124036274062499160e+03 -1.793525828605844336e-02
1.500000000000000000e+01 3.124036274062499160e+03 -1.153992351784790052e-02
1.550000000000000000e+01 3.124036274062499160e+03 -4.557416642470159436e-03
1.600000000000000000e+01 3.124036274062499160e+03 -3.235219639157921583e-03
1.650000000000000000e+01 3.124036274062499160e+03 -9.130468363969120558e-04
1.700000000000000000e+01 3.124036274062499160e+03 3.785651855166267780e-04
1.750000000000000000e+01 3.124036274062499160e+03 -2.596403946525614455e-04
1.800000000000000000e+01 3.124036274062499160e+03 9.859310006224041771e-05
1.850000000000000000e+01 3.124036274062499160e+03 8.492364895913423332e-05
1.900000000000000000e+01 3.124036274062499160e+03 -8.977298624487119172e-05
1.950000000000000000e+01 3.124036274062499160e+03 5.146156456527246220e-05
0.000000000000000000e+00 3.125078661875000307e+03 -7.966239813578072926e-02
5.000000000000000000e-01 3.125078661875000307e+03 -7.827386987488972603e-02
1.000000000000000000e+00 3.125078661875000307e+03 -2.919720426968148291e-02
1.500000000000000000e+00 3.125078661875000307e+03 -5.175746096594612683e-03
2.000000000000000000e+00 3.125078661875000307e+03 -2.807229234828369224e-02
2.500000000000000000e+00 3.125078661875000307e+03 -4.139912198862351345e-02
3.000000000000000000e+00 3.125078661875000307e+03 8.822395656039245734e-03
3.500000000000000000e+00 3.125078661875000307e+03 -1.011739449051345281e-02
4.000000000000000000e+00 3.125078661875000307e+03 -1.536070986790247402e-02
4.500000000000000000e+00 3.125078661875000307e+03 2.110173381570664905e-02
5.000000000000000000e+00 3.125078661875000307e+03 -3.767586493242067180e-02
5.500000000000000000e+00 3.125078661875000307e+03 3.211873473255266731e-02
6.000000000000000000e+00 3.125078661875000307e+03 -2.938841149093970526e-02
6.500000000000000000e+00 3.125078661875000307e+03 -2.536601408075415606e-02
7.000000000000000000e+00 3.125078661875000307e+03 1.921163089783526831e-02
7.500000000000000000e+00 3.125078661875000307e+03 -2.294007863896512997e-02
8.000000000000000000e+00 3.125078661875000307e+03 -8.641179558685390186e-03
8.500000000000000000e+00 3.125078661875000307e+03 3.158702517723881772e-03
9.000000000000000000e+00 3.125078661875000307e+03 -1.242552683325893678e-02
9.500000000000000000e+00 3.125078661875000307e+03 -2.779773691739269303e-03
1.000000000000000000e+01 3.125078661875000307e+03 -2.513401459817762515e-02
1.050000000000000000e+01 3.125078661875000307e+03 -5.454740502078508219e-02
1.100000000000000000e+01 3.125078661875000307e+03 -6.312832215027668059e-02
1.150000000000000000e+01 3.125078661875000307e+03 -1.017735354793921770e-01
1.200000000000000000e+01 3.125078661875000307e+03 -1.157955180045296545e-01
1.250000000000000000e+01 3.125078661875000307e+03 -1.034998795405119021e-01
1.300000000000000000e+01 3.125078661875000307e+03 -8.635437918502181232e-02
1.350000000000000000e+01 3.125078661875000307e+03 -5.902724866516015356e-02
1.400000000000000000e+01 3.125078661875000307e+03 -4.767086462610733294e-02
1.450000000000000000e+01 3.125078661875000307e+03 -1.769868211049808321e-02
1.500000000000000000e+01 3.125078661875000307e+03 -1.195093662027874731e-02
1.550000000000000000e+01 3.125078661875000307e+03 -4.062183506553193948e-03
1.600000000000000000e+01 3.125078661875000307e+03 -3.331342115884749436e-03
1.650000000000000000e+01 3.125078661875000307e+03 -9.344265424150116975e-04
1.700000000000000000e+01 3.125078661875000307e+03 4.018542229610695747e-04
1.750000000000000000e+01 3.125078661875000307e+03 -2.737983273642130588e-04
1.800000000000000000e+01 3.125078661875000307e+03 1.085766303192716836e-04
1.850000000000000000e+01 3.125078661875000307e+03 8.755873906607764239e-05
1.900000000000000000e+01 3.125078661875000307e+03 -8.442478409103373578e-05
1.950000000000000000e+01 3.125078661875000307e+03 5.322379522333790553e-05
0.000000000000000000e+00 3.126121049687499635e+03 -8.073212160308541885e-02
5.000000000000000000e-01 3.126121049687499635e+03 -7.866085702443796623e-02
1.000000000000000000e+00 3.126121049687499635e+03 -2.882319988764747015e-02
1.500000000000000000e+00 3.126121049687499635e+03 -4.978869240525573767e-03
2.000000000000000000e+00 3.126121049687499635e+03 -2.977006713402318219e-02
2.500000000000000000e+00 3.126121049687499635e+03 -3.960307552049136676e-02
3.000000000000000000e+00 3.126121049687499635e+03 9.276288047386043595e-03
3.500000000000000000e+00 3.126121049687499635e+03 -8.374097197114190039e-03
4.000000000000000000e+00 3.126121049687499635e+03 -1.725008350906436644e-02
4.500000000000000000e+00 3.126121049687499635e+03 2.066458437964246650e-02
5.000000000000000000e+00 3.126121049687499635e+03 -3.987394099146431004e-02
5.500000000000000000e+00 3.126121049687499635e+03 3.029519115554170361e-02
6.000000000000000000e+00 3.126121049687499635e+03 -2.770638977954208507e-02
6.500000000000000000e+00 3.126121049687499635e+03 -2.318756422567770994e-02
7.000000000000000000e+00 3.126121049687499635e+03 1.694777372387998998e-02
7.500000000000000000e+00 3.126121049687499635e+03 -2.325587620219877333e-02
8.000000000000000000e+00 3.126121049687499635e+03 -1.015311424928358290e-02
8.500000000000000000e+00 3.126121049687499635e+03 2.660219452381591080e-03
9.000000000000000000e+00 3.126121049687499635e+03 -1.025925994418058068e-02
9.500000000000000000e+00 3.126121049687499635e+03 -2.247327411025868207e-03
1.000000000000000000e+01 3.126121049687499635e+03 -2.650971033610174249e-02
1.050000000000000000e+01 3.126121049687499635e+03 -5.727243600083323227e-02
1.100000000000000000e+01 3.126121049687499635e+03 -6.361388618024672870e-02
1.150000000000000000e+01 3.126121049687499635e+03 -1.015555764077994000e-01
1.200000000000000000e+01 3.126121049687499635e+03 -1.164985581526863656e-01
1.250000000000000000e+01 3.126121049687499635e+03 -1.027217774252653232e-01
1.300000000000000000e+01 3.126121049687499635e+03 -8.645233274870671447e-02
1.350000000000000000e+01 3.126121049687499635e+03 -6.045894207960465089e-02
1.400000000000000000e+01 3.126121049687499635e+03 -4.745864417479258440e-02
1.450000000000000000e+01 3.126121049687499635e+03 -1.750160177504744841e-02
1.500000000000000000e+01 3.126121049687499635e+03 -1.232412248491961994e-02
1.550000000000000000e+01 3.126121049687499635e+03 -3.555684330090038130e-03
1.600000000000000000e+01 3.126121049687499635e+03 -3.403328949904640358e-03
1.650000000000000000e+01 3.126121049687499635e+03 -9.550173912725181367e-04
1.700000000000000000e+01 3.126121049687499635e+03 4.258620130179843104e-04
1.750000000000000000e+01 3.126121049687499635e+03 -2.883712667360189001e-04
1.800000000000000000e+01 3.126121049687499635e+03 1.168373169543790902e-04
1.850000000000000000e+01 3.126121049687499635e+03 9.001282952157444134e-05
1.900000000000000000e+01 3.126121049687499635e+03 -7.915371168074359916e-05
1.950000000000000000e+01 3.126121049687499635e+03 5.463960177952462518e-05
0.000000000000000000e+00 3.127163437499999873e+03 -8.177607826317941087e-02
5.000000000000000000e-01 3.127163437499999873e+03 -7.868033273204365352e-02
1.000000000000000000e+00 3.127163437499999873e+03 -2.857654258397996846e-02
1.500000000000000000e+00 3.127163437499999873e+03 -4.640002804271739327e-03
2.000000000000000000e+00 3.127163437499999873e+03 -3.147893698741011104e-02
2.500000000000000000e+00 3.127163437499999873e+03 -3.724956655684713569e-02
3.000000000000000000e+00 3.127163437499999873e+03 9.471229920661461410e-03
3.500000000000000000e+00 3.127163437499999873e+03 -7.135073316999868652e-03
4.000000000000000000e+00 3.127163437499999873e+03 -1.856387058569998125e-02
4.500000000000000000e+00 3.127163437499999873e+03 1.990899728694718943e-02
5.000000000000000000e+00 3.127163437499999873e+03 -4.202851591586224955e-02
5.500000000000000000e+00 3.127163437499999873e+03 2.816816040965298279e-02
6.000000000000000000e+00 3.127163437499999873e+03 -2.592766007135153400e-02
6.500000000000000000e+00 3.127163437499999873e+03 -2.101583274763649950e-02
7.000000000000000000e+00 3.127163437499999873e+03 1.457091953290537596e-02
7.500000000000000000e+00 3.127163437499999873e+03 -2.292735224926060328e-02
8.000000000000000000e+00 3.127163437499999873e+03 -1.215344799346810417e-02
8.500000000000000000e+00 3.127163437499999873e+03 2.495545820628566891e-03
9.000000000000000000e+00 3.127163437499999873e+03 -8.131931285235212414e-03
9.500000000000000000e+00 3.127163437499999873e+03 -1.768075139055304409e-03
1.000000000000000000e+01 3.127163437499999873e+03 -2.810000848871697238e-02
1.050000000000000000e+01 3.127163437499999873e+03 -5.988186248125389882e-02
1.100000000000000000e+01 3.127163437499999873e+03 -6.436623391055494581e-02
1.150000000000000000e+01 3.127163437499999873e+03 -1.012630741507746512e-01
1.200000000000000000e+01 3.127163437499999873e+03 -1.170763369900612444e-01
1.250000000000000000e+01 3.127163437499999873e+03 -1.019977390735113953e-01
1.300000000000000000e+01 3.127163437499999873e+03 -8.669808186596519861e-02
1.350000000000000000e+01 3.127163437499999873e+03 -6.203316196895466289e-02
1.400000000000000000e+01 3.127163437499999873e+03 -4.720300478149387635e-02
1.450000000000000000e+01 3.127163437499999873e+03 -1.737909781565817255e-02
1.500000000000000000e+01 3.127163437499999873e+03 -1.263496244471723137e-02
1.550000000000000000e+01 3.127163437499999873e+03 -3.049725556241640080e-03
1.600000000000000000e+01 3.127163437499999873e+03 -3.446785887006739279e-03
1.650000000000000000e+01 3.127163437499999873e+03 -9.694267964165946853e-04
1.700000000000000000e+01 3.127163437499999873e+03 4.506480568792133609e-04
1.750000000000000000e+01 3.127163437499999873e+03 -3.043166011940861095e-04
1.800000000000000000e+01 3.127163437499999873e+03 1.240594661809469939e-04
1.850000000000000000e+01 3.127163437499999873e+03 9.180107803031034640e-05
1.900000000000000000e+01 3.127163437499999873e+03 -7.418844497992638893e-05
1.950000000000000000e+01 3.127163437499999873e+03 5.592348013923600035e-05
0.000000000000000000e+00 3.128205825312499655e+03 -8.284411160052224110e-02
5.000000000000000000e-01 3.128205825312499655e+03 -7.838071017141924612e-02
1.000000000000000000e+00 3.128205825312499655e+03 -2.843951020758254608e-02
1.500000000000000000e+00 3.128205825312499655e+03 -4.184760278253147996e-03
2.000000000000000000e+00 3.128205825312499655e+03 -3.313999385909333767e-02
2.500000000000000000e+00 3.128205825312499655e+03 -3.441047427662734248e-02
3.000000000000000000e+00 3.128205825312499655e+03 9.353005204250593174e-03
3.500000000000000000e+00 3.128205825312499655e+03 -6.414288450123604816e-03
4.000000000000000000e+00 3.128205825312499655e+03 -1.924071213230675245e-02
4.500000000000000000e+00 3.128205825312499655e+03 1.880442898030260795e-02
5.000000000000000000e+00 3.128205825312499655e+03 -4.402874977465927320e-02
5.500000000000000000e+00 3.128205825312499655e+03 2.575044083016182414e-02
6.000000000000000000e+00 3.128205825312499655e+03 -2.412246782745411378e-02
6.500000000000000000e+00 3.128205825312499655e+03 -1.899804028284368326e-02
7.000000000000000000e+00 3.128205825312499655e+03 1.218079661940973078e-02
7.500000000000000000e+00 3.128205825312499655e+03 -2.197187578860558543e-02
8.000000000000000000e+00 3.128205825312499655e+03 -1.448330861173258502e-02
8.500000000000000000e+00 3.128205825312499655e+03 2.567376590108941432e-03
9.000000000000000000e+00 3.128205825312499655e+03 -6.029561040516947558e-03
9.500000000000000000e+00 3.128205825312499655e+03 -1.515134301251763564e-03
1.000000000000000000e+01 3.128205825312499655e+03 -2.975849968311224808e-02
1.050000000000000000e+01 3.128205825312499655e+03 -6.238369824625345644e-02
1.100000000000000000e+01 3.128205825312499655e+03 -6.529131853622165138e-02
1.150000000000000000e+01 3.128205825312499655e+03 -1.009760058368979196e-01
1.200000000000000000e+01 3.128205825312499655e+03 -1.175731593533900360e-01
1.250000000000000000e+01 3.128205825312499655e+03 -1.013621331513164525e-01
1.300000000000000000e+01 3.128205825312499655e+03 -8.712609127923702512e-02
1.350000000000000000e+01 3.128205825312499655e+03 -6.371116219779884848e-02
1.400000000000000000e+01 3.128205825312499655e+03 -4.690925374928914260e-02
1.450000000000000000e+01 3.128205825312499655e+03 -1.734279762515316542e-02
1.500000000000000000e+01 3.128205825312499655e+03 -1.287272376851883969e-02
1.550000000000000000e+01 3.128205825312499655e+03 -2.551894355628154826e-03
1.600000000000000000e+01 3.128205825312499655e+03 -3.462294630030497700e-03
1.650000000000000000e+01 3.128205825312499655e+03 -9.720736143485966818e-04
1.700000000000000000e+01 3.128205825312499655e+03 4.750145946898878856e-04
1.750000000000000000e+01 3.128205825312499655e+03 -3.224339290646146368e-04
1.800000000000000000e+01 3.128205825312499655e+03 1.303999017819389811e-04
1.850000000000000000e+01 3.128205825312499655e+03 9.258481414072142559e-05
1.900000000000000000e+01 3.128205825312499655e+03 -6.973281008247442399e-05
1.950000000000000000e+01 3.128205825312499655e+03 5.705722675561530124e-05
0.000000000000000000e+00 3.129248213124999893e+03 -8.397170861018958543e-02
5.000000000000000000e-01 3.129248213124999893e+03 -7.775295922965472228e-02
1.000000000000000000e+00 3.129248213124999893e+03 -2.841043968507539833e-02
1.500000000000000000e+00 3.129248213124999893e+03 -3.660061022005613521e-03
2.000000000000000000e+00 3.129248213124999893e+03 -3.474172803806504367e-02
2.500000000000000000e+00 3.129248213124999893e+03 -3.124283541221221927e-02
3.000000000000000000e+00 3.129248213124999893e+03 8.919599048368734642e-03
3.500000000000000000e+00 3.129248213124999893e+03 -6.180718814042115809e-03
4.000000000000000000e+00 3.129248213124999893e+03 -1.931819647709863419e-02
4.500000000000000000e+00 3.129248213124999893e+03 1.734937378706402286e-02
5.000000000000000000e+00 3.129248213124999893e+03 -4.576280575897788416e-02
5.500000000000000000e+00 3.129248213124999893e+03 2.312524274182871376e-02
6.000000000000000000e+00 3.129248213124999893e+03 -2.241213978173223209e-02
6.500000000000000000e+00 3.129248213124999893e+03 -1.717537735077210442e-02
7.000000000000000000e+00 3.129248213124999893e+03 9.813718110129751593e-03
7.500000000000000000e+00 3.129248213124999893e+03 -2.047537860428036427e-02
8.000000000000000000e+00 3.129248213124999893e+03 -1.702239455097665985e-02
8.500000000000000000e+00 3.129248213124999893e+03 2.862784439010182969e-03
9.000000000000000000e+00 3.129248213124999893e+03 -3.999964832196109717e-03
9.500000000000000000e+00 3.129248213124999893e+03 -1.591074180254194864e-03
1.000000000000000000e+01 3.129248213124999893e+03 -3.139935015455646433e-02
1.050000000000000000e+01 3.129248213124999893e+03 -6.469505062084919544e-02
1.100000000000000000e+01 3.129248213124999893e+03 -6.633303898257840447e-02
1.150000000000000000e+01 3.129248213124999893e+03 -1.007262377357866223e-01
1.200000000000000000e+01 3.129248213124999893e+03 -1.180199975552209957e-01
1.250000000000000000e+01 3.129248213124999893e+03 -1.008848220262736906e-01
1.300000000000000000e+01 3.129248213124999893e+03 -8.769408136194312142e-02
1.350000000000000000e+01 3.129248213124999893e+03 -6.546348311913875728e-02
1.400000000000000000e+01 3.129248213124999893e+03 -4.659115442944435775e-02
1.450000000000000000e+01 3.129248213124999893e+03 -1.739851477769013832e-02
1.500000000000000000e+01 3.129248213124999893e+03 -1.303730222702528807e-02
1.550000000000000000e+01 3.129248213124999893e+03 -2.068806832988798455e-03
1.600000000000000000e+01 3.129248213124999893e+03 -3.444738092879013214e-03
1.650000000000000000e+01 3.129248213124999893e+03 -9.617813627129606722e-04
1.700000000000000000e+01 3.129248213124999893e+03 4.995174187824108708e-04
1.750000000000000000e+01 3.129248213124999893e+03 -3.427536194893757073e-04
1.800000000000000000e+01 3.129248213124999893e+03 1.353607714293774409e-04
1.850000000000000000e+01 3.129248213124999893e+03 9.258253667155004344e-05
1.900000000000000000e+01 3.129248213124999893e+03 -6.594451952724768307e-05
1.950000000000000000e+01 3.129248213124999893e+03 5.791490032698854145e-05
0.000000000000000000e+00 3.130290600937499221e+03 -8.512765645378925217e-02
5.000000000000000000e-01 3.130290600937499221e+03 -7.674796837703222463e-02
1.000000000000000000e+00 3.130290600937499221e+03 -2.849920535837807342e-02
1.500000000000000000e+00 3.130290600937499221e+03 -3.142277769149199804e-03
2.000000000000000000e+00 3.130290600937499221e+03 -3.630490334796207530e-02
2.500000000000000000e+00 3.130290600937499221e+03 -2.776186838157918696e-02
3.000000000000000000e+00 3.130290600937499221e+03 8.114779206292005095e-03
3.500000000000000000e+00 3.130290600937499221e+03 -6.386040068196268890e-03
4.000000000000000000e+00 3.130290600937499221e+03 -1.886347304277655526e-02
4.500000000000000000e+00 3.130290600937499221e+03 1.558545747236385511e-02
5.000000000000000000e+00 3.130290600937499221e+03 -4.722395395448852895e-02
5.500000000000000000e+00 3.130290600937499221e+03 2.043920762166748575e-02
6.000000000000000000e+00 3.130290600937499221e+03 -2.090950700522643119e-02
6.500000000000000000e+00 3.130290600937499221e+03 -1.547214536806678156e-02
7.000000000000000000e+00 3.130290600937499221e+03 7.504179965446093441e-03
7.500000000000000000e+00 3.130290600937499221e+03 -1.852429795963213624e-02
8.000000000000000000e+00 3.130290600937499221e+03 -1.968620307314119730e-02
8.500000000000000000e+00 3.130290600937499221e+03 3.382818880015892298e-03
9.000000000000000000e+00 3.130290600937499221e+03 -2.127749195339740003e-03
9.500000000000000000e+00 3.130290600937499221e+03 -1.989838997251530770e-03
1.000000000000000000e+01 3.130290600937499221e+03 -3.291132504807863651e-02
1.050000000000000000e+01 3.130290600937499221e+03 -6.674130142890609407e-02
1.100000000000000000e+01 3.130290600937499221e+03 -6.747102423269625560e-02
1.150000000000000000e+01 3.130290600937499221e+03 -1.005424280900063944e-01
1.200000000000000000e+01 3.130290600937499221e+03 -1.183508491762791243e-01
1.250000000000000000e+01 3.130290600937499221e+03 -1.006595486418903618e-01
1.300000000000000000e+01 3.130290600937499221e+03 -8.838011169986730031e-02
1.350000000000000000e+01 3.130290600937499221e+03 -6.722836380120177091e-02
1.400000000000000000e+01 3.130290600937499221e+03 -4.625447737473232374e-02
1.450000000000000000e+01 3.130290600937499221e+03 -1.754478216057776471e-02
1.500000000000000000e+01 3.130290600937499221e+03 -1.314565335975752605e-02
1.550000000000000000e+01 3.130290600937499221e+03 -1.605841740359503517e-03
1.600000000000000000e+01 3.130290600937499221e+03 -3.393757204352518264e-03
1.650000000000000000e+01 3.130290600937499221e+03 -9.402097102713870714e-04
1.700000000000000000e+01 3.130290600937499221e+03 5.264187310522334658e-04
1.750000000000000000e+01 3.130290600937499221e+03 -3.646785671036934938e-04
1.800000000000000000e+01 3.130290600937499221e+03 1.388019953402525215e-04
1.850000000000000000e+01 3.130290600937499221e+03 9.223799655827350245e-05
1.900000000000000000e+01 3.130290600937499221e+03 -6.306441351430392577e-05
1.950000000000000000e+01 3.130290600937499221e+03 5.846888215292444905e-05
0.000000000000000000e+00 3.131332988749999913e+03 -8.631476610577491770e-02
5.000000000000000000e-01 3.131332988749999913e+03 -7.527147796328094442e-02
1.000000000000000000e+00 3.131332988749999913e+03 -2.877828859321266558e-02
1.500000000000000000e+00 3.131332988749999913e+03 -2.670540525333950279e-03
2.000000000000000000e+00 3.131332988749999913e+03 -3.784118153708238702e-02
2.500000000000000000e+00 3.131332988749999913e+03 -2.402379564360532238e-02
3.000000000000000000e+00 3.131332988749999913e+03 6.898011135449830071e-03
3.500000000000000000e+00 3.131332988749999913e+03 -6.920510605051380035e-03
4.000000000000000000e+00 3.131332988749999913e+03 -1.790157435806244424e-02
4.500000000000000000e+00 3.131332988749999913e+03 1.355760167522964896e-02
5.000000000000000000e+00 3.131332988749999913e+03 -4.848425209183317847e-02
5.500000000000000000e+00 3.131332988749999913e+03 1.777803538760114668e-02
6.000000000000000000e+00 3.131332988749999913e+03 -1.963814057835568810e-02
6.500000000000000000e+00 3.131332988749999913e+03 -1.387961500577560015e-02
7.000000000000000000e+00 3.131332988749999913e+03 5.271010031989964949e-03
7.500000000000000000e+00 3.131332988749999913e+03 -1.614523675341083403e-02
8.000000000000000000e+00 3.131332988749999913e+03 -2.238384562716366419e-02
8.500000000000000000e+00 3.131332988749999913e+03 4.099877601767799688e-03
9.000000000000000000e+00 3.131332988749999913e+03 -3.750052898156944789e-04
9.500000000000000000e+00 3.131332988749999913e+03 -2.811881071794251983e-03
1.000000000000000000e+01 3.131332988749999913e+03 -3.416630748759827418e-02
1.050000000000000000e+01 3.131332988749999913e+03 -6.848685527557785147e-02
1.100000000000000000e+01 3.131332988749999913e+03 -6.867135979146141156e-02
1.150000000000000000e+01 3.131332988749999913e+03 -1.004670305231703670e-01
1.200000000000000000e+01 3.131332988749999913e+03 -1.185098037740356242e-01
1.250000000000000000e+01 3.131332988749999913e+03 -1.007552542776692650e-01
1.300000000000000000e+01 3.131332988749999913e+03 -8.917170686037846628e-02
1.350000000000000000e+01 3.131332988749999913e+03 -6.892032193394806439e-02
1.400000000000000000e+01 3.131332988749999913e+03 -4.591287927120037138e-02
1.450000000000000000e+01 3.131332988749999913e+03 -1.776587836626539185e-02
1.500000000000000000e+01 3.131332988749999913e+03 -1.320840755493842000e-02
1.550000000000000000e+01 3.131332988749999913e+03 -1.177914730349689104e-03
1.600000000000000000e+01 3.131332988749999913e+03 -3.310877328417182602e-03
1.650000000000000000e+01 3.131332988749999913e+03 -9.085768690381535286e-04
1.700000000000000000e+01 3.131332988749999913e+03 5.558058018269888476e-04
1.750000000000000000e+01 3.131332988749999913e+03 -3.881816015596869672e-04
1.800000000000000000e+01 3.131332988749999913e+03 1.407170911996998388e-04
1.850000000000000000e+01 3.131332988749999913e+03 9.181969311895003480e-05
1.900000000000000000e+01 3.131332988749999913e+03 -6.128269419922924277e-05
1.950000000000000000e+01 3.131332988749999913e+03 5.877414846978390846e-05
0.000000000000000000e+00 3.132375376562499696e+03 -8.759333388419479616e-02
5.000000000000000000e-01 3.132375376562499696e+03 -7.324534346012605279e-02
1.000000000000000000e+00 3.132375376562499696e+03 -2.933035275072351858e-02
1.500000000000000000e+00 3.132375376562499696e+03 -2.182873047300820917e-03
2.000000000000000000e+00 3.132375376562499696e+03 -3.936382708264861419e-02
2.500000000000000000e+00 3.132375376562499696e+03 -2.015852553134090189e-02
3.000000000000000000e+00 3.132375376562499696e+03 5.306026230413467965e-03
3.500000000000000000e+00 3.132375376562499696e+03 -7.740929783402712185e-03
4.000000000000000000e+00 3.132375376562499696e+03 -1.643380844206335928e-02
4.500000000000000000e+00 3.132375376562499696e+03 1.130530644013420620e-02
5.000000000000000000e+00 3.132375376562499696e+03 -4.955481455534821444e-02
5.500000000000000000e+00 3.132375376562499696e+03 1.516548401801983900e-02
6.000000000000000000e+00 3.132375376562499696e+03 -1.859601710709450281e-02
6.500000000000000000e+00 3.132375376562499696e+03 -1.247244679045841562e-02
7.000000000000000000e+00 3.132375376562499696e+03 3.075347728523184897e-03
7.500000000000000000e+00 3.132375376562499696e+03 -1.334191486109737208e-02
8.000000000000000000e+00 3.132375376562499696e+03 -2.509100114181676139e-02
8.500000000000000000e+00 3.132375376562499696e+03 5.046889044184032884e-03
9.000000000000000000e+00 3.132375376562499696e+03 1.339895846307389421e-03
9.500000000000000000e+00 3.132375376562499696e+03 -4.229022564254459812e-03
1.000000000000000000e+01 3.132375376562499696e+03 -3.512495524378033557e-02
1.050000000000000000e+01 3.132375376562499696e+03 -6.979222109069407876e-02
1.100000000000000000e+01 3.132375376562499696e+03 -6.989162789738098680e-02
1.150000000000000000e+01 3.132375376562499696e+03 -1.005162309961076111e-01
1.200000000000000000e+01 3.132375376562499696e+03 -1.184639800977905638e-01
1.250000000000000000e+01 3.132375376562499696e+03 -1.012178750068464805e-01
1.300000000000000000e+01 3.132375376562499696e+03 -9.008285850104411074e-02
1.350000000000000000e+01 3.132375376562499696e+03 -7.049123516439539938e-02
1.400000000000000000e+01 3.132375376562499696e+03 -4.559838124474454440e-02
1.450000000000000000e+01 3.132375376562499696e+03 -1.805118235035342578e-02
1.500000000000000000e+01 3.132375376562499696e+03 -1.324039967586533410e-02
1.550000000000000000e+01 3.132375376562499696e+03 -7.905149264839056271e-04
1.600000000000000000e+01 3.132375376562499696e+03 -3.202424272963768932e-03
1.650000000000000000e+01 3.132375376562499696e+03 -8.652778345344795154e-04
1.700000000000000000e+01 3.132375376562499696e+03 5.862680428436193095e-04
1.750000000000000000e+01 3.132375376562499696e+03 -4.120758857424661084e-04
1.800000000000000000e+01 3.132375376562499696e+03 1.407956993927156808e-04
1.850000000000000000e+01 3.132375376562499696e+03 9.118619135396830583e-05
1.900000000000000000e+01 3.132375376562499696e+03 -6.043127214245229547e-05
1.950000000000000000e+01 3.132375376562499696e+03 5.893327660007179893e-05
0.000000000000000000e+00 3.133417764374999479e+03 -8.896226924390419899e-02
5.000000000000000000e-01 3.133417764374999479e+03 -7.072304485552434461e-02
1.000000000000000000e+00 3.133417764374999479e+03 -3.016610214109663457e-02
1.500000000000000000e+00 3.133417764374999479e+03 -1.665131143821878268e-03
2.000000000000000000e+00 3.133417764374999479e+03 -4.087000311818164006e-02
2.500000000000000000e+00 3.133417764374999479e+03 -1.627542350910976890e-02
3.000000000000000000e+00 3.133417764374999479e+03 3.425242231158585979e-03
3.500000000000000000e+00 3.133417764374999479e+03 -8.800830802737908201e-03
4.000000000000000000e+00 3.133417764374999479e+03 -1.450411737673039901e-02
4.500000000000000000e+00 3.133417764374999479e+03 8.822315874107748701e-03
5.000000000000000000e+00 3.133417764374999479e+03 -5.036627351467593688e-02
5.500000000000000000e+00 3.133417764374999479e+03 1.261545739235074570e-02
6.000000000000000000e+00 3.133417764374999479e+03 -1.778889146725263701e-02
6.500000000000000000e+00 3.133417764374999479e+03 -1.138507766706367899e-02
7.000000000000000000e+00 3.133417764374999479e+03 8.660235361030750719e-04
7.500000000000000000e+00 3.133417764374999479e+03 -1.014443865884354090e-02
8.000000000000000000e+00 3.133417764374999479e+03 -2.772439248106218709e-02
8.500000000000000000e+00 3.133417764374999479e+03 6.265417589411623363e-03
9.000000000000000000e+00 3.133417764374999479e+03 2.992841218968933688e-03
9.500000000000000000e+00 3.133417764374999479e+03 -6.325220638352767669e-03
1.000000000000000000e+01 3.133417764374999479e+03 -3.577236899981148244e-02
1.050000000000000000e+01 3.133417764374999479e+03 -7.058109128170203528e-02
1.100000000000000000e+01 3.133417764374999479e+03 -7.101972820751764615e-02
1.150000000000000000e+01 3.133417764374999479e+03 -1.006897942146343233e-01
1.200000000000000000e+01 3.133417764374999479e+03 -1.181900454279582457e-01
1.250000000000000000e+01 3.133417764374999479e+03 -1.020808125570115826e-01
1.300000000000000000e+01 3.133417764374999479e+03 -9.114252585758975123e-02
1.350000000000000000e+01 3.133417764374999479e+03 -7.190803700854644931e-02
1.400000000000000000e+01 3.133417764374999479e+03 -4.533145363759058522e-02
1.450000000000000000e+01 3.133417764374999479e+03 -1.838696691294792324e-02
1.500000000000000000e+01 3.133417764374999479e+03 -1.326972835490724742e-02
1.550000000000000000e+01 3.133417764374999479e+03 -4.423114349600551433e-04
1.600000000000000000e+01 3.133417764374999479e+03 -3.079505582466549995e-03
1.650000000000000000e+01 3.133417764374999479e+03 -8.060321199545027486e-04
1.700000000000000000e+01 3.133417764374999479e+03 6.162877193835053242e-04
1.750000000000000000e+01 3.133417764374999479e+03 -4.347472382604653700e-04
1.800000000000000000e+01 3.133417764374999479e+03 1.390076415386366868e-04
1.850000000000000000e+01 3.133417764374999479e+03 9.014506916974566737e-05
1.900000000000000000e+01 3.133417764374999479e+03 -6.023715794720609486e-05
1.950000000000000000e+01 3.133417764374999479e+03 5.886116596307243838e-05
0.000000000000000000e+00 3.134460152187499716e+03 -9.038707487594667411e-02
5.000000000000000000e-01 3.134460152187499716e+03 -6.782649221572124854e-02
1.000000000000000000e+00 3.134460152187499716e+03 -3.118539231772071013e-02
1.500000000000000000e+00 3.134460152187499716e+03 -1.214541947607564653e-03
2.000000000000000000e+00 3.134460152187499716e+03 -4.231485079390496368e-02
2.500000000000000000e+00 3.134460152187499716e+03 -1.250315136639005252e-02
3.000000000000000000e+00 3.134460152187499716e+03 1.372167781708098951e-03
3.500000000000000000e+00 3.134460152187499716e+03 -1.000656867116004808e-02
4.000000000000000000e+00 3.134460152187499716e+03 -1.219108246434107146e-02
4.500000000000000000e+00 3.134460152187499716e+03 6.126837947176067174e-03
5.000000000000000000e+00 3.134460152187499716e+03 -5.080775732821629642e-02
5.500000000000000000e+00 3.134460152187499716e+03 1.018481594477199485e-02
6.000000000000000000e+00 3.134460152187499716e+03 -1.718279719906102773e-02
6.500000000000000000e+00 3.134460152187499716e+03 -1.079403469943757132e-02
7.000000000000000000e+00 3.134460152187499716e+03 -1.354982244849589840e-03
7.500000000000000000e+00 3.134460152187499716e+03 -6.664697298066640622e-03
8.000000000000000000e+00 3.134460152187499716e+03 -3.012801534594556491e-02
8.500000000000000000e+00 3.134460152187499716e+03 7.743619059397252938e-03
9.000000000000000000e+00 3.134460152187499716e+03 4.459296907554810563e-03
9.500000000000000000e+00 3.134460152187499716e+03 -9.006284831444390584e-03
1.000000000000000000e+01 3.134460152187499716e+03 -3.603814837677098148e-02
1.050000000000000000e+01 3.134460152187499716e+03 -7.091763277658323650e-02
1.100000000000000000e+01 3.134460152187499716e+03 -7.197132296637144544e-02
1.150000000000000000e+01 3.134460152187499716e+03 -1.009348876225651115e-01
1.200000000000000000e+01 3.134460152187499716e+03 -1.177034257471839124e-01
1.250000000000000000e+01 3.134460152187499716e+03 -1.033382930375016107e-01
1.300000000000000000e+01 3.134460152187499716e+03 -9.237027237488919240e-02
1.350000000000000000e+01 3.134460152187499716e+03 -7.313574011359144644e-02
1.400000000000000000e+01 3.134460152187499716e+03 -4.511362971476405581e-02
1.450000000000000000e+01 3.134460152187499716e+03 -1.875117708555792614e-02
1.500000000000000000e+01 3.134460152187499716e+03 -1.331234171494521078e-02
1.550000000000000000e+01 3.134460152187499716e+03 -1.400196115309857510e-04
1.600000000000000000e+01 3.134460152187499716e+03 -2.946404808106170645e-03
1.650000000000000000e+01 3.134460152187499716e+03 -7.286991118937559495e-04
1.700000000000000000e+01 3.134460152187499716e+03 6.437307191688502496e-04
1.750000000000000000e+01 3.134460152187499716e+03 -4.557514915563670699e-04
1.800000000000000000e+01 3.134460152187499716e+03 1.355806639593283537e-04
1.850000000000000000e+01 3.134460152187499716e+03 8.864891420483055344e-05
1.900000000000000000e+01 3.134460152187499716e+03 -6.050811708075968967e-05
1.950000000000000000e+01 3.134460152187499716e+03 5.852614622776627294e-05
0.000000000000000000e+00 3.135502539999999044e+03 -9.181246849367569185e-02
5.000000000000000000e-01 3.135502539999999044e+03 -6.469822658626894762e-02
1.000000000000000000e+00 3.135502539999999044e+03 -3.230096641395944351e-02
1.500000000000000000e+00 3.135502539999999044e+03 -8.768612703543632921e-04
2.000000000000000000e+00 3.135502539999999044e+03 -4.358126069755786924e-02
2.500000000000000000e+00 3.135502539999999044e+03 -9.028860371199910750e-03
3.000000000000000000e+00 3.135502539999999044e+03 -7.219540428690122882e-04
3.500000000000000000e+00 3.135502539999999044e+03 -1.130344325859969704e-02
4.000000000000000000e+00 3.135502539999999044e+03 -9.548279340457689612e-03
4.500000000000000000e+00 3.135502539999999044e+03 3.281776611339066313e-03
5.000000000000000000e+00 3.135502539999999044e+03 -5.077899275865005446e-02
5.500000000000000000e+00 3.135502539999999044e+03 7.925277891140513481e-03
6.000000000000000000e+00 3.135502539999999044e+03 -1.666847546267810967e-02
6.500000000000000000e+00 3.135502539999999044e+03 -1.079419905284092346e-02
7.000000000000000000e+00 3.135502539999999044e+03 -3.583834788300583381e-03
7.500000000000000000e+00 3.135502539999999044e+03 -3.057468253194986062e-03
8.000000000000000000e+00 3.135502539999999044e+03 -3.221411386188295645e-02
8.500000000000000000e+00 3.135502539999999044e+03 9.366617657456064241e-03
9.000000000000000000e+00 3.135502539999999044e+03 5.684350384679181210e-03
9.500000000000000000e+00 3.135502539999999044e+03 -1.208418478699076898e-02
1.000000000000000000e+01 3.135502539999999044e+03 -3.590016241413835490e-02
1.050000000000000000e+01 3.135502539999999044e+03 -7.092362458942047532e-02
1.100000000000000000e+01 3.135502539999999044e+03 -7.275595549558323827e-02
1.150000000000000000e+01 3.135502539999999044e+03 -1.012221379484309070e-01
1.200000000000000000e+01 3.135502539999999044e+03 -1.169990904991284469e-01
1.250000000000000000e+01 3.135502539999999044e+03 -1.049448261041834862e-01
1.300000000000000000e+01 3.135502539999999044e+03 -9.381492573584372663e-02
1.350000000000000000e+01 3.135502539999999044e+03 -7.413878044211412444e-02
1.400000000000000000e+01 3.135502539999999044e+03 -4.495960826065531490e-02
1.450000000000000000e+01 3.135502539999999044e+03 -1.911016223653898977e-02
1.500000000000000000e+01 3.135502539999999044e+03 -1.338893069517753560e-02
1.550000000000000000e+01 3.135502539999999044e+03 1.168293371749480256e-04
1.600000000000000000e+01 3.135502539999999044e+03 -2.805816396603156605e-03
1.650000000000000000e+01 3.135502539999999044e+03 -6.335129701009662752e-04
1.700000000000000000e+01 3.135502539999999044e+03 6.665538575726853493e-04
1.750000000000000000e+01 3.135502539999999044e+03 -4.748355496583929686e-04
1.800000000000000000e+01 3.135502539999999044e+03 1.304705395941310579e-04
1.850000000000000000e+01 3.135502539999999044e+03 8.680559135599048176e-05
1.900000000000000000e+01 3.135502539999999044e+03 -6.108100238243918288e-05
1.950000000000000000e+01 3.135502539999999044e+03 5.788760169789051714e-05
0.000000000000000000e+00 3.136544927812499282e+03 -9.317020977078266375e-02
5.000000000000000000e-01 3.136544927812499282e+03 -6.149740575661821057e-02
1.000000000000000000e+00 3.136544927812499282e+03 -3.340865793621074220e-02
1.500000000000000000e+00 3.136544927812499282e+03 -7.147018108436036183e-04
2.000000000000000000e+00 3.136544927812499282e+03 -4.458833229298361789e-02
2.500000000000000000e+00 3.136544927812499282e+03 -6.021191157799631391e-03
3.000000000000000000e+00 3.136544927812499282e+03 -2.680817643245299742e-03
3.500000000000000000e+00 3.136544927812499282e+03 -1.268783555391258741e-02
4.000000000000000000e+00 3.136544927812499282e+03 -6.659882653750672302e-03
4.500000000000000000e+00 3.136544927812499282e+03 3.630394287678263701e-04
5.000000000000000000e+00 3.136544927812499282e+03 -5.026269241641349861e-02
5.500000000000000000e+00 3.136544927812499282e+03 5.922939914581292105e-03
6.000000000000000000e+00 3.136544927812499282e+03 -1.623598619597122969e-02
6.500000000000000000e+00 3.136544927812499282e+03 -1.135670986422258021e-02
7.000000000000000000e+00 3.136544927812499282e+03 -5.831655701285079312e-03
7.500000000000000000e+00 3.136544927812499282e+03 5.105042117056838571e-04
8.000000000000000000e+00 3.136544927812499282e+03 -3.388502990813296173e-02
8.500000000000000000e+00 3.136544927812499282e+03 1.101761306337530749e-02
9.000000000000000000e+00 3.136544927812499282e+03 6.590326272819774234e-03
9.500000000000000000e+00 3.136544927812499282e+03 -1.535215656179411345e-02
1.000000000000000000e+01 3.136544927812499282e+03 -3.533626653797836831e-02
1.050000000000000000e+01 3.136544927812499282e+03 -7.069383474516503785e-02
1.100000000000000000e+01 3.136544927812499282e+03 -7.340073163190449779e-02
1.150000000000000000e+01 3.136544927812499282e+03 -1.015270228261122842e-01
1.200000000000000000e+01 3.136544927812499282e+03 -1.161155012926113478e-01
1.250000000000000000e+01 3.136544927812499282e+03 -1.068488876493840362e-01
1.300000000000000000e+01 3.136544927812499282e+03 -9.547965262541845133e-02
1.350000000000000000e+01 3.136544927812499282e+03 -7.488736266040817158e-02
1.400000000000000000e+01 3.136544927812499282e+03 -4.489485095019604688e-02
1.450000000000000000e+01 3.136544927812499282e+03 -1.943685856311616264e-02
1.500000000000000000e+01 3.136544927812499282e+03 -1.351313223550510735e-02
1.550000000000000000e+01 3.136544927812499282e+03 3.329003925727545918e-04
1.600000000000000000e+01 3.136544927812499282e+03 -2.664427091171462769e-03
1.650000000000000000e+01 3.136544927812499282e+03 -5.231781113760419722e-04
1.700000000000000000e+01 3.136544927812499282e+03 6.835422906087104721e-04
1.750000000000000000e+01 3.136544927812499282e+03 -4.925247612228453266e-04
1.800000000000000000e+01 3.136544927812499282e+03 1.240864582490616393e-04
1.850000000000000000e+01 3.136544927812499282e+03 8.453919872560865310e-05
1.900000000000000000e+01 3.136544927812499282e+03 -6.164933658008230576e-05
1.950000000000000000e+01 3.136544927812499282e+03 5.669454031664683503e-05
0.000000000000000000e+00 3.137587315624999519e+03 -9.444339569220253083e-02
5.000000000000000000e-01 3.137587315624999519e+03 -5.835701475081181422e-02
1.000000000000000000e+00 3.137587315624999519e+03 -3.441681481617011457e-02
1.500000000000000000e+00 3.137587315624999519e+03 -8.159900616853646600e-04
2.000000000000000000e+00 3.137587315624999519e+03 -4.531267372759145706e-02
2.500000000000000000e+00 3.137587315624999519e+03 -3.604674009858771771e-03
3.000000000000000000e+00 3.137587315624999519e+03 -4.302341779036600311e-03
3.500000000000000000e+00 3.137587315624999519e+03 -1.417975561968764023e-02
4.000000000000000000e+00 3.137587315624999519e+03 -3.648740333529537031e-03
4.500000000000000000e+00 3.137587315624999519e+03 -2.533568787641209130e-03
5.000000000000000000e+00 3.137587315624999519e+03 -4.932725398766016345e-02
5.500000000000000000e+00 3.137587315624999519e+03 4.285291388585791249e-03
6.000000000000000000e+00 3.137587315624999519e+03 -1.595194498892261309e-02
6.500000000000000000e+00 3.137587315624999519e+03 -1.238308571399439860e-02
7.000000000000000000e+00 3.137587315624999519e+03 -8.088018932218865240e-03
7.500000000000000000e+00 3.137587315624999519e+03 3.849346826269348966e-03
8.000000000000000000e+00 3.137587315624999519e+03 -3.503421194789088644e-02
8.500000000000000000e+00 3.137587315624999519e+03 1.267851285338996922e-02
9.000000000000000000e+00 3.137587315624999519e+03 7.085599349788310013e-03
9.500000000000000000e+00 3.137587315624999519e+03 -1.866499816802893313e-02
1.000000000000000000e+01 3.137587315624999519e+03 -3.429146033861817794e-02
1.050000000000000000e+01 3.137587315624999519e+03 -7.032061953092898221e-02
1.100000000000000000e+01 3.137587315624999519e+03 -7.387211347296410158e-02
1.150000000000000000e+01 3.137587315624999519e+03 -1.018428325053620659e-01
1.200000000000000000e+01 3.137587315624999519e+03 -1.151661204322375898e-01
1.250000000000000000e+01 3.137587315624999519e+03 -1.090629726799101501e-01
1.300000000000000000e+01 3.137587315624999519e+03 -9.727786930508827701e-02
1.350000000000000000e+01 3.137587315624999519e+03 -7.539386581636292606e-02
1.400000000000000000e+01 3.137587315624999519e+03 -4.492861359706835922e-02
1.450000000000000000e+01 3.137587315624999519e+03 -1.972372506699093461e-02
1.500000000000000000e+01 3.137587315624999519e+03 -1.367687429505719081e-02
1.550000000000000000e+01 3.137587315624999519e+03 4.977619299442338080e-04
1.600000000000000000e+01 3.137587315624999519e+03 -2.525715515066848105e-03
1.650000000000000000e+01 3.137587315624999519e+03 -4.031887978882060970e-04
1.700000000000000000e+01 3.137587315624999519e+03 6.944782848497181409e-04
1.750000000000000000e+01 3.137587315624999519e+03 -5.093792264195483831e-04
1.800000000000000000e+01 3.137587315624999519e+03 1.171949270883092145e-04
1.850000000000000000e+01 3.137587315624999519e+03 8.137843383872898548e-05
1.900000000000000000e+01 3.137587315624999519e+03 -6.186887560716752615e-05
1.950000000000000000e+01 3.137587315624999519e+03 5.487251967098598425e-05
0.000000000000000000e+00 3.138629703437499757e+03 -9.562603367471554650e-02
5.000000000000000000e-01 3.138629703437499757e+03 -5.533137146532905032e-02
1.000000000000000000e+00 3.138629703437499757e+03 -3.538463753605818746e-02
1.500000000000000000e+00 3.138629703437499757e+03 -1.077469723288099505e-03
2.000000000000000000e+00 3.138629703437499757e+03 -4.578103208163410848e-02
2.500000000000000000e+00 3.138629703437499757e+03 -1.814189314231952430e-03
3.000000000000000000e+00 3.138629703437499757e+03 -5.497496377309173642e-03
3.500000000000000000e+00 3.138629703437499757e+03 -1.578213597416643771e-02
4.000000000000000000e+00 3.138629703437499757e+03 -6.697594323020890058e-04
4.500000000000000000e+00 3.138629703437499757e+03 -5.311103579518229589e-03
5.000000000000000000e+00 3.138629703437499757e+03 -4.799145932810536946e-02
5.500000000000000000e+00 3.138629703437499757e+03 3.016757564733768548e-03
6.000000000000000000e+00 3.138629703437499757e+03 -1.583958540822309052e-02
6.500000000000000000e+00 3.138629703437499757e+03 -1.374219207410799955e-02
7.000000000000000000e+00 3.138629703437499757e+03 -1.032812634431255587e-02
7.500000000000000000e+00 3.138629703437499757e+03 6.854927043734669774e-03
8.000000000000000000e+00 3.138629703437499757e+03 -3.563134199937353919e-02
8.500000000000000000e+00 3.138629703437499757e+03 1.431019979959406718e-02
9.000000000000000000e+00 3.138629703437499757e+03 7.170505865657800411e-03
9.500000000000000000e+00 3.138629703437499757e+03 -2.189741446713469944e-02
1.000000000000000000e+01 3.138629703437499757e+03 -3.279829528046848686e-02
1.050000000000000000e+01 3.138629703437499757e+03 -6.986222129245099610e-02
1.100000000000000000e+01 3.138629703437499757e+03 -7.413469287370832994e-02
1.150000000000000000e+01 3.138629703437499757e+03 -1.021498878444647845e-01
1.200000000000000000e+01 3.138629703437499757e+03 -1.142381195570252028e-01
1.250000000000000000e+01 3.138629703437499757e+03 -1.115762049962832347e-01
1.300000000000000000e+01 3.138629703437499757e+03 -9.912062394136712806e-02
1.350000000000000000e+01 3.138629703437499757e+03 -7.568784959838967263e-02
1.400000000000000000e+01 3.138629703437499757e+03 -4.506102472910425427e-02
1.450000000000000000e+01 3.138629703437499757e+03 -1.995773404438823048e-02
1.500000000000000000e+01 3.138629703437499757e+03 -1.387135575653319214e-02
1.550000000000000000e+01 3.138629703437499757e+03 6.099089389713274918e-04
1.600000000000000000e+01 3.138629703437499757e+03 -2.392926329260525609e-03
1.650000000000000000e+01 3.138629703437499757e+03 -2.769819474300550194e-04
1.700000000000000000e+01 3.138629703437499757e+03 6.984412637881685579e-04
1.750000000000000000e+01 3.138629703437499757e+03 -5.250665945247002262e-04
1.800000000000000000e+01 3.138629703437499757e+03 1.101142153167142701e-04
1.850000000000000000e+01 3.138629703437499757e+03 7.740828167503088981e-05
1.900000000000000000e+01 3.138629703437499757e+03 -6.190662771297402020e-05
1.950000000000000000e+01 3.138629703437499757e+03 5.241843926145231758e-05
0.000000000000000000e+00 3.139672091249999539e+03 -9.671652084914938996e-02
5.000000000000000000e-01 3.139672091249999539e+03 -5.242292170702899518e-02
1.000000000000000000e+00 3.139672091249999539e+03 -3.637351240560460219e-02
1.500000000000000000e+00 3.139672091249999539e+03 -1.427442379131991330e-03
2.000000000000000000e+00 3.139672091249999539e+03 -4.606098436392225270e-02
2.500000000000000000e+00 3.139672091249999539e+03 -5.540205706515017583e-04
3.000000000000000000e+00 3.139672091249999539e+03 -6.264364622208562147e-03
3.500000000000000000e+00 3.139672091249999539e+03 -1.747235099851229129e-02
4.000000000000000000e+00 3.139672091249999539e+03 2.095621659083088222e-03
4.500000000000000000e+00 3.139672091249999539e+03 -7.902979550247934970e-03
5.000000000000000000e+00 3.139672091249999539e+03 -4.625414337156037725e-02
5.500000000000000000e+00 3.139672091249999539e+03 2.088367635326574597e-03
6.000000000000000000e+00 3.139672091249999539e+03 -1.585490800879611403e-02
6.500000000000000000e+00 3.139672091249999539e+03 -1.528023005686875851e-02
7.000000000000000000e+00 3.139672091249999539e+03 -1.258233249609489075e-02
7.500000000000000000e+00 3.139672091249999539e+03 9.464309869236998962e-03
8.000000000000000000e+00 3.139672091249999539e+03 -3.560394666532384900e-02
8.500000000000000000e+00 3.139672091249999539e+03 1.574741065951771463e-02
9.000000000000000000e+00 3.139672091249999539e+03 6.905652552796244514e-03
9.500000000000000000e+00 3.139672091249999539e+03 -2.494990437323442792e-02
1.000000000000000000e+01 3.139672091249999539e+03 -3.090771748039780262e-02
1.050000000000000000e+01 3.139672091249999539e+03 -6.932175238554452723e-02
1.100000000000000000e+01 3.139672091249999539e+03 -7.419381664830514145e-02
1.150000000000000000e+01 3.139672091249999539e+03 -1.023865129068939339e-01
1.200000000000000000e+01 3.139672091249999539e+03 -1.133952761213996158e-01
1.250000000000000000e+01 3.139672091249999539e+03 -1.142804080413063472e-01
1.300000000000000000e+01 3.139672091249999539e+03 -1.008968303775041181e-01
1.350000000000000000e+01 3.139672091249999539e+03 -7.580246385821172439e-02
1.400000000000000000e+01 3.139672091249999539e+03 -4.530450154476092783e-02
1.450000000000000000e+01 3.139672091249999539e+03 -2.012798297827125479e-02
1.500000000000000000e+01 3.139672091249999539e+03 -1.409519814352217480e-02
1.550000000000000000e+01 3.139672091249999539e+03 6.890821501477124465e-04
1.600000000000000000e+01 3.139672091249999539e+03 -2.273949189599926840e-03
1.650000000000000000e+01 3.139672091249999539e+03 -1.453395487193562740e-04
1.700000000000000000e+01 3.139672091249999539e+03 6.941246076758920925e-04
1.750000000000000000e+01 3.139672091249999539e+03 -5.393306338140708631e-04
1.800000000000000000e+01 3.139672091249999539e+03 1.031937034832967209e-04
1.850000000000000000e+01 3.139672091249999539e+03 7.317948537012435343e-05
1.900000000000000000e+01 3.139672091249999539e+03 -6.213890662674508058e-05
[truncated: 2,505,156 more chars]
