# Supplementary material for: Multipolar electric and magnetic contributions to sum-frequency generation spectra reveal biaxial interfacial water structure
Source: Nat Commun. 2026 May 13;17:4333. doi: 10.1038/s41467-026-72345-4 (PMC13172427; doi:10.1038/s41467-026-72345-4)
Supplement: Supplementary file 3 — Source data [file 41467_2026_72345_MOESM3_ESM.zip › SourceData/SuppFig18(e).txt]

# f Config1 Config2 Config3 Config4
-5.211939062499998727e+03 nan nan nan nan
-5.210896674687498489e+03 nan nan nan nan
-5.209854286874999161e+03 nan nan nan nan
-5.208811899062499833e+03 nan nan nan nan
-5.207769511249999596e+03 nan nan nan nan
-5.206727123437499358e+03 nan nan nan nan
-5.205684735624999121e+03 nan nan nan nan
-5.204642347812498883e+03 nan nan nan nan
-5.203599959999999555e+03 nan nan nan nan
-5.202557572187499318e+03 nan nan nan nan
-5.201515184374999080e+03 nan nan nan nan
-5.200472796562499752e+03 nan nan nan nan
-5.199430408749999515e+03 nan nan nan nan
-5.198388020937500187e+03 nan nan nan nan
-5.197345633124999949e+03 nan nan nan nan
-5.196303245312499712e+03 nan nan nan nan
-5.195260857499999474e+03 nan nan nan nan
-5.194218469687499237e+03 nan nan nan nan
-5.193176081874999909e+03 nan nan nan nan
-5.192133694062499671e+03 nan nan nan nan
-5.191091306249999434e+03 nan nan nan nan
-5.190048918437499196e+03 nan nan nan nan
-5.189006530624999868e+03 nan nan nan nan
-5.187964142812500540e+03 nan nan nan nan
-5.186921754999999393e+03 nan nan nan nan
-5.185879367187499156e+03 nan nan nan nan
-5.184836979374999828e+03 nan nan nan nan
-5.183794591562499591e+03 nan nan nan nan
-5.182752203749999353e+03 nan nan nan nan
-5.181709815937500025e+03 nan nan nan nan
-5.180667428124998878e+03 nan nan nan nan
-5.179625040312499550e+03 nan nan nan nan
-5.178582652499999313e+03 nan nan nan nan
-5.177540264687499075e+03 nan nan nan nan
-5.176497876874999747e+03 nan nan nan nan
-5.175455489062499510e+03 nan nan nan nan
-5.174413101249999272e+03 nan nan nan nan
-5.173370713437499944e+03 nan nan nan nan
-5.172328325624999707e+03 nan nan nan nan
-5.171285937812499469e+03 nan nan nan nan
-5.170243549999998322e+03 nan nan nan nan
-5.169201162187499904e+03 nan nan nan nan
-5.168158774374999666e+03 nan nan nan nan
-5.167116386562499429e+03 nan nan nan nan
-5.166073998749999191e+03 nan nan nan nan
-5.165031610937499863e+03 nan nan nan nan
-5.163989223124998716e+03 nan nan nan nan
-5.162946835312499388e+03 nan nan nan nan
-5.161904447499999151e+03 nan nan nan nan
-5.160862059687499823e+03 nan nan nan nan
-5.159819671874999585e+03 nan nan nan nan
-5.158777284062499348e+03 nan nan nan nan
-5.157734896249999110e+03 nan nan nan nan
-5.156692508437499782e+03 nan nan nan nan
-5.155650120624999545e+03 nan nan nan nan
-5.154607732812499307e+03 nan nan nan nan
-5.153565344999999070e+03 nan nan nan nan
-5.152522957187499742e+03 nan nan nan nan
-5.151480569374999504e+03 nan nan nan nan
-5.150438181562499267e+03 nan nan nan nan
-5.149395793749999939e+03 nan nan nan nan
-5.148353405937498792e+03 nan nan nan nan
-5.147311018124999464e+03 nan nan nan nan
-5.146268630312499226e+03 nan nan nan nan
-5.145226242499999898e+03 nan nan nan nan
-5.144183854687499661e+03 nan nan nan nan
-5.143141466874999423e+03 nan nan nan nan
-5.142099079062499186e+03 nan nan nan nan
-5.141056691250000767e+03 nan nan nan nan
-5.140014303437499620e+03 nan nan nan nan
-5.138971915625000292e+03 nan nan nan nan
-5.137929527812499146e+03 nan nan nan nan
-5.136887139999999818e+03 nan nan nan nan
-5.135844752187499580e+03 nan nan nan nan
-5.134802364374999343e+03 nan nan nan nan
-5.133759976562499105e+03 nan nan nan nan
-5.132717588749999777e+03 nan nan nan nan
-5.131675200937499540e+03 nan nan nan nan
-5.130632813124999302e+03 nan nan nan nan
-5.129590425312499065e+03 nan nan nan nan
-5.128548037499999737e+03 nan nan nan nan
-5.127505649687499499e+03 nan nan nan nan
-5.126463261874999262e+03 nan nan nan nan
-5.125420874062499934e+03 nan nan nan nan
-5.124378486250000606e+03 nan nan nan nan
-5.123336098437499459e+03 nan nan nan nan
-5.122293710624999221e+03 nan nan nan nan
-5.121251322812499893e+03 nan nan nan nan
-5.120208934999999656e+03 nan nan nan nan
-5.119166547187499418e+03 nan nan nan nan
-5.118124159375000090e+03 nan nan nan nan
-5.117081771562498943e+03 nan nan nan nan
-5.116039383749999615e+03 nan nan nan nan
-5.114996995937499378e+03 nan nan nan nan
-5.113954608124999140e+03 nan nan nan nan
-5.112912220312499812e+03 nan nan nan nan
-5.111869832499999575e+03 nan nan nan nan
-5.110827444687499337e+03 nan nan nan nan
-5.109785056874999100e+03 nan nan nan nan
-5.108742669062499772e+03 nan nan nan nan
-5.107700281250000444e+03 nan nan nan nan
-5.106657893437499297e+03 nan nan nan nan
-5.105615505624999059e+03 nan nan nan nan
-5.104573117812499731e+03 nan nan nan nan
-5.103530729999999494e+03 nan nan nan nan
-5.102488342187499256e+03 nan nan nan nan
-5.101445954374999928e+03 nan nan nan nan
-5.100403566562499691e+03 nan nan nan nan
-5.099361178749999453e+03 nan nan nan nan
-5.098318790937499216e+03 nan nan nan nan
-5.097276403124999888e+03 nan nan nan nan
-5.096234015312499650e+03 nan nan nan nan
-5.095191627499999413e+03 nan nan nan nan
-5.094149239687499175e+03 nan nan nan nan
-5.093106851874999847e+03 nan nan nan nan
-5.092064464062500520e+03 nan nan nan nan
-5.091022076249998463e+03 nan nan nan nan
-5.089979688437499135e+03 nan nan nan nan
-5.088937300624999807e+03 nan nan nan nan
-5.087894912812499570e+03 nan nan nan nan
-5.086852524999999332e+03 nan nan nan nan
-5.085810137187499095e+03 nan nan nan nan
-5.084767749374998857e+03 nan nan nan nan
-5.083725361562499529e+03 nan nan nan nan
-5.082682973749999292e+03 nan nan nan nan
-5.081640585937499964e+03 nan nan nan nan
-5.080598198124999726e+03 nan nan nan nan
-5.079555810312499489e+03 nan nan nan nan
-5.078513422499999251e+03 nan nan nan nan
-5.077471034687499923e+03 nan nan nan nan
-5.076428646874999686e+03 nan nan nan nan
-5.075386259062499448e+03 nan nan nan nan
-5.074343871249999211e+03 nan nan nan nan
-5.073301483437499883e+03 nan nan nan nan
-5.072259095624999645e+03 nan nan nan nan
-5.071216707812499408e+03 nan nan nan nan
-5.070174319999999170e+03 nan nan nan nan
-5.069131932187499842e+03 nan nan nan nan
-5.068089544374998695e+03 nan nan nan nan
-5.067047156562499367e+03 nan nan nan nan
-5.066004768749999130e+03 nan nan nan nan
-5.064962380937499802e+03 nan nan nan nan
-5.063919993124999564e+03 nan nan nan nan
-5.062877605312499327e+03 nan nan nan nan
-5.061835217499999089e+03 nan nan nan nan
-5.060792829687500671e+03 nan nan nan nan
-5.059750441874999524e+03 nan nan nan nan
-5.058708054062499286e+03 nan nan nan nan
-5.057665666249999958e+03 nan nan nan nan
-5.056623278437499721e+03 nan nan nan nan
-5.055580890624999483e+03 nan nan nan nan
-5.054538502812499246e+03 nan nan nan nan
-5.053496114999999918e+03 nan nan nan nan
-5.052453727187499680e+03 nan nan nan nan
-5.051411339374999443e+03 nan nan nan nan
-5.050368951562499205e+03 nan nan nan nan
-5.049326563749999877e+03 nan nan nan nan
-5.048284175937499640e+03 nan nan nan nan
-5.047241788124999402e+03 nan nan nan nan
-5.046199400312499165e+03 nan nan nan nan
-5.045157012500000747e+03 nan nan nan nan
-5.044114624687498690e+03 nan nan nan nan
-5.043072236874999362e+03 nan nan nan nan
-5.042029849062499125e+03 nan nan nan nan
-5.040987461249999797e+03 nan nan nan nan
-5.039945073437499559e+03 nan nan nan nan
-5.038902685624999322e+03 nan nan nan nan
-5.037860297812499084e+03 nan nan nan nan
-5.036817909999999756e+03 nan nan nan nan
-5.035775522187499519e+03 nan nan nan nan
-5.034733134374999281e+03 nan nan nan nan
-5.033690746562498134e+03 nan nan nan nan
-5.032648358749999716e+03 nan nan nan nan
-5.031605970937499478e+03 nan nan nan nan
-5.030563583124999241e+03 nan nan nan nan
-5.029521195312499913e+03 nan nan nan nan
-5.028478807499999675e+03 nan nan nan nan
-5.027436419687498528e+03 nan nan nan nan
-5.026394031874999200e+03 nan nan nan nan
-5.025351644062499872e+03 nan nan nan nan
-5.024309256249999635e+03 nan nan nan nan
-5.023266868437499397e+03 nan nan nan nan
-5.022224480624999160e+03 nan nan nan nan
-5.021182092812499832e+03 nan nan nan nan
-5.020139704999999594e+03 nan nan nan nan
-5.019097317187499357e+03 nan nan nan nan
-5.018054929374999119e+03 nan nan nan nan
-5.017012541562499791e+03 nan nan nan nan
-5.015970153749999554e+03 nan nan nan nan
-5.014927765937499316e+03 nan nan nan nan
-5.013885378124999079e+03 nan nan nan nan
-5.012842990312499751e+03 nan nan nan nan
-5.011800602499999513e+03 nan nan nan nan
-5.010758214687498366e+03 nan nan nan nan
-5.009715826874999948e+03 nan nan nan nan
-5.008673439062499710e+03 nan nan nan nan
-5.007631051249999473e+03 nan nan nan nan
-5.006588663437499235e+03 nan nan nan nan
-5.005546275624999907e+03 nan nan nan nan
-5.004503887812498760e+03 nan nan nan nan
-5.003461499999999432e+03 8.339511022965154230e-02 1.475247379796144030e-02 7.973181971541405460e-04 3.160024421123033278e-01
-5.002419112187499195e+03 8.305198680292574798e-02 1.449409098010220366e-02 7.249580760325312302e-04 3.193243153998635009e-01
-5.001376724374999867e+03 8.271466595027449076e-02 1.424160857652154860e-02 6.569833775970123409e-04 3.226172247551261640e-01
-5.000334336562499630e+03 8.238715996517713414e-02 1.399800808345044202e-02 5.940336748333667006e-04 3.258382454023178165e-01
-4.999291948749999392e+03 8.207318441712312118e-02 1.376597960755603610e-02 5.365467861354022679e-04 3.289460711272590987e-01
-4.998249560937499155e+03 8.177636009564540065e-02 1.354800823660650723e-02 4.847954968868234578e-04 3.319010588959327990e-01
-4.997207173124999827e+03 8.149993697367913237e-02 1.334624328617579035e-02 4.388829092186259293e-04 3.346668544837463899e-01
-4.996164785312499589e+03 8.124651838540167259e-02 1.316234379509462898e-02 3.987410997218580324e-04 3.372126678498231223e-01
-4.995122397499999352e+03 8.101801948890920146e-02 1.299748893061546118e-02 3.641696772580923429e-04 3.395135400483275112e-01
-4.994080009687499114e+03 8.081577759730164401e-02 1.285243406352718810e-02 3.348778086271184703e-04 3.415506394492691666e-01
-4.993037621874999786e+03 8.064056567074977255e-02 1.272748623773428678e-02 3.105071186157320508e-04 3.433125195260395834e-01
-4.991995234062500458e+03 8.049230919235626780e-02 1.262241963640409366e-02 2.906434816730873094e-04 3.447956442961551127e-01
-4.990952846249999311e+03 8.037006037990680751e-02 1.253647867674318774e-02 2.748355120232036418e-04 3.460045945040455817e-01
-4.989910458437499074e+03 8.027210372832124796e-02 1.246842014061900865e-02 2.626115489870123679e-04 3.469520255240003959e-01
-4.988868070624999746e+03 8.019595392684436552e-02 1.241652781287883554e-02 2.534851289334262895e-04 3.476582943887429611e-01
-4.987825682812500418e+03 8.013864274022160228e-02 1.237874020443088287e-02 2.469695075510915821e-04 3.481502845383532274e-01
-4.986783294999999271e+03 8.009701884779987791e-02 1.235280174959011920e-02 2.425922769042976660e-04 3.484596774927932183e-01
-4.985740907187499943e+03 8.006743990890713425e-02 1.233613136930203878e-02 2.398638858767594174e-04 3.486236602371200477e-01
-4.984698519374999705e+03 8.004603962872500200e-02 1.232596324759304904e-02 2.382869029731288202e-04 3.486830902078491001e-01
-4.983656131562499468e+03 8.002877482490050598e-02 1.231939526911266652e-02 2.373559541215942254e-04 3.486812909169994534e-01
-4.982613743749999230e+03 8.001133049442146761e-02 1.231335638868103106e-02 2.365447207503529185e-04 3.486639345988903349e-01
-4.981571355937500812e+03 7.999219874844978873e-02 1.230654960906333618e-02 2.356222069038460814e-04 3.486528965666760849e-01
-4.980528968124998755e+03 7.997154543233150892e-02 1.229904708090288727e-02 2.345977523383567238e-04 3.486477007487099877e-01
-4.979486580312499427e+03 7.994940474281009291e-02 1.229086355398802816e-02 2.334727138442018249e-04 3.486482725300285024e-01
-4.978444192499999190e+03 7.992591208332823494e-02 1.228204668141663104e-02 2.322523206194865655e-04 3.486544072196209876e-01
-4.977401804687499862e+03 7.990150702220423506e-02 1.227279484534870083e-02 2.309646153443076059e-04 3.486644538926124692e-01
-4.976359416874999624e+03 7.987644678169429635e-02 1.226324493999913536e-02 2.296308215158900459e-04 3.486769254429649689e-01
-4.975317029062499387e+03 7.985092727426236492e-02 1.225348180293926899e-02 2.282622267104159476e-04 3.486912019445547739e-01
-4.974274641249999149e+03 7.982545066137597400e-02 1.224371631315352565e-02 2.268875386612427786e-04 3.487058379822352006e-01
-4.973232253437499821e+03 7.980056872030158455e-02 1.223419378083679190e-02 2.255416424365316809e-04 3.487189196892317988e-01
-4.972189865624999584e+03 7.977676032616604074e-02 1.222512821330667965e-02 2.242554236935694327e-04 3.487288073875694505e-01
-4.971147477812499346e+03 7.975425312842736314e-02 1.221660695950351101e-02 2.230417662757396057e-04 3.487350954849509632e-01
-4.970105089999998199e+03 7.973305374791829492e-02 1.220861378041041348e-02 2.218976764888461487e-04 3.487382412420113598e-01
-4.969062702187499781e+03 7.971339249715639341e-02 1.220125380997625318e-02 2.208381464282047416e-04 3.487373122291341776e-01
-4.968020314374999543e+03 7.969561707709500731e-02 1.219468385198289699e-02 2.198863621640704906e-04 3.487310090696266740e-01
-4.966977926562499306e+03 7.967989072914356818e-02 1.218898099060393078e-02 2.190549243597934273e-04 3.487186548947774356e-01
-4.965935538749999068e+03 7.966612274421197570e-02 1.218410007403893103e-02 2.183389305411611030e-04 3.487007024936787380e-01
-4.964893150937499740e+03 7.965402289793982460e-02 1.217989985705998125e-02 2.177183816870164571e-04 3.486785287399951083e-01
-4.963850763124998593e+03 7.964331944295598154e-02 1.217625041126496437e-02 2.171746456231643779e-04 3.486533235010144671e-01
-4.962808375312499265e+03 7.963381690285242787e-02 1.217305003671337316e-02 2.166929204756980415e-04 3.486261064646563046e-01
-4.961765987499999937e+03 7.962530331196419897e-02 1.217020947439075712e-02 2.162612362223651093e-04 3.485974552937699533e-01
-4.960723599687499700e+03 7.961749025819196690e-02 1.216761739733031485e-02 2.158652191864920435e-04 3.485679170114556746e-01
-4.959681211874999462e+03 7.961016941874943242e-02 1.216520496451720112e-02 2.154966161118669263e-04 3.485375899271052624e-01
-4.958638824062499225e+03 7.960313886959938245e-02 1.216291809061123899e-02 2.151502022235112638e-04 3.485062882224430059e-01
-4.957596436249999897e+03 7.959585396530888257e-02 1.216054393372253961e-02 2.147980435986055056e-04 3.484752186824885412e-01
-4.956554048437499659e+03 7.958784754474942935e-02 1.215788517653073816e-02 2.144124941215629001e-04 3.484457497291919559e-01
-4.955511660624999422e+03 7.957891931428272281e-02 1.215486252908587819e-02 2.139824332677170990e-04 3.484183243214868941e-01
-4.954469272812499185e+03 7.956896724648154784e-02 1.215142346378070108e-02 2.134994411036954232e-04 3.483934603400287711e-01
-4.953426884999999857e+03 7.955815271292877855e-02 1.214762983992345030e-02 2.129709075100419565e-04 3.483708329842019613e-01
-4.952384497187499619e+03 7.954643602451144657e-02 1.214348315516313760e-02 2.123975736856273703e-04 3.483501352113798077e-01
-4.951342109374999382e+03 7.953375086050694376e-02 1.213896467543264593e-02 2.117764057988898250e-04 3.483313833639797297e-01
-4.950299721562499144e+03 7.952015207226013904e-02 1.213409685952184132e-02 2.111096855742242227e-04 3.483144572922197146e-01
-4.949257333749999816e+03 7.950574682737826526e-02 1.212891306279692723e-02 2.104007437382577391e-04 3.482993064815181339e-01
-4.948214945937499579e+03 7.949100355922845973e-02 1.212359859934154967e-02 2.096733996232096693e-04 3.482848222093494206e-01
-4.947172558124999341e+03 7.947647027538733144e-02 1.211838664459609013e-02 2.089595153514489775e-04 3.482693737120718946e-01
-4.946130170312499104e+03 7.946223991931206099e-02 1.211331970639522269e-02 2.082651267963420204e-04 3.482526885157069541e-01
-4.945087782499999776e+03 7.944843907653761916e-02 1.210845750685242937e-02 2.075987275330429249e-04 3.482342535540522421e-01
-4.944045394687499538e+03 7.943505097425053452e-02 1.210378931618158287e-02 2.069596410467233489e-04 3.482142098640138017e-01
-4.943003006874999301e+03 7.942185695888463737e-02 1.209922338385377265e-02 2.063352617698826889e-04 3.481932270523472317e-01
-4.941960619062499973e+03 7.940882434297874548e-02 1.209474890585400357e-02 2.057241629518538715e-04 3.481713677574999055e-01
-4.940918231250000645e+03 7.939575106883167699e-02 1.209026407643794786e-02 2.051119266488662636e-04 3.481496372526777794e-01
-4.939875843437500407e+03 7.938258170483612763e-02 1.208573711356732486e-02 2.044934802369229097e-04 3.481283667751825517e-01
-4.938833455624999260e+03 7.936942619733590443e-02 1.208121995121996632e-02 2.038757024339057282e-04 3.481070924993840965e-01
-4.937791067812499932e+03 7.935639306944881899e-02 1.207676785259253517e-02 2.032664263896908502e-04 3.480852816116039028e-01
-4.936748679999999695e+03 7.934344168707907485e-02 1.207235624967547584e-02 2.026623204769484104e-04 3.480632505302588831e-01
-4.935706292187499457e+03 7.933054152450776109e-02 1.206796359731886203e-02 2.020600779578741514e-04 3.480413149916840587e-01
-4.934663904375000129e+03 7.931765091791276312e-02 1.206357577219168732e-02 2.014583983364765505e-04 3.480194974973637723e-01
-4.933621516562499892e+03 7.930464513126590786e-02 1.205913795020335626e-02 2.008500351079247357e-04 3.479981964692759333e-01
-4.932579128749999654e+03 7.929156947341940709e-02 1.205465281318869770e-02 2.002347733583810855e-04 3.479776387461092080e-01
-4.931536740937499417e+03 7.927839728447973189e-02 1.205009657205215363e-02 1.996097195997559553e-04 3.479581438798544646e-01
-4.930494353124999179e+03 7.926488947369697557e-02 1.204537905098191850e-02 1.989638503309178739e-04 3.479400894405580980e-01
-4.929451965312499851e+03 7.925104623210479926e-02 1.204052012884936421e-02 1.983007223751638592e-04 3.479229231032930914e-01
-4.928409577499999614e+03 7.923699302139829148e-02 1.203557156903706585e-02 1.976273148550999155e-04 3.479063258120023150e-01
-4.927367189687499376e+03 7.922260168824828142e-02 1.203045762784363086e-02 1.969325121139030733e-04 3.478912613414993915e-01
-4.926324801874999139e+03 7.920793045039306590e-02 1.202517802966019018e-02 1.962143279991554533e-04 3.478781891030292561e-01
-4.925282414062499811e+03 7.919324833261444374e-02 1.201983408694212198e-02 1.954855344796076156e-04 3.478666007410721739e-01
-4.924240026250000483e+03 7.917854297449491985e-02 1.201441639328212907e-02 1.947452039591244578e-04 3.478566245223084774e-01
-4.923197638437498426e+03 7.916376983365151776e-02 1.200889954866570311e-02 1.939893295079143237e-04 3.478486011039841896e-01
-4.922155250624999098e+03 7.914895493856249908e-02 1.200329724460717090e-02 1.932195022022192442e-04 3.478424358935980343e-01
-4.921112862812499770e+03 7.913401146146353815e-02 1.199757860974114999e-02 1.924316592931546715e-04 3.478382730052463900e-01
-4.920070474999999533e+03 7.911893585382592797e-02 1.199174758373042909e-02 1.916263265073350828e-04 3.478359698143220768e-01
-4.919028087187499295e+03 7.910383934776561710e-02 1.198583771822668911e-02 1.908072541834746744e-04 3.478354863431878941e-01
-4.917985699374999967e+03 7.908895833706777734e-02 1.197993144836830351e-02 1.899841287941537028e-04 3.478365125317106621e-01
-4.916943311562498820e+03 7.907471178292262148e-02 1.197421300616678327e-02 1.891812422017937129e-04 3.478375847392447540e-01
-4.915900923749999492e+03 7.906140342243728192e-02 1.196883014662877658e-02 1.884192410323096167e-04 3.478372955376095033e-01
-4.914858535937499255e+03 7.904915916802110476e-02 1.196385741128262389e-02 1.877092435030714812e-04 3.478347341583374885e-01
-4.913816148124999927e+03 7.903800212871758823e-02 1.195933366660426392e-02 1.870582505375124318e-04 3.478291011947179934e-01
-4.912773760312498780e+03 7.902769520772669198e-02 1.195518344194179162e-02 1.864582245107942017e-04 3.478204863643991063e-01
-4.911731372499999452e+03 7.901804551670739418e-02 1.195132736557220042e-02 1.858988333700787709e-04 3.478094387366757467e-01
-4.910688984687499214e+03 7.900906865910671539e-02 1.194777147371684813e-02 1.853806697431877655e-04 3.477959248761485211e-01
-4.909646596874999886e+03 7.900078412019226337e-02 1.194454269259426736e-02 1.849083354812410256e-04 3.477794040837564049e-01
-4.908604209062499649e+03 7.899304618121742727e-02 1.194159541040708088e-02 1.844771315678544869e-04 3.477599113702298239e-01
-4.907561821249998502e+03 7.898554193011501912e-02 1.193880781267547125e-02 1.840719367828342538e-04 3.477381350437939167e-01
-4.906519433437499174e+03 7.897789998403451084e-02 1.193603221320582025e-02 1.836738551900880172e-04 3.477149789309016414e-01
-4.905477045624999846e+03 7.897003071775020311e-02 1.193323371012592476e-02 1.832779679987681922e-04 3.476906514133116799e-01
-4.904434657812499609e+03 7.896196021083122518e-02 1.193042938856065695e-02 1.828864820023614419e-04 3.476649359037898845e-01
-4.903392269999999371e+03 7.895362971349087489e-02 1.192759884975575467e-02 1.824967345844702470e-04 3.476379037500375024e-01
-4.902349882187499134e+03 7.894524955938624078e-02 1.192483274236798112e-02 1.821199480511832489e-04 3.476089144232091255e-01
-4.901307494374999806e+03 7.893688874910903541e-02 1.192216108764415465e-02 1.817600396855733171e-04 3.475777528987690213e-01
-4.900265106562500478e+03 7.892849508362195787e-02 1.191957166885423101e-02 1.814160504427819764e-04 3.475443089057908552e-01
-4.899222718749999331e+03 7.892016382045483058e-02 1.191710746907797581e-02 1.810935363808522866e-04 3.475082330787405693e-01
-4.898180330937499093e+03 7.891191936521636807e-02 1.191476976016938270e-02 1.807923877606284428e-04 3.474696767175189938e-01
-4.897137943124999765e+03 7.890371465024341446e-02 1.191253817393628407e-02 1.805100119925842986e-04 3.474287878813389630e-01
-4.896095555312499528e+03 7.889562266325185480e-02 1.191045674404820828e-02 1.802524012452496943e-04 3.473850223105947599e-01
-4.895053167499999290e+03 7.888771724455052869e-02 1.190855631775633409e-02 1.800234731459761958e-04 3.473381658605392275e-01
-4.894010779687500872e+03 7.888002442926907165e-02 1.190683908989986772e-02 1.798232866868521441e-04 3.472883457265111828e-01
-4.892968391874999725e+03 7.887238510523431056e-02 1.190523440717837847e-02 1.796427830440183921e-04 3.472361332385273669e-01
-4.891926004062499487e+03 7.886456049362543241e-02 1.190363063362311763e-02 1.794671261266376659e-04 3.471825269888786925e-01
-4.890883616249999250e+03 7.885654617245463349e-02 1.190201481655456771e-02 1.792940383388716907e-04 3.471277972767387587e-01
-4.889841228437499922e+03 7.884850255490306881e-02 1.190044043903202946e-02 1.791294909744966396e-04 3.470718113477265221e-01
-4.888798840624999684e+03 7.884046459074113555e-02 1.189890021152222033e-02 1.789714957938652097e-04 3.470150249716569268e-01
-4.887756452812499447e+03 7.883231418539449198e-02 1.189732347731590166e-02 1.788102439566660162e-04 3.469582854646262593e-01
-4.886714064999999209e+03 7.882415264692213541e-02 1.189574842511456447e-02 1.786505286676631733e-04 3.469013491406149341e-01
-4.885671677187499881e+03 7.881598021389515929e-02 1.189417466522082849e-02 1.784924512582942253e-04 3.468442039924261588e-01
-4.884629289374998734e+03 7.880783808350083630e-02 1.189261305357395410e-02 1.783371584221517909e-04 3.467868665069948064e-01
-4.883586901562500316e+03 7.879992483827338856e-02 1.189114069998060096e-02 1.781941935894325519e-04 3.467288846453715490e-01
-4.882544513749999169e+03 7.879226667396381500e-02 1.188977253261465014e-02 1.780657562922994131e-04 3.466700601898470291e-01
-4.881502125937499841e+03 7.878495069282079322e-02 1.188855534700985865e-02 1.779584031375684185e-04 3.466098421037344113e-01
-4.880459738124999603e+03 7.877798387636858468e-02 1.188749699138781125e-02 1.778735471650994123e-04 3.465480582114110475e-01
-4.879417350312499366e+03 7.877138235510190711e-02 1.188660726791790009e-02 1.778124301896918231e-04 3.464845920044792860e-01
-4.878374962499999128e+03 7.876535259168003511e-02 1.188597983361406457e-02 1.777867144178135175e-04 3.464187042750930257e-01
-4.877332574687500710e+03 7.875977264387566679e-02 1.188556932709998112e-02 1.777905658539003474e-04 3.463506644061072892e-01
-4.876290186874999563e+03 7.875439307514082998e-02 1.188525507467897216e-02 1.778074989527365631e-04 3.462816810747036400e-01
-4.875247799062499325e+03 7.874916698788736458e-02 1.188499141704799436e-02 1.778299213487634584e-04 3.462126201396704683e-01
-4.874205411249999088e+03 7.874389924757627113e-02 1.188467827008997044e-02 1.778439046870250667e-04 3.461445726019998226e-01
-4.873163023437499760e+03 7.873848433327125529e-02 1.188425302129529106e-02 1.778401475016042380e-04 3.460783743352401909e-01
-4.872120635624999522e+03 7.873299597729707666e-02 1.188372894083732090e-02 1.778190613511645589e-04 3.460143047062461674e-01
-4.871078247812500194e+03 7.872753993667110095e-02 1.188314320351124484e-02 1.777849441957021239e-04 3.459522479354303348e-01
-4.870035859999999957e+03 7.872207696495781004e-02 1.188246841086179444e-02 1.777337219823963809e-04 3.458926194607625515e-01
-4.868993472187499719e+03 7.871655320616881280e-02 1.188166209906347734e-02 1.776586882027632222e-04 3.458361379028053739e-01
-4.867951084374999482e+03 7.871122543813229011e-02 1.188083362352444078e-02 1.775731405217044500e-04 3.457820767568229869e-01
-4.866908696562499244e+03 7.870632160450906356e-02 1.188008905112996824e-02 1.774908357388722954e-04 3.457295193529955069e-01
-4.865866308749999916e+03 7.870191139016417814e-02 1.187946110678820243e-02 1.774162192652663542e-04 3.456781565415906754e-01
-4.864823920937499679e+03 7.869802274489381966e-02 1.187895028090769217e-02 1.773488738018976429e-04 3.456281830301267122e-01
-4.863781533124999441e+03 7.869475587699378827e-02 1.187859248744279304e-02 1.772930089663965253e-04 3.455794665460000248e-01
-4.862739145312499204e+03 7.869222009153920006e-02 1.187844286494813689e-02 1.772561003530293109e-04 3.455314333398549764e-01
-4.861696757499999876e+03 7.869028780206974161e-02 1.187844123476394093e-02 1.772308624954695849e-04 3.454845411153337764e-01
-4.860654369687500548e+03 7.868886152000222067e-02 1.187854906141970653e-02 1.772128986169007497e-04 3.454389757288922613e-01
-4.859611981874999401e+03 7.868794569051555665e-02 1.187878283222142291e-02 1.772049099435035551e-04 3.453943663016719179e-01
-4.858569594062499164e+03 7.868745444970920433e-02 1.187911187238389205e-02 1.772036215897729164e-04 3.453507900410367482e-01
-4.857527206249999836e+03 7.868724064371443450e-02 1.187947413638867217e-02 1.772016433043673630e-04 3.453086374704388284e-01
-4.856484818437499598e+03 7.868707730448121218e-02 1.187976970178263730e-02 1.771865413969873481e-04 3.452686597389617584e-01
-4.855442430624999361e+03 7.868673142211847493e-02 1.187990226501881713e-02 1.771466256620912966e-04 3.452314743693762344e-01
-4.854400042812499123e+03 7.868600669535615044e-02 1.187980027216449172e-02 1.770738246214468951e-04 3.451973279797124761e-01
-4.853357654999999795e+03 7.868479002398842681e-02 1.187942787258081459e-02 1.769643974260673924e-04 3.451662199672257958e-01
-4.852315267187499558e+03 7.868316278384840379e-02 1.187883054912962019e-02 1.768246881012060462e-04 3.451376050482142244e-01
-4.851272879374999320e+03 7.868113859648172281e-02 1.187802031173815567e-02 1.766568087269849269e-04 3.451112545599659409e-01
-4.850230491562499083e+03 7.867852461006541454e-02 1.187691452299309385e-02 1.764504538874281370e-04 3.450877767119797657e-01
-4.849188103749999755e+03 7.867523511504236067e-02 1.187548306143756081e-02 1.762022977235346596e-04 3.450672574570283202e-01
-4.848145715937499517e+03 7.867131677204081130e-02 1.187375923163512884e-02 1.759172598181047917e-04 3.450491992933538699e-01
-4.847103328124999280e+03 7.866685817953325555e-02 1.187178962282928185e-02 1.756015605710552338e-04 3.450331273205858307e-01
-4.846060940312499952e+03 7.866180181729294507e-02 1.186954910136241159e-02 1.752520574108458072e-04 3.450192563791693590e-01
-4.845018552499999714e+03 7.865617356198771615e-02 1.186704960498550371e-02 1.748703230144878630e-04 3.450074696323127688e-01
-4.843976164687498567e+03 7.865012189005465837e-02 1.186436868213488170e-02 1.744667376584285549e-04 3.449969532622397250e-01
-4.842933776874999239e+03 7.864368888297740279e-02 1.186153257143163046e-02 1.740451033604557786e-04 3.449873767513843559e-01
-4.841891389062499911e+03 7.863685778954170036e-02 1.185853109645273150e-02 1.736041758567221966e-04 3.449788569163623753e-01
-4.840849001249999674e+03 7.862957939976941701e-02 1.185533532509387353e-02 1.731400854297361603e-04 3.449717344073676140e-01
-4.839806613437499436e+03 7.862192660620759277e-02 1.185196277051084844e-02 1.726542634639115800e-04 3.449661401908801772e-01
-4.838764225624999199e+03 7.861400900782150591e-02 1.184845246250261670e-02 1.721510935984243117e-04 3.449619492124401665e-01
-4.837721837812499871e+03 7.860584939415302119e-02 1.184481027414666619e-02 1.716311130893841542e-04 3.449591936330751452e-01
-4.836679450000000543e+03 7.859768148166229595e-02 1.184112854561362484e-02 1.711053716642901737e-04 3.449573300275409760e-01
-4.835637062187499396e+03 7.858977272737203978e-02 1.183751884484389970e-02 1.705877751563285413e-04 3.449555803086477024e-01
-4.834594674374999158e+03 7.858211911564952357e-02 1.183398654709301792e-02 1.700793206002473141e-04 3.449537852286534423e-01
-4.833552286562499830e+03 7.857484632475102149e-02 1.183059323444369398e-02 1.695879732487375838e-04 3.449513437117413539e-01
-4.832509898749999593e+03 7.856805657759396988e-02 1.182738272733338883e-02 1.691192136321830884e-04 3.449479348869206596e-01
-4.831467510937499355e+03 7.856170417653450533e-02 1.182433840935002804e-02 1.686709393527843553e-04 3.449436590263057489e-01
-4.830425123124999118e+03 7.855569874115982121e-02 1.182142899294455311e-02 1.682394478046529099e-04 3.449386285945731379e-01
-4.829382735312499790e+03 7.854998967387946673e-02 1.181864016590562436e-02 1.678231559385630833e-04 3.449328133630457094e-01
-4.828340347499999552e+03 7.854451450753081876e-02 1.181595709073582010e-02 1.674206684576221471e-04 3.449261078404111114e-01
-4.827297959687498405e+03 7.853921857691864572e-02 1.181336271981374940e-02 1.670301145030841027e-04 3.449185090397525744e-01
-4.826255571874999987e+03 7.853419595309669987e-02 1.181089542781782291e-02 1.666559503089276692e-04 3.449097779164269073e-01
-4.825213184062499749e+03 7.852953051974015386e-02 1.180858923232624459e-02 1.663021662704669394e-04 3.448997192313660309e-01
-4.824170796249999512e+03 7.852508611435225772e-02 1.180638688127590499e-02 1.659620012443670711e-04 3.448887204698334874e-01
-4.823128408437499274e+03 7.852055159650196681e-02 1.180415556128461795e-02 1.656191336749236840e-04 3.448777478571478650e-01
-4.822086020624999946e+03 7.851594273352860420e-02 1.180189820843359147e-02 1.652733733599735138e-04 3.448668863750429248e-01
-4.821043632812499709e+03 7.851137062361315810e-02 1.179966522400709497e-02 1.649306839533737628e-04 3.448557697932031485e-01
-4.820001245000000381e+03 7.850683531352196931e-02 1.179746172354251450e-02 1.645917226212661121e-04 3.448442991912857858e-01
-4.818958857187499234e+03 7.850228892012228732e-02 1.179526628248624837e-02 1.642535535358890283e-04 3.448327051196310444e-01
-4.817916469374999906e+03 7.849752405478375994e-02 1.179300170448513950e-02 1.639066243051598274e-04 3.448214419627372296e-01
-4.816874081562499669e+03 7.849252083239201261e-02 1.179067392176872016e-02 1.635519262338247255e-04 3.448102307100442965e-01
-4.815831693749999431e+03 7.848746251198837620e-02 1.178837478144711612e-02 1.632012918383466727e-04 3.447981314153774623e-01
-4.814789305937499194e+03 7.848248250769920831e-02 1.178616731964697399e-02 1.628627407090475104e-04 3.447845785687521092e-01
-4.813746918125000775e+03 7.847766581375063832e-02 1.178408631250381020e-02 1.625401935502789931e-04 3.447694101218279350e-01
-4.812704530312498719e+03 7.847303104205144431e-02 1.178213467876219368e-02 1.622339122333633552e-04 3.447527078278054824e-01
-4.811662142499999391e+03 7.846838767607672294e-02 1.178021920204890514e-02 1.619325866470710303e-04 3.447353196490927085e-01
-4.810619754687499153e+03 7.846362610685993222e-02 1.177829168676649413e-02 1.616304462539470261e-04 3.447175975992057828e-01
-4.809577366874999825e+03 7.845879824262741442e-02 1.177638085424668850e-02 1.613314215698757328e-04 3.446991854087856910e-01
-4.808534979062499588e+03 7.845387799514350058e-02 1.177446924179485245e-02 1.610335369282808499e-04 3.446802802166459845e-01
-4.807492591249999350e+03 7.844875351747586378e-02 1.177248939593330754e-02 1.607283147452972995e-04 3.446616698037580639e-01
-4.806450203437499113e+03 7.844328450543146258e-02 1.177036991685728382e-02 1.604068488885177022e-04 3.446440468282518932e-01
-4.805407815624999785e+03 7.843748069917563792e-02 1.176810510461634082e-02 1.600682995341821252e-04 3.446275832724895460e-01
-4.804365427812498638e+03 7.843123119547643074e-02 1.176562849546703218e-02 1.597044668973701459e-04 3.446130303435391840e-01
-4.803323039999999310e+03 7.842434554674429514e-02 1.176284353065367577e-02 1.593032638451532612e-04 3.446013279866675938e-01
-4.802280652187499982e+03 7.841688556000543653e-02 1.175976706028105528e-02 1.588662530056654022e-04 3.445924949905221912e-01
-4.801238264374999744e+03 7.840898780163275961e-02 1.175645519923133528e-02 1.584003073369573173e-04 3.445861180401942891e-01
-4.800195876562499507e+03 7.840067754067966965e-02 1.175292724036841423e-02 1.579081731759468153e-04 3.445818997019527430e-01
-4.799153488749999269e+03 7.839202645329204633e-02 1.174922131068610424e-02 1.573948049023569419e-04 3.445794168256076651e-01
-4.798111100937499941e+03 7.838307809592270914e-02 1.174536652316438175e-02 1.568643951274213092e-04 3.445782386737862302e-01
-4.797068713124998794e+03 7.837380349620789999e-02 1.174136145899593378e-02 1.563174281605052068e-04 3.445781690431224953e-01
-4.796026325312499466e+03 7.836403786268472671e-02 1.173713011070963083e-02 1.557448391682445823e-04 3.445798439732102869e-01
-4.794983937499999229e+03 7.835375667471168593e-02 1.173265889676455669e-02 1.551447137254544334e-04 3.445834023516675670e-01
-4.793941549687499901e+03 7.834317636356666337e-02 1.172804197965543471e-02 1.545282982214770491e-04 3.445881115792824301e-01
-4.792899161874999663e+03 7.833235658953219271e-02 1.172330043962726415e-02 1.538979900626983362e-04 3.445938982970150333e-01
-4.791856774062499426e+03 7.832145199596064755e-02 1.171849837096772089e-02 1.532612200693502435e-04 3.446003253258377863e-01
-4.790814386249999188e+03 7.831072507714761932e-02 1.171374698087102560e-02 1.526312199259786018e-04 3.446065826570703927e-01
-4.789771998437499860e+03 7.830031798426616285e-02 1.170910425661088675e-02 1.520145395810710252e-04 3.446123234769666865e-01
-4.788729610624999623e+03 7.829042420618945175e-02 1.170465619871543204e-02 1.514213164027555846e-04 3.446168652079809602e-01
-4.787687222812500295e+03 7.828140929357574329e-02 1.170056202607352817e-02 1.508705111206543428e-04 3.446189813710689998e-01
-4.786644834999998238e+03 7.827348747754064862e-02 1.169692308552551518e-02 1.503745459248002870e-04 3.446177721343681166e-01
-4.785602447187499820e+03 7.826669094247952485e-02 1.169375613807525568e-02 1.499354825327260091e-04 3.446130926336503086e-01
-4.784560059374999582e+03 7.826100562603346966e-02 1.169105247346540442e-02 1.495520929342059112e-04 3.446050856743505530e-01
-4.783517671562499345e+03 7.825632696096659902e-02 1.168878761636905905e-02 1.492218989703362141e-04 3.445936372213068144e-01
-4.782475283749999107e+03 7.825261363317582985e-02 1.168695453547419910e-02 1.489439895126184771e-04 3.445786739218124062e-01
-4.781432895937499779e+03 7.824972328187738968e-02 1.168549213399220667e-02 1.487108613992669701e-04 3.445606864864438901e-01
-4.780390508124998632e+03 7.824749758914255338e-02 1.168434336243775323e-02 1.485157303711957301e-04 3.445399670666546288e-01
-4.779348120312499304e+03 7.824589961351610667e-02 1.168350312365471454e-02 1.483580786320822279e-04 3.445163957738617833e-01
-4.778305732499999976e+03 7.824494514171251303e-02 1.168298835635668553e-02 1.482402658801109817e-04 3.444896461488078376e-01
-4.777263344687499739e+03 7.824471947502091573e-02 1.168283495954887397e-02 1.481665337725786584e-04 3.444594526228051956e-01
-4.776220956874999501e+03 7.824504113429615881e-02 1.168295904354153814e-02 1.481268342434580577e-04 3.444265761170489104e-01
-4.775178569062499264e+03 7.824556358399284428e-02 1.168320398632210523e-02 1.481022384577609691e-04 3.443923787775880485e-01
-4.774136181249999936e+03 7.824597671003229171e-02 1.168342109592848850e-02 1.480745277136347182e-04 3.443582668790422519e-01
-4.773093793437499698e+03 7.824595963258593190e-02 1.168345879542371027e-02 1.480256536777599581e-04 3.443255824593070002e-01
-4.772051405624999461e+03 7.824522986493923082e-02 1.168317944967456681e-02 1.479389337204165152e-04 3.442956432183221782e-01
-4.771009017812499224e+03 7.824365430150301282e-02 1.168250816973597471e-02 1.478048144705036509e-04 3.442693405724397970e-01
-4.769966629999998986e+03 7.824108363107791508e-02 1.168137468499693549e-02 1.476151234984337038e-04 3.442472828587042066e-01
-4.768924242187499658e+03 7.823727232339647286e-02 1.167966932175145203e-02 1.473571780069111103e-04 3.442303284242707595e-01
-4.767881854374999421e+03 7.823218330929773701e-02 1.167737255310325427e-02 1.470284327880948337e-04 3.442186918573511556e-01
-4.766839466562499183e+03 7.822606802530626680e-02 1.167459970786823703e-02 1.466426153636798491e-04 3.442113795102977880e-01
-4.765797078749999855e+03 7.821913368060701144e-02 1.167144577340373766e-02 1.462114133635376129e-04 3.442075381805108636e-01
-4.764754690937499618e+03 7.821125956733242235e-02 1.166786619411329558e-02 1.457302116480758036e-04 3.442073502298873544e-01
-4.763712303124998471e+03 7.820241640932160121e-02 1.166386854049180320e-02 1.452006153408372908e-04 3.442103886179785910e-01
-4.762669915312499143e+03 7.819281634576905060e-02 1.165956076340637221e-02 1.446357488789966567e-04 3.442155515347499195e-01
-4.761627527499999815e+03 7.818256183913750712e-02 1.165499805187687407e-02 1.440425136543579672e-04 3.442222359934525300e-01
-4.760585139687499577e+03 7.817183693190304927e-02 1.165026322526439839e-02 1.434304783631653506e-04 3.442297731125975035e-01
-4.759542751874999340e+03 7.816095113098978087e-02 1.164547341279058811e-02 1.428124197733786826e-04 3.442375937894074367e-01
-4.758500364062499102e+03 7.815006962534006008e-02 1.164069187534268190e-02 1.421954953259251767e-04 3.442453555510873731e-01
-4.757457976249999774e+03 7.813921981044712195e-02 1.163592450797147973e-02 1.415801483143747889e-04 3.442531265432078325e-01
-4.756415588437500446e+03 7.812853353961356218e-02 1.163121325823028226e-02 1.409703681565338236e-04 3.442608654505591170e-01
-4.755373200624999299e+03 7.811828010938048905e-02 1.162666816039930294e-02 1.403785319081319097e-04 3.442678453893829316e-01
-4.754330812812499971e+03 7.810845812933772669e-02 1.162228370780924065e-02 1.398041885739377337e-04 3.442741741556691881e-01
-4.753288424999999734e+03 7.809896699692456257e-02 1.161801147554539573e-02 1.392416295147438714e-04 3.442803009299963968e-01
-4.752246037187499496e+03 7.808984236233774967e-02 1.161386540266319024e-02 1.386923263537944860e-04 3.442861374547089848e-01
-4.751203649374999259e+03 7.808108750346827442e-02 1.160985607349385683e-02 1.381580490767999301e-04 3.442913959045039163e-01
-4.750161261562499931e+03 7.807273351828195040e-02 1.160600352793354773e-02 1.376414188198324450e-04 3.442957845064199551e-01
-4.749118873749999693e+03 7.806479695477905323e-02 1.160231680905361197e-02 1.371436825914832802e-04 3.442991844974656046e-01
-4.748076485937499456e+03 7.805722124799141515e-02 1.159877523662532738e-02 1.366626137831104782e-04 3.443016919750734872e-01
-4.747034098124999218e+03 7.805001684276530183e-02 1.159538219224741894e-02 1.361983533600679851e-04 3.443033122779166066e-01
-4.745991710312499890e+03 7.804319701113204832e-02 1.159213938487610451e-02 1.357510098757268725e-04 3.443040846842045366e-01
-4.744949322499999653e+03 7.803659194408317512e-02 1.158897715412188917e-02 1.353129226395435229e-04 3.443044482113799543e-01
-4.743906934687499415e+03 7.803022163890255269e-02 1.158590607414559763e-02 1.348853036997625025e-04 3.443042612339089481e-01
-4.742864546874999178e+03 7.802425698085817263e-02 1.158299343207830519e-02 1.344756187350904550e-04 3.443030949064520008e-01
-4.741822159062499850e+03 7.801872731705526698e-02 1.158025320731363543e-02 1.340857050505263857e-04 3.443007954375455482e-01
-4.740779771250000522e+03 7.801355814096574970e-02 1.157766302383690660e-02 1.337134836341679906e-04 3.442973630262022855e-01
-4.739737383437500284e+03 7.800866067899772660e-02 1.157519419429149654e-02 1.333560356164547201e-04 3.442928503420805697e-01
-4.738694995624999137e+03 7.800395739983966015e-02 1.157281135306750114e-02 1.330093126360939201e-04 3.442875612599191615e-01
-4.737652607812499809e+03 7.799931923909828035e-02 1.157045280999342146e-02 1.326661546383295733e-04 3.442820881621718176e-01
-4.736610219999999572e+03 7.799462988234540095e-02 1.156807385770681866e-02 1.323216946141624625e-04 3.442766785841629429e-01
-4.735567832187499334e+03 7.798988083255051218e-02 1.156567629964510083e-02 1.319763348485245165e-04 3.442712032971503855e-01
-4.734525444375000916e+03 7.798515309250741989e-02 1.156329797519237146e-02 1.316345521861122581e-04 3.442652994884929929e-01
-4.733483056562499769e+03 7.798052518700702984e-02 1.156098512718288160e-02 1.313021083296380363e-04 3.442583821431225988e-01
-4.732440668749999531e+03 7.797606772110129980e-02 1.155878153760309980e-02 1.309842689111973782e-04 3.442498879958404978e-01
-4.731398280937499294e+03 7.797180442117528087e-02 1.155671460237566936e-02 1.306844290595516656e-04 3.442393391137289482e-01
-4.730355893124999966e+03 7.796774115838925323e-02 1.155480415922558249e-02 1.304050907537284483e-04 3.442263270186931567e-01
-4.729313505312499728e+03 7.796399004991519388e-02 1.155310357345905314e-02 1.301519670364473735e-04 3.442104050246720393e-01
-4.728271117499999491e+03 7.796078751862839384e-02 1.155170880230156800e-02 1.299352004887684045e-04 3.441909868818467944e-01
-4.727228729687499253e+03 7.795825242461014437e-02 1.155066194182594735e-02 1.297589500875263120e-04 3.441679374876380759e-01
-4.726186341874999925e+03 7.795615610849813970e-02 1.154985732022298546e-02 1.296110779238528524e-04 3.441422121726554484e-01
-4.725143954062499688e+03 7.795426365219873532e-02 1.154918092503684490e-02 1.294785142341481658e-04 3.441149006561337043e-01
-4.724101566250000360e+03 7.795275579795675480e-02 1.154869440882400761e-02 1.293674270904056269e-04 3.440858165194018436e-01
-4.723059178437498304e+03 7.795185279787351929e-02 1.154847842091605986e-02 1.292860615007050771e-04 3.440546193747767156e-01
-4.722016790624999885e+03 7.795137305324473243e-02 1.154843770254116060e-02 1.292234067915709204e-04 3.440223099467237255e-01
-4.720974402812499648e+03 7.795121045314032382e-02 1.154851468132893008e-02 1.291727217616356089e-04 3.439895122606661526e-01
-4.719932014999999410e+03 7.795137608866081758e-02 1.154871165630451217e-02 1.291342109467898353e-04 3.439562449518645537e-01
-4.718889627187499173e+03 7.795183484464793255e-02 1.154902036270034557e-02 1.291072360495327262e-04 3.439224367795633563e-01
-4.717847239374999845e+03 7.795253733202778257e-02 1.154941522613392793e-02 1.290887309014033873e-04 3.438883716524341327e-01
-4.716804851562498698e+03 7.795330374262929296e-02 1.154980061271228264e-02 1.290677170288683710e-04 3.438550757995850748e-01
-4.715762463749999370e+03 7.795396707156396210e-02 1.155009480523282693e-02 1.290350886800467590e-04 3.438233131684921284e-01
-4.714720075937499132e+03 7.795431424724634517e-02 1.155020795233832262e-02 1.289808262054103225e-04 3.437937770487075606e-01
-4.713677688124999804e+03 7.795425450634334286e-02 1.155010560499525676e-02 1.289010800117135680e-04 3.437666916991717336e-01
-4.712635300312498657e+03 7.795377676718860671e-02 1.154978007431617035e-02 1.287950943810926927e-04 3.437421514723951188e-01
-4.711592912499999329e+03 7.795282674250246513e-02 1.154920181986452375e-02 1.286595681092742125e-04 3.437204704132411082e-01
-4.710550524687499092e+03 7.795132041106851706e-02 1.154832485900494747e-02 1.284889283897783642e-04 3.437022075589006853e-01
-4.709508136874999764e+03 7.794921379061359179e-02 1.154712729029546379e-02 1.282807032986481993e-04 3.436875899228473141e-01
-4.708465749062499526e+03 7.794664116820067268e-02 1.154566745545772613e-02 1.280414667276261545e-04 3.436761440455009531e-01
-4.707423361249999289e+03 7.794358731645381622e-02 1.154394357303709269e-02 1.277711532272612764e-04 3.436678159180181491e-01
-4.706380973437499051e+03 7.793994133762988108e-02 1.154191432016789948e-02 1.274656035867836629e-04 3.436627975444808136e-01
-4.705338585624999723e+03 7.793568895873988212e-02 1.153957297242321454e-02 1.271242336011945654e-04 3.436611291989768446e-01
-4.704296197812499486e+03 7.793099008185859489e-02 1.153700334119335362e-02 1.267569747709617061e-04 3.436618786825238470e-01
-4.703253809999999248e+03 7.792587753901253356e-02 1.153424194512837550e-02 1.263687621566186533e-04 3.436643575816272222e-01
-4.702211422187499920e+03 7.792035135499701670e-02 1.153129791747708500e-02 1.259608156796547811e-04 3.436683490437360544e-01
-4.701169034374999683e+03 7.791454259473599986e-02 1.152823069211619464e-02 1.255398409449446804e-04 3.436733287309388096e-01
-4.700126646562500355e+03 7.790852724792020345e-02 1.152507905135734777e-02 1.251104294922964096e-04 3.436788589084232570e-01
-4.699084258749999208e+03 7.790238485199020568e-02 1.152187772737698138e-02 1.246763327718665643e-04 3.436846582674504269e-01
-4.698041870937499880e+03 7.789622363741323385e-02 1.151866981662436409e-02 1.242420733584317905e-04 3.436904473757200762e-01
-4.696999483124999642e+03 7.789010208755478559e-02 1.151548020809719727e-02 1.238102283248018504e-04 3.436960418134838435e-01
-4.695957095312499405e+03 7.788408021440702822e-02 1.151233032873702142e-02 1.233828647257811657e-04 3.437013551254523569e-01
-4.694914707499999167e+03 7.787832285734913595e-02 1.150928844943729067e-02 1.229671937762100609e-04 3.437059111253329413e-01
-4.693872319687500749e+03 7.787294300582815743e-02 1.150640861155581909e-02 1.225691881468380870e-04 3.437092068868241590e-01
-4.692829931874999602e+03 7.786803447721425686e-02 1.150373595065909416e-02 1.221938988025709583e-04 3.437108011207636316e-01
-4.691787544062499364e+03 7.786362938638863307e-02 1.150128126422506405e-02 1.218424108756777362e-04 3.437106663606961376e-01
-4.690745156249999127e+03 7.785978476344422583e-02 1.149906428981655598e-02 1.215168922801281547e-04 3.437087071375096170e-01
-4.689702768437499799e+03 7.785653494172532774e-02 1.149709090283804712e-02 1.212179037016456899e-04 3.437049982007242543e-01
-4.688660380624999561e+03 7.785374243398970884e-02 1.149529758687683687e-02 1.209385739337612341e-04 3.437000994273645693e-01
-4.687617992812500233e+03 7.785122740658087515e-02 1.149361607172220967e-02 1.206719329539578057e-04 3.436943682296482172e-01
-4.686575604999999996e+03 7.784882123666073128e-02 1.149198479342008160e-02 1.204117989177525471e-04 3.436880776473366095e-01
-4.685533217187499758e+03 7.784650591735557679e-02 1.149040085326076023e-02 1.201579044096256902e-04 3.436811899327211206e-01
-4.684490829374999521e+03 7.784431816923623182e-02 1.148888907350546773e-02 1.199130629029717196e-04 3.436733880616207326e-01
-4.683448441562500193e+03 7.784214220387450367e-02 1.148741053560135318e-02 1.196735611176012672e-04 3.436647706679122893e-01
-4.682406053749999955e+03 7.783984945061488137e-02 1.148591158924847609e-02 1.194336822789300286e-04 3.436557298981383624e-01
-4.681363665937499718e+03 7.783736644425567897e-02 1.148436252197455182e-02 1.191901482327973228e-04 3.436464986944483546e-01
-4.680321278124999480e+03 7.783470639316333872e-02 1.148276467110121400e-02 1.189428014441763103e-04 3.436371784229043103e-01
-4.679278890312499243e+03 7.783189732470426059e-02 1.148111693290233479e-02 1.186908951446253381e-04 3.436280526484177256e-01
-4.678236502499999915e+03 7.782862051285759086e-02 1.147926964315485431e-02 1.184181467328889858e-04 3.436205192182534285e-01
-4.677194114687500587e+03 7.782455216663325404e-02 1.147707511891920759e-02 1.181085540511948037e-04 3.436158761951064733e-01
-4.676151726874998531e+03 7.781988829746920577e-02 1.147461857731703512e-02 1.177708888363611671e-04 3.436134877684497990e-01
-4.675109339062499203e+03 7.781489033865919558e-02 1.147201738814390692e-02 1.174176460767672444e-04 3.436123988567535426e-01
-4.674066951249999875e+03 7.780959851952870543e-02 1.146928535628193718e-02 1.170504302842334136e-04 3.436125398401616571e-01
-4.673024563437499637e+03 7.780401007047098305e-02 1.146641292858793619e-02 1.166680968952780035e-04 3.436141198750992110e-01
-4.671982175624999400e+03 7.779806502936757739e-02 1.146336464035403908e-02 1.162664886701096954e-04 3.436175980617910408e-01
-4.670939787812499162e+03 7.779180517828775121e-02 1.146015806374202362e-02 1.158474918497217623e-04 3.436228439883879937e-01
-4.669897399999999834e+03 7.778535961006639854e-02 1.145685413056391454e-02 1.154179668133964139e-04 3.436292676432322613e-01
-4.668855012187499597e+03 7.777873331706475213e-02 1.145345011116777507e-02 1.149776278144585493e-04 3.436369502242664908e-01
-4.667812624374999359e+03 7.777186803660382508e-02 1.144991588909792177e-02 1.145231866519830823e-04 3.436461912180909239e-01
-4.666770236562499122e+03 7.776489701354695472e-02 1.144630115260247653e-02 1.140596233312701042e-04 3.436567324056999939e-01
-4.665727848749998884e+03 7.775797383141248853e-02 1.144266898028521370e-02 1.135933815724463367e-04 3.436681501637882663e-01
-4.664685460937499556e+03 7.775110226300367688e-02 1.143902298246526721e-02 1.131248969380167617e-04 3.436803894080777688e-01
-4.663643073124999319e+03 7.774420484821423227e-02 1.143531512964901173e-02 1.126487033165599218e-04 3.436940837896337864e-01
-4.662600685312499991e+03 7.773732692167933944e-02 1.143155233249535177e-02 1.121649559513219997e-04 3.437094054105414020e-01
-4.661558297499999753e+03 7.773061842841710867e-02 1.142780745828094260e-02 1.116814365839207388e-04 3.437256300609977111e-01
-4.660515909687498606e+03 7.772406752395592811e-02 1.142408819933392848e-02 1.111994011886836505e-04 3.437424610831911198e-01
-4.659473521874998369e+03 7.771775855111882902e-02 1.142043248659601121e-02 1.107226795001031179e-04 3.437596006711959307e-01
-4.658431134062499950e+03 7.771185104047795278e-02 1.141691538185102620e-02 1.102594573522583084e-04 3.437763172691172819e-01
-4.657388746249999713e+03 7.770639369161423671e-02 1.141357851094582793e-02 1.098149151200763721e-04 3.437918936324659835e-01
-4.656346358437499475e+03 7.770141580017080052e-02 1.141044563852598552e-02 1.093920167556721525e-04 3.438059151824633397e-01
-4.655303970624999238e+03 7.769691446778979882e-02 1.140752299401157077e-02 1.089917786949754852e-04 3.438181658325932810e-01
-4.654261582812499910e+03 7.769284653357740045e-02 1.140480730621647870e-02 1.086143191449533580e-04 3.438284016487812567e-01
-4.653219195000000582e+03 7.768905501772854771e-02 1.140223585969170166e-02 1.082533113093842855e-04 3.438370183923197265e-01
-4.652176807187499435e+03 7.768547910810617851e-02 1.139977971447903027e-02 1.079055594015791947e-04 3.438443082612082091e-01
-4.651134419374999197e+03 7.768222389111419102e-02 1.139749202384410937e-02 1.075766422928069546e-04 3.438497229243410169e-01
-4.650092031562499869e+03 7.767922419968267822e-02 1.139535191708304640e-02 1.072645634992125640e-04 3.438532917375553000e-01
-4.649049643749999632e+03 7.767632540215001213e-02 1.139330039712719428e-02 1.069635990045895540e-04 3.438553253067095916e-01
-4.648007255937499394e+03 7.767361517859752706e-02 1.139137512355840876e-02 1.066775625424733735e-04 3.438555224320719028e-01
-4.646964868124999157e+03 7.767118392625428636e-02 1.138960882151247855e-02 1.064095377130759871e-04 3.438537326600064059e-01
-4.645922480312499829e+03 7.766898734459272424e-02 1.138797939193363778e-02 1.061572293904339281e-04 3.438501634763648229e-01
-4.644880092499999591e+03 7.766703669321535497e-02 1.138649360020297339e-02 1.059215280215175731e-04 3.438446892247945530e-01
-4.643837704687498444e+03 7.766537109362613156e-02 1.138515961214934223e-02 1.057028607141475093e-04 3.438374126933546604e-01
-4.642795316874999116e+03 7.766396356074305174e-02 1.138394193791943468e-02 1.054965460432610299e-04 3.438290897864993423e-01
-4.641752929062499788e+03 7.766274395375614981e-02 1.138279423465078134e-02 1.052973291656414992e-04 3.438203748594325093e-01
-4.640710541249999551e+03 7.766180538927340560e-02 1.138174224466902661e-02 1.051072748619206944e-04 3.438113300633549030e-01
-4.639668153437499313e+03 7.766105886872663733e-02 1.138073732952782011e-02 1.049210845927874128e-04 3.438025264256654445e-01
-4.638625765624999985e+03 7.766022597326555088e-02 1.137965758435634592e-02 1.047265091396316997e-04 3.437949500934475155e-01
-4.637583377812499748e+03 7.765956620214949091e-02 1.137861074120747815e-02 1.045342569805630489e-04 3.437878331259670572e-01
-4.636540990000000420e+03 7.765938407308982383e-02 1.137772842296925872e-02 1.043576035158404967e-04 3.437801123917937907e-01
-4.635498602187499273e+03 7.765951584287691944e-02 1.137693858475899086e-02 1.041891797620055077e-04 3.437723977826634969e-01
-4.634456214374999945e+03 7.765984043837026451e-02 1.137618044225382694e-02 1.040224257526406768e-04 3.437653708212087267e-01
-4.633413826562499708e+03 7.766056452090308593e-02 1.137553634830055713e-02 1.038652491556196615e-04 3.437585302553788913e-01
-4.632371438749999470e+03 7.766185390690349966e-02 1.137507842254235034e-02 1.037247163926024649e-04 3.437513215828070234e-01
-4.631329050937499233e+03 7.766377646229506715e-02 1.137485136956827014e-02 1.036054966151190855e-04 3.437431616861171824e-01
-4.630286663125000814e+03 7.766637663738550079e-02 1.137488147003707858e-02 1.035100216075208026e-04 3.437337631782832470e-01
-4.629244275312498758e+03 7.766958212669680672e-02 1.137513207550768651e-02 1.034340878935857330e-04 3.437235466987710319e-01
-4.628201887499999430e+03 7.767332574593389938e-02 1.137557469115192330e-02 1.033745881274452397e-04 3.437127653942909644e-01
-4.627159499687499192e+03 7.767749068817351998e-02 1.137617165468074280e-02 1.033280072446868221e-04 3.437015111450774651e-01
-4.626117111874999864e+03 7.768196314251267498e-02 1.137688115768934090e-02 1.032905773182936436e-04 3.436899427328813372e-01
-4.625074724062499627e+03 7.768658157827079691e-02 1.137763609190879134e-02 1.032559435678019627e-04 3.436784946186858258e-01
-4.624032336249999389e+03 7.769110614157252737e-02 1.137834588975672814e-02 1.032155929664275128e-04 3.436676392147379189e-01
-4.622989948437499152e+03 7.769537012358827821e-02 1.137894600587274416e-02 1.031632362627295425e-04 3.436577699768684768e-01
-4.621947560624999824e+03 7.769923173126709603e-02 1.137937221208698037e-02 1.030923644500327966e-04 3.436494522099530213e-01
-4.620905172812499586e+03 7.770265013084109995e-02 1.137960034115594564e-02 1.030005104874261580e-04 3.436429970352166685e-01
-4.619862785000000258e+03 7.770568490572217490e-02 1.137965762758491074e-02 1.028904104745338244e-04 3.436381956120697634e-01
-4.618820397187498202e+03 7.770824692402536482e-02 1.137951582921935788e-02 1.027598001166515055e-04 3.436350759893177509e-01
-4.617778009374999783e+03 7.771023942023053133e-02 1.137912803853072946e-02 1.026040300566707843e-04 3.436341015131738619e-01
-4.616735621562499546e+03 7.771154029910162797e-02 1.137842863957647978e-02 1.024164382086413874e-04 3.436360010319394753e-01
-4.615693233749999308e+03 7.771195476305274574e-02 1.137733201235567940e-02 1.021887931903008126e-04 3.436414624632434522e-01
-4.614650845937499980e+03 7.771139577114784258e-02 1.137579536551080669e-02 1.019171010688938887e-04 3.436508835779718551e-01
-4.613608458125000652e+03 7.770972555220398426e-02 1.137375826216205713e-02 1.015960647177640061e-04 3.436646739988662991e-01
-4.612566070312498596e+03 7.770673336458193414e-02 1.137113940850776467e-02 1.012186123955566747e-04 3.436832451223188478e-01
-4.611523682499999268e+03 7.770233917065794138e-02 1.136791223221121291e-02 1.007827914341773070e-04 3.437066285149893430e-01
-4.610481294687499940e+03 7.769649035426701156e-02 1.136405451409066084e-02 1.002867651348272361e-04 3.437349712953608472e-01
-4.609438906874999702e+03 7.768927246382170693e-02 1.135959358456290445e-02 9.973333921863687895e-05 3.437682050915131793e-01
-4.608396519062499465e+03 7.768092523097622215e-02 1.135463489041698554e-02 9.913325729048914025e-05 3.438054359224518852e-01
-4.607354131249999227e+03 7.767161274535758220e-02 1.134925570777989626e-02 9.849455595969604140e-05 3.438459157494698770e-01
-4.606311743437499899e+03 7.766138983848049071e-02 1.134347926809916966e-02 9.781973827557547297e-05 3.438894528462433375e-01
-4.605269355624999662e+03 7.765030195181378547e-02 1.133733070441973745e-02 9.711166750524327120e-05 3.439357279182108651e-01
-4.604226967812499424e+03 7.763853169685484834e-02 1.133088929409348938e-02 9.637797396047207592e-05 3.439841405133647334e-01
-4.603184579999999187e+03 7.762623019821569825e-02 1.132423250427995985e-02 9.562627690032690902e-05 3.440339213888061187e-01
-4.602142192187499859e+03 7.761372510926932422e-02 1.131752691567643188e-02 9.487308589077341392e-05 3.440833550195790402e-01
-4.601099804374999621e+03 7.760149971552109116e-02 1.131098629147327464e-02 9.413879533238699775e-05 3.441307172235800738e-01
-4.600057416562499384e+03 7.758977520363473379e-02 1.130470277549949949e-02 9.343200624899846622e-05 3.441753544123500319e-01
-4.599015028749999146e+03 7.757882443677832640e-02 1.129879965129396494e-02 9.276456636061309290e-05 3.442161839642829957e-01
-4.597972640937499818e+03 7.756918322093653284e-02 1.129350678980233294e-02 9.215818852449978414e-05 3.442514087605624828e-01
-4.596930253124999581e+03 7.756112521743899202e-02 1.128893493968016401e-02 9.162287115647939004e-05 3.442803018297412310e-01
-4.595887865312500253e+03 7.755492030051698571e-02 1.128519458514316669e-02 9.116837725667851144e-05 3.443021175576944648e-01
-4.594845477499999106e+03 7.755101937927723343e-02 1.128247553239783256e-02 9.081223383346352142e-05 3.443153840176816916e-01
-4.593803089687499778e+03 7.754941271768603372e-02 1.128076871484583014e-02 9.055311799797644641e-05 3.443202210770592853e-01
-4.592760701874999540e+03 7.754980200168500037e-02 1.127994449577896137e-02 9.037812909047253157e-05 3.443177103012417528e-01
-4.591718314062499303e+03 7.755200133473193203e-02 1.127991949334625904e-02 9.027896893456390892e-05 3.443085449489849958e-01
-4.590675926249999975e+03 7.755580655405655555e-02 1.128058853199187528e-02 9.024499005387899336e-05 3.442938250180832549e-01
-4.589633538437499737e+03 7.756089385533018743e-02 1.128178766788846300e-02 9.025978591533169221e-05 3.442752548168348525e-01
-4.588591150624999500e+03 7.756697884138026577e-02 1.128338268680219476e-02 9.031017508925817683e-05 3.442540840364562982e-01
-4.587548762812500172e+03 7.757370566295830605e-02 1.128522136327741836e-02 9.038173133135981121e-05 3.442314893642171580e-01
-4.586506374999999935e+03 7.758057049898937907e-02 1.128707601026674584e-02 9.045279746069350270e-05 3.442094453544174981e-01
-4.585463987187499697e+03 7.758708327699798124e-02 1.128872845409779196e-02 9.050252128303920389e-05 3.441898523897090056e-01
-4.584421599374999460e+03 7.759289572130520507e-02 1.129003235746431875e-02 9.051725163751277560e-05 3.441738430395446247e-01
-4.583379211562499222e+03 7.759797247464184089e-02 1.129096091644676836e-02 9.049453559674701169e-05 3.441617984803760910e-01
-4.582336823749999894e+03 7.760232835954346264e-02 1.129151411417908014e-02 9.043450989699969951e-05 3.441538086180150890e-01
-4.581294435937499657e+03 7.760574852011743741e-02 1.129160942253381629e-02 9.033000273427320025e-05 3.441503645380925569e-01
-4.580252048124998510e+03 7.760799919940654379e-02 1.129115003720582155e-02 9.017243481909335931e-05 3.441521712211388917e-01
-4.579209660312499182e+03 7.760901277585652291e-02 1.129009431853601926e-02 8.995808537927450028e-05 3.441597487232083141e-01
-4.578167272499999854e+03 7.760878946048638261e-02 1.128843359484773233e-02 8.968632910094124990e-05 3.441732932973046721e-01
-4.577124884687499616e+03 7.760721637674761197e-02 1.128611600133106428e-02 8.935251951820770379e-05 3.441932718337934460e-01
-4.576082496874999379e+03 7.760418356119815064e-02 1.128309496261094280e-02 8.895255532475864206e-05 3.442200744479216867e-01
-4.575040109062499141e+03 7.759982414595238687e-02 1.127943460283415376e-02 8.849291193898665205e-05 3.442530948475286956e-01
-4.573997721249999813e+03 7.759421062636383259e-02 1.127517793417922437e-02 8.797828560604307817e-05 3.442917877174331842e-01
-4.572955333437500485e+03 7.758724652321133397e-02 1.127028784905784869e-02 8.740537850698215313e-05 3.443364418741176047e-01
-4.571912945624999338e+03 7.757932467442370250e-02 1.126492702729429973e-02 8.678892867984534191e-05 3.443859542638597615e-01
-4.570870557812500010e+03 7.757089068873380955e-02 1.125928561349227690e-02 8.614648720190816900e-05 3.444388773830734385e-01
-4.569828169999999773e+03 7.756213778719731056e-02 1.125345401357367298e-02 8.548659144040969646e-05 3.444943907149488616e-01
-4.568785782187499535e+03 7.755334998409034453e-02 1.124757405265755864e-02 8.482256630136797697e-05 3.445510784601065191e-01
-4.567743394374999298e+03 7.754480776684193055e-02 1.124179302086396499e-02 8.416859506184090525e-05 3.446073135696653411e-01
-4.566701006562499970e+03 7.753676124443129036e-02 1.123624551542361759e-02 8.353776049000855551e-05 3.446615281987957524e-01
-4.565658618749999732e+03 7.752960917059706358e-02 1.123111901163613598e-02 8.294742112639863604e-05 3.447119350579850861e-01
-4.564616230937499495e+03 7.752365979436598442e-02 1.122655471075875364e-02 8.241037250738154083e-05 3.447572564892353308e-01
-4.563573843124999257e+03 7.751893245875342286e-02 1.122257037101924079e-02 8.192830928131121992e-05 3.447971522037326930e-01
-4.562531455312499929e+03 7.751559351914000251e-02 1.121923692961004394e-02 8.150754802780337178e-05 3.448309875406964098e-01
-4.561489067499999692e+03 7.751361340407102174e-02 1.121653359781444280e-02 8.114591019024206084e-05 3.448590185202194403e-01
-4.560446679687499454e+03 7.751266639697786121e-02 1.121433486594569998e-02 8.083249970367504644e-05 3.448819408741742865e-01
-4.559404291874999217e+03 7.751248831302333386e-02 1.121254588746131362e-02 8.055918854911031093e-05 3.449001469732385083e-01
-4.558361904062499889e+03 7.751288933107297607e-02 1.121107583878875290e-02 8.031724074143631786e-05 3.449145230231684400e-01
-4.557319516249999651e+03 7.751349848221175676e-02 1.120975743908928304e-02 8.009112380541168544e-05 3.449265720056300943e-01
-4.556277128437500323e+03 7.751405811978649696e-02 1.120848016664387561e-02 7.987062986241005109e-05 3.449372417900550269e-01
-4.555234740624999176e+03 7.751453912639337529e-02 1.120721886747816885e-02 7.965280296331605234e-05 3.449470126248980195e-01
-4.554192352812499848e+03 7.751472007795003061e-02 1.120586223479616561e-02 7.942710594213842751e-05 3.449570959882387045e-01
-4.553149964999999611e+03 7.751448641679996310e-02 1.120434678288900407e-02 7.918776147209102910e-05 3.449682184616036373e-01
-4.552107577187499373e+03 7.751379459310393794e-02 1.120264245186570161e-02 7.893199771072375106e-05 3.449807817847812541e-01
-4.551065189374999136e+03 7.751258807444048882e-02 1.120070631814088641e-02 7.865536188864193556e-05 3.449955049703022358e-01
-4.550022801562499808e+03 7.751081447397967228e-02 1.119849474872052983e-02 7.835365637720170947e-05 3.450131013056961793e-01
-4.548980413749999570e+03 7.750865731720180118e-02 1.119608470029383705e-02 7.803384574956420325e-05 3.450329906758298204e-01
-4.547938025937499333e+03 7.750637614743055570e-02 1.119358641415476620e-02 7.770545741335132509e-05 3.450543426868172836e-01
-4.546895638125000005e+03 7.750405669051575741e-02 1.119103203254808755e-02 7.737115930231613177e-05 3.450769815872390955e-01
-4.545853250312499767e+03 7.750195811381721533e-02 1.118852097822219636e-02 7.703921084638118584e-05 3.451003454569735451e-01
-4.544810862499999530e+03 7.750035410346466092e-02 1.118615595954685661e-02 7.671786811512631120e-05 3.451238901439819262e-01
-4.543768474687499292e+03 7.749925471967723800e-02 1.118393338250075163e-02 7.640635859395769613e-05 3.451477958512547684e-01
-4.542726086874999964e+03 7.749853999847253205e-02 1.118180274064189961e-02 7.610014982696294958e-05 3.451724931729744372e-01
-4.541683699062499727e+03 7.749819918524579465e-02 1.117977342340857778e-02 7.580041111983533159e-05 3.451976800103996323e-01
-4.540641311250000399e+03 7.749830398828015665e-02 1.117788160888136262e-02 7.551028036257759592e-05 3.452229748888356875e-01
-4.539598923437498343e+03 7.749859715462013854e-02 1.117602026642312840e-02 7.522060834272171212e-05 3.452491205735784274e-01
-4.538556535624999924e+03 7.749869213690079028e-02 1.117403513994221637e-02 7.491894217731567504e-05 3.452770598925642975e-01
-4.537514147812499687e+03 7.749855127394222887e-02 1.117191185973221736e-02 7.460462266901834896e-05 3.453068212919497837e-01
-4.536471759999999449e+03 7.749821784324044394e-02 1.116967944125208181e-02 7.428099212288119123e-05 3.453379203854453627e-01
-4.535429372187499212e+03 7.749784124678299468e-02 1.116741445519267573e-02 7.395544517452349838e-05 3.453694502985105164e-01
-4.534386984374999884e+03 7.749745557902031068e-02 1.116513458383005912e-02 7.362981499976633279e-05 3.454011711938105300e-01
-4.533344596562499646e+03 7.749718669506976132e-02 1.116289370011366335e-02 7.330906118048979110e-05 3.454326506253736495e-01
-4.532302208749999409e+03 7.749749285117812914e-02 1.116089023947692063e-02 7.301020278206114258e-05 3.454622340673447201e-01
-4.531259820937499171e+03 7.749853060316197473e-02 1.115919557769580288e-02 7.273887171806286685e-05 3.454892538949763670e-01
-4.530217433124999843e+03 7.750007217044063701e-02 1.115771565885913773e-02 7.248679060490405062e-05 3.455143896587185570e-01
-4.529175045312499606e+03 7.750192450695998769e-02 1.115637288484148948e-02 7.224744115379939176e-05 3.455381608458337195e-01
-4.528132657499999368e+03 7.750398141790174056e-02 1.115511925290618364e-02 7.201666524675257844e-05 3.455610034114525719e-01
-4.527090269687499131e+03 7.750630886311238310e-02 1.115396435936554659e-02 7.179455593361817531e-05 3.455832350467231140e-01
-4.526047881874999803e+03 7.750900659789472513e-02 1.115293082170344847e-02 7.158217293272675272e-05 3.456050635212893352e-01
-4.525005494062499565e+03 7.751190610003864945e-02 1.115193742659438894e-02 7.137203501893759955e-05 3.456273335813826453e-01
-4.523963106249999328e+03 7.751482063791226285e-02 1.115089686633285830e-02 7.115616023195275462e-05 3.456509908937415720e-01
-4.522920718437498181e+03 7.751765517584607856e-02 1.114976748203485267e-02 7.093079295104873553e-05 3.456764597600903710e-01
-4.521878330624999762e+03 7.752015462019505587e-02 1.114845067112913216e-02 7.068791828559741971e-05 3.457043781713351471e-01
-4.520835942812499525e+03 7.752208192533652231e-02 1.114685489106765834e-02 7.042052146793082769e-05 3.457353023215833376e-01
-4.519793554999999287e+03 7.752355769535745900e-02 1.114503334966439156e-02 7.013342470384723243e-05 3.457687925854619482e-01
-4.518751167187499959e+03 7.752481779789247018e-02 1.114308622839375526e-02 6.983509984639053934e-05 3.458040715349773864e-01
-4.517708779374999722e+03 7.752615678660670917e-02 1.114113698566579491e-02 6.953574845037802663e-05 3.458402170316581259e-01
-4.516666391562498575e+03 7.752796640722051102e-02 1.113935172525591655e-02 6.924869034735446182e-05 3.458759219161373633e-01
-4.515624003749999247e+03 7.752999639286241307e-02 1.113762537588326891e-02 6.896483398461773307e-05 3.459119155879862850e-01
-4.514581615937499919e+03 7.753164728634089065e-02 1.113571427844730483e-02 6.866472003618072242e-05 3.459498899608176026e-01
-4.513539228124999681e+03 7.753280894670774859e-02 1.113357840209903277e-02 6.834583007711653667e-05 3.459900527765936706e-01
-4.512496840312499444e+03 7.753363379639152675e-02 1.113128962746194606e-02 6.801455649862134408e-05 3.460317178511354563e-01
-4.511454452499999206e+03 7.753419563517369162e-02 1.112889602183397136e-02 6.767553895907026291e-05 3.460741790509896942e-01
-4.510412064687499878e+03 7.753451364568532400e-02 1.112642108633630361e-02 6.733151797998623768e-05 3.461169369628776527e-01
-4.509369676874999641e+03 7.753476101627471140e-02 1.112396248027473604e-02 6.699126302061271846e-05 3.461587641695185180e-01
-4.508327289062499403e+03 7.753496977986706895e-02 1.112155627766145231e-02 6.665793296833370156e-05 3.461989510558232119e-01
-4.507284901249999166e+03 7.753479928527842735e-02 1.111906449640612943e-02 6.632027047056558331e-05 3.462384532017815375e-01
-4.506242513437499838e+03 7.753397449988563839e-02 1.111635441970757268e-02 6.596749182278977019e-05 3.462786534736853050e-01
-4.505200125624999600e+03 7.753274123613645985e-02 1.111353125080956697e-02 6.560847585412341130e-05 3.463187945136587120e-01
-4.504157737812499363e+03 7.753128307437787137e-02 1.111068485927672704e-02 6.525091861891250543e-05 3.463578984878362133e-01
-4.503115349999999125e+03 7.752953611561740066e-02 1.110777402635965486e-02 6.489154410878759309e-05 3.463964352647517786e-01
-4.502072962187499797e+03 7.752750903336803889e-02 1.110477998067569728e-02 6.452852945629353491e-05 3.464349247013349675e-01
-4.501030574374999560e+03 7.752518165935787242e-02 1.110167312750192856e-02 6.415932541304205999e-05 3.464739719138895668e-01
-4.499988186562498413e+03 7.752273291263690747e-02 1.109850834067259082e-02 6.378824299596774154e-05 3.465135022671547715e-01
-4.498945798749999994e+03 7.752047112120678818e-02 1.109539069957229257e-02 6.342309357556510842e-05 3.465532013172529235e-01
-4.497903410937499757e+03 7.751873340091275377e-02 1.109245129775548143e-02 6.307343100213229673e-05 3.465923605197153146e-01
-4.496861023124999519e+03 7.751756516647945183e-02 1.108972465884758112e-02 6.274199012573191997e-05 3.466304955710018398e-01
-4.495818635312499282e+03 7.751721173230884110e-02 1.108732241531297513e-02 6.243774696809370082e-05 3.466666348458226077e-01
-4.494776247499999954e+03 7.751804531951032862e-02 1.108539769387498208e-02 6.217198924293520579e-05 3.466996573552119099e-01
-4.493733859687500626e+03 7.752012723290206686e-02 1.108397102081324151e-02 6.194540307270126451e-05 3.467294641486440843e-01
-4.492691471874998570e+03 7.752341835228955536e-02 1.108300827863975199e-02 6.175416002391467048e-05 3.467566349920119251e-01
-4.491649084062499242e+03 7.752787119929491211e-02 1.108246368898207004e-02 6.159342470171124957e-05 3.467820247729228589e-01
-4.490606696249999914e+03 7.753341466638159762e-02 1.108229560810359421e-02 6.145943440064161988e-05 3.468061746405364243e-01
-4.489564308437499676e+03 7.754007225936589143e-02 1.108252262498926090e-02 6.135386689338097994e-05 3.468287437594294031e-01
-4.488521920624999439e+03 7.754794515492559326e-02 1.108317970529250351e-02 6.127878965911493056e-05 3.468495172163126861e-01
-4.487479532812499201e+03 7.755692402739088054e-02 1.108421851087526208e-02 6.122959980819915442e-05 3.468688187369239895e-01
-4.486437144999999873e+03 7.756666294611284929e-02 1.108550204238292237e-02 6.119504865686705482e-05 3.468874918942559948e-01
-4.485394757187499636e+03 7.757668504649582741e-02 1.108681782717973498e-02 6.115798378090103260e-05 3.469073998987815544e-01
-4.484352369374999398e+03 7.758669183118921397e-02 1.108803118573233569e-02 6.110845614628204021e-05 3.469297468130993489e-01
-4.483309981562500070e+03 7.759670828301143408e-02 1.108915799876841572e-02 6.104860252550231255e-05 3.469542461190585625e-01
-4.482267593749998923e+03 7.760672928506437418e-02 1.109020177548416045e-02 6.097904053858851806e-05 3.469807181132031904e-01
-4.481225205937499595e+03 7.761678677065078635e-02 1.109117657187935410e-02 6.090099546920260323e-05 3.470090116528025681e-01
-4.480182818124999358e+03 7.762672588468354229e-02 1.109203461224420387e-02 6.081075701946986507e-05 3.470391587018723523e-01
-4.479140430312499120e+03 7.763612038263224824e-02 1.109260937529248960e-02 6.069609087687415766e-05 3.470722278735651201e-01
-4.478098042499999792e+03 7.764484170020281850e-02 1.109286571199225371e-02 6.055514930400142550e-05 3.471082111826226946e-01
-4.477055654687499555e+03 7.765253235798773301e-02 1.109267841192246480e-02 6.037900215356120973e-05 3.471476340120774884e-01
-4.476013266874998408e+03 7.765878156391264886e-02 1.109189786141740602e-02 6.015815321444224794e-05 3.471912281906337494e-01
-4.474970879062499989e+03 7.766364444973540559e-02 1.109056962248143423e-02 5.989829841204849791e-05 3.472382140247458060e-01
-4.473928491249999752e+03 7.766736091940383557e-02 1.108879687704367525e-02 5.960821388784356913e-05 3.472877501581575488e-01
-4.472886103437499514e+03 7.767010090629918040e-02 1.108665426775700194e-02 5.929410489052219677e-05 3.473392254724593786e-01
-4.471843715624999277e+03 7.767204241553835042e-02 1.108421285980877753e-02 5.896168149394676478e-05 3.473922359237301971e-01
-4.470801327812499949e+03 7.767361566784330984e-02 1.108165331299908532e-02 5.862501654920810506e-05 3.474455162252793050e-01
-4.469758939999999711e+03 7.767542220752983451e-02 1.107923712178151762e-02 5.830372595022399360e-05 3.474968995669017180e-01
-4.468716552187499474e+03 7.767765553888454633e-02 1.107704016318862388e-02 5.800187433614445589e-05 3.475458998481433803e-01
-4.467674164374999236e+03 7.768015192178753803e-02 1.107498922867496648e-02 5.771323388753232185e-05 3.475932626617629917e-01
-4.466631776562499908e+03 7.768322596003317260e-02 1.107321843150672371e-02 5.744813493412918740e-05 3.476379678308715304e-01
-4.465589388749998761e+03 7.768725229969639101e-02 1.107188881191021462e-02 5.721769909275099879e-05 3.476786214534076658e-01
-4.464547000937499433e+03 7.769200698099307245e-02 1.107089500633339114e-02 5.701269496919217518e-05 3.477161496659819662e-01
-4.463504613124999196e+03 7.769740954809518929e-02 1.107019041560382971e-02 5.682927693894224521e-05 3.477511994073428370e-01
-4.462462225312499868e+03 7.770376228517376915e-02 1.106989942946738810e-02 5.667547798932824160e-05 3.477829566425681418e-01
-4.461419837499999630e+03 7.771097778344540630e-02 1.106997149457060285e-02 5.654546171537549505e-05 3.478120788147008313e-01
-4.460377449687499393e+03 7.771868185946079199e-02 1.107024117893959554e-02 5.642601180864721818e-05 3.478399771546657471e-01
-4.459335061874998246e+03 7.772653253804258366e-02 1.107056416748494407e-02 5.630623531811992222e-05 3.478677855770307970e-01
-4.458292674062499827e+03 7.773420395255736803e-02 1.107080796836625892e-02 5.617671288093582706e-05 3.478964333630826244e-01
-4.457250286249999590e+03 7.774156440858628891e-02 1.107091079415312151e-02 5.603359723751612600e-05 3.479264973301373076e-01
-4.456207898437499352e+03 7.774895081012164755e-02 1.107098077032699947e-02 5.588396456050533388e-05 3.479577893385824017e-01
-4.455165510625000024e+03 7.775630842865551007e-02 1.107096300554815359e-02 5.572146425497673760e-05 3.479913928092818742e-01
-4.454123122812499787e+03 7.776318854514346901e-02 1.107065383408347911e-02 5.553051273204703120e-05 3.480292703829018786e-01
-4.453080734999999549e+03 7.776934377723927760e-02 1.106994212512119394e-02 5.530324576195915263e-05 3.480724466142878226e-01
-4.452038347187500221e+03 7.777430900820400672e-02 1.106863830506715947e-02 5.502657613673037616e-05 3.481222868176707119e-01
-4.450995959374999984e+03 7.777766699341233381e-02 1.106657941773870821e-02 5.469022956900679603e-05 3.481798362299973193e-01
-4.449953571562499747e+03 7.777903638938914177e-02 1.106360687215017687e-02 5.428426503217167565e-05 3.482463028981342412e-01
-4.448911183749999509e+03 7.777814988405422347e-02 1.105961228688288021e-02 5.380310251945452069e-05 3.483225106215867006e-01
-4.447868795937499272e+03 7.777491784111675854e-02 1.105457965374002580e-02 5.324817505102950784e-05 3.484082375448068758e-01
-4.446826408124999944e+03 7.776923124831111589e-02 1.104848192832980774e-02 5.262051711929658981e-05 3.485033865208359560e-01
-4.445784020312499706e+03 7.776137666158761119e-02 1.104146291596813136e-02 5.193425288830860238e-05 3.486063986053825059e-01
-4.444741632499999469e+03 7.775193403265394376e-02 1.103381472918383600e-02 5.121357398596395520e-05 3.487140535940356223e-01
-4.443699244687499231e+03 7.774125853601165925e-02 1.102572277135937737e-02 5.047329511732225879e-05 3.488242219147460466e-01
-4.442656856874999903e+03 7.772942715142369674e-02 1.101724656828522754e-02 4.971927995933831426e-05 3.489358820078566348e-01
-4.441614469062499666e+03 7.771660037590370773e-02 1.100847601431264103e-02 4.895979459089632531e-05 3.490478412949149511e-01
-4.440572081250000338e+03 7.770299165114862017e-02 1.099950324628860658e-02 4.820278537066082251e-05 3.491592940698040604e-01
-4.439529693437499191e+03 7.768915909030940647e-02 1.099054711236041940e-02 4.746487284002834080e-05 3.492687605426670339e-01
-4.438487305624999863e+03 7.767595611412453360e-02 1.098193354540280726e-02 4.676828280190859671e-05 3.493741895598786451e-01
-4.437444917812499625e+03 7.766398176911284978e-02 1.097387627948067344e-02 4.612643518826126685e-05 3.494744876790653043e-01
-4.436402530000000297e+03 7.765371556815886533e-02 1.096655634555994581e-02 4.555038469122824296e-05 3.495685196915532811e-01
-4.435360142187499150e+03 7.764544842810107428e-02 1.096007158190469982e-02 4.504500974648372385e-05 3.496559162167469093e-01
-4.434317754374999822e+03 7.763956123246537611e-02 1.095455044223963940e-02 4.461715627130627589e-05 3.497362284076942496e-01
-4.433275366562499585e+03 7.763625461535188232e-02 1.095006226696568566e-02 4.426991044758656329e-05 3.498091329559852580e-01
-4.432232978749999347e+03 7.763578246815178163e-02 1.094670761367425027e-02 4.400899239037182003e-05 3.498739444585592384e-01
-4.431190590937500019e+03 7.763853522805343188e-02 1.094463283765471917e-02 4.384172756957956476e-05 3.499297680963016632e-01
-4.430148203125000691e+03 7.764457176200374733e-02 1.094384077984679286e-02 4.376564708915543046e-05 3.499768633678113638e-01
-4.429105815312498635e+03 7.765387925701999761e-02 1.094431631597969634e-02 4.377765210831290293e-05 3.500155407034481470e-01
-4.428063427499999307e+03 7.766669688548055728e-02 1.094614347737034310e-02 4.388122451436493300e-05 3.500455156083608355e-01
-4.427021039687499979e+03 7.768337061361048346e-02 1.094943850013740429e-02 4.407980616305563884e-05 3.500663134892215700e-01
-4.425978651874999741e+03 7.770362784688239488e-02 1.095407248718131311e-02 4.436029724680461253e-05 3.500791557518356800e-01
-4.424936264062499504e+03 7.772708930231905788e-02 1.095988431778328887e-02 4.470930634468536568e-05 3.500854691300359089e-01
-4.423893876249999266e+03 7.775349213916674107e-02 1.096677234075029914e-02 4.511751512351735028e-05 3.500859960135292437e-01
-4.422851488437499938e+03 7.778234886263858672e-02 1.097454726085578258e-02 4.556953767930566420e-05 3.500819568306673957e-01
-4.421809100624999701e+03 7.781282056314799134e-02 1.098288599619843403e-02 4.604358703434694735e-05 3.500754105155182705e-01
-4.420766712812499463e+03 7.784458505577633580e-02 1.099168847760710610e-02 4.653549533216286732e-05 3.500666876220793755e-01
-4.419724325000000135e+03 7.787794945023263082e-02 1.100110230754267580e-02 4.705428731012026192e-05 3.500543720532424130e-01
-4.418681937187498988e+03 7.791279408524952321e-02 1.101108622215853788e-02 4.759302846094540923e-05 3.500385933960850071e-01
-4.417639549374999660e+03 7.794855363787699110e-02 1.102140470099156715e-02 4.813279629504063384e-05 3.500211917368002412e-01
-4.416597161562499423e+03 7.798447801143737479e-02 1.103175484724789115e-02 4.865079547390807450e-05 3.500043355896735875e-01
-4.415554773749999185e+03 7.801934042580437045e-02 1.104164476461355626e-02 4.911381244398169436e-05 3.499914623717086948e-01
-4.414512385937499857e+03 7.805225164271419047e-02 1.105073359006056646e-02 4.950375405633520529e-05 3.499846822387305822e-01
-4.413469998124999620e+03 7.808285514659611681e-02 1.105889602924588731e-02 4.981608967761576198e-05 3.499845322931825486e-01
-4.412427610312498473e+03 7.811094680641042509e-02 1.106605964542541932e-02 5.004938538757423096e-05 3.499913907595413876e-01
-4.411385222499999145e+03 7.813663559855578422e-02 1.107228137467793777e-02 5.020928052571202107e-05 3.500046146261157065e-01
-4.410342834687499817e+03 7.815957762773094453e-02 1.107742512160916556e-02 5.028685400650297223e-05 3.500250707142072426e-01
-4.409300446874999579e+03 7.817935045031249031e-02 1.108132575655752274e-02 5.027379207869381734e-05 3.500538443847718284e-01
-4.408258059062499342e+03 7.819580961584762790e-02 1.108390758694842264e-02 5.016697536021968106e-05 3.500918068662741689e-01
-4.407215671250000014e+03 7.820879477245860911e-02 1.108506698639526514e-02 4.996183049918849505e-05 3.501404337827954683e-01
-4.406173283437499776e+03 7.821853421418922814e-02 1.108487683732484359e-02 4.966645920710390335e-05 3.501995490560631530e-01
-4.405130895624999539e+03 7.822516303383220126e-02 1.108336612920829585e-02 4.928386431558871362e-05 3.502694077179248633e-01
-4.404088507812499302e+03 7.822868003199852371e-02 1.108049075128660250e-02 4.881285488889048539e-05 3.503511699282202962e-01
-4.403046119999999974e+03 7.822933240635690511e-02 1.107634205354547825e-02 4.826334024019176264e-05 3.504443206794184418e-01
-4.402003732187499736e+03 7.822759322247556379e-02 1.107113128578992960e-02 4.765231887229124649e-05 3.505470258136801909e-01
-4.400961344374999499e+03 7.822377964886408075e-02 1.106499183995757890e-02 4.698917703415948121e-05 3.506582410568657160e-01
-4.399918956562499261e+03 7.821778258510932169e-02 1.105788259544902667e-02 4.627218355271838071e-05 3.507782113204391261e-01
-4.398876568749999933e+03 7.820953410035091924e-02 1.104978667069758148e-02 4.550300408282376808e-05 3.509069803774084728e-01
-4.397834180937499696e+03 7.819936457030250698e-02 1.104084863605698033e-02 4.469450358383728484e-05 3.510434039169340603e-01
-4.396791793124999458e+03 7.818779375064552339e-02 1.103128933983749636e-02 4.386380164707037044e-05 3.511857069984342106e-01
-4.395749405312500130e+03 7.817540414669600646e-02 1.102135772344700268e-02 4.302945575951513366e-05 3.513317887512614757e-01
-4.394707017499999893e+03 7.816295458010366626e-02 1.101138230165058310e-02 4.221412051088656786e-05 3.514787394052139025e-01
-4.393664629687499655e+03 7.815122675078194081e-02 1.100169913092959723e-02 4.143897977730790221e-05 3.516236800389353490e-01
-4.392622241874999418e+03 7.814095030211583304e-02 1.099262466372265094e-02 4.072159519573548329e-05 3.517639070662316736e-01
-4.391579854062499180e+03 7.813230072258227354e-02 1.098423628754571606e-02 4.006271094417700028e-05 3.518986883422240419e-01
-4.390537466249999852e+03 7.812502994634344666e-02 1.097643249243308861e-02 3.945364574355931527e-05 3.520287908799903387e-01
-4.389495078437500524e+03 7.811909528373396638e-02 1.096919536726876157e-02 3.889298245269198740e-05 3.521544152626885360e-01
-4.388452690624999377e+03 7.811495001260630733e-02 1.096270850979341044e-02 3.839152401459733783e-05 3.522742900167784019e-01
-4.387410302812499140e+03 7.811297669718851588e-02 1.095713445658226017e-02 3.795636404818785635e-05 3.523870261026063599e-01
-4.386367914999999812e+03 7.811308176833856032e-02 1.095242459009830062e-02 3.758133179525858380e-05 3.524932095009665201e-01
-4.385325527187499574e+03 7.811537837847948307e-02 1.094860936697573603e-02 3.726653529268613845e-05 3.525930003338572094e-01
-4.384283139374999337e+03 7.812011117193064236e-02 1.094578298018878369e-02 3.701521644906372054e-05 3.526856995705320297e-01
-4.383240751562500918e+03 7.812728068811408688e-02 1.094393559856416537e-02 3.682354021078408808e-05 3.527714651316916639e-01
-4.382198363749999771e+03 7.813692167985900050e-02 1.094306101669927089e-02 3.668770913846364484e-05 3.528507249702266813e-01
-4.381155975937499534e+03 7.814904195765733086e-02 1.094313540336825166e-02 3.660159391569968522e-05 3.529241213524882403e-01
-4.380113588124999296e+03 7.816305738982440299e-02 1.094391579883712169e-02 3.654627083437392195e-05 3.529934776640034633e-01
-4.379071200312499968e+03 7.817797441242584078e-02 1.094498152237272960e-02 3.649465971518415369e-05 3.530622252010712780e-01
-4.378028812499999731e+03 7.819309295005537341e-02 1.094602689348699552e-02 3.642996992650835163e-05 3.531330741231771819e-01
-4.376986424687499493e+03 7.820799755360641203e-02 1.094688082837378187e-02 3.634350309017866828e-05 3.532073802171410426e-01
-4.375944036874999256e+03 7.822236523895285953e-02 1.094739212834640318e-02 3.622899303386975327e-05 3.532867717083846837e-01
-4.374901649062499928e+03 7.823659527390035284e-02 1.094771969893525328e-02 3.609854467741914008e-05 3.533701574634610654e-01
-4.373859261249999690e+03 7.825091668786919585e-02 1.094794944554464827e-02 3.595484207563848868e-05 3.534569418464055812e-01
-4.372816873437500362e+03 7.826484207418796246e-02 1.094787269512570438e-02 3.578416244683605443e-05 3.535489105292386469e-01
-4.371774485624998306e+03 7.827767927254769553e-02 1.094723671152026366e-02 3.557374268575883242e-05 3.536474129475200567e-01
-4.370732097812499887e+03 7.828874063255228388e-02 1.094579599403576985e-02 3.531427837394028049e-05 3.537536927422382793e-01
-4.369689709999999650e+03 7.829793539442329864e-02 1.094354383023789408e-02 3.501239274216512708e-05 3.538673222701908538e-01
-4.368647322187499412e+03 7.830563093500347849e-02 1.094067243765350049e-02 3.468456693736531488e-05 3.539860743045251112e-01
-4.367604934374999175e+03 7.831228614471982818e-02 1.093742455939640708e-02 3.434771734693036643e-05 3.541071455866549589e-01
-4.366562546562499847e+03 7.831822829698677213e-02 1.093398328818640831e-02 3.401260801572736435e-05 3.542282505196541198e-01
-4.365520158749999609e+03 7.832342662674494915e-02 1.093036599248017014e-02 3.368061597727045478e-05 3.543486687330836826e-01
-4.364477770937499372e+03 7.832785639665709732e-02 1.092659057307582109e-02 3.335488257789539639e-05 3.544676952738254894e-01
-4.363435383124999134e+03 7.833160777436903865e-02 1.092274626204216455e-02 3.304336569902056729e-05 3.545836480994845052e-01
-4.362392995312499806e+03 7.833506994171009208e-02 1.091901361205901977e-02 3.275694788060855398e-05 3.546947979131773732e-01
-4.361350607499999569e+03 7.833869171981644453e-02 1.091554518355963843e-02 3.250337283317733268e-05 3.548005565315899834e-01
-4.360308219687499331e+03 7.834310859724284704e-02 1.091256339664830981e-02 3.229383285764521290e-05 3.548999697111654972e-01
-4.359265831875000003e+03 7.834903000643045345e-02 1.091033590039651446e-02 3.213995363527348260e-05 3.549913254865361134e-01
-4.358223444062499766e+03 7.835705321885678976e-02 1.090906750798212657e-02 3.204637182982707824e-05 3.550735966138601207e-01
-4.357181056249999529e+03 7.836710346897295121e-02 1.090870294918537195e-02 3.200138964637640350e-05 3.551475061017930202e-01
-4.356138668437498382e+03 7.837845372604465566e-02 1.090892152607139329e-02 3.198154373449928352e-05 3.552158398500019354e-01
-4.355096280624999963e+03 7.839036389320716558e-02 1.090937452291288606e-02 3.196608052808510745e-05 3.552822178245679807e-01
-4.354053892812499726e+03 7.840245093169963264e-02 1.090988146567385512e-02 3.194811611036194580e-05 3.553487083090115517e-01
-4.353011504999999488e+03 7.841497931742055783e-02 1.091052757044743207e-02 3.193522504857513775e-05 3.554151796378418049e-01
-4.351969117187499251e+03 7.842842997721294340e-02 1.091146342563067799e-02 3.193432970956376507e-05 3.554812702831433580e-01
-4.350926729374999923e+03 7.844313152000274847e-02 1.091277425264519478e-02 3.194692535614829677e-05 3.555471475567378858e-01
-4.349884341562499685e+03 7.845910279907751528e-02 1.091443718633179280e-02 3.196755712124759379e-05 3.556134665212252188e-01
-4.348841953750000357e+03 7.847588127770831201e-02 1.091623863064921686e-02 3.198166293776225305e-05 3.556822471859405477e-01
-4.347799565937499210e+03 7.849282869380769245e-02 1.091790101959557238e-02 3.197597867828004358e-05 3.557558936158071172e-01
-4.346757178124999882e+03 7.850966558849307997e-02 1.091930103011932648e-02 3.194813028973586837e-05 3.558356561129296103e-01
-4.345714790312499645e+03 7.852648913961111921e-02 1.092047265254986535e-02 3.190357045850485872e-05 3.559213757249708454e-01
-4.344672402499999407e+03 7.854333835341982539e-02 1.092142157847763098e-02 3.184361732106573905e-05 3.560130277710427671e-01
-4.343630014687499170e+03 7.855984046482518413e-02 1.092200497642702856e-02 3.176422550451546114e-05 3.561115515306738089e-01
-4.342587626874999842e+03 7.857613032485886995e-02 1.092229837420444910e-02 3.167625213417601140e-05 3.562161651871906254e-01
-4.341545239062499604e+03 7.859259213890713858e-02 1.092248872623157417e-02 3.159298695847567853e-05 3.563249465352654188e-01
-4.340502851249999367e+03 7.860962091126308393e-02 1.092277863117498658e-02 3.152989746526537531e-05 3.564356265250055444e-01
-4.339460463437498220e+03 7.862828704634272636e-02 1.092362038690540722e-02 3.151008808725632885e-05 3.565444461754318506e-01
-4.338418075624999801e+03 7.864903117581834024e-02 1.092522947810831146e-02 3.153654927601049640e-05 3.566490268057396773e-01
-4.337375687812499564e+03 7.867152806442472002e-02 1.092752482603656997e-02 3.159927315376351076e-05 3.567489621035711544e-01
-4.336333299999999326e+03 7.869542241088560430e-02 1.093041292370749117e-02 3.168944702761812972e-05 3.568438100086873122e-01
-4.335290912187499998e+03 7.871995103857355736e-02 1.093363595431401554e-02 3.178849923621739694e-05 3.569343094462572030e-01
-4.334248524374999761e+03 7.874405782498113127e-02 1.093678891148646380e-02 3.187677042713861426e-05 3.570231316925952525e-01
-4.333206136562499523e+03 7.876750458171537239e-02 1.093979833928048796e-02 3.195588962210324648e-05 3.571105248598741011e-01
-4.332163748750000195e+03 7.879023511493733756e-02 1.094266301681920232e-02 3.202967305761375344e-05 3.571960960899305260e-01
-4.331121360937499958e+03 7.881282485826954232e-02 1.094561485071647404e-02 3.211411756584023276e-05 3.572782471023527306e-01
-4.330078973124999720e+03 7.883603504554749508e-02 1.094895030376026417e-02 3.221909328873906312e-05 3.573549571658538593e-01
-4.329036585312499483e+03 7.885992967078304938e-02 1.095268895957839279e-02 3.234009684909608368e-05 3.574260952531597701e-01
-4.327994197499999245e+03 7.888467116063825613e-02 1.095687576093627366e-02 3.247159519367737895e-05 3.574916127995668713e-01
-4.326951809687499917e+03 7.890952481385679618e-02 1.096116666715991200e-02 3.258709007028486721e-05 3.575547824761158844e-01
-4.325909421875000589e+03 7.893364855911554068e-02 1.096518972353516426e-02 3.267019852724830140e-05 3.576189455518056781e-01
-4.324867034062499442e+03 7.895696997980164444e-02 1.096888776998373310e-02 3.272059843278788717e-05 3.576851420635251966e-01
-4.323824646249999205e+03 7.897930771808892025e-02 1.097216696085479871e-02 3.273313659999499387e-05 3.577545661142773614e-01
-4.322782258437499877e+03 7.900057799810564219e-02 1.097495402852031662e-02 3.270548845973227634e-05 3.578286398036344962e-01
-4.321739870624999639e+03 7.902094607896836820e-02 1.097727447735052410e-02 3.263757328653139178e-05 3.579078502944510465e-01
-4.320697482812499402e+03 7.903962242570192198e-02 1.097879927329888962e-02 3.250950509679790678e-05 3.579946748336605977e-01
-4.319655094999999164e+03 7.905545179267875477e-02 1.097905172462184352e-02 3.230578688489462201e-05 3.580930405034395414e-01
-4.318612707187499836e+03 7.906847993167828714e-02 1.097801876970973950e-02 3.204023214077019393e-05 3.582040219884541910e-01
-4.317570319374999599e+03 7.907917758778537642e-02 1.097588564653927297e-02 3.173312405906480186e-05 3.583265670333876662e-01
-4.316527931562498452e+03 7.908813290965671650e-02 1.097290499212885857e-02 3.140766778098252139e-05 3.584586657450117841e-01
-4.315485543750000033e+03 7.909653229768605354e-02 1.096955011363549837e-02 3.109431663486653054e-05 3.585971351731549461e-01
-4.314443155937499796e+03 7.910557299815118570e-02 1.096633474299932298e-02 3.081940498147058379e-05 3.587375970862112795e-01
-4.313400768124999558e+03 7.911609554991116955e-02 1.096362658578533752e-02 3.059480559125614380e-05 3.588765743037352074e-01
-4.312358380312499321e+03 7.912829749062486040e-02 1.096149954705977723e-02 3.041601505445495115e-05 3.590135243380432328e-01
-4.311315992499999993e+03 7.914202830346381279e-02 1.095989531320364779e-02 3.027732717585212340e-05 3.591487940485688646e-01
-4.310273604687499756e+03 7.915740001851838403e-02 1.095887680526705377e-02 3.018240570763849821e-05 3.592815097485222986e-01
-4.309231216875000428e+03 7.917487519726112977e-02 1.095865635290029470e-02 3.014033482182297305e-05 3.594094695093060232e-01
-4.308188829062499281e+03 7.919499607294810950e-02 1.095947404186335856e-02 3.015516491067782087e-05 3.595302441151081996e-01
-4.307146441249999953e+03 7.921769594854081997e-02 1.096126004133115943e-02 3.020861244598296231e-05 3.596448795559510914e-01
-4.306104053437499715e+03 7.924209356823004591e-02 1.096361882400235729e-02 3.027595476884623645e-05 3.597570117839186676e-01
-4.305061665624999478e+03 7.926774747439017943e-02 1.096638696078401989e-02 3.035303692049388274e-05 3.598677715391186416e-01
-4.304019277812499240e+03 7.929485613653944331e-02 1.096967927542939931e-02 3.044844641147620578e-05 3.599758634712352801e-01
-4.302976889999999912e+03 7.932415347272070427e-02 1.097381506184156447e-02 3.056888141402073898e-05 3.600784238589904707e-01
-4.301934502187499675e+03 7.935480261409369462e-02 1.097846473312952958e-02 3.068081408290026417e-05 3.601774027030768544e-01
-4.300892114374999437e+03 7.938558214732653606e-02 1.098313477410361484e-02 3.076216642427396028e-05 3.602765110269730009e-01
-4.299849726562499200e+03 7.941644964480736035e-02 1.098776708742691365e-02 3.080333751744868516e-05 3.603769751323072090e-01
-4.298807338749999872e+03 7.944551921694964491e-02 1.099159476681458615e-02 3.076269933271915633e-05 3.604846131475851756e-01
-4.297764950937499634e+03 7.947127608789288089e-02 1.099402737641621934e-02 3.063003786952798514e-05 3.606037858985006728e-01
-4.296722563124999397e+03 7.949353272897646816e-02 1.099498739724397850e-02 3.041851109443267462e-05 3.607354826485422161e-01
-4.295680175312499159e+03 7.951252743973252768e-02 1.099458992392411336e-02 3.015145235329193279e-05 3.608788913388221720e-01
-4.294637787499999831e+03 7.952962001748581367e-02 1.099344059078822752e-02 2.986905861737166636e-05 3.610285770459130128e-01
-4.293595399687499594e+03 7.954585447205211879e-02 1.099197871468357394e-02 2.958146747645349275e-05 3.611805691112484062e-01
-4.292553011874998447e+03 7.956049983175343676e-02 1.098989484002303556e-02 2.926785396178162500e-05 3.613373472861414748e-01
-4.291510624062500028e+03 7.957338532805123543e-02 1.098712010176755398e-02 2.893114848509068619e-05 3.614996776598976003e-01
-4.290468236249999791e+03 7.958441428688517449e-02 1.098357496497660846e-02 2.856765978789833012e-05 3.616690786660943790e-01
-4.289425848437499553e+03 7.959338718891041664e-02 1.097914155043883469e-02 2.818436452873647732e-05 3.618474586112753744e-01
-4.288383460624999316e+03 7.960110611658791080e-02 1.097416147904877425e-02 2.780581467568362229e-05 3.620320133743432645e-01
-4.287341072812499988e+03 7.960775667537535460e-02 1.096872944271157745e-02 2.744005048950278811e-05 3.622215497278015728e-01
-4.286298684999999750e+03 7.961401971446104009e-02 1.096315068061141408e-02 2.711144293431066060e-05 3.624132452932709025e-01
-4.285256297187499513e+03 7.962117543838781453e-02 1.095797228920055225e-02 2.684058580142276493e-05 3.626022625832325819e-01
-4.284213909374999275e+03 7.962927443900218172e-02 1.095324131128160017e-02 2.662345468367330328e-05 3.627874523521970040e-01
-4.283171521562500857e+03 7.963887066619861066e-02 1.094918100113054585e-02 2.647008376213470557e-05 3.629669717502116977e-01
-4.282129133749998800e+03 7.965049312499343503e-02 1.094598401828497311e-02 2.637753682252710631e-05 3.631394119255565434e-01
-4.281086745937499472e+03 7.966374740054690817e-02 1.094347304800710741e-02 2.633445978754859947e-05 3.633064356472801570e-01
-4.280044358124999235e+03 7.967916023315842200e-02 1.094183650624969140e-02 2.635382106350663651e-05 3.634671900554633517e-01
-4.279001970312499907e+03 7.969800245378037828e-02 1.094159788873398480e-02 2.645240018447143061e-05 3.636171867489371157e-01
-4.277959582499999669e+03 7.972107496824235029e-02 1.094308439028175706e-02 2.662068105485485532e-05 3.637532539396973186e-01
-4.276917194687499432e+03 7.974780159146099834e-02 1.094601449071764231e-02 2.682112832311676359e-05 3.638779474257165525e-01
-4.275874806874998285e+03 7.977706761199775121e-02 1.094988381557195772e-02 2.701881073235460012e-05 3.639958678545879844e-01
-4.274832419062499866e+03 7.980775346898144607e-02 1.095423007719034496e-02 2.718949315493407134e-05 3.641105227551626466e-01
-4.273790031249999629e+03 7.983915948400854834e-02 1.095874257436955934e-02 2.731697918067875017e-05 3.642247054544914819e-01
-4.272747643437499391e+03 7.987039373168675072e-02 1.096301630557809832e-02 2.737835499952094413e-05 3.643422660487106168e-01
-4.271705255624999154e+03 7.990007874749791017e-02 1.096650069155170014e-02 2.735454356739467052e-05 3.644673576430628725e-01
-4.270662867812499826e+03 7.992735107141514528e-02 1.096884942442785150e-02 2.724099997857876604e-05 3.646028580709456679e-01
-4.269620479999999588e+03 7.995155873587490858e-02 1.096980258619676546e-02 2.703486879552064205e-05 3.647510346040707119e-01
-4.268578092187500260e+03 7.997186452035461024e-02 1.096903435047880994e-02 2.673173407679355865e-05 3.649145070476160768e-01
-4.267535704375000023e+03 7.998736328865277412e-02 1.096618794896806783e-02 2.633606457029853692e-05 3.650964108345474135e-01
-4.266493316562498876e+03 7.999805481599171764e-02 1.096131510365035838e-02 2.587471108127146100e-05 3.652959867273154471e-01
-4.265450928749999548e+03 8.000439517253503385e-02 1.095462800906303429e-02 2.537196947614035267e-05 3.655114299537712830e-01
-4.264408540937499311e+03 8.000709647969926619e-02 1.094641973642285909e-02 2.485299911080186857e-05 3.657406881080995098e-01
-4.263366153124999983e+03 8.000669895013755306e-02 1.093691686438495909e-02 2.432848375063609783e-05 3.659819310341393961e-01
-4.262323765312499745e+03 8.000270821181329484e-02 1.092591246117397344e-02 2.380353405134435192e-05 3.662372174724447538e-01
-4.261281377499998598e+03 7.999628083949339441e-02 1.091384991700874475e-02 2.331537128533319006e-05 3.665042386737071833e-01
-4.260238989687499270e+03 7.998803468103392322e-02 1.090099679181271396e-02 2.287534312133072931e-05 3.667807045034293112e-01
-4.259196601874999033e+03 7.997752261551996367e-02 1.088724721442503249e-02 2.250467489901914080e-05 3.670663499077879699e-01
-4.258154214062499705e+03 7.996707629333300871e-02 1.087355494118640020e-02 2.226283353175882070e-05 3.673540619292328668e-01
-4.257111826249999467e+03 7.995947615600565439e-02 1.086098224051438264e-02 2.217739037390872338e-05 3.676365976232410793e-01
-4.256069438437499230e+03 7.995603468945589043e-02 1.085002379892408345e-02 2.224992499773785647e-05 3.679105021709492274e-01
-4.255027050624999902e+03 7.995768841729235243e-02 1.084104003958875385e-02 2.247597579885100396e-05 3.681730512667089061e-01
-4.253984662812499664e+03 7.996454706298779247e-02 1.083400738857520293e-02 2.283851993219209166e-05 3.684254366980402318e-01
-4.252942274999999427e+03 7.997688627273627504e-02 1.082902490509077449e-02 2.334814468731791361e-05 3.686673295901309322e-01
-4.251899887187500099e+03 7.999672742492491828e-02 1.082695596874511286e-02 2.402369833256402351e-05 3.688908018556220636e-01
-4.250857499374999861e+03 8.002492978685808722e-02 1.082815650253752746e-02 2.483496465516923086e-05 3.690917892542083245e-01
-4.249815111562498714e+03 8.006091057579586834e-02 1.083240958430529630e-02 2.574435585815424652e-05 3.692707810010142366e-01
-4.248772723749999386e+03 8.010399218658852127e-02 1.083948269895256521e-02 2.671459820821570907e-05 3.694279633071893554e-01
-4.247730335937499149e+03 8.015261936796150288e-02 1.084873594040686867e-02 2.769860753554020133e-05 3.695679115187017194e-01
-4.246687948124999821e+03 8.020550835135170642e-02 1.085961335764824842e-02 2.867171128802018960e-05 3.696955977284211992e-01
-4.245645560312499583e+03 8.026160860786533957e-02 1.087166170875795979e-02 2.960915265106747006e-05 3.698149788693181339e-01
-4.244603172500000255e+03 8.031954282731440520e-02 1.088431031988847456e-02 3.049969359403096141e-05 3.699308594781126613e-01
-4.243560784687499108e+03 8.037931999353642443e-02 1.089758381727707996e-02 3.135130423161071393e-05 3.700426948356569934e-01
-4.242518396874999780e+03 8.044045402996181926e-02 1.091131267356122876e-02 3.214370696302867988e-05 3.701509432646036823e-01
-4.241476009062499543e+03 8.050186272168483037e-02 1.092509280994922484e-02 3.286339839476365801e-05 3.702580810186072435e-01
-4.240433621249999305e+03 8.056305350494477602e-02 1.093875541378215577e-02 3.350418925679248504e-05 3.703647671783506512e-01
-4.239391233437499977e+03 8.062351704655916496e-02 1.095211313918527211e-02 3.405048867434656070e-05 3.704718748694197372e-01
-4.238348845624999740e+03 8.068208288331452094e-02 1.096466473210867300e-02 3.446644340000454341e-05 3.705835740746842855e-01
-4.237306457812499502e+03 8.073642098963465519e-02 1.097546138811645797e-02 3.472539713059414701e-05 3.707077164540383274e-01
-4.236264070000000174e+03 8.078481093193488893e-02 1.098387660041104386e-02 3.484522069669270802e-05 3.708487657724008346e-01
-4.235221682187499027e+03 8.082714632305697255e-02 1.098990801787809966e-02 3.486391138246984668e-05 3.710068496482363809e-01
-4.234179294374999699e+03 8.086378038947623914e-02 1.099371794698774871e-02 3.480579324677694265e-05 3.711808428511380598e-01
-4.233136906562499462e+03 8.089417650406124927e-02 1.099513993465229059e-02 3.468050567340673926e-05 3.713712674806253222e-01
-4.232094518750000134e+03 8.091782437494926539e-02 1.099398320768909913e-02 3.452158142444179917e-05 3.715801047992788320e-01
-4.231052130937499896e+03 8.093609533860748884e-02 1.099077154278488809e-02 3.439319686654949135e-05 3.718049099008349789e-01
-4.230009743124999659e+03 8.095100148742623292e-02 1.098630929756444150e-02 3.434250816048611327e-05 3.720400239899352424e-01
-4.228967355312499421e+03 8.096405907654652401e-02 1.098122263573188609e-02 3.439844583379879838e-05 3.722804334740127397e-01
-4.227924967500000093e+03 8.097664441871064989e-02 1.097609620018525668e-02 3.458042418391437745e-05 3.725208831439850155e-01
-4.226882579687498946e+03 8.098994796511314875e-02 1.097142080280833973e-02 3.489665273669032046e-05 3.727570506776157755e-01
-4.225840191874999618e+03 8.100496671156864892e-02 1.096757770104510483e-02 3.534523816541279415e-05 3.729861254282283989e-01
-4.224797804062499381e+03 8.102207338286726568e-02 1.096473210636787418e-02 3.591893394141525652e-05 3.732062853161309812e-01
-4.223755416249999143e+03 8.104142751723147908e-02 1.096296569382796543e-02 3.661570061314777289e-05 3.734164617807135822e-01
-4.222713028437499815e+03 8.106383211789437715e-02 1.096256329768200560e-02 3.745042592449874337e-05 3.736154692319416659e-01
-4.221670640625000487e+03 8.109093865885023955e-02 1.096414091840929028e-02 3.842943631636999084e-05 3.737992210873112842e-01
-4.220628252812500250e+03 8.112312817527402020e-02 1.096783081829141859e-02 3.953529207579235789e-05 3.739664277663694580e-01
-4.219585864999999103e+03 8.116171501374715158e-02 1.097408925858060769e-02 4.077674162113822953e-05 3.741148389812254393e-01
-4.218543477187498866e+03 8.120864300016983339e-02 1.098358257281674237e-02 4.212457992244801315e-05 3.742407135663312623e-01
-4.217501089374999538e+03 8.126357343516196763e-02 1.099611429129225895e-02 4.351465597394045363e-05 3.743455589240541337e-01
-4.216458701562499300e+03 8.132563590226904449e-02 1.101129183218165809e-02 4.489960344578610254e-05 3.744324076327798512e-01
-4.215416313749999972e+03 8.139399968044523648e-02 1.102870692519212180e-02 4.623778635165110983e-05 3.745052731895709974e-01
-4.214373925937498825e+03 8.146789867521492257e-02 1.104795594783798164e-02 4.749739582074544571e-05 3.745688526723268130e-01
-4.213331538124999497e+03 8.154665398579950819e-02 1.106871770734074376e-02 4.864387673437508983e-05 3.746261663015090226e-01
-4.212289150312499260e+03 8.162882892530835821e-02 1.109032447925609351e-02 4.962709061120837385e-05 3.746836417946842746e-01
-4.211246762499999932e+03 8.171257151763056115e-02 1.111191897644395882e-02 5.042252420959546976e-05 3.747503073736359047e-01
-4.210204374687499694e+03 8.179680497928427940e-02 1.113303818293692217e-02 5.103981236859671906e-05 3.748308622820801239e-01
-4.209161986874999457e+03 8.188099540928965581e-02 1.115346336363162889e-02 5.148536307381850683e-05 3.749273511577246309e-01
-4.208119599062499219e+03 8.196430664094389584e-02 1.117285961308057789e-02 5.175944746556998544e-05 3.750426602563235456e-01
-4.207077211249999891e+03 8.204624315100712828e-02 1.119106315616187272e-02 5.187565314475468500e-05 3.751777932438357110e-01
-4.206034823437499654e+03 8.212614453606865983e-02 1.120786578571153491e-02 5.182607666160526092e-05 3.753332641924118085e-01
-4.204992435625000326e+03 8.220225644324138936e-02 1.122263604424105291e-02 5.160578371790351302e-05 3.755127676029061390e-01
-4.203950047812499179e+03 8.227373938690292487e-02 1.123514841059620149e-02 5.124431074633767791e-05 3.757165688703246742e-01
-4.202907659999998941e+03 8.234020030130038970e-02 1.124532242685582183e-02 5.075615205007337830e-05 3.759441994637200968e-01
-4.201865272187499613e+03 8.240074658066483260e-02 1.125287232184380391e-02 5.015089207004600554e-05 3.761969185511772618e-01
-4.200822884374999376e+03 8.245464466842697404e-02 1.125763121942479489e-02 4.946186580838375456e-05 3.764743350519056952e-01
-4.199780496562500048e+03 8.250199556369267051e-02 1.125978084015722032e-02 4.873066387210051086e-05 3.767729374800815045e-01
-4.198738108749999810e+03 8.254276257229872793e-02 1.125940275317378544e-02 4.798007232914128407e-05 3.770905752563629698e-01
-4.197695720937500482e+03 8.257672126787343747e-02 1.125650185175920692e-02 4.725216856364487507e-05 3.774261048329679014e-01
-4.196653333124999335e+03 8.260527504760048489e-02 1.125173895136274450e-02 4.661672490489205626e-05 3.777732899201746708e-01
-4.195610945312500007e+03 8.263082838902302552e-02 1.124612514443440979e-02 4.611134075533785927e-05 3.781234090330766739e-01
-4.194568557499999770e+03 8.265429485775056817e-02 1.124006929715975524e-02 4.573003030401183379e-05 3.784719557902651021e-01
-4.193526169687499532e+03 8.267616813512045082e-02 1.123383837086571087e-02 4.548780852782584040e-05 3.788154545765755055e-01
-4.192483781874999295e+03 8.269839209970412941e-02 1.122823296611942349e-02 4.540633989944153806e-05 3.791472822979771173e-01
-4.191441394062499967e+03 8.272233554894159457e-02 1.122380943546144247e-02 4.546494291233639626e-05 3.794622345416309717e-01
-4.190399006249999729e+03 8.274810272132397670e-02 1.122063514711462567e-02 4.562311074761442797e-05 3.797583295036843776e-01
-4.189356618437500401e+03 8.277532438036562523e-02 1.121855826709580381e-02 4.584904374836590638e-05 3.800361601434452674e-01
-4.188314230625000164e+03 8.280406169025010532e-02 1.121756543583779346e-02 4.612496134861342770e-05 3.802961924331590415e-01
-4.187271842812499926e+03 8.283499748744885260e-02 1.121782055746253087e-02 4.642601523404827479e-05 3.805388644186769032e-01
-4.186229454999998779e+03 8.286796662691567339e-02 1.121913066635697731e-02 4.670306101191682872e-05 3.807673798771363805e-01
-4.185187067187499451e+03 8.290183839594647552e-02 1.122097024318310758e-02 4.692733913095802295e-05 3.809868403237573475e-01
-4.184144679374999214e+03 8.293695300923077662e-02 1.122336368376901893e-02 4.708767367749403697e-05 3.811990206367906753e-01
-4.183102291562499886e+03 8.297276986401917742e-02 1.122596237704291330e-02 4.712954600366829215e-05 3.814082588408767016e-01
-4.182059903749999648e+03 8.300702439172531755e-02 1.122777267099768321e-02 4.701377303969673426e-05 3.816236047284883304e-01
-4.181017515937500320e+03 8.303810778528693259e-02 1.122806566199569499e-02 4.675482833147683503e-05 3.818532148426650452e-01
-4.179975128124999173e+03 8.306613881189550685e-02 1.122681901323958203e-02 4.638048526794198625e-05 3.820995958078369781e-01
-4.178932740312499845e+03 8.309041997646993138e-02 1.122367678400862032e-02 4.587632083238654267e-05 3.823671305922942132e-01
-4.177890352499999608e+03 8.310899355787729204e-02 1.121781604101098305e-02 4.525494899850661319e-05 3.826637517661509169e-01
-4.176847964687499370e+03 8.312106100942920350e-02 1.120887418239210724e-02 4.456452118872589386e-05 3.829944374198411827e-01
-4.175805576875000042e+03 8.312622842713128513e-02 1.119666559753064623e-02 4.387338449095360684e-05 3.833628073521602730e-01
-4.174763189062499805e+03 8.312614418280528383e-02 1.118189291475783255e-02 4.326813212609276096e-05 3.837639612223135988e-01
-4.173720801249999568e+03 8.312191692188646008e-02 1.116505582170936386e-02 4.277391890633603098e-05 3.841929847086280603e-01
-4.172678413437500240e+03 8.311371670595500694e-02 1.114629557269668399e-02 4.243519013644931931e-05 3.846480928897361151e-01
-4.171636025624999093e+03 8.310320491731404413e-02 1.112634687678588918e-02 4.229594612791760301e-05 3.851226782842008256e-01
-4.170593637812499765e+03 8.309115925275672998e-02 1.110554453818203557e-02 4.236950632071729363e-05 3.856136930246130134e-01
-4.169551249999999527e+03 8.307838898253062931e-02 1.108425072166499027e-02 4.269054952197210855e-05 3.861181511733416394e-01
-4.168508862187499290e+03 8.306634922319482139e-02 1.106311793341399098e-02 4.328864754328006745e-05 3.866298712483446365e-01
-4.167466474374999962e+03 8.305639200525727350e-02 1.104283363903386418e-02 4.417321468716575548e-05 3.871402549527535042e-01
-4.166424086562499724e+03 8.304903576340504079e-02 1.102374285984904223e-02 4.532435142319202128e-05 3.876432590318747984e-01
-4.165381698749999487e+03 8.304452483582125399e-02 1.100601383394351172e-02 4.674158180346116032e-05 3.881360543276728414e-01
-4.164339310937500159e+03 8.304418104149854929e-02 1.099023519819546102e-02 4.841062672705852103e-05 3.886122897544228572e-01
-4.163296923124999012e+03 8.304804597452217219e-02 1.097643364034329647e-02 5.027131379871687658e-05 3.890704370344775787e-01
-4.162254535312499684e+03 8.305459024684493097e-02 1.096403458932955488e-02 5.231237185460693099e-05 3.895143975817757509e-01
-4.161212147499999446e+03 8.306471324774018783e-02 1.095341622572446917e-02 5.456363774599864899e-05 3.899413977095812500e-01
-4.160169759687499209e+03 8.307976226315637314e-02 1.094501678548488038e-02 5.697780566994916512e-05 3.903488023236684756e-01
-4.159127371874999881e+03 8.309830534610575248e-02 1.093821802966434172e-02 5.953165072632380099e-05 3.907420208893004343e-01
-4.158084984062499643e+03 8.312068149635985781e-02 1.093317159463345900e-02 6.226437256808572919e-05 3.911202287405254885e-01
-4.157042596249999406e+03 8.314864602968147222e-02 1.093054038434525428e-02 6.516247235840656380e-05 3.914784429807823818e-01
-4.156000208437499168e+03 8.318260388673064110e-02 1.093045657100652143e-02 6.817212840050603146e-05 3.918150271444115207e-01
-4.154957820624999840e+03 8.322154119135836969e-02 1.093249457170254908e-02 7.125991429548917517e-05 3.921331043508874958e-01
-4.153915432812499603e+03 8.326558663925968939e-02 1.093667789130052352e-02 7.443354757092928342e-05 3.924331219084359335e-01
-4.152873044999999365e+03 8.331547690661836314e-02 1.094319833550646583e-02 7.765402865167877957e-05 3.927147200424860318e-01
-4.151830657187500037e+03 8.337084706621697427e-02 1.095176810583882443e-02 8.089802825092220128e-05 3.929827024965210636e-01
-4.150788269374999800e+03 8.343215030697263834e-02 1.096243498425387985e-02 8.416632264149200785e-05 3.932393914462824491e-01
-4.149745881562499562e+03 8.350007770311430877e-02 1.097537336584687197e-02 8.743531003007929217e-05 3.934849049668841525e-01
-4.148703493750000234e+03 8.357483956562934690e-02 1.099056488504978821e-02 9.064004703861772432e-05 3.937201269262020076e-01
-4.147661105937499997e+03 8.365453517670405625e-02 1.100714591951060771e-02 9.372675297171609602e-05 3.939530938063510734e-01
-4.146618718124998850e+03 8.373726839642851860e-02 1.102436647997467357e-02 9.675120549648101988e-05 3.941910470281354550e-01
-4.145576330312499522e+03 8.382424521591576305e-02 1.104272555212207872e-02 9.976464596901730617e-05 3.944307867454993066e-01
-4.144533942499999284e+03 8.391627740071568031e-02 1.106249324623545700e-02 1.027172021713554617e-04 3.946701979041761787e-01
-4.143491554687499956e+03 8.401172081336218123e-02 1.108300403508455205e-02 1.055784950968728935e-04 3.949143604402791108e-01
-4.142449166874999719e+03 8.410968523663699126e-02 1.110394158369764663e-02 1.084143553888556959e-04 3.951665966110502470e-01
-4.141406779062500391e+03 8.421162862192871357e-02 1.112595499725385281e-02 1.112594083221300816e-04 3.954208962576660769e-01
-4.140364391250000153e+03 8.431736859587048161e-02 1.114908771826315752e-02 1.140514423329095137e-04 3.956730474819140642e-01
-4.139322003437499006e+03 8.442526174728960664e-02 1.117276529198171775e-02 1.167882662143471506e-04 3.959258729410823907e-01
-4.138279615624999678e+03 8.453561417834616620e-02 1.119718421497724672e-02 1.195119679329971420e-04 3.961769356786473684e-01
-4.137237227812499441e+03 8.464889334791228515e-02 1.122257195105410936e-02 1.221918866967238674e-04 3.964227877049520399e-01
-4.136194840000000113e+03 8.476470629614586694e-02 1.124881117954055522e-02 1.248149953368669104e-04 3.966633207247144410e-01
-4.135152452187498966e+03 8.488355489349085070e-02 1.127617803180338586e-02 1.273536405477690946e-04 3.968941833375286832e-01
-4.134110064374999638e+03 8.500453127830702449e-02 1.130438599670841211e-02 1.297444740687876403e-04 3.971149788209565878e-01
-4.133067676562499400e+03 8.512685185272775290e-02 1.133316553800058774e-02 1.319640125636776498e-04 3.973267497653520941e-01
-4.132025288750000072e+03 8.524960414482853077e-02 1.136212093672509492e-02 1.339602740551852818e-04 3.975322572919613440e-01
-4.130982900937499835e+03 8.537081072927096836e-02 1.139048450545302772e-02 1.357336828683764244e-04 3.977372799213320653e-01
-4.129940513124999597e+03 8.548973907502672998e-02 1.141802325391625891e-02 1.373319022003168725e-04 3.979436175873194426e-01
-4.128898125312499360e+03 8.560640128420926587e-02 1.144473758126301338e-02 1.387771756617647053e-04 3.981518578242999040e-01
-4.127855737500000032e+03 8.572100269563512343e-02 1.147071730931147754e-02 1.400824913694607228e-04 3.983615601423383112e-01
-4.126813349687499795e+03 8.583395431757283311e-02 1.149596522150355370e-02 1.412302925200168097e-04 3.985757637683416954e-01
-4.125770961875000467e+03 8.594519277655918166e-02 1.152024354941991353e-02 1.422305968266506806e-04 3.988009015209624808e-01
-4.124728574062498410e+03 8.605488001725854208e-02 1.154358770799495011e-02 1.431194870314410653e-04 3.990380153033780131e-01
-4.123686186249999082e+03 8.616335956357031034e-02 1.156606923493089939e-02 1.439013707125209732e-04 3.992878196424722304e-01
-4.122643798437498845e+03 8.627073812016501642e-02 1.158765791741275461e-02 1.445882334035516320e-04 3.995522296515913174e-01
-4.121601410624999517e+03 8.637732506602652238e-02 1.160841233775098368e-02 1.451842201944720558e-04 3.998321585945143752e-01
-4.120559022812499279e+03 8.648285766244742656e-02 1.162821984524048217e-02 1.457081410067274073e-04 4.001290198695455769e-01
-4.119516634999999951e+03 8.658779929253776486e-02 1.164733109524174887e-02 1.462006653632193579e-04 4.004404177041196444e-01
-4.118474247187499714e+03 8.669317992667353867e-02 1.166613849387911246e-02 1.466445365194742750e-04 4.007632048967241789e-01
-4.117431859375000386e+03 8.679867284505653202e-02 1.168447078537081761e-02 1.469887187806628338e-04 4.010983975964968473e-01
-4.116389471562499239e+03 8.690307799726655624e-02 1.170183294755573235e-02 1.472256210834892588e-04 4.014503134543455642e-01
-4.115347083749999911e+03 8.700604180296310497e-02 1.171807033222254518e-02 1.474087764574606599e-04 4.018217723488932691e-01
-4.114304695937498764e+03 8.710831332221236067e-02 1.173348066467623171e-02 1.475616836690057856e-04 4.022109586425270944e-01
-4.113262308124999436e+03 8.720964431976276077e-02 1.174792804326033058e-02 1.476641096441144675e-04 4.026194372592425408e-01
-4.112219920312499198e+03 8.730989387348238318e-02 1.176132478972646313e-02 1.477551727573331352e-04 4.030494197540978041e-01
-4.111177532499999870e+03 8.740955679051028160e-02 1.177390624363888229e-02 1.478477491986471000e-04 4.034984086277546012e-01
-4.110135144687499633e+03 8.750824379432574351e-02 1.178557111529038304e-02 1.479212606884215556e-04 4.039657348765625655e-01
-4.109092756874999395e+03 8.760480364107958717e-02 1.179588181724404959e-02 1.479861779479133379e-04 4.044548368187760312e-01
-4.108050369062499158e+03 8.769885526104838347e-02 1.180477689391477673e-02 1.481447206218079770e-04 4.049666292373128029e-01
-4.107007981249999830e+03 8.779237918472840296e-02 1.181320648645032417e-02 1.484660021935703964e-04 4.054915571821672837e-01
-4.105965593437498683e+03 8.788624749360467170e-02 1.182157653626787763e-02 1.488825855963348801e-04 4.060235388800681466e-01
-4.104923205624999355e+03 8.797952182126526910e-02 1.182951013767484516e-02 1.493489746377016749e-04 4.065647204445654306e-01
-4.103880817812500027e+03 8.807109991487983847e-02 1.183663851985963626e-02 1.498985902373622752e-04 4.071173589143364246e-01
-4.102838429999999789e+03 8.816170050666970182e-02 1.184337367008106261e-02 1.506070213158877246e-04 4.076770315067430595e-01
-4.101796042187500461e+03 8.825309827640434590e-02 1.185043196813307873e-02 1.514428677501051743e-04 4.082369844482188204e-01
-4.100753654375000224e+03 8.834496147629496143e-02 1.185759384236280932e-02 1.523358900935840681e-04 4.087993475614030703e-01
-4.099711266562499077e+03 8.843700342232319045e-02 1.186467204417358118e-02 1.532875653991376357e-04 4.093671632582304154e-01
-4.098668878749998839e+03 8.852877801803912816e-02 1.187149324118185953e-02 1.542647029852694824e-04 4.099409087992080813e-01
-4.097626490937499511e+03 8.861840372289203627e-02 1.187735725731782314e-02 1.552866907192361511e-04 4.105256731232088119e-01
-4.096584103124999274e+03 8.870664609914166721e-02 1.188258665019156085e-02 1.564542078238525993e-04 4.111205732457609563e-01
-4.095541715312499946e+03 8.879531949921551370e-02 1.188780558613051173e-02 1.577489002926120616e-04 4.117219103848224759e-01
-4.094499327500000163e+03 8.888424571721399714e-02 1.189274823733025080e-02 1.591055933272774077e-04 4.123342341373607556e-01
-4.093456939687499471e+03 8.897206037780784615e-02 1.189673973097811650e-02 1.605346891551389797e-04 4.129657162755243083e-01
-4.092414551874999233e+03 8.905862708301644226e-02 1.189966516595930036e-02 1.621527835017544036e-04 4.136208157532620944e-01
-4.091372164062499451e+03 8.914580527270689336e-02 1.190223141021438599e-02 1.640515576514973994e-04 4.142964783654136118e-01
-4.090329776249999668e+03 8.923509053691577875e-02 1.190507895603299185e-02 1.662710380225115251e-04 4.149875184475879109e-01
-4.089287388437499885e+03 8.932813990337090670e-02 1.190889698548624684e-02 1.688074322430601227e-04 4.156875878348508802e-01
-4.088245000624999193e+03 8.942552234645467779e-02 1.191389333667743772e-02 1.715971952011362918e-04 4.163939472884543025e-01
-4.087202612812499410e+03 8.952684924472080474e-02 1.191984140920314753e-02 1.746254144844174125e-04 4.171094336999608410e-01
-4.086160224999999627e+03 8.963298181959684918e-02 1.192703160202092903e-02 1.779516493781811151e-04 4.178340298049168511e-01
-4.085117837187500299e+03 8.974587385057485045e-02 1.193626648306062021e-02 1.815649845917476492e-04 4.185605889941347857e-01
-4.084075449375000062e+03 8.986566268119994261e-02 1.194762415444722455e-02 1.853929998432056686e-04 4.192866139520748381e-01
-4.083033061562498915e+03 8.999232808746436552e-02 1.196117889373362643e-02 1.894271838359059851e-04 4.200097552142398327e-01
-4.081990673749999132e+03 9.012626635928901175e-02 1.197708040708235500e-02 1.936352669827878998e-04 4.207282924143289637e-01
-4.080948285937499804e+03 9.026794880181371328e-02 1.199558626332239246e-02 1.980234564057004217e-04 4.214389310469600636e-01
-4.079905898124999567e+03 9.041829248084283510e-02 1.201714663761979142e-02 2.025331904196300901e-04 4.221350603663617806e-01
-4.078863510312500239e+03 9.057783516700232407e-02 1.204197435866132503e-02 2.071044808271020393e-04 4.228136200929033528e-01
-4.077821122499999092e+03 9.074773244909276060e-02 1.207047720036543391e-02 2.116342011953415423e-04 4.234701849756665193e-01
-4.076778734687500219e+03 9.092746688200001315e-02 1.210236450448466325e-02 2.159887013369972322e-04 4.241061090399236844e-01
-4.075736346874999072e+03 9.111681828774938208e-02 1.213747190670881604e-02 2.200646816916201572e-04 4.247219975263286651e-01
-4.074693959062499744e+03 9.131398592511784373e-02 1.217496637265350415e-02 2.236926384417869853e-04 4.253234397342425255e-01
-4.073651571249999506e+03 9.151599354611736348e-02 1.221369727698355841e-02 2.268442753087790279e-04 4.259187449745414078e-01
-4.072609183437499723e+03 9.172118023840919454e-02 1.225311744964452040e-02 2.295037399744404071e-04 4.265098532996060010e-01
-4.071566795624999031e+03 9.192744915373626813e-02 1.229246827277167414e-02 2.316605900324504304e-04 4.271013596433710369e-01
-4.070524407812499703e+03 9.213372254496540736e-02 1.233136691903948499e-02 2.333375217529724160e-04 4.276961698843310677e-01
-4.069482019999999466e+03 9.233896197468507983e-02 1.236944722824559473e-02 2.345350050895896011e-04 4.282963875421950117e-01
-4.068439632187500138e+03 9.254257597642101540e-02 1.240649242183829680e-02 2.352479566389642854e-04 4.289033475307974519e-01
-4.067397244374998536e+03 9.274347085719737704e-02 1.244200207747658132e-02 2.354379050009594424e-04 4.295216096491392688e-01
-4.066354856562499208e+03 9.294040144356179034e-02 1.247533939433391470e-02 2.351375497328249170e-04 4.301598866669738008e-01
-4.065312468749998970e+03 9.313299127729605942e-02 1.250630851034873446e-02 2.343945216198762996e-04 4.308217446462038192e-01
-4.064270080937499642e+03 9.332042522099998072e-02 1.253450489533622716e-02 2.332197720230673866e-04 4.315121340020985352e-01
-4.063227693124999405e+03 9.350223948311213451e-02 1.255959009850216718e-02 2.316658937803149621e-04 4.322379195351606085e-01
-4.062185305312500077e+03 9.367798865819285115e-02 1.258125937476777499e-02 2.297760844308776305e-04 4.330050533003755864e-01
-4.061142917499998475e+03 9.384649281804124943e-02 1.259902165588045603e-02 2.276365727476162618e-04 4.338197365564975816e-01
-4.060100529687499147e+03 9.400773086376257304e-02 1.261290033219489987e-02 2.253595936133775371e-04 4.346833925602665016e-01
-4.059058141874998910e+03 9.416189258348917068e-02 1.262290388133768815e-02 2.230259181847298131e-04 4.355989443975230024e-01
-4.058015754062499582e+03 9.430985980014278125e-02 1.262929121968194880e-02 2.207340361597742490e-04 4.365684138115349944e-01
-4.056973366249999799e+03 9.445231624799106662e-02 1.263225525665037652e-02 2.185206615074858209e-04 4.375926785082189241e-01
-4.055930978437499562e+03 9.458811524274279847e-02 1.263132228610397943e-02 2.164496738755042674e-04 4.386772488630730216e-01
-4.054888590624999324e+03 9.471653831028629955e-02 1.262633266149643628e-02 2.146973029779961745e-04 4.398246506884611051e-01
-4.053846202812499996e+03 9.483928159020944826e-02 1.261816998251402873e-02 2.134807096628530819e-04 4.410281717285167713e-01
-4.052803814999999759e+03 9.496028866754278874e-02 1.260852958945581428e-02 2.128689707379220752e-04 4.422729857466282666e-01
-4.051761427187499976e+03 9.508104259730325303e-02 1.259807086568470562e-02 2.127657443404619745e-04 4.435501903133147739e-01
-4.050719039374999738e+03 9.520151285889892623e-02 1.258684945341919520e-02 2.131662104981097046e-04 4.448577357562548129e-01
-4.049676651562499501e+03 9.532314916434310448e-02 1.257546149400294751e-02 2.140741001252075741e-04 4.461905671047192712e-01
-4.048634263750000173e+03 9.544700484085143211e-02 1.256427729965807309e-02 2.154236331663383572e-04 4.475454145305956533e-01
-4.047591875937499481e+03 9.557262778691398564e-02 1.255305130583359539e-02 2.171763279961838112e-04 4.489248817040488726e-01
-4.046549488124999698e+03 9.569979308861822909e-02 1.254171535199288812e-02 2.193649367413115492e-04 4.503298234728440597e-01
-4.045507100312499460e+03 9.582806517082094466e-02 1.253020247603960600e-02 2.219777218668947838e-04 4.517583832388852305e-01
-4.044464712500000132e+03 9.595607350930954182e-02 1.251817302008121843e-02 2.251016216988758231e-04 4.532109662619521750e-01
-4.043422324687498985e+03 9.608612769880210680e-02 1.250651528674252139e-02 2.288248567378148909e-04 4.546827222630549503e-01
-4.042379936875000112e+03 9.622040147452418091e-02 1.249589409207535647e-02 2.331142710830504073e-04 4.561717016244006828e-01
-4.041337549062499420e+03 9.636038623092932354e-02 1.248696379543828838e-02 2.379817380609972033e-04 4.576716333633701339e-01
-4.040295161249999637e+03 9.650823083323110951e-02 1.248050004360115421e-02 2.432969034395477781e-04 4.591748289099904512e-01
-4.039252773437499400e+03 9.666370955815987986e-02 1.247621500824112016e-02 2.489240951264799664e-04 4.606846322008810168e-01
-4.038210385625000072e+03 9.682544993642662468e-02 1.247355030921709802e-02 2.548430516712664267e-04 4.622054039274539616e-01
-4.037167997812500289e+03 9.699282124113844938e-02 1.247236756245788392e-02 2.611226225238861979e-04 4.637375189035842782e-01
-4.036125610000000506e+03 9.716738301730140637e-02 1.247332460081672541e-02 2.677624502681405375e-04 4.652749469683304939e-01
-4.035083222187499359e+03 9.734910211307978845e-02 1.247647095530465995e-02 2.746915492871196711e-04 4.668146040854757595e-01
-4.034040834374999577e+03 9.753802652384782612e-02 1.248199131749792336e-02 2.819075116150143744e-04 4.683515621431584286e-01
-4.032998446562499794e+03 9.773550029018800156e-02 1.249030746833989201e-02 2.893146755751010578e-04 4.698824418285874605e-01
-4.031956058750000011e+03 9.794219251849890784e-02 1.250151089660094840e-02 2.968150796766050184e-04 4.714077201552744345e-01
-4.030913670937500228e+03 9.815776270822758331e-02 1.251540852064939729e-02 3.042566415873533764e-04 4.729267187264589167e-01
-4.029871283124999536e+03 9.837977261241320770e-02 1.253098835666953577e-02 3.116197998925083080e-04 4.744480408631739365e-01
-4.028828895312499299e+03 9.860907038738384034e-02 1.254844620632447096e-02 3.189957369091218084e-04 4.759749519403588813e-01
-4.027786507499999971e+03 9.884738083640214057e-02 1.256826190609734023e-02 3.262749378637684584e-04 4.775053970709501883e-01
-4.026744119687499733e+03 9.909403158252676203e-02 1.259003038498222697e-02 3.333756834423102990e-04 4.790437306948076568e-01
-4.025701731874999950e+03 9.934891010829226266e-02 1.261359413397568179e-02 3.402613981331684286e-04 4.805929623912388871e-01
-4.024659344062499258e+03 9.961153539583565697e-02 1.263859132909585063e-02 3.468887468670020578e-04 4.821586065554234746e-01
-4.023616956249999475e+03 9.988193782605693516e-02 1.266490196058401088e-02 3.532740250008615081e-04 4.837445868630665946e-01
-4.022574568437499693e+03 1.001608075393581321e-01 1.269271797527517925e-02 3.593406084421019706e-04 4.853494696000184017e-01
-4.021532180624999910e+03 1.004473598542057200e-01 1.272161568062259510e-02 3.649690936667772780e-04 4.869765126809036948e-01
-4.020489792812500127e+03 1.007400170665425365e-01 1.275087672314229210e-02 3.701284341925702485e-04 4.886328058933553931e-01
-4.019447404999998980e+03 1.010377477419366898e-01 1.278003205206760216e-02 3.748423783805014241e-04 4.903240436795680557e-01
-4.018405017187499197e+03 1.013398117053674330e-01 1.280876535391212503e-02 3.790945232078730357e-04 4.920529896333546982e-01
-4.017362629374999415e+03 1.016442348157156617e-01 1.283630214954619916e-02 3.828812207018634779e-04 4.938255173854108615e-01
-4.016320241562499632e+03 1.019490674648336481e-01 1.286198562533244667e-02 3.863003474525384859e-04 4.956466291404261204e-01
-4.015277853750000304e+03 1.022534887149344207e-01 1.288563521602279632e-02 3.894185636168125543e-04 4.975163381238946192e-01
-4.014235465937499157e+03 1.025567874366924426e-01 1.290698149706134661e-02 3.922348802243754698e-04 4.994364449553280738e-01
-4.013193078124999829e+03 1.028572469359620156e-01 1.292526031860702015e-02 3.947877113216210847e-04 5.014156390179508316e-01
-4.012150690312499137e+03 1.031535152603446359e-01 1.293986110533847794e-02 3.972684002674834293e-04 5.034646787010019775e-01
-4.011108302499999809e+03 1.034464808581371797e-01 1.295100521201956144e-02 3.998611873507300352e-04 5.055885798340761239e-01
-4.010065914687499571e+03 1.037375454011205816e-01 1.295917096506594458e-02 4.026480981651318642e-04 5.077869296392198972e-01
-4.009023526874999334e+03 1.040271259938652104e-01 1.296438697106199259e-02 4.056337733400050137e-04 5.100622716305232007e-01
-4.007981139062499096e+03 1.043138039894036112e-01 1.296615077242563134e-02 4.089673971719277683e-04 5.124204174667889022e-01
-4.006938751249999768e+03 1.045986369543528277e-01 1.296507119894225665e-02 4.128142268867788503e-04 5.148560839837867942e-01
-4.005896363437499531e+03 1.048832061103263241e-01 1.296176292659096188e-02 4.171342113710408903e-04 5.173637058359935592e-01
-4.004853975625000203e+03 1.051675996634654081e-01 1.295619088494019688e-02 4.219602205601706373e-04 5.199455813725357700e-01
-4.003811587812499511e+03 1.054537761954657676e-01 1.294885992566066797e-02 4.273221856511473949e-04 5.226037581286556710e-01
-4.002769199999999273e+03 1.057425066539528641e-01 1.293991604274047531e-02 4.331770063863997402e-04 5.253393285193258544e-01
-4.001726812187499490e+03 1.060335230460226763e-01 1.292922997537326868e-02 4.395386562715888359e-04 5.281539764109272062e-01
-4.000684424374999708e+03 1.063276173676155900e-01 1.291692155957582799e-02 4.464153231552584942e-04 5.310508708554130264e-01
-3.999642036562499470e+03 1.066245963584349365e-01 1.290279328865229572e-02 4.537838800361527580e-04 5.340337093882970843e-01
-3.998599648749999687e+03 1.069223419091221428e-01 1.288608600723628074e-02 4.617136093900350044e-04 5.371084091724623866e-01
-3.997557260937499905e+03 1.072189441251669428e-01 1.286619520734337899e-02 4.704223978082802031e-04 5.402812616225325382e-01
-3.996514873125000122e+03 1.075147590411126286e-01 1.284338208047277989e-02 4.800901419413893261e-04 5.435516953712840049e-01
-3.995472485312500339e+03 1.078106105756588828e-01 1.281796226540231169e-02 4.907565154721526624e-04 5.469185374621412521e-01
-3.994430097499999647e+03 1.081066717242752523e-01 1.278989545194016142e-02 5.025091957250589318e-04 5.503863596312680295e-01
-3.993387709687499409e+03 1.084030990194621152e-01 1.275919712995864791e-02 5.154602462764209430e-04 5.539584092393335935e-01
-3.992345321874999627e+03 1.086995959398458916e-01 1.272588362585900905e-02 5.297354849123925031e-04 5.576346535829822537e-01
-3.991302934062500299e+03 1.089962631684421174e-01 1.269007755944238404e-02 5.454395408058291487e-04 5.614149284447889077e-01
-3.990260546249999607e+03 1.092931955148883083e-01 1.265191257115145726e-02 5.627598542704465067e-04 5.653004804119253768e-01
-3.989218158437500279e+03 1.095930620779642234e-01 1.261254327095830303e-02 5.816914263880773638e-04 5.692800323482153368e-01
-3.988175770624999132e+03 1.098962628730977831e-01 1.257216808906222102e-02 6.020090077292450078e-04 5.733462745027440022e-01
-3.987133382812499804e+03 1.102010009226438297e-01 1.253011021023744433e-02 6.237910847063327189e-04 5.775054374394983370e-01
-3.986090994999999111e+03 1.105073289632405864e-01 1.248635418098776109e-02 6.470717742627681967e-04 5.817591088181082171e-01
-3.985048607187500238e+03 1.108134379374176026e-01 1.244014535466073969e-02 6.719028861462845439e-04 5.861152361403013655e-01
-3.984006219374999546e+03 1.111163158516839250e-01 1.239039195408979388e-02 6.986357139658910418e-04 5.905880556071680942e-01
-3.982963831562499763e+03 1.114145894809343423e-01 1.233686402125165268e-02 7.276782482674917915e-04 5.951820202627433609e-01
-3.981921443749999526e+03 1.117091274486780306e-01 1.228007661907662418e-02 7.592779381397894191e-04 5.998950106242568747e-01
-3.980879055937500198e+03 1.120017075718807154e-01 1.222064845312558455e-02 7.935938032253381192e-04 6.047271871292583256e-01
-3.979836668124999051e+03 1.122937517725333401e-01 1.215901578219930404e-02 8.307865852119960745e-04 6.096810825936108680e-01
-3.978794280312499723e+03 1.125873616013726569e-01 1.209587741640217283e-02 8.710691279408167183e-04 6.147584161164368899e-01
-3.977751892499999030e+03 1.128873243968962353e-01 1.203283660572873268e-02 9.144571515350719557e-04 6.199524635824602559e-01
-3.976709504687499702e+03 1.131992630529418259e-01 1.197156061553524865e-02 9.606591093906862800e-04 6.252549838047570807e-01
-3.975667116874999465e+03 1.135274770707777742e-01 1.191303154569818036e-02 1.009323412488255262e-03 6.306652029255953584e-01
-3.974624729062500137e+03 1.138747802060244146e-01 1.185759212645374171e-02 1.060135468052365989e-03 6.361892119637179155e-01
-3.973582341249999899e+03 1.142422690682445563e-01 1.180497282046874367e-02 1.112917422191045305e-03 6.418398002443888029e-01
-3.972539953437499207e+03 1.146295120325546701e-01 1.175448018728292472e-02 1.167599923159006771e-03 6.476317603066635842e-01
-3.971497565624998970e+03 1.150346259017963196e-01 1.170507587796001427e-02 1.224400028771453373e-03 6.535841978665180019e-01
-3.970455177812499642e+03 1.154567912679154984e-01 1.165626747205115478e-02 1.283498253432800674e-03 6.597086561696965390e-01
-3.969412789999999404e+03 1.158946228567812736e-01 1.160732377953407023e-02 1.345115617883790382e-03 6.660197353742755011e-01
-3.968370402187500076e+03 1.163481742348582287e-01 1.155798021709537708e-02 1.409611707795466401e-03 6.725334268468120547e-01
-3.967328014374998929e+03 1.168195504233100618e-01 1.150859459655290823e-02 1.477050018162104784e-03 6.792582244002614011e-01
-3.966285626562499601e+03 1.173098012014532066e-01 1.145901327003193311e-02 1.547435708837553107e-03 6.862073305355876895e-01
-3.965243238749999819e+03 1.178169004345877846e-01 1.140833878145045346e-02 1.620982790326202030e-03 6.933945968689541051e-01
-3.964200850937500036e+03 1.183381214269854792e-01 1.135577426547204963e-02 1.698006085366425685e-03 7.008275028957967612e-01
-3.963158463124999344e+03 1.188716538901189446e-01 1.130064789937071899e-02 1.778732150579732810e-03 7.085155804048415273e-01
-3.962116075312499106e+03 1.194143193726457386e-01 1.124165065202309584e-02 1.863626790440932280e-03 7.164807629541410927e-01
-3.961073687499999323e+03 1.199600163375459660e-01 1.117681659842798512e-02 1.953571088848394220e-03 7.247490879124861562e-01
-3.960031299687499541e+03 1.205024608574616768e-01 1.110444993967777197e-02 2.049980535168955884e-03 7.333489655145588593e-01
-3.958988911874999758e+03 1.210414807676197801e-01 1.102477836285587973e-02 2.153976258207981193e-03 7.422970447147526629e-01
-3.957946524062499975e+03 1.215780698408254340e-01 1.093826796111064051e-02 2.266253423536716740e-03 7.516034887511099383e-01
-3.956904136250000192e+03 1.221133033760433417e-01 1.084522359303829141e-02 2.387486346417979667e-03 7.612834712266407511e-01
-3.955861748437499045e+03 1.226458097393645502e-01 1.074504041609784626e-02 2.518641821229611940e-03 7.713645552668944028e-01
-3.954819360624999263e+03 1.231720324594533095e-01 1.063691288860146682e-02 2.661534086776278125e-03 7.818803690360069947e-01
-3.953776972812499480e+03 1.236943976964843123e-01 1.052216508848479240e-02 2.817477842060699903e-03 7.928412458772978733e-01
-3.952734584999999697e+03 1.242178337967004415e-01 1.040248306246130232e-02 2.987124661254413494e-03 8.042531759092778065e-01
-3.951692197187499005e+03 1.247464211053736782e-01 1.027905026109207816e-02 3.171254114255370876e-03 8.161327206065681628e-01
-3.950649809375000132e+03 1.252852978829910036e-01 1.015332618468618719e-02 3.370575211126997615e-03 8.284956531614550146e-01
-3.949607421562499439e+03 1.258389512795183851e-01 1.002646273094870942e-02 3.585478858482513825e-03 8.413541180315889934e-01
-3.948565033750000111e+03 1.264078094398007612e-01 9.898357136620232477e-03 3.816881499685891022e-03 8.547348740995768246e-01
-3.947522645937499419e+03 1.269913255285387566e-01 9.768805809587218641e-03 4.066516897519239539e-03 8.686776536328878473e-01
-3.946480258124999636e+03 1.275915108394729547e-01 9.638793530008616522e-03 4.336064545614271362e-03 8.832075061249720083e-01
-3.945437870312498944e+03 1.282143664471339095e-01 9.510253778715090436e-03 4.626271148496784689e-03 8.983341182658246549e-01
-3.944395482499999616e+03 1.288656145060434188e-01 9.384722372794621417e-03 4.937571018156972427e-03 9.140696180685734529e-01
-3.943353094687499834e+03 1.295515777940894897e-01 9.263484769987980275e-03 5.269756237846947439e-03 9.304242809739803333e-01
-3.942310706875000051e+03 1.302701424265373109e-01 9.144914134576539663e-03 5.623590910675501514e-03 9.474446685620731001e-01
-3.941268319062499813e+03 1.310120054319443006e-01 9.026590431462982664e-03 6.002605487189225861e-03 9.652023840419556855e-01
-3.940225931250000031e+03 1.317757692699617345e-01 8.908742689306463347e-03 6.409743752614192186e-03 9.837446015798445575e-01
-3.939183543437499338e+03 1.325616539953433926e-01 8.791797516982721022e-03 6.847554968147253826e-03 1.003117510160760117e+00
-3.938141155624999556e+03 1.333697373827004151e-01 8.676188229295556109e-03 7.318597823405012179e-03 1.023366209996868781e+00
-3.937098767812499773e+03 1.341980695607576657e-01 8.561681920432745452e-03 7.826441303164973981e-03 1.044560635732171727e+00
-3.936056379999999535e+03 1.350467237587711367e-01 8.449277911784729145e-03 8.375082585274843186e-03 1.066761438045257027e+00
-3.935013992187499753e+03 1.359180908069987370e-01 8.340389787431908009e-03 8.967396252906760512e-03 1.090011672866691317e+00
-3.933971604374999970e+03 1.368119376955616862e-01 8.235511246476647298e-03 9.607466274140724280e-03 1.114385977144944473e+00
-3.932929216562499732e+03 1.377269534935517403e-01 8.135374727827011238e-03 1.030035129656000324e-02 1.139964965624624460e+00
-3.931886828749999950e+03 1.386621555305718456e-01 8.041294152259972905e-03 1.105157236518931191e-02 1.166825297875468737e+00
-3.930844440937499257e+03 1.396169204048195167e-01 7.954675518812489091e-03 1.186675612898887601e-02 1.195046157257018349e+00
-3.929802053124999475e+03 1.405880998712730479e-01 7.877042318597564027e-03 1.275368873506224632e-02 1.224730585839921781e+00
-3.928759665312499237e+03 1.415792018330800650e-01 7.812154572756390900e-03 1.371918818100039197e-02 1.255950898582963493e+00
-3.927717277499999909e+03 1.425927923588286295e-01 7.762902720988093357e-03 1.476917436494657246e-02 1.288776579649871579e+00
-3.926674889687499672e+03 1.436278126805153599e-01 7.731561295985435456e-03 1.591208796786914778e-02 1.323320378788836793e+00
-3.925632501874999434e+03 1.446811590282751636e-01 7.720490751881032253e-03 1.715832766301267007e-02 1.359719678019606137e+00
-3.924590114062499197e+03 1.457486003454174783e-01 7.733360726875601263e-03 1.852240967499733243e-02 1.398156054591162656e+00
-3.923547726249999414e+03 1.468369189634211036e-01 7.777240806437952375e-03 2.001940251342258087e-02 1.438815357110098114e+00
-3.922505338437499177e+03 1.479568662512680544e-01 7.859942058561391817e-03 2.166385004875804807e-02 1.481883506278290241e+00
-3.921462950624999849e+03 1.491148225681511452e-01 7.989885409801377250e-03 2.347316002348508873e-02 1.527556872507844998e+00
-3.920420562812499611e+03 1.503251229767378627e-01 8.178725155700896157e-03 2.546571702298516468e-02 1.576025790499303803e+00
-3.919378174999999828e+03 1.516073432187500236e-01 8.438440956522475986e-03 2.765581561886815490e-02 1.627424532517288247e+00
-3.918335787187499591e+03 1.529690761788857212e-01 8.778581523092403305e-03 3.006064582680123207e-02 1.681923503271310016e+00
-3.917293399375000263e+03 1.544177633713720854e-01 9.210706996257528659e-03 3.270419821624425544e-02 1.739784974724497779e+00
-3.916251011562499116e+03 1.559587458192329412e-01 9.748342393504387179e-03 3.561424811736384199e-02 1.801282217436024569e+00
-3.915208623750000697e+03 1.575950554322078090e-01 1.040879846793242754e-02 3.882393168214053752e-02 1.866680008166290428e+00
-3.914166235937499096e+03 1.593382293930029892e-01 1.121378074190111998e-02 4.236751637867596648e-02 1.936212145113897831e+00
-3.913123848124999768e+03 1.612032902321442196e-01 1.218774554182765896e-02 4.628089678114439415e-02 2.010098514528798397e+00
-3.912081460312499530e+03 1.632095989314065465e-01 1.335840472097064684e-02 5.060211966606305983e-02 2.088549068156908550e+00
-3.911039072500000202e+03 1.653764568004739144e-01 1.475531486890312161e-02 5.536815127270051234e-02 2.171697521484940552e+00
-3.909996684687499510e+03 1.677208787272627677e-01 1.640979574258865856e-02 6.061799960984470131e-02 2.259655005103123226e+00
-3.908954296874999727e+03 1.702610719690480501e-01 1.835663885167086035e-02 6.639453712652104711e-02 2.352529206686972962e+00
-3.907911909062499035e+03 1.730094037562645848e-01 2.063370816562409490e-02 7.274389490584970419e-02 2.450364337778053514e+00
-3.906869521249999707e+03 1.759861099992777456e-01 2.328739232660030287e-02 7.971810369559838294e-02 2.553154041333633995e+00
-3.905827133437499469e+03 1.792326688148161151e-01 2.636577249881694174e-02 8.735680407389054269e-02 2.660743727346805088e+00
-3.904784745625000141e+03 1.827795064533760394e-01 2.991083751346000630e-02 9.569281350086700222e-02 2.772915046871632150e+00
-3.903742357812499449e+03 1.866448725520205298e-01 3.396749102884773913e-02 1.047670507619928998e-01 2.889445704832505513e+00
-3.902699969999999666e+03 1.908430567015128587e-01 3.858592806167972233e-02 1.146253108317186187e-01 3.010036333535482278e+00
-3.901657582187499429e+03 1.953975597878170323e-01 4.382468182262228007e-02 1.253130837935663433e-01 3.134213338302181295e+00
-3.900615194375000101e+03 2.003560127817881342e-01 4.973964123061024034e-02 1.368550559358515939e-01 3.261313762423919904e+00
-3.899572806562498954e+03 2.057606936434195899e-01 5.637831091935517625e-02 1.492655662210107537e-01 3.390643858541954714e+00
-3.898530418749999171e+03 2.116570142141953603e-01 6.378959002423115199e-02 1.625598114771287517e-01 3.521511581499194854e+00
-3.897488030937499843e+03 2.180977780882703276e-01 7.201474893942644284e-02 1.767364461983526314e-01 3.653138367881648918e+00
-3.896445643124999606e+03 2.251124066956991798e-01 8.107970030391010996e-02 1.917735753886843642e-01 3.784542847734635451e+00
-3.895403255312500278e+03 2.327156180853802991e-01 9.100324629758706207e-02 2.076459092536370177e-01 3.914747957091647024e+00
-3.894360867500000040e+03 2.409241601412611677e-01 1.018058770793604934e-01 2.243348274150352151e-01 4.042891715017873366e+00
-3.893318479687500258e+03 2.497513437649740986e-01 1.135008949971146874e-01 2.418038038362086695e-01 4.167893973953098019e+00
-3.892276091874999111e+03 2.592067376629323960e-01 1.260879872095990173e-01 2.599960297640062090e-01 4.288582720810290461e+00
-3.891233704062499783e+03 2.692857797873762227e-01 1.395502965552059549e-01 2.788336380356978284e-01 4.403679370147127514e+00
-3.890191316249999545e+03 2.799661365875266705e-01 1.538503407530623091e-01 2.982100322559346761e-01 4.511710772341533726e+00
-3.889148928437500217e+03 2.912188917903762997e-01 1.689316324414877335e-01 3.180023758213580409e-01 4.611332848825682618e+00
-3.888106540624999070e+03 3.029959465077468050e-01 1.847205235499796705e-01 3.380795146449129263e-01 4.701353728229450191e+00
-3.887064152812499742e+03 3.152239014161168917e-01 2.011262604345250837e-01 3.582935268282848029e-01 4.780492784258401961e+00
-3.886021764999999505e+03 3.278223823579449747e-01 2.180408791512838118e-01 3.784807962772450685e-01 4.847553628190105712e+00
-3.884979377187500177e+03 3.406995647066753397e-01 2.353423003326654273e-01 3.984804690660984083e-01 4.901714295556329759e+00
-3.883936989374999939e+03 3.537320220150971806e-01 2.529038116607786879e-01 4.181425216707313486e-01 4.942270039656507130e+00
-3.882894601562499702e+03 3.668145405619142596e-01 2.706137025739480673e-01 4.373382786627769692e-01 4.968695656769458679e+00
-3.881852213749999009e+03 3.798625106357562120e-01 2.883561580962991089e-01 4.559335594955998272e-01 4.980629422831534647e+00
-3.880809825937499681e+03 3.927773439220790808e-01 3.059967076875569902e-01 4.737793746801436945e-01 4.977806603799894702e+00
-3.879767438124999444e+03 4.054565625366993720e-01 3.234094326953004805e-01 4.907538998458242929e-01 4.960285801913125958e+00
-3.878725050312500116e+03 4.178217676266382519e-01 3.404908803681687135e-01 5.067613285203834694e-01 4.928248582521251642e+00
-3.877682662499999424e+03 4.298160501094106523e-01 3.571283221136348218e-01 5.216873952928022806e-01 4.881904143297948195e+00
-3.876640274687500096e+03 4.413773490342007833e-01 3.731975503351829260e-01 5.354174556505608695e-01 4.821743410922555206e+00
-3.875597886874998949e+03 4.524423830648049427e-01 3.885863388558101206e-01 5.478670321844280044e-01 4.748578497178671753e+00
-3.874555499062499621e+03 4.629352531431728535e-01 4.031847457684620273e-01 5.589613158911463930e-01 4.663275229824028756e+00
-3.873513111249999838e+03 4.727686768525176109e-01 4.168852755217865580e-01 5.686315224638006649e-01 4.566672277628095244e+00
-3.872470723437499601e+03 4.818691936044224855e-01 4.296033867150888530e-01 5.768386300920107512e-01 4.459720818758616367e+00
-3.871428335624999818e+03 4.901976278348829652e-01 4.412872979703528209e-01 5.835792819729952452e-01 4.343499085527317227e+00
-3.870385947812500035e+03 4.977457368699624851e-01 4.519034515303274602e-01 5.888649032748999312e-01 4.219142189360373330e+00
-3.869343559999999798e+03 5.045104838888541110e-01 4.614165963189846842e-01 5.927040106649918982e-01 4.087811082880855373e+00
-3.868301172187500015e+03 5.104775728206804031e-01 4.697950795548401226e-01 5.951160911069603987e-01 3.950720471508165410e+00
-3.867258784374999323e+03 5.156609586786845556e-01 4.770449771293076013e-01 5.961596355800455882e-01 3.809098845977673342e+00
-3.866216396562499540e+03 5.200938556177926442e-01 4.831651362074757539e-01 5.958694485371577310e-01 3.664013805329854545e+00
-3.865174008749999302e+03 5.237606573975893687e-01 4.881212837976455776e-01 5.942580489485735917e-01 3.516610608114438818e+00
-3.864131620937499520e+03 5.266419785686484722e-01 4.919176739980675728e-01 5.913967646609242790e-01 3.368211452966703323e+00
-3.863089233124999737e+03 5.287257501958420036e-01 4.945852434772232131e-01 5.873821193536241658e-01 3.219989889119286186e+00
-3.862046845312499499e+03 5.300331784958925985e-01 4.961931674620276289e-01 5.823398893700614254e-01 3.072928023807525832e+00
-3.861004457499998807e+03 5.306418107401820183e-01 4.968255400491101148e-01 5.763869487987285378e-01 2.927832512155437605e+00
-3.859962069687499479e+03 5.305597946619909910e-01 4.964939370612718728e-01 5.695646681708345094e-01 2.785375817614220484e+00
-3.858919681874999242e+03 5.297254046554080720e-01 4.951888751942273847e-01 5.619115775698534376e-01 2.646225164026233756e+00
-3.857877294062499459e+03 5.281031951014925063e-01 4.929732334627601742e-01 5.535557393927366121e-01 2.511168307146922629e+00
-3.856834906249999676e+03 5.257653337333363375e-01 4.900103229000709604e-01 5.447094385561732643e-01 2.380824513812578314e+00
-3.855792518437499439e+03 5.228777933836054048e-01 4.864837234012676648e-01 5.355637331796615497e-01 2.255494769748128014e+00
-3.854750130624999656e+03 5.195870270075222397e-01 4.825324067892690638e-01 5.262562083498052434e-01 2.135418606194066982e+00
-3.853707742812500328e+03 5.160379466991542596e-01 4.782993079365246980e-01 5.169259954719273020e-01 2.020741667051517698e+00
-3.852665354999999636e+03 5.123760210812788873e-01 4.738794027887892057e-01 5.076371938851056420e-01 1.911308476426644809e+00
-3.851622967187498944e+03 5.085575534421162835e-01 4.691956620474420081e-01 4.982891386048526883e-01 1.806743586826293102e+00
-3.850580579374999616e+03 5.044714472627183088e-01 4.641641775801605974e-01 4.888002568630214761e-01 1.706771605917152712e+00
-3.849538191562499833e+03 5.000817979705586280e-01 4.587714061433874613e-01 4.791602964018680799e-01 1.611286485649232381e+00
-3.848495803749999595e+03 4.953866005449760190e-01 4.530522494597927219e-01 4.694158058856720550e-01 1.520326309995305936e+00
-3.847453415937500267e+03 4.904578928718255071e-01 4.470872971232444093e-01 4.596408736794162508e-01 1.433797544534866519e+00
-3.846411028124999575e+03 4.853698047807553650e-01 4.409237243009311302e-01 4.498651791463621485e-01 1.351592975371245453e+00
-3.845368640312499792e+03 4.801389843395492130e-01 4.345805501359629730e-01 4.401085727041429974e-01 1.273751832730956268e+00
-3.844326252500000010e+03 4.747707424899237361e-01 4.280888326467255922e-01 4.304076758493852184e-01 1.200254121030711385e+00
-3.843283864687499772e+03 4.692789151646907797e-01 4.214702270729266398e-01 4.207788559464335498e-01 1.130956097613597056e+00
-3.842241476874999989e+03 4.635897788375173412e-01 4.146790969573776464e-01 4.111800996941178954e-01 1.065663743990310719e+00
-3.841199089062499297e+03 4.576594972753840751e-01 4.077055806160904683e-01 4.016053473116452666e-01 1.004197974457531561e+00
-3.840156701249999514e+03 4.514437485917383031e-01 4.005322842527597182e-01 3.920396505609566873e-01 9.463873526771984235e-01
-3.839114313437499732e+03 4.449462034499465091e-01 3.931943343847328354e-01 3.825225971169953221e-01 8.921464016290473475e-01
-3.838071925624999949e+03 4.381494489436019713e-01 3.856811357302425414e-01 3.730369179244077404e-01 8.412585734587934017e-01
-3.837029537812500166e+03 4.309850240693679502e-01 3.779616026729952782e-01 3.635625896219681907e-01 7.936554792632901645e-01
-3.835987149999999019e+03 4.235141562626592027e-01 3.701385567156668666e-01 3.542146913572942757e-01 7.494554024231450118e-01
-3.834944762187499236e+03 4.158126057556313926e-01 3.623250100202254353e-01 3.451109361954457500e-01 7.086486358393712104e-01
-3.833902374374999454e+03 4.079701483040307775e-01 3.546170373216303018e-01 3.363330658987460087e-01 6.710126875665611834e-01
-3.832859986562499671e+03 4.000140808892128641e-01 3.470396421549521992e-01 3.278903049904948186e-01 6.362637899740126723e-01
-3.831817598749999888e+03 3.920173142825409962e-01 3.396671003906689967e-01 3.198423786560978810e-01 6.041933136189598930e-01
-3.830775210937499196e+03 3.841180954223869515e-01 3.325966334226090892e-01 3.122550702478472107e-01 5.745548158033209063e-01
-3.829732823124999413e+03 3.763847053245455432e-01 3.258630745545773033e-01 3.051401851437942070e-01 5.471394097944449753e-01
-3.828690435312499631e+03 3.688885187565897339e-01 3.195166375731982589e-01 2.985300988280334966e-01 5.217883459086686271e-01
-3.827648047500000303e+03 3.617457650229538024e-01 3.136339070871860812e-01 2.924739920457602449e-01 4.983019071478642648e-01
-3.826605659687499610e+03 3.550064387210984940e-01 3.082031061394381877e-01 2.869258647306208165e-01 4.763574614690717079e-01
-3.825563271874999828e+03 3.486101499971683837e-01 3.031332282500568409e-01 2.817812864907158765e-01 4.557608541824867965e-01
-3.824520884062499135e+03 3.425132029304325809e-01 2.983901651288748957e-01 2.770094303048478146e-01 4.364755462420498167e-01
-3.823478496249999807e+03 3.367022154944679935e-01 2.939703598026550679e-01 2.726056336827216153e-01 4.184115722384422198e-01
-3.822436108437499570e+03 3.312624760088448972e-01 2.899425829131399568e-01 2.686254797235414493e-01 4.015145619473791672e-01
-3.821393720625000242e+03 3.262966964353802846e-01 2.863698215389047230e-01 2.651106795166135455e-01 3.857020782915865365e-01
-3.820351332812498640e+03 3.217934350593626425e-01 2.832281550403195070e-01 2.620290103884069244e-01 3.708502150940646280e-01
-3.819308944999999312e+03 3.178660354748847339e-01 2.806044110989900919e-01 2.594505855274784056e-01 3.569104405015435244e-01
-3.818266557187499075e+03 3.146759474604586271e-01 2.785965461467971860e-01 2.574420199341707627e-01 3.437781363180998917e-01
-3.817224169374999747e+03 3.123296139211181877e-01 2.772380086661995202e-01 2.560062795364571042e-01 3.313255764753915145e-01
-3.816181781562499509e+03 3.107754846927819337e-01 2.764403120981799855e-01 2.550442934233755898e-01 3.194087775406151963e-01
-3.815139393749999726e+03 3.098719397533554187e-01 2.760610224415639413e-01 2.544168477947192364e-01 3.078654123338080972e-01
-3.814097005937499489e+03 3.095871678660980231e-01 2.760450773646331846e-01 2.540618525906284120e-01 2.966028671120612414e-01
-3.813054618125000161e+03 3.098032636097406978e-01 2.762619111156875418e-01 2.538490797810699640e-01 2.854938121715255295e-01
-3.812012230312499014e+03 3.103142649662913866e-01 2.765278086653019662e-01 2.536117076305727247e-01 2.744690103142393700e-01
-3.810969842499999686e+03 3.110420152631588331e-01 2.768021058652738731e-01 2.533282120349398259e-01 2.636170369822097292e-01
-3.809927454687499448e+03 3.119843456715883367e-01 2.770781974857027818e-01 2.529906386609258595e-01 2.529095726329420035e-01
-3.808885066874999666e+03 3.130326040516684949e-01 2.772547088804485083e-01 2.525074169048009964e-01 2.423384567949739832e-01
-3.807842679062498974e+03 3.140110635182507548e-01 2.772085703968187875e-01 2.517843572039789590e-01 2.319467002597802030e-01
-3.806800291249999646e+03 3.146950394603574841e-01 2.767747441920397899e-01 2.506866804553204431e-01 2.217024511303892220e-01
-3.805757903437499408e+03 3.148394368421700840e-01 2.757800100036238988e-01 2.490755184888393814e-01 2.115684976548747875e-01
-3.804715515624999171e+03 3.141784121950648156e-01 2.740203471875644614e-01 2.467745921538609388e-01 2.014324956056259275e-01
-3.803673127812499843e+03 3.125369777599931176e-01 2.713721707459527677e-01 2.436812744692572197e-01 1.912838976559372295e-01
-3.802630739999999605e+03 3.098730690831356660e-01 2.678388203112508914e-01 2.398133237090186443e-01 1.812195272855448014e-01
-3.801588352187499368e+03 3.063506314083854765e-01 2.635955260959338409e-01 2.353423129726170682e-01 1.714200022185312089e-01
-3.800545964374999585e+03 3.021537930627116175e-01 2.588198317655749370e-01 2.304368880694468713e-01 1.620134565367800927e-01
-3.799503576562499802e+03 2.973547788151845728e-01 2.535874534532693847e-01 2.251708019245068637e-01 1.530504514475650446e-01
-3.798461188749999565e+03 2.919596534774227536e-01 2.479294149587804585e-01 2.195823393365128051e-01 1.445763581022033173e-01
-3.797418800937500237e+03 2.860287404078509788e-01 2.419234851613207837e-01 2.137492970288484839e-01 1.366290975685020559e-01
-3.796376413124999999e+03 2.797752299417115007e-01 2.357518468627151087e-01 2.078319122635303162e-01 1.292408228350001298e-01
-3.795334025312499307e+03 2.733602941535894781e-01 2.295385381688959670e-01 2.019343503258008710e-01 1.224048851411280031e-01
-3.794291637499999069e+03 2.668133548697225743e-01 2.232929164111779885e-01 1.960565799044488300e-01 1.160465465223068926e-01
-3.793249249687499741e+03 2.600568133154478323e-01 2.169324396403701505e-01 1.901142970454912096e-01 1.100738940588701781e-01
-3.792206861874999504e+03 2.531099435999972780e-01 2.104883299128469387e-01 1.841411697194730579e-01 1.045517669741257843e-01
-3.791164474062500176e+03 2.460572812245158392e-01 2.040500009013649640e-01 1.782255655119268645e-01 9.954930272995404783e-02
-3.790122086249999938e+03 2.389189785577706393e-01 1.976459155462940154e-01 1.723981074955473203e-01 9.508627557850146683e-02
-3.789079698437499701e+03 2.316925890826923573e-01 1.912875618626052598e-01 1.666735126397906885e-01 9.116954335523218267e-02
-3.788037310624999009e+03 2.244162068548383182e-01 1.850226192554134952e-01 1.610997501599460702e-01 8.783743756630861543e-02
-3.786994922812499681e+03 2.171557391849298635e-01 1.789305077427142954e-01 1.557578948189953238e-01 8.515027315260549623e-02
-3.785952534999999443e+03 2.099865455591398422e-01 1.730857293200794012e-01 1.507179713589102688e-01 8.312652140690443558e-02
-3.784910147187500115e+03 2.030362091706727767e-01 1.676050776429433842e-01 1.460876891000755240e-01 8.180440531278093674e-02
-3.783867759374999423e+03 1.964453321114500162e-01 1.625980350564954213e-01 1.419607943795842819e-01 8.116400773889530240e-02
-3.782825371562499640e+03 1.902835424593218305e-01 1.580988535507606429e-01 1.383582156392706708e-01 8.113580536786249575e-02
-3.781782983749999858e+03 1.845408568288845197e-01 1.540760496253519851e-01 1.352431461277458780e-01 8.162481094459057840e-02
-3.780740595937500075e+03 1.791396432054439547e-01 1.504387096365344678e-01 1.325224855786301115e-01 8.250162306278262248e-02
-3.779698208124999837e+03 1.740772314933398957e-01 1.471566392675308921e-01 1.301554642795800798e-01 8.367145075276032073e-02
-3.778655820312500055e+03 1.693355570450469916e-01 1.441771035062586470e-01 1.280782709963628474e-01 8.502666087286085694e-02
-3.777613432499999362e+03 1.648265077329056361e-01 1.414074145534411631e-01 1.262007699533536920e-01 8.651208112604054368e-02
-3.776571044687499580e+03 1.604713459145871990e-01 1.387862559443462096e-01 1.244708333955603791e-01 8.811919793392397615e-02
-3.775528656874999797e+03 1.562711187330411144e-01 1.363070188462472687e-01 1.228775230358170739e-01 8.980484061490183467e-02
-3.774486269062500014e+03 1.522279703708719900e-01 1.339457113886091677e-01 1.213884424742199541e-01 9.149883135681201318e-02
-3.773443881250000231e+03 1.482066856603254934e-01 1.315765715930911905e-01 1.198855260450686633e-01 9.311952144373264462e-02
-3.772401493437499084e+03 1.441432116510170669e-01 1.291441158339608208e-01 1.183151818295043178e-01 9.462992345836837571e-02
-3.771359105624999302e+03 1.400943260646988764e-01 1.266916247802636064e-01 1.167114413693164099e-01 9.602765167648646960e-02
-3.770316717812499519e+03 1.361359400298728373e-01 1.242568330888880745e-01 1.150939453347297747e-01 9.724702433879353625e-02
-3.769274329999999736e+03 1.322669401746734419e-01 1.218187127259775238e-01 1.134345879515973876e-01 9.825023904858971868e-02
-3.768231942187499953e+03 1.284731109396333448e-01 1.193703780319197161e-01 1.117288802918839641e-01 9.904831959845103451e-02
-3.767189554374999261e+03 1.247630484820685393e-01 1.168966239708173066e-01 1.099498421535232834e-01 9.954094758041563684e-02
-3.766147166562499478e+03 1.210892706594194623e-01 1.143290669444948227e-01 1.080205921173837680e-01 9.962151078809233784e-02
-3.765104778749999696e+03 1.174452222639663368e-01 1.116629266853497171e-01 1.059338607693774553e-01 9.930339831033546671e-02
-3.764062390937499913e+03 1.139519053607593591e-01 1.090160585229748569e-01 1.038034335955510951e-01 9.871330015348236953e-02
-3.763020003124999675e+03 1.106319960678055492e-01 1.064167892772567292e-01 1.016640801537533195e-01 9.792228814550167637e-02
-3.761977615312498983e+03 1.074342749000080227e-01 1.038294152059042325e-01 9.948854888848580880e-02 9.693875390958393845e-02
-3.760935227499999201e+03 1.043395357002293161e-01 1.012408104055913527e-01 9.726689024713935927e-02 9.576617516890265080e-02
-3.759892839687499418e+03 1.012989658371728774e-01 9.861733490132508495e-02 9.497196186555915964e-02 9.441917041334882410e-02
-3.758850451874999635e+03 9.834037829407044073e-02 9.600196924051311587e-02 9.265161528187945694e-02 9.298428486341379917e-02
-3.757808064062500307e+03 9.548399784461489292e-02 9.342175238047187302e-02 9.033738999927749813e-02 9.151868272580394870e-02
-3.756765676250000070e+03 9.267764150446254623e-02 9.083327952257425064e-02 8.799249991587243525e-02 9.002568413168024475e-02
-3.755723288437499377e+03 8.985073588154977864e-02 8.819467580733003631e-02 8.558928131968315811e-02 8.858165755208539938e-02
-3.754680900624999140e+03 8.696889418376561876e-02 8.551411693719554452e-02 8.315496021002576066e-02 8.734068683239464004e-02
-3.753638512812499812e+03 8.401639007744500509e-02 8.280375317024654680e-02 8.071309614088091611e-02 8.639766427854830844e-02
-3.752596124999999574e+03 8.102092965967799820e-02 8.010847341439039648e-02 7.831447238468600136e-02 8.584848604094739988e-02
-3.751553737187499792e+03 7.803295183293393333e-02 7.748380730154874607e-02 7.601692641221927116e-02 8.577042869359641220e-02
-3.750511349375000009e+03 7.509187400772211751e-02 7.497615463413852266e-02 7.387123157496117143e-02 8.625223123959577243e-02
-3.749468961562499771e+03 7.223267252124306037e-02 7.262547708289217308e-02 7.192218405419503746e-02 8.736717802798535382e-02
-3.748426573749999079e+03 6.946323989361148643e-02 7.043822625611055599e-02 7.017778178929166832e-02 8.912808854326770280e-02
-3.747384185937499751e+03 6.682229250207857851e-02 6.844432038221573422e-02 6.866705214674684310e-02 9.155401704047384792e-02
-3.746341798124999514e+03 6.427082365090298899e-02 6.658474701076329272e-02 6.732871186248950979e-02 9.455383618362611653e-02
-3.745299410312499731e+03 6.166968623947612083e-02 6.472560869107527037e-02 6.603268806705780980e-02 9.801259176404428231e-02
-3.744257022499999948e+03 5.895334487254453443e-02 6.281204378761644225e-02 6.472279373264788749e-02 1.018540480354113292e-01
-3.743214634687499711e+03 5.614396397445727688e-02 6.086666867702344996e-02 6.341525065401271144e-02 1.060497225748669448e-01
-3.742172246874999928e+03 5.329982708772202510e-02 5.894469981773202416e-02 6.215850969195024778e-02 1.105872279099265054e-01
-3.741129859062499690e+03 5.047029766542967394e-02 5.708384294432655715e-02 6.097953853828075310e-02 1.153943000734043711e-01
-3.740087471249999908e+03 4.774425343460962645e-02 5.536280377682908926e-02 5.994707338255863410e-02 1.204530133526784536e-01
-3.739045083437499216e+03 4.522812211702428170e-02 5.385942866318362693e-02 5.912725973324046286e-02 1.257302047976330828e-01
-3.738002695624999433e+03 4.292494666863780339e-02 5.254892060826379246e-02 5.848716444086266009e-02 1.311187231719073421e-01
-3.736960307812499650e+03 4.079102989273487856e-02 5.137284830141702202e-02 5.796100976695777590e-02 1.364727935610064724e-01
-3.735917919999999867e+03 3.882632100294852034e-02 5.032385538689684856e-02 5.753503119429623919e-02 1.417177954391494188e-01
-3.734875532187499630e+03 3.706065747524660281e-02 4.941729884988513288e-02 5.721841764155945892e-02 1.468075756451370784e-01
-3.733833144375000302e+03 3.547793627451420462e-02 4.861709389611887366e-02 5.696704537538585522e-02 1.516370769427654031e-01
-3.732790756562500064e+03 3.406895556986192647e-02 4.791056585523491979e-02 5.676704972150276030e-02 1.561983599418997060e-01
-3.731748368750000736e+03 3.284524206266992846e-02 4.730851342633470707e-02 5.663262943022546320e-02 1.605574629040403267e-01
-3.730705980937499135e+03 3.180375074880341379e-02 4.681130998923590386e-02 5.657322056714870345e-02 1.648347605711499020e-01
-3.729663593124999807e+03 3.090535093753433646e-02 4.637757928841967220e-02 5.655468245517623199e-02 1.690797014652105634e-01
-3.728621205312499569e+03 3.008173213502034898e-02 4.593044873471670980e-02 5.649895539199664696e-02 1.732153591814523108e-01
-3.727578817500000241e+03 2.926812291132105392e-02 4.539895856447612871e-02 5.633179234714903033e-02 1.771659196779594436e-01
-3.726536429687499549e+03 2.841432926753459029e-02 4.474638156581534076e-02 5.602239966483588129e-02 1.809885919438696533e-01
-3.725494041874999766e+03 2.750610606791459994e-02 4.397966205498399922e-02 5.558487582851170256e-02 1.847592224691250173e-01
-3.724451654062499074e+03 2.655067095424269719e-02 4.311643503028937674e-02 5.503866559166709083e-02 1.885107544295476500e-01
-3.723409266249999746e+03 2.555772259229171714e-02 4.218499902654449657e-02 5.441998931280634527e-02 1.923597387578627471e-01
-3.722366878437499508e+03 2.457019883448412559e-02 4.125043623459019593e-02 5.380220622401920422e-02 1.964189232060420121e-01
-3.721324490625000180e+03 2.365147489947732468e-02 4.037089841753502273e-02 5.324313276623169472e-02 2.007097604145433034e-01
-3.720282102812499033e+03 2.282043854586025128e-02 3.953833034577536321e-02 5.272728834820638449e-02 2.051608595375447319e-01
-3.719239714999999705e+03 2.205840063097313369e-02 3.869873320886456358e-02 5.219040776535908976e-02 2.096632289150133499e-01
-3.718197327187499468e+03 2.128445903845868278e-02 3.773990676583117987e-02 5.150624325059707798e-02 2.140281229162679377e-01
-3.717154939375000140e+03 2.043762073318535280e-02 3.661186052393262946e-02 5.062019089294518548e-02 2.181645036103578572e-01
-3.716112551562498993e+03 1.952880782435956544e-02 3.535967789824436686e-02 4.958436655532586640e-02 2.221373690311062854e-01
-3.715070163749999210e+03 1.860845687988327973e-02 3.404949949023607786e-02 4.846501397826744745e-02 2.259215149232889630e-01
-3.714027775937498973e+03 1.771345438182523463e-02 3.270318173160210312e-02 4.727472471585152797e-02 2.294128288583033859e-01
-3.712985388124999645e+03 1.684340778881955950e-02 3.131290855396141881e-02 4.600109955392438221e-02 2.325661699866594934e-01
-3.711943000312499862e+03 1.599827704768759865e-02 2.987609091649134213e-02 4.463885118611102959e-02 2.353591263630274710e-01
-3.710900612500000079e+03 1.516559560133084843e-02 2.839049039306064393e-02 4.318930994820141533e-02 2.378303262027315068e-01
-3.709858224687500297e+03 1.434152160224036118e-02 2.686080612948744950e-02 4.165234142635334397e-02 2.398427871124372002e-01
-3.708815836874999604e+03 1.351914456442479366e-02 2.528682799483315119e-02 4.002036718908544288e-02 2.412495806001362930e-01
-3.707773449062499367e+03 1.272461064398896710e-02 2.372500376309037359e-02 3.836179698258761900e-02 2.421680862673706025e-01
-3.706731061249999584e+03 1.197957627185642325e-02 2.218573110737845008e-02 3.668382257963615639e-02 2.425670425593954016e-01
-3.705688673437499801e+03 1.125029817088567773e-02 2.064612968985297947e-02 3.496249275876476409e-02 2.423860883122257170e-01
-3.704646285624999109e+03 1.054349187241098405e-02 1.915281249129308083e-02 3.325622054937717176e-02 2.416662815649427143e-01
-3.703603897812499781e+03 9.888383926974044988e-03 1.773891638809281177e-02 3.160442978166903838e-02 2.404916332263927758e-01
-3.702561509999999544e+03 9.289310216652725549e-03 1.641276384237625938e-02 3.002167974257458419e-02 2.389437319000613236e-01
-3.701519122187499761e+03 8.753978398517247780e-03 1.518933310090593049e-02 2.852699436884107223e-02 2.370338417959371169e-01
-3.700476734374999978e+03 8.310953006886981700e-03 1.408378816193202668e-02 2.713607056788701344e-02 2.348014504630371035e-01
-3.699434346562499741e+03 7.984725822065439835e-03 1.307279043148384771e-02 2.581807654537934468e-02 2.323260378970189444e-01
-3.698391958749999048e+03 7.759275593735949668e-03 1.210655996571330731e-02 2.451823091267608251e-02 2.297164831609204150e-01
-3.697349570937499720e+03 7.604383523697751980e-03 1.115546889700065603e-02 2.320873897135495439e-02 2.270548403833076434e-01
-3.696307183124999483e+03 7.491145168322638215e-03 1.021654043359885959e-02 2.189973329587798639e-02 2.245148604945942372e-01
-3.695264795312499700e+03 7.407276069062585476e-03 9.316065479815631781e-03 2.063743220549313709e-02 2.222896673409816282e-01
-3.694222407499999463e+03 7.354594818873651067e-03 8.469481432497493606e-03 1.944582976222566928e-02 2.204606775800962426e-01
-3.693180019687500135e+03 7.333795209384154704e-03 7.694387402095340979e-03 1.835874373794730077e-02 2.192542213673509544e-01
-3.692137631874998988e+03 7.361225531171330765e-03 7.004179282634761215e-03 1.740144871464201562e-02 2.188903938535592675e-01
-3.691095244062499660e+03 7.438082430438672926e-03 6.391317554017388047e-03 1.656774060285213721e-02 2.194185177633758699e-01
-3.690052856249999422e+03 7.572917791366397082e-03 5.858145921377896220e-03 1.585683880060029596e-02 2.207468473543379162e-01
-3.689010468437499640e+03 7.788932970493134787e-03 5.375577752242268782e-03 1.521289418920223659e-02 2.225996551220656150e-01
-3.687968080624999857e+03 8.066234293008180470e-03 4.918012472698079715e-03 1.459736141111236951e-02 2.247800481223964364e-01
-3.686925692812500074e+03 8.403940057455963966e-03 4.490596396865025562e-03 1.401194054118288027e-02 2.271569131218132975e-01
-3.685883304999999837e+03 8.823254818324343177e-03 4.075270084244243286e-03 1.341935462196014797e-02 2.295849049313729295e-01
-3.684840917187500054e+03 9.313883379271527610e-03 3.662824201493882631e-03 1.281209688846897225e-02 2.321637600645646282e-01
-3.683798529374999362e+03 9.873812041581641816e-03 3.262896917467851630e-03 1.220764525409840512e-02 2.349883896992172316e-01
-3.682756141562499579e+03 1.051783626685618214e-02 2.866979035582603672e-03 1.158017369063825235e-02 2.378422050815509337e-01
-3.681713753749999341e+03 1.123334027907548285e-02 2.464263135145863207e-03 1.090976879990562809e-02 2.405921229237183712e-01
-3.680671365937499559e+03 1.199506241928344381e-02 2.064054044476290768e-03 1.021874137617970017e-02 2.433385893232040409e-01
-3.679628978124999776e+03 1.279192217902511315e-02 1.674142672566660993e-03 9.520953858425478672e-03 2.461115653272933079e-01
-3.678586590312499538e+03 1.358530681960104340e-02 1.302413926302205390e-03 8.839301880672075992e-03 2.489751252540450821e-01
-3.677544202499999756e+03 1.431208627579363783e-02 9.711643880764081948e-04 8.228735235988944574e-03 2.520361505401712554e-01
-3.676501814687499973e+03 1.495128814678988415e-02 6.984326797023048808e-04 7.724408748485114481e-03 2.552878234929531476e-01
-3.675459426874999281e+03 1.552376789620653168e-02 4.856617363634017567e-04 7.325450382471239419e-03 2.587243433873406273e-01
-3.674417039062499498e+03 1.606766231250118457e-02 3.265699262121557153e-04 7.017788042689901591e-03 2.624382985137673763e-01
-3.673374651249999260e+03 1.660573382810770146e-02 2.118453187137067954e-04 6.778665036183401452e-03 2.663872997160701694e-01
-3.672332263437499478e+03 1.709512928288724545e-02 1.417553369345709289e-04 6.619775834032608219e-03 2.705643634559220523e-01
-3.671289875624999695e+03 1.750643542794465268e-02 1.199609794801002546e-04 6.562292829719154445e-03 2.750907796352636270e-01
-3.670247487812499912e+03 1.782014968216752426e-02 1.475435007643621668e-04 6.615297652279014673e-03 2.799752630367610129e-01
-3.669205099999999675e+03 1.800217405865474005e-02 2.260924356216474813e-04 6.802784371163739588e-03 2.854065931722519767e-01
-3.668162712187498983e+03 1.805181673911298787e-02 3.500428582410999943e-04 7.128162201126330387e-03 2.915151364953229018e-01
-3.667120324374999200e+03 1.799407579991479586e-02 5.092098623406031638e-04 7.568622333456577131e-03 2.982044118108473363e-01
-3.666077936562499872e+03 1.784098859127705716e-02 6.978964139503910421e-04 8.111415664661520558e-03 3.054389233537948556e-01
-3.665035548749999634e+03 1.756864331009859101e-02 9.132041808279630973e-04 8.760653624273731857e-03 3.131941772866723150e-01
-3.663993160937500306e+03 1.716763508534618898e-02 1.147482885884755109e-03 9.514063120968176135e-03 3.215030960269355531e-01
-3.662950773124999159e+03 1.664660312746857329e-02 1.387815847222398716e-03 1.035478248825551922e-02 3.303374783535070747e-01
-3.661908385312499831e+03 1.604107383213786847e-02 1.615699953071114605e-03 1.124374717103125525e-02 3.395383830183251739e-01
-3.660865997499999139e+03 1.542090836417055709e-02 1.809075041952132139e-03 1.212284432890245976e-02 3.489126848096199551e-01
-3.659823609687499811e+03 1.487899024087769792e-02 1.948219543192210995e-03 1.292372931488396104e-02 3.582146569044087903e-01
-3.658781221874999119e+03 1.448638156773472165e-02 2.024937567748606032e-03 1.359163580543035210e-02 3.670900444219339920e-01
-3.657738834062499336e+03 1.427048937491146550e-02 2.043714460364149874e-03 1.410661233966163490e-02 3.752996908679641641e-01
-3.656696446249999553e+03 1.422359244925267864e-02 2.018795155096795094e-03 1.449107111529951940e-02 3.829815319186934963e-01
-3.655654058437499771e+03 1.432113135844552236e-02 1.960048289433218103e-03 1.477327390105232993e-02 3.902991806816058507e-01
-3.654611670624999533e+03 1.460507759490577324e-02 1.857270824168670868e-03 1.492622013005263405e-02 3.972006953879156921e-01
-3.653569282812500205e+03 1.518051031910427201e-02 1.695633737183754354e-03 1.488385934372787878e-02 4.034763095584948944e-01
-3.652526894999999968e+03 1.611039603331580750e-02 1.479339391038142276e-03 1.461160367642732986e-02 4.088935034028909343e-01
-3.651484507187499275e+03 1.735470279774460958e-02 1.233547288748684453e-03 1.414403737080395865e-02 4.133710906102198712e-01
-3.650442119374999493e+03 1.886984887954301290e-02 9.766656025230881048e-04 1.351273239184032533e-02 4.168045566696413351e-01
-3.649399731562499710e+03 2.064548381286145096e-02 7.195769963430396305e-04 1.272610885147562425e-02 4.190983244531775731e-01
-3.648357343749999472e+03 2.258558028828078212e-02 4.858633378885918413e-04 1.185055650071401359e-02 4.204162423699389639e-01
-3.647314955937500145e+03 2.463425749891532887e-02 2.893105944165083447e-04 1.093318239585369320e-02 4.209632308810588586e-01
-3.646272568124999452e+03 2.674375251598379993e-02 1.390901471766470884e-04 1.001464589475505734e-02 4.210408613399904687e-01
-3.645230180312499670e+03 2.882938352482651220e-02 4.310494541716348023e-05 9.143062988715712144e-03 4.207940930533152768e-01
-3.644187792500000342e+03 3.087396051688697657e-02 1.740934764359931228e-06 8.320662307780954739e-03 4.200587210151393025e-01
-3.643145404687499649e+03 3.285841272315328382e-02 1.612370096737837820e-05 7.549562049188684489e-03 4.186981194163479914e-01
-3.642103016874999867e+03 3.474244063530788212e-02 8.773300467323282437e-05 6.849305044257007757e-03 4.167837841010746391e-01
-3.641060629062499174e+03 3.651315626406217291e-02 2.166681775567667000e-04 6.232910561088138117e-03 4.144577192113995112e-01
-3.640018241249999846e+03 3.819003481684812157e-02 4.064201227405745960e-04 5.700295037504749494e-03 4.117650205902498306e-01
-3.638975853437499609e+03 3.973862290286483273e-02 6.616238512637697246e-04 5.277964502313149849e-03 4.089455911052879422e-01
-3.637933465625000281e+03 4.105570413915500538e-02 9.780367394691209717e-04 5.007428217428230334e-03 4.062352274923802242e-01
-3.636891077812500043e+03 4.207926301833512378e-02 1.344164968759860431e-03 4.907007779516581181e-03 4.037916806853869556e-01
-3.635848689999999351e+03 4.283693410481563546e-02 1.755467981603273846e-03 4.971257838539178825e-03 4.017621525495652657e-01
-3.634806302187499114e+03 4.332155475522238286e-02 2.212209705681903241e-03 5.206961245424709603e-03 4.002272438924662223e-01
-3.633763914374999786e+03 4.346078183826990182e-02 2.704002293925498578e-03 5.634671752162909164e-03 3.993481492868881100e-01
-3.632721526562499548e+03 4.319275421916009272e-02 3.204333526901839181e-03 6.257003396899527697e-03 3.993488497352027933e-01
-3.631679138750000220e+03 4.256443701140638636e-02 3.690514094527431229e-03 7.036601713635232472e-03 4.002798112014940846e-01
-3.630636750937499528e+03 4.164952966667340162e-02 4.160411800091683154e-03 7.948094673956296319e-03 4.021765051592214313e-01
-3.629594363125000200e+03 4.044519876675472386e-02 4.595880927117233783e-03 8.977870638432193170e-03 4.051819930561673111e-01
-3.628551975312499508e+03 3.899955334879678936e-02 4.969997002754603273e-03 1.006838734983315359e-02 4.090665067767445540e-01
-3.627509587500000180e+03 3.743125542695537045e-02 5.279878627715151561e-03 1.116065954444094011e-02 4.135059870931341863e-01
-3.626467199687499487e+03 3.582065674579769377e-02 5.542238374096680395e-03 1.223870809482012836e-02 4.183507013714779510e-01
-3.625424811874999705e+03 3.413938290470051179e-02 5.758069938417993694e-03 1.330950766226361194e-02 4.235329006144381569e-01
-3.624382424062499013e+03 3.239078939557988451e-02 5.900316978739932917e-03 1.433600168162475590e-02 4.289729116038223933e-01
-3.623340036249999685e+03 3.067026989684621535e-02 5.960130709176822417e-03 1.526168976424958565e-02 4.344052140030638109e-01
-3.622297648437499447e+03 2.905450651323706127e-02 5.949655826752161397e-03 1.606407574850261463e-02 4.396406314952155392e-01
-3.621255260625000119e+03 2.759291247634971384e-02 5.883000022475083635e-03 1.673661882087663921e-02 4.445823271571302526e-01
-3.620212872812498972e+03 2.631569487176905683e-02 5.778540136714164707e-03 1.728487117992869720e-02 4.491409868038847564e-01
-3.619170484999999644e+03 2.521326008794556178e-02 5.662492326972549603e-03 1.774489366250598874e-02 4.533810463409245206e-01
-3.618128097187498952e+03 2.423254995325248989e-02 5.543726332095147077e-03 1.816091852402279549e-02 4.576383521761909767e-01
-3.617085709374999624e+03 2.337063665970087398e-02 5.408260659997016911e-03 1.852384453388025015e-02 4.620593318815977568e-01
-3.616043321562499841e+03 2.265167301922726972e-02 5.259682864715373857e-03 1.882294454635971559e-02 4.665194028419362704e-01
-3.615000933749999604e+03 2.206909893532187431e-02 5.113001463128090396e-03 1.907975531723135956e-02 4.710626185693691514e-01
-3.613958545937499821e+03 2.159056556701382731e-02 4.985589994470358832e-03 1.932898778105651694e-02 4.757522036468023741e-01
-3.612916158125000038e+03 2.113535314511777105e-02 4.889787247861471405e-03 1.961892400497286179e-02 4.806772162723891295e-01
-3.611873770312499346e+03 2.064335476730291830e-02 4.808853030517176545e-03 1.995312565947961539e-02 4.858466245564223573e-01
-3.610831382499999563e+03 2.012093110043722960e-02 4.724181081103642939e-03 2.029583551202599270e-02 4.909966495901039729e-01
-3.609788994687499326e+03 1.955571615612208131e-02 4.635852662842148558e-03 2.064953538726700330e-02 4.960635247781898793e-01
-3.608746606874999543e+03 1.894902518822189769e-02 4.520202828070821188e-03 2.098287158129132773e-02 5.009505477243685334e-01
-3.607704219062499760e+03 1.839159822686814785e-02 4.350046821268851310e-03 2.121248774742348284e-02 5.052636563918908585e-01
-3.606661831249999977e+03 1.795079507746035613e-02 4.131141262103153050e-03 2.130872204920474314e-02 5.087664942983283201e-01
-3.605619443437499740e+03 1.766468962810113785e-02 3.872992638709260409e-03 2.126535614222894305e-02 5.114054799296364751e-01
-3.604577055624999048e+03 1.755705327792233053e-02 3.595895695827846725e-03 2.110384823773853516e-02 5.133556358543260867e-01
-3.603534667812499720e+03 1.757879267635226520e-02 3.330207052383502009e-03 2.089485794096969384e-02 5.149941088179050830e-01
-3.602492279999999482e+03 1.768195822340248510e-02 3.084909331283408520e-03 2.068469851793294442e-02 5.166828384891272163e-01
-3.601449892187499245e+03 1.787498240343568176e-02 2.853031360553745944e-03 2.047113497646586497e-02 5.185965588299380480e-01
-3.600407504374999462e+03 1.816167347377495994e-02 2.633451379537849260e-03 2.024909847697653476e-02 5.206803430687079182e-01
-3.599365116562499679e+03 1.852945146299951260e-02 2.427392533210045132e-03 2.001847705222858931e-02 5.227820791664991029e-01
-3.598322728749999442e+03 1.898923072575044863e-02 2.231276886773328732e-03 1.977047119395555427e-02 5.248465411294832572e-01
-3.597280340937500114e+03 1.961940026952984500e-02 2.030758853041207679e-03 1.945824705899276696e-02 5.268179704545299380e-01
-3.596237953125000331e+03 2.050214317766898067e-02 1.817195381748864906e-03 1.903192673953841424e-02 5.285419962273694150e-01
-3.595195565312499184e+03 2.163498082754533591e-02 1.601740644157733599e-03 1.850578680868528517e-02 5.300842969923700299e-01
-3.594153177499999401e+03 2.302828196589752283e-02 1.389451840495888697e-03 1.788698814016924030e-02 5.315563810226194841e-01
-3.593110789687499619e+03 2.469542704409390110e-02 1.179732021858903319e-03 1.716378572877830591e-02 5.328961247298603654e-01
-3.592068401874999836e+03 2.655153904427387523e-02 9.862902493361727120e-04 1.638627859917835342e-02 5.342407814741574335e-01
-3.591026014062500053e+03 2.852804388559979434e-02 8.203513980274258852e-04 1.560047258972403067e-02 5.357228096939017359e-01
-3.589983626250000270e+03 3.062513986880579728e-02 6.811808422689485769e-04 1.480146797511404204e-02 5.372224479548414200e-01
-3.588941238437499578e+03 3.283375802969722840e-02 5.669831654703955939e-04 1.398125522876874326e-02 5.385547112647466328e-01
-3.587898850624999341e+03 3.512299413401799575e-02 4.787831117247931946e-04 1.314841417372267576e-02 5.396532197971165568e-01
-3.586856462812499558e+03 3.747499229487240985e-02 4.177958570495942108e-04 1.230804726132933395e-02 5.404518514885618963e-01
-3.585814074999999775e+03 3.987922240205354907e-02 3.838170386411954424e-04 1.146051453657292996e-02 5.408917509656313571e-01
-3.584771687187499992e+03 4.232426290350724263e-02 3.764432687446407047e-04 1.061220488444137786e-02 5.410541503672747776e-01
-3.583729299374999300e+03 4.477833395388837456e-02 3.933108001459265264e-04 9.778230004976705414e-03 5.411292949710364564e-01
-3.582686911562499517e+03 4.716380675561677310e-02 4.319819241985262039e-04 8.992223144883876307e-03 5.413363204322140243e-01
-3.581644523749999735e+03 4.944145892876125603e-02 4.915990546450855559e-04 8.268630558632184685e-03 5.416833351902092808e-01
-3.580602135937499952e+03 5.156948583468719260e-02 5.679841175976473337e-04 7.615307207189074903e-03 5.421368800374433139e-01
-3.579559748124999714e+03 5.349497581017772369e-02 6.558961106470564007e-04 7.051565848289349445e-03 5.428346104920600546e-01
-3.578517360312499022e+03 5.522258534046778355e-02 7.534120626974144964e-04 6.579974439031315361e-03 5.438790048112117637e-01
-3.577474972499999240e+03 5.672816998867757227e-02 8.565124855908477254e-04 6.197287332115206104e-03 5.451238824747574041e-01
-3.576432584687499457e+03 5.793459987050521287e-02 9.552349709167583507e-04 5.919676589956590108e-03 5.466033962273300073e-01
-3.575390196874999674e+03 5.880645323879629682e-02 1.040995880062929070e-03 5.758478362243816574e-03 5.484676996849179309e-01
-3.574347809062500346e+03 5.936944114416766588e-02 1.112155431122342124e-03 5.695540265767664624e-03 5.504880677219293750e-01
-3.573305421249998744e+03 5.967737954746996087e-02 1.169237363513226302e-03 5.708214053389798308e-03 5.525261658900949557e-01
-3.572263033437500326e+03 5.978938279120026705e-02 1.213301571217552171e-03 5.779902777653999311e-03 5.546315892220995414e-01
-3.571220645624999179e+03 5.970213376383152332e-02 1.240292223739851993e-03 5.906418669922705068e-03 5.568003023489419556e-01
-3.570178257812499851e+03 5.944398659996531081e-02 1.245977858115049396e-03 6.075663091864307204e-03 5.590522107419111375e-01
-3.569135869999999613e+03 5.913843930221445583e-02 1.238953627528184033e-03 6.252034730055712128e-03 5.612808417252285187e-01
-3.568093482187499831e+03 5.888712071232053702e-02 1.229759358455200392e-03 6.410612631133489649e-03 5.634467247223196029e-01
-3.567051094374999138e+03 5.875626417754949843e-02 1.227066632294405383e-03 6.543183596497518205e-03 5.656884830686660370e-01
-3.566008706562499810e+03 5.871367693165775031e-02 1.230460453475808180e-03 6.666643811491348819e-03 5.682063402676967856e-01
-3.564966318749999573e+03 5.868550811489647162e-02 1.231057080811020664e-03 6.801406236897891353e-03 5.711437931908204257e-01
-3.563923930937500245e+03 5.862692625832146426e-02 1.220090988145835619e-03 6.951080276048783764e-03 5.744518738461540375e-01
-3.562881543124999098e+03 5.859380873910886856e-02 1.198126175378531021e-03 7.089109882241560745e-03 5.779055579385290464e-01
-3.561839155312499770e+03 5.868545701836679063e-02 1.179408679823749440e-03 7.184145478579033461e-03 5.811937443405907899e-01
-3.560796767499999078e+03 5.887139458532587855e-02 1.168949091501438877e-03 7.239408542849134695e-03 5.840654114602071845e-01
-3.559754379687499750e+03 5.910600639332341116e-02 1.163881886424631470e-03 7.262718979640280827e-03 5.864312018093836842e-01
-3.558711991874999512e+03 5.939217016827606083e-02 1.164034489798706357e-03 7.252818170029389291e-03 5.882850975666087390e-01
-3.557669604062499729e+03 5.975727486112140940e-02 1.173252347433369463e-03 7.201303073694151520e-03 5.895451415408130558e-01
-3.556627216249999947e+03 6.021455172236182124e-02 1.197078555122257047e-03 7.104997337600467595e-03 5.901089856494572405e-01
-3.555584828437499255e+03 6.075320613601052633e-02 1.237882180995279356e-03 6.970479845594780739e-03 5.899934441963580189e-01
-3.554542440624999017e+03 6.136832438173607518e-02 1.297678790317621051e-03 6.804161825355189985e-03 5.892609803012738290e-01
-3.553500052812499689e+03 6.202207680573055409e-02 1.376252217987527235e-03 6.617547604894575067e-03 5.879011665305174938e-01
-3.552457664999999452e+03 6.265740906966335566e-02 1.468343822888010762e-03 6.423851967977883132e-03 5.859156765617820062e-01
-3.551415277187499669e+03 6.328282083054280471e-02 1.575590878135971033e-03 6.217366823673399663e-03 5.831865446341415460e-01
-3.550372889375000341e+03 6.390370301368468453e-02 1.707646068928901813e-03 5.999453976870668635e-03 5.795574742322674444e-01
-3.549330501562500103e+03 6.437608985811464624e-02 1.852410581255240635e-03 5.812535641924252219e-03 5.752422464311361949e-01
-3.548288113749999411e+03 6.461815457081547531e-02 1.991233005374141041e-03 5.676875808260223137e-03 5.705401686369633296e-01
-3.547245725937499174e+03 6.467859806811065981e-02 2.126344100482642670e-03 5.586826988841658327e-03 5.656155077413778098e-01
-3.546203338124999846e+03 6.451634580020454424e-02 2.250714968474016708e-03 5.561835929024381946e-03 5.607847605848953476e-01
-3.545160950312499608e+03 6.413404477240131074e-02 2.353243328240679950e-03 5.604222346647297522e-03 5.563827880033730411e-01
-3.544118562500000280e+03 6.362613781837488103e-02 2.442255041839395610e-03 5.698325972084637356e-03 5.525366611548828688e-01
-3.543076174687500043e+03 6.298644181808429887e-02 2.520479841397210534e-03 5.849850420258794967e-03 5.492633751422821842e-01
-3.542033786874999805e+03 6.219254104832774854e-02 2.585017611820474709e-03 6.066128634078000667e-03 5.466291248864778574e-01
-3.540991399062499568e+03 6.120933536527095598e-02 2.631045541583759435e-03 6.362079144930010352e-03 5.448260188526884429e-01
-3.539949011250000240e+03 6.000861923649340735e-02 2.645282768564069260e-03 6.743031629328227576e-03 5.440914068432736173e-01
-3.538906623437499547e+03 5.865451204897471210e-02 2.629641902447777801e-03 7.192387189391582017e-03 5.444682037587736945e-01
-3.537864235625000219e+03 5.714587557688591279e-02 2.586099528849183319e-03 7.713125263836278708e-03 5.459567950558277261e-01
-3.536821847812499072e+03 5.547513798316165701e-02 2.504986896957280863e-03 8.305000399103831463e-03 5.487344821629300817e-01
-3.535779459999999744e+03 5.369495796224577067e-02 2.383718005439429671e-03 8.945782886441176751e-03 5.527532109117860859e-01
-3.534737072187499507e+03 5.185596629791140721e-02 2.225207371478535312e-03 9.616179788684743254e-03 5.578752184407100856e-01
-3.533694684375000179e+03 5.000759400369666346e-02 2.028924519595091437e-03 1.029921115791151108e-02 5.640968357630291585e-01
-3.532652296562499942e+03 4.824063456850912618e-02 1.794849744516392167e-03 1.095452624595821996e-02 5.711952947277634252e-01
-3.531609908749999249e+03 4.670903873715120946e-02 1.533383854957198278e-03 1.152560339812556262e-02 5.788068915177765339e-01
-3.530567520937499012e+03 4.556472873449714939e-02 1.267053061262060284e-03 1.197236426040251128e-02 5.866241942577884450e-01
-3.529525133124999684e+03 4.482968963757689995e-02 1.016508226940102729e-03 1.229954617393757069e-02 5.944085332888117135e-01
-3.528482745312499446e+03 4.446201529642338640e-02 7.868731616261717557e-04 1.251792952607904894e-02 6.019621766638778571e-01
-3.527440357500000118e+03 4.446195146398995018e-02 5.839930684130118996e-04 1.262320116726364100e-02 6.090584904495666141e-01
-3.526397969687498971e+03 4.476000390854412841e-02 4.132205440656690405e-04 1.263890236287655740e-02 6.155691734780853741e-01
-3.525355581874999643e+03 4.530018216376135304e-02 2.715990274673264543e-04 1.257900711711564326e-02 6.214509606780305173e-01
-3.524313194062499406e+03 4.611860086502921063e-02 1.594735663637872043e-04 1.242281972662863908e-02 6.265145090334284239e-01
-3.523270806249999623e+03 4.725093140913243228e-02 8.297787622789868495e-05 1.215625718395891425e-02 6.305878845396656329e-01
-3.522228418437499840e+03 4.863175322472289980e-02 4.573989666544576110e-05 1.179999692941523931e-02 6.335696835603888966e-01
-3.521186030624999148e+03 5.015602567407571183e-02 4.497699208925738900e-05 1.138503741430172723e-02 6.354213542296857087e-01
-3.520143642812499365e+03 5.182304027499087806e-02 7.913219269973378813e-05 1.091064906557650226e-02 6.361494215046794576e-01
-3.519101254999999583e+03 5.367321923674448630e-02 1.504835582428665946e-04 1.036237535739584562e-02 6.357011137104815468e-01
-3.518058867187499800e+03 5.565879406961896786e-02 2.573674604385602083e-04 9.754864842641345832e-03 6.341263965611130260e-01
-3.517016479375000017e+03 5.764982807281636423e-02 3.911204159402595121e-04 9.126605090987827823e-03 6.315484001528832714e-01
-3.515974091562498870e+03 5.950762849400790394e-02 5.393415273032357285e-04 8.518158167400570469e-03 6.281448202184113372e-01
-3.514931703749999087e+03 6.112277118704572548e-02 6.895261106826763332e-04 7.962150140991882535e-03 6.241219170792950965e-01
-3.513889315937499305e+03 6.244714376012758250e-02 8.336120281232130280e-04 7.470037633393820584e-03 6.195583349883216906e-01
-3.512846928124999522e+03 6.343577409764158959e-02 9.628727875198320402e-04 7.053178867000509805e-03 6.145873358672111486e-01
-3.511804540312499739e+03 6.405004809227607399e-02 1.067968000997493623e-03 6.726512358802048432e-03 6.094689782077079565e-01
-3.510762152499999956e+03 6.431844566500286020e-02 1.146539579959684682e-03 6.485487082883703222e-03 6.043496982557399200e-01
-3.509719764687499264e+03 6.427775112764588794e-02 1.197225906556294121e-03 6.323890356245068581e-03 5.993836358322753854e-01
-3.508677376874999936e+03 6.400816483696468440e-02 1.224314496840098144e-03 6.224037503442600081e-03 5.946481128552373319e-01
-3.507634989062499244e+03 6.357322992150918339e-02 1.232865081546645394e-03 6.168208436032336650e-03 5.900933832738020079e-01
-3.506592601249999461e+03 6.301126986028431076e-02 1.225525518361879774e-03 6.146265712678961567e-03 5.857116530823524014e-01
-3.505550213437499679e+03 6.236530847585566167e-02 1.205798601348280963e-03 6.149419210280438614e-03 5.815423358480847904e-01
-3.504507825624999441e+03 6.162967979808441771e-02 1.172066202337975187e-03 6.180515598007541196e-03 5.776529761898411275e-01
-3.503465437812500113e+03 6.080196103686177217e-02 1.122051853949010457e-03 6.241452116249300748e-03 5.741140294084763340e-01
-3.502423049999999876e+03 5.995885307461799180e-02 1.062485948772993712e-03 6.314828508715500041e-03 5.709194935297571272e-01
-3.501380662187499638e+03 5.919906104246473039e-02 1.004591808534089064e-03 6.378383316358381822e-03 5.680227529490008420e-01
-3.500338274375000310e+03 5.858249834033620040e-02 9.554779752535061399e-04 6.421733451374324851e-03 5.654653106064280177e-01
-3.499295886562499618e+03 5.815206673871441828e-02 9.211731350115320762e-04 6.436585664081797241e-03 5.632357037026303193e-01
-3.498253498749999380e+03 5.793479142808141691e-02 9.061936955134243217e-04 6.418169123374429207e-03 5.613175314533629390e-01
-3.497211110937500052e+03 5.798407164669321101e-02 9.175384994737431502e-04 6.357271549650937020e-03 5.597270764889636929e-01
-3.496168723124999815e+03 5.834424342496148663e-02 9.626993329129720578e-04 6.243219332687065769e-03 5.583807849558092284e-01
-3.495126335312499577e+03 5.900102459949132377e-02 1.042520961055063995e-03 6.078994751781409585e-03 5.572408074570225356e-01
-3.494083947499999795e+03 5.990205301231517343e-02 1.153371453290099073e-03 5.874993823982234235e-03 5.562537011629060668e-01
-3.493041559687500012e+03 6.102335230129855848e-02 1.294944953868140637e-03 5.633036921354997624e-03 5.552949114675492792e-01
-3.491999171874999320e+03 6.232903197103088072e-02 1.463934187142393231e-03 5.358982070759250871e-03 5.543337904369969316e-01
-3.490956784062499537e+03 6.369799090167582722e-02 1.645959066774024251e-03 5.075565989243273866e-03 5.533647494675283385e-01
-3.489914396249999754e+03 6.501766754796345360e-02 1.827644942092954226e-03 4.805242985874911589e-03 5.523781191815306801e-01
-3.488872008437499517e+03 6.632549802165443875e-02 2.015182193213710567e-03 4.540212706007335126e-03 5.512923224153071233e-01
-3.487829620624999734e+03 6.764529716155043282e-02 2.211552763815153796e-03 4.272912160460328422e-03 5.500574377518682168e-01
-3.486787232812499951e+03 6.885948546472211995e-02 2.399145991073049246e-03 4.025020023775411140e-03 5.487552434005530388e-01
-3.485744845000000169e+03 6.990959510635470775e-02 2.569850919530805057e-03 3.807820816019184037e-03 5.473886162988071957e-01
-3.484702457187500386e+03 7.083547399185634308e-02 2.730488965146169247e-03 3.611787519794591467e-03 5.458457074629152750e-01
-3.483660069374999239e+03 7.163331437504173727e-02 2.880535954451828376e-03 3.435208059107457135e-03 5.440742342793201125e-01
-3.482617681562499456e+03 7.228861558509848406e-02 3.017900533073696739e-03 3.279192851605949172e-03 5.420385298678042085e-01
-3.481575293749999673e+03 7.282583398041021783e-02 3.146006361966682124e-03 3.139915429337152702e-03 5.397388803974206839e-01
-3.480532905937500345e+03 7.327480167302527492e-02 3.269030357837585977e-03 3.013778275069073798e-03 5.372065840347997057e-01
-3.479490518124999653e+03 7.362319136644464301e-02 3.385271383319076594e-03 2.903113563083338337e-03 5.344538173837549699e-01
-3.478448130312499870e+03 7.382372679910806368e-02 3.485466467591119902e-03 2.817528295477230056e-03 5.315899955959454415e-01
-3.477405742499999633e+03 7.386124081358484694e-02 3.564654466754075927e-03 2.761999017779781778e-03 5.287389023772594010e-01
-3.476363354687500305e+03 7.373469130861502741e-02 3.619434492906115595e-03 2.739097955061326264e-03 5.260340917236642211e-01
-3.475320966874999158e+03 7.348411411813396410e-02 3.654308417073338748e-03 2.743148906231670809e-03 5.235192348794829309e-01
-3.474278579062500285e+03 7.315791759572944086e-02 3.678051874923776113e-03 2.767680219733609573e-03 5.211787597253330073e-01
-3.473236191249999138e+03 7.272753969865841661e-02 3.685410045543413299e-03 2.819547305127267142e-03 5.190979008400317118e-01
-3.472193803437499810e+03 7.214673807662035088e-02 3.666528579826601724e-03 2.904781136986048749e-03 5.173248726028022437e-01
-3.471151415624999572e+03 7.140586987187373669e-02 3.618227688371555839e-03 3.020684856561001424e-03 5.158039752799180588e-01
-3.470109027812500244e+03 7.053705051525030467e-02 3.543947394429224507e-03 3.158311879842066842e-03 5.144766917443950316e-01
-3.469066640000000007e+03 6.961524342686925548e-02 3.455011650141851399e-03 3.305849496516000217e-03 5.133364868199149500e-01
-3.468024252187499314e+03 6.869032871793308292e-02 3.361210697417232364e-03 3.457830368499933103e-03 5.123771643114981567e-01
-3.466981864374999077e+03 6.774878986727243813e-02 3.262672787165015343e-03 3.619799742411063549e-03 5.116219727566421183e-01
-3.465939476562499749e+03 6.672744760000724751e-02 3.147949886624664892e-03 3.801956374433967771e-03 5.111304073536256931e-01
-3.464897088749999511e+03 6.562004126086685984e-02 3.012845292800305375e-03 4.000250701083526636e-03 5.108736513699791981e-01
-3.463854700937500183e+03 6.445497595891544473e-02 2.861547110428462690e-03 4.206835298295366621e-03 5.107766772301177705e-01
-3.462812313124999037e+03 6.325431095410234683e-02 2.697787263766075923e-03 4.414236668670344990e-03 5.107381561164402450e-01
-3.461769925312499709e+03 6.204768626022197364e-02 2.527588952269120212e-03 4.616103635955950968e-03 5.106785216407614403e-01
-3.460727537499999016e+03 6.084660588754776250e-02 2.353096874717719965e-03 4.810324634665177554e-03 5.105807152741537180e-01
-3.459685149687500143e+03 5.967119041311817057e-02 2.177767970081795432e-03 4.992431767661342779e-03 5.104057925438810761e-01
-3.458642761874999451e+03 5.853521303859893915e-02 2.004092711883215857e-03 5.159650304881045757e-03 5.101310902246743995e-01
-3.457600374062499213e+03 5.746386567966005332e-02 1.836576637881096388e-03 5.306124539788956325e-03 5.096992220926063188e-01
-3.456557986249998976e+03 5.646358174304830918e-02 1.678070639118079462e-03 5.431498436835022897e-03 5.090776621229078369e-01
-3.455515598437499648e+03 5.553404379050817796e-02 1.528841188227182939e-03 5.535793074217260600e-03 5.082580953776492105e-01
-3.454473210624999865e+03 5.468921699781149198e-02 1.391131861866304765e-03 5.614785721992429993e-03 5.071930351135748305e-01
-3.453430822812500082e+03 5.396481607724414042e-02 1.269887992606543977e-03 5.660659426119600719e-03 5.058489793393295963e-01
-3.452388435000000300e+03 5.340871454830323911e-02 1.172870096500108154e-03 5.663964113611919850e-03 5.041755546532732390e-01
-3.451346047187499153e+03 5.304756837789793844e-02 1.106512951271209407e-03 5.619524297560591491e-03 5.020936506717690317e-01
-3.450303659374999825e+03 5.288366044027111024e-02 1.073918374936080541e-03 5.528170784028116520e-03 4.995625677664115583e-01
-3.449261271562499587e+03 5.289034891909429048e-02 1.073733024524033087e-03 5.397922154509783750e-03 4.966017979767021751e-01
-3.448218883749999804e+03 5.300658730992760526e-02 1.098031932164291466e-03 5.245497811455789722e-03 4.933339324536913373e-01
-3.447176495937499567e+03 5.320515922386202107e-02 1.141184978042494380e-03 5.078552089931536243e-03 4.898704189852384205e-01
-3.446134108125000239e+03 5.350668982033440074e-02 1.204969419939273855e-03 4.893022028020444815e-03 4.862346870262109211e-01
-3.445091720312499547e+03 5.387794635797484716e-02 1.284506036014288269e-03 4.698367592669261059e-03 4.825222501950807708e-01
-3.444049332500000219e+03 5.426268100662100941e-02 1.370486973200978325e-03 4.508730037220478291e-03 4.788672780063233381e-01
-3.443006944687499526e+03 5.465550223239035166e-02 1.460440055913889319e-03 4.325755892118063155e-03 4.753287642772758836e-01
-3.441964556874999744e+03 5.504818912979545648e-02 1.551953112706341885e-03 4.151711291633315357e-03 4.719611702598400238e-01
-3.440922169062499052e+03 5.541256604751266385e-02 1.639982876267637559e-03 3.992451216839045143e-03 4.688147420645082386e-01
-3.439879781250000178e+03 5.574068287366147623e-02 1.722180138418924131e-03 3.849867258845302270e-03 4.659325832105156717e-01
-3.438837393437499486e+03 5.601358951208997017e-02 1.794205629681386131e-03 3.728978531479829311e-03 4.633988239010173871e-01
-3.437795005625000158e+03 5.619660588049996131e-02 1.849872298584426516e-03 3.636306883602878105e-03 4.612563854867454127e-01
-3.436752617812499011e+03 5.629520703118777447e-02 1.889478814529805574e-03 3.569255261114429034e-03 4.594718326768404415e-01
-3.435710229999999683e+03 5.635548738275913266e-02 1.920131756573432644e-03 3.517081542398869769e-03 4.579629743889232496e-01
-3.434667842187498991e+03 5.638744154064045944e-02 1.943569592821597176e-03 3.476706029668666809e-03 4.566928164682180769e-01
-3.433625454374999663e+03 5.639464362545520276e-02 1.960553445517138234e-03 3.446313073202101392e-03 4.556255941559961831e-01
-3.432583066562499880e+03 5.639622788024895722e-02 1.974502950796405958e-03 3.421072162109180075e-03 4.547071200131592716e-01
-3.431540678749999643e+03 5.640224411344430672e-02 1.987186582289989824e-03 3.398587925047659355e-03 4.539130766023275476e-01
-3.430498290937499860e+03 5.643687898282434556e-02 2.002656089416889051e-03 3.374028668831616663e-03 4.532121132268649433e-01
-3.429455903125000077e+03 5.649870721746139135e-02 2.020806158162567669e-03 3.347900567541753185e-03 4.526116167431938342e-01
-3.428413515312500294e+03 5.655349696664421777e-02 2.036750237156293233e-03 3.325515938392721409e-03 4.521015047997116731e-01
-3.427371127500000512e+03 5.658611677093036002e-02 2.048797981333522894e-03 3.307925507445865030e-03 4.516316808794152982e-01
-3.426328739687499365e+03 5.663149880005823728e-02 2.062549457419991534e-03 3.288579908019349188e-03 4.511679925040443795e-01
-3.425286351874999582e+03 5.673736233704330251e-02 2.085740066103204497e-03 3.259169455320366608e-03 4.506837272412720363e-01
-3.424243964062499799e+03 5.690347561229849860e-02 2.118680490138155712e-03 3.219776927717299397e-03 4.501765010414208734e-01
-3.423201576250000016e+03 5.710549151375526877e-02 2.157837394793424204e-03 3.174365321541424735e-03 4.496468304956831030e-01
-3.422159188437499779e+03 5.731496756273408988e-02 2.198693715528370757e-03 3.127871991746287907e-03 4.491115255037480547e-01
-3.421116800624999541e+03 5.750143116548916966e-02 2.236068290726088946e-03 3.085883681569774779e-03 4.486025769380119765e-01
-3.420074412812499304e+03 5.763560236584575058e-02 2.265333695665185196e-03 3.052827748755327416e-03 4.481177828301974309e-01
-3.419032024999999521e+03 5.771185998799956834e-02 2.285952707431966689e-03 3.028617805662809845e-03 4.476212744070405813e-01
-3.417989637187499284e+03 5.776165992843748653e-02 2.303943956562452215e-03 3.006259743332164325e-03 4.470325528602574483e-01
-3.416947249374999956e+03 5.780158000840916743e-02 2.322583377667386539e-03 2.982034565936687431e-03 4.463082932327278596e-01
-3.415904861562499264e+03 5.784632798710787754e-02 2.344347668150282161e-03 2.953541046269074575e-03 4.454406387704052950e-01
-3.414862473749999481e+03 5.790851952224056881e-02 2.371429353735562094e-03 2.918666770281252727e-03 4.444214856859131646e-01
-3.413820085937499698e+03 5.798091975329649345e-02 2.402200408552060407e-03 2.879425294821185387e-03 4.432853267742695169e-01
-3.412777698125000370e+03 5.806118828048637687e-02 2.436025816295673500e-03 2.836739569056119514e-03 4.420511141476163308e-01
-3.411735310312499223e+03 5.815246909825165511e-02 2.473579117229111890e-03 2.789896445173296706e-03 4.407100918064921213e-01
-3.410692922499998986e+03 5.823573765188391760e-02 2.511271146041057969e-03 2.742475094131774285e-03 4.392951599430942045e-01
-3.409650534687499203e+03 5.829402333366610900e-02 2.545628756348946881e-03 2.698146023116784319e-03 4.378503355189898860e-01
-3.408608146874999875e+03 5.833424792949400139e-02 2.577365632170638184e-03 2.656591019004919414e-03 4.363991786340415402e-01
-3.407565759062499637e+03 5.836757280138835796e-02 2.608310255630282969e-03 2.616227808796686791e-03 4.349406899672706439e-01
-3.406523371250000309e+03 5.840129001007488690e-02 2.639929964846428508e-03 2.575687861658574902e-03 4.334595794724957485e-01
-3.405480983437500072e+03 5.844834528454278394e-02 2.674796246281767667e-03 2.532767812218461329e-03 4.319349103200887940e-01
-3.404438595624999380e+03 5.853639943471051349e-02 2.718130963690560970e-03 2.482969801923297099e-03 4.303371835549648639e-01
-3.403396207812499142e+03 5.867471964448634641e-02 2.771900275945414840e-03 2.424408763969414932e-03 4.286458144157058725e-01
-3.402353819999999814e+03 5.883990927205964838e-02 2.832022084403347170e-03 2.360495815119837294e-03 4.268719159543832853e-01
-3.401311432187499577e+03 5.901232644972948665e-02 2.895074715511527282e-03 2.294295880815829577e-03 4.250266186375630251e-01
-3.400269044374999339e+03 5.918802211364858346e-02 2.960480696379207480e-03 2.226331760301764485e-03 4.231069762519417132e-01
-3.399226656562499556e+03 5.935320645666095074e-02 3.025657095986469380e-03 2.158699919236226235e-03 4.211244231869438193e-01
-3.398184268749999774e+03 5.950166437519198437e-02 3.089626479677093883e-03 2.092248153416738626e-03 4.190756263269604931e-01
-3.397141880937499991e+03 5.963408214554959813e-02 3.152596498335648485e-03 2.026742625685975033e-03 4.169556825021853430e-01
-3.396099493125000208e+03 5.973400015514730016e-02 3.210713593225634002e-03 1.965316604555013627e-03 4.148143375162088309e-01
-3.395057105312499061e+03 5.978618918908156638e-02 3.260466584804853039e-03 1.910856582246141548e-03 4.126935837567022869e-01
-3.394014717499999279e+03 5.978863339067773397e-02 3.301389592631431835e-03 1.863635700519414165e-03 4.105956319996219017e-01
-3.392972329687499496e+03 5.973514615935049399e-02 3.331781725528053240e-03 1.824823495619270824e-03 4.085448539183584304e-01
-3.391929941874999713e+03 5.962999816706438666e-02 3.351824120000400885e-03 1.794273444677650696e-03 4.065627525157038402e-01
-3.390887554062499930e+03 5.951212520184277766e-02 3.368245141617086727e-03 1.767487337576174140e-03 4.046611550402324786e-01
-3.389845166249999693e+03 5.941606950296635103e-02 3.387007442616810429e-03 1.740675786822907297e-03 4.028580347885907798e-01
-3.388802778437500365e+03 5.936252484212404396e-02 3.411754397124742294e-03 1.711714295228626299e-03 4.011664942707024450e-01
-3.387760390624999218e+03 5.935724718817195905e-02 3.443127222515287265e-03 1.680753924701362898e-03 3.996185632071282967e-01
-3.386718002812499890e+03 5.938642217337868762e-02 3.477786712640704766e-03 1.650568854428461621e-03 3.982623027431976270e-01
-3.385675614999999652e+03 5.943299574450926215e-02 3.512265371096285303e-03 1.623628377531642674e-03 3.971166662528937130e-01
-3.384633227187499870e+03 5.948052701243845830e-02 3.543440720027824821e-03 1.601946677846041158e-03 3.961853349540072067e-01
-3.383590839374999177e+03 5.951060629862393869e-02 3.567772458514075103e-03 1.587622692414387884e-03 3.954701741084607480e-01
-3.382548451562500304e+03 5.950928944816841898e-02 3.582324340190967855e-03 1.582058777644750362e-03 3.949745804429695695e-01
-3.381506063749999612e+03 5.948643223660525503e-02 3.589044557680762682e-03 1.583377814918793865e-03 3.946771511972931301e-01
-3.380463675937500284e+03 5.946255443984011652e-02 3.592344975115778407e-03 1.588557014558619274e-03 3.945465081442925404e-01
-3.379421288124999137e+03 5.944782848607267634e-02 3.594500657677053481e-03 1.596460237858271557e-03 3.945737154758713894e-01
-3.378378900312499809e+03 5.943447650137732852e-02 3.594168199396320651e-03 1.608233099838322867e-03 3.947623295524804732e-01
-3.377336512499999117e+03 5.940808179005329509e-02 3.588488941027200962e-03 1.625650716218534535e-03 3.951193971497333757e-01
-3.376294124687499789e+03 5.935591527191984296e-02 3.575015993700440473e-03 1.649822862256837335e-03 3.956382857471592018e-01
-3.375251736874999551e+03 5.927227691382899039e-02 3.552865274987830353e-03 1.680515799777563234e-03 3.962934247319038761e-01
-3.374209349062500223e+03 5.916596876889333723e-02 3.524061220375748673e-03 1.715892898691842193e-03 3.970556322531337279e-01
-3.373166961249998621e+03 5.904068260287467784e-02 3.490196806415446669e-03 1.754810308316598691e-03 3.978849138517410178e-01
-3.372124573437500203e+03 5.888432513462967671e-02 3.449703910947296472e-03 1.798147360271924212e-03 3.987514476556251464e-01
-3.371082185624999056e+03 5.868507065222713925e-02 3.400251816186344606e-03 1.846706689477467566e-03 3.996457140151735143e-01
-3.370039797812499728e+03 5.845299223628552115e-02 3.343436406859518709e-03 1.898529298841759210e-03 4.005573507716831960e-01
-3.368997409999999491e+03 5.820530236158927978e-02 3.282814435616657114e-03 1.950863349966676461e-03 4.014606818102993135e-01
-3.367955022187499708e+03 5.795234148875248736e-02 3.221236652781738971e-03 2.001366936231645244e-03 4.023065735573502222e-01
-3.366912634374999470e+03 5.770570175860025020e-02 3.161976693538979654e-03 2.047654057751099790e-03 4.030430523104474028e-01
-3.365870246562500142e+03 5.746969507073661915e-02 3.106782643654429008e-03 2.088875998238142774e-03 4.036381629770365853e-01
-3.364827858749999450e+03 5.724150437147709075e-02 3.055458225424480343e-03 2.125753063676685210e-03 4.040926493383772966e-01
-3.363785470937500122e+03 5.701061338359553199e-02 3.006185261673869399e-03 2.159753514326540925e-03 4.044084778110547673e-01
-3.362743083124998975e+03 5.677453690116141677e-02 2.958339273109513671e-03 2.191175961000822823e-03 4.045901951205158609e-01
-3.361700695312499647e+03 5.653367121641917487e-02 2.911812179417511831e-03 2.220267824158699780e-03 4.046489095821956816e-01
-3.360658307499999864e+03 5.628648443781209681e-02 2.865928207327446235e-03 2.247530312163082463e-03 4.046017753768831882e-01
-3.359615919687500082e+03 5.603931583798105881e-02 2.821308368188103505e-03 2.272400772446927109e-03 4.044676438966428589e-01
-3.358573531874999844e+03 5.580271859753430097e-02 2.779795715443798658e-03 2.293528222395301800e-03 4.042476288183125543e-01
-3.357531144062499607e+03 5.558244146782888306e-02 2.742131817892194592e-03 2.310691525871621122e-03 4.039604187447025097e-01
-3.356488756249999369e+03 5.539269580586780178e-02 2.710297314728054782e-03 2.322390846203379634e-03 4.036270994157604153e-01
-3.355446368437499586e+03 5.525608427823881091e-02 2.688591347236500562e-03 2.325750329839601505e-03 4.032409959891753437e-01
-3.354403980624999349e+03 5.517402047570284934e-02 2.677505079481109791e-03 2.321441735995875832e-03 4.028154092699813837e-01
-3.353361592812499566e+03 5.513108745143632111e-02 2.673807322440738005e-03 2.312815708707326515e-03 4.023941662168992184e-01
-3.352319204999999783e+03 5.511271171520693707e-02 2.674220921733065897e-03 2.302330831161809518e-03 4.020081356373420012e-01
-3.351276817187499546e+03 5.513053484873312038e-02 2.680858504373765348e-03 2.287867691641532527e-03 4.016421177721569702e-01
-3.350234429375000218e+03 5.518730702848195085e-02 2.694598349719787723e-03 2.269090482600264521e-03 4.012868062289291493e-01
-3.349192041562499981e+03 5.526637908560634582e-02 2.712292536800844922e-03 2.248696380096136104e-03 4.009597685646322796e-01
-3.348149653749999288e+03 5.536177276599445196e-02 2.732807306957590280e-03 2.227348582830230780e-03 4.006603712757992874e-01
-3.347107265937499051e+03 5.546775599490013503e-02 2.755183787294500451e-03 2.205726003449265046e-03 4.003858654705475528e-01
-3.346064878124999723e+03 5.557004144004346058e-02 2.776689932243518212e-03 2.185837272483783737e-03 4.001452191095236088e-01
-3.345022490312499485e+03 5.566843179760742888e-02 2.797096886192864968e-03 2.167543429445611090e-03 3.999394282618036200e-01
-3.343980102500000157e+03 5.577548170723593129e-02 2.818560971975493483e-03 2.149160867610080353e-03 3.997688963165010878e-01
-3.342937714687500375e+03 5.589410889172317237e-02 2.841512721987101212e-03 2.130486862121824896e-03 3.996399939608034635e-01
-3.341895326874999682e+03 5.602483897775349664e-02 2.865985038476715450e-03 2.111537726801723542e-03 3.995563005853220440e-01
-3.340852939062499900e+03 5.616889518458552388e-02 2.892102218257930520e-03 2.092313959766046744e-03 3.995242198720334592e-01
-3.339810551250000117e+03 5.632114512261924416e-02 2.918930804711755266e-03 2.073509433266351471e-03 3.995452315616055960e-01
-3.338768163437499879e+03 5.647596556606181845e-02 2.945646486648653348e-03 2.055553025969076610e-03 3.996079515762580026e-01
-3.337725775625000097e+03 5.662968220479128179e-02 2.971910325642951756e-03 2.038456951401639450e-03 3.996937792988166094e-01
-3.336683387812499404e+03 5.677367675158419974e-02 2.996425903769823346e-03 2.022934783677894383e-03 3.997875631714889466e-01
-3.335640999999999622e+03 5.690816374155854146e-02 3.019506610696751775e-03 2.008534806763681221e-03 3.998718198132881763e-01
-3.334598612187499839e+03 5.703859378327210544e-02 3.042763345188644140e-03 1.993802637659090275e-03 3.999126767859405018e-01
-3.333556224375000056e+03 5.715961099736910356e-02 3.065883783737901550e-03 1.978651366575694386e-03 3.998763451375700884e-01
-3.332513836562500273e+03 5.727352038587931599e-02 3.089534186107565240e-03 1.962553232243341439e-03 3.997505806623647961e-01
-3.331471448749999126e+03 5.739361925037649720e-02 3.116141056273464844e-03 1.943972657998390774e-03 3.995374311093792263e-01
-3.330429060937499344e+03 5.753246928266722571e-02 3.148187923892744201e-03 1.921301841705627331e-03 3.992304508023790111e-01
-3.329386673124999561e+03 5.769990863801113812e-02 3.187952810047489562e-03 1.892934261560109488e-03 3.988085610437759332e-01
-3.328344285312499778e+03 5.789403783800996933e-02 3.235040641005242600e-03 1.859243268500851984e-03 3.982770986693220383e-01
-3.327301897499999995e+03 5.810390257086334859e-02 3.286724146384781883e-03 1.822415027727700317e-03 3.976743370148658197e-01
-3.326259509687499758e+03 5.832285328886337161e-02 3.341199470786599800e-03 1.783988942753093714e-03 3.970315553088068494e-01
-3.325217121874999975e+03 5.855068951930891136e-02 3.398340907605940618e-03 1.744195879365432284e-03 3.963550873816167330e-01
-3.324174734062499283e+03 5.879146125539635309e-02 3.459224543158716681e-03 1.702348305094482676e-03 3.956311155008408464e-01
-3.323132346249999500e+03 5.905277376806895157e-02 3.525434884467278530e-03 1.657456734550233216e-03 3.948533508075920406e-01
-3.322089958437499718e+03 5.932748824422170303e-02 3.595407558864688151e-03 1.610567710033140821e-03 3.940332496101585646e-01
-3.321047570624999480e+03 5.960987023234598503e-02 3.667875682666651201e-03 1.562626086369781672e-03 3.931821811690923707e-01
-3.320005182812499243e+03 5.989641212404945431e-02 3.742212703510832891e-03 1.514043072990537732e-03 3.922996193316818370e-01
-3.318962794999999460e+03 6.018132898221605770e-02 3.817435038594938542e-03 1.465381702514488181e-03 3.913805429072803044e-01
-3.317920407187499677e+03 6.045505869988067327e-02 3.891555961939168612e-03 1.417791795617246407e-03 3.904312885951603529e-01
-3.316878019375000349e+03 6.069946578434037843e-02 3.960648635541004145e-03 1.373555480020335808e-03 3.894699703855898920e-01
-3.315835631562499657e+03 6.090439815464382400e-02 4.022085894911571827e-03 1.334328167782764755e-03 3.885259531065105576e-01
-3.314793243749999874e+03 6.106472797599265395e-02 4.074296717527922315e-03 1.301080832326786084e-03 3.876230357152878336e-01
-3.313750855937500091e+03 6.117740894982508226e-02 4.116284978109052521e-03 1.274356818278961226e-03 3.867760056063203611e-01
-3.312708468124999854e+03 6.124571897283456051e-02 4.148716513237908111e-03 1.253685325582165437e-03 3.859810166004089549e-01
-3.311666080312500071e+03 6.127531436776170737e-02 4.172858665487226733e-03 1.238291658402738884e-03 3.852299958227974885e-01
-3.310623692499999834e+03 6.125942216369360122e-02 4.186932341000044154e-03 1.229085256333375519e-03 3.845396963086888942e-01
-3.309581304687499596e+03 6.119019081430283197e-02 4.189135553354875023e-03 1.226779782200290107e-03 3.839145382653864624e-01
-3.308538916875000268e+03 6.106725330741127195e-02 4.179519359968058428e-03 1.231020846349877539e-03 3.833423607137381728e-01
-3.307496529062499576e+03 6.089200117358652825e-02 4.158233219831439405e-03 1.241406954039771032e-03 3.828207872994717209e-01
-3.306454141249999793e+03 6.067746647091155215e-02 4.127841743286773425e-03 1.256218762284535325e-03 3.823415704883330046e-01
-3.305411753437499556e+03 6.044996307299687482e-02 4.094015462007923566e-03 1.272308971585840850e-03 3.818824310024957480e-01
-3.304369365624999773e+03 6.022461905889909400e-02 4.060270276561645485e-03 1.287910766406807992e-03 3.814252058706685267e-01
-3.303326977812499536e+03 6.000142450456900922e-02 4.026479599057352678e-03 1.303109542828464031e-03 3.809754583346028900e-01
-3.302284590000000208e+03 5.979024509830765249e-02 3.994369069056210621e-03 1.316972777667550169e-03 3.805413027990233732e-01
-3.301242202187499515e+03 5.960308051997446205e-02 3.966692413881213984e-03 1.328115795101176026e-03 3.801095356605969089e-01
-3.300199814374999278e+03 5.943891298325283679e-02 3.943499318144677752e-03 1.336577104805781492e-03 3.796721419678503184e-01
-3.299157426562499495e+03 5.929970040833429379e-02 3.925008671078768739e-03 1.342206230946059887e-03 3.792347741436155051e-01
-3.298115038749999712e+03 5.920032803064727983e-02 3.914278923026011728e-03 1.343489945577720952e-03 3.787948624143098741e-01
-3.297072650937499930e+03 5.914850506142831088e-02 3.913252891554870605e-03 1.339668757185071175e-03 3.783421606244835034e-01
-3.296030263124999692e+03 5.914427391235858172e-02 3.922243835528745753e-03 1.330814595619010318e-03 3.778702411600425304e-01
-3.294987875312499000e+03 5.918615051060203969e-02 3.941148214092256297e-03 1.317310294283794737e-03 3.773791633846426685e-01
-3.293945487499999672e+03 5.926549104714665117e-02 3.968247744205356461e-03 1.300409972518802668e-03 3.768771719477652105e-01
-3.292903099687499889e+03 5.937224385942698607e-02 4.001226669307185284e-03 1.281630978017703464e-03 3.763835152319783828e-01
-3.291860711874999652e+03 5.949852174383112730e-02 4.038218341739529572e-03 1.262180566172711694e-03 3.759149954216770562e-01
-3.290818324062500324e+03 5.963673740755200126e-02 4.077694272734828408e-03 1.243066279299854648e-03 3.754773742850159857e-01
-3.289775936249999177e+03 5.977220184349434778e-02 4.116568824793648447e-03 1.226112399118504210e-03 3.750821921816325233e-01
-3.288733548437499394e+03 5.988687724736824897e-02 4.150874177242943122e-03 1.213362231512517221e-03 3.747437697008494939e-01
-3.287691160624999611e+03 5.996798435617659712e-02 4.177661615141796056e-03 1.206184514642296996e-03 3.744740197158103467e-01
-3.286648772812499828e+03 6.000706793416326484e-02 4.194915533436536711e-03 1.205376394154410906e-03 3.742801318725140214e-01
-3.285606385000000046e+03 6.000023888953313206e-02 4.201756610329922086e-03 1.211104208169165022e-03 3.741597340000629712e-01
-3.284563997187499808e+03 5.994574496976384781e-02 4.197714789353870421e-03 1.223446156579126613e-03 3.741139191736503888e-01
-3.283521609374999116e+03 5.983728297877324159e-02 4.181457719269721443e-03 1.242862194128770094e-03 3.741408719883508316e-01
-3.282479221562499788e+03 5.966888653663213887e-02 4.151634435851914856e-03 1.269435356524114449e-03 3.742334974310631557e-01
-3.281436833749999550e+03 5.944779193649250837e-02 4.109852090612394968e-03 1.301772235522939344e-03 3.743731876511358081e-01
-3.280394445937500222e+03 5.917912486530231553e-02 4.057376377278648985e-03 1.339020247191960054e-03 3.745462989247509422e-01
-3.279352058124999076e+03 5.886650723765690651e-02 3.994884063703747767e-03 1.380526005599385297e-03 3.747480493144006997e-01
-3.278309670312499748e+03 5.851515268722049662e-02 3.923364385655268502e-03 1.425495684042078987e-03 3.749743171468044034e-01
-3.277267282499999510e+03 5.813304742241993256e-02 3.844233186362179013e-03 1.472565458194874085e-03 3.752180853613648059e-01
-3.276224894687499727e+03 5.774190099580921165e-02 3.762207330895779578e-03 1.518685919101708673e-03 3.754511811490990336e-01
-3.275182506874999490e+03 5.735849847357285536e-02 3.681507490951868231e-03 1.561690630996592994e-03 3.756406344783011497e-01
-3.274140119062499252e+03 5.699083794249149709e-02 3.604261970782428933e-03 1.600519190897338418e-03 3.757671904870237833e-01
-3.273097731249999470e+03 5.665113905115998910e-02 3.533331750858372238e-03 1.633679144819626854e-03 3.758145135399553194e-01
-3.272055343437499687e+03 5.634844051145920796e-02 3.470949186090887140e-03 1.660422563035844883e-03 3.757749050514497813e-01
-3.271012955624999904e+03 5.608384928454158286e-02 3.417332040594787870e-03 1.681186471067772125e-03 3.756602589472334830e-01
-3.269970567812499667e+03 5.585691022460130550e-02 3.372382755505124764e-03 1.696311217122250777e-03 3.754770336720927304e-01
-3.268928179999999884e+03 5.566711227528491762e-02 3.335983302685171462e-03 1.706081184246899338e-03 3.752304450457824014e-01
-3.267885792187499192e+03 5.551593236104938184e-02 3.308323377658778548e-03 1.710574667413884437e-03 3.749279194341763599e-01
-3.266843404374999864e+03 5.540352007179342314e-02 3.289576000049816273e-03 1.709906622067249027e-03 3.745681050645891519e-01
-3.265801016562499626e+03 5.532459552331463193e-02 3.278777182864343540e-03 1.704937326131690783e-03 3.741553231523521150e-01
-3.264758628750000298e+03 5.526996941296071636e-02 3.274013377373184014e-03 1.696974418562784874e-03 3.736994718508911406e-01
-3.263716240937499606e+03 5.523179052136578671e-02 3.273385232242846232e-03 1.687091128341558456e-03 3.732149962218001549e-01
-3.262673853124999368e+03 5.521441460801034679e-02 3.277598807365902055e-03 1.674601163839795851e-03 3.727010148443708482e-01
-3.261631465312499586e+03 5.522309486351052732e-02 3.288076981394716814e-03 1.658666888994620803e-03 3.721410309731091326e-01
-3.260589077499999803e+03 5.525279727467196506e-02 3.303886950652605049e-03 1.640069458553599030e-03 3.715387708342009487e-01
-3.259546689687500020e+03 5.529847981174351029e-02 3.323882809505551358e-03 1.619607732020284570e-03 3.709041434698400752e-01
-3.258504301874999783e+03 5.535293009041424017e-02 3.346627821490014490e-03 1.598170519069849272e-03 3.702404122044601897e-01
-3.257461914062499545e+03 5.540787751663921873e-02 3.370321631172526478e-03 1.576804046649875161e-03 3.695557944833403607e-01
-3.256419526250000217e+03 5.546050174775277175e-02 3.394070436470560115e-03 1.555985643288394522e-03 3.688632036322098129e-01
-3.255377138437499525e+03 5.551221706188942673e-02 3.417952092103201077e-03 1.535665164143799324e-03 3.681705318337147315e-01
-3.254334750624999742e+03 5.556154502678133100e-02 3.441317237252434439e-03 1.516349213572337935e-03 3.674951462642925826e-01
-3.253292362812499505e+03 5.560774306215394980e-02 3.463580381258545525e-03 1.498437908262728298e-03 3.668557808072672177e-01
-3.252249974999999722e+03 5.565121202639591869e-02 3.484787689233192695e-03 1.481866318633507252e-03 3.662529709644663511e-01
-3.251207587187499030e+03 5.568570620218803863e-02 3.503678698436279819e-03 1.467331622771812522e-03 3.656882195559587601e-01
-3.250165199374999702e+03 5.570446674421970779e-02 3.518881905966319071e-03 1.455371188864281861e-03 3.651585301561300900e-01
-3.249122811562499464e+03 5.571322357121678143e-02 3.531820020688931222e-03 1.444846892385854295e-03 3.646445362418743175e-01
-3.248080423749999227e+03 5.571771686010719427e-02 3.543833249733411607e-03 1.434994540169498307e-03 3.641373589202467898e-01
-3.247038035937499899e+03 5.571744287267490353e-02 3.554815937920769928e-03 1.425894388894259060e-03 3.636378482337613849e-01
-3.245995648124999661e+03 5.571549554815008465e-02 3.565424315664372876e-03 1.417180791653572429e-03 3.631439645003184946e-01
-3.244953260312500333e+03 5.571144823407266772e-02 3.575729540837872898e-03 1.408885943926547514e-03 3.626512849753786849e-01
-3.243910872499999641e+03 5.569849094507914322e-02 3.584273034483946747e-03 1.401917534014807121e-03 3.621667985703359571e-01
-3.242868484687499404e+03 5.567231589507209283e-02 3.589863218846107464e-03 1.396964170514419529e-03 3.617045206926987611e-01
-3.241826096874999621e+03 5.563229841780174129e-02 3.592096044796859716e-03 1.394272640522665726e-03 3.612759767891975393e-01
-3.240783709062499838e+03 5.557878509008916390e-02 3.590624342164082383e-03 1.394044576302144777e-03 3.608973356363942009e-01
-3.239741321249999146e+03 5.551802406037249782e-02 3.586623787624984051e-03 1.395538791853402714e-03 3.605682358642259833e-01
-3.238698933437499818e+03 5.545312169511865813e-02 3.580892797402140428e-03 1.398355619950638565e-03 3.602820526011891178e-01
-3.237656545624999126e+03 5.537920651982375375e-02 3.572449959878732598e-03 1.403059867199307710e-03 3.600402418407537275e-01
-3.236614157812499343e+03 5.529447958350087317e-02 3.560878197490294043e-03 1.409819255897008534e-03 3.598440082622887393e-01
-3.235571769999999560e+03 5.519710554128211266e-02 3.545832040981651296e-03 1.418808937165617814e-03 3.596925352068147674e-01
-3.234529382187499778e+03 5.508277413812486673e-02 3.526343704663242613e-03 1.430451419311886980e-03 3.595881345448642685e-01
-3.233486994374999995e+03 5.495433254447266297e-02 3.503114855996226473e-03 1.444102437403805292e-03 3.595197047856747430e-01
-3.232444606562499757e+03 5.481386045828139791e-02 3.476881828901739156e-03 1.459187057533876128e-03 3.594708519067519870e-01
-3.231402218749999520e+03 5.466339963804326546e-02 3.448202281371198514e-03 1.475219638379681418e-03 3.594316615608790788e-01
-3.230359830937499737e+03 5.450867250092666927e-02 3.418549155740607370e-03 1.491190001484004853e-03 3.593844583832319084e-01
-3.229317443124999500e+03 5.435446272329778894e-02 3.389126002248980633e-03 1.506351146757293558e-03 3.593171849562484810e-01
-3.228275055312500172e+03 5.420682926883833158e-02 3.361291683547843953e-03 1.519913918035934721e-03 3.592222660703348613e-01
-3.227232667499999479e+03 5.407040715204795844e-02 3.336172205295212783e-03 1.531286681629173869e-03 3.590919930106900027e-01
-3.226190279687499697e+03 5.394669956791814380e-02 3.314161317248729820e-03 1.540360526591835191e-03 3.589249813324603133e-01
-3.225147891874999914e+03 5.383583230585245460e-02 3.295333432609973134e-03 1.547161815927499198e-03 3.587208889655575939e-01
-3.224105504062500131e+03 5.373980484339607733e-02 3.280089467336718290e-03 1.551507938352927191e-03 3.584805116054627927e-01
-3.223063116249999894e+03 5.366226285494205689e-02 3.269135981840152420e-03 1.553076798454252824e-03 3.582059468255155421e-01
-3.222020728437500111e+03 5.360604067944371026e-02 3.263066685247752868e-03 1.551622999838134925e-03 3.578977008291029938e-01
-3.220978340624999873e+03 5.357131709292560495e-02 3.261941500502506166e-03 1.547250680561353163e-03 3.575579094947473058e-01
-3.219935952812499636e+03 5.355371141689331538e-02 3.264837842955151028e-03 1.540617671112703589e-03 3.571923480866531220e-01
-3.218893564999999853e+03 5.355067767407648699e-02 3.271175063896461337e-03 1.532098830198555268e-03 3.568052709952370116e-01
-3.217851177187500070e+03 5.356109760729139274e-02 3.280599628268869149e-03 1.521974328830333562e-03 3.564035296818883203e-01
-3.216808789375000288e+03 5.358169589416108408e-02 3.292491554353456189e-03 1.510599052490695440e-03 3.559866560093710719e-01
-3.215766401562499141e+03 5.360881224546263507e-02 3.306149481728517733e-03 1.498362950990449628e-03 3.555540834676332862e-01
-3.214724013749999813e+03 5.363912026392984173e-02 3.320845998533713834e-03 1.485662236360432752e-03 3.551083479046768243e-01
-3.213681625937499575e+03 5.367423468722759550e-02 3.337096667429902477e-03 1.472075084444720086e-03 3.546388637775017560e-01
-3.212639238125000247e+03 5.371491175606317447e-02 3.355139114216944968e-03 1.457445436941260655e-03 3.541417044365857136e-01
-3.211596850312500010e+03 5.376150489993222759e-02 3.375008705729419436e-03 1.441769761241737044e-03 3.536185075330917083e-01
-3.210554462499999318e+03 5.381744989762797526e-02 3.397432214521040397e-03 1.424640084992854572e-03 3.530672198786480864e-01
-3.209512074687499535e+03 5.388398038792807654e-02 3.422499582976930473e-03 1.406120280955985759e-03 3.524962297146949086e-01
-3.208469686874999752e+03 5.395663625747145614e-02 3.448951668825712275e-03 1.387090030835145095e-03 3.519242723795871219e-01
-3.207427299062499515e+03 5.403035665033861096e-02 3.475569903212480036e-03 1.368288015232531655e-03 3.513614532980964822e-01
-3.206384911250000187e+03 5.410504676239984850e-02 3.502321041823816192e-03 1.349714994752431157e-03 3.508079005584730514e-01
-3.205342523437499040e+03 5.417962696905228442e-02 3.528957778245040127e-03 1.331508993012688047e-03 3.502648396878176862e-01
-3.204300135624999257e+03 5.424985906014336001e-02 3.554493697821606638e-03 1.314240027803508350e-03 3.497386338875674849e-01
-3.203257747812499474e+03 5.431337042455916531e-02 3.578359993529721741e-03 1.298221753100181836e-03 3.492331581779622440e-01
-3.202215359999999691e+03 5.437022636926078234e-02 3.600542955976331495e-03 1.283453190075745012e-03 3.487491627697524854e-01
-3.201172972187500363e+03 5.441953786113987862e-02 3.620857428327076827e-03 1.270024812957723081e-03 3.482866817984694441e-01
-3.200130584374999671e+03 5.445951483996276654e-02 3.638950701463940490e-03 1.258119241492991437e-03 3.478453470520680990e-01
-3.199088196562499434e+03 5.448557706550464369e-02 3.653770892369358290e-03 1.248320937937287328e-03 3.474309175628075286e-01
-3.198045808749999651e+03 5.449417083278051271e-02 3.664515193549248810e-03 1.241043796248878081e-03 3.470468013321091894e-01
-3.197003420937499868e+03 5.448388010935115849e-02 3.670805708524568518e-03 1.236486901824400929e-03 3.466966403112818895e-01
-3.195961033125000085e+03 5.445319877732999331e-02 3.672179593009957787e-03 1.234906489786381182e-03 3.463868407286467277e-01
-3.194918645312499848e+03 5.440171846976541575e-02 3.668427768470550795e-03 1.236402596367494394e-03 3.461219777796482600e-01
-3.193876257499999156e+03 5.432949249387515611e-02 3.659558384507779604e-03 1.240913823917636112e-03 3.459008863613541873e-01
-3.192833869687499828e+03 5.423729185286682575e-02 3.645687851384598992e-03 1.248330281404468273e-03 3.457238113426274184e-01
-3.191791481874999590e+03 5.412759940320570340e-02 3.627251092700408720e-03 1.258398001205802150e-03 3.455922673370476206e-01
-3.190749094062499807e+03 5.400176513066104467e-02 3.604473266555616954e-03 1.270993949763421981e-03 3.455076313108758068e-01
-3.189706706249999570e+03 5.385997906269313074e-02 3.577231621251775445e-03 1.286169631511996760e-03 3.454755660302075149e-01
-3.188664318437499787e+03 5.370698570925516030e-02 3.546588313126666347e-03 1.303235064139885054e-03 3.454890295978897408e-01
-3.187621930624999095e+03 5.354890254565068675e-02 3.514084163582421698e-03 1.321259970527370034e-03 3.455336122855501291e-01
-3.186579542812499767e+03 5.338993760339161287e-02 3.480757376386361870e-03 1.339640123484065869e-03 3.456006953588270370e-01
-3.185537154999999530e+03 5.323547704903729139e-02 3.447904096096978364e-03 1.357620880782974904e-03 3.456804198547861473e-01
-3.184494767187499747e+03 5.309083409963060579e-02 3.416817084151417983e-03 1.374486121314748678e-03 3.457631692211040053e-01
-3.183452379374999509e+03 5.295882401547847423e-02 3.388234358414938304e-03 1.389845494461996100e-03 3.458421488216227857e-01
-3.182409991562499272e+03 5.284128099685521385e-02 3.362743907771890712e-03 1.403349446523441185e-03 3.459081615143296817e-01
-3.181367603749999489e+03 5.274078269946190500e-02 3.341151727587476049e-03 1.414506953917190083e-03 3.459488921749435675e-01
-3.180325215937499706e+03 5.265974587228298281e-02 3.324204773398287127e-03 1.422880492547367974e-03 3.459535058363896187e-01
-3.179282828124999469e+03 5.260085020714323073e-02 3.312643435289073547e-03 1.428059985705311613e-03 3.459138591021441722e-01
-3.178240440312499686e+03 5.256535938996107632e-02 3.306814343818653169e-03 1.429900137215638382e-03 3.458272566586660379e-01
-3.177198052499999903e+03 5.255283303269810136e-02 3.306744728968672234e-03 1.428408676678932874e-03 3.456900168108749116e-01
-3.176155664687499211e+03 5.256307065984892890e-02 3.312481137072271434e-03 1.423576389748546552e-03 3.454992800948351594e-01
-3.175113276874999883e+03 5.259812159329921993e-02 3.324521184636021736e-03 1.415132673307406509e-03 3.452515546953928705e-01
-3.174070889062499646e+03 5.265868448741555657e-02 3.343056741623612847e-03 1.402982581614919521e-03 3.449451066602213789e-01
-3.173028501249999863e+03 5.274112669687420346e-02 3.367257154192772935e-03 1.387635396554910130e-03 3.445854983799198634e-01
-3.171986113437500080e+03 5.284179639228409747e-02 3.396285502636005489e-03 1.369584086101786804e-03 3.441778580691692291e-01
-3.170943725625000297e+03 5.295818884858749520e-02 3.429438310088640026e-03 1.349268954905859502e-03 3.437312177156278126e-01
-3.169901337812499605e+03 5.308683476374586457e-02 3.465807393784897921e-03 1.327240983535888513e-03 3.432551552811751727e-01
-3.168858949999999822e+03 5.322518024270314618e-02 3.504874308349105200e-03 1.303768402430113610e-03 3.427498935109048461e-01
-3.167816562187499585e+03 5.337248746927936854e-02 3.546498086335530230e-03 1.278890060813767408e-03 3.422145329726156149e-01
-3.166774174374999802e+03 5.352553711087152527e-02 3.589811857772168009e-03 1.253080376824296975e-03 3.416579599932673128e-01
-3.165731786562500019e+03 5.367820095754215898e-02 3.633192158906928780e-03 1.227274195199169098e-03 3.410969428132643588e-01
-3.164689398750000237e+03 5.382455518222147711e-02 3.675152906904854706e-03 1.202318338592352253e-03 3.405443906620986283e-01
-3.163647010937499090e+03 5.396079583735363672e-02 3.714799861660967369e-03 1.178696264538139785e-03 3.400056675997855660e-01
-3.162604623124999762e+03 5.408407736612597799e-02 3.751410753069363540e-03 1.156796311299910195e-03 3.394867088467617977e-01
-3.161562235312499524e+03 5.419219848539894024e-02 3.784403537512470717e-03 1.136949332629666595e-03 3.389934252915809965e-01
-3.160519847500000196e+03 5.428515899710472520e-02 3.813667280142293663e-03 1.119238262633332880e-03 3.385304231266938468e-01
-3.159477459687499959e+03 5.436236758375349171e-02 3.838940477637308932e-03 1.103816573703007712e-03 3.381034286163452918e-01
-3.158435071874999267e+03 5.442324728053730271e-02 3.860039578916156771e-03 1.090781976086591413e-03 3.377150982956103054e-01
-3.157392684062499484e+03 5.446802656964282868e-02 3.876990261617314047e-03 1.080113232131113326e-03 3.373659846808106932e-01
-3.156350296249999701e+03 5.449803366601771448e-02 3.890063678106058312e-03 1.071668496917359704e-03 3.370557677772225702e-01
-3.155307908437499918e+03 5.451452726180196912e-02 3.899549486889735978e-03 1.065277679929023348e-03 3.367825631390346519e-01
-3.154265520625000136e+03 5.451709562093011441e-02 3.905350087150067252e-03 1.060965309670673738e-03 3.365463391333448628e-01
-3.153223132812499443e+03 5.450801196129542031e-02 3.908004745052674582e-03 1.058445833958453165e-03 3.363437892699363552e-01
-3.152180744999999206e+03 5.448927188897588481e-02 3.907966031782198098e-03 1.057473742138379143e-03 3.361726966556041751e-01
-3.151138357187499878e+03 5.446174686679437771e-02 3.905379406176732928e-03 1.057972323563334234e-03 3.360341187787367900e-01
-3.150095969374999640e+03 5.442899354996819095e-02 3.901136998194703037e-03 1.059468386098399387e-03 3.359211601386411505e-01
-3.149053581562500312e+03 5.439569574009844866e-02 3.896449982101809779e-03 1.061314808704006372e-03 3.358232664976725235e-01
-3.148011193749999165e+03 5.436361930370633283e-02 3.891726223688359802e-03 1.063298126721781136e-03 3.357383427526392516e-01
-3.146968805937499383e+03 5.433235040884428629e-02 3.886829699066977548e-03 1.065486043979550291e-03 3.356682569118220605e-01
-3.145926418124999600e+03 5.430215270549697271e-02 3.881845518422252263e-03 1.067819032373575625e-03 3.356113746262653907e-01
-3.144884030312499817e+03 5.427332309732737364e-02 3.876923719401904368e-03 1.070188254364979295e-03 3.355635131897808376e-01
-3.143841642500000034e+03 5.424737736625850903e-02 3.872526113954491943e-03 1.072328382600325550e-03 3.355181140904570647e-01
-3.142799254687499797e+03 5.422480559825744451e-02 3.868899375718518659e-03 1.074078927818717484e-03 3.354688831378266900e-01
-3.141756866874999105e+03 5.420471983599056687e-02 3.865936621507505989e-03 1.075463692567322962e-03 3.354124592783457870e-01
-3.140714479062499777e+03 5.418567294879780144e-02 3.863290841281348965e-03 1.076655762838369225e-03 3.353507388622171681e-01
-3.139672091249999539e+03 5.416637527423656673e-02 3.860623988511922584e-03 1.077830883688849634e-03 3.352866827522931747e-01
-3.138629703437499757e+03 5.414620964432941691e-02 3.857840322194731799e-03 1.079022817958082570e-03 3.352189907253143586e-01
-3.137587315624999519e+03 5.412437266736312702e-02 3.854853311049718199e-03 1.080245804277115904e-03 3.351443614479104327e-01
-3.136544927812499282e+03 5.410145627448055550e-02 3.851810674607397070e-03 1.081426259020777615e-03 3.350618108821681873e-01
-3.135502539999999044e+03 5.407773877150535285e-02 3.848684279856613797e-03 1.082611041589946147e-03 3.349751453264962486e-01
-3.134460152187499716e+03 5.405206287666007581e-02 3.845105157094080069e-03 1.084012941902888017e-03 3.348899687805081959e-01
-3.133417764374999479e+03 5.402366044584292620e-02 3.840854150280426007e-03 1.085749926396595722e-03 3.348088882313088321e-01
-3.132375376562499696e+03 5.399341366622852079e-02 3.836099566650103508e-03 1.087749082866711374e-03 3.347326029171807105e-01
-3.131332988749999913e+03 5.396205823881810443e-02 3.830980219490070539e-03 1.089956243852860862e-03 3.346619703743265450e-01
-3.130290600937499221e+03 5.392937419701850088e-02 3.825472632211022149e-03 1.092377845583735905e-03 3.345962814410389230e-01
-3.129248213124999893e+03 5.389605654676206392e-02 3.819819138390058866e-03 1.094871874896906089e-03 3.345315056489132632e-01
-3.128205825312499655e+03 5.386391522760966555e-02 3.814456051264430124e-03 1.097225285867235766e-03 3.344652855291650462e-01
-3.127163437499999873e+03 5.383466977829722000e-02 3.809823296828088093e-03 1.099217689702914561e-03 3.343943134411104245e-01
-3.126121049687499635e+03 5.381062609217185377e-02 3.806583095003380265e-03 1.100492618037814943e-03 3.343109538402534442e-01
-3.125078661875000307e+03 5.379380557138963015e-02 3.805333183459175522e-03 1.100724033261825342e-03 3.342077270873958783e-01
-3.124036274062499160e+03 5.378559268784682129e-02 3.806492910510303734e-03 1.099684201434564419e-03 3.340791309793415542e-01
-3.122993886249999832e+03 5.378704169636569499e-02 3.810311684734753960e-03 1.097258642019202819e-03 3.339240326298834605e-01
-3.121951498437499595e+03 5.379963767573366085e-02 3.817207374387953777e-03 1.093228551470589154e-03 3.337379399332309204e-01
-3.120909110624999812e+03 5.382325110148524633e-02 3.827206249995405551e-03 1.087565482163072679e-03 3.335185884393809808e-01
-3.119866722812499575e+03 5.385522070373440634e-02 3.839671914118564060e-03 1.080589559387627003e-03 3.332695069014141587e-01
-3.118824335000000247e+03 5.389455410074101699e-02 3.854425619129305414e-03 1.072375405234676088e-03 3.329894212726369762e-01
-3.117781947187499554e+03 5.394036006262691030e-02 3.871274931775402564e-03 1.063005428593262556e-03 3.326784011050793466e-01
-3.116739559374999772e+03 5.399034986580197870e-02 3.889603909188162414e-03 1.052799848222614855e-03 3.323422961822348198e-01
-3.115697171562499534e+03 5.404229277015250993e-02 3.908802754610331970e-03 1.042074387060908970e-03 3.319871277113541908e-01
-3.114654783749999751e+03 5.409349734516094577e-02 3.928072921957510670e-03 1.031261060622850386e-03 3.316228306130959980e-01
-3.113612395937499969e+03 5.414312128386661316e-02 3.947120881430254448e-03 1.020534306154563097e-03 3.312544672266115042e-01
-3.112570008124999731e+03 5.419041636206338441e-02 3.965695269858143628e-03 1.010031038432648983e-03 3.308859306039084736e-01
-3.111527620312499039e+03 5.423391884410368180e-02 3.983348003226926809e-03 9.999946441418986007e-04 3.305231625132300510e-01
-3.110485232499999711e+03 5.427393325085021203e-02 4.000122838024459775e-03 9.904144516394643334e-04 3.301670407095319004e-01
-3.109442844687499473e+03 5.431016675126665305e-02 4.015888393091848578e-03 9.813572332163750071e-04 3.298201660352049203e-01
-3.108400456875000145e+03 5.434078897317510398e-02 4.030148697961315370e-03 9.730652987683772884e-04 3.294870073593116344e-01
-3.107358069062500363e+03 5.436472189280457112e-02 4.042586850376875610e-03 9.657042860011367906e-04 3.291713860638059153e-01
-3.106315681249999216e+03 5.438170750432787942e-02 4.053089844219584167e-03 9.593396361292531394e-04 3.288757467788590017e-01
-3.105273293437499888e+03 5.439159508363961698e-02 4.061581116558120666e-03 9.540154732209741315e-04 3.286018995270956755e-01
-3.104230905624999650e+03 5.439517486647781758e-02 4.068214329062406348e-03 9.496681504048971705e-04 3.283503374765678884e-01
-3.103188517812499867e+03 5.439269500961452924e-02 4.073035397263695921e-03 9.462767939969975086e-04 3.281214006627028446e-01
-3.102146130000000085e+03 5.438498253810943733e-02 4.076163585205194034e-03 9.438077672854006464e-04 3.279175166460929214e-01
-3.101103742187499392e+03 5.437387033460539670e-02 4.077920310765925649e-03 9.421441653151378919e-04 3.277413987919317040e-01
-3.100061354374999155e+03 5.436134030381855470e-02 4.078781511598779906e-03 9.410670705636283665e-04 3.275906952015254503e-01
-3.099018966562499827e+03 5.434902322093827787e-02 4.079247669093550785e-03 9.403143548363431794e-04 3.274589041044572713e-01
-3.097976578749999589e+03 5.433769412947055816e-02 4.079612312205303098e-03 9.397170741001216162e-04 3.273405208973665936e-01
-3.096934190937500261e+03 5.432825235672310293e-02 4.080184914553918428e-03 9.391034441616609527e-04 3.272304401292380205e-01
-3.095891803125000024e+03 5.432057015502134850e-02 4.081027392620905497e-03 9.384125268884131212e-04 3.271247172681320259e-01
-3.094849415312499332e+03 5.431467871133743158e-02 4.082252705988572913e-03 9.375614072859896064e-04 3.270188752370433716e-01
-3.093807027499999549e+03 5.431097731014709190e-02 4.084128527502580049e-03 9.363834423828145672e-04 3.269054496773541874e-01
-3.092764639687499766e+03 5.430996272125013929e-02 4.086885677880822826e-03 9.347457771842189542e-04 3.267793716440687279e-01
-3.091722251874999529e+03 5.431121678417495657e-02 4.090449173844977818e-03 9.326751965346450008e-04 3.266400707667909686e-01
-3.090679864062500201e+03 5.431325382639777544e-02 4.094450044470134518e-03 9.303381650557458271e-04 3.264895820284201555e-01
-3.089637476249999054e+03 5.431505923198552688e-02 4.098610556983480098e-03 9.278690533900710129e-04 3.263304008423782987e-01
-3.088595088437499271e+03 5.431672998276308728e-02 4.102891802835097884e-03 9.253044249040043995e-04 3.261649963726869772e-01
-3.087552700624999488e+03 5.431697029839573782e-02 4.106948702145635059e-03 9.228040688210862501e-04 3.259959729891279134e-01
-3.086510312812499706e+03 5.431321605183360435e-02 4.110129138407594973e-03 9.206619530240886008e-04 3.258272807324366638e-01
-3.085467925000000378e+03 5.430427516669650984e-02 4.112090577869646768e-03 9.190401308332185907e-04 3.256622279503986750e-01
-3.084425537187499231e+03 5.429056549360988110e-02 4.112970547352238701e-03 9.178657716219771646e-04 3.254987353072505418e-01
-3.083383149374999448e+03 5.427205785551680178e-02 4.112803149153385768e-03 9.171108984182811284e-04 3.253350622372415679e-01
-3.082340761562499665e+03 5.424817720119864961e-02 4.111460477729853881e-03 9.168270517526495248e-04 3.251713525053868681e-01
-3.081298373749999882e+03 5.421867456174703226e-02 4.108830061077908304e-03 9.170765839643584905e-04 3.250100348026284114e-01
-3.080255985937500100e+03 5.418433464572008917e-02 4.105024597254784344e-03 9.178274784533301976e-04 3.248533764403572777e-01
-3.079213598124999407e+03 5.414784273580012380e-02 4.100704042668246695e-03 9.187851018210329212e-04 3.246980084053648352e-01
-3.078171210312499625e+03 5.411094594022037435e-02 4.096308138924935685e-03 9.197564323878143358e-04 3.245415156856328864e-01
-3.077128822499999842e+03 5.407391266266359936e-02 4.091815710094500076e-03 9.207774330125797959e-04 3.243872623077039274e-01
-3.076086434687499604e+03 5.403740369110493491e-02 4.087286800441832478e-03 9.218470193244686188e-04 3.242385485467112471e-01
-3.075044046874999822e+03 5.400267595419193378e-02 4.083015932120594854e-03 9.228359562986271965e-04 3.240943596589900277e-01
-3.074001659062499584e+03 5.397161693905298818e-02 4.079543338239679032e-03 9.234832822240947965e-04 3.239491471044045889e-01
-3.072959271250000256e+03 5.394501285509401001e-02 4.077029483389627181e-03 9.237307085201930303e-04 3.238033287501056456e-01
-3.071916883437499564e+03 5.392309512390934534e-02 4.075448745944702453e-03 9.236160751172913354e-04 3.236601634391774729e-01
-3.070874495624999781e+03 5.390670673070648011e-02 4.074999088813615472e-03 9.230558324094101635e-04 3.235190219620980856e-01
-3.069832107812499544e+03 5.389609001239204639e-02 4.075779310351921106e-03 9.219978960865898333e-04 3.233779932582910854e-01
-3.068789719999999761e+03 5.389045183571500308e-02 4.077642668386051612e-03 9.205017220389026273e-04 3.232363866564663124e-01
-3.067747332187499069e+03 5.388868936276108162e-02 4.080328863393629414e-03 9.186851272752673964e-04 3.230953475559354415e-01
-3.066704944374999741e+03 5.388943454700966668e-02 4.083513844064707438e-03 9.166907651064836555e-04 3.229561473513669068e-01
-3.065662556562499503e+03 5.389102020932406978e-02 4.086795228440381900e-03 9.146976659045078731e-04 3.228207699687054566e-01
-3.064620168750000175e+03 5.389288345748943082e-02 4.090050182087236370e-03 9.127572221656559239e-04 3.226894136884435049e-01
-3.063577780937499483e+03 5.389451007793082810e-02 4.093146990794779318e-03 9.109291054764710825e-04 3.225630153429736580e-01
-3.062535393124999700e+03 5.389592619839964072e-02 4.096085401174901636e-03 9.092135527272382977e-04 3.224418231813300229e-01
-3.061493005312500372e+03 5.389777726127906177e-02 4.099081921710766817e-03 9.074969854215010579e-04 3.223225951018786062e-01
-3.060450617499999680e+03 5.390061353158241003e-02 4.102401311852890177e-03 9.056286286838193152e-04 3.221994229780400509e-01
-3.059408229687500352e+03 5.390476673761177007e-02 4.106193931926360036e-03 9.035273578016125547e-04 3.220692641657093014e-01
-3.058365841874999660e+03 5.391055423274619673e-02 4.110523608425975875e-03 9.011710111245985113e-04 3.219323434805529960e-01
-3.057323454062499877e+03 5.391781902147670807e-02 4.115284840829601561e-03 8.986226726441717697e-04 3.217914346934815928e-01
-3.056281066250000094e+03 5.392636213435799547e-02 4.120383447879238936e-03 8.959353896162093513e-04 3.216486339482836909e-01
-3.055238678437499857e+03 5.393654745613373630e-02 4.125925294282257322e-03 8.930592324632947911e-04 3.215028812632643729e-01
-3.054196290624999619e+03 5.394861104237855254e-02 4.131991461188359860e-03 8.899522446503253413e-04 3.213528501479406274e-01
-3.053153902812499837e+03 5.396187277150108624e-02 4.138357163533208302e-03 8.867271940963572822e-04 3.212016286466310988e-01
-3.052111514999999599e+03 5.397508455578025471e-02 4.144636217633581449e-03 8.835690352702949956e-04 3.210537633729513285e-01
-3.051069127187499817e+03 5.398770945943674737e-02 4.150668897292895954e-03 8.805496628688148529e-04 3.209108069636009142e-01
-3.050026739375000034e+03 5.400029357433008825e-02 4.156620574265284390e-03 8.775872680184836939e-04 3.207707296233149874e-01
-3.048984351562499796e+03 5.401282364064458053e-02 4.162528119451385823e-03 8.746564440629674099e-04 3.206319223203803470e-01
-3.047941963749999104e+03 5.402315516027517139e-02 4.167874264016744462e-03 8.719784272100662920e-04 3.204966109246513706e-01
-3.046899575937499776e+03 5.403046155147742807e-02 4.172480515440383196e-03 8.696234100506294428e-04 3.203648720876663969e-01
-3.045857188124999539e+03 5.403545555670055678e-02 4.176521474340239709e-03 8.675183535710238696e-04 3.202360071365284999e-01
-3.044814800312500211e+03 5.403834717904856810e-02 4.180036516239912618e-03 8.656533069431171642e-04 3.201104024644862434e-01
-3.043772412499999518e+03 5.403843201127194601e-02 4.182819237380608172e-03 8.641286600131808590e-04 3.199903031547768339e-01
-3.042730024687499281e+03 5.403447877759486734e-02 4.184508193443610934e-03 8.631153996261310343e-04 3.198795748423113872e-01
-3.041687636874999498e+03 5.402573219548519046e-02 4.184906410155120327e-03 8.626992175004302927e-04 3.197795522967078474e-01
-3.040645249062499715e+03 5.401205455624785712e-02 4.184010421516174555e-03 8.628711210635217014e-04 3.196890930728579772e-01
-3.039602861249999933e+03 5.399317604855087549e-02 4.181767293166234641e-03 8.636535649637059513e-04 3.196080208948545165e-01
-3.038560473437500150e+03 5.396713703947721846e-02 4.177600011001457621e-03 8.653173150638011077e-04 3.195424303787103293e-01
-3.037518085624999458e+03 5.393274116000120605e-02 4.171132661482768005e-03 8.680282996223236602e-04 3.194966843410028678e-01
-3.036475697812499220e+03 5.389164384029890981e-02 4.162857826798814151e-03 8.715385097982473886e-04 3.194650481561891464e-01
-3.035433309999999892e+03 5.384591111395866520e-02 4.153394197296972519e-03 8.755515839030751082e-04 3.194405326277451329e-01
-3.034390922187499655e+03 5.379671695467385523e-02 4.143059386684542177e-03 8.799251939960374847e-04 3.194206116623897196e-01
-3.033348534375000327e+03 5.374488956560782849e-02 4.132037211691736052e-03 8.845841767206945013e-04 3.194050984366523793e-01
-3.032306146562499180e+03 5.369152915642934343e-02 4.120626205736448340e-03 8.893881657663707530e-04 3.193914248659160959e-01
-3.031263758749999397e+03 5.363782816747020982e-02 4.109180924441246247e-03 8.941684051448376899e-04 3.193756689213885780e-01
-3.030221370937499614e+03 5.358460375173667439e-02 4.097919168630274021e-03 8.988328011144263319e-04 3.193564264138260000e-01
-3.029178983124999831e+03 5.353300602282202308e-02 4.087099162010368950e-03 9.032780425648461592e-04 3.193334172125695258e-01
-3.028136595312500049e+03 5.348462141779085355e-02 4.077092397846412107e-03 9.073463953373113455e-04 3.193052985163658541e-01
-3.027094207499999357e+03 5.344069276356098325e-02 4.068193405761735305e-03 9.109138348714013525e-04 3.192708900804907546e-01
-3.026051819687499574e+03 5.340246793254888047e-02 4.060709452662816972e-03 9.138474268135576622e-04 3.192285873281363595e-01
-3.025009431874999791e+03 5.337149973499765582e-02 4.055012476060229631e-03 9.159884442938679306e-04 3.191767979140640032e-01
-3.023967044062499554e+03 5.334924128341254901e-02 4.051463043587905793e-03 9.171839645718593602e-04 3.191136749300659825e-01
-3.022924656249999771e+03 5.333599028218166671e-02 4.050135401445751487e-03 9.174104655259196928e-04 3.190390152091622800e-01
-3.021882268437499079e+03 5.333166873925064555e-02 4.051043785241486249e-03 9.166569871622352698e-04 3.189516231987203909e-01
-3.020839880625000205e+03 5.333607871869368300e-02 4.054210353977119249e-03 9.148965700321121195e-04 3.188487803576955937e-01
-3.019797492812499513e+03 5.334877792384030287e-02 4.059551458270848137e-03 9.121614401806666392e-04 3.187299625427361671e-01
-3.018755104999999730e+03 5.336886036954590490e-02 4.066841689856559756e-03 9.085523185149996109e-04 3.185963522855077001e-01
-3.017712717187500402e+03 5.339498325718016608e-02 4.075715907914624278e-03 9.042387268591515603e-04 3.184509940746232393e-01
-3.016670329374999710e+03 5.342654519571205657e-02 4.086048154737108654e-03 8.992713682447944562e-04 3.182938667982994074e-01
-3.015627941562499018e+03 5.346224202777871692e-02 4.097558187463095671e-03 8.937608047699179773e-04 3.181249189933514354e-01
-3.014585553749999690e+03 5.349998690961991349e-02 4.109714420763387228e-03 8.879409347197417517e-04 3.179473447127352248e-01
-3.013543165937499907e+03 5.353772933884969748e-02 4.121977932691120276e-03 8.820553389209968148e-04 3.177651345514470038e-01
-3.012500778125000124e+03 5.357391735127088606e-02 4.133928525235315565e-03 8.762973965383612316e-04 3.175818731417918706e-01
-3.011458390312499887e+03 5.360797982655513688e-02 4.145412354990432244e-03 8.707370809191752317e-04 3.173989045432876188e-01
-3.010416002499999195e+03 5.363937249809659635e-02 4.156282894136128711e-03 8.654402288018146067e-04 3.172174926480140211e-01
-3.009373614687500321e+03 5.366767550674234749e-02 4.166387320877368641e-03 8.604860403921981999e-04 3.170402700597382273e-01
-3.008331226874999629e+03 5.369309260211602847e-02 4.175773825924133584e-03 8.558562105167312169e-04 3.168672572080383776e-01
-3.007288839062499846e+03 5.371542476329301680e-02 4.184406855539986834e-03 8.515614129904710596e-04 3.166981934995656833e-01
-3.006246451249999609e+03 5.373414387910295520e-02 4.192123933570451703e-03 8.476776616164349463e-04 3.165350156545213012e-01
-3.005204063437499826e+03 5.374946226329747889e-02 4.198963245147188141e-03 8.441946810121371330e-04 3.163782404758708755e-01
-3.004161675624999134e+03 5.376189118604046691e-02 4.205066603658162878e-03 8.410512557711916559e-04 3.162268556303527989e-01
-3.003119287812499806e+03 5.377218783763317023e-02 4.210626667246071195e-03 8.381656691548962975e-04 3.160798504087571903e-01
-3.002076899999999569e+03 5.378128905956833933e-02 4.215851027203619192e-03 8.354555897364961039e-04 3.159370559434437342e-01
-3.001034512187499786e+03 5.378976277781542803e-02 4.220875087176630298e-03 8.328636350392617203e-04 3.157979360219537179e-01
-2.999992124374999548e+03 5.379765366697166623e-02 4.225716019624705527e-03 8.303783165965899788e-04 3.156620619211379375e-01
-2.998949736562499311e+03 5.380482520401534685e-02 4.230319450894284329e-03 8.280257241863408059e-04 3.155302782170513742e-01
-2.997907348749999983e+03 5.381204883886907264e-02 4.234903315777073692e-03 8.257095056949070562e-04 3.154006345840300041e-01
-2.996864960937499745e+03 5.381943987945082136e-02 4.239497497443961080e-03 8.234174680181287082e-04 3.152729422295560968e-01
-2.995822573124999053e+03 5.382610514817095376e-02 4.243802666836030482e-03 8.212928351472692078e-04 3.151512851569692186e-01
-2.994780185312499725e+03 5.383157406657593236e-02 4.247647985339109145e-03 8.194174685062039030e-04 3.150382332683978603e-01
-2.993737797499999488e+03 5.383597214156884969e-02 4.251048302222770574e-03 8.177857981735053893e-04 3.149340849251843211e-01
-2.992695409687500160e+03 5.383903468570768597e-02 4.253910555116416012e-03 8.164399400769830218e-04 3.148400306102713819e-01
-2.991653021874999922e+03 5.383982525871269798e-02 4.255990091638695190e-03 8.154802999041616636e-04 3.147574480367267835e-01
-2.990610634062499230e+03 5.383776121815558868e-02 4.257141799278338704e-03 8.149618934635671341e-04 3.146867664589757529e-01
-2.989568246249999902e+03 5.383279562531655127e-02 4.257367776088210806e-03 8.148762143790245919e-04 3.146272464690204607e-01
-2.988525858437499664e+03 5.382421803541619781e-02 4.256518425685697563e-03 8.152775766311615418e-04 3.145786079878450936e-01
-2.987483470624999427e+03 5.381080695267106279e-02 4.254283515836329577e-03 8.162937265804114497e-04 3.145425462248591097e-01
-2.986441082812500099e+03 5.379254046014653179e-02 4.250678896771647314e-03 8.179085471087365732e-04 3.145181400185703136e-01
-2.985398694999999861e+03 5.376979081274115696e-02 4.245831566123232752e-03 8.200586610773081576e-04 3.145035276062122520e-01
-2.984356307187499169e+03 5.374259698332113644e-02 4.239790431855647822e-03 8.227095420617218163e-04 3.144969424344795095e-01
-2.983313919374999841e+03 5.371153206708029204e-02 4.232761310636773931e-03 8.257546913869429723e-04 3.144950349757177910e-01
-2.982271531562499604e+03 5.367775472341668186e-02 4.225069632110981313e-03 8.290473780997477653e-04 3.144948903453031464e-01
-2.981229143750000276e+03 5.364220228431074849e-02 4.216965643280448477e-03 8.324771031705396895e-04 3.144945865448072198e-01
-2.980186755937499129e+03 5.360577673309499525e-02 4.208719626534909546e-03 8.359211026844710554e-04 3.144912824129751372e-01
-2.979144368124999801e+03 5.356890849359541296e-02 4.200453628610575744e-03 8.393278475925275862e-04 3.144840258306515479e-01
-2.978101980312499563e+03 5.353214073362948938e-02 4.192317039364921137e-03 8.426332464843228282e-04 3.144717606552612787e-01
-2.977059592499999781e+03 5.349622098384384378e-02 4.184538319570834872e-03 8.457360030997954125e-04 3.144521191484534461e-01
-2.976017204687499088e+03 5.346140105273559234e-02 4.177157673972013534e-03 8.486262690492681103e-04 3.144256952748581968e-01
-2.974974816874999306e+03 5.342893331680105551e-02 4.170470718463211574e-03 8.511852129135824519e-04 3.143916715124343564e-01
-2.973932429062499523e+03 5.340053172917326452e-02 4.164924583438159300e-03 8.532263015981736334e-04 3.143474150888916907e-01
-2.972890041249999740e+03 5.337716199963740693e-02 4.160748749305342303e-03 8.546615666884589029e-04 3.142923518404382444e-01
-2.971847653437500412e+03 5.335927817968528358e-02 4.158056013324780767e-03 8.554490995287528489e-04 3.142261268607299818e-01
-2.970805265624999720e+03 5.334758535077241404e-02 4.157065450785059173e-03 8.554920202453527179e-04 3.141463610653120742e-01
-2.969762877812499028e+03 5.334284516634678341e-02 4.158019562280964622e-03 8.546797568176755936e-04 3.140501254182874735e-01
-2.968720489999999700e+03 5.334545725897153756e-02 4.161077864387426224e-03 8.529351435224272106e-04 3.139346668498138038e-01
-2.967678102187499917e+03 5.335574630718491890e-02 4.166335289799643661e-03 8.502193634860091267e-04 3.137991243666931052e-01
-2.966635714374999679e+03 5.337408371311743588e-02 4.173889815540325447e-03 8.464944426474193054e-04 3.136429488553059697e-01
-2.965593326562500351e+03 5.339961928164080329e-02 4.183505154185305705e-03 8.418704391027993566e-04 3.134683236916783744e-01
-2.964550938749999204e+03 5.343013692830288902e-02 4.194565804425524382e-03 8.366221072546420985e-04 3.132804801401600781e-01
-2.963508550937499422e+03 5.346367820857437364e-02 4.206551457512025874e-03 8.309729110287123474e-04 3.130829717819081925e-01
-2.962466163124999639e+03 5.349880100305174496e-02 4.219075422029973550e-03 8.250901600003349243e-04 3.128786086746044859e-01
-2.961423775312499856e+03 5.353457802474024391e-02 4.231874604041136606e-03 8.190910695486200996e-04 3.126698010057032961e-01
-2.960381387500000073e+03 5.357040437282827028e-02 4.244741032327641224e-03 8.130731877529672391e-04 3.124594493773550918e-01
-2.959338999687500291e+03 5.360509758205077302e-02 4.257300306099398753e-03 8.072081991968000194e-04 3.122520303138984210e-01
-2.958296611874999144e+03 5.363781978029683040e-02 4.269298160298716505e-03 8.016103380054325801e-04 3.120503061775261600e-01
-2.957254224062499816e+03 5.366800177581229625e-02 4.280566713801082883e-03 7.963514638392522101e-04 3.118558272055612091e-01
-2.956211836249999578e+03 5.369566778863513190e-02 4.291090289653249311e-03 7.914397734659655475e-04 3.116692173475294481e-01
-2.955169448437499796e+03 5.372101673298314284e-02 4.300902541649148821e-03 7.868610860235131016e-04 3.114906734276975397e-01
-2.954127060625000013e+03 5.374322152590190610e-02 4.309770678145082717e-03 7.827123593938616454e-04 3.113220735892742175e-01
-2.953084672812499321e+03 5.376107811038212392e-02 4.317360768052666727e-03 7.791332591047334328e-04 3.111660116037370805e-01
-2.952042284999999083e+03 5.377466957036824979e-02 4.323708207426134320e-03 7.761051477230986430e-04 3.110217973882198894e-01
-2.950999897187499755e+03 5.378466665230353938e-02 4.328991947460198754e-03 7.735537603020509840e-04 3.108882737687834741e-01
-2.949957509374999518e+03 5.379122836286430454e-02 4.333250503643241124e-03 7.714633810392416188e-04 3.107653280551699870e-01
-2.948915121562500190e+03 5.379397411753249203e-02 4.336386555457400795e-03 7.698718051671248020e-04 3.106534457049851539e-01
-2.947872733749999497e+03 5.379216901665272166e-02 4.338147220121212587e-03 7.688931481541313095e-04 3.105560871807928613e-01
-2.946830345937499260e+03 5.378609561674008166e-02 4.338556212458932748e-03 7.685259395530344862e-04 3.104746880183205660e-01
-2.945787958124999932e+03 5.377630577092158692e-02 4.337777362425276548e-03 7.686960759780820350e-04 3.104075525149949111e-01
-2.944745570312499694e+03 5.376321461601669266e-02 4.335965983538231545e-03 7.693270831218932543e-04 3.103521418792726805e-01
-2.943703182500000366e+03 5.374695641866331780e-02 4.333182288925284398e-03 7.703879035265076081e-04 3.103073258185388705e-01
-2.942660794687499674e+03 5.372785014425528888e-02 4.329511038596450985e-03 7.718426621616096290e-04 3.102726384861898556e-01
-2.941618406874999437e+03 5.370685411702157824e-02 4.325247346170398716e-03 7.735599460778710447e-04 3.102448841191833284e-01
-2.940576019062500109e+03 5.368505264425334905e-02 4.320705662217631630e-03 7.754061733912205124e-04 3.102212623240201972e-01
-2.939533631249999871e+03 5.366308293159766096e-02 4.316037888668076625e-03 7.773234610720400426e-04 3.102013786023790631e-01
-2.938491243437499634e+03 5.364128157664937308e-02 4.311350818383992770e-03 7.792642700290888227e-04 3.101840012721097106e-01
-2.937448855624999851e+03 5.362005950431977114e-02 4.306785730305380012e-03 7.811629117572919121e-04 3.101671329831860446e-01
-2.936406467812499614e+03 5.359963674850622140e-02 4.302444763132750455e-03 7.829660021286354412e-04 3.101486137284724109e-01
-2.935364079999999376e+03 5.357984932540172524e-02 4.298333621592430841e-03 7.846595845112290741e-04 3.101268040023533734e-01
-2.934321692187499593e+03 5.356073397626890525e-02 4.294489509059269856e-03 7.862201351020162892e-04 3.101005302430356325e-01
-2.933279304374999811e+03 5.354276825612204471e-02 4.291062761317111784e-03 7.875778188401374308e-04 3.100679418846139512e-01
-2.932236916562499573e+03 5.352640296841292000e-02 4.288207016255152215e-03 7.886613352133730812e-04 3.100269037912110615e-01
-2.931194528749999790e+03 5.351220137331769849e-02 4.286080979943561464e-03 7.894036127533772713e-04 3.099760219633385661e-01
-2.930152140937499098e+03 5.350052510185857035e-02 4.284757178754238990e-03 7.897814764276859644e-04 3.099155423662962039e-01
-2.929109753125000225e+03 5.349118202122146726e-02 4.284186832891198442e-03 7.898181579927768129e-04 3.098457826916008462e-01
-2.928067365312499533e+03 5.348307470990133761e-02 4.284066732920921439e-03 7.896438172160537543e-04 3.097690777839393617e-01
-2.927024977499999750e+03 5.347485531444177986e-02 4.284002267084150231e-03 7.894272158564240869e-04 3.096890708135361936e-01
-2.925982589687499512e+03 5.346628191167171473e-02 4.283913025365937953e-03 7.892005519659766070e-04 3.096066852867850883e-01
-2.924940201875000184e+03 5.345783687049177058e-02 4.283921551990839752e-03 7.889087501927098765e-04 3.095210691419303939e-01
-2.923897814062499037e+03 5.345015251880992635e-02 4.284187865249289816e-03 7.884857583258399584e-04 3.094313001889030801e-01
-2.922855426249999709e+03 5.344340887600421836e-02 4.284708352165734861e-03 7.879476281167876366e-04 3.093391175219591394e-01
-2.921813038437499927e+03 5.343767623738330391e-02 4.285453841328813740e-03 7.873186498545461107e-04 3.092462672495003839e-01
-2.920770650624999689e+03 5.343252970608540486e-02 4.286283351000634047e-03 7.866666771684160606e-04 3.091546524115766914e-01
-2.919728262812499906e+03 5.342685757611734948e-02 4.286860596589106218e-03 7.861417942397829579e-04 3.090678907685352472e-01
-2.918685875000000124e+03 5.342046559254604726e-02 4.287113211457325122e-03 7.857781534229832995e-04 3.089871935128615799e-01
-2.917643487187500341e+03 5.341337491641058588e-02 4.287032212846176096e-03 7.855832984746956597e-04 3.089131406944908842e-01
-2.916601099374999649e+03 5.340546355833466347e-02 4.286562230269672959e-03 7.855851088214966214e-04 3.088468619603125243e-01
-2.915558711562499866e+03 5.339682811405332963e-02 4.285721119397431327e-03 7.857805470218380117e-04 3.087886356453257708e-01
-2.914516323749999628e+03 5.338685740102971228e-02 4.284348610123806834e-03 7.862389812612061634e-04 3.087396672803982001e-01
-2.913473935937500300e+03 5.337546040020208632e-02 4.282422501809938359e-03 7.869674359464022030e-04 3.087000947181242072e-01
-2.912431548125000063e+03 5.336336906132318342e-02 4.280150457053467049e-03 7.878772679095360056e-04 3.086681698099681403e-01
-2.911389160312499371e+03 5.335050144738607419e-02 4.277521519024828599e-03 7.889727065003122267e-04 3.086436973957756846e-01
-2.910346772499999588e+03 5.333650027605509741e-02 4.274442315189736982e-03 7.902917235745668401e-04 3.086272382308657969e-01
-2.909304384687499805e+03 5.332081047553892394e-02 4.270758640459463608e-03 7.918982796956056244e-04 3.086199637130490614e-01
-2.908261996875000023e+03 5.330338676568616846e-02 4.266466625232742324e-03 7.937859202857301937e-04 3.086214736887833432e-01
-2.907219609062500240e+03 5.328526226298192087e-02 4.261912551562844521e-03 7.957897687082513298e-04 3.086270413403177648e-01
-2.906177221249999093e+03 5.326736951109833917e-02 4.257422775789725285e-03 7.977558631469504336e-04 3.086319262958050480e-01
-2.905134833437499765e+03 5.325030958005073922e-02 4.253194102364723540e-03 7.995954636577730411e-04 3.086336687979467364e-01
-2.904092445624999527e+03 5.323482208899708162e-02 4.249455303972733342e-03 8.012070164720590292e-04 3.086297879022443791e-01
-2.903050057812499745e+03 5.322205392545900637e-02 4.246561723589709243e-03 8.024320166436253385e-04 3.086163264984278509e-01
-2.902007670000000417e+03 5.321246131909158211e-02 4.244686639162024641e-03 8.031897867014730057e-04 3.085904890283924784e-01
-2.900965282187499270e+03 5.320596238053310750e-02 4.243819967976844749e-03 8.034849770598643647e-04 3.085520074348795383e-01
-2.899922894374999032e+03 5.320211293685288279e-02 4.243832702645121240e-03 8.033773265450327430e-04 3.085021742018856927e-01
-2.898880506562499704e+03 5.320047780972542856e-02 4.244608031238588514e-03 8.029180387225330054e-04 3.084418888613158494e-01
-2.897838118749999921e+03 5.320096122986390369e-02 4.246113419063691011e-03 8.021237569335702569e-04 3.083716479445469116e-01
-2.896795730937500139e+03 5.320314957205680290e-02 4.248208155986390316e-03 8.010605096684834470e-04 3.082933716814886260e-01
-2.895753343124999446e+03 5.320709353538747438e-02 4.250877573328292088e-03 7.997409490367487746e-04 3.082080644223978427e-01
-2.894710955312499209e+03 5.321319027425865794e-02 4.254197366735650888e-03 7.981408633618693269e-04 3.081161959350640633e-01
-2.893668567499999881e+03 5.322169744449754825e-02 4.258204595707192584e-03 7.962522218541450867e-04 3.080184994803008003e-01
-2.892626179687499643e+03 5.323210178430182182e-02 4.262737519551445219e-03 7.941493935894882198e-04 3.079168751815432037e-01
-2.891583791874999861e+03 5.324377792918327107e-02 4.267598051529898455e-03 7.919232836321007029e-04 3.078137336181727135e-01
-2.890541404062499623e+03 5.325619439167378344e-02 4.272615991515686835e-03 7.896512305532660866e-04 3.077111406747616296e-01
-2.889499016249999386e+03 5.326844630367873895e-02 4.277535898841996337e-03 7.874420083889457477e-04 3.076112343051887743e-01
-2.888456628437499603e+03 5.328013499912905709e-02 4.282246590339311258e-03 7.853414765680993836e-04 3.075148831637128932e-01
-2.887414240624999820e+03 5.329186924205085024e-02 4.286910341169770065e-03 7.832823741133872414e-04 3.074210430981180187e-01
-2.886371852812499583e+03 5.330379102544705039e-02 4.291571374258591233e-03 7.812457847461370692e-04 3.073292660315011804e-01
-2.885329464999999800e+03 5.331539189411353685e-02 4.296104851817604542e-03 7.792800732859284660e-04 3.072400042713556712e-01
-2.884287077187499108e+03 5.332649100916734414e-02 4.300486928906702491e-03 7.773897596962382837e-04 3.071526577389231405e-01
-2.883244689374999325e+03 5.333693753231553980e-02 4.304716496418651075e-03 7.755664360849034251e-04 3.070659863116991239e-01
-2.882202301562499542e+03 5.334635049633071335e-02 4.308726670995830649e-03 7.738282053723901602e-04 3.069792442876391192e-01
-2.881159913749999760e+03 5.335406579426429236e-02 4.312344002167917828e-03 7.722429838005022418e-04 3.068933543577187506e-01
-2.880117525937499522e+03 5.335990888325815168e-02 4.315535210924119000e-03 7.708176459470750469e-04 3.068079390081486779e-01
-2.879075138124999739e+03 5.336392981475964609e-02 4.318321582677218939e-03 7.695380148782611160e-04 3.067224334492413274e-01
-2.878032750312499047e+03 5.336600929443665459e-02 4.320658427508839751e-03 7.684225746488345353e-04 3.066374387874152840e-01
-2.876990362499999719e+03 5.336627920389095531e-02 4.322579739322171197e-03 7.674564436427851796e-04 3.065527381920368222e-01
-2.875947974687499936e+03 5.336508253454942674e-02 4.324186025373868633e-03 7.665958201214399586e-04 3.064673712406526529e-01
-2.874905586874999699e+03 5.336279813633220542e-02 4.325590844769301203e-03 7.657898830559955235e-04 3.063801330098488429e-01
-2.873863199062499916e+03 5.336008084279304092e-02 4.326976926576382200e-03 7.649607325690278674e-04 3.062894857588367437e-01
-2.872820811250000133e+03 5.335726635057375100e-02 4.328435688940907196e-03 7.640709287171604074e-04 3.061947555586074787e-01
-2.871778423437500351e+03 5.335430563399939929e-02 4.329941635769260500e-03 7.631346962847968029e-04 3.060965547466301118e-01
-2.870736035624999658e+03 5.335115401716895162e-02 4.331469342439531710e-03 7.621663550985140635e-04 3.059955204198631096e-01
-2.869693647812499876e+03 5.334813193142919074e-02 4.333081916337233434e-03 7.611463822871196916e-04 3.058920007269392838e-01
-2.868651259999999638e+03 5.334622157541032972e-02 4.335016853707985077e-03 7.599861844090970804e-04 3.057853490516265205e-01
-2.867608872187499855e+03 5.334595797927480648e-02 4.337378201837119307e-03 7.586555971980833094e-04 3.056762526584993478e-01
-2.866566484375000073e+03 5.334698187779018941e-02 4.340012526320663998e-03 7.572317818736019153e-04 3.055675824276307129e-01
-2.865524096562499835e+03 5.334863107724541892e-02 4.342707807954652305e-03 7.558095938580791130e-04 3.054618825343635158e-01
-2.864481708749999143e+03 5.335041125786230132e-02 4.345303899544911662e-03 7.544600345167886074e-04 3.053611134642951752e-01
-2.863439320937499815e+03 5.335205992992402002e-02 4.347702483494088679e-03 7.532283712529675964e-04 3.052667903807236849e-01
-2.862396933124999578e+03 5.335339562325783214e-02 4.349816968472711154e-03 7.521588692986968866e-04 3.051807211559801614e-01
-2.861354545312500250e+03 5.335392552075010619e-02 4.351464177256516089e-03 7.513368308878974567e-04 3.051057205074421685e-01
-2.860312157500000012e+03 5.335306229538036571e-02 4.352486153522667697e-03 7.508234230023756034e-04 3.050427370257421944e-01
-2.859269769687499320e+03 5.335121259127047905e-02 4.353038825249047096e-03 7.505437956284045226e-04 3.049892432258782260e-01
-2.858227381874999537e+03 5.334932036952010764e-02 4.353415908183433207e-03 7.503717206622175125e-04 3.049421193449022849e-01
-2.857184994062499754e+03 5.334781680729674957e-02 4.353757671588738380e-03 7.502467619696630242e-04 3.048997451354434340e-01
-2.856142606249999972e+03 5.334654758213457082e-02 4.354044355363762345e-03 7.501723933898497886e-04 3.048615805749087526e-01
-2.855100218437500189e+03 5.334510996571275449e-02 4.354186701673254563e-03 7.501799172078068992e-04 3.048276087159443870e-01
-2.854057830624999042e+03 5.334327993751842439e-02 4.354151103195251504e-03 7.502766774666642805e-04 3.047972234543577796e-01
-2.853015442812499714e+03 5.334109820157176968e-02 4.353978852131198604e-03 7.504398219097136715e-04 3.047692235080512457e-01
-2.851973054999999931e+03 5.333859236375466939e-02 4.353688927935637706e-03 7.506577962814730024e-04 3.047430706363600250e-01
-2.850930667187499694e+03 5.333604367356746534e-02 4.353397555720141081e-03 7.508728026540886780e-04 3.047166098658801170e-01
-2.849888279375000366e+03 5.333362890552367092e-02 4.353204732442479338e-03 7.510316887926760934e-04 3.046874531030938638e-01
-2.848845891562499219e+03 5.333167317886384345e-02 4.353239543789576803e-03 7.510726539433837997e-04 3.046534018959416446e-01
-2.847803503749999436e+03 5.333033550048593696e-02 4.353559326811022590e-03 7.509698743481020436e-04 3.046136054159242490e-01
-2.846761115937499653e+03 5.332958826804601316e-02 4.354173798934937549e-03 7.507159902757008481e-04 3.045674708997128666e-01
-2.845718728124999870e+03 5.332960022168786729e-02 4.355155505653933966e-03 7.502769832800625397e-04 3.045136973171397310e-01
-2.844676340312500088e+03 5.333013217903268682e-02 4.356423683819951077e-03 7.496895383883562473e-04 3.044533201651253851e-01
-2.843633952499999396e+03 5.333097648249476158e-02 4.357907767633562891e-03 7.489851747745371541e-04 3.043872470192139357e-01
-2.842591564687499158e+03 5.333209498204793952e-02 4.359563325972639833e-03 7.481901152775738677e-04 3.043168972886796664e-01
-2.841549176874999830e+03 5.333352278468638658e-02 4.361364008783156013e-03 7.473238826377267283e-04 3.042436492807008008e-01
-2.840506789062499593e+03 5.333531520111254448e-02 4.363321072793532353e-03 7.463843513300285476e-04 3.041676291464903703e-01
-2.839464401249999810e+03 5.333748331043878382e-02 4.365429822488929058e-03 7.453770836482490015e-04 3.040892238829852601e-01
-2.838422013437499572e+03 5.334020292125107865e-02 4.367735381984640293e-03 7.442858540014352358e-04 3.040082805114908693e-01
-2.837379625624999335e+03 5.334381915433362292e-02 4.370322693562965141e-03 7.430789515838031722e-04 3.039244983132844413e-01
-2.836337237812499097e+03 5.334870831175680950e-02 4.373287669429869184e-03 7.417215612933604051e-04 3.038375060427729868e-01
-2.835294849999999769e+03 5.335468072637441356e-02 4.376552056082397973e-03 7.402539698606101868e-04 3.037487649580007387e-01
-2.834252462187499532e+03 5.336068959590409971e-02 4.379766768052371917e-03 7.388309741776427414e-04 3.036626561648638756e-01
-2.833210074374999749e+03 5.336583573756933929e-02 4.382641116856581323e-03 7.375763805944970941e-04 3.035825015814634376e-01
-2.832167686562500421e+03 5.337019145664984032e-02 4.385174815595434435e-03 7.364920805626387493e-04 3.035088671164533625e-01
-2.831125298749999274e+03 5.337387910153153225e-02 4.387386638926173317e-03 7.355709404232055153e-04 3.034419748861775235e-01
-2.830082910937499946e+03 5.337711432509723020e-02 4.389340260188899327e-03 7.347835647756212644e-04 3.033810967239898293e-01
-2.829040523124999709e+03 5.337982727005291528e-02 4.391041026580316115e-03 7.341216481028302061e-04 3.033254024624073564e-01
-2.827998135312499926e+03 5.338169723036365749e-02 4.392430618953152739e-03 7.336007693862251367e-04 3.032743599271663926e-01
-2.826955747499999688e+03 5.338288442169544790e-02 4.393572432552646581e-03 7.331899623459178826e-04 3.032268912261948945e-01
-2.825913359687500360e+03 5.338373187553283744e-02 4.394559803127983527e-03 7.328518087828023077e-04 3.031823740102314035e-01
-2.824870971874999668e+03 5.338455294587135525e-02 4.395477987618723846e-03 7.325525887726906790e-04 3.031402510748408274e-01
-2.823828584062499885e+03 5.338568689443613097e-02 4.396431608305787810e-03 7.322474872287893215e-04 3.030993770583419455e-01
-2.822786196249999648e+03 5.338730965079348939e-02 4.397482703080672108e-03 7.319098787490729537e-04 3.030588779989366599e-01
-2.821743808437499865e+03 5.338890464630767496e-02 4.398507735501988591e-03 7.315855972482454171e-04 3.030190240709046967e-01
-2.820701420625000083e+03 5.338999216873198395e-02 4.399405063192270322e-03 7.313079477051308936e-04 3.029795733954184223e-01
-2.819659032812499845e+03 5.339055812674577128e-02 4.400184602624657333e-03 7.310713372901518842e-04 3.029401259310665617e-01
-2.818616644999999608e+03 5.339038871263648151e-02 4.400793242890888024e-03 7.308963724470861692e-04 3.029009060060151026e-01
-2.817574257187499825e+03 5.338905920580108710e-02 4.401122579174871624e-03 7.308219166734250885e-04 3.028622759838308087e-01
-2.816531869374999587e+03 5.338655958331588181e-02 4.401174810330312284e-03 7.308428129212293485e-04 3.028239203257361289e-01
-2.815489481562499805e+03 5.338319068702616216e-02 4.401045811506525303e-03 7.309179182393154032e-04 3.027847425566913553e-01
-2.814447093750000022e+03 5.337888117207348349e-02 4.400721213954529240e-03 7.310539328860588297e-04 3.027447312368283794e-01
-2.813404705937499784e+03 5.337336196364704521e-02 4.400115443585210680e-03 7.312874072786049997e-04 3.027048408177569483e-01
-2.812362318125000002e+03 5.336675294400341357e-02 4.399275403017733135e-03 7.315961911571557987e-04 3.026643197536532104e-01
-2.811319930312499764e+03 5.335910468477582380e-02 4.398233312805100922e-03 7.319666408265587199e-04 3.026224806994846084e-01
-2.810277542499999527e+03 5.334989735447875914e-02 4.396834887295167534e-03 7.324658667788422383e-04 3.025808747347738525e-01
-2.809235154687500199e+03 5.333869252061776423e-02 4.394942919868145836e-03 7.331529787028757310e-04 3.025410446183202096e-01
-2.808192766874999506e+03 5.332538424096666674e-02 4.392492821216193583e-03 7.340623958433116405e-04 3.025046152803787525e-01
-2.807150379062499724e+03 5.330980244532466938e-02 4.389410975946602886e-03 7.352299003449679635e-04 3.024730071082760152e-01
-2.806107991249999941e+03 5.329162023983051444e-02 4.385601882109008490e-03 7.366929229606506693e-04 3.024470482731237420e-01
-2.805065603437499703e+03 5.327102660003842777e-02 4.381113690040392729e-03 7.384276413630040973e-04 3.024264006608002320e-01
-2.804023215625000375e+03 5.324887113507506542e-02 4.376194107779283679e-03 7.403306408925623087e-04 3.024088836316602968e-01
-2.802980827812500138e+03 5.322552143395328089e-02 4.370940749539633727e-03 7.423643765530079817e-04 3.023939502438876548e-01
-2.801938439999999900e+03 5.320131099141989228e-02 4.365451161127643573e-03 7.444869226531945555e-04 3.023806958766229736e-01
-2.800896052187499663e+03 5.317684536426942055e-02 4.359904940756377696e-03 7.466215388880729923e-04 3.023673907941183958e-01
-2.799853664374999880e+03 5.315302268227106719e-02 4.354552851918234123e-03 7.486660114804319930e-04 3.023521432822650068e-01
-2.798811276562499643e+03 5.313057790082833381e-02 4.349602949096882838e-03 7.505381410225334159e-04 3.023333853558887174e-01
-2.797768888750000315e+03 5.310984934448374079e-02 4.345138973476387299e-03 7.522089355901881999e-04 3.023108792743118278e-01
-2.796726500937499623e+03 5.309099249168313522e-02 4.341198225933553222e-03 7.536664109998626737e-04 3.022845841270023759e-01
-2.795684113124999385e+03 5.307415379056296123e-02 4.337814598641841560e-03 7.548975992134276079e-04 3.022543988761907108e-01
-2.794641725312499602e+03 5.305977747056323662e-02 4.335109567242326212e-03 7.558518244631610289e-04 3.022193830930515746e-01
-2.793599337499999820e+03 5.304846540162699853e-02 4.333272579645475707e-03 7.564475358636731398e-04 3.021774382602657183e-01
-2.792556949687500037e+03 5.304060463518510404e-02 4.332405405339819111e-03 7.566475885458112021e-04 3.021280499555602517e-01
-2.791514561875000254e+03 5.303605214030379655e-02 4.332446551186524587e-03 7.564838220453601282e-04 3.020723506846190176e-01
-2.790472174062499107e+03 5.303445845865567554e-02 4.333287852773259029e-03 7.560035055253791448e-04 3.020114762144323617e-01
-2.789429786249999779e+03 5.303549305332690145e-02 4.334820112883875504e-03 7.552549298528887138e-04 3.019467640331540137e-01
-2.788387398437499542e+03 5.303903502685514137e-02 4.336997661800134213e-03 7.542585624557852355e-04 3.018788776065429169e-01
-2.787345010624999759e+03 5.304516822449689001e-02 4.339848497974889072e-03 7.530010433166972302e-04 3.018074129246531290e-01
-2.786302622812500431e+03 5.305393358034214690e-02 4.343401926620236476e-03 7.514664032937274111e-04 3.017315638816170376e-01
-2.785260234999999284e+03 5.306525209864536297e-02 4.347656686623903657e-03 7.496507541561325426e-04 3.016506696135625720e-01
-2.784217847187499046e+03 5.307906175059096815e-02 4.352610921498130218e-03 7.475520720840115717e-04 3.015642443701903597e-01
-2.783175459374999718e+03 5.309472366003624433e-02 4.358085772603719106e-03 7.452457709642549590e-04 3.014737179076442675e-01
-2.782133071562499936e+03 5.311128671055718314e-02 4.363810288011108970e-03 7.428450633871513291e-04 3.013813909890002973e-01
-2.781090683750000153e+03 5.312815025882475228e-02 4.369609014329688471e-03 7.404231298643287450e-04 3.012888651643221283e-01
-2.780048295937499461e+03 5.314504323101500172e-02 4.375393863298254055e-03 7.380179801031946669e-04 3.011971898813333715e-01
-2.779005908124999678e+03 5.316169604832091805e-02 4.381081244484842305e-03 7.356648562875274522e-04 3.011072197600122013e-01
-2.777963520312499895e+03 5.317762824367580632e-02 4.386530022710439895e-03 7.334212858037756624e-04 3.010201638770857446e-01
-2.776921132499999658e+03 5.319236808943084149e-02 4.391606269672730482e-03 7.313414130502231920e-04 3.009370923759990823e-01
-2.775878744687500330e+03 5.320543355120955359e-02 4.396170249046542529e-03 7.294821668094513900e-04 3.008592005790143298e-01
-2.774836356874999183e+03 5.321635136982635905e-02 4.400082130895102521e-03 7.279005778380608950e-04 3.007877538232158199e-01
-2.773793969062499855e+03 5.322512043493503320e-02 4.403347117286918189e-03 7.265925237607568504e-04 3.007225490985925842e-01
-2.772751581249999617e+03 5.323185430793193895e-02 4.406009010049162684e-03 7.255377180436619125e-04 3.006628953359115619e-01
-2.771709193437499835e+03 5.323611288960301141e-02 4.407947940865495490e-03 7.247836575846273782e-04 3.006096095362129628e-01
-2.770666805624999597e+03 5.323757215189936498e-02 4.409080976402562219e-03 7.243601501019838584e-04 3.005630401445951727e-01
-2.769624417812499814e+03 5.323658290371811874e-02 4.409516769121242866e-03 7.242192536844002139e-04 3.005220021117258611e-01
-2.768582030000000032e+03 5.323345367039002130e-02 4.409352695290105068e-03 7.243187094925853959e-04 3.004854190119083390e-01
-2.767539642187499794e+03 5.322824536144061397e-02 4.408636640015265243e-03 7.246310691713751112e-04 3.004519469468679427e-01
-2.766497254374999557e+03 5.322121281572293749e-02 4.407455854328475378e-03 7.251165362369291429e-04 3.004204126789338791e-01
-2.765454866562500229e+03 5.321270486282136947e-02 4.405901909638291168e-03 7.257399172338056034e-04 3.003903453117027778e-01
-2.764412478749999536e+03 5.320295853197438279e-02 4.404028560649960421e-03 7.264833717196551551e-04 3.003617784757414144e-01
-2.763370090937499299e+03 5.319203416572041571e-02 4.401838358888290545e-03 7.273486431398845046e-04 3.003351364243721511e-01
-2.762327703124999516e+03 5.318020524786158665e-02 4.399409447281950152e-03 7.283017591154725134e-04 3.003097222453210979e-01
-2.761285315312499733e+03 5.316799208383857223e-02 4.396895625954425069e-03 7.292774511059312188e-04 3.002840922327024153e-01
-2.760242927500000405e+03 5.315593353753617772e-02 4.394448405618505381e-03 7.302141248349578806e-04 3.002570675592337590e-01
-2.759200539687499713e+03 5.314457664341925430e-02 4.392223073421917638e-03 7.310494887474203564e-04 3.002274325836153390e-01
-2.758158151874999930e+03 5.313439711669497301e-02 4.390358119769689413e-03 7.317277965431586307e-04 3.001940176833857721e-01
-2.757115764062500148e+03 5.312567574168661211e-02 4.388936564087463771e-03 7.322160734844125086e-04 3.001561047415363670e-01
-2.756073376249999910e+03 5.311850123388389688e-02 4.387974593951443798e-03 7.325106359339567715e-04 3.001138500208289650e-01
-2.755030988437499673e+03 5.311274409608247871e-02 4.387420217750644287e-03 7.326357038629929905e-04 3.000680890819005242e-01
-2.753988600624999890e+03 5.310827456073242969e-02 4.387240208682694105e-03 7.326046466598476123e-04 3.000190299745986722e-01
-2.752946212812499653e+03 5.310525461353787086e-02 4.387493596424395237e-03 7.323914893152930249e-04 2.999658670669701488e-01
-2.751903824999999415e+03 5.310395842982124082e-02 4.388271130010831973e-03 7.319579049154006272e-04 2.999075027816717753e-01
-2.750861437187499632e+03 5.310445363896097032e-02 4.389587823745394295e-03 7.313016493293036067e-04 2.998440285437179997e-01
-2.749819049374999850e+03 5.310674599325800743e-02 4.391435732990160712e-03 7.304307452436009998e-04 2.997758956276663778e-01
-2.748776661562499157e+03 5.311070819879607635e-02 4.393762211672273300e-03 7.293719379888706370e-04 2.997040681535116380e-01
-2.747734273749999829e+03 5.311594362910706385e-02 4.396428230041427715e-03 7.281876483354445071e-04 2.996304391096099029e-01
-2.746691885937499592e+03 5.312211651160484577e-02 4.399301269395194079e-03 7.269393231251157625e-04 2.995571516529198508e-01
-2.745649498125000264e+03 5.312911952863110659e-02 4.402321376964321575e-03 7.256576990540826270e-04 2.994855691764391481e-01
-2.744607110312499572e+03 5.313656527342707631e-02 4.405372849974979570e-03 7.243920198109413252e-04 2.994168228582119173e-01
-2.743564722499999334e+03 5.314369339914429974e-02 4.408229299402271692e-03 7.232364352132263910e-04 2.993530485216108761e-01
-2.742522334687499551e+03 5.314993984863168597e-02 4.410716749685898719e-03 7.222628727793661309e-04 2.992960234048101520e-01
-2.741479946874999769e+03 5.315493863558972548e-02 4.412722039796965201e-03 7.215162634114077661e-04 2.992468367730243273e-01
-2.740437559062499986e+03 5.315873967561805802e-02 4.414251647190102837e-03 7.209926831449746691e-04 2.992055603456422741e-01
-2.739395171249999748e+03 5.316139815193517831e-02 4.415333811927575972e-03 7.206772022984481467e-04 2.991715682345735816e-01
-2.738352783437499056e+03 5.316281805029039048e-02 4.415961914516365779e-03 7.205672618065723806e-04 2.991442591864356126e-01
-2.737310395624999728e+03 5.316290381473069704e-02 4.416120149362301114e-03 7.206659934763311485e-04 2.991233925976558572e-01
-2.736268007812499945e+03 5.316144781235929151e-02 4.415764423749924013e-03 7.209870611742635448e-04 2.991088511982886722e-01
-2.735225619999999708e+03 5.315838251344334048e-02 4.414889262195906446e-03 7.215284823013156735e-04 2.991002458990441037e-01
-2.734183232187500380e+03 5.315400544898805923e-02 4.413598055846232500e-03 7.222435593895097736e-04 2.990961803046656708e-01
-2.733140844374999688e+03 5.314851408084765583e-02 4.411975638299644314e-03 7.230914460243604907e-04 2.990951011439001994e-01
-2.732098456562499450e+03 5.314190373321252964e-02 4.410050174011436765e-03 7.240539025004743114e-04 2.990958872119134915e-01
-2.731056068749999667e+03 5.313430871451962911e-02 4.407863705452503417e-03 7.251113342810575502e-04 2.990980363409257436e-01
-2.730013680937499885e+03 5.312621720654803203e-02 4.405553546075873309e-03 7.262078743475758758e-04 2.991005047462248490e-01
-2.728971293125000102e+03 5.311800157711053100e-02 4.403237714818000748e-03 7.272937822696646853e-04 2.991020202207990142e-01
-2.727928905312499410e+03 5.310993909408222302e-02 4.401008334011851687e-03 7.283291388313712028e-04 2.991014642069994567e-01
-2.726886517499999627e+03 5.310255485632080219e-02 4.399030846448111209e-03 7.292442182599648834e-04 2.990970844828024777e-01
-2.725844129687499844e+03 5.309660908741815899e-02 4.397548241305147126e-03 7.299368268205089086e-04 2.990862136034163066e-01
-2.724801741874999607e+03 5.309278896887235227e-02 4.396780155835835861e-03 7.303152577713708073e-04 2.990664255007910444e-01
-2.723759354062499824e+03 5.309156269194050676e-02 4.396884979182877351e-03 7.303129185650893314e-04 2.990357666068690357e-01
-2.722716966249999132e+03 5.309299001490196124e-02 4.397893654404871379e-03 7.299170149910050309e-04 2.989936165624955122e-01
-2.721674578437499804e+03 5.309690463373326064e-02 4.399752854300199856e-03 7.291521555980391743e-04 2.989406077940656159e-01
-2.720632190624999566e+03 5.310322918036296247e-02 4.402438109180964454e-03 7.280303189290527168e-04 2.988770186295134912e-01
-2.719589802812500238e+03 5.311137019710534396e-02 4.405767972834801968e-03 7.266284805290546944e-04 2.988046436091400526e-01
-2.718547415000000001e+03 5.312046825578553566e-02 4.409475801577344804e-03 7.250578503674079802e-04 2.987261918882886391e-01
-2.717505027187499309e+03 5.313010987866106233e-02 4.413433748475912785e-03 7.233710607148306207e-04 2.986429399827457698e-01
-2.716462639374999526e+03 5.314013581581198548e-02 4.417579107768200217e-03 7.215968529741365479e-04 2.985558948010129110e-01
-2.715420251562499743e+03 5.315047040877306228e-02 4.421879173667110294e-03 7.197502397443134980e-04 2.984656251695400608e-01
-2.714377863750000415e+03 5.316128472132222726e-02 4.426382600619518937e-03 7.178118342169967532e-04 2.983717516773718437e-01
-2.713335475937500178e+03 5.317258889324932847e-02 4.431076863837578664e-03 7.157906966229274229e-04 2.982748262567069264e-01
-2.712293088124999940e+03 5.318368585073948024e-02 4.435732566498915876e-03 7.137853003654710858e-04 2.981775585632062686e-01
-2.711250700312499703e+03 5.319385222748055503e-02 4.440122778502027939e-03 7.118897206515041294e-04 2.980823501523493513e-01
-2.710208312499999920e+03 5.320282550879299605e-02 4.444171613309945597e-03 7.101331057563772331e-04 2.979898103021859646e-01
-2.709165924687499682e+03 5.321047484676555417e-02 4.447832714213034722e-03 7.085351497382738010e-04 2.979005608407446215e-01
-2.708123536875000354e+03 5.321667332738227313e-02 4.451057679457704960e-03 7.071179452207829912e-04 2.978153800214908831e-01
-2.707081149062499662e+03 5.322114886107558174e-02 4.453764927086921802e-03 7.059138404077847746e-04 2.977349990607027763e-01
-2.706038761249999425e+03 5.322351496043515456e-02 4.455841256919092219e-03 7.049662613025623912e-04 2.976603159349205385e-01
-2.704996373437499642e+03 5.322363217613890890e-02 4.457239843093612278e-03 7.042937122123706095e-04 2.975918724239098312e-01
-2.703953985624999859e+03 5.322169842018955460e-02 4.458009099886469512e-03 7.038774569504879699e-04 2.975294966066364122e-01
-2.702911597812500077e+03 5.321774987930120299e-02 4.458150077809247026e-03 7.037175651190673981e-04 2.974734066683745182e-01
-2.701869209999999384e+03 5.321187092781984318e-02 4.457671583840298012e-03 7.038120694521016792e-04 2.974239462232178832e-01
-2.700826822187499602e+03 5.320450427478093380e-02 4.456685890439081137e-03 7.041182518597164557e-04 2.973806382091281897e-01
-2.699784434374999819e+03 5.319598314787602616e-02 4.455300197393158822e-03 7.045917022810489240e-04 2.973423401333145644e-01
-2.698742046562499581e+03 5.318648031581650615e-02 4.453571608636457124e-03 7.052086437599775371e-04 2.973083984946656710e-01
-2.697699658750000253e+03 5.317611597497277909e-02 4.451522957744911448e-03 7.059620941232174407e-04 2.972789799295441626e-01
-2.696657270937499106e+03 5.316515623716702721e-02 4.449223395122789936e-03 7.068257915480721061e-04 2.972537795695105456e-01
-2.695614883124999778e+03 5.315408997606878294e-02 4.446809695592287247e-03 7.077463131105683801e-04 2.972318545036405357e-01
-2.694572495312499541e+03 5.314350246007699952e-02 4.444461500747856619e-03 7.086505796757300649e-04 2.972114889856923292e-01
-2.693530107499999758e+03 5.313392430762043511e-02 4.442355514307392075e-03 7.094652611661066968e-04 2.971906294329787479e-01
-2.692487719687499521e+03 5.312556814313041526e-02 4.440565389792722022e-03 7.101605426570534521e-04 2.971683906906860684e-01
-2.691445331874999283e+03 5.311873268738400572e-02 4.439190902646747254e-03 7.106957154242236722e-04 2.971436495480095363e-01
-2.690402944062499046e+03 5.311362867974279978e-02 4.438316624200668893e-03 7.110357596606458556e-04 2.971151516199321274e-01
-2.689360556249999718e+03 5.310991170094275099e-02 4.437855543870401070e-03 7.112150655389794761e-04 2.970833151304888564e-01
-2.688318168437499935e+03 5.310753620005061876e-02 4.437804938998946361e-03 7.112328230517032989e-04 2.970478720740578060e-01
-2.687275780624999697e+03 5.310675687571744796e-02 4.438251206185238849e-03 7.110530915337390408e-04 2.970077618542386610e-01
-2.686233392812499460e+03 5.310743704074664256e-02 4.439149009232945878e-03 7.106961884096137843e-04 2.969635184376515080e-01
-2.685191004999999222e+03 5.310923776967727689e-02 4.440385977271184802e-03 7.102095327081227880e-04 2.969164380478656051e-01
-2.684148617187499894e+03 5.311192207830901096e-02 4.441883201478577514e-03 7.096265285319883426e-04 2.968674505746083381e-01
-2.683106229374999657e+03 5.311527712340899376e-02 4.443560006083954565e-03 7.089825983561738902e-04 2.968177368006347239e-01
-2.682063841562499874e+03 5.311921871829938802e-02 4.445376893901095521e-03 7.082946795263205669e-04 2.967679824268187883e-01
-2.681021453749999637e+03 5.312375164008232425e-02 4.447335694177386757e-03 7.075606609181925516e-04 2.967180972102884673e-01
-2.679979065937499854e+03 5.312861041444282006e-02 4.449363568780815431e-03 7.068082073477398482e-04 2.966685313574289884e-01
-2.678936678124999617e+03 5.313368974859769556e-02 4.451441451608900007e-03 7.060427568892112867e-04 2.966191423785644043e-01
-2.677894290312499834e+03 5.313886381875741055e-02 4.453539125722644383e-03 7.052744371525412545e-04 2.965699637157115376e-01
-2.676851902499999596e+03 5.314385556804791799e-02 4.455577112929601062e-03 7.045322844620890935e-04 2.965214927284925417e-01
-2.675809514687499814e+03 5.314856998548656009e-02 4.457548203297089645e-03 7.038139664622373526e-04 2.964731397461546347e-01
-2.674767126874999576e+03 5.315281640656332324e-02 4.459409642877425022e-03 7.031334574012332002e-04 2.964248637245896489e-01
-2.673724739062499793e+03 5.315650081720758868e-02 4.461136032341992026e-03 7.024999900796538794e-04 2.963767970390946971e-01
-2.672682351249999556e+03 5.315951429343309526e-02 4.462697520673019301e-03 7.019241698935925044e-04 2.963290807499264212e-01
-2.671639963437499773e+03 5.316186709716057973e-02 4.464094194762733767e-03 7.014055228121844924e-04 2.962817418245188295e-01
-2.670597575624999536e+03 5.316365548803259761e-02 4.465344347810950611e-03 7.009390714739602464e-04 2.962349044451812463e-01
-2.669555187812499753e+03 5.316455844116190627e-02 4.466340416699176100e-03 7.005698260546009771e-04 2.961898121298403019e-01
-2.668512799999999515e+03 5.316408373402276011e-02 4.466917090630650490e-03 7.003660537704342950e-04 2.961484077122633063e-01
-2.667470412187499733e+03 5.316213835291069834e-02 4.467033115284999890e-03 7.003439212615125784e-04 2.961113714544438835e-01
-2.666428024375000405e+03 5.315935791340798550e-02 4.466879007517279322e-03 7.004257250314624558e-04 2.960769650740844305e-01
-2.665385636562500167e+03 5.315620079881484134e-02 4.466592721193351698e-03 7.005584172934964122e-04 2.960440321489868909e-01
-2.664343248749999930e+03 5.315257885104041069e-02 4.466142671593412161e-03 7.007571767166178873e-04 2.960130912817923177e-01
-2.663300860937499692e+03 5.314867634996631868e-02 4.465572781275493203e-03 7.010059785924724514e-04 2.959840856760222461e-01
-2.662258473125000364e+03 5.314509163788957297e-02 4.465065493651357471e-03 7.012313803617018469e-04 2.959553219031005877e-01
-2.661216085312499672e+03 5.314240384652915705e-02 4.464811862001146631e-03 7.013549352239573662e-04 2.959246241336002670e-01
-2.660173697500000344e+03 5.314070488709430468e-02 4.464860055263444177e-03 7.013561110066219564e-04 2.958910504599666647e-01
-2.659131309687499652e+03 5.313971158250133803e-02 4.465124669877217935e-03 7.012713023656345392e-04 2.958554668265314103e-01
-2.658088921874999869e+03 5.313930545362401808e-02 4.465563033248039389e-03 7.011188464102563684e-04 2.958184585859804927e-01
-2.657046534062499632e+03 5.313944126161319198e-02 4.466163534871379383e-03 7.009028111435280971e-04 2.957800645948807650e-01
-2.656004146249999849e+03 5.314008429279921952e-02 4.466926127954013240e-03 7.006218149174428924e-04 2.957400421674281077e-01
-2.654961758437500066e+03 5.314129214887523128e-02 4.467887295944757663e-03 7.002588580484983994e-04 2.956976045182393986e-01
-2.653919370624999374e+03 5.314299023723390719e-02 4.469039822354897024e-03 6.998151434892630135e-04 2.956524428801941551e-01
-2.652876982812499591e+03 5.314495911410525852e-02 4.470317000347445724e-03 6.993175242854841401e-04 2.956051894979258021e-01
-2.651834594999999808e+03 5.314738815544755440e-02 4.471765070073408822e-03 6.987486678705489163e-04 2.955556971587400827e-01
-2.650792207187500026e+03 5.315054549560586233e-02 4.473457101156900692e-03 6.980814748906818187e-04 2.955035321446771168e-01
-2.649749819375000243e+03 5.315441795310538176e-02 4.475387138913906361e-03 6.973192991703589059e-04 2.954488082568327845e-01
-2.648707431562499096e+03 5.315898142299892853e-02 4.477536763176370033e-03 6.964711131389903030e-04 2.953919390013808322e-01
-2.647665043749999768e+03 5.316405959588771379e-02 4.479837500806270988e-03 6.955665631867597072e-04 2.953339093997493503e-01
-2.646622655937499530e+03 5.316942649293265183e-02 4.482213562449077413e-03 6.946373739324535881e-04 2.952756159000342606e-01
-2.645580268124999748e+03 5.317490223970164354e-02 4.484610294049305723e-03 6.937065296791695458e-04 2.952176087680048466e-01
-2.644537880312499965e+03 5.317999878633689059e-02 4.486880487085970898e-03 6.928321832426908742e-04 2.951611984634152086e-01
-2.643495492499999727e+03 5.318429329754065238e-02 4.488896035717816757e-03 6.920627294575660898e-04 2.951074838089038366e-01
-2.642453104687499490e+03 5.318779752327561228e-02 4.490671282298335648e-03 6.913879330225411847e-04 2.950559721246784894e-01
-2.641410716874999707e+03 5.319068740310952531e-02 4.492277457002597472e-03 6.907750846689189291e-04 2.950054985342862035e-01
-2.640368329062499924e+03 5.319322694467362722e-02 4.493805229214881472e-03 6.901864501643727601e-04 2.949549380707430779e-01
-2.639325941250000142e+03 5.319553369760208344e-02 4.495283636775040774e-03 6.896124511528803911e-04 2.949042191403569158e-01
-2.638283553437499450e+03 5.319766413732654464e-02 4.496734294644122096e-03 6.890428104960118379e-04 2.948529712757645971e-01
-2.637241165624999212e+03 5.319985572608995628e-02 4.498239981962056169e-03 6.884430609744632799e-04 2.948001212267891691e-01
-2.636198777812499884e+03 5.320198130488974775e-02 4.499745752910098290e-03 6.878392479691014007e-04 2.947466460004785072e-01
-2.635156389999999647e+03 5.320392657038176820e-02 4.501189077970553683e-03 6.872586916081353976e-04 2.946937524402653552e-01
-2.634114002187500319e+03 5.320594028947939202e-02 4.502628524189595215e-03 6.866803166520842787e-04 2.946412755942797723e-01
-2.633071614374999626e+03 5.320760016985608826e-02 4.503921108070119833e-03 6.861640912227825410e-04 2.945909328492654078e-01
-2.632029226562499844e+03 5.320864186165188275e-02 4.504971579606185939e-03 6.857491858918522958e-04 2.945440100683772711e-01
-2.630986838749999606e+03 5.320931754751392212e-02 4.505850270609007037e-03 6.854088162497859503e-04 2.945000808228332434e-01
-2.629944450937499823e+03 5.320979694619017847e-02 4.506608855761215851e-03 6.851220833087943562e-04 2.944586871935178096e-01
-2.628902063124999586e+03 5.321061520667466627e-02 4.507413235125132082e-03 6.848221694645604098e-04 2.944182352331818353e-01
-2.627859675312499803e+03 5.321254103520284273e-02 4.508513018084203856e-03 6.844087214818272546e-04 2.943760551536866998e-01
-2.626817287499999566e+03 5.321599310729373949e-02 4.510054764722402909e-03 6.838232643527767177e-04 2.943303485664751640e-01
-2.625774899687500238e+03 5.322082460393208481e-02 4.512004946761076669e-03 6.830810820015249156e-04 2.942812608739698299e-01
-2.624732511874999545e+03 5.322691956744727421e-02 4.514327024774610585e-03 6.821991990217419902e-04 2.942292482939399823e-01
-2.623690124062499763e+03 5.323425349055051908e-02 4.517014319371040650e-03 6.811810442092069290e-04 2.941743396551023126e-01
-2.622647736249999525e+03 5.324261242687525902e-02 4.520006639922850844e-03 6.800515770089775834e-04 2.941170077420796058e-01
-2.621605348437499742e+03 5.325168686768581155e-02 4.523202768207579619e-03 6.788540782258378108e-04 2.940584427624696739e-01
-2.620562960624999960e+03 5.326099641332544127e-02 4.526454081787288815e-03 6.776484802353448592e-04 2.940001150687085452e-01
-2.619520572812500177e+03 5.327016226989948755e-02 4.529645854431359545e-03 6.764794538703480017e-04 2.939430748468686017e-01
-2.618478184999999939e+03 5.327906519043911632e-02 4.532746867831854813e-03 6.753577981396702594e-04 2.938874644586194629e-01
-2.617435797187499247e+03 5.328752228214345132e-02 4.535703696515206926e-03 6.743050048703197940e-04 2.938337721762184218e-01
-2.616393409374999919e+03 5.329536072392371954e-02 4.538471462602538392e-03 6.733373375907361624e-04 2.937822341107959589e-01
-2.615351021562499682e+03 5.330252036191718973e-02 4.541039246743307396e-03 6.724571411875628372e-04 2.937327219699519265e-01
-2.614308633750000354e+03 5.330879001404208867e-02 4.543338076715250536e-03 6.716919554080632952e-04 2.936859749826996047e-01
-2.613266245937500116e+03 5.331400128377633552e-02 4.545312680067434795e-03 6.710630372709102710e-04 2.936425565116168035e-01
-2.612223858124999879e+03 5.331798349216300414e-02 4.546897604457539842e-03 6.705974135986287514e-04 2.936033734123410510e-01
-2.611181470312499641e+03 5.332040370543187496e-02 4.547979463227991292e-03 6.703413246112961471e-04 2.935698038102398932e-01
-2.610139082499999859e+03 5.332092462009364875e-02 4.548444913089995552e-03 6.703381223434476876e-04 2.935430936319312623e-01
-2.609096694687499621e+03 5.331964118469777192e-02 4.548306225840089909e-03 6.705813812995488560e-04 2.935234448860730150e-01
-2.608054306875000293e+03 5.331693392143779797e-02 4.547677430226138538e-03 6.710251162462892941e-04 2.935098456113784393e-01
-2.607011919062499601e+03 5.331295449719363616e-02 4.546611592094055090e-03 6.716467255677097820e-04 2.935016358462563812e-01
-2.605969531249999363e+03 5.330778161140582727e-02 4.545136872536078079e-03 6.724318289362770686e-04 2.934983770926667956e-01
-2.604927143437499581e+03 5.330161230385294102e-02 4.543322456952146073e-03 6.733481819796738885e-04 2.934990733855960543e-01
-2.603884755624999798e+03 5.329487535242555946e-02 4.541311540732129344e-03 6.743352110676930277e-04 2.935020142368626739e-01
-2.602842367812499560e+03 5.328818810399436889e-02 4.539304607025766540e-03 6.753118140782112542e-04 2.935049962542095603e-01
-2.601799979999999778e+03 5.328187099044884301e-02 4.537416424888364788e-03 6.762314772955332941e-04 2.935064954135307436e-01
-2.600757592187499540e+03 5.327593185032843820e-02 4.535649208218329835e-03 6.770944487911514237e-04 2.935064754650101859e-01
-2.599715204374999757e+03 5.327035724191223759e-02 4.533997403177400867e-03 6.779022413032956794e-04 2.935049676712212507e-01
-2.598672816562499975e+03 5.326523113094872031e-02 4.532504732449234644e-03 6.786342617171377701e-04 2.935010529728517836e-01
-2.597630428749999737e+03 5.326048647318555596e-02 4.531141971568394995e-03 6.793042995500060428e-04 2.934952510073126630e-01
-2.596588040937499954e+03 5.325618683563804884e-02 4.529917364051110930e-03 6.799097484499435403e-04 2.934877787466812493e-01
-2.595545653124999717e+03 5.325281387313365866e-02 4.528993984197102543e-03 6.803842972498086667e-04 2.934767314072558864e-01
-2.594503265312499934e+03 5.325055235878442539e-02 4.528441142212668961e-03 6.807026741737722984e-04 2.934612603016052423e-01
-2.593460877499999697e+03 5.324937463119754077e-02 4.528254956058098794e-03 6.808677746326540674e-04 2.934413780461970211e-01
-2.592418489687499914e+03 5.324957417371151830e-02 4.528534119492874654e-03 6.808411214937030737e-04 2.934159857579687336e-01
-2.591376101874999677e+03 5.325121380555904865e-02 4.529305789309262011e-03 6.806153567592619722e-04 2.933847240419883984e-01
-2.590333714062499439e+03 5.325396992104269173e-02 4.530469647910801909e-03 6.802323916538877222e-04 2.933485883234910330e-01
-2.589291326249999656e+03 5.325764034760411408e-02 4.531965094058644332e-03 6.797167096691811902e-04 2.933080955551882751e-01
-2.588248938437499874e+03 5.326184685619815562e-02 4.533679892743664244e-03 6.791140439611556556e-04 2.932642358809687266e-01
-2.587206550624999636e+03 5.326606906969048177e-02 4.535456682946901498e-03 6.784869680462828458e-04 2.932184516255112450e-01
-2.586164162812499853e+03 5.326992051735817552e-02 4.537167758281266706e-03 6.778877338664610454e-04 2.931722055116288139e-01
-2.585121774999999161e+03 5.327295849793105276e-02 4.538653243580303628e-03 6.773821167906249417e-04 2.931275888521084338e-01
-2.584079387187499833e+03 5.327479433574740242e-02 4.539779316707488223e-03 6.770220699979132787e-04 2.930861803574726920e-01
-2.583036999374999596e+03 5.327542409778884130e-02 4.540530262957268894e-03 6.768131758913365024e-04 2.930484977390232504e-01
-2.581994611562499358e+03 5.327510814080051171e-02 4.540973308954318090e-03 6.767280328700880834e-04 2.930141826431444940e-01
-2.580952223749999575e+03 5.327412729539540009e-02 4.541191800979600332e-03 6.767321384014101087e-04 2.929824614634021773e-01
-2.579909835937499793e+03 5.327276050628478726e-02 4.541267466859844060e-03 6.767934134736821282e-04 2.929526622508619171e-01
-2.578867448124999555e+03 5.327117984663683886e-02 4.541253579932008969e-03 6.768913353756174627e-04 2.929243072726502861e-01
-2.577825060312499772e+03 5.326959742363408801e-02 4.541208035906565618e-03 6.770045511448302255e-04 2.928970559436674392e-01
-2.576782672499999535e+03 5.326824317047090807e-02 4.541193797304055903e-03 6.771106797685147796e-04 2.928705281843874131e-01
-2.575740284687499752e+03 5.326702205496398890e-02 4.541178752570238647e-03 6.772248227775294095e-04 2.928451639761712189e-01
-2.574697896874999969e+03 5.326581533638446997e-02 4.541133225619407854e-03 6.773575469008924791e-04 2.928210711875475769e-01
-2.573655509062499732e+03 5.326450617167732132e-02 4.541030303465982097e-03 6.775172298163660090e-04 2.927982044821247354e-01
-2.572613121249999949e+03 5.326294066357005474e-02 4.540815907892537320e-03 6.777254072601644015e-04 2.927772251549010663e-01
-2.571570733437499712e+03 5.326116799674616292e-02 4.540503065502262889e-03 6.779757300917358060e-04 2.927580277545609455e-01
-2.570528345625000384e+03 5.325924657966985692e-02 4.540116646897855018e-03 6.782554005472066260e-04 2.927401173674045731e-01
-2.569485957812500146e+03 5.325725459539108059e-02 4.539694983887457118e-03 6.785460855249098857e-04 2.927227314650500678e-01
-2.568443569999999909e+03 5.325505374735498010e-02 4.539213983371532916e-03 6.788537315290378528e-04 2.927055989953177284e-01
-2.567401182187499671e+03 5.325260200538522309e-02 4.538668492264279729e-03 6.791763654736650887e-04 2.926884952545488194e-01
-2.566358794374999889e+03 5.325031488172451977e-02 4.538191493653332201e-03 6.794592428369927977e-04 2.926699903335107655e-01
-2.565316406562499651e+03 5.324843952205417924e-02 4.537871998326178415e-03 6.796663565357504615e-04 2.926489170643455928e-01
-2.564274018749999868e+03 5.324698057569725307e-02 4.537727439197129266e-03 6.797888192993167215e-04 2.926246978922357744e-01
-2.563231630937499631e+03 5.324610240842885672e-02 4.537822037775565177e-03 6.797999520030962835e-04 2.925963924743401612e-01
-2.562189243125000303e+03 5.324586810467898251e-02 4.538177487701429598e-03 6.796945476149615162e-04 2.925638251289111036e-01
-2.561146855312499611e+03 5.324599668176442646e-02 4.538692424198602013e-03 6.795171274139055230e-04 2.925283671219226500e-01
-2.560104467499999828e+03 5.324644088486985699e-02 4.539339988943069670e-03 6.792796224538920043e-04 2.924905666910887492e-01
-2.559062079687500045e+03 5.324733771031464613e-02 4.540148266579399107e-03 6.789765129327575465e-04 2.924506279774418127e-01
-2.558019691874999808e+03 5.324852289837032210e-02 4.541033541494352704e-03 6.786487974038151903e-04 2.924102791327494177e-01
-2.556977304062499570e+03 5.325006125700436355e-02 4.542000040513999304e-03 6.782976946789158598e-04 2.923698936060942777e-01
-2.555934916249999787e+03 5.325187414844793216e-02 4.543023785638066955e-03 6.779357735490759837e-04 2.923297645117374222e-01
-2.554892528437499550e+03 5.325360906076098688e-02 4.543982814135371327e-03 6.776154328482261301e-04 2.922914589388419526e-01
-2.553850140625000222e+03 5.325483072497669279e-02 4.544727205366083655e-03 6.773990880143625866e-04 2.922568427170572081e-01
-2.552807752812499530e+03 5.325510797225214282e-02 4.545120009747992927e-03 6.773379967925924469e-04 2.922272482110659375e-01
-2.551765364999999747e+03 5.325453241215797467e-02 4.545189284076859952e-03 6.774170377086858198e-04 2.922023397759913044e-01
-2.550722977187499964e+03 5.325330929803757940e-02 4.544999689019838668e-03 6.776081184422439764e-04 2.921814153942575709e-01
-2.549680589374999727e+03 5.325155798429809934e-02 4.544599408877860250e-03 6.778898859995870522e-04 2.921637119121757720e-01
-2.548638201562499944e+03 5.324915601419340228e-02 4.543954744818896885e-03 6.782757194055078149e-04 2.921495155201218052e-01
-2.547595813749999706e+03 5.324616102060617667e-02 4.543080098279498810e-03 6.787585576053164213e-04 2.921387882015462067e-01
-2.546553425937499924e+03 5.324279409013424336e-02 4.542043273643150622e-03 6.793107484084174056e-04 2.921308857364369183e-01
-2.545511038124999232e+03 5.323911016373392840e-02 4.540860699060714559e-03 6.799245546196636082e-04 2.921256505492810795e-01
-2.544468650312499904e+03 5.323542739865907980e-02 4.539637145194891713e-03 6.805558927063161010e-04 2.921219146444400394e-01
-2.543426262499999666e+03 5.323216680992745586e-02 4.538514846321785659e-03 6.811463336284469044e-04 2.921179891244929383e-01
-2.542383874687499429e+03 5.322961850645827747e-02 4.537602211691587825e-03 6.816521776623692304e-04 2.921123772631534221e-01
-2.541341486874999646e+03 5.322762764884960557e-02 4.536866979447211345e-03 6.820873099089827573e-04 2.921050537695081273e-01
-2.540299099062499863e+03 5.322585526467904504e-02 4.536214174430353192e-03 6.824879247810328523e-04 2.920966908839811582e-01
-2.539256711249999626e+03 5.322429629862512890e-02 4.535663655214347730e-03 6.828420258012661993e-04 2.920865617164050132e-01
-2.538214323437499843e+03 5.322292291405605891e-02 4.535220875271096450e-03 6.831459197970987489e-04 2.920742375479642439e-01
-2.537171935624999605e+03 5.322150554319337451e-02 4.534816679215042390e-03 6.834256172474673140e-04 2.920602679878869234e-01
-2.536129547812499823e+03 5.322004008772036887e-02 4.534453201988816219e-03 6.836781596832328459e-04 2.920445135942816295e-01
-2.535087159999999585e+03 5.321856340235240485e-02 4.534140093444150726e-03 6.839000786074121187e-04 2.920269093734360055e-01
-2.534044772187499348e+03 5.321698666612977024e-02 4.533831377711801391e-03 6.841112903554044840e-04 2.920083327730979561e-01
-2.533002384374999565e+03 5.321562135530068932e-02 4.533601069658267819e-03 6.842837195840431163e-04 2.919886137590039787e-01
-2.531959996562499782e+03 5.321489517998172908e-02 4.533570860207795407e-03 6.843714609828054464e-04 2.919668737507916667e-01
-2.530917608749999545e+03 5.321495437791260580e-02 4.533792753710016304e-03 6.843540302752071196e-04 2.919424573626010488e-01
-2.529875220937499762e+03 5.321588953573656161e-02 4.534307264132813285e-03 6.842141258514644955e-04 2.919146472418861493e-01
-2.528832833124999979e+03 5.321772141287019892e-02 4.535123718531695360e-03 6.839493507438021598e-04 2.918832993590549929e-01
-2.527790445312499742e+03 5.322051149813071536e-02 4.536260071805999806e-03 6.835529074025060298e-04 2.918482311222967418e-01
-2.526748057499999959e+03 5.322440524866068473e-02 4.537769014598840023e-03 6.830039086921383057e-04 2.918087014399671775e-01
-2.525705669687499721e+03 5.322906321503021593e-02 4.539541294467941586e-03 6.823499666173366918e-04 2.917659274676414616e-01
-2.524663281874999939e+03 5.323419017249034213e-02 4.541470119057766826e-03 6.816352309843950108e-04 2.917213109151058359e-01
-2.523620894062499701e+03 5.323993952707208044e-02 4.543591137404366133e-03 6.808478657043809520e-04 2.916748231309500006e-01
-2.522578506250000373e+03 5.324622923243756828e-02 4.545862803348224221e-03 6.800102185887771681e-04 2.916273697467886561e-01
-2.521536118437499681e+03 5.325272788730887885e-02 4.548177916042137579e-03 6.791664846006263733e-04 2.915801378568529945e-01
-2.520493730624999898e+03 5.325919059180338200e-02 4.550467253197961609e-03 6.783428079239085112e-04 2.915336593330319914e-01
-2.519451342812499661e+03 5.326541835333217789e-02 4.552671030642990203e-03 6.775629279429860570e-04 2.914885153990195987e-01
-2.518408954999999878e+03 5.327116708351977564e-02 4.554716727038742030e-03 6.768527581892223735e-04 2.914452933629899101e-01
-2.517366567187499641e+03 5.327657723182317728e-02 4.556663654297528343e-03 6.761827354732401424e-04 2.914029505058360892e-01
-2.516324179374999858e+03 5.328200774437498455e-02 4.558631939571858305e-03 6.755035541389350830e-04 2.913601074286596426e-01
-2.515281791562499620e+03 5.328764831941978225e-02 4.560687801262182373e-03 6.747892614632861009e-04 2.913159711352024672e-01
-2.514239403749999838e+03 5.329336395254274245e-02 4.562800933253759531e-03 6.740516934429292189e-04 2.912705885802210903e-01
-2.513197015937499600e+03 5.329914201519242445e-02 4.564965720046674016e-03 6.732932505992058215e-04 2.912240857623029644e-01
-2.512154628124999817e+03 5.330517362958272359e-02 4.567240677043679989e-03 6.724928072183727771e-04 2.911759823351105503e-01
-2.511112240312499580e+03 5.331120251932226078e-02 4.569538808019323918e-03 6.716880061069727126e-04 2.911273561435228086e-01
-2.510069852499999797e+03 5.331702133257341242e-02 4.571781864223615002e-03 6.709112094301065586e-04 2.910793293324842601e-01
-2.509027464687499560e+03 5.332267240487167936e-02 4.573975450175593940e-03 6.701603668338696439e-04 2.910320458217500739e-01
-2.507985076874999777e+03 5.332832333497423277e-02 4.576176025710198235e-03 6.694103999972726661e-04 2.909847726844931870e-01
-2.506942689062499539e+03 5.333413463223557471e-02 4.578436363822127771e-03 6.686397507679896126e-04 2.909368559579015856e-01
-2.505900301249999757e+03 5.334004354441142237e-02 4.580735359176876451e-03 6.678566257846672329e-04 2.908884784430063042e-01
-2.504857913437499974e+03 5.334603756672358366e-02 4.583074756001394648e-03 6.670599331560646923e-04 2.908394681466249798e-01
-2.503815525624999736e+03 5.335198273073174513e-02 4.585414338807173619e-03 6.662663818711616389e-04 2.907901681393491033e-01
-2.502773137812499954e+03 5.335766986855748628e-02 4.587686669952510676e-03 6.655034179226563488e-04 2.907412787573164792e-01
-2.501730749999999716e+03 5.336279043538263989e-02 4.589788957919105176e-03 6.648127570455199991e-04 2.906939646439634650e-01
-2.500688362187499933e+03 5.336717792131578930e-02 4.591654653394706097e-03 6.642200577318348089e-04 2.906491548142265402e-01
-2.499645974374999696e+03 5.337090700322019016e-02 4.593290220088082181e-03 6.637233102973539613e-04 2.906071476321612224e-01
-2.498603586562499913e+03 5.337405621694049640e-02 4.594696724321749824e-03 6.633246196302457339e-04 2.905685022054727007e-01
-2.497561198749999676e+03 5.337689216570538908e-02 4.595931023950658445e-03 6.630047582872551680e-04 2.905333272143837409e-01
-2.496518810937499893e+03 5.337965311407342345e-02 4.597063407256960985e-03 6.627374877922830683e-04 2.905010689209960861e-01
-2.495476423124999656e+03 5.338242487121515334e-02 4.598125558967468447e-03 6.625101090275434474e-04 2.904712727797102989e-01
-2.494434035312499873e+03 5.338516833158001018e-02 4.599108611205218571e-03 6.623264000060933264e-04 2.904439279817051522e-01
-2.493391647499999635e+03 5.338760378913563059e-02 4.599942415468786204e-03 6.622121442566921172e-04 2.904192870355239986e-01
-2.492349259687499853e+03 5.338932251863862111e-02 4.600510344681744447e-03 6.622099148695480405e-04 2.903981470777389773e-01
-2.491306871874999615e+03 5.339013207332779509e-02 4.600766132433016867e-03 6.623322305542293136e-04 2.903805373449508398e-01
-2.490264484062499378e+03 5.339000569988679862e-02 4.600717663470239513e-03 6.625723984823287836e-04 2.903659579772220889e-01
-2.489222096249999595e+03 5.338867652761888211e-02 4.600274321924875329e-03 6.629648924267806309e-04 2.903554363258665227e-01
-2.488179708437499812e+03 5.338630531181651206e-02 4.599483422425131897e-03 6.634857895723315696e-04 2.903484978052004450e-01
-2.487137320624999575e+03 5.338338750296521551e-02 4.598510447529491861e-03 6.640687747067639890e-04 2.903433318040635203e-01
-2.486094932812499792e+03 5.338004476147081845e-02 4.597406140254837320e-03 6.646922833570343813e-04 2.903391761801885074e-01
-2.485052544999999100e+03 5.337672482583349226e-02 4.596318122353550313e-03 6.652956544178111661e-04 2.903343928033039756e-01
-2.484010157187499772e+03 5.337392786596456551e-02 4.595402623142018188e-03 6.658219033962950884e-04 2.903275856501171814e-01
-2.482967769374999534e+03 5.337166828496560378e-02 4.594669241574690817e-03 6.662708313970266928e-04 2.903186478307164808e-01
-2.481925381562499297e+03 5.336986319133446566e-02 4.594103148070701956e-03 6.666473686098834230e-04 2.903074567189768418e-01
-2.480882993749999969e+03 5.336857181290590585e-02 4.593723551058233844e-03 6.669437298409142947e-04 2.902937809764720711e-01
-2.479840605937499731e+03 5.336798264404876008e-02 4.593581189448944606e-03 6.671427736940922087e-04 2.902773620241170249e-01
-2.478798218124999948e+03 5.336813287873749118e-02 4.593695067018421264e-03 6.672401403953934869e-04 2.902579346763278223e-01
-2.477755830312499711e+03 5.336876033077896792e-02 4.593992586243893575e-03 6.672669484073117958e-04 2.902360770575216908e-01
-2.476713442499999928e+03 5.336958668184117738e-02 4.594382864354097130e-03 6.672619870336655686e-04 2.902128453946941078e-01
-2.475671054687499691e+03 5.337013714721319108e-02 4.594723890509100697e-03 6.672811650202314579e-04 2.901895132551355894e-01
-2.474628666874999908e+03 5.337012481202910164e-02 4.594927101024592724e-03 6.673552224969588010e-04 2.901668373805434964e-01
-2.473586279062499671e+03 5.336969055420396485e-02 4.595028874855039240e-03 6.674667365661277746e-04 2.901445098378233056e-01
-2.472543891249999888e+03 5.336893740755899174e-02 4.595067408115828880e-03 6.675990473952081493e-04 2.901219462307946251e-01
-2.471501503437499650e+03 5.336779341928451353e-02 4.595016454437998894e-03 6.677632692576888820e-04 2.900994891496248007e-01
-2.470459115625000322e+03 5.336639464895527596e-02 4.594901589879497004e-03 6.679503582018986437e-04 2.900772713397452018e-01
-2.469416727812499630e+03 5.336487243658565721e-02 4.594764844392724458e-03 6.681461413971407368e-04 2.900548819314427429e-01
-2.468374339999999847e+03 5.336279862979123600e-02 4.594464003626146618e-03 6.684118630326910419e-04 2.900339661982616613e-01
-2.467331952187500065e+03 5.335954811591774039e-02 4.593780742397590017e-03 6.688343296985378803e-04 2.900171475760026651e-01
-2.466289564374999827e+03 5.335480435400495602e-02 4.592609655938549237e-03 6.694496083980382411e-04 2.900054899793635954e-01
-2.465247176562499590e+03 5.334867856482952697e-02 4.590978297248154809e-03 6.702424999127438348e-04 2.899988175421583381e-01
-2.464204788749999807e+03 5.334149183339140232e-02 4.588984805213249321e-03 6.711718039486944294e-04 2.899961500532987069e-01
-2.463162400937499569e+03 5.333326234405902366e-02 4.586649562001263170e-03 6.722264437885309323e-04 2.899968582779035575e-01
-2.462120013125000241e+03 5.332383033680392070e-02 4.583931841566240596e-03 6.734168508527757458e-04 2.900009904955987428e-01
-2.461077625312499549e+03 5.331346528508083132e-02 4.580921294377105109e-03 6.747031876592927491e-04 2.900074580295202153e-01
-2.460035237499999766e+03 5.330226712329187017e-02 4.577669914940563772e-03 6.760617616585355488e-04 2.900152675006606451e-01
-2.458992849687499984e+03 5.329044879657225675e-02 4.574252756920920045e-03 6.774587239635410573e-04 2.900234219088489995e-01
-2.457950461874999746e+03 5.327846167176403247e-02 4.570798800414738877e-03 6.788429702166128097e-04 2.900309123758065266e-01
-2.456908074062499963e+03 5.326679613001116670e-02 4.567461404092074996e-03 6.801548219088005475e-04 2.900362845670108602e-01
-2.455865686249999726e+03 5.325569830373359098e-02 4.564310590114535604e-03 6.813711685905406764e-04 2.900391046422367558e-01
-2.454823298437499943e+03 5.324524628153415318e-02 4.561349592599281411e-03 6.824932244763838238e-04 2.900398899916851736e-01
-2.453780910624999251e+03 5.323616167735307353e-02 4.558798176336249612e-03 6.834334143427344939e-04 2.900366644898352830e-01
-2.452738522812499923e+03 5.322920834761617898e-02 4.556887189698015893e-03 6.841071598362518606e-04 2.900275029650747904e-01
-2.451696134999999686e+03 5.322475054828393337e-02 4.555719202195330532e-03 6.844839977173233087e-04 2.900118849531570508e-01
-2.450653747187499903e+03 5.322273565299103643e-02 4.555269436307188974e-03 6.845821831623485551e-04 2.899904170269738124e-01
-2.449611359374999665e+03 5.322300312799706917e-02 4.555475619988580242e-03 6.844305986223739790e-04 2.899640739278573354e-01
-2.448568971562499883e+03 5.322572784497182213e-02 4.556390517047118234e-03 6.840110468282633747e-04 2.899324829748144428e-01
-2.447526583749999645e+03 5.323094763909641536e-02 4.558020897896401628e-03 6.833266204608422602e-04 2.898958191188543698e-01
-2.446484195937499862e+03 5.323842670953551209e-02 4.560289128413897927e-03 6.824113450304952321e-04 2.898549852700606499e-01
-2.445441808124999625e+03 5.324802383697252450e-02 4.563164508749702718e-03 6.812763221395706347e-04 2.898099788021585299e-01
-2.444399420312499842e+03 5.325958590388595038e-02 4.566636148423430450e-03 6.799214013707442555e-04 2.897599998933357290e-01
-2.443357032499999605e+03 5.327295988769023549e-02 4.570691865670321874e-03 6.783478036878446164e-04 2.897043095118841949e-01
-2.442314644687499367e+03 5.328800005493537079e-02 4.575301828200848547e-03 6.765679977127495373e-04 2.896428600721511204e-01
-2.441272256874999584e+03 5.330434066021387529e-02 4.580363409969967319e-03 6.746232363778998471e-04 2.895763986104435417e-01
-2.440229869062499802e+03 5.332162352184183218e-02 4.585779740194050047e-03 6.725497321513637747e-04 2.895054953914257267e-01
-2.439187481249999564e+03 5.333954812447048305e-02 4.591469958387711138e-03 6.703780051612060007e-04 2.894306031845236826e-01
-2.438145093437499781e+03 5.335763244371116709e-02 4.597283998949910390e-03 6.681661669073889372e-04 2.893531139079825731e-01
-2.437102705624999544e+03 5.337569374054575155e-02 4.603156065503326462e-03 6.659370112789527243e-04 2.892737588298908702e-01
-2.436060317812499761e+03 5.339392761422360328e-02 4.609151137393668191e-03 6.636618563794397614e-04 2.891917319701787226e-01
-2.435017929999999978e+03 5.341256984840479782e-02 4.615350279149578287e-03 6.613068007763311636e-04 2.891059853779262001e-01
-2.433975542187499741e+03 5.343193095487418914e-02 4.621836121806266288e-03 6.588448377607527065e-04 2.890161182660576089e-01
-2.432933154374999958e+03 5.345200196772181833e-02 4.628587703189020880e-03 6.562925150833606724e-04 2.889229279393319416e-01
-2.431890766562499721e+03 5.347264129811656747e-02 4.635544184001767938e-03 6.536810806394116298e-04 2.888275392113627826e-01
-2.430848378749999938e+03 5.349328749159479313e-02 4.642514385099162123e-03 6.510912016714666536e-04 2.887322611492210145e-01
-2.429805990937499701e+03 5.351317454883806196e-02 4.649251274195432930e-03 6.486182744965037633e-04 2.886396233548463308e-01
-2.428763603124999918e+03 5.353189335627862866e-02 4.655614313649254765e-03 6.463124462078909636e-04 2.885511412825363387e-01
-2.427721215312499680e+03 5.354974810694382997e-02 4.661690252650552840e-03 6.441355508591514777e-04 2.884660600124567265e-01
-2.426678827499999898e+03 5.356722268017878597e-02 4.667630922199903117e-03 6.420308727055226792e-04 2.883829733248864380e-01
-2.425636439687499660e+03 5.358427229350017779e-02 4.673409628457606164e-03 6.400140271671969335e-04 2.883025135002381112e-01
-2.424594051874999877e+03 5.360055757845786500e-02 4.678905581839961324e-03 6.381340009331963907e-04 2.882261622628972120e-01
-2.423551664062499640e+03 5.361559531490501379e-02 4.683953608456980361e-03 6.364538186554896844e-04 2.881557768929343677e-01
-2.422509276249999857e+03 5.362924834350311226e-02 4.688492680751462846e-03 6.349955601499680368e-04 2.880923455952691947e-01
-2.421466888437499620e+03 5.364153478339593606e-02 4.692512026090112087e-03 6.337625295735788448e-04 2.880363533626676409e-01
-2.420424500624999837e+03 5.365262732113560556e-02 4.696064253334538904e-03 6.327292049052356347e-04 2.879872299282535963e-01
-2.419382112812499599e+03 5.366316247390136296e-02 4.699357398157424925e-03 6.318146358324506747e-04 2.879427967995294435e-01
-2.418339725000000271e+03 5.367337660187534304e-02 4.702476998054553638e-03 6.309931585350251086e-04 2.879021816385080035e-01
-2.417297337187499579e+03 5.368276066151605325e-02 4.705271637383235186e-03 6.303262222875883562e-04 2.878667295648192903e-01
-2.416254949374999796e+03 5.369079605363454716e-02 4.707578379715033311e-03 6.298739882190393467e-04 2.878379272753860962e-01
-2.415212561562499559e+03 5.369712428446289654e-02 4.709291302836612556e-03 6.296735753255067181e-04 2.878165716094108206e-01
-2.414170173749999776e+03 5.370125017393578837e-02 4.710273039628410860e-03 6.297722476234508381e-04 2.878035005363591692e-01
-2.413127785937499993e+03 5.370274163787124716e-02 4.710388282343798763e-03 6.302149807915057717e-04 2.877998954929863462e-01
-2.412085398124999756e+03 5.370147281980729853e-02 4.709595734238345051e-03 6.310098179738475935e-04 2.878060896391133050e-01
-2.411043010312499973e+03 5.369737245851653740e-02 4.707889791849164188e-03 6.321482814936515418e-04 2.878216128979889099e-01
-2.410000622500000190e+03 5.369054438534393014e-02 4.705326684359386995e-03 6.335949103946943292e-04 2.878451609271874267e-01
-2.408958234687499953e+03 5.368149252912750996e-02 4.702099388849459091e-03 6.352604570248778079e-04 2.878738413691416254e-01
-2.407915846874999716e+03 5.367105022527259017e-02 4.698508799314608103e-03 6.370213263078822836e-04 2.879037535837108974e-01
-2.406873459062500388e+03 5.365970761915248022e-02 4.694738438423676219e-03 6.388064924009215868e-04 2.879324334892217618e-01
-2.405831071249999695e+03 5.364764943442549422e-02 4.690859597419780661e-03 6.405877415530211077e-04 2.879588381298039401e-01
-2.404788683437499913e+03 5.363512549706098143e-02 4.686945242307642354e-03 6.423411158050514698e-04 2.879824575046565638e-01
-2.403746295624999675e+03 5.362219323588604536e-02 4.682997839637306238e-03 6.440695653363831107e-04 2.880036478834045455e-01
-2.402703907812499892e+03 5.360885153237110456e-02 4.679002456677410111e-03 6.457795624007668786e-04 2.880228312291915893e-01
-2.401661519999999655e+03 5.359516141408974393e-02 4.674954464526948419e-03 6.474720061680128884e-04 2.880405112790201394e-01
-2.400619132187499872e+03 5.358154558526680156e-02 4.670974930672740742e-03 6.490970769720782975e-04 2.880557040802360080e-01
-2.399576744374999635e+03 5.356857443038487432e-02 4.667238780296413189e-03 6.505886532268907773e-04 2.880668654497773318e-01
-2.398534356562499397e+03 5.355682898294270022e-02 4.663912600146473408e-03 6.518868872473921596e-04 2.880728124633988863e-01
-2.397491968749999614e+03 5.354697306630184367e-02 4.661181394575939982e-03 6.529296683995088188e-04 2.880724357843937877e-01
-2.396449580937499832e+03 5.353943892159402501e-02 4.659164538865703288e-03 6.536845309326038420e-04 2.880652049429470174e-01
-2.395407193124999594e+03 5.353414695319680394e-02 4.657812770905438333e-03 6.541860310305036477e-04 2.880524609897278654e-01
-2.394364805312499811e+03 5.353083606606406225e-02 4.657013960227990648e-03 6.544880025195862639e-04 2.880361905329579253e-01
-2.393322417499999119e+03 5.352909396547981397e-02 4.656634336172510609e-03 6.546444282320639744e-04 2.880178195215040149e-01
-2.392280029687499791e+03 5.352854001036707471e-02 4.656552665254072750e-03 6.546976801921130119e-04 2.879984733964746635e-01
-2.391237641874999554e+03 5.352933752127265327e-02 4.656818622564352569e-03 6.546202952981196874e-04 2.879775238604059262e-01
-2.390195254062499316e+03 5.353211290280616291e-02 4.657655336584134824e-03 6.543190397471088104e-04 2.879520384497459840e-01
-2.389152866249999988e+03 5.353734979859334220e-02 4.659251216707387816e-03 6.537253837555926988e-04 2.879194394035451410e-01
-2.388110478437499751e+03 5.354481304031897398e-02 4.661545197205971616e-03 6.528736466428853918e-04 2.878802566724198431e-01
-2.387068090624999968e+03 5.355412333675228787e-02 4.664423378166637768e-03 6.518113655055867046e-04 2.878355729637999127e-01
-2.386025702812499730e+03 5.356515902597005357e-02 4.667852062965771598e-03 6.505544408860088187e-04 2.877856809094864188e-01
-2.384983314999999493e+03 5.357772075576917870e-02 4.671765335804285019e-03 6.491333469297954186e-04 2.877314094028323721e-01
-2.383940927187499710e+03 5.359163826526204544e-02 4.676111113608654758e-03 6.475717175793234328e-04 2.876733643838921273e-01
-2.382898539374999928e+03 5.360678991609500038e-02 4.680860752632604906e-03 6.458859112970299302e-04 2.876117557258401347e-01
-2.381856151562499235e+03 5.362262170520713800e-02 4.685841973245419637e-03 6.441474171166265824e-04 2.875482945833844894e-01
-2.380813763749999907e+03 5.363865747093461006e-02 4.690900345785687861e-03 6.424148608948821891e-04 2.874845582547156386e-01
-2.379771375937499670e+03 5.365457023388955221e-02 4.695928722130756489e-03 6.407312406853007524e-04 2.874217008480156044e-01
-2.378728988124999887e+03 5.366956261912975840e-02 4.700662755794300825e-03 6.391976067016238213e-04 2.873625219830485134e-01
-2.377686600312499650e+03 5.368316574216828313e-02 4.704938158144277710e-03 6.378670635589661110e-04 2.873087370055762424e-01
-2.376644212499999867e+03 5.369536883467258132e-02 4.708761584016826762e-03 6.367262147799271355e-04 2.872598368880652786e-01
-2.375601824687499629e+03 5.370614555725836819e-02 4.712145406486394940e-03 6.357605035665890060e-04 2.872150743877589507e-01
-2.374559436874999847e+03 5.371589471497101309e-02 4.715221986611306884e-03 6.349121249302421043e-04 2.871729059253843030e-01
-2.373517049062499609e+03 5.372519293728941076e-02 4.718173631737756710e-03 6.341157687688555233e-04 2.871316577683359350e-01
-2.372474661249999826e+03 5.373385603561454255e-02 4.720955968188499628e-03 6.333931274143136904e-04 2.870915370801496724e-01
-2.371432273437499589e+03 5.374141015835343094e-02 4.723436966958156034e-03 6.327902971017420166e-04 2.870533408298111544e-01
-2.370389885625000261e+03 5.374768721482601347e-02 4.725565219508605017e-03 6.323220576346526333e-04 2.870174327081219667e-01
-2.369347497812499569e+03 5.375276568576378006e-02 4.727353882461056596e-03 6.319793060298515945e-04 2.869838310439949969e-01
-2.368305109999999786e+03 5.375693570700453006e-02 4.728874134236138796e-03 6.317385664276145172e-04 2.869523367507419986e-01
-2.367262722187500458e+03 5.375989801684665642e-02 4.730016883216729869e-03 6.316447031832607504e-04 2.869243267352958870e-01
-2.366220334374999766e+03 5.376130025467480006e-02 4.730665999689519750e-03 6.317368514978644435e-04 2.869009344801096151e-01
-2.365177946562499983e+03 5.376093352576852974e-02 4.730751759363740344e-03 6.320353910979145543e-04 2.868828511393161085e-01
-2.364135558749999745e+03 5.375891579137970222e-02 4.730311766872856080e-03 6.325104891669869464e-04 2.868694485146996986e-01
-2.363093170937499963e+03 5.375613789234207074e-02 4.729640899217511449e-03 6.330412568994239200e-04 2.868574887799937301e-01
-2.362050783125000180e+03 5.375329959253943857e-02 4.728981041910058046e-03 6.335351659335298948e-04 2.868441822188693702e-01
-2.361008395312499943e+03 5.375102056659401828e-02 4.728554535501231296e-03 6.339089780382102914e-04 2.868268175185530455e-01
-2.359966007499999705e+03 5.374965029191663274e-02 4.728482938067561127e-03 6.341285590729055623e-04 2.868042372323061917e-01
-2.358923619687499922e+03 5.374909931982594508e-02 4.728727857626107561e-03 6.342195935426827701e-04 2.867772831001508815e-01
-2.357881231874999685e+03 5.374936180256745938e-02 4.729280908495567606e-03 6.341909690898384034e-04 2.867463663609145508e-01
-2.356838844062499902e+03 5.375046372868761552e-02 4.730168656511282710e-03 6.340357648060730971e-04 2.867109393446161669e-01
-2.355796456249999665e+03 5.375219198173269985e-02 4.731342003254112617e-03 6.337787072939616694e-04 2.866711912132246520e-01
-2.354754068437499882e+03 5.375395178047797512e-02 4.732602005374746471e-03 6.334976464351692923e-04 2.866292711191503195e-01
-2.353711680624999644e+03 5.375549518961573320e-02 4.733853007221362069e-03 6.332231522035588166e-04 2.865863036563906507e-01
-2.352669292812499862e+03 5.375702432071936820e-02 4.735145273549960961e-03 6.329338019393245364e-04 2.865420283096956622e-01
-2.351626904999999624e+03 5.375876789394164190e-02 4.736538534385235921e-03 6.326098556845107836e-04 2.864961489784146331e-01
-2.350584517187499841e+03 5.376078958799203333e-02 4.738039668962228806e-03 6.322537513223606010e-04 2.864489379587600304e-01
-2.349542129374999604e+03 5.376313578772835833e-02 4.739629544142066886e-03 6.318820028787614168e-04 2.864014819373127962e-01
-2.348499741562499821e+03 5.376562049994632053e-02 4.741219663010393624e-03 6.315373729054304334e-04 2.863554490328350521e-01
-2.347457353749999584e+03 5.376795847345879065e-02 4.742706272567543367e-03 6.312586194084410891e-04 2.863120952084638460e-01
-2.346414965937499801e+03 5.377015171640945473e-02 4.744063843608720826e-03 6.310554689635831851e-04 2.862722196579948197e-01
-2.345372578124999563e+03 5.377240165409199329e-02 4.745336973324850577e-03 6.309127887812449303e-04 2.862358426360196439e-01
-2.344330190312499781e+03 5.377469736331851047e-02 4.746522407330725987e-03 6.308373673878710794e-04 2.862030913597722881e-01
-2.343287802499999998e+03 5.377666475181322459e-02 4.747488498480934710e-03 6.308813074373383024e-04 2.861755241544154948e-01
-2.342245414687499760e+03 5.377815310105035079e-02 4.748176752817622262e-03 6.310622762307313734e-04 2.861538447556914999e-01
-2.341203026874999978e+03 5.377920417497608629e-02 4.748612091718180939e-03 6.313689132760484180e-04 2.861375586638893465e-01
-2.340160639062499740e+03 5.377944845407581914e-02 4.748694069658908334e-03 6.318426894700544805e-04 2.861273412694784191e-01
-2.339118251249999958e+03 5.377812596152024144e-02 4.748181248233943573e-03 6.325664568690089751e-04 2.861254014598273443e-01
-2.338075863437499265e+03 5.377541076649714619e-02 4.747131778495854507e-03 6.334982952081396430e-04 2.861307596901682682e-01
-2.337033475624999937e+03 5.377180728058928577e-02 4.745732061179461572e-03 6.345669459737315670e-04 2.861410431563327084e-01
-2.335991087812499700e+03 5.376717500128149613e-02 4.743948777203028933e-03 6.357892066306136550e-04 2.861564224301837434e-01
-2.334948699999999917e+03 5.376114755102172349e-02 4.741671573377145496e-03 6.372089804610424346e-04 2.861778825456505748e-01
-2.333906312187499680e+03 5.375292474333585868e-02 4.738648006177986760e-03 6.389134115704344849e-04 2.862076978648209757e-01
-2.332863924374999442e+03 5.374221907969253809e-02 4.734793504985630730e-03 6.409030971675981452e-04 2.862459322060232902e-01
-2.331821536562499659e+03 5.372968836446458119e-02 4.730355665213535621e-03 6.430509966005777157e-04 2.862886802090507388e-01
-2.330779148749999877e+03 5.371632691585891128e-02 4.725690227026651223e-03 6.452091624981264950e-04 2.863313407705134761e-01
-2.329736760937499184e+03 5.370275494648423659e-02 4.721028341807110770e-03 6.472877361064599371e-04 2.863708375407708062e-01
-2.328694373124999856e+03 5.368942692459528765e-02 4.716543097613553649e-03 6.492196416805783889e-04 2.864048438559086973e-01
-2.327651985312499619e+03 5.367677597562778985e-02 4.712406625235925246e-03 6.509424148232375576e-04 2.864309964599259795e-01
-2.326609597500000291e+03 5.366492194019432949e-02 4.708674324361125131e-03 6.524414959577433219e-04 2.864485175419319019e-01
-2.325567209687499599e+03 5.365409511671140330e-02 4.705409473485923019e-03 6.536953513068223184e-04 2.864571095313329097e-01
-2.324524821874999816e+03 5.364514401755263867e-02 4.702882701718053698e-03 6.546053480062135254e-04 2.864542153698353411e-01
-2.323482434062499578e+03 5.363873258520455989e-02 4.701302929360656226e-03 6.551229380130039201e-04 2.864384203444708676e-01
-2.322440046249999796e+03 5.363420326363502882e-02 4.700446775499349250e-03 6.553633847344988777e-04 2.864127674873579443e-01
-2.321397658437499558e+03 5.363069815425379472e-02 4.700031056875857670e-03 6.554425610796437958e-04 2.863804398378878013e-01
-2.320355270624999775e+03 5.362771374302421901e-02 4.699880214284464335e-03 6.554265395836674293e-04 2.863435368966613659e-01
-2.319312882812499993e+03 5.362517105518363469e-02 4.699945435568583449e-03 6.553300536837882925e-04 2.863029897467356255e-01
-2.318270495000000210e+03 5.362317070028951860e-02 4.700237773054617187e-03 6.551517026097214641e-04 2.862591783219922692e-01
-2.317228107187499972e+03 5.362152367248403800e-02 4.700682683022937985e-03 6.549196445093564837e-04 2.862130636723705379e-01
-2.316185719374999735e+03 5.362022796078736581e-02 4.701238460127743143e-03 6.546489953928159942e-04 2.861659037597524824e-01
-2.315143331562500407e+03 5.361962377822118708e-02 4.701965440060923256e-03 6.543139475632267846e-04 2.861181071641011875e-01
-2.314100943749999715e+03 5.362039194536456777e-02 4.703076087384678097e-03 6.538319797796153044e-04 2.860676377016346250e-01
-2.313058555937499932e+03 5.362285102020981908e-02 4.704675159046256376e-03 6.531769765199447629e-04 2.860136738403170065e-01
-2.312016168124999695e+03 5.362703438398078865e-02 4.706770473788670500e-03 6.523598243520753502e-04 2.859565263113996170e-01
-2.310973780312499912e+03 5.363293734128226492e-02 4.709349577889306547e-03 6.514030494827823979e-04 2.858969407754212155e-01
-2.309931392500000129e+03 5.364017310618963280e-02 4.712276667667113055e-03 6.503748202701563818e-04 2.858368626608139840e-01
-2.308889004687499892e+03 5.364822043820358100e-02 4.715372614591208447e-03 6.493537076423472549e-04 2.857785719567531579e-01
-2.307846616874999654e+03 5.365667694000621907e-02 4.718471733214541289e-03 6.484089073073476912e-04 2.857246614409611474e-01
-2.306804229062500326e+03 5.366532121179536791e-02 4.721484088581927134e-03 6.475763558541008198e-04 2.856764998699090063e-01
-2.305761841249999634e+03 5.367370767307159257e-02 4.724271787717445464e-03 6.469102706758372108e-04 2.856354066870880337e-01
-2.304719453437499851e+03 5.368117523059124513e-02 4.726618911216663027e-03 6.464846854398963692e-04 2.856034417868222319e-01
-2.303677065624999614e+03 5.368740505628484538e-02 4.728431887206339598e-03 6.463137975585491824e-04 2.855808887583067834e-01
-2.302634677812499831e+03 5.369236369078931453e-02 4.729734220193424453e-03 6.463664195705739199e-04 2.855663039386822644e-01
-2.301592289999999593e+03 5.369619151829248954e-02 4.730592413304560324e-03 6.465962076467649498e-04 2.855581179780257162e-01
-2.300549902187499811e+03 5.369952386261497845e-02 4.731204788736208429e-03 6.469166017468789805e-04 2.855542206838582731e-01
-2.299507514374999573e+03 5.370304442367193620e-02 4.731799716266870542e-03 6.472334124775307434e-04 2.855519611506361910e-01
-2.298465126562499790e+03 5.370773415105593862e-02 4.732728910697383239e-03 6.474169603261447194e-04 2.855470735203443633e-01
-2.297422738749999553e+03 5.371357025149402914e-02 4.734024711022565349e-03 6.474847729129216359e-04 2.855389013496785755e-01
-2.296380350937499770e+03 5.371951574174208682e-02 4.735371977468396526e-03 6.475663233032652628e-04 2.855303637604160727e-01
-2.295337963124999987e+03 5.372504387644295998e-02 4.736617793915058952e-03 6.477093875833946340e-04 2.855224416514222652e-01
-2.294295575312499750e+03 5.373009945716981928e-02 4.737754785309303100e-03 6.479065827708328524e-04 2.855147800214630216e-01
-2.293253187499999967e+03 5.373480200568773318e-02 4.738855872147691023e-03 6.481221508457082111e-04 2.855056984124261787e-01
-2.292210799687499730e+03 5.373903882145619065e-02 4.739938582451784684e-03 6.483525366700993537e-04 2.854938965617581093e-01
-2.291168411874999947e+03 5.374246870677264198e-02 4.740903567378065842e-03 6.486432727232891186e-04 2.854802768696170778e-01
-2.290126024062499255e+03 5.374466310547987985e-02 4.741613205596005923e-03 6.490511707517649309e-04 2.854663054385678245e-01
-2.289083636249999927e+03 5.374517754746616083e-02 4.741924047917033848e-03 6.496323076244301916e-04 2.854535210437842419e-01
-2.288041248437499689e+03 5.374340382103034996e-02 4.741637581701985127e-03 6.504642915766754678e-04 2.854440871707413785e-01
-2.286998860624999907e+03 5.373857122603592495e-02 4.740491742805341864e-03 6.516338646387903480e-04 2.854407623628189006e-01
-2.285956472812499669e+03 5.373061991286035705e-02 4.738435224255411159e-03 6.531374483127501277e-04 2.854443464401027475e-01
-2.284914084999999886e+03 5.371975885779482068e-02 4.735512080457623084e-03 6.549443884683451341e-04 2.854546112215949338e-01
-2.283871697187499649e+03 5.370597165504321924e-02 4.731697668885133032e-03 6.570486201054665703e-04 2.854719180006021206e-01
-2.282829309374999866e+03 5.368960931341916487e-02 4.727089006216924835e-03 6.593878385619667123e-04 2.854951662156001158e-01
-2.281786921562499629e+03 5.367158580450909211e-02 4.721950845213469458e-03 6.618466969451248811e-04 2.855220540882590918e-01
-2.280744533749999846e+03 5.365282704647596906e-02 4.716538377459660904e-03 6.643299546507091397e-04 2.855509750457339568e-01
-2.279702145937499608e+03 5.363429352466173028e-02 4.711113152727338868e-03 6.667441991504950705e-04 2.855804888624689508e-01
-2.278659758124999826e+03 5.361691117349722674e-02 4.705945893980685926e-03 6.689981746605883680e-04 2.856086982017556064e-01
-2.277617370312499588e+03 5.360120097997733007e-02 4.701212316846409105e-03 6.710389401114880007e-04 2.856339236538170678e-01
-2.276574982499999805e+03 5.358745460840819846e-02 4.697003621230859231e-03 6.728566484960989396e-04 2.856558368092423916e-01
-2.275532594687499568e+03 5.357551986987608289e-02 4.693282219904201628e-03 6.744805404097590227e-04 2.856748488114158047e-01
-2.274490206874999785e+03 5.356537860237531312e-02 4.690052073168917215e-03 6.759190952399198775e-04 2.856908999780892189e-01
-2.273447819062500002e+03 5.355700056288744543e-02 4.687305548599559994e-03 6.772002022226895294e-04 2.857045336924568524e-01
-2.272405431249999765e+03 5.354953830158767220e-02 4.684778733973272470e-03 6.784531888212713127e-04 2.857187348728297827e-01
-2.271363043437499982e+03 5.354163736944406171e-02 4.682023140945906423e-03 6.798451372661139420e-04 2.857381202826215771e-01
-2.270320655625000200e+03 5.353293064721848654e-02 4.678924685826330726e-03 6.813884355245066523e-04 2.857631549389745840e-01
-2.269278267812499962e+03 5.352347864336410438e-02 4.675514540833500786e-03 6.830550817373210251e-04 2.857930007687057294e-01
-2.268235879999999725e+03 5.351350763788838283e-02 4.671867327331811516e-03 6.848040621540901545e-04 2.858266464256397077e-01
-2.267193492187499942e+03 5.350309089106473209e-02 4.668028366476273221e-03 6.866142872163287329e-04 2.858630911903248806e-01
-2.266151104374999704e+03 5.349196563139483468e-02 4.663929597390559581e-03 6.885033953061850615e-04 2.859024421794107984e-01
-2.265108716562499922e+03 5.348010165540085376e-02 4.659576413764584570e-03 6.904529304197426975e-04 2.859439541727389900e-01
-2.264066328749999684e+03 5.346752229266080181e-02 4.654993510846528772e-03 6.924328554645800202e-04 2.859865947601828995e-01
-2.263023940937499901e+03 5.345483588024037974e-02 4.650394078681577281e-03 6.943317959440366630e-04 2.860273047870851015e-01
-2.261981553124999664e+03 5.344316576586618378e-02 4.646162216841760381e-03 6.959989544179764811e-04 2.860617165846575105e-01
-2.260939165312499881e+03 5.343300916218641367e-02 4.642472554088047064e-03 6.973886147394794391e-04 2.860881411417608433e-01
-2.259896777499999644e+03 5.342420866335423346e-02 4.639288758655149211e-03 6.985270546782677750e-04 2.861068367826833381e-01
-2.258854389687499861e+03 5.341667648022187243e-02 4.636600139383750471e-03 6.994225978394226061e-04 2.861176252001542131e-01
-2.257812001874999623e+03 5.341030525881131086e-02 4.634381876998204010e-03 7.000874200593078201e-04 2.861206345614082380e-01
-2.256769614062499841e+03 5.340532335452301271e-02 4.632703650628405487e-03 7.004880314961635119e-04 2.861151451477376151e-01
-2.255727226249999603e+03 5.340238055113791932e-02 4.631776093265732586e-03 7.005460667329931794e-04 2.860990579274944601e-01
-2.254684838437499820e+03 5.340188391688716757e-02 4.631722975573719474e-03 7.002316899573240733e-04 2.860716441687532474e-01
-2.253642450624999583e+03 5.340399390402082724e-02 4.632597931756262007e-03 6.995405046325913704e-04 2.860326847880400591e-01
-2.252600062812499800e+03 5.340870252664152440e-02 4.634414893585594303e-03 6.984809006298582559e-04 2.859819707422421309e-01
-2.251557674999999563e+03 5.341614150403008882e-02 4.637192870669334423e-03 6.970649802401554908e-04 2.859202164204303065e-01
-2.250515287187499780e+03 5.342644195172056160e-02 4.640952918687353025e-03 6.953078643276585334e-04 2.858481663610534240e-01
-2.249472899374999997e+03 5.343941613720597922e-02 4.645631667622511854e-03 6.932596614778346357e-04 2.857669888050061724e-01
-2.248430511562499760e+03 5.345440352966275566e-02 4.651016241997250368e-03 6.910241565015786671e-04 2.856791748995076152e-01
-2.247388123749999977e+03 5.347068064696806206e-02 4.656865128442481093e-03 6.887059439503069851e-04 2.855874898628867342e-01
-2.246345735937499285e+03 5.348762327678836109e-02 4.662956035493459953e-03 6.863961111414409186e-04 2.854946248869580372e-01
-2.245303348124999957e+03 5.350491343318889564e-02 4.669173120470170718e-03 6.841373806891824609e-04 2.854019429984167577e-01
-2.244260960312499719e+03 5.352230764452172579e-02 4.675443973521997004e-03 6.819684757757246175e-04 2.853102370055303760e-01
-2.243218572499999937e+03 5.353898491313829194e-02 4.681491979971308393e-03 6.800112994989354230e-04 2.852228333559290729e-01
-2.242176184687499699e+03 5.355418414492511825e-02 4.687027906747815581e-03 6.783762580591250245e-04 2.851435998880919587e-01
-2.241133796874999462e+03 5.356757050027177725e-02 4.691922045298888184e-03 6.770980572568244997e-04 2.850740699575837200e-01
-2.240091409062499679e+03 5.357928690274414013e-02 4.696218159626215291e-03 6.761548534029214550e-04 2.850138122946447861e-01
-2.239049021249999896e+03 5.358855791224775844e-02 4.699689145523254855e-03 6.756396952867856250e-04 2.849647092950923777e-01
-2.238006633437499204e+03 5.359427154445291913e-02 4.701982173577969222e-03 6.756607098180577578e-04 2.849296949234466081e-01
-2.236964245624999876e+03 5.359638029359049816e-02 4.703073963855363901e-03 6.761827373347103218e-04 2.849083506229180274e-01
-2.235921857812499638e+03 5.359522191236010952e-02 4.703092170881243046e-03 6.771205089874664544e-04 2.848982636134635982e-01
-2.234879469999999856e+03 5.359124768648520359e-02 4.702196394417440181e-03 6.783917519885213424e-04 2.848971137445224788e-01
-2.233837082187499618e+03 5.358429089269348827e-02 4.700338145521123015e-03 6.800009642552784289e-04 2.849049922541299629e-01
-2.232794694374999381e+03 5.357440749440840061e-02 4.697525218066694180e-03 6.818990163370372169e-04 2.849212073725311267e-01
-2.231752306562499598e+03 5.356315864563201967e-02 4.694273033029366243e-03 6.838468809812552843e-04 2.849395521489135330e-01
-2.230709918749999815e+03 5.355191565410111210e-02 4.691041083567192189e-03 6.856850838293646793e-04 2.849553515010873062e-01
-2.229667530937499123e+03 5.354082825949859487e-02 4.687862785463157295e-03 6.874145287333869496e-04 2.849688309459759705e-01
-2.228625143124999795e+03 5.353049166342602888e-02 4.684918819531919479e-03 6.889654247964914274e-04 2.849783771409032940e-01
-2.227582755312500012e+03 5.352112254418306403e-02 4.682270325913400096e-03 6.903192674798739725e-04 2.849836311864585858e-01
-2.226540367499999775e+03 5.351356428793117848e-02 4.680184490460219740e-03 6.913498260496613555e-04 2.849815600636687596e-01
-2.225497979687499992e+03 5.350963787350905554e-02 4.679262819220158728e-03 6.918462104047255192e-04 2.849662312488437932e-01
-2.224455591874999755e+03 5.351007797548432837e-02 4.679745351805174314e-03 6.917869033698294690e-04 2.849365471816842632e-01
-2.223413204062499972e+03 5.351450926333588265e-02 4.681509266060994781e-03 6.912899654426420517e-04 2.848951368743075641e-01
-2.222370816249999734e+03 5.352166213541730694e-02 4.684156808607740745e-03 6.905578456766651519e-04 2.848466509359271481e-01
-2.221328428437499952e+03 5.353013045492076988e-02 4.687255539816261550e-03 6.897792456872364622e-04 2.847954181436799237e-01
-2.220286040625000169e+03 5.353849241283241411e-02 4.690365071565391793e-03 6.891257962264810827e-04 2.847455945974740055e-01
-2.219243652812499931e+03 5.354602493992888929e-02 4.693263600833415608e-03 6.886629679389200294e-04 2.846988404264135242e-01
-2.218201265000000149e+03 5.355257820481335723e-02 4.695896395072044274e-03 6.884168445681244919e-04 2.846559477654711512e-01
-2.217158877187499911e+03 5.355745783392879683e-02 4.698025367180985040e-03 6.885030899495272420e-04 2.846200549797564539e-01
-2.216116489374999674e+03 5.355925252363345074e-02 4.699197544336624829e-03 6.890969031155457164e-04 2.845956341537480005e-01
-2.215074101562500346e+03 5.355676179984709268e-02 4.699027587582164066e-03 6.903156101006317378e-04 2.845858754170784155e-01
-2.214031713749999653e+03 5.354901088665755399e-02 4.697224997044178833e-03 6.922271491324365547e-04 2.845923031926254065e-01
-2.212989325937499871e+03 5.353552882709856214e-02 4.693614588629844986e-03 6.948413532586461550e-04 2.846160971934575401e-01
-2.211946938124999633e+03 5.351705442062893586e-02 4.688359513526868180e-03 6.980457045862008009e-04 2.846563850233305160e-01
-2.210904550312499850e+03 5.349442751653266798e-02 4.681691438706127827e-03 7.017246086243384600e-04 2.847111900813555363e-01
-2.209862162500000068e+03 5.346798613335180389e-02 4.673692781245968215e-03 7.058217186237688125e-04 2.847797490673297793e-01
-2.208819774687499830e+03 5.343818385284811873e-02 4.664486506048299425e-03 7.102347081889890225e-04 2.848603034962300939e-01
-2.207777386874999593e+03 5.340655454016965398e-02 4.654559617428419109e-03 7.147174002231732005e-04 2.849470463746288651e-01
-2.206734999062499810e+03 5.337483722021440363e-02 4.644474215810707844e-03 7.190298773491296969e-04 2.850338743235235617e-01
-2.205692611249999572e+03 5.334476840998887692e-02 4.634787991436578256e-03 7.229452943509935689e-04 2.851150774726321502e-01
-2.204650223437499790e+03 5.331807144390872388e-02 4.626090401972364485e-03 7.262502746568746167e-04 2.851843540763133733e-01
-2.203607835625000007e+03 5.329580116080075147e-02 4.618767003786447035e-03 7.288191960264887859e-04 2.852372849587967996e-01
-2.202565447812499769e+03 5.327902641940960443e-02 4.613200222693433598e-03 7.305355553219837483e-04 2.852697896836221547e-01
-2.201523059999999987e+03 5.326814676144654703e-02 4.609585981059208075e-03 7.313695742413464738e-04 2.852792739222241858e-01
-2.200480672187499749e+03 5.326337516637475594e-02 4.608028821484073598e-03 7.313118715882245590e-04 2.852644651864373881e-01
-2.199438284374999967e+03 5.326532941533285853e-02 4.608743710917085831e-03 7.303242795964745224e-04 2.852236933723298895e-01
-2.198395896562499729e+03 5.327422686223341058e-02 4.611829007321603842e-03 7.284328266894301218e-04 2.851565041635549247e-01
-2.197353508749999946e+03 5.328963401929009969e-02 4.617169843475074469e-03 7.257614465299094082e-04 2.850649531041501428e-01
-2.196311120937499709e+03 5.331038072428642000e-02 4.624387047139714643e-03 7.225301212877226860e-04 2.849542864393871944e-01
-2.195268733124999926e+03 5.333520935405027669e-02 4.633057030690995205e-03 7.189533330277727164e-04 2.848301260350717401e-01
-2.194226345312499689e+03 5.336282361326607354e-02 4.642741676111906621e-03 7.152409844022762902e-04 2.846980366384965766e-01
-2.193183957499999906e+03 5.339190142251590970e-02 4.653017203472719319e-03 7.115875007172121208e-04 2.845627576136339765e-01
-2.192141569687499668e+03 5.342061399401867861e-02 4.663324977935001149e-03 7.082386872333053425e-04 2.844297157905865681e-01
-2.191099181874999886e+03 5.344664452135571009e-02 4.672915368384806742e-03 7.054889019032251638e-04 2.843065059021115393e-01
-2.190056794062499648e+03 5.346837182185806142e-02 4.681235214666760666e-03 7.035124253841069496e-04 2.841985260373512956e-01
-2.189014406249999865e+03 5.348516328008778159e-02 4.688066371108154905e-03 7.023548726937653202e-04 2.841074930605628213e-01
-2.187972018437499628e+03 5.349623508283143924e-02 4.693167420058625729e-03 7.020824006326288830e-04 2.840350519275450791e-01
-2.186929630624999845e+03 5.350109885162903506e-02 4.696383808192360412e-03 7.027184993960755620e-04 2.839820376775014088e-01
-2.185887242812499153e+03 5.349944877579649455e-02 4.697586106160236107e-03 7.043165856790638106e-04 2.839505061784895479e-01
-2.184844854999999825e+03 5.348954235586272227e-02 4.696175418491434564e-03 7.070892737132560999e-04 2.839468895398878923e-01
-2.183802467187499587e+03 5.347043184356831819e-02 4.691810339407787717e-03 7.110632357303449174e-04 2.839734355710075708e-01
-2.182760079374999805e+03 5.344283555270668007e-02 4.684709774743725345e-03 7.160491185779203384e-04 2.840263132174368210e-01
-2.181717691562499567e+03 5.340811077368640830e-02 4.675281842357247204e-03 7.218323055868045013e-04 2.841010927764697214e-01
-2.180675303749999784e+03 5.336770366220738859e-02 4.663933385373382826e-03 7.282232112743791327e-04 2.841944335196210369e-01
-2.179632915937500002e+03 5.332324675178985035e-02 4.651143818363544409e-03 7.350283448318836255e-04 2.843024287168767206e-01
-2.178590528124999764e+03 5.327550753226884678e-02 4.637137219632910326e-03 7.421711654634372424e-04 2.844235420836736528e-01
-2.177548140312499982e+03 5.322483545399152305e-02 4.622032159894532387e-03 7.495752681460158542e-04 2.845559441829009217e-01
-2.176505752499999744e+03 5.317211508651746577e-02 4.606119913773188725e-03 7.570895916009406142e-04 2.846959174417989513e-01
-2.175463364687499961e+03 5.311842654391476376e-02 4.589739977349360095e-03 7.645589416596820136e-04 2.848398811743316772e-01
-2.174420976875000179e+03 5.306507612802965207e-02 4.573302141899216779e-03 7.717955888655379619e-04 2.849835569028137949e-01
-2.173378589062499941e+03 5.301404967873494384e-02 4.557430922933211961e-03 7.785385050970461710e-04 2.851207000850404794e-01
-2.172336201249999704e+03 5.296699992643032900e-02 4.542700863763965945e-03 7.846134692263989239e-04 2.852455388909807543e-01
-2.171293813437499921e+03 5.292390789393291994e-02 4.529183001765455831e-03 7.900532994135530665e-04 2.853567829252560140e-01
-2.170251425624999683e+03 5.288458847585013334e-02 4.516862786592563614e-03 7.948931390952887477e-04 2.854541618664899194e-01
-2.169209037812499901e+03 5.284883105582390689e-02 4.505708092984978853e-03 7.991757274802121971e-04 2.855377860009297164e-01
-2.168166649999999663e+03 5.281634182635981667e-02 4.495639476942081374e-03 8.029551811451734588e-04 2.856085327509825245e-01
-2.167124262187499880e+03 5.278686551318135384e-02 4.486575856817162818e-03 8.062703666599802541e-04 2.856673081929007596e-01
-2.166081874375000098e+03 5.276053426731910218e-02 4.478570203472699920e-03 8.090976321363352970e-04 2.857132802017405826e-01
-2.165039486562499860e+03 5.273738826959369769e-02 4.471642981595609113e-03 8.114458643125050785e-04 2.857463411981494006e-01
-2.163997098749999623e+03 5.271755029728765474e-02 4.465805504840361130e-03 8.133122859781708944e-04 2.857669382916341316e-01
-2.162954710937500295e+03 5.270149206144406767e-02 4.461202550624820094e-03 8.146745504483778912e-04 2.857743689604779758e-01
-2.161912323124999602e+03 5.268853596293285313e-02 4.457638584226215027e-03 8.156545105368352136e-04 2.857708620096430785e-01
-2.160869935312499820e+03 5.267854826780687255e-02 4.455055530120148599e-03 8.162963532576046925e-04 2.857576531538351672e-01
-2.159827547499999582e+03 5.267089638357409787e-02 4.453272899590842229e-03 8.167382618177279922e-04 2.857372815139217481e-01
-2.158785159687499799e+03 5.266361641312897190e-02 4.451685076980190815e-03 8.172490950103634359e-04 2.857158139364565086e-01
-2.157742771875000017e+03 5.265574135797283090e-02 4.449944817182790134e-03 8.179274925126504316e-04 2.856968122963917112e-01
-2.156700384062499779e+03 5.264731454541191763e-02 4.448037993931046145e-03 8.187306994738374017e-04 2.856800743412547527e-01
-2.155657996249999997e+03 5.263887509055232422e-02 4.446147912820310778e-03 8.195459404975479790e-04 2.856626928871724425e-01
-2.154615608437500214e+03 5.263113025726581795e-02 4.444540964616228336e-03 8.202719744399896568e-04 2.856411673986093969e-01
-2.153573220624999976e+03 5.262380657522523764e-02 4.443165358402362264e-03 8.209838915969289467e-04 2.856163127879794983e-01
-2.152530832812499739e+03 5.261613324879541725e-02 4.441782485861143874e-03 8.218141408982358167e-04 2.855911019089635849e-01
-2.151488444999999956e+03 5.260717817428985088e-02 4.440080384396002770e-03 8.229124449969194921e-04 2.855694143203310609e-01
-2.150446057187499719e+03 5.259626357642635530e-02 4.437788210762987594e-03 8.243838025906399282e-04 2.855550712464295371e-01
-2.149403669374999936e+03 5.258361441432577582e-02 4.434951578294142951e-03 8.262006182533796145e-04 2.855480987025174611e-01
-2.148361281562499698e+03 5.256921804365592005e-02 4.431553241947336699e-03 8.283982952618434504e-04 2.855495880921378182e-01
-2.147318893749999916e+03 5.255285485663763884e-02 4.427463257037651118e-03 8.310551031372723002e-04 2.855627266911061057e-01
-2.146276505937499223e+03 5.253396623521111586e-02 4.422500850232841813e-03 8.342673428083486296e-04 2.855899260246079208e-01
-2.145234118124999895e+03 5.251097863846074937e-02 4.416204695633464856e-03 8.382090291855202359e-04 2.856347895700068751e-01
-2.144191730312499658e+03 5.248339218054717814e-02 4.408396696862500186e-03 8.428723711327600933e-04 2.856980949551086169e-01
-2.143149342499999875e+03 5.245211585737374199e-02 4.399383580382522189e-03 8.480920074989994114e-04 2.857756438099090524e-01
-2.142106954687499638e+03 5.241690308335979209e-02 4.389110376442538486e-03 8.539202360986131906e-04 2.858680167434001218e-01
-2.141064566874999400e+03 5.237671850381830918e-02 4.377241000585885104e-03 8.604957940835049725e-04 2.859787908663313227e-01
-2.140022179062499617e+03 5.233040643045585444e-02 4.363413508128919163e-03 8.679126884955763949e-04 2.861105182019278992e-01
-2.138979791249999835e+03 5.227799602930048584e-02 4.347602927590530318e-03 8.760590202909323415e-04 2.862619223317351413e-01
-2.137937403437499142e+03 5.222136068106838364e-02 4.330365429919399642e-03 8.846086096817173819e-04 2.864264319481542587e-01
-2.136895015624999814e+03 5.216220389820857423e-02 4.312195339523087166e-03 8.933398913009136556e-04 2.865997378788182615e-01
-2.135852627812499577e+03 5.210163093580001681e-02 4.293400152763712438e-03 9.021095827650198401e-04 2.867794285249444242e-01
-2.134810239999999794e+03 5.204075861697000233e-02 4.274330227282752311e-03 9.107389253916696719e-04 2.869614371303731981e-01
-2.133767852187500011e+03 5.198068310914819717e-02 4.255363319945654026e-03 9.190390769734115527e-04 2.871406348675156761e-01
-2.132725464374999774e+03 5.192227664113958918e-02 4.236816631102241666e-03 9.268656680956850269e-04 2.873126537256620594e-01
-2.131683076562499991e+03 5.186654288745998903e-02 4.218996455669333893e-03 9.340752033333846660e-04 2.874743291093100339e-01
-2.130640688749999299e+03 5.181510456574076051e-02 4.202399641486743824e-03 9.404523787209695569e-04 2.876208499534101404e-01
-2.129598300937499516e+03 5.176896629915101605e-02 4.187389527433278170e-03 9.458656352267228373e-04 2.877478931919335015e-01
-2.128555913124999734e+03 5.172900291342246576e-02 4.174300978847298935e-03 9.501742764843408746e-04 2.878507459227040988e-01
-2.127513525312499951e+03 5.169660314919009847e-02 4.163627342623774444e-03 9.532164701177338068e-04 2.879240085475420208e-01
-2.126471137499999713e+03 5.167205005060637735e-02 4.155497579824828959e-03 9.550500575024303742e-04 2.879675229429838890e-01
-2.125428749687499931e+03 5.165477487041824495e-02 4.149753097485141436e-03 9.558518520272307447e-04 2.879844132181856309e-01
-2.124386361874999693e+03 5.164367530250607574e-02 4.146082104012130225e-03 9.558529822396525516e-04 2.879788506382731650e-01
-2.123343974062499910e+03 5.163678206493907408e-02 4.143918642045502608e-03 9.553743430736733565e-04 2.879568258865813357e-01
-2.122301586250000128e+03 5.163208370126465274e-02 4.142662120108223794e-03 9.546977027717929191e-04 2.879241254553844276e-01
-2.121259198437499890e+03 5.162859369385280894e-02 4.142014718650025192e-03 9.539588796187069503e-04 2.878836182617371398e-01
-2.120216810624999653e+03 5.162487817827168118e-02 4.141540863343496498e-03 9.533945947528065607e-04 2.878403055259888266e-01
-2.119174422812499870e+03 5.161884571708056507e-02 4.140552420509670956e-03 9.533178173988629718e-04 2.878021718827488695e-01
-2.118132035000000087e+03 5.160964971707174276e-02 4.138701821480709683e-03 9.538509074435554212e-04 2.877740486479528625e-01
-2.117089647187499850e+03 5.159680803541425581e-02 4.135785320704785106e-03 9.550655792875502792e-04 2.877589385347215645e-01
-2.116047259375000067e+03 5.157965599333635964e-02 4.131560878599567499e-03 9.570468568160941198e-04 2.877597580377747044e-01
-2.115004871562499829e+03 5.155747219924775721e-02 4.125761772778194225e-03 9.598941111897549760e-04 2.877797945679020364e-01
-2.113962483750000047e+03 5.152948979790350492e-02 4.118095279250890209e-03 9.636845938905519958e-04 2.878222187455237169e-01
-2.112920095937499809e+03 5.149585370841013032e-02 4.108566692656011668e-03 9.683244979449496040e-04 2.878860780527806584e-01
-2.111877708124999572e+03 5.145749791385651611e-02 4.097438694127007730e-03 9.736032562801187314e-04 2.879675039512092916e-01
-2.110835320312500244e+03 5.141633215262234047e-02 4.085282143513136247e-03 9.792086400860478251e-04 2.880600947145912638e-01
-2.109792932499999552e+03 5.137328142648221740e-02 4.072409496924041770e-03 9.850066116958414077e-04 2.881602423330742457e-01
-2.108750544687499769e+03 5.132867854641617184e-02 4.058935217410685435e-03 9.909294130411386032e-04 2.882662778078577959e-01
-2.107708156874999986e+03 5.128336091390290480e-02 4.045137099644142628e-03 9.968256280385528155e-04 2.883745190013345949e-01
-2.106665769062499749e+03 5.123781382201903628e-02 4.031210931250714044e-03 1.002590735999463233e-03 2.884817262745567601e-01
-2.105623381249999966e+03 5.119256814074719941e-02 4.017339465770429149e-03 1.008112683398450053e-03 2.885851164671607849e-01
-2.104580993437499728e+03 5.114942028387643724e-02 4.004066933798612789e-03 1.013078624143643174e-03 2.886781992753172377e-01
-2.103538605624999946e+03 5.111090254286926315e-02 3.992224552445119111e-03 1.017123484373291245e-03 2.887516644001354993e-01
-2.102496217812500163e+03 5.107676659953051812e-02 3.981788854612960254e-03 1.020357504027405481e-03 2.888063909167765120e-01
-2.101453829999999471e+03 5.104636854749966535e-02 3.972558657546435869e-03 1.022894767908207178e-03 2.888449081308110400e-01
-2.100411442187499688e+03 5.102039099501877450e-02 3.964736697465231358e-03 1.024637444858775151e-03 2.888652237036193338e-01
-2.099369054374999905e+03 5.099977693267469803e-02 3.958602338949328975e-03 1.025487206294117262e-03 2.888652945795898708e-01
-2.098326666562499668e+03 5.098471691977139036e-02 3.954208522038768839e-03 1.025489394161157577e-03 2.888460594308565055e-01
-2.097284278749999885e+03 5.097450414295458254e-02 3.951338544085908691e-03 1.024796092282187878e-03 2.888107242517643503e-01
-2.096241890937499647e+03 5.096846223664602132e-02 3.949836206924983197e-03 1.023499880941670936e-03 2.887601105879209484e-01
-2.095199503124999865e+03 5.096569189785011417e-02 3.949445391853072772e-03 1.021744653539862629e-03 2.886968603623165097e-01
-2.094157115312500082e+03 5.096607247798921880e-02 3.950065427596389719e-03 1.019585903747153221e-03 2.886235913480829085e-01
-2.093114727499999390e+03 5.096998811747057573e-02 3.951753010240577173e-03 1.017028324872558658e-03 2.885416548959763294e-01
-2.092072339687499607e+03 5.097642940875119627e-02 3.954159577654658107e-03 1.014284134106413320e-03 2.884564617057251978e-01
-2.091029951874999824e+03 5.098444380112175656e-02 3.956995649829972428e-03 1.011478979395444419e-03 2.883707424511380291e-01
-2.089987564062499587e+03 5.099377810083993018e-02 3.960196642256837152e-03 1.008633281103418853e-03 2.882846374229403041e-01
-2.088945176249999804e+03 5.100413476470919832e-02 3.963634866747502497e-03 1.005822252872818354e-03 2.882005640589792583e-01
-2.087902788437500021e+03 5.101476895489128610e-02 3.967049561919672521e-03 1.003194244572411372e-03 2.881223974575022329e-01
-2.086860400624999784e+03 5.102442696222014851e-02 3.970026643107443798e-03 1.000940804166556772e-03 2.880550209942092099e-01
-2.085818012812499546e+03 5.103313708896090040e-02 3.972552681462670869e-03 9.990370169792330522e-04 2.879985239335450253e-01
-2.084775624999999764e+03 5.104048842975968808e-02 3.974501750350231677e-03 9.975369740301304623e-04 2.879540869940015457e-01
-2.083733237187499981e+03 5.104623433090414025e-02 3.975766879839787334e-03 9.964649394249849249e-04 2.879230145410882624e-01
-2.082690849374999743e+03 5.105094812014882022e-02 3.976495059332544116e-03 9.957333792357013838e-04 2.879041197985310885e-01
-2.081648461562499506e+03 5.105476969216368732e-02 3.976693427580663479e-03 9.953330547773601034e-04 2.878980430879909402e-01
-2.080606073749999723e+03 5.105816290364776494e-02 3.976474988114240411e-03 9.951849523945916626e-04 2.879037644948773678e-01
-2.079563685937499940e+03 5.106193560644781831e-02 3.976112338442178325e-03 9.951304582623764997e-04 2.879173408393045364e-01
-2.078521298124999703e+03 5.106669092639913587e-02 3.975841261849385848e-03 9.950468510960307558e-04 2.879349251640052065e-01
-2.077478910312499920e+03 5.107200588489165666e-02 3.975600689829821878e-03 9.949620931422379060e-04 2.879555074984136986e-01
-2.076436522499999683e+03 5.107765429327453671e-02 3.975374033590336510e-03 9.948602555028174428e-04 2.879775434308632365e-01
-2.075394134687499900e+03 5.108436516042885733e-02 3.975430365311372581e-03 9.945891758799572328e-04 2.879966927455085424e-01
-2.074351746875000117e+03 5.109252821362280511e-02 3.975947939704690438e-03 9.940713393017178157e-04 2.880099505242222357e-01
-2.073309359062499425e+03 5.110155044532335017e-02 3.976792272570763530e-03 9.933879645009924004e-04 2.880180363366541818e-01
-2.072266971249999642e+03 5.111112889524236508e-02 3.977908779669565506e-03 9.925594238826456264e-04 2.880206126855959781e-01
-2.071224583437499859e+03 5.112133699637340378e-02 3.979348151792615543e-03 9.915629480203461219e-04 2.880165795871250101e-01
-2.070182195625000077e+03 5.113197058778231469e-02 3.981070133215197301e-03 9.904277266392818354e-04 2.880060930189698443e-01
-2.069139807812499839e+03 5.114232206626523336e-02 3.982874397359415300e-03 9.892715092315465877e-04 2.879913554844608647e-01
-2.068097420000000056e+03 5.115101318586109946e-02 3.984325623106882430e-03 9.883151132048593589e-04 2.879774585744884208e-01
-2.067055032187499819e+03 5.115763608964107867e-02 3.985269574692916136e-03 9.876186833898098049e-04 2.879664599311951290e-01
-2.066012644375000036e+03 5.116211929393684604e-02 3.985663007774607747e-03 9.871887965455811847e-04 2.879590528193137766e-01
-2.064970256562499799e+03 5.116553856613467038e-02 3.985793160629175387e-03 9.868664559319194774e-04 2.879527744458929561e-01
-2.063927868750000016e+03 5.116875676344872365e-02 3.985896099775426693e-03 9.865557595431313689e-04 2.879461514882056816e-01
-2.062885480937500233e+03 5.117080185294777678e-02 3.985647642729278801e-03 9.864317842087494403e-04 2.879436009417510323e-01
-2.061843093124999541e+03 5.117218715870210793e-02 3.985164667830186358e-03 9.864201112828525127e-04 2.879445578230495628e-01
-2.060800705312499758e+03 5.117408214634343311e-02 3.984781354825221895e-03 9.863535989695032622e-04 2.879460222072111053e-01
-2.059758317499999976e+03 5.117730732062882731e-02 3.984716936702619242e-03 9.861305533524309264e-04 2.879465074354242704e-01
-2.058715929687500193e+03 5.118270461099941326e-02 3.985228902379572488e-03 9.856277876421719580e-04 2.879433023484143095e-01
-2.057673541874999955e+03 5.119043123488248997e-02 3.986394764359860003e-03 9.848156661768220355e-04 2.879350452885867662e-01
-2.056631154062499718e+03 5.119991284311219137e-02 3.988041013382903621e-03 9.837979421512194674e-04 2.879238882683299305e-01
-2.055588766249999935e+03 5.121063638122846928e-02 3.989973348380445109e-03 9.826788775604263036e-04 2.879129286390577080e-01
-2.054546378437499698e+03 5.122326445105245679e-02 3.992389118291408620e-03 9.813503139796796865e-04 2.878999221833324906e-01
-2.053503990624999915e+03 5.123800887721982611e-02 3.995411003779814930e-03 9.797456556378243784e-04 2.878820841822993803e-01
-2.052461602812499677e+03 5.125459003346451853e-02 3.998982628557991130e-03 9.778917711893838835e-04 2.878593206435566820e-01
-2.051419214999999895e+03 5.127372463788569534e-02 4.003318267689378110e-03 9.756788141729590916e-04 2.878293082769666777e-01
-2.050376827187500112e+03 5.129613404855831033e-02 4.008645839334116015e-03 9.729979808244793287e-04 2.877894268569893832e-01
-2.049334439374999420e+03 5.132185373008229384e-02 4.015001809787533717e-03 9.698350814486840065e-04 2.877386714674682322e-01
-2.048292051562499637e+03 5.135082439246728414e-02 4.022379838005322658e-03 9.661988870868676478e-04 2.876768491798784022e-01
-2.047249663750000082e+03 5.138304939863252985e-02 4.030767581088487428e-03 9.621062323068774094e-04 2.876045409573943501e-01
-2.046207275937499617e+03 5.141893670431904595e-02 4.040293440417687919e-03 9.574993233846749432e-04 2.875203578931768145e-01
-2.045164888124999834e+03 5.145815071141882774e-02 4.050885381162530954e-03 9.524167527591004788e-04 2.874243847102244120e-01
-2.044122500312499596e+03 5.150039809190534029e-02 4.062487452996949022e-03 9.468829985198018006e-04 2.873163706613866553e-01
-2.043080112499999814e+03 5.154619618020474942e-02 4.075294739133421273e-03 9.407993666481431370e-04 2.871933854142102449e-01
-2.042037724687500031e+03 5.159504835495350855e-02 4.089162811769669198e-03 9.342417788310499339e-04 2.870568834634339983e-01
-2.040995336874999566e+03 5.164637304427536352e-02 4.103902075511550555e-03 9.273066220714008216e-04 2.869091943607919859e-01
-2.039952949062499783e+03 5.169881133607114737e-02 4.119074822279471422e-03 9.202111964919214640e-04 2.867555281468431305e-01
-2.038910561249999546e+03 5.175093255057498093e-02 4.134212789127499413e-03 9.131854701299683269e-04 2.866015287743959861e-01
-2.037868173437499536e+03 5.180295863276185298e-02 4.149399884051952966e-03 9.061806356747521222e-04 2.864457682065992827e-01
-2.036825785624999753e+03 5.185629580488263640e-02 4.165094908462278755e-03 8.989666651471433763e-04 2.862826598546693302e-01
-2.035783397812499516e+03 5.191171033411387525e-02 4.181521070961063957e-03 8.914349759194380119e-04 2.861101396744859526e-01
-2.034741009999999733e+03 5.196883654934263130e-02 4.198518652854445893e-03 8.836691796480260685e-04 2.859311499101403475e-01
-2.033698622187499268e+03 5.202682311973353541e-02 4.215797380330028182e-03 8.758099294639332989e-04 2.857494807650422519e-01
-2.032656234374999485e+03 5.208451624170454958e-02 4.232994963262104102e-03 8.680258273723388514e-04 2.855690287359909929e-01
-2.031613846562499702e+03 5.214119774703540600e-02 4.249859440709698698e-03 8.604406457225773725e-04 2.853932314655381330e-01
-2.030571458749999238e+03 5.219690890908965791e-02 4.266370870284303188e-03 8.530704000700638180e-04 2.852232198711178723e-01
-2.029529070937499455e+03 5.225131487457783386e-02 4.282410548280133483e-03 8.459743763718880708e-04 2.850607085361662740e-01
-2.028486683124999900e+03 5.230502879056637272e-02 4.298154046003825959e-03 8.390804526165466419e-04 2.849044269073872648e-01
-2.027444295312499662e+03 5.235942451546889836e-02 4.314034797549984833e-03 8.321881723484546084e-04 2.847498208357343019e-01
-2.026401907499999879e+03 5.241467562734609953e-02 4.330129636280778335e-03 8.252535279417214488e-04 2.845955040653003754e-01
-2.025359519687499869e+03 5.247030277294256057e-02 4.346288788995650298e-03 8.183401628446810737e-04 2.844429936880564780e-01
-2.024317131875000086e+03 5.252522190601467689e-02 4.362163593420993399e-03 8.116053699995204622e-04 2.842961387224455239e-01
-2.023274744062499849e+03 5.257878203741363915e-02 4.377539400964901642e-03 8.051507846171390833e-04 2.841574832394407335e-01
-2.022232356250000066e+03 5.263124988749634525e-02 4.392470540166302194e-03 7.989602552160599089e-04 2.840272497509534477e-01
-2.021189968437500056e+03 5.268317657252163250e-02 4.407117220747272350e-03 7.929631750114989356e-04 2.839040711883015211e-01
-2.020147580624999819e+03 5.273482489661224237e-02 4.421573719722110725e-03 7.871106771679743002e-04 2.837865720532301017e-01
-2.019105192812500036e+03 5.278595315330338739e-02 4.435784467892269975e-03 7.814194056433825929e-04 2.836747371902331727e-01
-2.018062805000000253e+03 5.283605480553808104e-02 4.449598459374701394e-03 7.759519930645754349e-04 2.835698597286401279e-01
-2.017020417187499788e+03 5.288465519552788818e-02 4.462872559245655533e-03 7.707686603804665823e-04 2.834731957980256567e-01
-2.015978029375000006e+03 5.293165639511100695e-02 4.475590259535484894e-03 7.658748832693441054e-04 2.833845271261339893e-01
-2.014935641562499768e+03 5.297725155664334551e-02 4.487830019350705878e-03 7.612284143434719375e-04 2.833024213383678047e-01
-2.013893253749999985e+03 5.302067340961048869e-02 4.499382140525037474e-03 7.569102169292675876e-04 2.832280248683001211e-01
-2.012850865937499975e+03 5.306214441565225426e-02 4.510307708707986252e-03 7.529012068604480894e-04 2.831609612422961719e-01
-2.011808478124999738e+03 5.310277797287214080e-02 4.520950927469321971e-03 7.490617830733212234e-04 2.830980288222616492e-01
-2.010766090312499955e+03 5.314421690374574597e-02 4.531862981224109993e-03 7.451568106160860478e-04 2.830329309000415017e-01
-2.009723702499999490e+03 5.318789133200507030e-02 4.543500829220606906e-03 7.409877061355269216e-04 2.829608393313599035e-01
-2.008681314687499707e+03 5.323374814652426928e-02 4.555835711137721025e-03 7.365693093464845869e-04 2.828823529665921432e-01
-2.007638926875000152e+03 5.328227637510794118e-02 4.569059666037911770e-03 7.318212163449328662e-04 2.827947141551880317e-01
-2.006596539062499915e+03 5.333388284073996982e-02 4.583342533998798971e-03 7.266650917516489583e-04 2.826951561700290494e-01
-2.005554151249999904e+03 5.338853357502605645e-02 4.598692577809851759e-03 7.211000963979931214e-04 2.825831959724728892e-01
-2.004511763437499667e+03 5.344721810119432148e-02 4.615431038580261082e-03 7.150010775472425469e-04 2.824556030687341845e-01
-2.003469375624999884e+03 5.351076503739350676e-02 4.633823182867096054e-03 7.082586765426051624e-04 2.823096971178825632e-01
-2.002426987812500101e+03 5.357915742102004053e-02 4.653855979873254729e-03 7.008822879098492841e-04 2.821458375957295872e-01
-2.001384599999999637e+03 5.365249224359671526e-02 4.675564317660528199e-03 6.928674401123730920e-04 2.819638036493768984e-01
-2.000342212187499854e+03 5.373111525599438137e-02 4.699082432295726384e-03 6.841673595534028497e-04 2.817619486447821009e-01
-1.999299824374999844e+03 5.381552187119374026e-02 4.724590845667279125e-03 6.747120388247769985e-04 2.815380571607357107e-01
-1.998257436562500061e+03 5.390584569651854507e-02 4.752117604600723799e-03 6.644922748154497277e-04 2.812922309023118683e-01
-1.997215048749999823e+03 5.400123958930464624e-02 4.781332185722918064e-03 6.536464699116799034e-04 2.810291578713098870e-01
-1.996172660937499813e+03 5.410007671681743568e-02 4.811654449521696186e-03 6.424130649645590045e-04 2.807559967638746934e-01
-1.995130273124999803e+03 5.420090943866069655e-02 4.842590197574815798e-03 6.309975656624326962e-04 2.804785006325050123e-01
-1.994087885312499566e+03 5.430242267432194153e-02 4.873707802292491682e-03 6.195729066855901971e-04 2.802012002907132704e-01
-1.993045497499999556e+03 5.440358765683350750e-02 4.904644316047025894e-03 6.082899349323597511e-04 2.799285632914027544e-01
-1.992003109687499773e+03 5.450374981377507921e-02 4.935136705107577917e-03 5.972604814443137344e-04 2.796645209352568995e-01
-1.990960721874999763e+03 5.460138398040944446e-02 4.964675308098619524e-03 5.866728841612442154e-04 2.794143281405513934e-01
-1.989918334062499525e+03 5.469410559566666857e-02 4.992491851218512286e-03 5.768091450747518667e-04 2.791852650248968226e-01
-1.988875946249999515e+03 5.478016493209097310e-02 5.018009877334470188e-03 5.678846806024253832e-04 2.789831201187457643e-01
-1.987833558437499732e+03 5.485822241039039343e-02 5.040802046222684143e-03 5.600526368182289112e-04 2.788117749693849734e-01
-1.986791170624999950e+03 5.492709101602411687e-02 5.060468764742658346e-03 5.534553859923458394e-04 2.786753076522749950e-01
-1.985748782812499485e+03 5.498661988633513076e-02 5.076927263505668850e-03 5.481241840612891989e-04 2.785752331903890155e-01
-1.984706394999999702e+03 5.503755182361085019e-02 5.090425282102872297e-03 5.439622412024220158e-04 2.785088818852982095e-01
-1.983664007187499465e+03 5.508063570587400787e-02 5.101217828603591894e-03 5.408668034269418189e-04 2.784734456127401225e-01
-1.982621619374999909e+03 5.511614019995041830e-02 5.109412983073297922e-03 5.387832170071363627e-04 2.784672136050855840e-01
-1.981579231562499672e+03 5.514405696594936596e-02 5.115081659380810858e-03 5.376595034529530566e-04 2.784874457744335174e-01
-1.980536843749999662e+03 5.516439444721368129e-02 5.118267659572437595e-03 5.374569022019895070e-04 2.785324136797586170e-01
-1.979494455937499879e+03 5.517743513920778803e-02 5.119094293504408526e-03 5.381079007539045327e-04 2.785998225786867066e-01
-1.978452068125000096e+03 5.518401124483596903e-02 5.117883807749095196e-03 5.394736884702061412e-04 2.786850927888764873e-01
-1.977409680312499631e+03 5.518543731646874395e-02 5.115079255075231576e-03 5.413794065019761044e-04 2.787833978205532803e-01
-1.976367292499999849e+03 5.518387226402293039e-02 5.111398004035932682e-03 5.435591294940511067e-04 2.788874441846041496e-01
-1.975324904687500066e+03 5.518112435217110284e-02 5.107462873944753484e-03 5.457809056835353795e-04 2.789904079786467705e-01
-1.974282516875000056e+03 5.517913400232556109e-02 5.103929263900331380e-03 5.478061499106205582e-04 2.790854999393062585e-01
-1.973240129062499818e+03 5.518023817705501599e-02 5.101556302290625837e-03 5.493754577618525708e-04 2.791657865298088348e-01
-1.972197741249999808e+03 5.518551861509245204e-02 5.100700915249585000e-03 5.503746327945146632e-04 2.792280283420117692e-01
-1.971155353437500025e+03 5.519522480182652291e-02 5.101446585474518625e-03 5.507854933045002550e-04 2.792715454464170244e-01
-1.970112965625000015e+03 5.520844296345561036e-02 5.103452430898392130e-03 5.507441560982355043e-04 2.793007177209398950e-01
-1.969070577812499778e+03 5.522358499649383801e-02 5.106158083597878150e-03 5.504463689878304243e-04 2.793216342685828635e-01
-1.968028189999999768e+03 5.524118941869497756e-02 5.109706964762640753e-03 5.498422314328481851e-04 2.793335439474273763e-01
-1.966985802187499985e+03 5.526190035609698098e-02 5.114257835265582919e-03 5.488916289377511904e-04 2.793362416567604090e-01
-1.965943414374999975e+03 5.528574111830182602e-02 5.119793016389014365e-03 5.476118611833198993e-04 2.793305714477098411e-01
-1.964901026562499737e+03 5.531235177205166137e-02 5.126177790152692398e-03 5.460628134668234603e-04 2.793183176635390952e-01
-1.963858638749999955e+03 5.534029436660338475e-02 5.132909654567783392e-03 5.444235548874320520e-04 2.793048687397219898e-01
-1.962816250937499717e+03 5.536892726469782450e-02 5.139747144336567937e-03 5.427775806929628286e-04 2.792931129528217760e-01
-1.961773863124999707e+03 5.539778612098879285e-02 5.146507445412096780e-03 5.411904078117770649e-04 2.792854445571421040e-01
-1.960731475312499924e+03 5.542676157998641800e-02 5.153147506363290990e-03 5.396714351795121401e-04 2.792822775604161256e-01
-1.959689087499999914e+03 5.545620046068583386e-02 5.159796788802698854e-03 5.381770257349281121e-04 2.792820903098737206e-01
-1.958646699687500131e+03 5.548569532063530457e-02 5.166334458531560668e-03 5.367519857555476349e-04 2.792858751286148578e-01
-1.957604311875000349e+03 5.551446730576772154e-02 5.172531545359602273e-03 5.354712420328144006e-04 2.792952061444377021e-01
-1.956561924062499884e+03 5.554146131761049376e-02 5.178060609540313143e-03 5.344393000510120825e-04 2.793126726555421047e-01
-1.955519536250000101e+03 5.556590937737585639e-02 5.182661284178204271e-03 5.337348850614824459e-04 2.793407169082705588e-01
-1.954477148437499864e+03 5.558747215421930982e-02 5.186254600187564096e-03 5.333645209009904575e-04 2.793790353150022998e-01
-1.953434760624999853e+03 5.560674983459273218e-02 5.189084157567885013e-03 5.332284233354224467e-04 2.794241590878091541e-01
-1.952392372812500071e+03 5.562419611515050100e-02 5.191320792036324683e-03 5.332602724608164141e-04 2.794739493055087842e-01
-1.951349984999999833e+03 5.564049537177345739e-02 5.193207164644105672e-03 5.333663805143499170e-04 2.795256297493803332e-01
-1.950307597187500050e+03 5.565703745431441196e-02 5.195214067436566829e-03 5.333803580817503059e-04 2.795744656781778414e-01
-1.949265209374999586e+03 5.567551862878460101e-02 5.197920480982752729e-03 5.331085960712786181e-04 2.796147068498091026e-01
-1.948222821562499803e+03 5.569703316073183752e-02 5.201702201813450388e-03 5.324359105718769539e-04 2.796427792586459460e-01
-1.947180433750000020e+03 5.572207882966179887e-02 5.206710106372836565e-03 5.313218636632856002e-04 2.796577243735891560e-01
-1.946138045937499555e+03 5.575167801421442026e-02 5.213291059471202374e-03 5.296601368525999387e-04 2.796562703587962551e-01
-1.945095658124999773e+03 5.578611722849303317e-02 5.221555369173481835e-03 5.274323196681454575e-04 2.796374471357009894e-01
-1.944053270312499535e+03 5.582509561562259970e-02 5.231396086401516286e-03 5.246920152801816308e-04 2.796028375715203795e-01
-1.943010882499999752e+03 5.586824437848920966e-02 5.242674992353969082e-03 5.215012810506463583e-04 2.795543880826688588e-01
-1.941968494687499970e+03 5.591473144802247552e-02 5.255097084689169980e-03 5.179700834199579829e-04 2.794954603452828312e-01
-1.940926106874999505e+03 5.596384882786041570e-02 5.268396520964739073e-03 5.141900184357490024e-04 2.794292214894974480e-01
-1.939883719062499722e+03 5.601590647881873192e-02 5.282672415912046532e-03 5.101304872612110039e-04 2.793548752437992055e-01
-1.938841331249999712e+03 5.607123644176671001e-02 5.298033706355275221e-03 5.057712581306655171e-04 2.792717458513871986e-01
-1.937798943437499474e+03 5.612925504014399519e-02 5.314263848233446649e-03 5.011980165027588030e-04 2.791825461724411483e-01
-1.936756555624999919e+03 5.618930872383223057e-02 5.331137700875030437e-03 4.964925485016256999e-04 2.790896754287805481e-01
-1.935714167812499909e+03 5.625049807123534001e-02 5.348332894961644636e-03 4.917664510986624734e-04 2.789967476034613814e-01
-1.934671779999999899e+03 5.631202729780188793e-02 5.365556832008489506e-03 4.871160848892556214e-04 2.789070890120353696e-01
-1.933629392187499661e+03 5.637351082955574522e-02 5.382658720620236460e-03 4.825897879643441203e-04 2.788225736114239295e-01
-1.932587004374999651e+03 5.643460418491957203e-02 5.399525599958314437e-03 4.782176764154040137e-04 2.787441295933976160e-01
-1.931544616562499868e+03 5.649531756943923511e-02 5.416199061397037641e-03 4.739765880633514086e-04 2.786704457731969398e-01
-1.930502228749999404e+03 5.655576070628576951e-02 5.432742542675851258e-03 4.698425038966622894e-04 2.786003368046725548e-01
-1.929459840937499621e+03 5.661623205472723908e-02 5.449266287164823523e-03 4.657785103827058503e-04 2.785325130756973189e-01
-1.928417453124999838e+03 5.667733055028437855e-02 5.465969770533225108e-03 4.617329425054989564e-04 2.784653432406380413e-01
-1.927375065312499828e+03 5.673839769298601871e-02 5.482638239453957278e-03 4.577868397316136825e-04 2.784009190805816214e-01
-1.926332677499999818e+03 5.679767394699667543e-02 5.498697671783428671e-03 4.541131184608968203e-04 2.783440947068703264e-01
-1.925290289687499808e+03 5.685455157681648664e-02 5.513920590528801485e-03 4.507699261762915374e-04 2.782972353098751017e-01
-1.924247901874999798e+03 5.690936308266977134e-02 5.528397833575329420e-03 4.477272830730747236e-04 2.782599230517405764e-01
-1.923205514062499788e+03 5.696208922644290656e-02 5.542093907278060512e-03 4.449975525224425478e-04 2.782330645229895150e-01
-1.922163126250000005e+03 5.701253659402759355e-02 5.554931844170235382e-03 4.425995505281655985e-04 2.782174001048642875e-01
-1.921120738437499995e+03 5.705997164775097191e-02 5.566699859176866411e-03 4.405884906352703170e-04 2.782138861135715069e-01
-1.920078350624999757e+03 5.710331233950318580e-02 5.577055196515580751e-03 4.390514388791842237e-04 2.782248277172520434e-01
-1.919035962812499974e+03 5.714181197061007911e-02 5.585737959212494497e-03 4.380409083068118178e-04 2.782521651999568246e-01
-1.917993574999999510e+03 5.717548472966868522e-02 5.592729933156886241e-03 4.375327993826343305e-04 2.782958682381129756e-01
-1.916951187187499727e+03 5.720517207016826561e-02 5.598287133787315829e-03 4.374308985254393191e-04 2.783537533010255194e-01
-1.915908799374999944e+03 5.723163637395148329e-02 5.602639883392527935e-03 4.376566633023332782e-04 2.784240815276536885e-01
-1.914866411562499707e+03 5.725561058637602951e-02 5.606031882614538782e-03 4.381251759826860354e-04 2.785044672488466433e-01
-1.913824023750000151e+03 5.727784696947729737e-02 5.608705105212640971e-03 4.387636734439992968e-04 2.785929193626859313e-01
-1.912781635937499914e+03 5.729827480804971368e-02 5.610616528047243645e-03 4.395744886555857521e-04 2.786899971899958750e-01
-1.911739248124999904e+03 5.731785060182058300e-02 5.612083114242402346e-03 4.404444106846661382e-04 2.787926117922112645e-01
-1.910696860312500121e+03 5.733792258629246547e-02 5.613564516313075334e-03 4.412502512966725633e-04 2.788968043216429327e-01
-1.909654472499999656e+03 5.735821713877169159e-02 5.614962268505412600e-03 4.420344182196099883e-04 2.790038109079601147e-01
-1.908612084687499873e+03 5.737869962418248176e-02 5.616246711804591049e-03 4.427970517640839412e-04 2.791141169678081901e-01
-1.907569696874999863e+03 5.739983688539082585e-02 5.617593831176886585e-03 4.434732710613824877e-04 2.792255322541977169e-01
-1.906527309062500080e+03 5.742219591438200293e-02 5.619256586204898415e-03 4.439833754665417089e-04 2.793344470845863792e-01
-1.905484921249999843e+03 5.744601457606694078e-02 5.621369877026437777e-03 4.442883981846559144e-04 2.794386357003606491e-01
-1.904442533437499833e+03 5.747165719676362167e-02 5.624095538198202113e-03 4.443434971303565043e-04 2.795359413720674424e-01
-1.903400145624999823e+03 5.749915144594204552e-02 5.627475961850245123e-03 4.441425348369840717e-04 2.796254303364078542e-01
-1.902357757812499585e+03 5.752850185269101774e-02 5.631533627678496183e-03 4.436748885613178619e-04 2.797064748390613587e-01
-1.901315369999999803e+03 5.756065875774840634e-02 5.636603812211089630e-03 4.428448765187226383e-04 2.797759665344221602e-01
-1.900272982187499792e+03 5.759648147792050671e-02 5.642997902451657964e-03 4.415896017843710768e-04 2.798313708216753071e-01
-1.899230594374999782e+03 5.763553701065140394e-02 5.650562765307490590e-03 4.399796303427979337e-04 2.798747613395055622e-01
-1.898188206562500000e+03 5.767746283605600099e-02 5.659150047812900285e-03 4.380618637431125213e-04 2.799081256427147779e-01
-1.897145818749999535e+03 5.772271024871583611e-02 5.668898829439514807e-03 4.358013146448101900e-04 2.799306738337227762e-01
-1.896103430937499752e+03 5.777198226182630320e-02 5.680031908515188743e-03 4.331438964252829447e-04 2.799409407672502348e-01
-1.895061043124999969e+03 5.782616342194921155e-02 5.692875777678913472e-03 4.300072091585555923e-04 2.799356344948946695e-01
-1.894018655312499504e+03 5.788571221297948710e-02 5.707644265568136491e-03 4.263525874019168885e-04 2.799120468980714205e-01
-1.892976267499999722e+03 5.795032641505331455e-02 5.724278242011439713e-03 4.222210441589646472e-04 2.798702548855390715e-01
-1.891933879687499712e+03 5.801965666166847974e-02 5.742678028188410132e-03 4.176671796514360726e-04 2.798111838426338149e-01
-1.890891491874999929e+03 5.809256472570177576e-02 5.762444977383943991e-03 4.128305427752145202e-04 2.797390169939926730e-01
-1.889849104062499919e+03 5.816744820391652609e-02 5.783006511262809256e-03 4.078791376088501935e-04 2.796594523024744650e-01
-1.888806716249999681e+03 5.824332747136223148e-02 5.804006544467281599e-03 4.029032393295198808e-04 2.795758518904581935e-01
-1.887764328437499898e+03 5.831977597733541824e-02 5.825275278406477977e-03 3.979451796761037199e-04 2.794900761417796198e-01
-1.886721940625000116e+03 5.839635598503237213e-02 5.846627285220115829e-03 3.930531941371645478e-04 2.794044362959690053e-01
-1.885679552812499651e+03 5.847333275271237446e-02 5.868103315805386563e-03 3.882159388588358583e-04 2.793195702958665705e-01
-1.884637164999999868e+03 5.855077262295708268e-02 5.889674908670951975e-03 3.834501715981169785e-04 2.792368388254734546e-01
-1.883594777187499631e+03 5.862837910490831944e-02 5.911204230996358090e-03 3.787943806270785267e-04 2.791581633174753385e-01
-1.882552389374999848e+03 5.870606065820052621e-02 5.932662033785040742e-03 3.742579469912686238e-04 2.790838098425829084e-01
-1.881510001562499838e+03 5.878308728484321621e-02 5.953760253632220042e-03 3.699168938080745644e-04 2.790170231283694569e-01
-1.880467613749999600e+03 5.885968384212497684e-02 5.974524471718903676e-03 3.657554954240344763e-04 2.789584229737550047e-01
-1.879425225937499818e+03 5.893627185302836857e-02 5.995058157543810620e-03 3.617543870769660669e-04 2.789080882152772389e-01
-1.878382838125000035e+03 5.901282571103918378e-02 6.015296909284050669e-03 3.579307135566330077e-04 2.788677041315880123e-01
-1.877340450312499570e+03 5.908947674160267699e-02 6.035269337511505079e-03 3.542752848616666770e-04 2.788373167814530151e-01
-1.876298062499999787e+03 5.916600191460862773e-02 6.054914199534121647e-03 3.507967326900107751e-04 2.788170367641960024e-01
-1.875255674687500004e+03 5.924243955429119718e-02 6.074298329269763909e-03 3.474688157265687859e-04 2.788050928803648687e-01
-1.874213286874999540e+03 5.931831287187550733e-02 6.093328435539262060e-03 3.443053438163291846e-04 2.788007572292582892e-01
-1.873170899062499757e+03 5.939351131792941496e-02 6.111981300926726084e-03 3.412985241541198174e-04 2.788037456046985052e-01
-1.872128511249999974e+03 5.946868874664294757e-02 6.130457104285517468e-03 3.384003517474768342e-04 2.788129085062300283e-01
-1.871086123437499964e+03 5.954358716189720596e-02 6.148657653474604370e-03 3.356476840225022210e-04 2.788295010094575255e-01
-1.870043735624999954e+03 5.961681380348789888e-02 6.166140635969292495e-03 3.331238489170667443e-04 2.788560289859247088e-01
-1.869001347812499716e+03 5.968847457767375436e-02 6.182991913689584590e-03 3.307752385234667691e-04 2.788902054445888123e-01
-1.867958959999999934e+03 5.975872921684564215e-02 6.199289599496328636e-03 3.285724540446879807e-04 2.789307161785214428e-01
-1.866916572187500151e+03 5.982770188639620346e-02 6.215095736920838061e-03 3.264849502223924563e-04 2.789763723125707195e-01
-1.865874184375000368e+03 5.989579649485889806e-02 6.230567720493412551e-03 3.244710208676849172e-04 2.790254443297750520e-01
-1.864831796562499903e+03 5.996257099104219945e-02 6.245591368770900091e-03 3.225495009613981150e-04 2.790779444216616167e-01
-1.863789408750000121e+03 6.002765313278300707e-02 6.260079985925775907e-03 3.207187475814544790e-04 2.791333835662505036e-01
-1.862747020937499883e+03 6.009085044052523555e-02 6.273987142957791405e-03 3.189640805716301283e-04 2.791912808463770101e-01
-1.861704633124999873e+03 6.015295757487278128e-02 6.287615312832206191e-03 3.171928509926685803e-04 2.792481809885734578e-01
-1.860662245312500090e+03 6.021509769851578209e-02 6.301368510554531711e-03 3.153201730277715368e-04 2.793005881337778940e-01
-1.859619857499999853e+03 6.027697756296784143e-02 6.315148112900481961e-03 3.133782404562190710e-04 2.793493256814183479e-01
-1.858577469687500070e+03 6.033828372182285099e-02 6.328870713877307423e-03 3.113669753252936052e-04 2.793941926998676495e-01
-1.857535081874999605e+03 6.040010728805234735e-02 6.342915471593214317e-03 3.091871325005430280e-04 2.794318420317105089e-01
-1.856492694062499822e+03 6.046377797549875449e-02 6.357696944229438915e-03 3.067640177180209582e-04 2.794601467289680730e-01
-1.855450306250000040e+03 6.053002027074964875e-02 6.373428553181065617e-03 3.040760821145144276e-04 2.794786211867500980e-01
-1.854407918437499802e+03 6.059933792931666841e-02 6.390231162427923231e-03 3.011211976883844941e-04 2.794878350375679665e-01
-1.853365530624999792e+03 6.067230135260449908e-02 6.408207014925110592e-03 2.979052284667231890e-04 2.794893266634280726e-01
-1.852323142812499555e+03 6.074909248489624575e-02 6.427339000130936723e-03 2.944557651797541928e-04 2.794852386117416265e-01
-1.851280754999999772e+03 6.082955458170698215e-02 6.447518178431027938e-03 2.908031735043630178e-04 2.794777046137352783e-01
-1.850238367187499989e+03 6.091435738673414008e-02 6.468940540933974109e-03 2.869026505167915418e-04 2.794658155413307088e-01
-1.849195979374999524e+03 6.100491763816576901e-02 6.492101365130457241e-03 2.826683966187697530e-04 2.794458897554545906e-01
-1.848153591562499741e+03 6.110167396761360253e-02 6.517148830566281935e-03 2.781008473525717188e-04 2.794173429435052869e-01
-1.847111203749999731e+03 6.120491661405876027e-02 6.544183166120360814e-03 2.732046461266889720e-04 2.793798221364247603e-01
-1.846068815937499494e+03 6.131433776650820761e-02 6.573143302985304422e-03 2.680110804637844180e-04 2.793332756100888603e-01
-1.845026428124999711e+03 6.143004011039973622e-02 6.604106874051341933e-03 2.625201265906801861e-04 2.792765470042593567e-01
-1.843984040312499928e+03 6.155224907852707705e-02 6.637204289594347481e-03 2.567302602664723720e-04 2.792080691527301650e-01
-1.842941652499999918e+03 6.168121912528584661e-02 6.672526070910467406e-03 2.506555510463456707e-04 2.791277912874214340e-01
-1.841899264687499681e+03 6.181754995731750940e-02 6.710263050184628320e-03 2.442973148635725882e-04 2.790353420984233446e-01
-1.840856876874999671e+03 6.196133538098562432e-02 6.750472757879447117e-03 2.376969174335753939e-04 2.789308350584250307e-01
-1.839814489062499888e+03 6.211167382782872143e-02 6.792847775166497258e-03 2.309543789760941433e-04 2.788173099390714449e-01
-1.838772101249999878e+03 6.226814497244219371e-02 6.837225605441581144e-03 2.241438398014390274e-04 2.786971492514666582e-01
-1.837729713437499640e+03 6.242864281491947165e-02 6.882872963160820146e-03 2.174418531390790972e-04 2.785767397788421196e-01
-1.836687325624999630e+03 6.259066277960943780e-02 6.928938400986119246e-03 2.109886334689569027e-04 2.784619428063992430e-01
-1.835644937812499847e+03 6.275376311462681211e-02 6.975294583879504580e-03 2.047867965960872036e-04 2.783528847890389679e-01
-1.834602549999999837e+03 6.291768880027419353e-02 7.021832365749072075e-03 1.988548996100014460e-04 2.782507727607766990e-01
-1.833560162187499600e+03 6.308214989663445127e-02 7.068434866712576883e-03 1.932073013280779768e-04 2.781566545952308678e-01
-1.832517774374999817e+03 6.324618046054865383e-02 7.114793973495136398e-03 1.878976131592320674e-04 2.780721973222285426e-01
-1.831475386562499580e+03 6.340749855662436429e-02 7.160176322027067206e-03 1.830099507282283307e-04 2.780007214283999328e-01
-1.830432998749999570e+03 6.356593188569768793e-02 7.204575318244645435e-03 1.784869552355987084e-04 2.779401012097609813e-01
-1.829390610937499559e+03 6.372289529629235338e-02 7.248453773592895659e-03 1.742383882376319923e-04 2.778873379419808942e-01
-1.828348223124999777e+03 6.387873125558039822e-02 7.291903598302342318e-03 1.702445143202037001e-04 2.778422069909468051e-01
-1.827305835312499767e+03 6.403402408750295816e-02 7.335145984650635713e-03 1.664725109384776447e-04 2.778028382866144508e-01
-1.826263447499999984e+03 6.418839307224474822e-02 7.378051692425027959e-03 1.629626484244851967e-04 2.777704768275069402e-01
-1.825221059687499746e+03 6.434049665749647096e-02 7.420133537254539231e-03 1.597715244834620445e-04 2.777486068153772192e-01
-1.824178671874999736e+03 6.449043921216358888e-02 7.461393178133385838e-03 1.568720127439589490e-04 2.777373141232091225e-01
-1.823136284062499726e+03 6.463826938744364481e-02 7.501801057459987938e-03 1.542597344249685822e-04 2.777374195248709654e-01
-1.822093896250000171e+03 6.478353760087604551e-02 7.541182088807584991e-03 1.519256630910815749e-04 2.777497607435343019e-01
-1.821051508437499933e+03 6.492652761110725979e-02 7.579651997508512172e-03 1.498161814875430015e-04 2.777724175326112266e-01
-1.820009120624999923e+03 6.506758093330008985e-02 7.617343135800559543e-03 1.478810504843395168e-04 2.778035036785732603e-01
-1.818966732812500140e+03 6.520765907054068555e-02 7.654620889665024810e-03 1.460420746235616249e-04 2.778393597721856567e-01
-1.817924344999999676e+03 6.534788120815342161e-02 7.691881055555460645e-03 1.442592688104146173e-04 2.778773972250365709e-01
-1.816881957187499893e+03 6.548859070746733402e-02 7.729236455077154351e-03 1.425243216314255057e-04 2.779170272624595928e-01
-1.815839569375000110e+03 6.563008273276312032e-02 7.766857498033038695e-03 1.408152758250311631e-04 2.779557604349113809e-01
-1.814797181562500100e+03 6.577287648070546944e-02 7.804990894252673145e-03 1.391173299683062488e-04 2.779910584376408256e-01
-1.813754793750000090e+03 6.591721004289674557e-02 7.843739717363211114e-03 1.374541454594495956e-04 2.780225908721372652e-01
-1.812712405937499852e+03 6.606237857580316009e-02 7.882850105991271589e-03 1.358740571903446304e-04 2.780524492525088820e-01
-1.811670018124999842e+03 6.620795402778129057e-02 7.922122675843820336e-03 1.343942584867510476e-04 2.780826891170697368e-01
-1.810627630312500060e+03 6.635442683868544855e-02 7.961676631169140386e-03 1.330170728184613071e-04 2.781138584469950992e-01
-1.809585242499999822e+03 6.650110963319259827e-02 8.001232668721406857e-03 1.317942946897433299e-04 2.781488658770329692e-01
-1.808542854687499812e+03 6.664745608780291153e-02 8.040531434069107114e-03 1.307295977298097956e-04 2.781901949463007062e-01
-1.807500466874999802e+03 6.679355439696406382e-02 8.079594596182206739e-03 1.298201951032672827e-04 2.782379757241060236e-01
-1.806458079062500019e+03 6.693857687294088588e-02 8.118061007810688928e-03 1.291026976079470202e-04 2.782959003884813431e-01
-1.805415691249999782e+03 6.708218220226913608e-02 8.155654500004452800e-03 1.285622052120272011e-04 2.783679729732392860e-01
-1.804373303437499771e+03 6.722468375062692902e-02 8.192358995830475651e-03 1.281253524137003648e-04 2.784554394200109972e-01
-1.803330915624999989e+03 6.736733864820634854e-02 8.228516543273575387e-03 1.276870569892344569e-04 2.785568491607573471e-01
-1.802288527812499524e+03 6.751204253965935320e-02 8.264754341678363578e-03 1.271468685601658390e-04 2.786684636721155073e-01
-1.801246139999999741e+03 6.766080471778376793e-02 8.301816409454520693e-03 1.264149659367346098e-04 2.787848459108000498e-01
-1.800203752187499731e+03 6.781560431517756615e-02 8.340494710762952346e-03 1.254446134016870833e-04 2.788999804965455742e-01
-1.799161364374999721e+03 6.797674851619650571e-02 8.380963251714395809e-03 1.242842371759255240e-04 2.790127773478904838e-01
-1.798118976562500166e+03 6.814356349417130532e-02 8.423051144554393604e-03 1.229412412069554516e-04 2.791229062237583491e-01
-1.797076588749999701e+03 6.831694089607497078e-02 8.467180769230116602e-03 1.213441305230011620e-04 2.792251668396092956e-01
-1.796034200937499918e+03 6.849871294962618651e-02 8.514016713222665941e-03 1.194865465948377517e-04 2.793161998670721791e-01
-1.794991813125000135e+03 6.868917191985320081e-02 8.563658253272554005e-03 1.174226098259495188e-04 2.793966403774852947e-01
-1.793949425312499670e+03 6.888843991655133059e-02 8.616180846589910347e-03 1.151676966496091651e-04 2.794657147102103112e-01
-1.792907037499999888e+03 6.909690732145175318e-02 8.671755871093575485e-03 1.127258094613688399e-04 2.795220423523875342e-01
-1.791864649687499650e+03 6.931568017588592145e-02 8.730854028530115468e-03 1.100902519926888663e-04 2.795618799520906417e-01
-1.790822261874999867e+03 6.954640000538679645e-02 8.794139929183030294e-03 1.073294328331178326e-04 2.795818574525745781e-01
-1.789779874062499857e+03 6.978831044273123285e-02 8.861382863109088653e-03 1.045903880233096229e-04 2.795849530288176954e-01
-1.788737486249999620e+03 7.003995619695421726e-02 8.932116610196680004e-03 1.019549316425891585e-04 2.795738466190242910e-01
-1.787695098437499837e+03 7.030118255351039402e-02 9.006372248824548107e-03 9.946927907628147221e-05 2.795476149577014735e-01
-1.786652710624999372e+03 7.057141136883250676e-02 9.083968365827659389e-03 9.720920067600818362e-05 2.795079906635860034e-01
-1.785610322812499589e+03 7.085029850937347995e-02 9.164739412166892502e-03 9.520323039628521028e-05 2.794570694517343190e-01
-1.784567934999999807e+03 7.113916919577482900e-02 9.249175365176198413e-03 9.346517275050464325e-05 2.793924846423255781e-01
-1.783525547187499569e+03 7.143855387918056354e-02 9.337478475886193049e-03 9.207453236643094055e-05 2.793143871618562479e-01
-1.782483159374999786e+03 7.174951360473416639e-02 9.430064419605546644e-03 9.109242585433668590e-05 2.792212306955611512e-01
-1.781440771562499549e+03 7.207278610319127476e-02 9.527292225740943005e-03 9.068369858582725972e-05 2.791125340275861788e-01
-1.780398383749999539e+03 7.240586128382461850e-02 9.628206168329224088e-03 9.104905561051557044e-05 2.789973918763505867e-01
-1.779355995937499756e+03 7.274574329822404428e-02 9.731610843038739425e-03 9.228052812570910340e-05 2.788854070759908543e-01
-1.778313608124999973e+03 7.309002372283317228e-02 9.836524040447349598e-03 9.438450514686031834e-05 2.787836921343513352e-01
-1.777271220312499509e+03 7.343800472658157386e-02 9.942675832992379711e-03 9.733404914191091831e-05 2.786934357428925702e-01
-1.776228832499999726e+03 7.378945901232550342e-02 1.004997717696728618e-02 1.011607620532286396e-04 2.786158246898977620e-01
-1.775186444687500170e+03 7.414372686664061352e-02 1.015804805433973522e-02 1.058446271316131586e-04 2.785551988464113893e-01
-1.774144056874999706e+03 7.450165232606816013e-02 1.026713870463620212e-02 1.113735084191796873e-04 2.785110946627465944e-01
-1.773101669062499923e+03 7.486360714713709286e-02 1.037745807325364186e-02 1.178045195117826451e-04 2.784820596011800542e-01
-1.772059281250000140e+03 7.522770943947533484e-02 1.048831549245657531e-02 1.251481679023625339e-04 2.784719399186846855e-01
-1.771016893437499903e+03 7.559104623026675907e-02 1.059864426577110559e-02 1.333413344088695560e-04 2.784852367550363361e-01
-1.769974505625000120e+03 7.595118666799244300e-02 1.070749168968033842e-02 1.421989801670440557e-04 2.785249117533601382e-01
-1.768932117812500110e+03 7.630939466335109889e-02 1.081515285116968136e-02 1.514783510194478585e-04 2.785884707308734498e-01
-1.767889729999999872e+03 7.667016582619248788e-02 1.092328174640688591e-02 1.610387522501108477e-04 2.786651051165121573e-01
-1.766847342187500089e+03 7.703681138767870529e-02 1.103314959438207385e-02 1.709006961797174783e-04 2.787477739557315259e-01
-1.765804954374999625e+03 7.741164742356181072e-02 1.114563509131671383e-02 1.810536038701991820e-04 2.788314167056606951e-01
[truncated: 821,603 more chars]
