# Supplementary material for: Multipolar electric and magnetic contributions to sum-frequency generation spectra reveal biaxial interfacial water structure
Source: Nat Commun. 2026 May 13;17:4333. doi: 10.1038/s41467-026-72345-4 (PMC13172427; doi:10.1038/s41467-026-72345-4)
Supplement: Supplementary file 3 — Source data [file 41467_2026_72345_MOESM3_ESM.zip › SourceData/Fig4(i,j).txt]

# z f yyz zzz
-1.29264e+01 3.24052e+03 2.37517e-01 -8.29906e-02
-1.24264e+01 3.24052e+03 -1.35835e-02 -1.60728e-01
-1.19264e+01 3.24052e+03 -6.10635e-02 3.86682e-02
-1.14264e+01 3.24052e+03 4.22246e-01 9.59847e-02
-1.09264e+01 3.24052e+03 -6.57489e-02 -2.66462e-02
-1.04264e+01 3.24052e+03 -2.05600e-01 2.76913e-02
-9.92645e+00 3.24052e+03 1.55579e-01 1.74939e-01
-9.42645e+00 3.24052e+03 2.42006e-03 -2.32209e-01
-8.92645e+00 3.24052e+03 2.57188e-01 1.96073e-01
-8.42645e+00 3.24052e+03 -7.28312e-02 1.10817e-02
-7.92645e+00 3.24052e+03 -3.96070e-01 -2.18933e-01
-7.42645e+00 3.24052e+03 7.37651e-03 1.66615e-02
-6.92645e+00 3.24052e+03 -2.56603e-01 -8.23912e-02
-6.42645e+00 3.24052e+03 -3.06198e-01 4.51801e-02
-5.92645e+00 3.24052e+03 -1.62435e-01 -1.92868e-01
-5.42645e+00 3.24052e+03 -3.53600e-01 -1.63239e-01
-4.92645e+00 3.24052e+03 9.18498e-02 -7.81879e-02
-4.42645e+00 3.24052e+03 2.73227e-02 2.05986e-01
-3.92645e+00 3.24052e+03 1.22833e-01 4.37383e-01
-3.42645e+00 3.24052e+03 -2.12992e-01 3.06643e-02
-2.92645e+00 3.24052e+03 -3.29456e-01 -2.81221e-01
-2.42645e+00 3.24052e+03 -8.33677e-01 -3.85728e-01
-1.92645e+00 3.24052e+03 -7.61135e-01 -2.97347e-01
-1.42645e+00 3.24052e+03 -1.07180e+00 -5.63709e-01
-9.26447e-01 3.24052e+03 -1.13783e+00 -5.65980e-01
-4.26447e-01 3.24052e+03 -1.05790e+00 -3.96897e-01
7.35532e-02 3.24052e+03 -8.40802e-01 -4.60557e-01
5.73553e-01 3.24052e+03 -6.56854e-01 -4.24861e-01
1.07355e+00 3.24052e+03 -2.51851e-01 -1.75155e-01
1.57355e+00 3.24052e+03 -9.39009e-02 -4.12294e-02
2.07355e+00 3.24052e+03 1.98799e-04 -6.09757e-03
2.57355e+00 3.24052e+03 1.60242e-02 3.00359e-02
3.07355e+00 3.24052e+03 3.88915e-03 -1.19358e-03
3.57355e+00 3.24052e+03 4.40296e-03 -3.09081e-03
4.07355e+00 3.24052e+03 2.63363e-03 2.38999e-03
4.57355e+00 3.24052e+03 -8.64178e-04 3.05217e-04
5.07355e+00 3.24052e+03 4.25657e-04 2.60017e-03
5.57355e+00 3.24052e+03 5.54914e-04 1.04768e-03
6.07355e+00 3.24052e+03 -4.07960e-04 -1.34097e-03
6.57355e+00 3.24052e+03 -1.23892e-05 -1.83336e-04
7.07355e+00 3.24052e+03 3.43571e-04 4.95462e-04
7.57355e+00 3.24052e+03 -1.87542e-04 -5.24947e-04
8.07355e+00 3.24052e+03 1.71215e-04 1.40398e-04
8.57355e+00 3.24052e+03 -8.29926e-05 5.30663e-04
9.07355e+00 3.24052e+03 -4.17105e-04 -2.97817e-04
9.57355e+00 3.24052e+03 -1.06426e-05 -2.63264e-04
1.00736e+01 3.24052e+03 -2.79050e-04 -4.57288e-04
1.05736e+01 3.24052e+03 3.51428e-04 4.56385e-04
1.10736e+01 3.24052e+03 -1.14544e-04 5.38391e-04
1.15736e+01 3.24052e+03 -2.75017e-04 -9.13489e-04
1.20736e+01 3.24052e+03 1.82378e-04 4.72395e-04
1.25736e+01 3.24052e+03 3.05034e-04 -2.45007e-04
1.30736e+01 3.24052e+03 -2.41941e-05 3.76399e-04
1.35736e+01 3.24052e+03 -1.68833e-04 4.75712e-04
1.40736e+01 3.24052e+03 -1.20126e-04 2.43342e-04
1.45736e+01 3.24052e+03 1.12869e-05 4.96847e-05
1.50736e+01 3.24052e+03 -2.63765e-04 -4.73434e-04
1.55736e+01 3.24052e+03 7.87737e-05 -3.96011e-04
1.60736e+01 3.24052e+03 -5.52222e-05 1.90267e-04
1.65736e+01 3.24052e+03 -1.19870e-04 -2.98587e-04
-1.29264e+01 3.24157e+03 2.72092e-01 -8.38946e-02
-1.24264e+01 3.24157e+03 3.60958e-02 -1.47696e-01
-1.19264e+01 3.24157e+03 -8.31379e-02 1.69756e-02
-1.14264e+01 3.24157e+03 4.32262e-01 1.13880e-01
-1.09264e+01 3.24157e+03 -8.37408e-02 -3.10805e-02
-1.04264e+01 3.24157e+03 -2.01400e-01 3.06646e-02
-9.92645e+00 3.24157e+03 1.36618e-01 1.66688e-01
-9.42645e+00 3.24157e+03 -1.37803e-02 -2.39940e-01
-8.92645e+00 3.24157e+03 2.48066e-01 1.94799e-01
-8.42645e+00 3.24157e+03 -5.59396e-02 2.11947e-02
-7.92645e+00 3.24157e+03 -3.94824e-01 -2.14645e-01
-7.42645e+00 3.24157e+03 -2.75445e-02 3.75152e-03
-6.92645e+00 3.24157e+03 -2.42481e-01 -7.80884e-02
-6.42645e+00 3.24157e+03 -3.30784e-01 2.19493e-02
-5.92645e+00 3.24157e+03 -1.78992e-01 -1.92262e-01
-5.42645e+00 3.24157e+03 -3.65173e-01 -1.81559e-01
-4.92645e+00 3.24157e+03 8.21659e-02 -6.95919e-02
-4.42645e+00 3.24157e+03 2.29312e-02 2.03609e-01
-3.92645e+00 3.24157e+03 1.08907e-01 4.36605e-01
-3.42645e+00 3.24157e+03 -1.90163e-01 3.89151e-02
-2.92645e+00 3.24157e+03 -3.37086e-01 -2.80192e-01
-2.42645e+00 3.24157e+03 -8.25008e-01 -3.95290e-01
-1.92645e+00 3.24157e+03 -7.54660e-01 -2.97789e-01
-1.42645e+00 3.24157e+03 -1.05832e+00 -5.62794e-01
-9.26447e-01 3.24157e+03 -1.16669e+00 -5.75521e-01
-4.26447e-01 3.24157e+03 -1.06722e+00 -4.11266e-01
7.35532e-02 3.24157e+03 -8.24954e-01 -4.50095e-01
5.73553e-01 3.24157e+03 -6.73083e-01 -4.34123e-01
1.07355e+00 3.24157e+03 -2.62297e-01 -1.80363e-01
1.57355e+00 3.24157e+03 -9.56622e-02 -3.82101e-02
2.07355e+00 3.24157e+03 1.15569e-03 -5.29212e-03
2.57355e+00 3.24157e+03 1.55619e-02 2.96162e-02
3.07355e+00 3.24157e+03 3.97958e-03 -2.32501e-03
3.57355e+00 3.24157e+03 4.38847e-03 -2.29070e-03
4.07355e+00 3.24157e+03 2.94373e-03 2.85952e-03
4.57355e+00 3.24157e+03 -1.00779e-03 1.04226e-04
5.07355e+00 3.24157e+03 4.42371e-04 2.54569e-03
5.57355e+00 3.24157e+03 5.74482e-04 1.06424e-03
6.07355e+00 3.24157e+03 -4.31043e-04 -1.30595e-03
6.57355e+00 3.24157e+03 -1.33209e-05 -2.08491e-04
7.07355e+00 3.24157e+03 3.31960e-04 5.12924e-04
7.57355e+00 3.24157e+03 -1.65461e-04 -4.92153e-04
8.07355e+00 3.24157e+03 8.90292e-05 1.21286e-04
8.57355e+00 3.24157e+03 -2.55664e-05 5.38953e-04
9.07355e+00 3.24157e+03 -4.34358e-04 -3.43557e-04
9.57355e+00 3.24157e+03 -4.07947e-06 -2.47174e-04
1.00736e+01 3.24157e+03 -2.50485e-04 -3.75503e-04
1.05736e+01 3.24157e+03 3.17409e-04 4.16674e-04
1.10736e+01 3.24157e+03 -1.16410e-04 5.35866e-04
1.15736e+01 3.24157e+03 -2.71666e-04 -9.17593e-04
1.20736e+01 3.24157e+03 1.76011e-04 4.78203e-04
1.25736e+01 3.24157e+03 3.33739e-04 -1.94724e-04
1.30736e+01 3.24157e+03 -6.19082e-05 3.96090e-04
1.35736e+01 3.24157e+03 -1.66242e-04 4.54144e-04
1.40736e+01 3.24157e+03 -1.46617e-04 2.33420e-04
1.45736e+01 3.24157e+03 1.67911e-05 6.22538e-05
1.50736e+01 3.24157e+03 -2.50781e-04 -4.53713e-04
1.55736e+01 3.24157e+03 6.70715e-05 -3.98795e-04
1.60736e+01 3.24157e+03 -3.39427e-05 1.90846e-04
1.65736e+01 3.24157e+03 -1.42854e-04 -2.79050e-04
-1.29264e+01 3.24261e+03 3.08339e-01 -8.25064e-02
-1.24264e+01 3.24261e+03 8.74189e-02 -1.33617e-01
-1.19264e+01 3.24261e+03 -1.04679e-01 -6.37802e-03
-1.14264e+01 3.24261e+03 4.40851e-01 1.32328e-01
-1.09264e+01 3.24261e+03 -1.02307e-01 -3.52252e-02
-1.04264e+01 3.24261e+03 -1.95145e-01 3.43732e-02
-9.92645e+00 3.24261e+03 1.14741e-01 1.55468e-01
-9.42645e+00 3.24261e+03 -3.21253e-02 -2.46460e-01
-8.92645e+00 3.24261e+03 2.40775e-01 1.94311e-01
-8.42645e+00 3.24261e+03 -4.34790e-02 2.82797e-02
-7.92645e+00 3.24261e+03 -3.97667e-01 -2.10957e-01
-7.42645e+00 3.24261e+03 -6.66319e-02 -9.40840e-03
-6.92645e+00 3.24261e+03 -2.25108e-01 -7.45545e-02
-6.42645e+00 3.24261e+03 -3.51791e-01 -2.39767e-03
-5.92645e+00 3.24261e+03 -1.93938e-01 -1.91183e-01
-5.42645e+00 3.24261e+03 -3.68315e-01 -1.97137e-01
-4.92645e+00 3.24261e+03 7.18570e-02 -6.10524e-02
-4.42645e+00 3.24261e+03 1.77877e-02 2.01371e-01
-3.92645e+00 3.24261e+03 9.04265e-02 4.34031e-01
-3.42645e+00 3.24261e+03 -1.68423e-01 4.97726e-02
-2.92645e+00 3.24261e+03 -3.45684e-01 -2.78456e-01
-2.42645e+00 3.24261e+03 -8.17918e-01 -4.05601e-01
-1.92645e+00 3.24261e+03 -7.49960e-01 -3.00329e-01
-1.42645e+00 3.24261e+03 -1.04960e+00 -5.62405e-01
-9.26447e-01 3.24261e+03 -1.19334e+00 -5.83719e-01
-4.26447e-01 3.24261e+03 -1.07702e+00 -4.26827e-01
7.35532e-02 3.24261e+03 -8.10320e-01 -4.40518e-01
5.73553e-01 3.24261e+03 -6.88662e-01 -4.43439e-01
1.07355e+00 3.24261e+03 -2.71997e-01 -1.84864e-01
1.57355e+00 3.24261e+03 -9.83950e-02 -3.58545e-02
2.07355e+00 3.24261e+03 2.06469e-03 -4.26177e-03
2.57355e+00 3.24261e+03 1.48993e-02 2.86645e-02
3.07355e+00 3.24261e+03 4.04018e-03 -3.32026e-03
3.57355e+00 3.24261e+03 4.40463e-03 -1.35529e-03
4.07355e+00 3.24261e+03 3.22167e-03 3.27086e-03
4.57355e+00 3.24261e+03 -1.14015e-03 -1.06822e-04
5.07355e+00 3.24261e+03 4.49146e-04 2.47728e-03
5.57355e+00 3.24261e+03 5.90707e-04 1.07430e-03
6.07355e+00 3.24261e+03 -4.47778e-04 -1.24717e-03
6.57355e+00 3.24261e+03 -9.71552e-06 -2.33860e-04
7.07355e+00 3.24261e+03 3.12845e-04 5.24309e-04
7.57355e+00 3.24261e+03 -1.39715e-04 -4.49564e-04
8.07355e+00 3.24261e+03 6.09959e-06 9.66872e-05
8.57355e+00 3.24261e+03 3.32047e-05 5.38045e-04
9.07355e+00 3.24261e+03 -4.45576e-04 -3.80816e-04
9.57355e+00 3.24261e+03 2.38975e-06 -2.28096e-04
1.00736e+01 3.24261e+03 -2.21322e-04 -2.87706e-04
1.05736e+01 3.24261e+03 2.76797e-04 3.73250e-04
1.10736e+01 3.24261e+03 -1.14895e-04 5.31017e-04
1.15736e+01 3.24261e+03 -2.65790e-04 -9.11723e-04
1.20736e+01 3.24261e+03 1.65607e-04 4.77427e-04
1.25736e+01 3.24261e+03 3.62040e-04 -1.42191e-04
1.30736e+01 3.24261e+03 -9.68614e-05 4.16673e-04
1.35736e+01 3.24261e+03 -1.67030e-04 4.22942e-04
1.40736e+01 3.24261e+03 -1.71341e-04 2.15890e-04
1.45736e+01 3.24261e+03 2.47846e-05 8.03839e-05
1.50736e+01 3.24261e+03 -2.34564e-04 -4.23168e-04
1.55736e+01 3.24261e+03 5.01816e-05 -4.07052e-04
1.60736e+01 3.24261e+03 -1.48274e-05 1.83918e-04
1.65736e+01 3.24261e+03 -1.58010e-04 -2.49046e-04
-1.29264e+01 3.24365e+03 3.45866e-01 -7.82735e-02
-1.24264e+01 3.24365e+03 1.38736e-01 -1.18524e-01
-1.19264e+01 3.24365e+03 -1.26263e-01 -3.13081e-02
-1.14264e+01 3.24365e+03 4.49058e-01 1.51222e-01
-1.09264e+01 3.24365e+03 -1.20211e-01 -3.83577e-02
-1.04264e+01 3.24365e+03 -1.86243e-01 3.85892e-02
-9.92645e+00 3.24365e+03 9.07346e-02 1.41773e-01
-9.42645e+00 3.24365e+03 -5.11488e-02 -2.51424e-01
-8.92645e+00 3.24365e+03 2.33981e-01 1.93638e-01
-8.42645e+00 3.24365e+03 -3.49833e-02 3.22757e-02
-7.92645e+00 3.24365e+03 -4.03516e-01 -2.07664e-01
-7.42645e+00 3.24365e+03 -1.07775e-01 -2.14380e-02
-6.92645e+00 3.24365e+03 -2.05702e-01 -7.25462e-02
-6.42645e+00 3.24365e+03 -3.69353e-01 -2.79367e-02
-5.92645e+00 3.24365e+03 -2.05699e-01 -1.89122e-01
-5.42645e+00 3.24365e+03 -3.63655e-01 -2.10280e-01
-4.92645e+00 3.24365e+03 6.07454e-02 -5.30797e-02
-4.42645e+00 3.24365e+03 1.25985e-02 1.99832e-01
-3.92645e+00 3.24365e+03 6.74898e-02 4.29558e-01
-3.42645e+00 3.24365e+03 -1.48763e-01 6.29250e-02
-2.92645e+00 3.24365e+03 -3.56078e-01 -2.76294e-01
-2.42645e+00 3.24365e+03 -8.12467e-01 -4.15929e-01
-1.92645e+00 3.24365e+03 -7.47434e-01 -3.04863e-01
-1.42645e+00 3.24365e+03 -1.04674e+00 -5.62962e-01
-9.26447e-01 3.24365e+03 -1.21699e+00 -5.90360e-01
-4.26447e-01 3.24365e+03 -1.08745e+00 -4.43706e-01
7.35532e-02 3.24365e+03 -7.97291e-01 -4.32018e-01
5.73553e-01 3.24365e+03 -7.03160e-01 -4.52667e-01
1.07355e+00 3.24365e+03 -2.80609e-01 -1.88241e-01
1.57355e+00 3.24365e+03 -1.02126e-01 -3.43069e-02
2.07355e+00 3.24365e+03 2.87737e-03 -3.08377e-03
2.57355e+00 3.24365e+03 1.40354e-02 2.72485e-02
3.07355e+00 3.24365e+03 4.10182e-03 -4.13235e-03
3.57355e+00 3.24365e+03 4.44502e-03 -3.11743e-04
4.07355e+00 3.24365e+03 3.46000e-03 3.59489e-03
4.57355e+00 3.24365e+03 -1.25936e-03 -3.25980e-04
5.07355e+00 3.24365e+03 4.45941e-04 2.40089e-03
5.57355e+00 3.24365e+03 6.05352e-04 1.07695e-03
6.07355e+00 3.24365e+03 -4.56709e-04 -1.16409e-03
6.57355e+00 3.24365e+03 -2.15965e-06 -2.57935e-04
7.07355e+00 3.24365e+03 2.86558e-04 5.27699e-04
7.57355e+00 3.24365e+03 -1.09049e-04 -3.97532e-04
8.07355e+00 3.24365e+03 -7.64901e-05 6.65455e-05
8.57355e+00 3.24365e+03 9.17406e-05 5.27349e-04
9.07355e+00 3.24365e+03 -4.51040e-04 -4.08198e-04
9.57355e+00 3.24365e+03 9.29100e-06 -2.06463e-04
1.00736e+01 3.24365e+03 -1.92409e-04 -1.97437e-04
1.05736e+01 3.24365e+03 2.30785e-04 3.27402e-04
1.10736e+01 3.24365e+03 -1.09959e-04 5.24683e-04
1.15736e+01 3.24365e+03 -2.58458e-04 -8.95884e-04
1.20736e+01 3.24365e+03 1.52507e-04 4.70921e-04
1.25736e+01 3.24365e+03 3.89198e-04 -8.96429e-05
1.30736e+01 3.24365e+03 -1.27819e-04 4.37104e-04
1.35736e+01 3.24365e+03 -1.70958e-04 3.82136e-04
1.40736e+01 3.24365e+03 -1.93835e-04 1.91301e-04
1.45736e+01 3.24365e+03 3.38560e-05 1.01260e-04
1.50736e+01 3.24365e+03 -2.14405e-04 -3.82329e-04
1.55736e+01 3.24365e+03 2.92033e-05 -4.18586e-04
1.60736e+01 3.24365e+03 1.63263e-06 1.70401e-04
1.65736e+01 3.24365e+03 -1.66385e-04 -2.14327e-04
-1.29264e+01 3.24469e+03 3.83778e-01 -7.15265e-02
-1.24264e+01 3.24469e+03 1.88929e-01 -1.02355e-01
-1.19264e+01 3.24469e+03 -1.47919e-01 -5.75576e-02
-1.14264e+01 3.24469e+03 4.56863e-01 1.70032e-01
-1.09264e+01 3.24469e+03 -1.35945e-01 -4.02714e-02
-1.04264e+01 3.24469e+03 -1.73653e-01 4.33554e-02
-9.92645e+00 3.24469e+03 6.55223e-02 1.26196e-01
-9.42645e+00 3.24469e+03 -6.96825e-02 -2.54674e-01
-8.92645e+00 3.24469e+03 2.27424e-01 1.92467e-01
-8.42645e+00 3.24469e+03 -3.03922e-02 3.28488e-02
-7.92645e+00 3.24469e+03 -4.12201e-01 -2.04831e-01
-7.42645e+00 3.24469e+03 -1.49602e-01 -3.16222e-02
-6.92645e+00 3.24469e+03 -1.85029e-01 -7.20600e-02
-6.42645e+00 3.24469e+03 -3.84609e-01 -5.48315e-02
-5.92645e+00 3.24469e+03 -2.13191e-01 -1.85874e-01
-5.42645e+00 3.24469e+03 -3.51822e-01 -2.21106e-01
-4.92645e+00 3.24469e+03 4.86436e-02 -4.56597e-02
-4.42645e+00 3.24469e+03 6.65184e-03 1.98852e-01
-3.92645e+00 3.24469e+03 4.05457e-02 4.22936e-01
-3.42645e+00 3.24469e+03 -1.32937e-01 7.74585e-02
-2.92645e+00 3.24469e+03 -3.68706e-01 -2.73229e-01
-2.42645e+00 3.24469e+03 -8.08865e-01 -4.25964e-01
-1.92645e+00 3.24469e+03 -7.46930e-01 -3.11358e-01
-1.42645e+00 3.24469e+03 -1.04935e+00 -5.64367e-01
-9.26447e-01 3.24469e+03 -1.23703e+00 -5.95563e-01
-4.26447e-01 3.24469e+03 -1.09861e+00 -4.61458e-01
7.35532e-02 3.24469e+03 -7.86717e-01 -4.25009e-01
5.73553e-01 3.24469e+03 -7.16142e-01 -4.61558e-01
1.07355e+00 3.24469e+03 -2.88098e-01 -1.90309e-01
1.57355e+00 3.24469e+03 -1.06800e-01 -3.37861e-02
2.07355e+00 3.24469e+03 3.48934e-03 -1.93857e-03
2.57355e+00 3.24469e+03 1.30610e-02 2.55070e-02
3.07355e+00 3.24469e+03 4.17666e-03 -4.75819e-03
3.57355e+00 3.24469e+03 4.50954e-03 8.06982e-04
4.07355e+00 3.24469e+03 3.65015e-03 3.81028e-03
4.57355e+00 3.24469e+03 -1.36497e-03 -5.54427e-04
5.07355e+00 3.24469e+03 4.34749e-04 2.32336e-03
5.57355e+00 3.24469e+03 6.17708e-04 1.06792e-03
6.07355e+00 3.24469e+03 -4.57349e-04 -1.05911e-03
6.57355e+00 3.24469e+03 1.00001e-05 -2.77132e-04
7.07355e+00 3.24469e+03 2.53828e-04 5.21835e-04
7.57355e+00 3.24469e+03 -7.32215e-05 -3.36078e-04
8.07355e+00 3.24469e+03 -1.57081e-04 3.17728e-05
8.57355e+00 3.24469e+03 1.48752e-04 5.05977e-04
9.07355e+00 3.24469e+03 -4.51591e-04 -4.26493e-04
9.57355e+00 3.24469e+03 1.72850e-05 -1.80685e-04
1.00736e+01 3.24469e+03 -1.64591e-04 -1.07832e-04
1.05736e+01 3.24469e+03 1.80762e-04 2.80000e-04
1.10736e+01 3.24469e+03 -1.01697e-04 5.18147e-04
1.15736e+01 3.24469e+03 -2.50930e-04 -8.71610e-04
1.20736e+01 3.24469e+03 1.38569e-04 4.61010e-04
1.25736e+01 3.24469e+03 4.14491e-04 -3.88569e-05
1.30736e+01 3.24469e+03 -1.54617e-04 4.54902e-04
1.35736e+01 3.24469e+03 -1.77033e-04 3.32268e-04
1.40736e+01 3.24469e+03 -2.14059e-04 1.60893e-04
1.45736e+01 3.24469e+03 4.28554e-05 1.22374e-04
1.50736e+01 3.24469e+03 -1.90085e-04 -3.31733e-04
1.55736e+01 3.24469e+03 5.90545e-06 -4.30814e-04
1.60736e+01 3.24469e+03 1.41149e-05 1.49927e-04
1.65736e+01 3.24469e+03 -1.68678e-04 -1.78329e-04
-1.29264e+01 3.24574e+03 4.22492e-01 -6.26302e-02
-1.24264e+01 3.24574e+03 2.36603e-01 -8.55254e-02
-1.19264e+01 3.24574e+03 -1.68566e-01 -8.44953e-02
-1.14264e+01 3.24574e+03 4.63430e-01 1.87799e-01
-1.09264e+01 3.24574e+03 -1.47823e-01 -4.07673e-02
-1.04264e+01 3.24574e+03 -1.57160e-01 4.83503e-02
-9.92645e+00 3.24574e+03 4.07515e-02 1.09820e-01
-9.42645e+00 3.24574e+03 -8.70169e-02 -2.56552e-01
-8.92645e+00 3.24574e+03 2.21112e-01 1.90736e-01
-8.42645e+00 3.24574e+03 -2.97013e-02 3.01580e-02
-7.92645e+00 3.24574e+03 -4.23595e-01 -2.02625e-01
-7.42645e+00 3.24574e+03 -1.90991e-01 -3.97518e-02
-6.92645e+00 3.24574e+03 -1.63949e-01 -7.30030e-02
-6.42645e+00 3.24574e+03 -3.97670e-01 -8.22666e-02
-5.92645e+00 3.24574e+03 -2.15849e-01 -1.81339e-01
-5.42645e+00 3.24574e+03 -3.32523e-01 -2.29770e-01
-4.92645e+00 3.24574e+03 3.52966e-02 -3.87545e-02
-4.42645e+00 3.24574e+03 -6.82034e-04 1.98279e-01
-3.92645e+00 3.24574e+03 1.10068e-02 4.14284e-01
-3.42645e+00 3.24574e+03 -1.23322e-01 9.21763e-02
-2.92645e+00 3.24574e+03 -3.83675e-01 -2.69153e-01
-2.42645e+00 3.24574e+03 -8.07074e-01 -4.34990e-01
-1.92645e+00 3.24574e+03 -7.48766e-01 -3.20035e-01
-1.42645e+00 3.24574e+03 -1.05741e+00 -5.66784e-01
-9.26447e-01 3.24574e+03 -1.25339e+00 -5.99450e-01
-4.26447e-01 3.24574e+03 -1.11105e+00 -4.79919e-01
7.35532e-02 3.24574e+03 -7.79732e-01 -4.20118e-01
5.73553e-01 3.24574e+03 -7.27314e-01 -4.69844e-01
1.07355e+00 3.24574e+03 -2.94707e-01 -1.91258e-01
1.57355e+00 3.24574e+03 -1.12190e-01 -3.43524e-02
2.07355e+00 3.24574e+03 3.77063e-03 -9.07361e-04
2.57355e+00 3.24574e+03 1.20134e-02 2.35316e-02
3.07355e+00 3.24574e+03 4.23421e-03 -5.24277e-03
3.57355e+00 3.24574e+03 4.62700e-03 2.03614e-03
4.07355e+00 3.24574e+03 3.78392e-03 3.91142e-03
4.57355e+00 3.24574e+03 -1.45619e-03 -7.94368e-04
5.07355e+00 3.24574e+03 4.17365e-04 2.25217e-03
5.57355e+00 3.24574e+03 6.26596e-04 1.04393e-03
6.07355e+00 3.24574e+03 -4.49069e-04 -9.34055e-04
6.57355e+00 3.24574e+03 2.63753e-05 -2.88036e-04
7.07355e+00 3.24574e+03 2.16429e-04 5.05544e-04
7.57355e+00 3.24574e+03 -3.50863e-05 -2.68173e-04
8.07355e+00 3.24574e+03 -2.33191e-04 -4.88529e-06
8.57355e+00 3.24574e+03 2.02916e-04 4.73668e-04
9.07355e+00 3.24574e+03 -4.47385e-04 -4.36525e-04
9.57355e+00 3.24574e+03 2.58328e-05 -1.49569e-04
1.00736e+01 3.24574e+03 -1.37921e-04 -2.01364e-05
1.05736e+01 3.24574e+03 1.28757e-04 2.34126e-04
1.10736e+01 3.24574e+03 -9.14806e-05 5.11241e-04
1.15736e+01 3.24574e+03 -2.44093e-04 -8.41538e-04
1.20736e+01 3.24574e+03 1.24968e-04 4.48835e-04
1.25736e+01 3.24574e+03 4.37546e-04 9.77401e-06
1.30736e+01 3.24574e+03 -1.76219e-04 4.68554e-04
1.35736e+01 3.24574e+03 -1.84645e-04 2.74210e-04
1.40736e+01 3.24574e+03 -2.32383e-04 1.26151e-04
1.45736e+01 3.24574e+03 5.09801e-05 1.41960e-04
1.50736e+01 3.24574e+03 -1.62046e-04 -2.73150e-04
1.55736e+01 3.24574e+03 -1.76880e-05 -4.41527e-04
1.60736e+01 3.24574e+03 2.17613e-05 1.22522e-04
1.65736e+01 3.24574e+03 -1.65511e-04 -1.40751e-04
-1.29264e+01 3.24678e+03 4.61849e-01 -5.19417e-02
-1.24264e+01 3.24678e+03 2.79793e-01 -6.89198e-02
-1.19264e+01 3.24678e+03 -1.86491e-01 -1.11020e-01
-1.14264e+01 3.24678e+03 4.67333e-01 2.03263e-01
-1.09264e+01 3.24678e+03 -1.54023e-01 -3.90171e-02
-1.04264e+01 3.24678e+03 -1.36258e-01 5.34446e-02
-9.92645e+00 3.24678e+03 1.78794e-02 9.35997e-02
-9.42645e+00 3.24678e+03 -1.02596e-01 -2.57353e-01
-8.92645e+00 3.24678e+03 2.14563e-01 1.88336e-01
-8.42645e+00 3.24678e+03 -3.19455e-02 2.49991e-02
-7.92645e+00 3.24678e+03 -4.36827e-01 -2.00780e-01
-7.42645e+00 3.24678e+03 -2.30646e-01 -4.57105e-02
-6.92645e+00 3.24678e+03 -1.42815e-01 -7.51262e-02
-6.42645e+00 3.24678e+03 -4.08708e-01 -1.09808e-01
-5.92645e+00 3.24678e+03 -2.13324e-01 -1.75350e-01
-5.42645e+00 3.24678e+03 -3.06387e-01 -2.36278e-01
-4.92645e+00 3.24678e+03 2.15565e-02 -3.20679e-02
-4.42645e+00 3.24678e+03 -9.16108e-03 1.97796e-01
-3.92645e+00 3.24678e+03 -2.03142e-02 4.03638e-01
-3.42645e+00 3.24678e+03 -1.20542e-01 1.06714e-01
-2.92645e+00 3.24678e+03 -4.00942e-01 -2.64784e-01
-2.42645e+00 3.24678e+03 -8.05769e-01 -4.41783e-01
-1.92645e+00 3.24678e+03 -7.53091e-01 -3.30872e-01
-1.42645e+00 3.24678e+03 -1.07036e+00 -5.70319e-01
-9.26447e-01 3.24678e+03 -1.26642e+00 -6.02077e-01
-4.26447e-01 3.24678e+03 -1.12562e+00 -4.99508e-01
7.35532e-02 3.24678e+03 -7.76776e-01 -4.17446e-01
5.73553e-01 3.24678e+03 -7.36591e-01 -4.77548e-01
1.07355e+00 3.24678e+03 -3.00556e-01 -1.91334e-01
1.57355e+00 3.24678e+03 -1.18149e-01 -3.60461e-02
2.07355e+00 3.24678e+03 3.65752e-03 -4.19065e-05
2.57355e+00 3.24678e+03 1.08598e-02 2.14362e-02
3.07355e+00 3.24678e+03 4.25866e-03 -5.61123e-03
3.57355e+00 3.24678e+03 4.83183e-03 3.38807e-03
4.07355e+00 3.24678e+03 3.85144e-03 3.89877e-03
4.57355e+00 3.24678e+03 -1.53067e-03 -1.03810e-03
5.07355e+00 3.24678e+03 3.93478e-04 2.19167e-03
5.57355e+00 3.24678e+03 6.30454e-04 1.00214e-03
6.07355e+00 3.24678e+03 -4.32146e-04 -7.90163e-04
6.57355e+00 3.24678e+03 4.66928e-05 -2.89622e-04
7.07355e+00 3.24678e+03 1.75451e-04 4.78032e-04
7.57355e+00 3.24678e+03 2.81751e-06 -1.96483e-04
8.07355e+00 3.24678e+03 -3.02834e-04 -4.04397e-05
8.57355e+00 3.24678e+03 2.53041e-04 4.31041e-04
9.07355e+00 3.24678e+03 -4.38353e-04 -4.38582e-04
9.57355e+00 3.24678e+03 3.36734e-05 -1.13765e-04
1.00736e+01 3.24678e+03 -1.12889e-04 6.45277e-05
1.05736e+01 3.24678e+03 7.70794e-05 1.92116e-04
1.10736e+01 3.24678e+03 -8.07456e-05 5.03648e-04
1.15736e+01 3.24678e+03 -2.38454e-04 -8.07144e-04
1.20736e+01 3.24678e+03 1.12003e-04 4.35309e-04
1.25736e+01 3.24678e+03 4.57308e-04 5.67210e-05
1.30736e+01 3.24678e+03 -1.90375e-04 4.78914e-04
1.35736e+01 3.24678e+03 -1.94964e-04 2.08707e-04
1.40736e+01 3.24678e+03 -2.48884e-04 8.78989e-05
1.45736e+01 3.24678e+03 5.85695e-05 1.57745e-04
1.50736e+01 3.24678e+03 -1.30799e-04 -2.08783e-04
1.55736e+01 3.24678e+03 -3.99874e-05 -4.49335e-04
1.60736e+01 3.24678e+03 2.45668e-05 8.85117e-05
1.65736e+01 3.24678e+03 -1.57648e-04 -1.01934e-04
-1.29264e+01 3.24782e+03 5.00576e-01 -3.96540e-02
-1.24264e+01 3.24782e+03 3.16353e-01 -5.32763e-02
-1.19264e+01 3.24782e+03 -2.00752e-01 -1.36451e-01
-1.14264e+01 3.24782e+03 4.68477e-01 2.16010e-01
-1.09264e+01 3.24782e+03 -1.52526e-01 -3.38333e-02
-1.04264e+01 3.24782e+03 -1.10582e-01 5.83278e-02
-9.92645e+00 3.24782e+03 -2.37210e-03 7.75373e-02
-9.42645e+00 3.24782e+03 -1.15119e-01 -2.56890e-01
-8.92645e+00 3.24782e+03 2.08303e-01 1.86286e-01
-8.42645e+00 3.24782e+03 -3.53234e-02 1.80071e-02
-7.92645e+00 3.24782e+03 -4.51681e-01 -1.99502e-01
-7.42645e+00 3.24782e+03 -2.67762e-01 -4.95591e-02
-6.92645e+00 3.24782e+03 -1.21689e-01 -7.78146e-02
-6.42645e+00 3.24782e+03 -4.18048e-01 -1.37191e-01
-5.92645e+00 3.24782e+03 -2.05642e-01 -1.68136e-01
-5.42645e+00 3.24782e+03 -2.74439e-01 -2.40447e-01
-4.92645e+00 3.24782e+03 7.80852e-03 -2.53073e-02
-4.42645e+00 3.24782e+03 -1.82411e-02 1.97097e-01
-3.92645e+00 3.24782e+03 -5.37115e-02 3.91121e-01
-3.42645e+00 3.24782e+03 -1.25078e-01 1.20499e-01
-2.92645e+00 3.24782e+03 -4.20682e-01 -2.60710e-01
-2.42645e+00 3.24782e+03 -8.03564e-01 -4.45677e-01
-1.92645e+00 3.24782e+03 -7.59758e-01 -3.43448e-01
-1.42645e+00 3.24782e+03 -1.08746e+00 -5.75276e-01
-9.26447e-01 3.24782e+03 -1.27613e+00 -6.03584e-01
-4.26447e-01 3.24782e+03 -1.14301e+00 -5.20295e-01
7.35532e-02 3.24782e+03 -7.77995e-01 -4.16650e-01
5.73553e-01 3.24782e+03 -7.43713e-01 -4.84452e-01
1.07355e+00 3.24782e+03 -3.05950e-01 -1.91016e-01
1.57355e+00 3.24782e+03 -1.24428e-01 -3.88144e-02
2.07355e+00 3.24782e+03 3.17600e-03 7.00902e-04
2.57355e+00 3.24782e+03 9.62042e-03 1.93126e-02
3.07355e+00 3.24782e+03 4.25016e-03 -5.86562e-03
3.57355e+00 3.24782e+03 5.12475e-03 4.81755e-03
4.07355e+00 3.24782e+03 3.84854e-03 3.78866e-03
4.57355e+00 3.24782e+03 -1.58797e-03 -1.27096e-03
5.07355e+00 3.24782e+03 3.61971e-04 2.13892e-03
5.57355e+00 3.24782e+03 6.26076e-04 9.37899e-04
6.07355e+00 3.24782e+03 -4.06958e-04 -6.28053e-04
6.57355e+00 3.24782e+03 7.20589e-05 -2.79956e-04
7.07355e+00 3.24782e+03 1.31283e-04 4.39375e-04
7.57355e+00 3.24782e+03 3.85850e-05 -1.24125e-04
8.07355e+00 3.24782e+03 -3.64324e-04 -7.22600e-05
8.57355e+00 3.24782e+03 2.98067e-04 3.79558e-04
9.07355e+00 3.24782e+03 -4.24082e-04 -4.32812e-04
9.57355e+00 3.24782e+03 3.93529e-05 -7.54306e-05
1.00736e+01 3.24782e+03 -8.99074e-05 1.45123e-04
1.05736e+01 3.24782e+03 2.73466e-05 1.53978e-04
1.10736e+01 3.24782e+03 -7.07500e-05 4.95351e-04
1.15736e+01 3.24782e+03 -2.34457e-04 -7.68871e-04
1.20736e+01 3.24782e+03 9.97289e-05 4.20068e-04
1.25736e+01 3.24782e+03 4.72005e-04 1.03426e-04
1.30736e+01 3.24782e+03 -1.94673e-04 4.87681e-04
1.35736e+01 3.24782e+03 -2.08198e-04 1.36869e-04
1.40736e+01 3.24782e+03 -2.65085e-04 4.72366e-05
1.45736e+01 3.24782e+03 6.63052e-05 1.68468e-04
1.50736e+01 3.24782e+03 -9.64414e-05 -1.40918e-04
1.55736e+01 3.24782e+03 -5.96865e-05 -4.53733e-04
1.60736e+01 3.24782e+03 2.28392e-05 4.81096e-05
1.65736e+01 3.24782e+03 -1.45778e-04 -6.20739e-05
-1.29264e+01 3.24886e+03 5.38670e-01 -2.52408e-02
-1.24264e+01 3.24886e+03 3.44105e-01 -3.99414e-02
-1.19264e+01 3.24886e+03 -2.10749e-01 -1.59941e-01
-1.14264e+01 3.24886e+03 4.67977e-01 2.26629e-01
-1.09264e+01 3.24886e+03 -1.43799e-01 -2.55297e-02
-1.04264e+01 3.24886e+03 -8.12040e-02 6.27523e-02
-9.92645e+00 3.24886e+03 -2.08034e-02 6.10194e-02
-9.42645e+00 3.24886e+03 -1.24724e-01 -2.55382e-01
-8.92645e+00 3.24886e+03 2.02861e-01 1.85213e-01
-8.42645e+00 3.24886e+03 -3.87532e-02 9.90196e-03
-7.92645e+00 3.24886e+03 -4.68456e-01 -1.99138e-01
-7.42645e+00 3.24886e+03 -3.02814e-01 -5.15852e-02
-6.92645e+00 3.24886e+03 -1.00819e-01 -8.07644e-02
-6.42645e+00 3.24886e+03 -4.25447e-01 -1.64080e-01
-5.92645e+00 3.24886e+03 -1.92752e-01 -1.60100e-01
-5.42645e+00 3.24886e+03 -2.37894e-01 -2.42100e-01
-4.92645e+00 3.24886e+03 -5.79992e-03 -1.84287e-02
-4.42645e+00 3.24886e+03 -2.79082e-02 1.95990e-01
-3.92645e+00 3.24886e+03 -8.99713e-02 3.77017e-01
-3.42645e+00 3.24886e+03 -1.38517e-01 1.32193e-01
-2.92645e+00 3.24886e+03 -4.43607e-01 -2.57360e-01
-2.42645e+00 3.24886e+03 -7.99626e-01 -4.46232e-01
-1.92645e+00 3.24886e+03 -7.67663e-01 -3.56817e-01
-1.42645e+00 3.24886e+03 -1.10819e+00 -5.82108e-01
-9.26447e-01 3.24886e+03 -1.28195e+00 -6.03982e-01
-4.26447e-01 3.24886e+03 -1.16357e+00 -5.41998e-01
7.35532e-02 3.24886e+03 -7.83277e-01 -4.17470e-01
5.73553e-01 3.24886e+03 -7.48434e-01 -4.90084e-01
1.07355e+00 3.24886e+03 -3.11393e-01 -1.90912e-01
1.57355e+00 3.24886e+03 -1.30552e-01 -4.24448e-02
2.07355e+00 3.24886e+03 2.40406e-03 1.38430e-03
2.57355e+00 3.24886e+03 8.35469e-03 1.72366e-02
3.07355e+00 3.24886e+03 4.18943e-03 -6.02926e-03
3.57355e+00 3.24886e+03 5.48720e-03 6.28893e-03
4.07355e+00 3.24886e+03 3.78431e-03 3.60343e-03
4.57355e+00 3.24886e+03 -1.62732e-03 -1.48057e-03
5.07355e+00 3.24886e+03 3.24281e-04 2.09395e-03
5.57355e+00 3.24886e+03 6.11614e-04 8.48444e-04
6.07355e+00 3.24886e+03 -3.74923e-04 -4.51190e-04
6.57355e+00 3.24886e+03 1.02575e-04 -2.59137e-04
7.07355e+00 3.24886e+03 8.46135e-05 3.90531e-04
7.57355e+00 3.24886e+03 7.10244e-05 -5.39510e-05
8.07355e+00 3.24886e+03 -4.16394e-04 -9.97452e-05
8.57355e+00 3.24886e+03 3.38066e-04 3.22518e-04
9.07355e+00 3.24886e+03 -4.06197e-04 -4.20755e-04
9.57355e+00 3.24886e+03 4.32135e-05 -3.57747e-05
1.00736e+01 3.24886e+03 -6.92067e-05 2.20384e-04
1.05736e+01 3.24886e+03 -1.96350e-05 1.19551e-04
1.10736e+01 3.24886e+03 -6.17845e-05 4.87230e-04
1.15736e+01 3.24886e+03 -2.32541e-04 -7.26259e-04
1.20736e+01 3.24886e+03 8.70676e-05 4.00420e-04
1.25736e+01 3.24886e+03 4.80515e-04 1.51179e-04
1.30736e+01 3.24886e+03 -1.88259e-04 4.95799e-04
1.35736e+01 3.24886e+03 -2.22377e-04 6.08438e-05
1.40736e+01 3.24886e+03 -2.82531e-04 5.37263e-06
1.45736e+01 3.24886e+03 7.35397e-05 1.73410e-04
1.50736e+01 3.24886e+03 -5.86490e-05 -7.06268e-05
1.55736e+01 3.24886e+03 -7.60281e-05 -4.54571e-04
1.60736e+01 3.24886e+03 1.73388e-05 3.28534e-06
1.65736e+01 3.24886e+03 -1.32232e-04 -2.01094e-05
-1.29264e+01 3.24990e+03 5.76071e-01 -8.52179e-03
-1.24264e+01 3.24990e+03 3.61362e-01 -3.02955e-02
-1.19264e+01 3.24990e+03 -2.15347e-01 -1.80267e-01
-1.14264e+01 3.24990e+03 4.67026e-01 2.35888e-01
-1.09264e+01 3.24990e+03 -1.29678e-01 -1.51023e-02
-1.04264e+01 3.24990e+03 -5.11556e-02 6.59530e-02
-9.92645e+00 3.24990e+03 -3.75790e-02 4.38910e-02
-9.42645e+00 3.24990e+03 -1.32244e-01 -2.53100e-01
-8.92645e+00 3.24990e+03 1.98139e-01 1.84700e-01
-8.42645e+00 3.24990e+03 -4.24270e-02 8.37503e-04
-7.92645e+00 3.24990e+03 -4.87017e-01 -1.99193e-01
-7.42645e+00 3.24990e+03 -3.35466e-01 -5.20523e-02
-6.92645e+00 3.24990e+03 -8.18531e-02 -8.40679e-02
-6.42645e+00 3.24990e+03 -4.30813e-01 -1.90132e-01
-5.92645e+00 3.24990e+03 -1.75153e-01 -1.51374e-01
-5.42645e+00 3.24990e+03 -1.98852e-01 -2.41938e-01
-4.92645e+00 3.24990e+03 -1.81718e-02 -1.12840e-02
-4.42645e+00 3.24990e+03 -3.84310e-02 1.94432e-01
-3.92645e+00 3.24990e+03 -1.29283e-01 3.61375e-01
-3.42645e+00 3.24990e+03 -1.61349e-01 1.41047e-01
-2.92645e+00 3.24990e+03 -4.69552e-01 -2.54606e-01
-2.42645e+00 3.24990e+03 -7.92354e-01 -4.43024e-01
-1.92645e+00 3.24990e+03 -7.75381e-01 -3.70366e-01
-1.42645e+00 3.24990e+03 -1.13151e+00 -5.91032e-01
-9.26447e-01 3.24990e+03 -1.28343e+00 -6.03233e-01
-4.26447e-01 3.24990e+03 -1.18686e+00 -5.63767e-01
7.35532e-02 3.24990e+03 -7.92427e-01 -4.19878e-01
5.73553e-01 3.24990e+03 -7.50942e-01 -4.94276e-01
1.07355e+00 3.24990e+03 -3.16800e-01 -1.91245e-01
1.57355e+00 3.24990e+03 -1.36283e-01 -4.68067e-02
2.07355e+00 3.24990e+03 1.43777e-03 2.05575e-03
2.57355e+00 3.24990e+03 7.06100e-03 1.53120e-02
3.07355e+00 3.24990e+03 4.08304e-03 -6.10629e-03
3.57355e+00 3.24990e+03 5.89811e-03 7.77376e-03
4.07355e+00 3.24990e+03 3.67276e-03 3.36304e-03
4.57355e+00 3.24990e+03 -1.64478e-03 -1.65240e-03
5.07355e+00 3.24990e+03 2.80339e-04 2.05452e-03
5.57355e+00 3.24990e+03 5.86910e-04 7.34543e-04
6.07355e+00 3.24990e+03 -3.38192e-04 -2.65153e-04
6.57355e+00 3.24990e+03 1.37785e-04 -2.28309e-04
7.07355e+00 3.24990e+03 3.50718e-05 3.31114e-04
7.57355e+00 3.24990e+03 1.00785e-04 1.29598e-05
8.07355e+00 3.24990e+03 -4.58394e-04 -1.23090e-04
8.57355e+00 3.24990e+03 3.73093e-04 2.63376e-04
9.07355e+00 3.24990e+03 -3.85933e-04 -4.04498e-04
9.57355e+00 3.24990e+03 4.62852e-05 4.23498e-06
1.00736e+01 3.24990e+03 -5.27224e-05 2.88956e-04
1.05736e+01 3.24990e+03 -6.23791e-05 8.99093e-05
1.10736e+01 3.24990e+03 -5.37287e-05 4.80813e-04
1.15736e+01 3.24990e+03 -2.32248e-04 -6.78449e-04
1.20736e+01 3.24990e+03 7.26109e-05 3.76003e-04
1.25736e+01 3.24990e+03 4.81723e-04 1.99188e-04
1.30736e+01 3.24990e+03 -1.71227e-04 5.02901e-04
1.35736e+01 3.24990e+03 -2.35589e-04 -1.65894e-05
1.40736e+01 3.24990e+03 -3.01771e-04 -3.68670e-05
1.45736e+01 3.24990e+03 8.03908e-05 1.72411e-04
1.50736e+01 3.24990e+03 -1.87223e-05 4.05554e-07
1.55736e+01 3.24990e+03 -8.89593e-05 -4.52579e-04
1.60736e+01 3.24990e+03 9.25415e-06 -4.17706e-05
1.65736e+01 3.24990e+03 -1.19161e-04 2.57074e-05
-1.29264e+01 3.25095e+03 6.11503e-01 9.93063e-03
-1.24264e+01 3.25095e+03 3.67897e-01 -2.48537e-02
-1.19264e+01 3.25095e+03 -2.13659e-01 -1.96061e-01
-1.14264e+01 3.25095e+03 4.66540e-01 2.44057e-01
-1.09264e+01 3.25095e+03 -1.10630e-01 -3.09444e-03
-1.04264e+01 3.25095e+03 -2.31238e-02 6.67500e-02
-9.92645e+00 3.25095e+03 -5.14361e-02 2.65477e-02
-9.42645e+00 3.25095e+03 -1.37907e-01 -2.50396e-01
-8.92645e+00 3.25095e+03 1.93609e-01 1.84134e-01
-8.42645e+00 3.25095e+03 -4.57063e-02 -8.93574e-03
-7.92645e+00 3.25095e+03 -5.06636e-01 -1.99536e-01
-7.42645e+00 3.25095e+03 -3.64384e-01 -5.05497e-02
-6.92645e+00 3.25095e+03 -6.69266e-02 -8.76843e-02
-6.42645e+00 3.25095e+03 -4.34415e-01 -2.15004e-01
-5.92645e+00 3.25095e+03 -1.53667e-01 -1.42035e-01
-5.42645e+00 3.25095e+03 -1.59291e-01 -2.40932e-01
-4.92645e+00 3.25095e+03 -2.78772e-02 -3.12919e-03
-4.42645e+00 3.25095e+03 -5.00007e-02 1.92375e-01
-3.92645e+00 3.25095e+03 -1.71202e-01 3.44288e-01
-3.42645e+00 3.25095e+03 -1.92521e-01 1.46887e-01
-2.92645e+00 3.25095e+03 -4.98840e-01 -2.52853e-01
-2.42645e+00 3.25095e+03 -7.80898e-01 -4.36036e-01
-1.92645e+00 3.25095e+03 -7.82666e-01 -3.83890e-01
-1.42645e+00 3.25095e+03 -1.15670e+00 -6.01854e-01
-9.26447e-01 3.25095e+03 -1.28084e+00 -6.01568e-01
-4.26447e-01 3.25095e+03 -1.21276e+00 -5.85186e-01
7.35532e-02 3.25095e+03 -8.05118e-01 -4.23562e-01
5.73553e-01 3.25095e+03 -7.51757e-01 -4.97151e-01
1.07355e+00 3.25095e+03 -3.21805e-01 -1.92041e-01
1.57355e+00 3.25095e+03 -1.41674e-01 -5.17108e-02
2.07355e+00 3.25095e+03 2.60622e-04 2.66691e-03
2.57355e+00 3.25095e+03 5.74177e-03 1.36053e-02
3.07355e+00 3.25095e+03 3.94454e-03 -6.06929e-03
3.57355e+00 3.25095e+03 6.33317e-03 9.25159e-03
4.07355e+00 3.25095e+03 3.52696e-03 3.07605e-03
4.57355e+00 3.25095e+03 -1.64238e-03 -1.77583e-03
5.07355e+00 3.25095e+03 2.28299e-04 2.01614e-03
5.57355e+00 3.25095e+03 5.52916e-04 5.98721e-04
6.07355e+00 3.25095e+03 -2.97657e-04 -7.41649e-05
6.57355e+00 3.25095e+03 1.76867e-04 -1.87029e-04
7.07355e+00 3.25095e+03 -1.67836e-05 2.62086e-04
7.57355e+00 3.25095e+03 1.27407e-04 7.35978e-05
8.07355e+00 3.25095e+03 -4.89650e-04 -1.42167e-04
8.57355e+00 3.25095e+03 4.02680e-04 2.03422e-04
9.07355e+00 3.25095e+03 -3.62549e-04 -3.83996e-04
9.57355e+00 3.25095e+03 4.97296e-05 4.48522e-05
1.00736e+01 3.25095e+03 -4.29031e-05 3.48726e-04
1.05736e+01 3.25095e+03 -9.93473e-05 6.63127e-05
1.10736e+01 3.25095e+03 -4.67740e-05 4.77011e-04
1.15736e+01 3.25095e+03 -2.32641e-04 -6.26463e-04
1.20736e+01 3.25095e+03 5.51952e-05 3.48233e-04
1.25736e+01 3.25095e+03 4.74429e-04 2.47655e-04
1.30736e+01 3.25095e+03 -1.43720e-04 5.07127e-04
1.35736e+01 3.25095e+03 -2.46588e-04 -9.14665e-05
1.40736e+01 3.25095e+03 -3.23300e-04 -7.77430e-05
1.45736e+01 3.25095e+03 8.71649e-05 1.65604e-04
1.50736e+01 3.25095e+03 2.17626e-05 6.95321e-05
1.55736e+01 3.25095e+03 -9.82770e-05 -4.49204e-04
1.60736e+01 3.25095e+03 -3.27680e-07 -8.32709e-05
1.65736e+01 3.25095e+03 -1.05874e-04 7.61503e-05
-1.29264e+01 3.25199e+03 6.45042e-01 3.05073e-02
-1.24264e+01 3.25199e+03 3.63411e-01 -2.36515e-02
-1.19264e+01 3.25199e+03 -2.06845e-01 -2.07387e-01
-1.14264e+01 3.25199e+03 4.65937e-01 2.50976e-01
-1.09264e+01 3.25199e+03 -8.76080e-02 1.00324e-02
-1.04264e+01 3.25199e+03 1.75244e-03 6.50743e-02
-9.92645e+00 3.25199e+03 -6.21895e-02 9.45655e-03
-9.42645e+00 3.25199e+03 -1.42438e-01 -2.48316e-01
-8.92645e+00 3.25199e+03 1.87910e-01 1.82836e-01
-8.42645e+00 3.25199e+03 -4.84819e-02 -1.88253e-02
-7.92645e+00 3.25199e+03 -5.26376e-01 -1.99912e-01
-7.42645e+00 3.25199e+03 -3.88764e-01 -4.67778e-02
-6.92645e+00 3.25199e+03 -5.69223e-02 -9.14300e-02
-6.42645e+00 3.25199e+03 -4.35619e-01 -2.38117e-01
-5.92645e+00 3.25199e+03 -1.28792e-01 -1.31846e-01
-5.42645e+00 3.25199e+03 -1.20300e-01 -2.39673e-01
-4.92645e+00 3.25199e+03 -3.38375e-02 6.51089e-03
-4.42645e+00 3.25199e+03 -6.27715e-02 1.89833e-01
-3.92645e+00 3.25199e+03 -2.16114e-01 3.25561e-01
-3.42645e+00 3.25199e+03 -2.30029e-01 1.49740e-01
-2.92645e+00 3.25199e+03 -5.31029e-01 -2.52276e-01
-2.42645e+00 3.25199e+03 -7.65124e-01 -4.25666e-01
-1.92645e+00 3.25199e+03 -7.89240e-01 -3.96726e-01
-1.42645e+00 3.25199e+03 -1.18267e+00 -6.14004e-01
-9.26447e-01 3.25199e+03 -1.27520e+00 -5.99243e-01
-4.26447e-01 3.25199e+03 -1.24105e+00 -6.06283e-01
7.35532e-02 3.25199e+03 -8.20847e-01 -4.28244e-01
5.73553e-01 3.25199e+03 -7.51403e-01 -4.98928e-01
1.07355e+00 3.25199e+03 -3.26474e-01 -1.93456e-01
1.57355e+00 3.25199e+03 -1.46725e-01 -5.69893e-02
2.07355e+00 3.25199e+03 -1.09792e-03 3.20329e-03
2.57355e+00 3.25199e+03 4.43031e-03 1.21489e-02
3.07355e+00 3.25199e+03 3.76868e-03 -5.92993e-03
3.57355e+00 3.25199e+03 6.75447e-03 1.06840e-02
4.07355e+00 3.25199e+03 3.35702e-03 2.75129e-03
4.57355e+00 3.25199e+03 -1.61950e-03 -1.84732e-03
5.07355e+00 3.25199e+03 1.66061e-04 1.97305e-03
5.57355e+00 3.25199e+03 5.12991e-04 4.48962e-04
6.07355e+00 3.25199e+03 -2.54218e-04 1.16742e-04
6.57355e+00 3.25199e+03 2.17712e-04 -1.36146e-04
7.07355e+00 3.25199e+03 -6.86578e-05 1.86519e-04
7.57355e+00 3.25199e+03 1.49711e-04 1.25129e-04
8.07355e+00 3.25199e+03 -5.09470e-04 -1.56848e-04
8.57355e+00 3.25199e+03 4.27054e-04 1.43317e-04
9.07355e+00 3.25199e+03 -3.37504e-04 -3.60248e-04
9.57355e+00 3.25199e+03 5.51698e-05 8.76169e-05
1.00736e+01 3.25199e+03 -3.97809e-05 3.98664e-04
1.05736e+01 3.25199e+03 -1.30278e-04 4.92431e-05
1.10736e+01 3.25199e+03 -4.08657e-05 4.75199e-04
1.15736e+01 3.25199e+03 -2.33883e-04 -5.72452e-04
1.20736e+01 3.25199e+03 3.44822e-05 3.18748e-04
1.25736e+01 3.25199e+03 4.57944e-04 2.96543e-04
1.30736e+01 3.25199e+03 -1.06799e-04 5.07577e-04
1.35736e+01 3.25199e+03 -2.54505e-04 -1.60088e-04
1.40736e+01 3.25199e+03 -3.47184e-04 -1.15041e-04
1.45736e+01 3.25199e+03 9.27901e-05 1.54182e-04
1.50736e+01 3.25199e+03 6.16804e-05 1.34909e-04
1.55736e+01 3.25199e+03 -1.02644e-04 -4.46816e-04
1.60736e+01 3.25199e+03 -1.18005e-05 -1.19450e-04
1.65736e+01 3.25199e+03 -9.18423e-05 1.30864e-04
-1.29264e+01 3.25303e+03 6.77036e-01 5.36451e-02
-1.24264e+01 3.25303e+03 3.46465e-01 -2.64446e-02
-1.19264e+01 3.25303e+03 -1.96827e-01 -2.15505e-01
-1.14264e+01 3.25303e+03 4.64938e-01 2.56954e-01
-1.09264e+01 3.25303e+03 -6.29032e-02 2.37295e-02
-1.04264e+01 3.25303e+03 2.23867e-02 6.09465e-02
-9.92645e+00 3.25303e+03 -6.97760e-02 -6.94955e-03
-9.42645e+00 3.25303e+03 -1.46624e-01 -2.47519e-01
-8.92645e+00 3.25303e+03 1.80376e-01 1.80512e-01
-8.42645e+00 3.25303e+03 -5.13998e-02 -2.90389e-02
-7.92645e+00 3.25303e+03 -5.45378e-01 -1.99371e-01
-7.42645e+00 3.25303e+03 -4.08215e-01 -4.05363e-02
-6.92645e+00 3.25303e+03 -5.15235e-02 -9.51979e-02
-6.42645e+00 3.25303e+03 -4.33908e-01 -2.58661e-01
-5.92645e+00 3.25303e+03 -1.00597e-01 -1.20597e-01
-5.42645e+00 3.25303e+03 -8.30295e-02 -2.39022e-01
-4.92645e+00 3.25303e+03 -3.60700e-02 1.74393e-02
-4.42645e+00 3.25303e+03 -7.55276e-02 1.87369e-01
-3.92645e+00 3.25303e+03 -2.64863e-01 3.04752e-01
-3.42645e+00 3.25303e+03 -2.72688e-01 1.49497e-01
-2.92645e+00 3.25303e+03 -5.64278e-01 -2.52051e-01
-2.42645e+00 3.25303e+03 -7.44757e-01 -4.12419e-01
-1.92645e+00 3.25303e+03 -7.95289e-01 -4.08656e-01
-1.42645e+00 3.25303e+03 -1.20764e+00 -6.26634e-01
-9.26447e-01 3.25303e+03 -1.26697e+00 -5.96159e-01
-4.26447e-01 3.25303e+03 -1.27094e+00 -6.26574e-01
7.35532e-02 3.25303e+03 -8.39100e-01 -4.34012e-01
5.73553e-01 3.25303e+03 -7.50444e-01 -4.99854e-01
1.07355e+00 3.25303e+03 -3.31055e-01 -1.95687e-01
1.57355e+00 3.25303e+03 -1.51198e-01 -6.25563e-02
2.07355e+00 3.25303e+03 -2.66791e-03 3.66430e-03
2.57355e+00 3.25303e+03 3.13845e-03 1.09642e-02
3.07355e+00 3.25303e+03 3.61597e-03 -5.66064e-03
3.57355e+00 3.25303e+03 7.11490e-03 1.20185e-02
4.07355e+00 3.25303e+03 3.17208e-03 2.40316e-03
4.57355e+00 3.25303e+03 -1.57400e-03 -1.86722e-03
5.07355e+00 3.25303e+03 9.21915e-05 1.92335e-03
5.57355e+00 3.25303e+03 4.71734e-04 2.96905e-04
6.07355e+00 3.25303e+03 -2.09460e-04 2.98958e-04
6.57355e+00 3.25303e+03 2.58939e-04 -7.67782e-05
7.07355e+00 3.25303e+03 -1.18745e-04 1.06947e-04
7.57355e+00 3.25303e+03 1.67644e-04 1.66874e-04
8.07355e+00 3.25303e+03 -5.18047e-04 -1.66621e-04
8.57355e+00 3.25303e+03 4.46527e-04 8.26935e-05
9.07355e+00 3.25303e+03 -3.12442e-04 -3.35785e-04
9.57355e+00 3.25303e+03 6.33657e-05 1.33400e-04
1.00736e+01 3.25303e+03 -4.23445e-05 4.39441e-04
1.05736e+01 3.25303e+03 -1.55337e-04 3.95365e-05
1.10736e+01 3.25303e+03 -3.64226e-05 4.73046e-04
1.15736e+01 3.25303e+03 -2.36089e-04 -5.18422e-04
1.20736e+01 3.25303e+03 1.12019e-05 2.89338e-04
1.25736e+01 3.25303e+03 4.31101e-04 3.43791e-04
1.30736e+01 3.25303e+03 -6.02568e-05 5.05199e-04
1.35736e+01 3.25303e+03 -2.58240e-04 -2.20182e-04
1.40736e+01 3.25303e+03 -3.73900e-04 -1.47040e-04
1.45736e+01 3.25303e+03 9.62349e-05 1.39898e-04
1.50736e+01 3.25303e+03 1.00337e-04 1.95649e-04
1.55736e+01 3.25303e+03 -1.01023e-04 -4.47652e-04
1.60736e+01 3.25303e+03 -2.63679e-05 -1.49686e-04
1.65736e+01 3.25303e+03 -7.93592e-05 1.87976e-04
-1.29264e+01 3.25407e+03 7.07319e-01 8.02072e-02
-1.24264e+01 3.25407e+03 3.17073e-01 -3.28018e-02
-1.19264e+01 3.25407e+03 -1.84335e-01 -2.20896e-01
-1.14264e+01 3.25407e+03 4.63914e-01 2.62006e-01
-1.09264e+01 3.25407e+03 -3.77767e-02 3.76334e-02
-1.04264e+01 3.25407e+03 3.76112e-02 5.44772e-02
-9.92645e+00 3.25407e+03 -7.42215e-02 -2.22837e-02
-9.42645e+00 3.25407e+03 -1.50080e-01 -2.47770e-01
-8.92645e+00 3.25407e+03 1.71336e-01 1.77172e-01
-8.42645e+00 3.25407e+03 -5.46593e-02 -3.96768e-02
-7.92645e+00 3.25407e+03 -5.63366e-01 -1.97568e-01
-7.42645e+00 3.25407e+03 -4.23001e-01 -3.22527e-02
-6.92645e+00 3.25407e+03 -4.96702e-02 -9.83345e-02
-6.42645e+00 3.25407e+03 -4.29433e-01 -2.76067e-01
-5.92645e+00 3.25407e+03 -6.95584e-02 -1.08694e-01
-5.42645e+00 3.25407e+03 -4.76788e-02 -2.39310e-01
-4.92645e+00 3.25407e+03 -3.49539e-02 2.92277e-02
-4.42645e+00 3.25407e+03 -8.66598e-02 1.85866e-01
-3.92645e+00 3.25407e+03 -3.16698e-01 2.82367e-01
-3.42645e+00 3.25407e+03 -3.19267e-01 1.46672e-01
-2.92645e+00 3.25407e+03 -5.97668e-01 -2.52353e-01
-2.42645e+00 3.25407e+03 -7.20630e-01 -3.97112e-01
-1.92645e+00 3.25407e+03 -8.00697e-01 -4.19349e-01
-1.42645e+00 3.25407e+03 -1.23061e+00 -6.38900e-01
-9.26447e-01 3.25407e+03 -1.25579e+00 -5.92017e-01
-4.26447e-01 3.25407e+03 -1.30229e+00 -6.45897e-01
7.35532e-02 3.25407e+03 -8.59331e-01 -4.40868e-01
5.73553e-01 3.25407e+03 -7.49287e-01 -5.00096e-01
1.07355e+00 3.25407e+03 -3.35587e-01 -1.98821e-01
1.57355e+00 3.25407e+03 -1.54782e-01 -6.83010e-02
2.07355e+00 3.25407e+03 -4.55002e-03 3.93492e-03
2.57355e+00 3.25407e+03 1.87538e-03 1.00466e-02
3.07355e+00 3.25407e+03 3.54773e-03 -5.20534e-03
3.57355e+00 3.25407e+03 7.38419e-03 1.32223e-02
4.07355e+00 3.25407e+03 2.98198e-03 2.04543e-03
4.57355e+00 3.25407e+03 -1.50715e-03 -1.84227e-03
5.07355e+00 3.25407e+03 7.07503e-06 1.86882e-03
5.57355e+00 3.25407e+03 4.31852e-04 1.52618e-04
6.07355e+00 3.25407e+03 -1.65304e-04 4.63071e-04
6.57355e+00 3.25407e+03 3.00868e-04 -1.03179e-05
7.07355e+00 3.25407e+03 -1.65861e-04 2.56583e-05
7.57355e+00 3.25407e+03 1.80322e-04 1.97915e-04
8.07355e+00 3.25407e+03 -5.15924e-04 -1.72208e-04
8.57355e+00 3.25407e+03 4.61440e-04 2.22501e-05
9.07355e+00 3.25407e+03 -2.88869e-04 -3.12725e-04
9.57355e+00 3.25407e+03 7.61351e-05 1.82099e-04
1.00736e+01 3.25407e+03 -5.03595e-05 4.70778e-04
1.05736e+01 3.25407e+03 -1.75016e-04 3.69953e-05
1.10736e+01 3.25407e+03 -3.30020e-05 4.68577e-04
1.15736e+01 3.25407e+03 -2.39268e-04 -4.67518e-04
1.20736e+01 3.25407e+03 -1.29801e-05 2.63520e-04
1.25736e+01 3.25407e+03 3.93870e-04 3.88238e-04
1.30736e+01 3.25407e+03 -5.03285e-06 4.97360e-04
1.35736e+01 3.25407e+03 -2.55420e-04 -2.69389e-04
1.40736e+01 3.25407e+03 -4.03533e-04 -1.72012e-04
1.45736e+01 3.25407e+03 9.56386e-05 1.21799e-04
1.50736e+01 3.25407e+03 1.38478e-04 2.51337e-04
1.55736e+01 3.25407e+03 -9.37481e-05 -4.53029e-04
1.60736e+01 3.25407e+03 -4.42011e-05 -1.73249e-04
1.65736e+01 3.25407e+03 -6.92918e-05 2.46508e-04
-1.29264e+01 3.25512e+03 7.36519e-01 1.11789e-01
-1.24264e+01 3.25512e+03 2.74960e-01 -4.27173e-02
-1.19264e+01 3.25512e+03 -1.70700e-01 -2.24139e-01
-1.14264e+01 3.25512e+03 4.62247e-01 2.66176e-01
-1.09264e+01 3.25512e+03 -1.32042e-02 5.11213e-02
-1.04264e+01 3.25512e+03 4.61959e-02 4.59378e-02
-9.92645e+00 3.25512e+03 -7.64387e-02 -3.66063e-02
-9.42645e+00 3.25512e+03 -1.51484e-01 -2.48777e-01
-8.92645e+00 3.25512e+03 1.60560e-01 1.72882e-01
-8.42645e+00 3.25512e+03 -5.76501e-02 -4.99475e-02
-7.92645e+00 3.25512e+03 -5.80294e-01 -1.94938e-01
-7.42645e+00 3.25512e+03 -4.33219e-01 -2.24420e-02
-6.92645e+00 3.25512e+03 -5.05472e-02 -1.00258e-01
-6.42645e+00 3.25512e+03 -4.22540e-01 -2.89924e-01
-5.92645e+00 3.25512e+03 -3.63869e-02 -9.67234e-02
-5.42645e+00 3.25512e+03 -1.42682e-02 -2.40557e-01
-4.92645e+00 3.25512e+03 -3.03140e-02 4.18288e-02
-4.42645e+00 3.25512e+03 -9.55064e-02 1.86159e-01
-3.92645e+00 3.25512e+03 -3.69648e-01 2.59183e-01
-3.42645e+00 3.25512e+03 -3.67660e-01 1.41962e-01
-2.92645e+00 3.25512e+03 -6.30548e-01 -2.53417e-01
-2.42645e+00 3.25512e+03 -6.94545e-01 -3.80722e-01
-1.92645e+00 3.25512e+03 -8.05189e-01 -4.28522e-01
-1.42645e+00 3.25512e+03 -1.25043e+00 -6.49643e-01
-9.26447e-01 3.25512e+03 -1.24245e+00 -5.87111e-01
-4.26447e-01 3.25512e+03 -1.33501e+00 -6.64287e-01
7.35532e-02 3.25512e+03 -8.80731e-01 -4.48598e-01
5.73553e-01 3.25512e+03 -7.47921e-01 -4.99832e-01
1.07355e+00 3.25512e+03 -3.39921e-01 -2.02721e-01
1.57355e+00 3.25512e+03 -1.57395e-01 -7.40892e-02
2.07355e+00 3.25512e+03 -6.75556e-03 3.94073e-03
2.57355e+00 3.25512e+03 6.59167e-04 9.46095e-03
3.07355e+00 3.25512e+03 3.58138e-03 -4.57194e-03
3.57355e+00 3.25512e+03 7.54109e-03 1.42730e-02
4.07355e+00 3.25512e+03 2.79497e-03 1.68999e-03
4.57355e+00 3.25512e+03 -1.42045e-03 -1.77404e-03
5.07355e+00 3.25512e+03 -8.73463e-05 1.80650e-03
5.57355e+00 3.25512e+03 3.94962e-04 2.14159e-05
6.07355e+00 3.25512e+03 -1.23908e-04 6.03729e-04
6.57355e+00 3.25512e+03 3.43829e-04 6.13183e-05
7.07355e+00 3.25512e+03 -2.09928e-04 -5.58205e-05
7.57355e+00 3.25512e+03 1.85658e-04 2.16140e-04
8.07355e+00 3.25512e+03 -5.02718e-04 -1.73836e-04
8.57355e+00 3.25512e+03 4.72594e-04 -3.51305e-05
9.07355e+00 3.25512e+03 -2.69363e-04 -2.93854e-04
9.57355e+00 3.25512e+03 9.51868e-05 2.32768e-04
1.00736e+01 3.25512e+03 -6.27970e-05 4.93862e-04
1.05736e+01 3.25512e+03 -1.91079e-04 3.98318e-05
1.10736e+01 3.25512e+03 -2.92763e-05 4.61705e-04
1.15736e+01 3.25512e+03 -2.43886e-04 -4.22967e-04
1.20736e+01 3.25512e+03 -3.53188e-05 2.43867e-04
1.25736e+01 3.25512e+03 3.47914e-04 4.28331e-04
1.30736e+01 3.25512e+03 5.51984e-05 4.81081e-04
1.35736e+01 3.25512e+03 -2.44267e-04 -3.05610e-04
1.40736e+01 3.25512e+03 -4.35090e-04 -1.88331e-04
1.45736e+01 3.25512e+03 8.91700e-05 9.85528e-05
1.50736e+01 3.25512e+03 1.76688e-04 3.00483e-04
1.55736e+01 3.25512e+03 -8.08458e-05 -4.62359e-04
1.60736e+01 3.25512e+03 -6.52898e-05 -1.91338e-04
1.65736e+01 3.25512e+03 -5.88269e-05 3.08610e-04
-1.29264e+01 3.25616e+03 7.64026e-01 1.47851e-01
-1.24264e+01 3.25616e+03 2.19871e-01 -5.61473e-02
-1.19264e+01 3.25616e+03 -1.57060e-01 -2.26032e-01
-1.14264e+01 3.25616e+03 4.59908e-01 2.70193e-01
-1.09264e+01 3.25616e+03 1.03472e-02 6.35255e-02
-1.04264e+01 3.25616e+03 4.86806e-02 3.54489e-02
-9.92645e+00 3.25616e+03 -7.54463e-02 -4.96889e-02
-9.42645e+00 3.25616e+03 -1.49865e-01 -2.49748e-01
-8.92645e+00 3.25616e+03 1.48173e-01 1.67181e-01
-8.42645e+00 3.25616e+03 -5.90288e-02 -5.89402e-02
-7.92645e+00 3.25616e+03 -5.94737e-01 -1.91320e-01
-7.42645e+00 3.25616e+03 -4.37231e-01 -1.02964e-02
-6.92645e+00 3.25616e+03 -5.28323e-02 -1.00920e-01
-6.42645e+00 3.25616e+03 -4.13337e-01 -3.00168e-01
-5.92645e+00 3.25616e+03 -3.02556e-03 -8.52733e-02
-5.42645e+00 3.25616e+03 1.63248e-02 -2.42741e-01
-4.92645e+00 3.25616e+03 -2.17052e-02 5.55897e-02
-4.42645e+00 3.25616e+03 -1.01426e-01 1.88440e-01
-3.92645e+00 3.25616e+03 -4.22207e-01 2.35658e-01
-3.42645e+00 3.25616e+03 -4.16566e-01 1.35240e-01
-2.92645e+00 3.25616e+03 -6.61196e-01 -2.54560e-01
-2.42645e+00 3.25616e+03 -6.67959e-01 -3.63982e-01
-1.92645e+00 3.25616e+03 -8.09352e-01 -4.36405e-01
-1.42645e+00 3.25616e+03 -1.26554e+00 -6.57717e-01
-9.26447e-01 3.25616e+03 -1.22887e+00 -5.82433e-01
-4.26447e-01 3.25616e+03 -1.36824e+00 -6.81323e-01
7.35532e-02 3.25616e+03 -9.01987e-01 -4.56746e-01
5.73553e-01 3.25616e+03 -7.46558e-01 -4.99310e-01
1.07355e+00 3.25616e+03 -3.43990e-01 -2.07353e-01
1.57355e+00 3.25616e+03 -1.59001e-01 -7.95155e-02
2.07355e+00 3.25616e+03 -9.24785e-03 3.60983e-03
2.57355e+00 3.25616e+03 -4.63436e-04 9.23090e-03
3.07355e+00 3.25616e+03 3.72509e-03 -3.78270e-03
3.57355e+00 3.25616e+03 7.57577e-03 1.51710e-02
4.07355e+00 3.25616e+03 2.61478e-03 1.34144e-03
4.57355e+00 3.25616e+03 -1.31401e-03 -1.65692e-03
5.07355e+00 3.25616e+03 -1.89898e-04 1.73292e-03
5.57355e+00 3.25616e+03 3.62363e-04 -9.60166e-05
6.07355e+00 3.25616e+03 -8.61695e-05 7.20095e-04
6.57355e+00 3.25616e+03 3.87178e-04 1.35437e-04
7.07355e+00 3.25616e+03 -2.51404e-04 -1.36760e-04
7.57355e+00 3.25616e+03 1.82265e-04 2.19015e-04
8.07355e+00 3.25616e+03 -4.78522e-04 -1.69510e-04
8.57355e+00 3.25616e+03 4.81595e-04 -8.64997e-05
9.07355e+00 3.25616e+03 -2.55954e-04 -2.82479e-04
9.57355e+00 3.25616e+03 1.20266e-04 2.84636e-04
1.00736e+01 3.25616e+03 -7.80236e-05 5.10986e-04
1.05736e+01 3.25616e+03 -2.05474e-04 4.65156e-05
1.10736e+01 3.25616e+03 -2.45307e-05 4.51853e-04
1.15736e+01 3.25616e+03 -2.49934e-04 -3.86030e-04
1.20736e+01 3.25616e+03 -5.30034e-05 2.31715e-04
1.25736e+01 3.25616e+03 2.93163e-04 4.61839e-04
1.30736e+01 3.25616e+03 1.17958e-04 4.56699e-04
1.35736e+01 3.25616e+03 -2.23255e-04 -3.25966e-04
1.40736e+01 3.25616e+03 -4.68572e-04 -1.96147e-04
1.45736e+01 3.25616e+03 7.65117e-05 7.03496e-05
1.50736e+01 3.25616e+03 2.13708e-04 3.41228e-04
1.55736e+01 3.25616e+03 -6.28850e-05 -4.74403e-04
1.60736e+01 3.25616e+03 -8.85256e-05 -2.05076e-04
1.65736e+01 3.25616e+03 -4.59854e-05 3.74673e-04
-1.29264e+01 3.25720e+03 7.89167e-01 1.87641e-01
-1.24264e+01 3.25720e+03 1.54010e-01 -7.21665e-02
-1.19264e+01 3.25720e+03 -1.44039e-01 -2.27311e-01
-1.14264e+01 3.25720e+03 4.57488e-01 2.74197e-01
-1.09264e+01 3.25720e+03 3.37766e-02 7.50572e-02
-1.04264e+01 3.25720e+03 4.53227e-02 2.32110e-02
-9.92645e+00 3.25720e+03 -6.90891e-02 -6.06642e-02
-9.42645e+00 3.25720e+03 -1.45396e-01 -2.50260e-01
-8.92645e+00 3.25720e+03 1.33791e-01 1.59138e-01
-8.42645e+00 3.25720e+03 -5.84013e-02 -6.62344e-02
-7.92645e+00 3.25720e+03 -6.05554e-01 -1.86563e-01
-7.42645e+00 3.25720e+03 -4.33895e-01 4.86786e-03
-6.92645e+00 3.25720e+03 -5.55908e-02 -1.00580e-01
-6.42645e+00 3.25720e+03 -4.02142e-01 -3.06917e-01
-5.92645e+00 3.25720e+03 2.89577e-02 -7.46567e-02
-5.42645e+00 3.25720e+03 4.30387e-02 -2.45547e-01
-4.92645e+00 3.25720e+03 -8.13355e-03 7.08988e-02
-4.42645e+00 3.25720e+03 -1.03721e-01 1.92343e-01
-3.92645e+00 3.25720e+03 -4.71948e-01 2.12730e-01
-3.42645e+00 3.25720e+03 -4.64420e-01 1.26932e-01
-2.92645e+00 3.25720e+03 -6.87073e-01 -2.54972e-01
-2.42645e+00 3.25720e+03 -6.41327e-01 -3.47402e-01
-1.92645e+00 3.25720e+03 -8.13192e-01 -4.43030e-01
-1.42645e+00 3.25720e+03 -1.27527e+00 -6.63123e-01
-9.26447e-01 3.25720e+03 -1.21617e+00 -5.78252e-01
-4.26447e-01 3.25720e+03 -1.40105e+00 -6.96776e-01
7.35532e-02 3.25720e+03 -9.22239e-01 -4.65072e-01
5.73553e-01 3.25720e+03 -7.45946e-01 -4.98758e-01
1.07355e+00 3.25720e+03 -3.47878e-01 -2.12778e-01
1.57355e+00 3.25720e+03 -1.59621e-01 -8.43389e-02
2.07355e+00 3.25720e+03 -1.18524e-02 3.01465e-03
2.57355e+00 3.25720e+03 -1.44012e-03 9.32659e-03
3.07355e+00 3.25720e+03 3.97196e-03 -2.82510e-03
3.57355e+00 3.25720e+03 7.48543e-03 1.59007e-02
4.07355e+00 3.25720e+03 2.44729e-03 9.97112e-04
4.57355e+00 3.25720e+03 -1.18800e-03 -1.49220e-03
5.07355e+00 3.25720e+03 -3.00037e-04 1.64531e-03
5.57355e+00 3.25720e+03 3.35649e-04 -1.98884e-04
6.07355e+00 3.25720e+03 -5.23468e-05 8.12213e-04
6.57355e+00 3.25720e+03 4.28891e-04 2.08293e-04
7.07355e+00 3.25720e+03 -2.88769e-04 -2.15068e-04
7.57355e+00 3.25720e+03 1.68835e-04 2.02908e-04
8.07355e+00 3.25720e+03 -4.44302e-04 -1.57955e-04
8.57355e+00 3.25720e+03 4.89289e-04 -1.28919e-04
9.07355e+00 3.25720e+03 -2.48045e-04 -2.80574e-04
9.57355e+00 3.25720e+03 1.49724e-04 3.35059e-04
1.00736e+01 3.25720e+03 -9.44103e-05 5.24445e-04
1.05736e+01 3.25720e+03 -2.19181e-04 5.65896e-05
1.10736e+01 3.25720e+03 -1.94631e-05 4.37119e-04
1.15736e+01 3.25720e+03 -2.56881e-04 -3.56549e-04
1.20736e+01 3.25720e+03 -6.33044e-05 2.29193e-04
1.25736e+01 3.25720e+03 2.29179e-04 4.87062e-04
1.30736e+01 3.25720e+03 1.81231e-04 4.25028e-04
1.35736e+01 3.25720e+03 -1.91515e-04 -3.28842e-04
1.40736e+01 3.25720e+03 -5.03982e-04 -1.96112e-04
1.45736e+01 3.25720e+03 5.75235e-05 3.82612e-05
1.50736e+01 3.25720e+03 2.48791e-04 3.72551e-04
1.55736e+01 3.25720e+03 -4.18935e-05 -4.88689e-04
1.60736e+01 3.25720e+03 -1.12143e-04 -2.13650e-04
1.65736e+01 3.25720e+03 -3.13591e-05 4.42284e-04
-1.29264e+01 3.25824e+03 8.10841e-01 2.30144e-01
-1.24264e+01 3.25824e+03 8.03377e-02 -8.97601e-02
-1.19264e+01 3.25824e+03 -1.32595e-01 -2.28406e-01
-1.14264e+01 3.25824e+03 4.55023e-01 2.78114e-01
-1.09264e+01 3.25824e+03 5.64593e-02 8.49873e-02
-1.04264e+01 3.25824e+03 3.58214e-02 9.28602e-03
-9.92645e+00 3.25824e+03 -5.67057e-02 -6.89771e-02
-9.42645e+00 3.25824e+03 -1.37604e-01 -2.50031e-01
-8.92645e+00 3.25824e+03 1.16878e-01 1.48329e-01
-8.42645e+00 3.25824e+03 -5.56993e-02 -7.13447e-02
-7.92645e+00 3.25824e+03 -6.11479e-01 -1.80397e-01
-7.42645e+00 3.25824e+03 -4.23572e-01 2.26444e-02
-6.92645e+00 3.25824e+03 -5.88647e-02 -9.97012e-02
-6.42645e+00 3.25824e+03 -3.89154e-01 -3.10000e-01
-5.92645e+00 3.25824e+03 5.98852e-02 -6.47241e-02
-5.42645e+00 3.25824e+03 6.42307e-02 -2.49543e-01
-4.92645e+00 3.25824e+03 1.12384e-02 8.83163e-02
-4.42645e+00 3.25824e+03 -1.02589e-01 1.97408e-01
-3.92645e+00 3.25824e+03 -5.16738e-01 1.91126e-01
-3.42645e+00 3.25824e+03 -5.09554e-01 1.17560e-01
-2.92645e+00 3.25824e+03 -7.07102e-01 -2.54414e-01
-2.42645e+00 3.25824e+03 -6.15834e-01 -3.31330e-01
-1.92645e+00 3.25824e+03 -8.16079e-01 -4.48128e-01
-1.42645e+00 3.25824e+03 -1.27999e+00 -6.66442e-01
-9.26447e-01 3.25824e+03 -1.20502e+00 -5.74641e-01
-4.26447e-01 3.25824e+03 -1.43259e+00 -7.10639e-01
7.35532e-02 3.25824e+03 -9.40963e-01 -4.73415e-01
5.73553e-01 3.25824e+03 -7.47088e-01 -4.98751e-01
1.07355e+00 3.25824e+03 -3.51671e-01 -2.18875e-01
1.57355e+00 3.25824e+03 -1.59298e-01 -8.84812e-02
2.07355e+00 3.25824e+03 -1.44839e-02 2.17947e-03
2.57355e+00 3.25824e+03 -2.25600e-03 9.80190e-03
3.07355e+00 3.25824e+03 4.32795e-03 -1.67615e-03
3.57355e+00 3.25824e+03 7.25837e-03 1.64230e-02
4.07355e+00 3.25824e+03 2.30206e-03 6.67897e-04
4.57355e+00 3.25824e+03 -1.04730e-03 -1.28776e-03
5.07355e+00 3.25824e+03 -4.15074e-04 1.54112e-03
5.57355e+00 3.25824e+03 3.16660e-04 -2.85558e-04
6.07355e+00 3.25824e+03 -2.30348e-05 8.79187e-04
6.57355e+00 3.25824e+03 4.66833e-04 2.76703e-04
7.07355e+00 3.25824e+03 -3.19750e-04 -2.88752e-04
7.57355e+00 3.25824e+03 1.45008e-04 1.67173e-04
8.07355e+00 3.25824e+03 -4.03132e-04 -1.40676e-04
8.57355e+00 3.25824e+03 4.95741e-04 -1.60604e-04
9.07355e+00 3.25824e+03 -2.43219e-04 -2.87719e-04
9.57355e+00 3.25824e+03 1.81666e-04 3.81014e-04
1.00736e+01 3.25824e+03 -1.09853e-04 5.34724e-04
1.05736e+01 3.25824e+03 -2.32817e-04 6.88952e-05
1.10736e+01 3.25824e+03 -1.47497e-05 4.17215e-04
1.15736e+01 3.25824e+03 -2.63343e-04 -3.33592e-04
1.20736e+01 3.25824e+03 -6.52492e-05 2.36118e-04
1.25736e+01 3.25824e+03 1.56544e-04 5.01728e-04
1.30736e+01 3.25824e+03 2.42749e-04 3.86904e-04
1.35736e+01 3.25824e+03 -1.49711e-04 -3.14373e-04
1.40736e+01 3.25824e+03 -5.39437e-04 -1.87338e-04
1.45736e+01 3.25824e+03 3.17167e-05 4.06469e-06
1.50736e+01 3.25824e+03 2.82710e-04 3.94042e-04
1.55736e+01 3.25824e+03 -2.01358e-05 -5.04576e-04
1.60736e+01 3.25824e+03 -1.36011e-04 -2.17784e-04
1.65736e+01 3.25824e+03 -1.54716e-05 5.07800e-04
-1.29264e+01 3.25929e+03 8.27391e-01 2.73943e-01
-1.24264e+01 3.25929e+03 1.65602e-03 -1.07699e-01
-1.19264e+01 3.25929e+03 -1.22247e-01 -2.29196e-01
-1.14264e+01 3.25929e+03 4.52922e-01 2.81858e-01
-1.09264e+01 3.25929e+03 7.62292e-02 9.20477e-02
-1.04264e+01 3.25929e+03 2.17682e-02 -5.75287e-03
-9.92645e+00 3.25929e+03 -3.96873e-02 -7.47395e-02
-9.42645e+00 3.25929e+03 -1.26135e-01 -2.48815e-01
-8.92645e+00 3.25929e+03 9.67469e-02 1.34418e-01
-8.42645e+00 3.25929e+03 -5.08952e-02 -7.37028e-02
-7.92645e+00 3.25929e+03 -6.11841e-01 -1.72155e-01
-7.42645e+00 3.25929e+03 -4.06302e-01 4.22301e-02
-6.92645e+00 3.25929e+03 -6.15407e-02 -9.81552e-02
-6.42645e+00 3.25929e+03 -3.73830e-01 -3.08877e-01
-5.92645e+00 3.25929e+03 8.93677e-02 -5.60045e-02
-5.42645e+00 3.25929e+03 7.95741e-02 -2.55139e-01
-4.92645e+00 3.25929e+03 3.67969e-02 1.08646e-01
-4.42645e+00 3.25929e+03 -9.83322e-02 2.03263e-01
-3.92645e+00 3.25929e+03 -5.56867e-01 1.70879e-01
-3.42645e+00 3.25929e+03 -5.51253e-01 1.07359e-01
-2.92645e+00 3.25929e+03 -7.21557e-01 -2.52872e-01
-2.42645e+00 3.25929e+03 -5.92945e-01 -3.16209e-01
-1.92645e+00 3.25929e+03 -8.18859e-01 -4.52142e-01
-1.42645e+00 3.25929e+03 -1.27946e+00 -6.67628e-01
-9.26447e-01 3.25929e+03 -1.19580e+00 -5.72026e-01
-4.26447e-01 3.25929e+03 -1.46244e+00 -7.23012e-01
7.35532e-02 3.25929e+03 -9.57552e-01 -4.81230e-01
5.73553e-01 3.25929e+03 -7.50948e-01 -4.99890e-01
1.07355e+00 3.25929e+03 -3.55525e-01 -2.25652e-01
1.57355e+00 3.25929e+03 -1.58053e-01 -9.18060e-02
2.07355e+00 3.25929e+03 -1.70758e-02 1.12793e-03
2.57355e+00 3.25929e+03 -2.93282e-03 1.05838e-02
3.07355e+00 3.25929e+03 4.81583e-03 -3.39573e-04
3.57355e+00 3.25929e+03 6.89882e-03 1.67313e-02
4.07355e+00 3.25929e+03 2.18217e-03 3.70565e-04
4.57355e+00 3.25929e+03 -8.99650e-04 -1.05582e-03
5.07355e+00 3.25929e+03 -5.31043e-04 1.42188e-03
5.57355e+00 3.25929e+03 3.04623e-04 -3.56269e-04
6.07355e+00 3.25929e+03 2.69318e-06 9.22905e-04
6.57355e+00 3.25929e+03 5.00103e-04 3.40115e-04
7.07355e+00 3.25929e+03 -3.43179e-04 -3.56812e-04
7.57355e+00 3.25929e+03 1.11420e-04 1.13870e-04
8.07355e+00 3.25929e+03 -3.59477e-04 -1.19858e-04
8.57355e+00 3.25929e+03 5.01852e-04 -1.81517e-04
9.07355e+00 3.25929e+03 -2.40271e-04 -3.02462e-04
9.57355e+00 3.25929e+03 2.14203e-04 4.22097e-04
1.00736e+01 3.25929e+03 -1.21838e-04 5.40567e-04
1.05736e+01 3.25929e+03 -2.47295e-04 8.20827e-05
1.10736e+01 3.25929e+03 -1.00688e-05 3.92586e-04
1.15736e+01 3.25929e+03 -2.66647e-04 -3.16609e-04
1.20736e+01 3.25929e+03 -6.04325e-05 2.51514e-04
1.25736e+01 3.25929e+03 7.61453e-05 5.04415e-04
1.30736e+01 3.25929e+03 3.01313e-04 3.44971e-04
1.35736e+01 3.25929e+03 -9.87640e-05 -2.84529e-04
1.40736e+01 3.25929e+03 -5.72903e-04 -1.69308e-04
1.45736e+01 3.25929e+03 -1.52037e-06 -3.09795e-05
1.50736e+01 3.25929e+03 3.16233e-04 4.05566e-04
1.55736e+01 3.25929e+03 1.12726e-06 -5.21712e-04
1.60736e+01 3.25929e+03 -1.60300e-04 -2.18774e-04
1.65736e+01 3.25929e+03 1.21074e-06 5.68280e-04
-1.29264e+01 3.26033e+03 8.39277e-01 3.19379e-01
-1.24264e+01 3.26033e+03 -7.99591e-02 -1.25064e-01
-1.19264e+01 3.26033e+03 -1.12726e-01 -2.29589e-01
-1.14264e+01 3.26033e+03 4.50590e-01 2.84715e-01
-1.09264e+01 3.26033e+03 9.22454e-02 9.62347e-02
-1.04264e+01 3.26033e+03 3.08125e-03 -2.17000e-02
-9.92645e+00 3.26033e+03 -1.92096e-02 -7.80131e-02
-9.42645e+00 3.26033e+03 -1.12878e-01 -2.47486e-01
-8.92645e+00 3.26033e+03 7.17143e-02 1.16884e-01
-8.42645e+00 3.26033e+03 -4.49219e-02 -7.31153e-02
-7.92645e+00 3.26033e+03 -6.07295e-01 -1.61657e-01
-7.42645e+00 3.26033e+03 -3.82369e-01 6.29033e-02
-6.92645e+00 3.26033e+03 -6.24265e-02 -9.56136e-02
-6.42645e+00 3.26033e+03 -3.57525e-01 -3.03738e-01
-5.92645e+00 3.26033e+03 1.15952e-01 -4.97418e-02
-5.42645e+00 3.26033e+03 8.98358e-02 -2.61561e-01
-4.92645e+00 3.26033e+03 6.75748e-02 1.31876e-01
-4.42645e+00 3.26033e+03 -9.02902e-02 2.09393e-01
-3.92645e+00 3.26033e+03 -5.92035e-01 1.52665e-01
-3.42645e+00 3.26033e+03 -5.88294e-01 9.71579e-02
-2.92645e+00 3.26033e+03 -7.30382e-01 -2.50158e-01
-2.42645e+00 3.26033e+03 -5.73753e-01 -3.03265e-01
-1.92645e+00 3.26033e+03 -8.21644e-01 -4.55251e-01
-1.42645e+00 3.26033e+03 -1.27249e+00 -6.65839e-01
-9.26447e-01 3.26033e+03 -1.18826e+00 -5.70510e-01
-4.26447e-01 3.26033e+03 -1.49028e+00 -7.34220e-01
7.35532e-02 3.26033e+03 -9.71579e-01 -4.87834e-01
5.73553e-01 3.26033e+03 -7.58078e-01 -5.02607e-01
1.07355e+00 3.26033e+03 -3.59717e-01 -2.33039e-01
1.57355e+00 3.26033e+03 -1.56074e-01 -9.43692e-02
2.07355e+00 3.26033e+03 -1.94250e-02 7.11834e-05
2.57355e+00 3.26033e+03 -3.45012e-03 1.15573e-02
3.07355e+00 3.26033e+03 5.42948e-03 1.17639e-03
3.57355e+00 3.26033e+03 6.42806e-03 1.68438e-02
4.07355e+00 3.26033e+03 2.09073e-03 1.11469e-04
4.57355e+00 3.26033e+03 -7.48400e-04 -8.07441e-04
5.07355e+00 3.26033e+03 -6.46869e-04 1.28731e-03
5.57355e+00 3.26033e+03 3.00698e-04 -4.06777e-04
6.07355e+00 3.26033e+03 2.55931e-05 9.44313e-04
6.57355e+00 3.26033e+03 5.27462e-04 3.98366e-04
7.07355e+00 3.26033e+03 -3.58491e-04 -4.17376e-04
7.57355e+00 3.26033e+03 6.95253e-05 4.46960e-05
8.07355e+00 3.26033e+03 -3.16787e-04 -9.80231e-05
8.57355e+00 3.26033e+03 5.07862e-04 -1.92285e-04
9.07355e+00 3.26033e+03 -2.36867e-04 -3.21644e-04
9.57355e+00 3.26033e+03 2.44316e-04 4.57910e-04
1.00736e+01 3.26033e+03 -1.28631e-04 5.40748e-04
1.05736e+01 3.26033e+03 -2.63129e-04 9.49862e-05
1.10736e+01 3.26033e+03 -5.58011e-06 3.64556e-04
1.15736e+01 3.26033e+03 -2.64831e-04 -3.04659e-04
1.20736e+01 3.26033e+03 -5.05006e-05 2.74516e-04
1.25736e+01 3.26033e+03 -8.91975e-06 4.97413e-04
1.30736e+01 3.26033e+03 3.54322e-04 3.01191e-04
1.35736e+01 3.26033e+03 -4.10739e-05 -2.45166e-04
1.40736e+01 3.26033e+03 -6.02060e-04 -1.41380e-04
1.45736e+01 3.26033e+03 -4.30154e-05 -6.55929e-05
1.50736e+01 3.26033e+03 3.49233e-04 4.07175e-04
1.55736e+01 3.26033e+03 2.21675e-05 -5.38565e-04
1.60736e+01 3.26033e+03 -1.84599e-04 -2.17224e-04
1.65736e+01 3.26033e+03 1.70533e-05 6.19756e-04
-1.29264e+01 3.26137e+03 8.47144e-01 3.66466e-01
-1.24264e+01 3.26137e+03 -1.61980e-01 -1.41137e-01
-1.19264e+01 3.26137e+03 -1.05173e-01 -2.29956e-01
-1.14264e+01 3.26137e+03 4.45315e-01 2.85511e-01
-1.09264e+01 3.26137e+03 1.04798e-01 9.79078e-02
-1.04264e+01 3.26137e+03 -2.19561e-02 -3.89681e-02
-9.92645e+00 3.26137e+03 4.89335e-03 -7.86352e-02
-9.42645e+00 3.26137e+03 -9.95621e-02 -2.46511e-01
-8.92645e+00 3.26137e+03 4.16165e-02 9.56798e-02
-8.42645e+00 3.26137e+03 -3.92759e-02 -6.96574e-02
-7.92645e+00 3.26137e+03 -5.98967e-01 -1.49296e-01
-7.42645e+00 3.26137e+03 -3.53093e-01 8.38188e-02
-6.92645e+00 3.26137e+03 -6.12303e-02 -9.16145e-02
-6.42645e+00 3.26137e+03 -3.43161e-01 -2.95869e-01
-5.92645e+00 3.26137e+03 1.37921e-01 -4.73043e-02
-5.42645e+00 3.26137e+03 9.58609e-02 -2.68204e-01
-4.92645e+00 3.26137e+03 1.02071e-01 1.57007e-01
-4.42645e+00 3.26137e+03 -7.80206e-02 2.15567e-01
-3.92645e+00 3.26137e+03 -6.20065e-01 1.37768e-01
-3.42645e+00 3.26137e+03 -6.20277e-01 8.68939e-02
-2.92645e+00 3.26137e+03 -7.32999e-01 -2.45703e-01
-2.42645e+00 3.26137e+03 -5.59347e-01 -2.93398e-01
-1.92645e+00 3.26137e+03 -8.23898e-01 -4.57158e-01
-1.42645e+00 3.26137e+03 -1.25886e+00 -6.60574e-01
-9.26447e-01 3.26137e+03 -1.18267e+00 -5.70458e-01
-4.26447e-01 3.26137e+03 -1.51524e+00 -7.43929e-01
7.35532e-02 3.26137e+03 -9.83099e-01 -4.93028e-01
5.73553e-01 3.26137e+03 -7.68479e-01 -5.07087e-01
1.07355e+00 3.26137e+03 -3.64407e-01 -2.40683e-01
1.57355e+00 3.26137e+03 -1.53709e-01 -9.63263e-02
2.07355e+00 3.26137e+03 -2.14341e-02 -8.90275e-04
2.57355e+00 3.26137e+03 -3.72410e-03 1.27338e-02
3.07355e+00 3.26137e+03 6.12381e-03 2.84076e-03
3.57355e+00 3.26137e+03 5.86064e-03 1.67900e-02
4.07355e+00 3.26137e+03 2.03640e-03 -1.02191e-04
4.57355e+00 3.26137e+03 -5.92680e-04 -5.48045e-04
5.07355e+00 3.26137e+03 -7.64335e-04 1.13143e-03
5.57355e+00 3.26137e+03 3.08862e-04 -4.33174e-04
6.07355e+00 3.26137e+03 4.58934e-05 9.42330e-04
6.57355e+00 3.26137e+03 5.48211e-04 4.52620e-04
7.07355e+00 3.26137e+03 -3.66397e-04 -4.68126e-04
7.57355e+00 3.26137e+03 2.15508e-05 -3.83893e-05
8.07355e+00 3.26137e+03 -2.77325e-04 -7.70025e-05
8.57355e+00 3.26137e+03 5.13069e-04 -1.93930e-04
9.07355e+00 3.26137e+03 -2.29516e-04 -3.40877e-04
9.57355e+00 3.26137e+03 2.69670e-04 4.86436e-04
1.00736e+01 3.26137e+03 -1.29496e-04 5.33650e-04
1.05736e+01 3.26137e+03 -2.80199e-04 1.06336e-04
1.10736e+01 3.26137e+03 -2.16224e-06 3.34822e-04
1.15736e+01 3.26137e+03 -2.56862e-04 -2.95951e-04
1.20736e+01 3.26137e+03 -3.62844e-05 3.03933e-04
1.25736e+01 3.26137e+03 -9.48322e-05 4.83157e-04
1.30736e+01 3.26137e+03 3.98872e-04 2.54891e-04
1.35736e+01 3.26137e+03 2.13931e-05 -2.00297e-04
1.40736e+01 3.26137e+03 -6.25394e-04 -1.04124e-04
1.45736e+01 3.26137e+03 -9.16327e-05 -9.79724e-05
1.50736e+01 3.26137e+03 3.79859e-04 3.99373e-04
1.55736e+01 3.26137e+03 4.21184e-05 -5.54592e-04
1.60736e+01 3.26137e+03 -2.07252e-04 -2.12044e-04
1.65736e+01 3.26137e+03 3.05828e-05 6.59401e-04
-1.29264e+01 3.26241e+03 8.49763e-01 4.13653e-01
-1.24264e+01 3.26241e+03 -2.42291e-01 -1.55483e-01
-1.19264e+01 3.26241e+03 -1.00207e-01 -2.30367e-01
-1.14264e+01 3.26241e+03 4.35057e-01 2.83560e-01
-1.09264e+01 3.26241e+03 1.13784e-01 9.75129e-02
-1.04264e+01 3.26241e+03 -5.47996e-02 -5.84530e-02
-9.92645e+00 3.26241e+03 3.30590e-02 -7.60841e-02
-9.42645e+00 3.26241e+03 -8.72737e-02 -2.45812e-01
-8.92645e+00 3.26241e+03 6.68684e-03 7.06529e-02
-8.42645e+00 3.26241e+03 -3.58001e-02 -6.38602e-02
-7.92645e+00 3.26241e+03 -5.88041e-01 -1.36102e-01
-7.42645e+00 3.26241e+03 -3.19813e-01 1.04596e-01
-6.92645e+00 3.26241e+03 -5.83205e-02 -8.58460e-02
-6.42645e+00 3.26241e+03 -3.32757e-01 -2.86341e-01
-5.92645e+00 3.26241e+03 1.53114e-01 -4.97732e-02
-5.42645e+00 3.26241e+03 9.68670e-02 -2.75522e-01
-4.92645e+00 3.26241e+03 1.39490e-01 1.83165e-01
-4.42645e+00 3.26241e+03 -6.21184e-02 2.21693e-01
-3.92645e+00 3.26241e+03 -6.39580e-01 1.26926e-01
-3.42645e+00 3.26241e+03 -6.47904e-01 7.63109e-02
-2.92645e+00 3.26241e+03 -7.29932e-01 -2.39477e-01
-2.42645e+00 3.26241e+03 -5.50760e-01 -2.87222e-01
-1.92645e+00 3.26241e+03 -8.25888e-01 -4.58062e-01
-1.42645e+00 3.26241e+03 -1.23925e+00 -6.51665e-01
-9.26447e-01 3.26241e+03 -1.18014e+00 -5.72286e-01
-4.26447e-01 3.26241e+03 -1.53587e+00 -7.51351e-01
7.35532e-02 3.26241e+03 -9.92674e-01 -4.96909e-01
5.73553e-01 3.26241e+03 -7.81952e-01 -5.13227e-01
1.07355e+00 3.26241e+03 -3.69624e-01 -2.48311e-01
1.57355e+00 3.26241e+03 -1.51118e-01 -9.77286e-02
2.07355e+00 3.26241e+03 -2.31888e-02 -1.80719e-03
2.57355e+00 3.26241e+03 -3.65907e-03 1.41672e-02
3.07355e+00 3.26241e+03 6.82989e-03 4.58635e-03
3.57355e+00 3.26241e+03 5.20351e-03 1.66019e-02
4.07355e+00 3.26241e+03 2.02878e-03 -2.55396e-04
4.57355e+00 3.26241e+03 -4.35998e-04 -2.93334e-04
5.07355e+00 3.26241e+03 -8.83307e-04 9.55363e-04
5.57355e+00 3.26241e+03 3.32451e-04 -4.33841e-04
6.07355e+00 3.26241e+03 6.16312e-05 9.15295e-04
6.57355e+00 3.26241e+03 5.62803e-04 5.04540e-04
7.07355e+00 3.26241e+03 -3.66737e-04 -5.06908e-04
7.57355e+00 3.26241e+03 -3.19731e-05 -1.33679e-04
8.07355e+00 3.26241e+03 -2.41863e-04 -5.60658e-05
8.57355e+00 3.26241e+03 5.16967e-04 -1.87493e-04
9.07355e+00 3.26241e+03 -2.16829e-04 -3.58397e-04
9.57355e+00 3.26241e+03 2.90286e-04 5.08243e-04
1.00736e+01 3.26241e+03 -1.25251e-04 5.19380e-04
1.05736e+01 3.26241e+03 -2.98005e-04 1.14393e-04
1.10736e+01 3.26241e+03 4.70853e-07 3.03625e-04
1.15736e+01 3.26241e+03 -2.42111e-04 -2.88960e-04
1.20736e+01 3.26241e+03 -1.83039e-05 3.38839e-04
1.25736e+01 3.26241e+03 -1.78604e-04 4.61128e-04
1.30736e+01 3.26241e+03 4.32839e-04 2.05342e-04
1.35736e+01 3.26241e+03 8.72969e-05 -1.51831e-04
1.40736e+01 3.26241e+03 -6.42129e-04 -5.95935e-05
1.45736e+01 3.26241e+03 -1.45363e-04 -1.27582e-04
1.50736e+01 3.26241e+03 4.06743e-04 3.84327e-04
1.55736e+01 3.26241e+03 5.86643e-05 -5.68655e-04
1.60736e+01 3.26241e+03 -2.26179e-04 -2.02456e-04
1.65736e+01 3.26241e+03 4.14223e-05 6.85393e-04
-1.29264e+01 3.26346e+03 8.45948e-01 4.59638e-01
-1.24264e+01 3.26346e+03 -3.18330e-01 -1.67569e-01
-1.19264e+01 3.26346e+03 -9.72089e-02 -2.30806e-01
-1.14264e+01 3.26346e+03 4.19641e-01 2.79175e-01
-1.09264e+01 3.26346e+03 1.19262e-01 9.59635e-02
-1.04264e+01 3.26346e+03 -9.61560e-02 -8.06112e-02
-9.92645e+00 3.26346e+03 6.33375e-02 -7.06472e-02
-9.42645e+00 3.26346e+03 -7.66439e-02 -2.45209e-01
-8.92645e+00 3.26346e+03 -3.11933e-02 4.30635e-02
-8.42645e+00 3.26346e+03 -3.61795e-02 -5.64183e-02
-7.92645e+00 3.26346e+03 -5.75207e-01 -1.23450e-01
-7.42645e+00 3.26346e+03 -2.81793e-01 1.25685e-01
-6.92645e+00 3.26346e+03 -5.23073e-02 -7.78667e-02
-6.42645e+00 3.26346e+03 -3.26373e-01 -2.75553e-01
-5.92645e+00 3.26346e+03 1.61575e-01 -5.71220e-02
-5.42645e+00 3.26346e+03 9.16651e-02 -2.84567e-01
-4.92645e+00 3.26346e+03 1.79827e-01 2.10325e-01
-4.42645e+00 3.26346e+03 -4.32074e-02 2.27579e-01
-3.92645e+00 3.26346e+03 -6.50361e-01 1.20261e-01
-3.42645e+00 3.26346e+03 -6.70937e-01 6.57229e-02
-2.92645e+00 3.26346e+03 -7.22892e-01 -2.32218e-01
-2.42645e+00 3.26346e+03 -5.48677e-01 -2.85539e-01
-1.92645e+00 3.26346e+03 -8.28638e-01 -4.58076e-01
-1.42645e+00 3.26346e+03 -1.21508e+00 -6.39352e-01
-9.26447e-01 3.26346e+03 -1.18183e+00 -5.76225e-01
-4.26447e-01 3.26346e+03 -1.55126e+00 -7.56158e-01
7.35532e-02 3.26346e+03 -1.00121e+00 -4.99790e-01
5.73553e-01 3.26346e+03 -7.98030e-01 -5.20850e-01
1.07355e+00 3.26346e+03 -3.75620e-01 -2.55820e-01
1.57355e+00 3.26346e+03 -1.48352e-01 -9.86608e-02
2.07355e+00 3.26346e+03 -2.47041e-02 -2.60931e-03
2.57355e+00 3.26346e+03 -3.30388e-03 1.57692e-02
3.07355e+00 3.26346e+03 7.50047e-03 6.38340e-03
3.57355e+00 3.26346e+03 4.45349e-03 1.62964e-02
4.07355e+00 3.26346e+03 2.06850e-03 -3.29784e-04
4.57355e+00 3.26346e+03 -2.78602e-04 -6.21964e-05
5.07355e+00 3.26346e+03 -1.00430e-03 7.61800e-04
5.57355e+00 3.26346e+03 3.73522e-04 -4.04525e-04
6.07355e+00 3.26346e+03 6.93172e-05 8.61391e-04
6.57355e+00 3.26346e+03 5.72442e-04 5.55425e-04
7.07355e+00 3.26346e+03 -3.57751e-04 -5.31704e-04
7.57355e+00 3.26346e+03 -9.08566e-05 -2.39748e-04
8.07355e+00 3.26346e+03 -2.10852e-04 -3.57589e-05
8.57355e+00 3.26346e+03 5.19340e-04 -1.72575e-04
9.07355e+00 3.26346e+03 -1.98175e-04 -3.73872e-04
9.57355e+00 3.26346e+03 3.06378e-04 5.23936e-04
1.00736e+01 3.26346e+03 -1.18204e-04 4.97998e-04
1.05736e+01 3.26346e+03 -3.15355e-04 1.17901e-04
1.10736e+01 3.26346e+03 2.51720e-06 2.71734e-04
1.15736e+01 3.26346e+03 -2.20183e-04 -2.81293e-04
1.20736e+01 3.26346e+03 1.53033e-06 3.76784e-04
1.25736e+01 3.26346e+03 -2.57375e-04 4.31955e-04
1.30736e+01 3.26346e+03 4.54949e-04 1.54349e-04
1.35736e+01 3.26346e+03 1.54306e-04 -1.01911e-04
1.40736e+01 3.26346e+03 -6.51853e-04 -1.10638e-05
1.45736e+01 3.26346e+03 -2.02799e-04 -1.54072e-04
1.50736e+01 3.26346e+03 4.30300e-04 3.64310e-04
1.55736e+01 3.26346e+03 7.05412e-05 -5.78262e-04
1.60736e+01 3.26346e+03 -2.40581e-04 -1.90523e-04
1.65736e+01 3.26346e+03 5.01274e-05 6.95543e-04
-1.29264e+01 3.26450e+03 8.35819e-01 5.03393e-01
-1.24264e+01 3.26450e+03 -3.86298e-01 -1.76289e-01
-1.19264e+01 3.26450e+03 -9.60608e-02 -2.31797e-01
-1.14264e+01 3.26450e+03 3.99661e-01 2.72815e-01
-1.09264e+01 3.26450e+03 1.22031e-01 9.43418e-02
-1.04264e+01 3.26450e+03 -1.44740e-01 -1.04585e-01
-9.92645e+00 3.26450e+03 9.35236e-02 -6.32075e-02
-9.42645e+00 3.26450e+03 -6.74664e-02 -2.43931e-01
-8.92645e+00 3.26450e+03 -6.87347e-02 1.47334e-02
-8.42645e+00 3.26450e+03 -4.03863e-02 -4.76442e-02
-7.92645e+00 3.26450e+03 -5.60488e-01 -1.12308e-01
-7.42645e+00 3.26450e+03 -2.37954e-01 1.47164e-01
-6.92645e+00 3.26450e+03 -3.95606e-02 -6.64540e-02
-6.42645e+00 3.26450e+03 -3.22047e-01 -2.63362e-01
-5.92645e+00 3.26450e+03 1.65564e-01 -6.83264e-02
-5.42645e+00 3.26450e+03 8.01951e-02 -2.95785e-01
-4.92645e+00 3.26450e+03 2.23395e-01 2.38189e-01
-4.42645e+00 3.26450e+03 -2.18085e-02 2.33411e-01
-3.92645e+00 3.26450e+03 -6.51794e-01 1.18091e-01
-3.42645e+00 3.26450e+03 -6.89126e-01 5.53170e-02
-2.92645e+00 3.26450e+03 -7.12350e-01 -2.23615e-01
-2.42645e+00 3.26450e+03 -5.53565e-01 -2.88956e-01
-1.92645e+00 3.26450e+03 -8.34004e-01 -4.57485e-01
-1.42645e+00 3.26450e+03 -1.18707e+00 -6.23773e-01
-9.26447e-01 3.26450e+03 -1.18790e+00 -5.82415e-01
-4.26447e-01 3.26450e+03 -1.56124e+00 -7.57953e-01
7.35532e-02 3.26450e+03 -1.00942e+00 -5.02188e-01
5.73553e-01 3.26450e+03 -8.16414e-01 -5.30040e-01
1.07355e+00 3.26450e+03 -3.82622e-01 -2.62901e-01
1.57355e+00 3.26450e+03 -1.45652e-01 -9.94104e-02
2.07355e+00 3.26450e+03 -2.59736e-02 -3.17608e-03
2.57355e+00 3.26450e+03 -2.76400e-03 1.74399e-02
3.07355e+00 3.26450e+03 8.10357e-03 8.19908e-03
3.57355e+00 3.26450e+03 3.62405e-03 1.58735e-02
4.07355e+00 3.26450e+03 2.15581e-03 -3.07843e-04
4.57355e+00 3.26450e+03 -1.22018e-04 1.35461e-04
5.07355e+00 3.26450e+03 -1.12747e-03 5.51490e-04
5.57355e+00 3.26450e+03 4.30943e-04 -3.42461e-04
6.07355e+00 3.26450e+03 6.87100e-05 7.81265e-04
6.57355e+00 3.26450e+03 5.76779e-04 6.07194e-04
7.07355e+00 3.26450e+03 -3.38564e-04 -5.40170e-04
7.57355e+00 3.26450e+03 -1.53614e-04 -3.55569e-04
8.07355e+00 3.26450e+03 -1.85250e-04 -1.81529e-05
8.57355e+00 3.26450e+03 5.19799e-04 -1.51305e-04
9.07355e+00 3.26450e+03 -1.72442e-04 -3.84404e-04
9.57355e+00 3.26450e+03 3.18560e-04 5.34955e-04
1.00736e+01 3.26450e+03 -1.10102e-04 4.68060e-04
1.05736e+01 3.26450e+03 -3.32316e-04 1.15915e-04
1.10736e+01 3.26450e+03 3.29035e-06 2.40609e-04
1.15736e+01 3.26450e+03 -1.91172e-04 -2.71640e-04
1.20736e+01 3.26450e+03 2.09999e-05 4.15379e-04
1.25736e+01 3.26450e+03 -3.28665e-04 3.96865e-04
1.30736e+01 3.26450e+03 4.65089e-04 1.03269e-04
1.35736e+01 3.26450e+03 2.20610e-04 -5.11306e-05
1.40736e+01 3.26450e+03 -6.54497e-04 3.85221e-05
1.45736e+01 3.26450e+03 -2.62644e-04 -1.75634e-04
1.50736e+01 3.26450e+03 4.51136e-04 3.39565e-04
1.55736e+01 3.26450e+03 7.73815e-05 -5.83318e-04
1.60736e+01 3.26450e+03 -2.50023e-04 -1.78624e-04
1.65736e+01 3.26450e+03 5.71970e-05 6.90152e-04
-1.29264e+01 3.26554e+03 8.20269e-01 5.43875e-01
-1.24264e+01 3.26554e+03 -4.43587e-01 -1.81502e-01
-1.19264e+01 3.26554e+03 -9.68769e-02 -2.33254e-01
-1.14264e+01 3.26554e+03 3.75559e-01 2.64916e-01
-1.09264e+01 3.26554e+03 1.23411e-01 9.29955e-02
-1.04264e+01 3.26554e+03 -1.99127e-01 -1.29436e-01
-9.92645e+00 3.26554e+03 1.23658e-01 -5.37030e-02
-9.42645e+00 3.26554e+03 -6.03004e-02 -2.41560e-01
-8.92645e+00 3.26554e+03 -1.04406e-01 -1.36743e-02
-8.42645e+00 3.26554e+03 -4.87620e-02 -3.81938e-02
-7.92645e+00 3.26554e+03 -5.41945e-01 -1.02225e-01
-7.42645e+00 3.26554e+03 -1.89879e-01 1.68085e-01
-6.92645e+00 3.26554e+03 -1.85875e-02 -5.09823e-02
-6.42645e+00 3.26554e+03 -3.17388e-01 -2.49303e-01
-5.92645e+00 3.26554e+03 1.66100e-01 -8.27136e-02
-5.42645e+00 3.26554e+03 6.21597e-02 -3.09164e-01
-4.92645e+00 3.26554e+03 2.70630e-01 2.66440e-01
-4.42645e+00 3.26554e+03 1.70139e-03 2.39147e-01
-3.92645e+00 3.26554e+03 -6.44014e-01 1.20249e-01
-3.42645e+00 3.26554e+03 -7.02200e-01 4.52672e-02
-2.92645e+00 3.26554e+03 -6.97749e-01 -2.12801e-01
-2.42645e+00 3.26554e+03 -5.65248e-01 -2.97542e-01
-1.92645e+00 3.26554e+03 -8.42926e-01 -4.56880e-01
-1.42645e+00 3.26554e+03 -1.15542e+00 -6.04864e-01
-9.26447e-01 3.26554e+03 -1.19855e+00 -5.91478e-01
-4.26447e-01 3.26554e+03 -1.56579e+00 -7.56004e-01
7.35532e-02 3.26554e+03 -1.01815e+00 -5.04684e-01
5.73553e-01 3.26554e+03 -8.37234e-01 -5.41042e-01
1.07355e+00 3.26554e+03 -3.90672e-01 -2.69326e-01
1.57355e+00 3.26554e+03 -1.43079e-01 -1.00262e-01
2.07355e+00 3.26554e+03 -2.69488e-02 -3.40626e-03
2.57355e+00 3.26554e+03 -2.04319e-03 1.91238e-02
3.07355e+00 3.26554e+03 8.60381e-03 9.97536e-03
3.57355e+00 3.26554e+03 2.75136e-03 1.53533e-02
4.07355e+00 3.26554e+03 2.29412e-03 -1.82572e-04
4.57355e+00 3.26554e+03 2.58320e-05 2.88646e-04
5.07355e+00 3.26554e+03 -1.25060e-03 3.27309e-04
5.57355e+00 3.26554e+03 5.04014e-04 -2.45984e-04
6.07355e+00 3.26554e+03 6.04302e-05 6.76102e-04
6.57355e+00 3.26554e+03 5.74064e-04 6.59350e-04
7.07355e+00 3.26554e+03 -3.10098e-04 -5.30671e-04
7.57355e+00 3.26554e+03 -2.18178e-04 -4.77744e-04
8.07355e+00 3.26554e+03 -1.66295e-04 -4.44117e-06
8.57355e+00 3.26554e+03 5.17929e-04 -1.27674e-04
9.07355e+00 3.26554e+03 -1.40206e-04 -3.87634e-04
9.57355e+00 3.26554e+03 3.27349e-04 5.44062e-04
1.00736e+01 3.26554e+03 -1.00799e-04 4.30358e-04
1.05736e+01 3.26554e+03 -3.49626e-04 1.07313e-04
1.10736e+01 3.26554e+03 3.75808e-06 2.11058e-04
1.15736e+01 3.26554e+03 -1.55904e-04 -2.61737e-04
1.20736e+01 3.26554e+03 3.85205e-05 4.52482e-04
1.25736e+01 3.26554e+03 -3.91132e-04 3.57106e-04
1.30736e+01 3.26554e+03 4.64442e-04 5.12154e-05
1.35736e+01 3.26554e+03 2.84876e-04 5.99418e-07
1.40736e+01 3.26554e+03 -6.49661e-04 8.96192e-05
1.45736e+01 3.26554e+03 -3.23308e-04 -1.90839e-04
1.50736e+01 3.26554e+03 4.68577e-04 3.09889e-04
1.55736e+01 3.26554e+03 7.80207e-05 -5.85673e-04
1.60736e+01 3.26554e+03 -2.53229e-04 -1.65951e-04
1.65736e+01 3.26554e+03 6.34610e-05 6.71742e-04
-1.29264e+01 3.26658e+03 8.00425e-01 5.79970e-01
-1.24264e+01 3.26658e+03 -4.87969e-01 -1.83380e-01
-1.19264e+01 3.26658e+03 -9.98749e-02 -2.35356e-01
-1.14264e+01 3.26658e+03 3.46713e-01 2.55517e-01
-1.09264e+01 3.26658e+03 1.23723e-01 9.18522e-02
-1.04264e+01 3.26658e+03 -2.58728e-01 -1.54398e-01
-9.92645e+00 3.26658e+03 1.52910e-01 -4.21491e-02
-9.42645e+00 3.26658e+03 -5.64461e-02 -2.38337e-01
-8.92645e+00 3.26658e+03 -1.38099e-01 -4.17462e-02
-8.42645e+00 3.26658e+03 -6.25619e-02 -2.93510e-02
-7.92645e+00 3.26658e+03 -5.18194e-01 -9.27650e-02
-7.42645e+00 3.26658e+03 -1.39728e-01 1.87780e-01
-6.92645e+00 3.26658e+03 9.55980e-03 -3.22003e-02
-6.42645e+00 3.26658e+03 -3.12274e-01 -2.33214e-01
-5.92645e+00 3.26658e+03 1.62021e-01 -1.00535e-01
-5.42645e+00 3.26658e+03 3.81196e-02 -3.24099e-01
-4.92645e+00 3.26658e+03 3.20724e-01 2.94273e-01
-4.42645e+00 3.26658e+03 2.51229e-02 2.43939e-01
-3.92645e+00 3.26658e+03 -6.27974e-01 1.26084e-01
-3.42645e+00 3.26658e+03 -7.09162e-01 3.57416e-02
-2.92645e+00 3.26658e+03 -6.78476e-01 -1.98954e-01
-2.42645e+00 3.26658e+03 -5.83251e-01 -3.11016e-01
-1.92645e+00 3.26658e+03 -8.55892e-01 -4.57012e-01
-1.42645e+00 3.26658e+03 -1.12107e+00 -5.82933e-01
-9.26447e-01 3.26658e+03 -1.21341e+00 -6.03679e-01
-4.26447e-01 3.26658e+03 -1.56536e+00 -7.50099e-01
7.35532e-02 3.26658e+03 -1.02810e+00 -5.07767e-01
5.73553e-01 3.26658e+03 -8.60521e-01 -5.53816e-01
1.07355e+00 3.26658e+03 -3.99871e-01 -2.75404e-01
1.57355e+00 3.26658e+03 -1.40540e-01 -1.01240e-01
2.07355e+00 3.26658e+03 -2.75471e-02 -3.14612e-03
2.57355e+00 3.26658e+03 -1.13876e-03 2.07002e-02
3.07355e+00 3.26658e+03 8.96400e-03 1.16152e-02
3.57355e+00 3.26658e+03 1.88566e-03 1.47957e-02
4.07355e+00 3.26658e+03 2.47610e-03 4.17014e-05
4.57355e+00 3.26658e+03 1.58472e-04 3.83704e-04
5.07355e+00 3.26658e+03 -1.37059e-03 9.43585e-05
5.57355e+00 3.26658e+03 5.91736e-04 -1.19398e-04
6.07355e+00 3.26658e+03 4.53257e-05 5.47896e-04
6.57355e+00 3.26658e+03 5.63550e-04 7.11490e-04
7.07355e+00 3.26658e+03 -2.73801e-04 -5.02697e-04
7.57355e+00 3.26658e+03 -2.83465e-04 -6.03483e-04
8.07355e+00 3.26658e+03 -1.54083e-04 6.58396e-06
8.57355e+00 3.26658e+03 5.14267e-04 -1.03996e-04
9.07355e+00 3.26658e+03 -1.04058e-04 -3.84514e-04
9.57355e+00 3.26658e+03 3.33237e-04 5.52050e-04
1.00736e+01 3.26658e+03 -8.82623e-05 3.88457e-04
1.05736e+01 3.26658e+03 -3.69124e-04 9.00513e-05
1.10736e+01 3.26658e+03 5.80147e-06 1.84169e-04
1.15736e+01 3.26658e+03 -1.14948e-04 -2.53766e-04
1.20736e+01 3.26658e+03 5.26954e-05 4.86144e-04
1.25736e+01 3.26658e+03 -4.44472e-04 3.14658e-04
1.30736e+01 3.26658e+03 4.54290e-04 -1.03014e-06
1.35736e+01 3.26658e+03 3.45477e-04 5.28317e-05
1.40736e+01 3.26658e+03 -6.36832e-04 1.41276e-04
1.45736e+01 3.26658e+03 -3.83212e-04 -1.99332e-04
1.50736e+01 3.26658e+03 4.81636e-04 2.76300e-04
1.55736e+01 3.26658e+03 7.18818e-05 -5.86001e-04
1.60736e+01 3.26658e+03 -2.48615e-04 -1.51077e-04
1.65736e+01 3.26658e+03 6.80262e-05 6.39578e-04
-1.29264e+01 3.26763e+03 7.78866e-01 6.11747e-01
-1.24264e+01 3.26763e+03 -5.18279e-01 -1.82198e-01
-1.19264e+01 3.26763e+03 -1.05643e-01 -2.38838e-01
-1.14264e+01 3.26763e+03 3.13809e-01 2.45188e-01
-1.09264e+01 3.26763e+03 1.22544e-01 9.09938e-02
-1.04264e+01 3.26763e+03 -3.22471e-01 -1.78848e-01
-9.92645e+00 3.26763e+03 1.79966e-01 -2.91342e-02
-9.42645e+00 3.26763e+03 -5.77814e-02 -2.35039e-01
-8.92645e+00 3.26763e+03 -1.68459e-01 -6.85319e-02
-8.42645e+00 3.26763e+03 -8.13193e-02 -2.10233e-02
-7.92645e+00 3.26763e+03 -4.89550e-01 -8.44834e-02
-7.42645e+00 3.26763e+03 -9.03793e-02 2.05212e-01
-6.92645e+00 3.26763e+03 4.51885e-02 -1.06522e-02
-6.42645e+00 3.26763e+03 -3.08316e-01 -2.15233e-01
-5.92645e+00 3.26763e+03 1.52265e-01 -1.21278e-01
-5.42645e+00 3.26763e+03 8.40495e-03 -3.40503e-01
-4.92645e+00 3.26763e+03 3.70991e-01 3.20208e-01
-4.42645e+00 3.26763e+03 4.56357e-02 2.47044e-01
-3.92645e+00 3.26763e+03 -6.04738e-01 1.35018e-01
-3.42645e+00 3.26763e+03 -7.09517e-01 2.72595e-02
-2.92645e+00 3.26763e+03 -6.54458e-01 -1.81859e-01
-2.42645e+00 3.26763e+03 -6.07827e-01 -3.29552e-01
-1.92645e+00 3.26763e+03 -8.73569e-01 -4.58413e-01
-1.42645e+00 3.26763e+03 -1.08654e+00 -5.58854e-01
-9.26447e-01 3.26763e+03 -1.23197e+00 -6.18408e-01
-4.26447e-01 3.26763e+03 -1.56100e+00 -7.40782e-01
7.35532e-02 3.26763e+03 -1.03957e+00 -5.11530e-01
5.73553e-01 3.26763e+03 -8.85988e-01 -5.68223e-01
1.07355e+00 3.26763e+03 -4.10408e-01 -2.81583e-01
1.57355e+00 3.26763e+03 -1.37903e-01 -1.02175e-01
2.07355e+00 3.26763e+03 -2.78609e-02 -2.36374e-03
2.57355e+00 3.26763e+03 -9.97311e-05 2.20681e-02
3.07355e+00 3.26763e+03 9.14581e-03 1.30417e-02
3.57355e+00 3.26763e+03 1.05790e-03 1.42465e-02
4.07355e+00 3.26763e+03 2.69034e-03 3.57323e-04
4.57355e+00 3.26763e+03 2.70876e-04 4.12291e-04
5.07355e+00 3.26763e+03 -1.48463e-03 -1.40317e-04
5.57355e+00 3.26763e+03 6.91287e-04 3.12363e-05
6.07355e+00 3.26763e+03 2.50254e-05 4.00256e-04
6.57355e+00 3.26763e+03 5.45789e-04 7.63369e-04
7.07355e+00 3.26763e+03 -2.31646e-04 -4.56643e-04
7.57355e+00 3.26763e+03 -3.48258e-04 -7.31258e-04
8.07355e+00 3.26763e+03 -1.47121e-04 1.52968e-05
8.57355e+00 3.26763e+03 5.09692e-04 -8.00125e-05
9.07355e+00 3.26763e+03 -6.62063e-05 -3.75935e-04
9.57355e+00 3.26763e+03 3.36344e-04 5.58460e-04
1.00736e+01 3.26763e+03 -7.05416e-05 3.44639e-04
1.05736e+01 3.26763e+03 -3.91768e-04 6.32701e-05
1.10736e+01 3.26763e+03 9.62339e-06 1.60890e-04
1.15736e+01 3.26763e+03 -6.97311e-05 -2.48659e-04
1.20736e+01 3.26763e+03 6.30887e-05 5.14771e-04
1.25736e+01 3.26763e+03 -4.88634e-04 2.70495e-04
1.30736e+01 3.26763e+03 4.35271e-04 -5.13445e-05
1.35736e+01 3.26763e+03 4.00882e-04 1.05083e-04
1.40736e+01 3.26763e+03 -6.16200e-04 1.90891e-04
1.45736e+01 3.26763e+03 -4.41667e-04 -2.02763e-04
1.50736e+01 3.26763e+03 4.91128e-04 2.41044e-04
1.55736e+01 3.26763e+03 5.89569e-05 -5.81989e-04
1.60736e+01 3.26763e+03 -2.36446e-04 -1.34636e-04
1.65736e+01 3.26763e+03 6.97662e-05 5.91662e-04
-1.29264e+01 3.26867e+03 7.58149e-01 6.39555e-01
-1.24264e+01 3.26867e+03 -5.34616e-01 -1.78691e-01
-1.19264e+01 3.26867e+03 -1.13611e-01 -2.43482e-01
-1.14264e+01 3.26867e+03 2.79282e-01 2.35005e-01
-1.09264e+01 3.26867e+03 1.20272e-01 9.05088e-02
-1.04264e+01 3.26867e+03 -3.88718e-01 -2.02767e-01
-9.92645e+00 3.26867e+03 2.03132e-01 -1.47422e-02
-9.42645e+00 3.26867e+03 -6.46384e-02 -2.31709e-01
-8.92645e+00 3.26867e+03 -1.95074e-01 -9.38394e-02
-8.42645e+00 3.26867e+03 -1.03874e-01 -1.21837e-02
-7.92645e+00 3.26867e+03 -4.56755e-01 -7.82844e-02
-7.42645e+00 3.26867e+03 -4.45478e-02 2.19100e-01
-6.92645e+00 3.26867e+03 8.93920e-02 1.36429e-02
-6.42645e+00 3.26867e+03 -3.05273e-01 -1.95186e-01
-5.92645e+00 3.26867e+03 1.38196e-01 -1.42875e-01
-5.42645e+00 3.26867e+03 -2.71832e-02 -3.59406e-01
-4.92645e+00 3.26867e+03 4.19701e-01 3.43392e-01
-4.42645e+00 3.26867e+03 6.24035e-02 2.48751e-01
-3.92645e+00 3.26867e+03 -5.75064e-01 1.46445e-01
-3.42645e+00 3.26867e+03 -7.03058e-01 2.05482e-02
-2.92645e+00 3.26867e+03 -6.26946e-01 -1.62256e-01
-2.42645e+00 3.26867e+03 -6.38513e-01 -3.53067e-01
-1.92645e+00 3.26867e+03 -8.96053e-01 -4.61301e-01
-1.42645e+00 3.26867e+03 -1.05444e+00 -5.33346e-01
-9.26447e-01 3.26867e+03 -1.25425e+00 -6.35233e-01
-4.26447e-01 3.26867e+03 -1.55397e+00 -7.28972e-01
7.35532e-02 3.26867e+03 -1.05295e+00 -5.16200e-01
5.73553e-01 3.26867e+03 -9.12916e-01 -5.83809e-01
1.07355e+00 3.26867e+03 -4.22697e-01 -2.88062e-01
1.57355e+00 3.26867e+03 -1.35151e-01 -1.03066e-01
2.07355e+00 3.26867e+03 -2.79028e-02 -1.01102e-03
2.57355e+00 3.26867e+03 9.89281e-04 2.31404e-02
3.07355e+00 3.26867e+03 9.15138e-03 1.42460e-02
3.57355e+00 3.26867e+03 2.75463e-04 1.36886e-02
4.07355e+00 3.26867e+03 2.93141e-03 7.57196e-04
4.57355e+00 3.26867e+03 3.57323e-04 3.76144e-04
5.07355e+00 3.26867e+03 -1.58785e-03 -3.69615e-04
5.57355e+00 3.26867e+03 7.98538e-04 1.98391e-04
6.07355e+00 3.26867e+03 -4.22817e-07 2.37098e-04
6.57355e+00 3.26867e+03 5.22304e-04 8.13421e-04
7.07355e+00 3.26867e+03 -1.85796e-04 -3.93669e-04
7.57355e+00 3.26867e+03 -4.09966e-04 -8.56796e-04
8.07355e+00 3.26867e+03 -1.43859e-04 2.06159e-05
8.57355e+00 3.26867e+03 5.04193e-04 -5.71749e-05
9.07355e+00 3.26867e+03 -2.81365e-05 -3.60715e-04
9.57355e+00 3.26867e+03 3.35748e-04 5.61373e-04
1.00736e+01 3.26867e+03 -4.59097e-05 2.99746e-04
1.05736e+01 3.26867e+03 -4.17258e-04 2.84019e-05
1.10736e+01 3.26867e+03 1.43885e-05 1.41538e-04
1.15736e+01 3.26867e+03 -2.14894e-05 -2.45674e-04
1.20736e+01 3.26867e+03 6.86133e-05 5.35626e-04
1.25736e+01 3.26867e+03 -5.22686e-04 2.24960e-04
1.30736e+01 3.26867e+03 4.08707e-04 -9.79091e-05
1.35736e+01 3.26867e+03 4.49488e-04 1.57393e-04
1.40736e+01 3.26867e+03 -5.88791e-04 2.36271e-04
1.45736e+01 3.26867e+03 -4.96708e-04 -2.02697e-04
1.50736e+01 3.26867e+03 4.98096e-04 2.05661e-04
1.55736e+01 3.26867e+03 3.89104e-05 -5.71542e-04
1.60736e+01 3.26867e+03 -2.17394e-04 -1.18122e-04
1.65736e+01 3.26867e+03 6.90776e-05 5.30588e-04
-1.29264e+01 3.26971e+03 7.39109e-01 6.62833e-01
-1.24264e+01 3.26971e+03 -5.36666e-01 -1.72436e-01
-1.19264e+01 3.26971e+03 -1.22958e-01 -2.48481e-01
-1.14264e+01 3.26971e+03 2.43455e-01 2.24563e-01
-1.09264e+01 3.26971e+03 1.16810e-01 9.03238e-02
-1.04264e+01 3.26971e+03 -4.55650e-01 -2.26150e-01
-9.92645e+00 3.26971e+03 2.21171e-01 9.76973e-04
-9.42645e+00 3.26971e+03 -7.56741e-02 -2.27270e-01
-8.92645e+00 3.26971e+03 -2.18454e-01 -1.17936e-01
-8.42645e+00 3.26971e+03 -1.30082e-01 -3.04629e-03
-7.92645e+00 3.26971e+03 -4.19928e-01 -7.42796e-02
-7.42645e+00 3.26971e+03 -3.58056e-03 2.28593e-01
-6.92645e+00 3.26971e+03 1.42029e-01 4.02772e-02
-6.42645e+00 3.26971e+03 -3.02553e-01 -1.72817e-01
-5.92645e+00 3.26971e+03 1.21237e-01 -1.63203e-01
-5.42645e+00 3.26971e+03 -6.83389e-02 -3.81248e-01
-4.92645e+00 3.26971e+03 4.65509e-01 3.62186e-01
-4.42645e+00 3.26971e+03 7.57678e-02 2.49986e-01
-3.92645e+00 3.26971e+03 -5.39205e-01 1.60354e-01
-3.42645e+00 3.26971e+03 -6.89588e-01 1.63763e-02
-2.92645e+00 3.26971e+03 -5.97979e-01 -1.41374e-01
-2.42645e+00 3.26971e+03 -6.73997e-01 -3.80581e-01
-1.92645e+00 3.26971e+03 -9.23743e-01 -4.65952e-01
-1.42645e+00 3.26971e+03 -1.02632e+00 -5.06585e-01
-9.26447e-01 3.26971e+03 -1.27966e+00 -6.53909e-01
-4.26447e-01 3.26971e+03 -1.54508e+00 -7.15625e-01
7.35532e-02 3.26971e+03 -1.06802e+00 -5.21883e-01
5.73553e-01 3.26971e+03 -9.40698e-01 -5.99844e-01
1.07355e+00 3.26971e+03 -4.36878e-01 -2.94998e-01
1.57355e+00 3.26971e+03 -1.32439e-01 -1.04082e-01
2.07355e+00 3.26971e+03 -2.76975e-02 9.71382e-04
2.57355e+00 3.26971e+03 2.06711e-03 2.38383e-02
3.07355e+00 3.26971e+03 9.01575e-03 1.52381e-02
3.57355e+00 3.26971e+03 -4.40817e-04 1.31173e-02
4.07355e+00 3.26971e+03 3.19313e-03 1.21924e-03
4.57355e+00 3.26971e+03 4.12203e-04 2.79618e-04
5.07355e+00 3.26971e+03 -1.67408e-03 -5.83674e-04
5.57355e+00 3.26971e+03 9.09827e-04 3.73168e-04
6.07355e+00 3.26971e+03 -3.22465e-05 6.31824e-05
6.57355e+00 3.26971e+03 4.95355e-04 8.61383e-04
7.07355e+00 3.26971e+03 -1.38110e-04 -3.17491e-04
7.57355e+00 3.26971e+03 -4.66437e-04 -9.75237e-04
8.07355e+00 3.26971e+03 -1.43977e-04 2.27971e-05
8.57355e+00 3.26971e+03 4.98126e-04 -3.77138e-05
9.07355e+00 3.26971e+03 9.19920e-06 -3.37050e-04
9.57355e+00 3.26971e+03 3.30171e-04 5.57942e-04
1.00736e+01 3.26971e+03 -1.24000e-05 2.55454e-04
1.05736e+01 3.26971e+03 -4.46070e-04 -1.28241e-05
1.10736e+01 3.26971e+03 1.89969e-05 1.25017e-04
1.15736e+01 3.26971e+03 2.89685e-05 -2.42763e-04
1.20736e+01 3.26971e+03 6.82797e-05 5.47833e-04
1.25736e+01 3.26971e+03 -5.45129e-04 1.79080e-04
1.30736e+01 3.26971e+03 3.75686e-04 -1.39668e-04
1.35736e+01 3.26971e+03 4.89417e-04 2.08748e-04
1.40736e+01 3.26971e+03 -5.55412e-04 2.76436e-04
1.45736e+01 3.26971e+03 -5.46643e-04 -2.00010e-04
1.50736e+01 3.26971e+03 5.02745e-04 1.69331e-04
1.55736e+01 3.26971e+03 1.29588e-05 -5.52414e-04
1.60736e+01 3.26971e+03 -1.91859e-04 -1.04091e-04
1.65736e+01 3.26971e+03 6.64850e-05 4.59081e-04
-1.29264e+01 3.27075e+03 7.22410e-01 6.81595e-01
-1.24264e+01 3.27075e+03 -5.23165e-01 -1.62202e-01
-1.19264e+01 3.27075e+03 -1.32744e-01 -2.53058e-01
-1.14264e+01 3.27075e+03 2.05996e-01 2.13532e-01
-1.09264e+01 3.27075e+03 1.11488e-01 8.99789e-02
-1.04264e+01 3.27075e+03 -5.20877e-01 -2.48545e-01
-9.92645e+00 3.27075e+03 2.33038e-01 1.72684e-02
-9.42645e+00 3.27075e+03 -8.98177e-02 -2.20652e-01
-8.92645e+00 3.27075e+03 -2.37973e-01 -1.40249e-01
-8.42645e+00 3.27075e+03 -1.60964e-01 4.92370e-03
-7.92645e+00 3.27075e+03 -3.78775e-01 -7.20211e-02
-7.42645e+00 3.27075e+03 3.12364e-02 2.33427e-01
-6.92645e+00 3.27075e+03 2.02179e-01 6.88782e-02
-6.42645e+00 3.27075e+03 -2.99744e-01 -1.48134e-01
-5.92645e+00 3.27075e+03 1.01854e-01 -1.81992e-01
-5.42645e+00 3.27075e+03 -1.15193e-01 -4.05106e-01
-4.92645e+00 3.27075e+03 5.06621e-01 3.74813e-01
-4.42645e+00 3.27075e+03 8.63813e-02 2.51553e-01
-3.92645e+00 3.27075e+03 -4.97610e-01 1.76584e-01
-3.42645e+00 3.27075e+03 -6.68442e-01 1.55531e-02
-2.92645e+00 3.27075e+03 -5.69083e-01 -1.20602e-01
-2.42645e+00 3.27075e+03 -7.11012e-01 -4.09968e-01
-1.92645e+00 3.27075e+03 -9.57261e-01 -4.72921e-01
-1.42645e+00 3.27075e+03 -1.00346e+00 -4.79195e-01
-9.26447e-01 3.27075e+03 -1.30744e+00 -6.73868e-01
-4.26447e-01 3.27075e+03 -1.53542e+00 -7.01840e-01
7.35532e-02 3.27075e+03 -1.08451e+00 -5.28553e-01
5.73553e-01 3.27075e+03 -9.68772e-01 -6.15802e-01
1.07355e+00 3.27075e+03 -4.52665e-01 -3.02475e-01
1.57355e+00 3.27075e+03 -1.30149e-01 -1.05521e-01
2.07355e+00 3.27075e+03 -2.73288e-02 3.56754e-03
2.57355e+00 3.27075e+03 3.11915e-03 2.41744e-02
3.07355e+00 3.27075e+03 8.76047e-03 1.60414e-02
3.57355e+00 3.27075e+03 -1.07390e-03 1.25425e-02
4.07355e+00 3.27075e+03 3.47328e-03 1.71213e-03
4.57355e+00 3.27075e+03 4.31202e-04 1.23241e-04
5.07355e+00 3.27075e+03 -1.73932e-03 -7.74044e-04
5.57355e+00 3.27075e+03 1.02289e-03 5.48590e-04
6.07355e+00 3.27075e+03 -7.08852e-05 -1.16249e-04
6.57355e+00 3.27075e+03 4.68084e-04 9.07917e-04
7.07355e+00 3.27075e+03 -9.03019e-05 -2.32420e-04
7.57355e+00 3.27075e+03 -5.16136e-04 -1.08281e-03
8.07355e+00 3.27075e+03 -1.47399e-04 2.22692e-05
8.57355e+00 3.27075e+03 4.91975e-04 -2.14993e-05
9.07355e+00 3.27075e+03 4.48913e-05 -3.03529e-04
9.57355e+00 3.27075e+03 3.18841e-04 5.46743e-04
1.00736e+01 3.27075e+03 3.06503e-05 2.12842e-04
1.05736e+01 3.27075e+03 -4.77932e-04 -5.92838e-05
1.10736e+01 3.27075e+03 2.29462e-05 1.09941e-04
1.15736e+01 3.27075e+03 8.05381e-05 -2.38320e-04
1.20736e+01 3.27075e+03 6.21117e-05 5.51881e-04
1.25736e+01 3.27075e+03 -5.55490e-04 1.34185e-04
1.30736e+01 3.27075e+03 3.36792e-04 -1.76156e-04
1.35736e+01 3.27075e+03 5.19515e-04 2.58395e-04
1.40736e+01 3.27075e+03 -5.17222e-04 3.10583e-04
1.45736e+01 3.27075e+03 -5.90576e-04 -1.95916e-04
1.50736e+01 3.27075e+03 5.04855e-04 1.32005e-04
1.55736e+01 3.27075e+03 -1.68834e-05 -5.23714e-04
1.60736e+01 3.27075e+03 -1.60402e-04 -9.50181e-05
1.65736e+01 3.27075e+03 6.24773e-05 3.81526e-04
-1.29264e+01 3.27180e+03 7.09702e-01 6.97253e-01
-1.24264e+01 3.27180e+03 -4.94971e-01 -1.47865e-01
-1.19264e+01 3.27180e+03 -1.42628e-01 -2.57030e-01
-1.14264e+01 3.27180e+03 1.67356e-01 2.01885e-01
-1.09264e+01 3.27180e+03 1.04360e-01 8.94601e-02
-1.04264e+01 3.27180e+03 -5.82534e-01 -2.70115e-01
-9.92645e+00 3.27180e+03 2.38133e-01 3.39611e-02
-9.42645e+00 3.27180e+03 -1.05354e-01 -2.11012e-01
-8.92645e+00 3.27180e+03 -2.53290e-01 -1.60551e-01
-8.42645e+00 3.27180e+03 -1.97365e-01 1.04704e-02
-7.92645e+00 3.27180e+03 -3.33802e-01 -7.12547e-02
-7.42645e+00 3.27180e+03 5.90258e-02 2.33618e-01
-6.92645e+00 3.27180e+03 2.68994e-01 9.94721e-02
-6.42645e+00 3.27180e+03 -2.95875e-01 -1.21194e-01
-5.92645e+00 3.27180e+03 8.03704e-02 -1.99743e-01
-5.42645e+00 3.27180e+03 -1.67007e-01 -4.29607e-01
-4.92645e+00 3.27180e+03 5.41124e-01 3.80622e-01
-4.42645e+00 3.27180e+03 9.44178e-02 2.53370e-01
-3.92645e+00 3.27180e+03 -4.50556e-01 1.94770e-01
-3.42645e+00 3.27180e+03 -6.39892e-01 1.84204e-02
-2.92645e+00 3.27180e+03 -5.40507e-01 -1.00777e-01
-2.42645e+00 3.27180e+03 -7.46330e-01 -4.39406e-01
-1.92645e+00 3.27180e+03 -9.95715e-01 -4.82553e-01
-1.42645e+00 3.27180e+03 -9.86538e-01 -4.51696e-01
-9.26447e-01 3.27180e+03 -1.33635e+00 -6.94439e-01
-4.26447e-01 3.27180e+03 -1.52645e+00 -6.88846e-01
7.35532e-02 3.27180e+03 -1.10234e+00 -5.36182e-01
5.73553e-01 3.27180e+03 -9.97032e-01 -6.31395e-01
1.07355e+00 3.27180e+03 -4.69986e-01 -3.10506e-01
1.57355e+00 3.27180e+03 -1.28858e-01 -1.07753e-01
2.07355e+00 3.27180e+03 -2.67879e-02 6.76201e-03
2.57355e+00 3.27180e+03 4.18072e-03 2.42476e-02
3.07355e+00 3.27180e+03 8.36785e-03 1.66067e-02
3.57355e+00 3.27180e+03 -1.61526e-03 1.19646e-02
4.07355e+00 3.27180e+03 3.77456e-03 2.21627e-03
4.57355e+00 3.27180e+03 4.11895e-04 -9.06877e-05
5.07355e+00 3.27180e+03 -1.78286e-03 -9.34511e-04
5.57355e+00 3.27180e+03 1.13556e-03 7.20238e-04
6.07355e+00 3.27180e+03 -1.15280e-04 -2.95684e-04
6.57355e+00 3.27180e+03 4.41620e-04 9.52443e-04
7.07355e+00 3.27180e+03 -4.25607e-05 -1.39621e-04
7.57355e+00 3.27180e+03 -5.58521e-04 -1.17781e-03
8.07355e+00 3.27180e+03 -1.54127e-04 1.90802e-05
8.57355e+00 3.27180e+03 4.86011e-04 -8.84629e-06
9.07355e+00 3.27180e+03 7.78869e-05 -2.59960e-04
9.57355e+00 3.27180e+03 3.02598e-04 5.29001e-04
1.00736e+01 3.27180e+03 8.16605e-05 1.71312e-04
1.05736e+01 3.27180e+03 -5.10788e-04 -1.09165e-04
1.10736e+01 3.27180e+03 2.56042e-05 9.50015e-05
1.15736e+01 3.27180e+03 1.32848e-04 -2.30629e-04
1.20736e+01 3.27180e+03 4.91302e-05 5.47240e-04
1.25736e+01 3.27180e+03 -5.53843e-04 9.09710e-05
1.30736e+01 3.27180e+03 2.93015e-04 -2.07081e-04
1.35736e+01 3.27180e+03 5.39332e-04 3.06815e-04
1.40736e+01 3.27180e+03 -4.75555e-04 3.37136e-04
1.45736e+01 3.27180e+03 -6.26888e-04 -1.90516e-04
1.50736e+01 3.27180e+03 5.03842e-04 9.40985e-05
1.55736e+01 3.27180e+03 -4.87273e-05 -4.85738e-04
1.60736e+01 3.27180e+03 -1.23690e-04 -9.21557e-05
1.65736e+01 3.27180e+03 5.80401e-05 3.04040e-04
-1.29264e+01 3.27284e+03 7.01946e-01 7.10930e-01
-1.24264e+01 3.27284e+03 -4.55356e-01 -1.30516e-01
-1.19264e+01 3.27284e+03 -1.51927e-01 -2.59645e-01
-1.14264e+01 3.27284e+03 1.27423e-01 1.88848e-01
-1.09264e+01 3.27284e+03 9.61992e-02 8.92342e-02
-1.04264e+01 3.27284e+03 -6.40378e-01 -2.91337e-01
-9.92645e+00 3.27284e+03 2.36617e-01 5.07921e-02
-9.42645e+00 3.27284e+03 -1.22007e-01 -1.98335e-01
-8.92645e+00 3.27284e+03 -2.64256e-01 -1.78634e-01
-8.42645e+00 3.27284e+03 -2.38952e-01 1.32489e-02
-7.92645e+00 3.27284e+03 -2.87018e-01 -7.16793e-02
-7.42645e+00 3.27284e+03 7.96737e-02 2.29034e-01
-6.92645e+00 3.27284e+03 3.40822e-01 1.31665e-01
-6.42645e+00 3.27284e+03 -2.91263e-01 -9.28600e-02
-5.92645e+00 3.27284e+03 5.76130e-02 -2.15954e-01
-5.42645e+00 3.27284e+03 -2.21577e-01 -4.53111e-01
-4.92645e+00 3.27284e+03 5.67479e-01 3.79224e-01
-4.42645e+00 3.27284e+03 9.96722e-02 2.54776e-01
-3.92645e+00 3.27284e+03 -3.97908e-01 2.15280e-01
-3.42645e+00 3.27284e+03 -6.06012e-01 2.45892e-02
-2.92645e+00 3.27284e+03 -5.12396e-01 -8.24971e-02
-2.42645e+00 3.27284e+03 -7.78653e-01 -4.67719e-01
-1.92645e+00 3.27284e+03 -1.03863e+00 -4.95003e-01
-1.42645e+00 3.27284e+03 -9.76258e-01 -4.25000e-01
-9.26447e-01 3.27284e+03 -1.36538e+00 -7.14821e-01
-4.26447e-01 3.27284e+03 -1.51918e+00 -6.77208e-01
7.35532e-02 3.27284e+03 -1.12204e+00 -5.45250e-01
5.73553e-01 3.27284e+03 -1.02545e+00 -6.46448e-01
1.07355e+00 3.27284e+03 -4.88780e-01 -3.19178e-01
1.57355e+00 3.27284e+03 -1.28704e-01 -1.10806e-01
2.07355e+00 3.27284e+03 -2.61151e-02 1.04064e-02
2.57355e+00 3.27284e+03 5.22896e-03 2.39997e-02
3.07355e+00 3.27284e+03 7.80939e-03 1.68889e-02
3.57355e+00 3.27284e+03 -2.05421e-03 1.14036e-02
4.07355e+00 3.27284e+03 4.09670e-03 2.71914e-03
4.57355e+00 3.27284e+03 3.53670e-04 -3.56639e-04
5.07355e+00 3.27284e+03 -1.80376e-03 -1.05465e-03
5.57355e+00 3.27284e+03 1.24479e-03 8.83216e-04
6.07355e+00 3.27284e+03 -1.64093e-04 -4.69206e-04
6.57355e+00 3.27284e+03 4.15583e-04 9.96350e-04
7.07355e+00 3.27284e+03 5.52687e-06 -4.07750e-05
7.57355e+00 3.27284e+03 -5.94501e-04 -1.26033e-03
8.07355e+00 3.27284e+03 -1.65513e-04 1.36585e-05
8.57355e+00 3.27284e+03 4.81826e-04 5.85146e-07
9.07355e+00 3.27284e+03 1.07843e-04 -2.07300e-04
9.57355e+00 3.27284e+03 2.82861e-04 5.05456e-04
1.00736e+01 3.27284e+03 1.37706e-04 1.30041e-04
1.05736e+01 3.27284e+03 -5.42286e-04 -1.60054e-04
1.10736e+01 3.27284e+03 2.60046e-05 7.76078e-05
1.15736e+01 3.27284e+03 1.86236e-04 -2.17707e-04
1.20736e+01 3.27284e+03 2.81346e-05 5.34291e-04
1.25736e+01 3.27284e+03 -5.41231e-04 4.95033e-05
1.30736e+01 3.27284e+03 2.47013e-04 -2.31619e-04
1.35736e+01 3.27284e+03 5.48592e-04 3.53693e-04
1.40736e+01 3.27284e+03 -4.31163e-04 3.55788e-04
1.45736e+01 3.27284e+03 -6.55076e-04 -1.84774e-04
1.50736e+01 3.27284e+03 4.99039e-04 5.43010e-05
1.55736e+01 3.27284e+03 -8.02670e-05 -4.37780e-04
1.60736e+01 3.27284e+03 -8.25199e-05 -9.54511e-05
1.65736e+01 3.27284e+03 5.49069e-05 2.31323e-04
-1.29264e+01 3.27388e+03 6.99141e-01 7.22904e-01
-1.24264e+01 3.27388e+03 -4.05760e-01 -1.11059e-01
-1.19264e+01 3.27388e+03 -1.58107e-01 -2.59778e-01
-1.14264e+01 3.27388e+03 8.79063e-02 1.74742e-01
-1.09264e+01 3.27388e+03 8.83572e-02 8.92714e-02
-1.04264e+01 3.27388e+03 -6.94336e-01 -3.12037e-01
-9.92645e+00 3.27388e+03 2.29618e-01 6.79718e-02
-9.42645e+00 3.27388e+03 -1.40349e-01 -1.83130e-01
-8.92645e+00 3.27388e+03 -2.70185e-01 -1.94316e-01
-8.42645e+00 3.27388e+03 -2.84154e-01 1.37533e-02
-7.92645e+00 3.27388e+03 -2.39691e-01 -7.31963e-02
-7.42645e+00 3.27388e+03 9.30486e-02 2.19780e-01
-6.92645e+00 3.27388e+03 4.15007e-01 1.64302e-01
-6.42645e+00 3.27388e+03 -2.86713e-01 -6.43503e-02
-5.92645e+00 3.27388e+03 3.42424e-02 -2.30090e-01
-5.42645e+00 3.27388e+03 -2.76034e-01 -4.73759e-01
-4.92645e+00 3.27388e+03 5.85154e-01 3.70356e-01
-4.42645e+00 3.27388e+03 1.02436e-01 2.55483e-01
-3.92645e+00 3.27388e+03 -3.39574e-01 2.38759e-01
-3.42645e+00 3.27388e+03 -5.68606e-01 3.32669e-02
-2.92645e+00 3.27388e+03 -4.85348e-01 -6.64712e-02
-2.42645e+00 3.27388e+03 -8.06939e-01 -4.94026e-01
-1.92645e+00 3.27388e+03 -1.08491e+00 -5.09711e-01
-1.42645e+00 3.27388e+03 -9.72949e-01 -4.00233e-01
-9.26447e-01 3.27388e+03 -1.39390e+00 -7.34384e-01
-4.26447e-01 3.27388e+03 -1.51421e+00 -6.66994e-01
7.35532e-02 3.27388e+03 -1.14432e+00 -5.56453e-01
5.73553e-01 3.27388e+03 -1.05324e+00 -6.60803e-01
1.07355e+00 3.27388e+03 -5.08449e-01 -3.28407e-01
1.57355e+00 3.27388e+03 -1.29753e-01 -1.14609e-01
2.07355e+00 3.27388e+03 -2.53674e-02 1.43591e-02
2.57355e+00 3.27388e+03 6.18468e-03 2.33546e-02
3.07355e+00 3.27388e+03 7.07112e-03 1.69162e-02
3.57355e+00 3.27388e+03 -2.38156e-03 1.08660e-02
4.07355e+00 3.27388e+03 4.43319e-03 3.20452e-03
4.57355e+00 3.27388e+03 2.59204e-04 -6.70538e-04
5.07355e+00 3.27388e+03 -1.80171e-03 -1.12801e-03
5.57355e+00 3.27388e+03 1.34640e-03 1.03413e-03
6.07355e+00 3.27388e+03 -2.16198e-04 -6.31623e-04
6.57355e+00 3.27388e+03 3.90993e-04 1.04034e-03
7.07355e+00 3.27388e+03 5.37838e-05 6.26181e-05
7.57355e+00 3.27388e+03 -6.25378e-04 -1.33020e-03
8.07355e+00 3.27388e+03 -1.82461e-04 6.60699e-06
8.57355e+00 3.27388e+03 4.80767e-04 7.81786e-06
9.07355e+00 3.27388e+03 1.35694e-04 -1.45224e-04
9.57355e+00 3.27388e+03 2.61014e-04 4.75467e-04
1.00736e+01 3.27388e+03 1.96165e-04 8.89754e-05
1.05736e+01 3.27388e+03 -5.71081e-04 -2.10897e-04
1.10736e+01 3.27388e+03 2.25692e-05 5.61734e-05
1.15736e+01 3.27388e+03 2.40880e-04 -1.97771e-04
1.20736e+01 3.27388e+03 -5.38295e-07 5.13178e-04
1.25736e+01 3.27388e+03 -5.20582e-04 9.56427e-06
1.30736e+01 3.27388e+03 2.03440e-04 -2.48463e-04
1.35736e+01 3.27388e+03 5.45467e-04 3.98403e-04
1.40736e+01 3.27388e+03 -3.84328e-04 3.67117e-04
1.45736e+01 3.27388e+03 -6.76008e-04 -1.81996e-04
1.50736e+01 3.27388e+03 4.91203e-04 1.30922e-05
1.55736e+01 3.27388e+03 -1.09302e-04 -3.80695e-04
1.60736e+01 3.27388e+03 -3.76521e-05 -1.03304e-04
1.65736e+01 3.27388e+03 5.39073e-05 1.66634e-04
-1.29264e+01 3.27492e+03 7.01328e-01 7.32902e-01
-1.24264e+01 3.27492e+03 -3.46722e-01 -9.03408e-02
-1.19264e+01 3.27492e+03 -1.59147e-01 -2.56192e-01
-1.14264e+01 3.27492e+03 5.19678e-02 1.60823e-01
-1.09264e+01 3.27492e+03 8.21036e-02 8.88622e-02
-1.04264e+01 3.27492e+03 -7.43301e-01 -3.31478e-01
-9.92645e+00 3.27492e+03 2.18119e-01 8.57254e-02
-9.42645e+00 3.27492e+03 -1.59935e-01 -1.65522e-01
-8.92645e+00 3.27492e+03 -2.70641e-01 -2.07978e-01
-8.42645e+00 3.27492e+03 -3.31362e-01 1.22053e-02
-7.92645e+00 3.27492e+03 -1.92242e-01 -7.57508e-02
-7.42645e+00 3.27492e+03 9.87385e-02 2.06291e-01
-6.92645e+00 3.27492e+03 4.90751e-01 1.96840e-01
-6.42645e+00 3.27492e+03 -2.81649e-01 -3.62541e-02
-5.92645e+00 3.27492e+03 1.09857e-02 -2.41906e-01
-5.42645e+00 3.27492e+03 -3.26776e-01 -4.90148e-01
-4.92645e+00 3.27492e+03 5.94202e-01 3.54797e-01
-4.42645e+00 3.27492e+03 1.04249e-01 2.55333e-01
-3.92645e+00 3.27492e+03 -2.76527e-01 2.64799e-01
-3.42645e+00 3.27492e+03 -5.28494e-01 4.39947e-02
-2.92645e+00 3.27492e+03 -4.59402e-01 -5.30032e-02
-2.42645e+00 3.27492e+03 -8.31177e-01 -5.18025e-01
-1.92645e+00 3.27492e+03 -1.13247e+00 -5.26174e-01
-1.42645e+00 3.27492e+03 -9.77028e-01 -3.78461e-01
-9.26447e-01 3.27492e+03 -1.42034e+00 -7.52394e-01
-4.26447e-01 3.27492e+03 -1.51245e+00 -6.58437e-01
7.35532e-02 3.27492e+03 -1.16885e+00 -5.70131e-01
5.73553e-01 3.27492e+03 -1.07988e+00 -6.74133e-01
1.07355e+00 3.27492e+03 -5.28303e-01 -3.38052e-01
1.57355e+00 3.27492e+03 -1.32199e-01 -1.19244e-01
2.07355e+00 3.27492e+03 -2.47018e-02 1.85362e-02
2.57355e+00 3.27492e+03 6.97691e-03 2.22739e-02
3.07355e+00 3.27492e+03 6.14803e-03 1.66745e-02
3.57355e+00 3.27492e+03 -2.59562e-03 1.03467e-02
4.07355e+00 3.27492e+03 4.77664e-03 3.66983e-03
4.57355e+00 3.27492e+03 1.33324e-04 -1.02932e-03
5.07355e+00 3.27492e+03 -1.77770e-03 -1.15157e-03
5.57355e+00 3.27492e+03 1.43762e-03 1.17290e-03
6.07355e+00 3.27492e+03 -2.69638e-04 -7.81337e-04
6.57355e+00 3.27492e+03 3.68691e-04 1.08228e-03
7.07355e+00 3.27492e+03 1.00916e-04 1.71048e-04
7.57355e+00 3.27492e+03 -6.50865e-04 -1.38802e-03
8.07355e+00 3.27492e+03 -2.03481e-04 -1.59781e-06
8.57355e+00 3.27492e+03 4.82595e-04 1.48677e-05
9.07355e+00 3.27492e+03 1.60439e-04 -7.52744e-05
9.57355e+00 3.27492e+03 2.38142e-04 4.38476e-04
1.00736e+01 3.27492e+03 2.55637e-04 5.05361e-05
1.05736e+01 3.27492e+03 -5.95350e-04 -2.60652e-04
1.10736e+01 3.27492e+03 1.40757e-05 2.91579e-05
1.15736e+01 3.27492e+03 2.96340e-04 -1.67907e-04
1.20736e+01 3.27492e+03 -3.67810e-05 4.83099e-04
1.25736e+01 3.27492e+03 -4.94908e-04 -2.83001e-05
1.30736e+01 3.27492e+03 1.65484e-04 -2.57136e-04
1.35736e+01 3.27492e+03 5.28500e-04 4.39164e-04
1.40736e+01 3.27492e+03 -3.34782e-04 3.72847e-04
1.45736e+01 3.27492e+03 -6.89873e-04 -1.83986e-04
1.50736e+01 3.27492e+03 4.80695e-04 -2.81394e-05
1.55736e+01 3.27492e+03 -1.34979e-04 -3.15847e-04
1.60736e+01 3.27492e+03 9.81517e-06 -1.13649e-04
1.65736e+01 3.27492e+03 5.46603e-05 1.11173e-04
-1.29264e+01 3.27596e+03 7.07596e-01 7.39862e-01
-1.24264e+01 3.27596e+03 -2.80007e-01 -6.86566e-02
-1.19264e+01 3.27596e+03 -1.54092e-01 -2.47651e-01
-1.14264e+01 3.27596e+03 2.14403e-02 1.47436e-01
-1.09264e+01 3.27596e+03 7.80634e-02 8.71723e-02
-1.04264e+01 3.27596e+03 -7.86503e-01 -3.49174e-01
-9.92645e+00 3.27596e+03 2.02132e-01 1.03482e-01
-9.42645e+00 3.27596e+03 -1.79870e-01 -1.45474e-01
-8.92645e+00 3.27596e+03 -2.65794e-01 -2.19553e-01
-8.42645e+00 3.27596e+03 -3.79254e-01 8.49342e-03
-7.92645e+00 3.27596e+03 -1.46595e-01 -7.94088e-02
-7.42645e+00 3.27596e+03 9.74559e-02 1.89341e-01
-6.92645e+00 3.27596e+03 5.67359e-01 2.28764e-01
-6.42645e+00 3.27596e+03 -2.76539e-01 -9.29812e-03
-5.92645e+00 3.27596e+03 -1.05074e-02 -2.51043e-01
-5.42645e+00 3.27596e+03 -3.71297e-01 -5.01427e-01
-4.92645e+00 3.27596e+03 5.94423e-01 3.33235e-01
-4.42645e+00 3.27596e+03 1.05678e-01 2.54037e-01
-3.92645e+00 3.27596e+03 -2.09503e-01 2.92742e-01
-3.42645e+00 3.27596e+03 -4.84625e-01 5.72174e-02
-2.92645e+00 3.27596e+03 -4.36051e-01 -4.32752e-02
-2.42645e+00 3.27596e+03 -8.51528e-01 -5.39489e-01
-1.92645e+00 3.27596e+03 -1.18058e+00 -5.44364e-01
-1.42645e+00 3.27596e+03 -9.89770e-01 -3.61261e-01
-9.26447e-01 3.27596e+03 -1.44352e+00 -7.68640e-01
-4.26447e-01 3.27596e+03 -1.51439e+00 -6.51421e-01
7.35532e-02 3.27596e+03 -1.19576e+00 -5.86931e-01
5.73553e-01 3.27596e+03 -1.10534e+00 -6.86342e-01
1.07355e+00 3.27596e+03 -5.47671e-01 -3.47827e-01
1.57355e+00 3.27596e+03 -1.35864e-01 -1.24562e-01
2.07355e+00 3.27596e+03 -2.42475e-02 2.27942e-02
2.57355e+00 3.27596e+03 7.59380e-03 2.07849e-02
3.07355e+00 3.27596e+03 5.03592e-03 1.61333e-02
3.57355e+00 3.27596e+03 -2.68003e-03 9.85472e-03
4.07355e+00 3.27596e+03 5.11934e-03 4.11719e-03
4.57355e+00 3.27596e+03 -1.78239e-05 -1.42609e-03
5.07355e+00 3.27596e+03 -1.73317e-03 -1.12371e-03
5.57355e+00 3.27596e+03 1.51594e-03 1.29370e-03
6.07355e+00 3.27596e+03 -3.22381e-04 -9.17637e-04
6.57355e+00 3.27596e+03 3.49432e-04 1.12283e-03
7.07355e+00 3.27596e+03 1.45680e-04 2.81301e-04
7.57355e+00 3.27596e+03 -6.70875e-04 -1.43494e-03
8.07355e+00 3.27596e+03 -2.25939e-04 -9.51693e-06
8.57355e+00 3.27596e+03 4.86893e-04 2.34027e-05
9.07355e+00 3.27596e+03 1.78862e-04 -2.69469e-06
9.57355e+00 3.27596e+03 2.14591e-04 3.95268e-04
1.00736e+01 3.27596e+03 3.16035e-04 1.84422e-05
1.05736e+01 3.27596e+03 -6.13483e-04 -3.08171e-04
1.10736e+01 3.27596e+03 1.33246e-06 -4.58603e-06
1.15736e+01 3.27596e+03 3.51035e-04 -1.26424e-04
1.20736e+01 3.27596e+03 -7.93518e-05 4.45664e-04
1.25736e+01 3.27596e+03 -4.65888e-04 -6.39439e-05
1.30736e+01 3.27596e+03 1.33694e-04 -2.59793e-04
1.35736e+01 3.27596e+03 4.98658e-04 4.74605e-04
1.40736e+01 3.27596e+03 -2.82576e-04 3.72819e-04
1.45736e+01 3.27596e+03 -6.96568e-04 -1.89979e-04
1.50736e+01 3.27596e+03 4.67260e-04 -6.81588e-05
1.55736e+01 3.27596e+03 -1.56955e-04 -2.44790e-04
1.60736e+01 3.27596e+03 5.85417e-05 -1.24660e-04
1.65736e+01 3.27596e+03 5.68368e-05 6.49268e-05
-1.29264e+01 3.27701e+03 7.17049e-01 7.43230e-01
-1.24264e+01 3.27701e+03 -2.07945e-01 -4.59576e-02
-1.19264e+01 3.27701e+03 -1.42862e-01 -2.33682e-01
-1.14264e+01 3.27701e+03 -2.95915e-03 1.34560e-01
-1.09264e+01 3.27701e+03 7.56032e-02 8.35428e-02
-1.04264e+01 3.27701e+03 -8.23762e-01 -3.64609e-01
-9.92645e+00 3.27701e+03 1.82473e-01 1.20481e-01
-9.42645e+00 3.27701e+03 -1.99141e-01 -1.23271e-01
-8.92645e+00 3.27701e+03 -2.54925e-01 -2.28179e-01
-8.42645e+00 3.27701e+03 -4.26478e-01 2.59461e-03
-7.92645e+00 3.27701e+03 -1.03789e-01 -8.40267e-02
-7.42645e+00 3.27701e+03 8.85844e-02 1.69094e-01
-6.92645e+00 3.27701e+03 6.42670e-01 2.59418e-01
-6.42645e+00 3.27701e+03 -2.72387e-01 1.62267e-02
-5.92645e+00 3.27701e+03 -2.95040e-02 -2.57711e-01
-5.42645e+00 3.27701e+03 -4.08724e-01 -5.07278e-01
-4.92645e+00 3.27701e+03 5.85237e-01 3.05815e-01
-4.42645e+00 3.27701e+03 1.07284e-01 2.52030e-01
-3.92645e+00 3.27701e+03 -1.39414e-01 3.21819e-01
-3.42645e+00 3.27701e+03 -4.35878e-01 7.32423e-02
-2.92645e+00 3.27701e+03 -4.17607e-01 -3.86385e-02
-2.42645e+00 3.27701e+03 -8.68085e-01 -5.58404e-01
-1.92645e+00 3.27701e+03 -1.22771e+00 -5.63022e-01
-1.42645e+00 3.27701e+03 -1.01122e+00 -3.49300e-01
-9.26447e-01 3.27701e+03 -1.46408e+00 -7.84167e-01
-4.26447e-01 3.27701e+03 -1.52004e+00 -6.45930e-01
7.35532e-02 3.27701e+03 -1.22483e+00 -6.06863e-01
5.73553e-01 3.27701e+03 -1.12910e+00 -6.97395e-01
1.07355e+00 3.27701e+03 -5.66099e-01 -3.57470e-01
1.57355e+00 3.27701e+03 -1.40528e-01 -1.30288e-01
2.07355e+00 3.27701e+03 -2.40023e-02 2.69714e-02
2.57355e+00 3.27701e+03 8.05507e-03 1.89704e-02
3.07355e+00 3.27701e+03 3.75635e-03 1.52941e-02
3.57355e+00 3.27701e+03 -2.62091e-03 9.38195e-03
4.07355e+00 3.27701e+03 5.45867e-03 4.54040e-03
4.57355e+00 3.27701e+03 -1.86896e-04 -1.83866e-03
5.07355e+00 3.27701e+03 -1.66925e-03 -1.04621e-03
5.57355e+00 3.27701e+03 1.57949e-03 1.39128e-03
6.07355e+00 3.27701e+03 -3.73930e-04 -1.03745e-03
6.57355e+00 3.27701e+03 3.35359e-04 1.16159e-03
7.07355e+00 3.27701e+03 1.87016e-04 3.87046e-04
7.57355e+00 3.27701e+03 -6.87191e-04 -1.47048e-03
8.07355e+00 3.27701e+03 -2.46649e-04 -1.47885e-05
8.57355e+00 3.27701e+03 4.93159e-04 3.45321e-05
9.07355e+00 3.27701e+03 1.88733e-04 6.81173e-05
9.57355e+00 3.27701e+03 1.90911e-04 3.46334e-04
1.00736e+01 3.27701e+03 3.76558e-04 -6.62936e-06
1.05736e+01 3.27701e+03 -6.25193e-04 -3.53032e-04
1.10736e+01 3.27701e+03 -1.36477e-05 -4.29252e-05
1.15736e+01 3.27701e+03 4.01498e-04 -7.61154e-05
1.20736e+01 3.27701e+03 -1.24586e-04 4.05392e-04
1.25736e+01 3.27701e+03 -4.34502e-04 -9.82458e-05
1.30736e+01 3.27701e+03 1.08226e-04 -2.60573e-04
1.35736e+01 3.27701e+03 4.57359e-04 5.05077e-04
1.40736e+01 3.27701e+03 -2.28321e-04 3.66780e-04
1.45736e+01 3.27701e+03 -6.95986e-04 -2.00276e-04
1.50736e+01 3.27701e+03 4.51261e-04 -1.05791e-04
1.55736e+01 3.27701e+03 -1.73987e-04 -1.68045e-04
1.60736e+01 3.27701e+03 1.07419e-04 -1.34756e-04
1.65736e+01 3.27701e+03 6.10276e-05 2.80731e-05
-1.29264e+01 3.27805e+03 7.27744e-01 7.41514e-01
-1.24264e+01 3.27805e+03 -1.33700e-01 -2.33548e-02
-1.19264e+01 3.27805e+03 -1.24748e-01 -2.13444e-01
-1.14264e+01 3.27805e+03 -1.93584e-02 1.23062e-01
-1.09264e+01 3.27805e+03 7.56530e-02 7.85672e-02
-1.04264e+01 3.27805e+03 -8.55078e-01 -3.77543e-01
-9.92645e+00 3.27805e+03 1.61545e-01 1.36831e-01
-9.42645e+00 3.27805e+03 -2.17301e-01 -9.95775e-02
-8.92645e+00 3.27805e+03 -2.36385e-01 -2.32812e-01
-8.42645e+00 3.27805e+03 -4.71439e-01 -5.79202e-03
-7.92645e+00 3.27805e+03 -6.32586e-02 -8.93100e-02
-7.42645e+00 3.27805e+03 7.21229e-02 1.46138e-01
-6.92645e+00 3.27805e+03 7.15025e-01 2.88559e-01
-6.42645e+00 3.27805e+03 -2.68924e-01 4.02534e-02
-5.92645e+00 3.27805e+03 -4.50860e-02 -2.62399e-01
-5.42645e+00 3.27805e+03 -4.38456e-01 -5.07756e-01
-4.92645e+00 3.27805e+03 5.67394e-01 2.73742e-01
-4.42645e+00 3.27805e+03 1.09287e-01 2.49598e-01
-3.92645e+00 3.27805e+03 -6.78493e-02 3.50858e-01
-3.42645e+00 3.27805e+03 -3.82485e-01 9.21589e-02
-2.92645e+00 3.27805e+03 -4.06193e-01 -4.00496e-02
-2.42645e+00 3.27805e+03 -8.81042e-01 -5.74236e-01
-1.92645e+00 3.27805e+03 -1.27226e+00 -5.81094e-01
-1.42645e+00 3.27805e+03 -1.04176e+00 -3.43197e-01
-9.26447e-01 3.27805e+03 -1.48234e+00 -7.99249e-01
-4.26447e-01 3.27805e+03 -1.52994e+00 -6.42285e-01
7.35532e-02 3.27805e+03 -1.25517e+00 -6.29084e-01
5.73553e-01 3.27805e+03 -1.15042e+00 -7.07186e-01
1.07355e+00 3.27805e+03 -5.83370e-01 -3.67086e-01
1.57355e+00 3.27805e+03 -1.46015e-01 -1.36118e-01
2.07355e+00 3.27805e+03 -2.40653e-02 3.08884e-02
2.57355e+00 3.27805e+03 8.34446e-03 1.68723e-02
3.07355e+00 3.27805e+03 2.32737e-03 1.41539e-02
3.57355e+00 3.27805e+03 -2.43237e-03 8.90791e-03
4.07355e+00 3.27805e+03 5.79281e-03 4.93407e-03
4.57355e+00 3.27805e+03 -3.67368e-04 -2.23450e-03
5.07355e+00 3.27805e+03 -1.58537e-03 -9.22102e-04
5.57355e+00 3.27805e+03 1.62578e-03 1.46238e-03
6.07355e+00 3.27805e+03 -4.22612e-04 -1.13676e-03
6.57355e+00 3.27805e+03 3.27702e-04 1.19689e-03
7.07355e+00 3.27805e+03 2.23345e-04 4.85280e-04
7.57355e+00 3.27805e+03 -7.00412e-04 -1.49394e-03
8.07355e+00 3.27805e+03 -2.63657e-04 -1.71704e-05
8.57355e+00 3.27805e+03 5.00726e-04 4.81588e-05
9.07355e+00 3.27805e+03 1.89717e-04 1.36172e-04
9.57355e+00 3.27805e+03 1.66773e-04 2.91302e-04
1.00736e+01 3.27805e+03 4.35778e-04 -2.48981e-05
1.05736e+01 3.27805e+03 -6.30260e-04 -3.93637e-04
1.10736e+01 3.27805e+03 -2.83672e-05 -8.28791e-05
1.15736e+01 3.27805e+03 4.44014e-04 -2.15951e-05
1.20736e+01 3.27805e+03 -1.69923e-04 3.63910e-04
1.25736e+01 3.27805e+03 -4.00676e-04 -1.30090e-04
1.30736e+01 3.27805e+03 8.87515e-05 -2.61041e-04
1.35736e+01 3.27805e+03 4.06272e-04 5.30912e-04
1.40736e+01 3.27805e+03 -1.72568e-04 3.56670e-04
1.45736e+01 3.27805e+03 -6.88948e-04 -2.16838e-04
1.50736e+01 3.27805e+03 4.33740e-04 -1.39291e-04
1.55736e+01 3.27805e+03 -1.85062e-04 -8.74593e-05
1.60736e+01 3.27805e+03 1.55445e-04 -1.43629e-04
1.65736e+01 3.27805e+03 6.73913e-05 9.73918e-07
-1.29264e+01 3.27909e+03 7.37652e-01 7.32763e-01
-1.24264e+01 3.27909e+03 -5.96246e-02 -1.87034e-03
-1.19264e+01 3.27909e+03 -9.87313e-02 -1.86206e-01
-1.14264e+01 3.27909e+03 -2.58496e-02 1.14321e-01
-1.09264e+01 3.27909e+03 7.81827e-02 7.21415e-02
-1.04264e+01 3.27909e+03 -8.80745e-01 -3.88539e-01
-9.92645e+00 3.27909e+03 1.41697e-01 1.53625e-01
-9.42645e+00 3.27909e+03 -2.33977e-01 -7.50578e-02
-8.92645e+00 3.27909e+03 -2.10011e-01 -2.33374e-01
-8.42645e+00 3.27909e+03 -5.12348e-01 -1.67172e-02
-7.92645e+00 3.27909e+03 -2.38279e-02 -9.51635e-02
-7.42645e+00 3.27909e+03 5.06801e-02 1.22349e-01
-6.92645e+00 3.27909e+03 7.83678e-01 3.16099e-01
-6.42645e+00 3.27909e+03 -2.65628e-01 6.23082e-02
-5.92645e+00 3.27909e+03 -5.59134e-02 -2.64938e-01
-5.42645e+00 3.27909e+03 -4.61304e-01 -5.03261e-01
-4.92645e+00 3.27909e+03 5.42107e-01 2.38725e-01
-4.42645e+00 3.27909e+03 1.09940e-01 2.45694e-01
-3.92645e+00 3.27909e+03 3.01091e-03 3.78736e-01
-3.42645e+00 3.27909e+03 -3.26279e-01 1.14157e-01
-2.92645e+00 3.27909e+03 -4.04739e-01 -4.85275e-02
-2.42645e+00 3.27909e+03 -8.91073e-01 -5.86650e-01
-1.92645e+00 3.27909e+03 -1.31448e+00 -5.99003e-01
-1.42645e+00 3.27909e+03 -1.08148e+00 -3.43582e-01
-9.26447e-01 3.27909e+03 -1.49765e+00 -8.13418e-01
-4.26447e-01 3.27909e+03 -1.54340e+00 -6.40147e-01
7.35532e-02 3.27909e+03 -1.28700e+00 -6.53137e-01
5.73553e-01 3.27909e+03 -1.16919e+00 -7.16125e-01
1.07355e+00 3.27909e+03 -5.98966e-01 -3.76733e-01
1.57355e+00 3.27909e+03 -1.52140e-01 -1.41678e-01
2.07355e+00 3.27909e+03 -2.45977e-02 3.42952e-02
2.57355e+00 3.27909e+03 8.43823e-03 1.46194e-02
3.07355e+00 3.27909e+03 7.67166e-04 1.27370e-02
3.57355e+00 3.27909e+03 -2.15573e-03 8.41822e-03
4.07355e+00 3.27909e+03 6.12664e-03 5.29941e-03
4.57355e+00 3.27909e+03 -5.53800e-04 -2.59249e-03
5.07355e+00 3.27909e+03 -1.48396e-03 -7.58013e-04
5.57355e+00 3.27909e+03 1.64954e-03 1.50358e-03
6.07355e+00 3.27909e+03 -4.65660e-04 -1.21317e-03
6.57355e+00 3.27909e+03 3.26852e-04 1.22843e-03
7.07355e+00 3.27909e+03 2.55102e-04 5.75102e-04
7.57355e+00 3.27909e+03 -7.10787e-04 -1.50708e-03
8.07355e+00 3.27909e+03 -2.77162e-04 -1.71412e-05
8.57355e+00 3.27909e+03 5.08933e-04 6.35031e-05
9.07355e+00 3.27909e+03 1.82101e-04 2.01746e-04
9.57355e+00 3.27909e+03 1.41416e-04 2.29805e-04
1.00736e+01 3.27909e+03 4.93615e-04 -3.42164e-05
1.05736e+01 3.27909e+03 -6.28410e-04 -4.27684e-04
1.10736e+01 3.27909e+03 -4.23640e-05 -1.23262e-04
1.15736e+01 3.27909e+03 4.76720e-04 3.45142e-05
1.20736e+01 3.27909e+03 -2.15478e-04 3.19076e-04
1.25736e+01 3.27909e+03 -3.62664e-04 -1.55903e-04
1.30736e+01 3.27909e+03 7.45646e-05 -2.63246e-04
1.35736e+01 3.27909e+03 3.47277e-04 5.53569e-04
1.40736e+01 3.27909e+03 -1.14964e-04 3.44355e-04
1.45736e+01 3.27909e+03 -6.78427e-04 -2.43108e-04
1.50736e+01 3.27909e+03 4.16166e-04 -1.65799e-04
1.55736e+01 3.27909e+03 -1.89633e-04 -5.18117e-06
1.60736e+01 3.27909e+03 2.01971e-04 -1.51166e-04
1.65736e+01 3.27909e+03 7.59329e-05 -1.78539e-05
-1.29264e+01 3.28013e+03 7.44625e-01 7.15934e-01
-1.24264e+01 3.28013e+03 1.34569e-02 1.80978e-02
-1.19264e+01 3.28013e+03 -6.54345e-02 -1.52106e-01
-1.14264e+01 3.28013e+03 -2.23730e-02 1.08663e-01
-1.09264e+01 3.28013e+03 8.15115e-02 6.32732e-02
-1.04264e+01 3.28013e+03 -9.00939e-01 -3.98166e-01
-9.92645e+00 3.28013e+03 1.24257e-01 1.71720e-01
-9.42645e+00 3.28013e+03 -2.48613e-01 -5.00719e-02
-8.92645e+00 3.28013e+03 -1.76090e-01 -2.30145e-01
-8.42645e+00 3.28013e+03 -5.47886e-01 -3.04270e-02
-7.92645e+00 3.28013e+03 1.54578e-02 -1.01239e-01
-7.42645e+00 3.28013e+03 2.55608e-02 9.91033e-02
-6.92645e+00 3.28013e+03 8.47554e-01 3.42103e-01
-6.42645e+00 3.28013e+03 -2.63668e-01 8.11121e-02
-5.92645e+00 3.28013e+03 -6.27442e-02 -2.65385e-01
-5.42645e+00 3.28013e+03 -4.78321e-01 -4.93665e-01
-4.92645e+00 3.28013e+03 5.09306e-01 2.01972e-01
-4.42645e+00 3.28013e+03 1.09519e-01 2.40300e-01
-3.92645e+00 3.28013e+03 7.11218e-02 4.04404e-01
-3.42645e+00 3.28013e+03 -2.69970e-01 1.37746e-01
-2.92645e+00 3.28013e+03 -4.12234e-01 -6.26856e-02
-2.42645e+00 3.28013e+03 -8.98164e-01 -5.95336e-01
-1.92645e+00 3.28013e+03 -1.35483e+00 -6.17566e-01
-1.42645e+00 3.28013e+03 -1.12788e+00 -3.50286e-01
-9.26447e-01 3.28013e+03 -1.50939e+00 -8.26173e-01
-4.26447e-01 3.28013e+03 -1.56016e+00 -6.39595e-01
7.35532e-02 3.28013e+03 -1.32035e+00 -6.78733e-01
5.73553e-01 3.28013e+03 -1.18511e+00 -7.24483e-01
1.07355e+00 3.28013e+03 -6.12597e-01 -3.86298e-01
1.57355e+00 3.28013e+03 -1.58734e-01 -1.46791e-01
2.07355e+00 3.28013e+03 -2.56705e-02 3.70238e-02
2.57355e+00 3.28013e+03 8.35195e-03 1.23328e-02
3.07355e+00 3.28013e+03 -9.05939e-04 1.10907e-02
3.57355e+00 3.28013e+03 -1.81922e-03 7.89542e-03
4.07355e+00 3.28013e+03 6.47152e-03 5.63887e-03
4.57355e+00 3.28013e+03 -7.43324e-04 -2.90262e-03
5.07355e+00 3.28013e+03 -1.36849e-03 -5.59042e-04
5.57355e+00 3.28013e+03 1.64788e-03 1.51351e-03
6.07355e+00 3.28013e+03 -5.02153e-04 -1.26547e-03
6.57355e+00 3.28013e+03 3.33695e-04 1.25646e-03
7.07355e+00 3.28013e+03 2.83632e-04 6.54656e-04
7.57355e+00 3.28013e+03 -7.18958e-04 -1.51367e-03
8.07355e+00 3.28013e+03 -2.87434e-04 -1.36651e-05
8.57355e+00 3.28013e+03 5.15573e-04 7.78504e-05
9.07355e+00 3.28013e+03 1.66482e-04 2.64796e-04
9.57355e+00 3.28013e+03 1.15689e-04 1.63217e-04
1.00736e+01 3.28013e+03 5.50865e-04 -3.27956e-05
1.05736e+01 3.28013e+03 -6.20136e-04 -4.53315e-04
1.10736e+01 3.28013e+03 -5.65994e-05 -1.63751e-04
1.15736e+01 3.28013e+03 4.98764e-04 9.03609e-05
1.20736e+01 3.28013e+03 -2.62253e-04 2.70463e-04
1.25736e+01 3.28013e+03 -3.19427e-04 -1.72870e-04
1.30736e+01 3.28013e+03 6.51003e-05 -2.71953e-04
1.35736e+01 3.28013e+03 2.82869e-04 5.74460e-04
1.40736e+01 3.28013e+03 -5.57227e-05 3.32167e-04
1.45736e+01 3.28013e+03 -6.66091e-04 -2.80262e-04
1.50736e+01 3.28013e+03 3.98406e-04 -1.83719e-04
1.55736e+01 3.28013e+03 -1.86892e-04 7.80428e-05
1.60736e+01 3.28013e+03 2.46553e-04 -1.56809e-04
1.65736e+01 3.28013e+03 8.56047e-05 -2.99813e-05
-1.29264e+01 3.28118e+03 7.46096e-01 6.90332e-01
-1.24264e+01 3.28118e+03 8.48245e-02 3.67052e-02
-1.19264e+01 3.28118e+03 -2.57789e-02 -1.11688e-01
-1.14264e+01 3.28118e+03 -8.48081e-03 1.06119e-01
-1.09264e+01 3.28118e+03 8.49549e-02 5.18882e-02
-1.04264e+01 3.28118e+03 -9.15421e-01 -4.06731e-01
-9.92645e+00 3.28118e+03 1.11385e-01 1.92053e-01
-9.42645e+00 3.28118e+03 -2.61418e-01 -2.57256e-02
-8.92645e+00 3.28118e+03 -1.34464e-01 -2.22939e-01
-8.42645e+00 3.28118e+03 -5.76121e-01 -4.68824e-02
-7.92645e+00 3.28118e+03 5.43300e-02 -1.07126e-01
-7.42645e+00 3.28118e+03 -3.47656e-03 7.66139e-02
-6.92645e+00 3.28118e+03 9.06012e-01 3.67321e-01
-6.42645e+00 3.28118e+03 -2.65064e-01 9.49356e-02
-5.92645e+00 3.28118e+03 -6.64139e-02 -2.64449e-01
-5.42645e+00 3.28118e+03 -4.87875e-01 -4.78064e-01
-4.92645e+00 3.28118e+03 4.69372e-01 1.64572e-01
-4.42645e+00 3.28118e+03 1.11598e-01 2.34942e-01
-3.92645e+00 3.28118e+03 1.35977e-01 4.26942e-01
-3.42645e+00 3.28118e+03 -2.15003e-01 1.60951e-01
-2.92645e+00 3.28118e+03 -4.25732e-01 -8.02184e-02
-2.42645e+00 3.28118e+03 -9.00676e-01 -5.99212e-01
-1.92645e+00 3.28118e+03 -1.39341e+00 -6.37391e-01
-1.42645e+00 3.28118e+03 -1.17862e+00 -3.63127e-01
-9.26447e-01 3.28118e+03 -1.51735e+00 -8.37400e-01
-4.26447e-01 3.28118e+03 -1.58062e+00 -6.41411e-01
7.35532e-02 3.28118e+03 -1.35457e+00 -7.05473e-01
5.73553e-01 3.28118e+03 -1.19786e+00 -7.32154e-01
1.07355e+00 3.28118e+03 -6.24146e-01 -3.95708e-01
1.57355e+00 3.28118e+03 -1.65698e-01 -1.51539e-01
2.07355e+00 3.28118e+03 -2.72109e-02 3.90509e-02
2.57355e+00 3.28118e+03 8.10250e-03 1.00989e-02
3.07355e+00 3.28118e+03 -2.67440e-03 9.21841e-03
3.57355e+00 3.28118e+03 -1.42869e-03 7.34350e-03
4.07355e+00 3.28118e+03 6.82606e-03 5.93633e-03
4.57355e+00 3.28118e+03 -9.33710e-04 -3.16090e-03
5.07355e+00 3.28118e+03 -1.24189e-03 -3.26801e-04
5.57355e+00 3.28118e+03 1.62009e-03 1.48975e-03
6.07355e+00 3.28118e+03 -5.31799e-04 -1.29303e-03
6.57355e+00 3.28118e+03 3.48205e-04 1.28270e-03
7.07355e+00 3.28118e+03 3.09779e-04 7.24659e-04
7.57355e+00 3.28118e+03 -7.25250e-04 -1.51777e-03
8.07355e+00 3.28118e+03 -2.93919e-04 -5.64172e-06
8.57355e+00 3.28118e+03 5.17176e-04 8.70631e-05
9.07355e+00 3.28118e+03 1.44549e-04 3.23444e-04
9.57355e+00 3.28118e+03 8.97503e-05 9.46909e-05
1.00736e+01 3.28118e+03 6.07205e-04 -2.13723e-05
1.05736e+01 3.28118e+03 -6.04187e-04 -4.66477e-04
1.10736e+01 3.28118e+03 -7.18634e-05 -2.05189e-04
1.15736e+01 3.28118e+03 5.09818e-04 1.42964e-04
1.20736e+01 3.28118e+03 -3.10803e-04 2.20514e-04
1.25736e+01 3.28118e+03 -2.71617e-04 -1.79275e-04
1.30736e+01 3.28118e+03 6.00344e-05 -2.89284e-04
1.35736e+01 3.28118e+03 2.15870e-04 5.94394e-04
1.40736e+01 3.28118e+03 2.21385e-06 3.20670e-04
1.45736e+01 3.28118e+03 -6.51316e-04 -3.26769e-04
1.50736e+01 3.28118e+03 3.80236e-04 -1.93485e-04
1.55736e+01 3.28118e+03 -1.76825e-04 1.61705e-04
1.60736e+01 3.28118e+03 2.88593e-04 -1.60223e-04
1.65736e+01 3.28118e+03 9.33322e-05 -3.57228e-05
-1.29264e+01 3.28222e+03 7.42195e-01 6.57047e-01
-1.24264e+01 3.28222e+03 1.52481e-01 5.34939e-02
-1.19264e+01 3.28222e+03 1.90289e-02 -6.60390e-02
-1.14264e+01 3.28222e+03 1.66133e-02 1.07536e-01
-1.09264e+01 3.28222e+03 8.86572e-02 3.84020e-02
-1.04264e+01 3.28222e+03 -9.23774e-01 -4.14404e-01
-9.92645e+00 3.28222e+03 1.04271e-01 2.15203e-01
-9.42645e+00 3.28222e+03 -2.74210e-01 -4.25467e-03
-8.92645e+00 3.28222e+03 -8.56368e-02 -2.11630e-01
-8.42645e+00 3.28222e+03 -5.95921e-01 -6.53725e-02
-7.92645e+00 3.28222e+03 9.14931e-02 -1.12439e-01
-7.42645e+00 3.28222e+03 -3.72566e-02 5.45588e-02
-6.92645e+00 3.28222e+03 9.56895e-01 3.91766e-01
-6.42645e+00 3.28222e+03 -2.71513e-01 1.03040e-01
-5.92645e+00 3.28222e+03 -6.75268e-02 -2.62962e-01
-5.42645e+00 3.28222e+03 -4.88094e-01 -4.55887e-01
-4.92645e+00 3.28222e+03 4.23479e-01 1.27874e-01
-4.42645e+00 3.28222e+03 1.18383e-01 2.30204e-01
-3.92645e+00 3.28222e+03 1.97482e-01 4.45544e-01
-3.42645e+00 3.28222e+03 -1.61758e-01 1.82961e-01
-2.92645e+00 3.28222e+03 -4.43796e-01 -9.93617e-02
-2.42645e+00 3.28222e+03 -8.97651e-01 -5.97710e-01
-1.92645e+00 3.28222e+03 -1.42919e+00 -6.58594e-01
-1.42645e+00 3.28222e+03 -1.23170e+00 -3.81823e-01
-9.26447e-01 3.28222e+03 -1.52092e+00 -8.47027e-01
-4.26447e-01 3.28222e+03 -1.60414e+00 -6.45669e-01
7.35532e-02 3.28222e+03 -1.38883e+00 -7.33020e-01
5.73553e-01 3.28222e+03 -1.20804e+00 -7.39494e-01
1.07355e+00 3.28222e+03 -6.33691e-01 -4.04793e-01
1.57355e+00 3.28222e+03 -1.73233e-01 -1.56112e-01
2.07355e+00 3.28222e+03 -2.91967e-02 4.02248e-02
2.57355e+00 3.28222e+03 7.68098e-03 7.96751e-03
3.07355e+00 3.28222e+03 -4.50828e-03 7.14075e-03
3.57355e+00 3.28222e+03 -9.95217e-04 6.75742e-03
4.07355e+00 3.28222e+03 7.18595e-03 6.19157e-03
4.57355e+00 3.28222e+03 -1.11616e-03 -3.35975e-03
5.07355e+00 3.28222e+03 -1.10964e-03 -6.99918e-05
5.57355e+00 3.28222e+03 1.56418e-03 1.42907e-03
6.07355e+00 3.28222e+03 -5.52671e-04 -1.29544e-03
6.57355e+00 3.28222e+03 3.70064e-04 1.31033e-03
7.07355e+00 3.28222e+03 3.33517e-04 7.87056e-04
7.57355e+00 3.28222e+03 -7.30941e-04 -1.52288e-03
8.07355e+00 3.28222e+03 -2.95506e-04 8.29271e-06
8.57355e+00 3.28222e+03 5.11152e-04 8.85381e-05
9.07355e+00 3.28222e+03 1.19246e-04 3.76949e-04
9.57355e+00 3.28222e+03 6.30891e-05 2.57414e-05
1.00736e+01 3.28222e+03 6.60938e-04 -2.36893e-06
1.05736e+01 3.28222e+03 -5.79406e-04 -4.64247e-04
1.10736e+01 3.28222e+03 -8.82122e-05 -2.48079e-04
1.15736e+01 3.28222e+03 5.10979e-04 1.91841e-04
1.20736e+01 3.28222e+03 -3.60548e-04 1.71683e-04
1.25736e+01 3.28222e+03 -2.21413e-04 -1.76970e-04
1.30736e+01 3.28222e+03 5.94825e-05 -3.14291e-04
1.35736e+01 3.28222e+03 1.48453e-04 6.13884e-04
1.40736e+01 3.28222e+03 5.63393e-05 3.10081e-04
1.45736e+01 3.28222e+03 -6.33748e-04 -3.81429e-04
1.50736e+01 3.28222e+03 3.61122e-04 -1.96531e-04
1.55736e+01 3.28222e+03 -1.59645e-04 2.46113e-04
1.60736e+01 3.28222e+03 3.27884e-04 -1.61959e-04
1.65736e+01 3.28222e+03 9.60552e-05 -3.70609e-05
-1.29264e+01 3.28326e+03 7.33661e-01 6.18220e-01
-1.24264e+01 3.28326e+03 2.14219e-01 6.77189e-02
-1.19264e+01 3.28326e+03 6.86053e-02 -1.62527e-02
-1.14264e+01 3.28326e+03 5.17358e-02 1.13290e-01
-1.09264e+01 3.28326e+03 9.16983e-02 2.23460e-02
-1.04264e+01 3.28326e+03 -9.25409e-01 -4.20360e-01
-9.92645e+00 3.28326e+03 1.02187e-01 2.40635e-01
-9.42645e+00 3.28326e+03 -2.88173e-01 1.28992e-02
-8.92645e+00 3.28326e+03 -2.99957e-02 -1.95845e-01
-8.42645e+00 3.28326e+03 -6.09344e-01 -8.58936e-02
-7.92645e+00 3.28326e+03 1.24321e-01 -1.17357e-01
-7.42645e+00 3.28326e+03 -7.73988e-02 3.27756e-02
-6.92645e+00 3.28326e+03 9.97673e-01 4.14952e-01
-6.42645e+00 3.28326e+03 -2.86145e-01 1.04496e-01
-5.92645e+00 3.28326e+03 -6.82387e-02 -2.61790e-01
-5.42645e+00 3.28326e+03 -4.78755e-01 -4.27671e-01
-4.92645e+00 3.28326e+03 3.73162e-01 9.36797e-02
-4.42645e+00 3.28326e+03 1.28110e-01 2.25278e-01
-3.92645e+00 3.28326e+03 2.54933e-01 4.59619e-01
-3.42645e+00 3.28326e+03 -1.10011e-01 2.03245e-01
-2.92645e+00 3.28326e+03 -4.64754e-01 -1.18727e-01
-2.42645e+00 3.28326e+03 -8.88503e-01 -5.90524e-01
-1.92645e+00 3.28326e+03 -1.46040e+00 -6.80696e-01
-1.42645e+00 3.28326e+03 -1.28574e+00 -4.06362e-01
-9.26447e-01 3.28326e+03 -1.51904e+00 -8.54277e-01
-4.26447e-01 3.28326e+03 -1.63054e+00 -6.52175e-01
7.35532e-02 3.28326e+03 -1.42259e+00 -7.61069e-01
5.73553e-01 3.28326e+03 -1.21617e+00 -7.46887e-01
1.07355e+00 3.28326e+03 -6.41401e-01 -4.13327e-01
1.57355e+00 3.28326e+03 -1.81522e-01 -1.60699e-01
2.07355e+00 3.28326e+03 -3.15893e-02 4.04147e-02
2.57355e+00 3.28326e+03 7.13428e-03 5.99119e-03
3.07355e+00 3.28326e+03 -6.39501e-03 4.88503e-03
3.57355e+00 3.28326e+03 -5.31591e-04 6.11497e-03
4.07355e+00 3.28326e+03 7.54706e-03 6.42209e-03
4.57355e+00 3.28326e+03 -1.27688e-03 -3.48614e-03
5.07355e+00 3.28326e+03 -9.78630e-04 1.95145e-04
5.57355e+00 3.28326e+03 1.48055e-03 1.32986e-03
6.07355e+00 3.28326e+03 -5.64974e-04 -1.27242e-03
6.57355e+00 3.28326e+03 3.99648e-04 1.34181e-03
7.07355e+00 3.28326e+03 3.53612e-04 8.41710e-04
7.57355e+00 3.28326e+03 -7.36346e-04 -1.52933e-03
8.07355e+00 3.28326e+03 -2.91167e-04 2.78161e-05
8.57355e+00 3.28326e+03 4.96608e-04 8.01552e-05
9.07355e+00 3.28326e+03 9.28752e-05 4.25018e-04
9.57355e+00 3.28326e+03 3.51497e-05 -4.29316e-05
1.00736e+01 3.28326e+03 7.10497e-04 2.48536e-05
1.05736e+01 3.28326e+03 -5.45842e-04 -4.47274e-04
1.10736e+01 3.28326e+03 -1.04880e-04 -2.92170e-04
1.15736e+01 3.28326e+03 5.02564e-04 2.37530e-04
1.20736e+01 3.28326e+03 -4.09672e-04 1.24766e-04
1.25736e+01 3.28326e+03 -1.70914e-04 -1.68523e-04
1.30736e+01 3.28326e+03 6.33439e-05 -3.45115e-04
1.35736e+01 3.28326e+03 8.28733e-05 6.32110e-04
1.40736e+01 3.28326e+03 1.05147e-04 3.00689e-04
1.45736e+01 3.28326e+03 -6.13252e-04 -4.40313e-04
1.50736e+01 3.28326e+03 3.40468e-04 -1.93627e-04
1.55736e+01 3.28326e+03 -1.34972e-04 3.30741e-04
1.60736e+01 3.28326e+03 3.62693e-04 -1.63843e-04
1.65736e+01 3.28326e+03 9.19794e-05 -3.46474e-05
-1.29264e+01 3.28430e+03 7.21408e-01 5.74903e-01
-1.24264e+01 3.28430e+03 2.68753e-01 7.90353e-02
-1.19264e+01 3.28430e+03 1.25369e-01 3.75383e-02
-1.14264e+01 3.28430e+03 9.50414e-02 1.23182e-01
-1.09264e+01 3.28430e+03 9.24912e-02 2.31402e-03
-1.04264e+01 3.28430e+03 -9.20299e-01 -4.23929e-01
-9.92645e+00 3.28430e+03 1.05678e-01 2.68045e-01
-9.42645e+00 3.28430e+03 -3.03505e-01 2.53942e-02
-8.92645e+00 3.28430e+03 3.24247e-02 -1.74754e-01
-8.42645e+00 3.28430e+03 -6.18992e-01 -1.09255e-01
-7.92645e+00 3.28430e+03 1.51000e-01 -1.22084e-01
-7.42645e+00 3.28430e+03 -1.24885e-01 1.10122e-02
-6.92645e+00 3.28430e+03 1.02809e+00 4.37353e-01
-6.42645e+00 3.28430e+03 -3.10234e-01 9.90278e-02
-5.92645e+00 3.28430e+03 -6.96155e-02 -2.61287e-01
-5.42645e+00 3.28430e+03 -4.60250e-01 -3.94799e-01
-4.92645e+00 3.28430e+03 3.19941e-01 6.33356e-02
-4.42645e+00 3.28430e+03 1.38685e-01 2.19553e-01
-3.92645e+00 3.28430e+03 3.08996e-01 4.69503e-01
-3.42645e+00 3.28430e+03 -6.06716e-02 2.21238e-01
-2.92645e+00 3.28430e+03 -4.86432e-01 -1.37483e-01
-2.42645e+00 3.28430e+03 -8.72343e-01 -5.77404e-01
-1.92645e+00 3.28430e+03 -1.48503e+00 -7.02524e-01
-1.42645e+00 3.28430e+03 -1.33941e+00 -4.36865e-01
-9.26447e-01 3.28430e+03 -1.51148e+00 -8.58745e-01
-4.26447e-01 3.28430e+03 -1.65946e+00 -6.60376e-01
7.35532e-02 3.28430e+03 -1.45583e+00 -7.89917e-01
5.73553e-01 3.28430e+03 -1.22241e+00 -7.54095e-01
1.07355e+00 3.28430e+03 -6.47569e-01 -4.21530e-01
1.57355e+00 3.28430e+03 -1.90393e-01 -1.65198e-01
2.07355e+00 3.28430e+03 -3.41538e-02 3.97152e-02
2.57355e+00 3.28430e+03 6.42970e-03 4.13222e-03
3.07355e+00 3.28430e+03 -8.30809e-03 2.50576e-03
3.57355e+00 3.28430e+03 -6.54679e-05 5.39746e-03
4.07355e+00 3.28430e+03 7.90675e-03 6.64582e-03
4.57355e+00 3.28430e+03 -1.40387e-03 -3.52974e-03
5.07355e+00 3.28430e+03 -8.56838e-04 4.54109e-04
5.57355e+00 3.28430e+03 1.37166e-03 1.19438e-03
6.07355e+00 3.28430e+03 -5.70760e-04 -1.22633e-03
6.57355e+00 3.28430e+03 4.37477e-04 1.37734e-03
7.07355e+00 3.28430e+03 3.69450e-04 8.87835e-04
7.57355e+00 3.28430e+03 -7.42012e-04 -1.53692e-03
8.07355e+00 3.28430e+03 -2.80043e-04 5.19157e-05
8.57355e+00 3.28430e+03 4.73259e-04 6.03335e-05
9.07355e+00 3.28430e+03 6.67598e-05 4.66660e-04
9.57355e+00 3.28430e+03 5.22715e-06 -1.10542e-04
1.00736e+01 3.28430e+03 7.54530e-04 6.33641e-05
1.05736e+01 3.28430e+03 -5.02668e-04 -4.16503e-04
1.10736e+01 3.28430e+03 -1.21853e-04 -3.37988e-04
1.15736e+01 3.28430e+03 4.84079e-04 2.77811e-04
1.20736e+01 3.28430e+03 -4.55600e-04 8.01631e-05
1.25736e+01 3.28430e+03 -1.21791e-04 -1.54254e-04
1.30736e+01 3.28430e+03 7.06254e-05 -3.79717e-04
1.35736e+01 3.28430e+03 2.34016e-05 6.49612e-04
1.40736e+01 3.28430e+03 1.45098e-04 2.89980e-04
1.45736e+01 3.28430e+03 -5.89202e-04 -4.97881e-04
1.50736e+01 3.28430e+03 3.18386e-04 -1.85071e-04
1.55736e+01 3.28430e+03 -1.03414e-04 4.11952e-04
1.60736e+01 3.28430e+03 3.92048e-04 -1.66236e-04
1.65736e+01 3.28430e+03 8.01385e-05 -2.59164e-05
-1.29264e+01 3.28535e+03 7.06693e-01 5.27883e-01
-1.24264e+01 3.28535e+03 3.15841e-01 8.72153e-02
-1.19264e+01 3.28535e+03 1.91083e-01 9.52380e-02
-1.14264e+01 3.28535e+03 1.45313e-01 1.36404e-01
-1.09264e+01 3.28535e+03 9.00953e-02 -2.20077e-02
-1.04264e+01 3.28535e+03 -9.08769e-01 -4.25215e-01
-9.92645e+00 3.28535e+03 1.16332e-01 2.97380e-01
-9.42645e+00 3.28535e+03 -3.19761e-01 3.29700e-02
-8.92645e+00 3.28535e+03 9.96117e-02 -1.48739e-01
-8.42645e+00 3.28535e+03 -6.24508e-01 -1.34234e-01
-7.92645e+00 3.28535e+03 1.70897e-01 -1.26048e-01
-7.42645e+00 3.28535e+03 -1.78957e-01 -1.07988e-02
-6.92645e+00 3.28535e+03 1.04840e+00 4.58774e-01
-6.42645e+00 3.28535e+03 -3.42417e-01 8.75239e-02
-5.92645e+00 3.28535e+03 -7.09723e-02 -2.60986e-01
-5.42645e+00 3.28535e+03 -4.32718e-01 -3.58404e-01
-4.92645e+00 3.28535e+03 2.65592e-01 3.74936e-02
-4.42645e+00 3.28535e+03 1.51033e-01 2.14078e-01
-3.92645e+00 3.28535e+03 3.61403e-01 4.76736e-01
-3.42645e+00 3.28535e+03 -1.53673e-02 2.36388e-01
-2.92645e+00 3.28535e+03 -5.07414e-01 -1.55541e-01
-2.42645e+00 3.28535e+03 -8.48608e-01 -5.58350e-01
-1.92645e+00 3.28535e+03 -1.50160e+00 -7.22822e-01
-1.42645e+00 3.28535e+03 -1.39156e+00 -4.73078e-01
-9.26447e-01 3.28535e+03 -1.49919e+00 -8.60689e-01
-4.26447e-01 3.28535e+03 -1.69044e+00 -6.69701e-01
7.35532e-02 3.28535e+03 -1.48805e+00 -8.19802e-01
5.73553e-01 3.28535e+03 -1.22745e+00 -7.61256e-01
1.07355e+00 3.28535e+03 -6.52717e-01 -4.29696e-01
1.57355e+00 3.28535e+03 -1.99589e-01 -1.69403e-01
2.07355e+00 3.28535e+03 -3.66115e-02 3.82925e-02
2.57355e+00 3.28535e+03 5.48024e-03 2.36570e-03
3.07355e+00 3.28535e+03 -1.01891e-02 1.02581e-04
3.57355e+00 3.28535e+03 3.72066e-04 4.59734e-03
4.07355e+00 3.28535e+03 8.26527e-03 6.87445e-03
4.57355e+00 3.28535e+03 -1.49154e-03 -3.49179e-03
5.07355e+00 3.28535e+03 -7.49414e-04 7.01879e-04
5.57355e+00 3.28535e+03 1.24077e-03 1.02856e-03
6.07355e+00 3.28535e+03 -5.70465e-04 -1.16096e-03
6.57355e+00 3.28535e+03 4.84104e-04 1.41539e-03
7.07355e+00 3.28535e+03 3.80132e-04 9.23171e-04
7.57355e+00 3.28535e+03 -7.48644e-04 -1.54671e-03
8.07355e+00 3.28535e+03 -2.62273e-04 8.01570e-05
8.57355e+00 3.28535e+03 4.41438e-04 3.04458e-05
9.07355e+00 3.28535e+03 4.24580e-05 5.02549e-04
9.57355e+00 3.28535e+03 -2.73358e-05 -1.78245e-04
1.00736e+01 3.28535e+03 7.91529e-04 1.13322e-04
1.05736e+01 3.28535e+03 -4.49132e-04 -3.72640e-04
1.10736e+01 3.28535e+03 -1.38666e-04 -3.83714e-04
1.15736e+01 3.28535e+03 4.56194e-04 3.11862e-04
1.20736e+01 3.28535e+03 -4.97273e-04 3.74064e-05
1.25736e+01 3.28535e+03 -7.66523e-05 -1.36519e-04
1.30736e+01 3.28535e+03 8.10033e-05 -4.16154e-04
1.35736e+01 3.28535e+03 -2.73606e-05 6.67556e-04
1.40736e+01 3.28535e+03 1.74540e-04 2.76784e-04
1.45736e+01 3.28535e+03 -5.60751e-04 -5.50991e-04
1.50736e+01 3.28535e+03 2.94138e-04 -1.71540e-04
1.55736e+01 3.28535e+03 -6.56173e-05 4.85388e-04
1.60736e+01 3.28535e+03 4.16074e-04 -1.69517e-04
1.65736e+01 3.28535e+03 6.11049e-05 -9.74903e-06
-1.29264e+01 3.28639e+03 6.88707e-01 4.77745e-01
-1.24264e+01 3.28639e+03 3.56495e-01 9.24863e-02
-1.19264e+01 3.28639e+03 2.64947e-01 1.56309e-01
-1.14264e+01 3.28639e+03 2.00757e-01 1.52364e-01
-1.09264e+01 3.28639e+03 8.38314e-02 -5.00190e-02
-1.04264e+01 3.28639e+03 -8.91827e-01 -4.24404e-01
-9.92645e+00 3.28639e+03 1.33539e-01 3.27566e-01
-9.42645e+00 3.28639e+03 -3.35867e-01 3.58697e-02
-8.92645e+00 3.28639e+03 1.66839e-01 -1.20584e-01
-8.42645e+00 3.28639e+03 -6.25035e-01 -1.58460e-01
-7.92645e+00 3.28639e+03 1.83179e-01 -1.28507e-01
-7.42645e+00 3.28639e+03 -2.38690e-01 -3.21756e-02
-6.92645e+00 3.28639e+03 1.05875e+00 4.78471e-01
-6.42645e+00 3.28639e+03 -3.81747e-01 7.06301e-02
-5.92645e+00 3.28639e+03 -7.18705e-02 -2.60070e-01
-5.42645e+00 3.28639e+03 -3.97752e-01 -3.19624e-01
-4.92645e+00 3.28639e+03 2.12757e-01 1.65360e-02
-4.42645e+00 3.28639e+03 1.66496e-01 2.09840e-01
-3.92645e+00 3.28639e+03 4.12938e-01 4.82743e-01
-3.42645e+00 3.28639e+03 2.58749e-02 2.49060e-01
-2.92645e+00 3.28639e+03 -5.27034e-01 -1.72618e-01
-2.42645e+00 3.28639e+03 -8.18360e-01 -5.34841e-01
-1.92645e+00 3.28639e+03 -1.51004e+00 -7.40511e-01
-1.42645e+00 3.28639e+03 -1.44207e+00 -5.13982e-01
-9.26447e-01 3.28639e+03 -1.48402e+00 -8.60286e-01
-4.26447e-01 3.28639e+03 -1.72318e+00 -6.80353e-01
7.35532e-02 3.28639e+03 -1.51886e+00 -8.50437e-01
5.73553e-01 3.28639e+03 -1.23207e+00 -7.68646e-01
1.07355e+00 3.28639e+03 -6.57172e-01 -4.37804e-01
1.57355e+00 3.28639e+03 -2.09068e-01 -1.73265e-01
2.07355e+00 3.28639e+03 -3.87788e-02 3.62688e-02
2.57355e+00 3.28639e+03 4.32052e-03 7.54607e-04
3.07355e+00 3.28639e+03 -1.19913e-02 -2.31075e-03
3.57355e+00 3.28639e+03 7.45827e-04 3.72003e-03
4.07355e+00 3.28639e+03 8.62190e-03 7.11627e-03
4.57355e+00 3.28639e+03 -1.53804e-03 -3.38196e-03
5.07355e+00 3.28639e+03 -6.56255e-04 9.34516e-04
5.57355e+00 3.28639e+03 1.09045e-03 8.40220e-04
6.07355e+00 3.28639e+03 -5.63699e-04 -1.07959e-03
6.57355e+00 3.28639e+03 5.39585e-04 1.45335e-03
7.07355e+00 3.28639e+03 3.83483e-04 9.45784e-04
7.57355e+00 3.28639e+03 -7.53573e-04 -1.55712e-03
8.07355e+00 3.28639e+03 -2.39831e-04 1.10093e-04
8.57355e+00 3.28639e+03 4.02625e-04 -6.58418e-06
9.07355e+00 3.28639e+03 2.05234e-05 5.31692e-04
9.57355e+00 3.28639e+03 -6.15960e-05 -2.47034e-04
1.00736e+01 3.28639e+03 8.19328e-04 1.72653e-04
1.05736e+01 3.28639e+03 -3.86355e-04 -3.18655e-04
1.10736e+01 3.28639e+03 -1.52905e-04 -4.25233e-04
1.15736e+01 3.28639e+03 4.20202e-04 3.39993e-04
1.20736e+01 3.28639e+03 -5.33617e-04 -3.07527e-06
1.25736e+01 3.28639e+03 -3.83715e-05 -1.18706e-04
1.30736e+01 3.28639e+03 9.38506e-05 -4.52376e-04
1.35736e+01 3.28639e+03 -6.91253e-05 6.84840e-04
1.40736e+01 3.28639e+03 1.95067e-04 2.62774e-04
1.45736e+01 3.28639e+03 -5.27289e-04 -5.96779e-04
1.50736e+01 3.28639e+03 2.66476e-04 -1.54277e-04
1.55736e+01 3.28639e+03 -2.28498e-05 5.48802e-04
1.60736e+01 3.28639e+03 4.34177e-04 -1.74452e-04
1.65736e+01 3.28639e+03 3.66713e-05 1.24708e-05
-1.29264e+01 3.28743e+03 6.66645e-01 4.25386e-01
-1.24264e+01 3.28743e+03 3.91418e-01 9.53654e-02
-1.19264e+01 3.28743e+03 3.46093e-01 2.19795e-01
-1.14264e+01 3.28743e+03 2.59368e-01 1.70949e-01
-1.09264e+01 3.28743e+03 7.35838e-02 -8.14598e-02
-1.04264e+01 3.28743e+03 -8.70377e-01 -4.21410e-01
-9.92645e+00 3.28743e+03 1.55364e-01 3.57440e-01
-9.42645e+00 3.28743e+03 -3.52078e-01 3.42788e-02
-8.92645e+00 3.28743e+03 2.29856e-01 -9.29511e-02
-8.42645e+00 3.28743e+03 -6.20482e-01 -1.80855e-01
-7.92645e+00 3.28743e+03 1.86329e-01 -1.29844e-01
-7.42645e+00 3.28743e+03 -3.02937e-01 -5.20003e-02
-6.92645e+00 3.28743e+03 1.05943e+00 4.96306e-01
-6.42645e+00 3.28743e+03 -4.27651e-01 4.93830e-02
-5.92645e+00 3.28743e+03 -7.24576e-02 -2.58357e-01
-5.42645e+00 3.28743e+03 -3.57779e-01 -2.80056e-01
-4.92645e+00 3.28743e+03 1.63508e-01 1.11324e-03
-4.42645e+00 3.28743e+03 1.86003e-01 2.07040e-01
-3.92645e+00 3.28743e+03 4.62314e-01 4.87264e-01
-3.42645e+00 3.28743e+03 6.33156e-02 2.60037e-01
-2.92645e+00 3.28743e+03 -5.45254e-01 -1.88021e-01
-2.42645e+00 3.28743e+03 -7.85136e-01 -5.09681e-01
-1.92645e+00 3.28743e+03 -1.51093e+00 -7.54652e-01
-1.42645e+00 3.28743e+03 -1.49113e+00 -5.58957e-01
-9.26447e-01 3.28743e+03 -1.46850e+00 -8.58118e-01
-4.26447e-01 3.28743e+03 -1.75669e+00 -6.91902e-01
7.35532e-02 3.28743e+03 -1.54790e+00 -8.81428e-01
5.73553e-01 3.28743e+03 -1.23693e+00 -7.76324e-01
1.07355e+00 3.28743e+03 -6.60996e-01 -4.45714e-01
1.57355e+00 3.28743e+03 -2.18638e-01 -1.76708e-01
2.07355e+00 3.28743e+03 -4.05472e-02 3.38445e-02
2.57355e+00 3.28743e+03 3.03222e-03 -7.05132e-04
3.07355e+00 3.28743e+03 -1.36809e-02 -4.73382e-03
3.57355e+00 3.28743e+03 1.01583e-03 2.78430e-03
4.07355e+00 3.28743e+03 8.97425e-03 7.37353e-03
4.57355e+00 3.28743e+03 -1.54067e-03 -3.20839e-03
5.07355e+00 3.28743e+03 -5.77057e-04 1.14446e-03
5.57355e+00 3.28743e+03 9.24071e-04 6.37010e-04
6.07355e+00 3.28743e+03 -5.50465e-04 -9.86112e-04
6.57355e+00 3.28743e+03 6.03063e-04 1.49004e-03
7.07355e+00 3.28743e+03 3.77739e-04 9.53913e-04
7.57355e+00 3.28743e+03 -7.53806e-04 -1.56604e-03
8.07355e+00 3.28743e+03 -2.13362e-04 1.40661e-04
8.57355e+00 3.28743e+03 3.57605e-04 -5.00398e-05
9.07355e+00 3.28743e+03 6.36824e-07 5.52556e-04
9.57355e+00 3.28743e+03 -9.49130e-05 -3.15410e-04
1.00736e+01 3.28743e+03 8.36894e-04 2.39468e-04
1.05736e+01 3.28743e+03 -3.16917e-04 -2.58322e-04
1.10736e+01 3.28743e+03 -1.62688e-04 -4.59550e-04
1.15736e+01 3.28743e+03 3.77752e-04 3.60625e-04
1.20736e+01 3.28743e+03 -5.63032e-04 -4.07023e-05
1.25736e+01 3.28743e+03 -8.35244e-06 -1.03071e-04
1.30736e+01 3.28743e+03 1.06725e-04 -4.86766e-04
1.35736e+01 3.28743e+03 -9.94423e-05 7.01673e-04
1.40736e+01 3.28743e+03 2.06898e-04 2.47543e-04
1.45736e+01 3.28743e+03 -4.89583e-04 -6.32890e-04
1.50736e+01 3.28743e+03 2.35748e-04 -1.32831e-04
1.55736e+01 3.28743e+03 2.23927e-05 5.99251e-04
1.60736e+01 3.28743e+03 4.46282e-04 -1.79990e-04
1.65736e+01 3.28743e+03 7.22696e-06 3.92414e-05
-1.29264e+01 3.28847e+03 6.41338e-01 3.72431e-01
-1.24264e+01 3.28847e+03 4.21900e-01 9.70001e-02
-1.19264e+01 3.28847e+03 4.32978e-01 2.84308e-01
-1.14264e+01 3.28847e+03 3.18361e-01 1.91069e-01
-1.09264e+01 3.28847e+03 5.68091e-02 -1.16895e-01
-1.04264e+01 3.28847e+03 -8.45333e-01 -4.15825e-01
-9.92645e+00 3.28847e+03 1.80004e-01 3.86269e-01
-9.42645e+00 3.28847e+03 -3.70152e-01 2.78724e-02
-8.92645e+00 3.28847e+03 2.84056e-01 -6.81429e-02
-8.42645e+00 3.28847e+03 -6.11881e-01 -2.01139e-01
-7.92645e+00 3.28847e+03 1.78782e-01 -1.30748e-01
-7.42645e+00 3.28847e+03 -3.69468e-01 -6.89985e-02
-6.92645e+00 3.28847e+03 1.05176e+00 5.12198e-01
-6.42645e+00 3.28847e+03 -4.78420e-01 2.45385e-02
-5.92645e+00 3.28847e+03 -7.26297e-02 -2.55235e-01
-5.42645e+00 3.28847e+03 -3.14861e-01 -2.41208e-01
-4.92645e+00 3.28847e+03 1.19390e-01 -8.31682e-03
-4.42645e+00 3.28847e+03 2.10357e-01 2.06011e-01
-3.92645e+00 3.28847e+03 5.07991e-01 4.89509e-01
-3.42645e+00 3.28847e+03 9.71898e-02 2.69922e-01
-2.92645e+00 3.28847e+03 -5.61980e-01 -2.01481e-01
-2.42645e+00 3.28847e+03 -7.52080e-01 -4.84586e-01
-1.92645e+00 3.28847e+03 -1.50408e+00 -7.64620e-01
-1.42645e+00 3.28847e+03 -1.53860e+00 -6.07290e-01
-9.26447e-01 3.28847e+03 -1.45448e+00 -8.54545e-01
-4.26447e-01 3.28847e+03 -1.79034e+00 -7.04100e-01
7.35532e-02 3.28847e+03 -1.57485e+00 -9.12337e-01
5.73553e-01 3.28847e+03 -1.24276e+00 -7.84593e-01
1.07355e+00 3.28847e+03 -6.64198e-01 -4.53379e-01
1.57355e+00 3.28847e+03 -2.27970e-01 -1.79659e-01
2.07355e+00 3.28847e+03 -4.19544e-02 3.11995e-02
2.57355e+00 3.28847e+03 1.56283e-03 -2.02889e-03
3.07355e+00 3.28847e+03 -1.52283e-02 -7.13660e-03
3.57355e+00 3.28847e+03 1.16644e-03 1.81949e-03
4.07355e+00 3.28847e+03 9.31959e-03 7.63841e-03
4.57355e+00 3.28847e+03 -1.50086e-03 -2.97804e-03
5.07355e+00 3.28847e+03 -5.11484e-04 1.32980e-03
5.57355e+00 3.28847e+03 7.47393e-04 4.24902e-04
6.07355e+00 3.28847e+03 -5.31026e-04 -8.84357e-04
6.57355e+00 3.28847e+03 6.71568e-04 1.52272e-03
7.07355e+00 3.28847e+03 3.63038e-04 9.46096e-04
7.57355e+00 3.28847e+03 -7.48461e-04 -1.57115e-03
8.07355e+00 3.28847e+03 -1.83705e-04 1.71196e-04
8.57355e+00 3.28847e+03 3.08203e-04 -9.91424e-05
9.07355e+00 3.28847e+03 -1.73387e-05 5.63725e-04
9.57355e+00 3.28847e+03 -1.24081e-04 -3.80952e-04
1.00736e+01 3.28847e+03 8.43140e-04 3.11419e-04
1.05736e+01 3.28847e+03 -2.44152e-04 -1.95420e-04
1.10736e+01 3.28847e+03 -1.66293e-04 -4.83675e-04
1.15736e+01 3.28847e+03 3.30327e-04 3.71981e-04
1.20736e+01 3.28847e+03 -5.85045e-04 -7.47006e-05
1.25736e+01 3.28847e+03 1.44922e-05 -9.06188e-05
1.30736e+01 3.28847e+03 1.17503e-04 -5.18991e-04
1.35736e+01 3.28847e+03 -1.16335e-04 7.19556e-04
1.40736e+01 3.28847e+03 2.09904e-04 2.28290e-04
1.45736e+01 3.28847e+03 -4.48856e-04 -6.57696e-04
1.50736e+01 3.28847e+03 2.02701e-04 -1.06008e-04
1.55736e+01 3.28847e+03 6.86721e-05 6.35691e-04
1.60736e+01 3.28847e+03 4.51931e-04 -1.85805e-04
1.65736e+01 3.28847e+03 -2.75915e-05 6.48222e-05
-1.29264e+01 3.28952e+03 6.12816e-01 3.19656e-01
-1.24264e+01 3.28952e+03 4.48789e-01 9.84306e-02
-1.19264e+01 3.28952e+03 5.22592e-01 3.48360e-01
-1.14264e+01 3.28952e+03 3.73591e-01 2.10648e-01
-1.09264e+01 3.28952e+03 3.24743e-02 -1.55863e-01
-1.04264e+01 3.28952e+03 -8.18501e-01 -4.08350e-01
-9.92645e+00 3.28952e+03 2.06892e-01 4.13893e-01
-9.42645e+00 3.28952e+03 -3.89361e-01 1.74968e-02
-8.92645e+00 3.28952e+03 3.26110e-01 -4.75486e-02
-8.42645e+00 3.28952e+03 -6.02315e-01 -2.20316e-01
-7.92645e+00 3.28952e+03 1.59730e-01 -1.31658e-01
-7.42645e+00 3.28952e+03 -4.36143e-01 -8.30860e-02
-6.92645e+00 3.28952e+03 1.03725e+00 5.26464e-01
-6.42645e+00 3.28952e+03 -5.33080e-01 -3.75377e-03
-5.92645e+00 3.28952e+03 -7.33328e-02 -2.50675e-01
-5.42645e+00 3.28952e+03 -2.70392e-01 -2.04058e-01
-4.92645e+00 3.28952e+03 8.21815e-02 -1.17901e-02
-4.42645e+00 3.28952e+03 2.39091e-01 2.06898e-01
-3.92645e+00 3.28952e+03 5.50314e-01 4.89335e-01
-3.42645e+00 3.28952e+03 1.26970e-01 2.78680e-01
-2.92645e+00 3.28952e+03 -5.76848e-01 -2.12826e-01
-2.42645e+00 3.28952e+03 -7.20244e-01 -4.60012e-01
-1.92645e+00 3.28952e+03 -1.48950e+00 -7.70101e-01
-1.42645e+00 3.28952e+03 -1.58400e+00 -6.58106e-01
-9.26447e-01 3.28952e+03 -1.44303e+00 -8.49234e-01
-4.26447e-01 3.28952e+03 -1.82419e+00 -7.17413e-01
7.35532e-02 3.28952e+03 -1.60013e+00 -9.42733e-01
5.73553e-01 3.28952e+03 -1.25010e+00 -7.93706e-01
1.07355e+00 3.28952e+03 -6.66774e-01 -4.60840e-01
1.57355e+00 3.28952e+03 -2.36945e-01 -1.82049e-01
2.07355e+00 3.28952e+03 -4.31238e-02 2.84552e-02
2.57355e+00 3.28952e+03 -1.93593e-04 -3.27593e-03
3.07355e+00 3.28952e+03 -1.66155e-02 -9.49408e-03
3.57355e+00 3.28952e+03 1.20201e-03 8.54806e-04
4.07355e+00 3.28952e+03 9.65209e-03 7.90845e-03
4.57355e+00 3.28952e+03 -1.42153e-03 -2.69883e-03
5.07355e+00 3.28952e+03 -4.60177e-04 1.48428e-03
5.57355e+00 3.28952e+03 5.66512e-04 2.11048e-04
6.07355e+00 3.28952e+03 -5.05290e-04 -7.77643e-04
6.57355e+00 3.28952e+03 7.41106e-04 1.54973e-03
7.07355e+00 3.28952e+03 3.40254e-04 9.22598e-04
7.57355e+00 3.28952e+03 -7.38703e-04 -1.57241e-03
8.07355e+00 3.28952e+03 -1.51861e-04 2.02376e-04
8.57355e+00 3.28952e+03 2.56972e-04 -1.53483e-04
9.07355e+00 3.28952e+03 -3.26022e-05 5.64109e-04
9.57355e+00 3.28952e+03 -1.47082e-04 -4.42848e-04
1.00736e+01 3.28952e+03 8.37395e-04 3.85535e-04
1.05736e+01 3.28952e+03 -1.70924e-04 -1.32110e-04
1.10736e+01 3.28952e+03 -1.62974e-04 -4.96484e-04
1.15736e+01 3.28952e+03 2.78439e-04 3.72206e-04
1.20736e+01 3.28952e+03 -5.97801e-04 -1.01813e-04
1.25736e+01 3.28952e+03 3.18932e-05 -8.21923e-05
1.30736e+01 3.28952e+03 1.24846e-04 -5.48201e-04
1.35736e+01 3.28952e+03 -1.20407e-04 7.36779e-04
1.40736e+01 3.28952e+03 2.04820e-04 2.03948e-04
1.45736e+01 3.28952e+03 -4.04673e-04 -6.68993e-04
1.50736e+01 3.28952e+03 1.67374e-04 -7.47882e-05
1.55736e+01 3.28952e+03 1.16206e-04 6.58684e-04
1.60736e+01 3.28952e+03 4.49355e-04 -1.94940e-04
1.65736e+01 3.28952e+03 -6.55574e-05 8.21487e-05
-1.29264e+01 3.29056e+03 5.80798e-01 2.67281e-01
-1.24264e+01 3.29056e+03 4.72006e-01 1.00358e-01
-1.19264e+01 3.29056e+03 6.12283e-01 4.10553e-01
-1.14264e+01 3.29056e+03 4.21747e-01 2.27697e-01
-1.09264e+01 3.29056e+03 2.75206e-03 -1.96863e-01
-1.04264e+01 3.29056e+03 -7.89698e-01 -3.99548e-01
-9.92645e+00 3.29056e+03 2.35269e-01 4.40156e-01
-9.42645e+00 3.29056e+03 -4.07331e-01 4.41355e-03
-8.92645e+00 3.29056e+03 3.55274e-01 -3.14997e-02
-8.42645e+00 3.29056e+03 -5.93969e-01 -2.38826e-01
-7.92645e+00 3.29056e+03 1.29119e-01 -1.33271e-01
-7.42645e+00 3.29056e+03 -5.01863e-01 -9.49194e-02
-6.92645e+00 3.29056e+03 1.01709e+00 5.40058e-01
-6.42645e+00 3.29056e+03 -5.91144e-01 -3.52079e-02
-5.92645e+00 3.29056e+03 -7.54741e-02 -2.45809e-01
-5.42645e+00 3.29056e+03 -2.24916e-01 -1.69085e-01
-4.92645e+00 3.29056e+03 5.25080e-02 -9.41175e-03
-4.42645e+00 3.29056e+03 2.73101e-01 2.10133e-01
-3.92645e+00 3.29056e+03 5.88084e-01 4.86679e-01
-3.42645e+00 3.29056e+03 1.51944e-01 2.86248e-01
-2.92645e+00 3.29056e+03 -5.89220e-01 -2.22154e-01
-2.42645e+00 3.29056e+03 -6.90852e-01 -4.36328e-01
-1.92645e+00 3.29056e+03 -1.46865e+00 -7.71428e-01
-1.42645e+00 3.29056e+03 -1.62677e+00 -7.10506e-01
-9.26447e-01 3.29056e+03 -1.43463e+00 -8.41641e-01
-4.26447e-01 3.29056e+03 -1.85877e+00 -7.32652e-01
7.35532e-02 3.29056e+03 -1.62454e+00 -9.72371e-01
5.73553e-01 3.29056e+03 -1.25898e+00 -8.03596e-01
1.07355e+00 3.29056e+03 -6.68952e-01 -4.68172e-01
1.57355e+00 3.29056e+03 -2.45287e-01 -1.83819e-01
2.07355e+00 3.29056e+03 -4.40047e-02 2.57943e-02
2.57355e+00 3.29056e+03 -2.23806e-03 -4.59370e-03
3.07355e+00 3.29056e+03 -1.78496e-02 -1.18120e-02
3.57355e+00 3.29056e+03 1.13604e-03 -8.21963e-05
4.07355e+00 3.29056e+03 9.96049e-03 8.17263e-03
4.57355e+00 3.29056e+03 -1.30508e-03 -2.37891e-03
5.07355e+00 3.29056e+03 -4.20933e-04 1.60058e-03
5.57355e+00 3.29056e+03 3.87225e-04 9.44533e-07
6.07355e+00 3.29056e+03 -4.73098e-04 -6.68779e-04
6.57355e+00 3.29056e+03 8.07723e-04 1.56921e-03
7.07355e+00 3.29056e+03 3.11525e-04 8.86367e-04
7.57355e+00 3.29056e+03 -7.25998e-04 -1.57168e-03
8.07355e+00 3.29056e+03 -1.18352e-04 2.35665e-04
8.57355e+00 3.29056e+03 2.05906e-04 -2.12229e-04
9.07355e+00 3.29056e+03 -4.48897e-05 5.55414e-04
9.57355e+00 3.29056e+03 -1.63774e-04 -4.99842e-04
1.00736e+01 3.29056e+03 8.20437e-04 4.58489e-04
1.05736e+01 3.29056e+03 -1.00681e-04 -7.17420e-05
1.10736e+01 3.29056e+03 -1.51474e-04 -4.97984e-04
1.15736e+01 3.29056e+03 2.23614e-04 3.59208e-04
1.20736e+01 3.29056e+03 -6.00220e-04 -1.21254e-04
1.25736e+01 3.29056e+03 4.50431e-05 -7.81999e-05
1.30736e+01 3.29056e+03 1.27507e-04 -5.72965e-04
1.35736e+01 3.29056e+03 -1.12394e-04 7.51753e-04
1.40736e+01 3.29056e+03 1.93693e-04 1.75075e-04
1.45736e+01 3.29056e+03 -3.58248e-04 -6.66704e-04
1.50736e+01 3.29056e+03 1.30891e-04 -4.06585e-05
1.55736e+01 3.29056e+03 1.65009e-04 6.68652e-04
1.60736e+01 3.29056e+03 4.36680e-04 -2.10883e-04
1.65736e+01 3.29056e+03 -1.03023e-04 8.70501e-05
-1.29264e+01 3.29160e+03 5.46084e-01 2.16351e-01
-1.24264e+01 3.29160e+03 4.92020e-01 1.03648e-01
-1.19264e+01 3.29160e+03 6.98896e-01 4.68990e-01
-1.14264e+01 3.29160e+03 4.60998e-01 2.41417e-01
-1.09264e+01 3.29160e+03 -3.14059e-02 -2.38677e-01
-1.04264e+01 3.29160e+03 -7.58510e-01 -3.89259e-01
-9.92645e+00 3.29160e+03 2.63375e-01 4.64304e-01
-9.42645e+00 3.29160e+03 -4.23347e-01 -1.09198e-02
-8.92645e+00 3.29160e+03 3.70964e-01 -2.05565e-02
-8.42645e+00 3.29160e+03 -5.87644e-01 -2.56137e-01
-7.92645e+00 3.29160e+03 8.77794e-02 -1.35456e-01
-7.42645e+00 3.29160e+03 -5.65995e-01 -1.04880e-01
-6.92645e+00 3.29160e+03 9.92643e-01 5.53082e-01
-6.42645e+00 3.29160e+03 -6.51457e-01 -6.96509e-02
-5.92645e+00 3.29160e+03 -7.75800e-02 -2.40103e-01
-5.42645e+00 3.29160e+03 -1.78550e-01 -1.36415e-01
-4.92645e+00 3.29160e+03 3.07228e-02 -1.34497e-03
-4.42645e+00 3.29160e+03 3.13946e-01 2.16359e-01
-3.92645e+00 3.29160e+03 6.20011e-01 4.81843e-01
-3.42645e+00 3.29160e+03 1.73110e-01 2.93249e-01
-2.92645e+00 3.29160e+03 -5.96746e-01 -2.28722e-01
-2.42645e+00 3.29160e+03 -6.64685e-01 -4.14282e-01
-1.92645e+00 3.29160e+03 -1.44230e+00 -7.69118e-01
-1.42645e+00 3.29160e+03 -1.66561e+00 -7.63149e-01
-9.26447e-01 3.29160e+03 -1.42888e+00 -8.31534e-01
-4.26447e-01 3.29160e+03 -1.89440e+00 -7.50422e-01
7.35532e-02 3.29160e+03 -1.64880e+00 -1.00095e+00
5.73553e-01 3.29160e+03 -1.26925e+00 -8.14220e-01
1.07355e+00 3.29160e+03 -6.71254e-01 -4.75550e-01
1.57355e+00 3.29160e+03 -2.52295e-01 -1.84808e-01
2.07355e+00 3.29160e+03 -4.45260e-02 2.32604e-02
2.57355e+00 3.29160e+03 -4.46246e-03 -6.01353e-03
3.07355e+00 3.29160e+03 -1.89508e-02 -1.41340e-02
3.57355e+00 3.29160e+03 9.98944e-04 -9.65734e-04
4.07355e+00 3.29160e+03 1.02270e-02 8.41382e-03
4.57355e+00 3.29160e+03 -1.15649e-03 -2.03161e-03
5.07355e+00 3.29160e+03 -3.86118e-04 1.67602e-03
5.57355e+00 3.29160e+03 2.12436e-04 -2.01917e-04
6.07355e+00 3.29160e+03 -4.35485e-04 -5.60658e-04
6.57355e+00 3.29160e+03 8.67613e-04 1.57771e-03
7.07355e+00 3.29160e+03 2.79792e-04 8.41475e-04
7.57355e+00 3.29160e+03 -7.09713e-04 -1.56733e-03
8.07355e+00 3.29160e+03 -8.50441e-05 2.69756e-04
8.57355e+00 3.29160e+03 1.56662e-04 -2.72922e-04
9.07355e+00 3.29160e+03 -5.51656e-05 5.39436e-04
9.57355e+00 3.29160e+03 -1.74674e-04 -5.51109e-04
1.00736e+01 3.29160e+03 7.93518e-04 5.28163e-04
1.05736e+01 3.29160e+03 -3.65037e-05 -1.91411e-05
1.10736e+01 3.29160e+03 -1.30995e-04 -4.88385e-04
1.15736e+01 3.29160e+03 1.68515e-04 3.34647e-04
1.20736e+01 3.29160e+03 -5.93071e-04 -1.33651e-04
1.25736e+01 3.29160e+03 5.41136e-05 -7.93861e-05
1.30736e+01 3.29160e+03 1.25277e-04 -5.91606e-04
1.35736e+01 3.29160e+03 -9.31237e-05 7.64545e-04
1.40736e+01 3.29160e+03 1.78233e-04 1.41919e-04
1.45736e+01 3.29160e+03 -3.11901e-04 -6.52390e-04
1.50736e+01 3.29160e+03 9.51747e-05 -4.62419e-06
1.55736e+01 3.29160e+03 2.13147e-04 6.66565e-04
1.60736e+01 3.29160e+03 4.13283e-04 -2.34549e-04
1.65736e+01 3.29160e+03 -1.38016e-04 7.85037e-05
-1.29264e+01 3.29264e+03 5.07983e-01 1.66639e-01
-1.24264e+01 3.29264e+03 5.09756e-01 1.09260e-01
-1.19264e+01 3.29264e+03 7.80715e-01 5.22568e-01
-1.14264e+01 3.29264e+03 4.90902e-01 2.52088e-01
-1.09264e+01 3.29264e+03 -7.03051e-02 -2.80320e-01
-1.04264e+01 3.29264e+03 -7.25819e-01 -3.77844e-01
-9.92645e+00 3.29264e+03 2.89353e-01 4.85093e-01
-9.42645e+00 3.29264e+03 -4.35732e-01 -2.74573e-02
-8.92645e+00 3.29264e+03 3.72813e-01 -1.52560e-02
-8.42645e+00 3.29264e+03 -5.82662e-01 -2.71704e-01
-7.92645e+00 3.29264e+03 3.63706e-02 -1.38538e-01
-7.42645e+00 3.29264e+03 -6.27270e-01 -1.13023e-01
-6.92645e+00 3.29264e+03 9.65627e-01 5.65323e-01
-6.42645e+00 3.29264e+03 -7.13032e-01 -1.06509e-01
-5.92645e+00 3.29264e+03 -7.82709e-02 -2.32671e-01
-5.42645e+00 3.29264e+03 -1.31645e-01 -1.06286e-01
-4.92645e+00 3.29264e+03 1.78144e-02 1.24935e-02
-4.42645e+00 3.29264e+03 3.62351e-01 2.26195e-01
-3.92645e+00 3.29264e+03 6.45443e-01 4.75347e-01
-3.42645e+00 3.29264e+03 1.91035e-01 3.00082e-01
-2.92645e+00 3.29264e+03 -5.98378e-01 -2.32219e-01
-2.42645e+00 3.29264e+03 -6.42866e-01 -3.95037e-01
-1.92645e+00 3.29264e+03 -1.41079e+00 -7.63544e-01
-1.42645e+00 3.29264e+03 -1.70011e+00 -8.15411e-01
-9.26447e-01 3.29264e+03 -1.42617e+00 -8.19507e-01
-4.26447e-01 3.29264e+03 -1.93178e+00 -7.71068e-01
7.35532e-02 3.29264e+03 -1.67326e+00 -1.02763e+00
5.73553e-01 3.29264e+03 -1.28112e+00 -8.25757e-01
1.07355e+00 3.29264e+03 -6.74203e-01 -4.83088e-01
1.57355e+00 3.29264e+03 -2.57521e-01 -1.84999e-01
2.07355e+00 3.29264e+03 -4.46516e-02 2.08997e-02
2.57355e+00 3.29264e+03 -6.82225e-03 -7.49708e-03
3.07355e+00 3.29264e+03 -1.99153e-02 -1.64777e-02
3.57355e+00 3.29264e+03 8.39994e-04 -1.75962e-03
4.07355e+00 3.29264e+03 1.04338e-02 8.63503e-03
4.57355e+00 3.29264e+03 -9.80403e-04 -1.66841e-03
5.07355e+00 3.29264e+03 -3.49934e-04 1.70756e-03
5.57355e+00 3.29264e+03 4.32164e-05 -3.95169e-04
6.07355e+00 3.29264e+03 -3.95232e-04 -4.58386e-04
6.57355e+00 3.29264e+03 9.18347e-04 1.57418e-03
7.07355e+00 3.29264e+03 2.46886e-04 7.91872e-04
7.57355e+00 3.29264e+03 -6.88552e-04 -1.55712e-03
8.07355e+00 3.29264e+03 -5.43224e-05 3.02219e-04
8.57355e+00 3.29264e+03 1.10010e-04 -3.33143e-04
9.07355e+00 3.29264e+03 -6.23438e-05 5.17459e-04
9.57355e+00 3.29264e+03 -1.81067e-04 -5.98362e-04
1.00736e+01 3.29264e+03 7.57438e-04 5.92333e-04
1.05736e+01 3.29264e+03 2.17877e-05 2.52170e-05
1.10736e+01 3.29264e+03 -1.02428e-04 -4.69052e-04
1.15736e+01 3.29264e+03 1.14768e-04 3.01112e-04
1.20736e+01 3.29264e+03 -5.77303e-04 -1.39862e-04
1.25736e+01 3.29264e+03 6.00462e-05 -8.49548e-05
1.30736e+01 3.29264e+03 1.17110e-04 -6.03888e-04
1.35736e+01 3.29264e+03 -6.38093e-05 7.73086e-04
1.40736e+01 3.29264e+03 1.59724e-04 1.06116e-04
1.45736e+01 3.29264e+03 -2.65964e-04 -6.26762e-04
1.50736e+01 3.29264e+03 6.15176e-05 3.13623e-05
1.55736e+01 3.29264e+03 2.57509e-04 6.52080e-04
1.60736e+01 3.29264e+03 3.80716e-04 -2.65838e-04
1.65736e+01 3.29264e+03 -1.68440e-04 6.08097e-05
-1.29264e+01 3.29369e+03 4.65406e-01 1.17811e-01
-1.24264e+01 3.29369e+03 5.26408e-01 1.17637e-01
-1.19264e+01 3.29369e+03 8.57227e-01 5.71082e-01
-1.14264e+01 3.29369e+03 5.11223e-01 2.59883e-01
-1.09264e+01 3.29369e+03 -1.12850e-01 -3.20489e-01
-1.04264e+01 3.29369e+03 -6.92425e-01 -3.65594e-01
-9.92645e+00 3.29369e+03 3.11155e-01 5.01207e-01
-9.42645e+00 3.29369e+03 -4.43353e-01 -4.45911e-02
-8.92645e+00 3.29369e+03 3.62179e-01 -1.55995e-02
-8.42645e+00 3.29369e+03 -5.76983e-01 -2.83627e-01
-7.92645e+00 3.29369e+03 -2.52992e-02 -1.44146e-01
-7.42645e+00 3.29369e+03 -6.83025e-01 -1.19589e-01
-6.92645e+00 3.29369e+03 9.38121e-01 5.76646e-01
-6.42645e+00 3.29369e+03 -7.74189e-01 -1.44536e-01
-5.92645e+00 3.29369e+03 -7.70271e-02 -2.23751e-01
-5.42645e+00 3.29369e+03 -8.48679e-02 -7.89096e-02
-4.92645e+00 3.29369e+03 1.50002e-02 3.26151e-02
-4.42645e+00 3.29369e+03 4.16416e-01 2.38908e-01
-3.92645e+00 3.29369e+03 6.64314e-01 4.67866e-01
-3.42645e+00 3.29369e+03 2.05623e-01 3.07013e-01
-2.92645e+00 3.29369e+03 -5.94355e-01 -2.33369e-01
-2.42645e+00 3.29369e+03 -6.28605e-01 -3.80114e-01
-1.92645e+00 3.29369e+03 -1.37432e+00 -7.54563e-01
-1.42645e+00 3.29369e+03 -1.73091e+00 -8.66916e-01
-9.26447e-01 3.29369e+03 -1.42868e+00 -8.06937e-01
-4.26447e-01 3.29369e+03 -1.97119e+00 -7.94671e-01
7.35532e-02 3.29369e+03 -1.69762e+00 -1.05127e+00
5.73553e-01 3.29369e+03 -1.29511e+00 -8.38085e-01
1.07355e+00 3.29369e+03 -6.78095e-01 -4.90944e-01
1.57355e+00 3.29369e+03 -2.60909e-01 -1.84527e-01
2.07355e+00 3.29369e+03 -4.42307e-02 1.89332e-02
2.57355e+00 3.29369e+03 -9.32441e-03 -9.05677e-03
3.07355e+00 3.29369e+03 -2.07888e-02 -1.88611e-02
3.57355e+00 3.29369e+03 6.88009e-04 -2.43445e-03
4.07355e+00 3.29369e+03 1.05732e-02 8.84152e-03
4.57355e+00 3.29369e+03 -7.85309e-04 -1.30050e-03
5.07355e+00 3.29369e+03 -3.12721e-04 1.68754e-03
5.57355e+00 3.29369e+03 -1.17273e-04 -5.76360e-04
6.07355e+00 3.29369e+03 -3.54049e-04 -3.64613e-04
6.57355e+00 3.29369e+03 9.57947e-04 1.55640e-03
7.07355e+00 3.29369e+03 2.13922e-04 7.42206e-04
7.57355e+00 3.29369e+03 -6.62315e-04 -1.53942e-03
8.07355e+00 3.29369e+03 -2.89994e-05 3.28791e-04
8.57355e+00 3.29369e+03 6.69834e-05 -3.88928e-04
9.07355e+00 3.29369e+03 -6.35908e-05 4.93084e-04
9.57355e+00 3.29369e+03 -1.85472e-04 -6.43393e-04
1.00736e+01 3.29369e+03 7.12254e-04 6.48688e-04
1.05736e+01 3.29369e+03 7.51685e-05 6.18461e-05
1.10736e+01 3.29369e+03 -6.60695e-05 -4.40655e-04
1.15736e+01 3.29369e+03 6.39402e-05 2.60084e-04
1.20736e+01 3.29369e+03 -5.54597e-04 -1.42427e-04
1.25736e+01 3.29369e+03 6.41495e-05 -9.26875e-05
1.30736e+01 3.29369e+03 1.00953e-04 -6.10722e-04
1.35736e+01 3.29369e+03 -2.54420e-05 7.75499e-04
1.40736e+01 3.29369e+03 1.39858e-04 6.90291e-05
1.45736e+01 3.29369e+03 -2.21178e-04 -5.90703e-04
1.50736e+01 3.29369e+03 3.18629e-05 6.58872e-05
1.55736e+01 3.29369e+03 2.94550e-04 6.25599e-04
1.60736e+01 3.29369e+03 3.41495e-04 -3.04310e-04
1.65736e+01 3.29369e+03 -1.90701e-04 3.67969e-05
-1.29264e+01 3.29473e+03 4.17840e-01 6.94465e-02
-1.24264e+01 3.29473e+03 5.41429e-01 1.27684e-01
-1.19264e+01 3.29473e+03 9.26715e-01 6.13346e-01
-1.14264e+01 3.29473e+03 5.21295e-01 2.65502e-01
-1.09264e+01 3.29473e+03 -1.57538e-01 -3.57916e-01
-1.04264e+01 3.29473e+03 -6.57575e-01 -3.52069e-01
-9.92645e+00 3.29473e+03 3.27776e-01 5.11251e-01
-9.42645e+00 3.29473e+03 -4.47004e-01 -6.23021e-02
-8.92645e+00 3.29473e+03 3.40283e-01 -2.10154e-02
-8.42645e+00 3.29473e+03 -5.69040e-01 -2.90091e-01
-7.92645e+00 3.29473e+03 -9.74771e-02 -1.53406e-01
-7.42645e+00 3.29473e+03 -7.31189e-01 -1.24559e-01
-6.92645e+00 3.29473e+03 9.11448e-01 5.86552e-01
-6.42645e+00 3.29473e+03 -8.33515e-01 -1.82339e-01
-5.92645e+00 3.29473e+03 -7.34815e-02 -2.13492e-01
-5.42645e+00 3.29473e+03 -3.97231e-02 -5.52625e-02
-4.92645e+00 3.29473e+03 2.17312e-02 5.88686e-02
-4.42645e+00 3.29473e+03 4.73147e-01 2.52888e-01
-3.92645e+00 3.29473e+03 6.76685e-01 4.60244e-01
-3.42645e+00 3.29473e+03 2.15925e-01 3.13484e-01
-2.92645e+00 3.29473e+03 -5.85181e-01 -2.32389e-01
-2.42645e+00 3.29473e+03 -6.23480e-01 -3.70229e-01
-1.92645e+00 3.29473e+03 -1.33380e+00 -7.42424e-01
-1.42645e+00 3.29473e+03 -1.75808e+00 -9.16953e-01
-9.26447e-01 3.29473e+03 -1.43925e+00 -7.95553e-01
-4.26447e-01 3.29473e+03 -2.01106e+00 -8.20177e-01
7.35532e-02 3.29473e+03 -1.72137e+00 -1.07097e+00
5.73553e-01 3.29473e+03 -1.31177e+00 -8.51470e-01
1.07355e+00 3.29473e+03 -6.83022e-01 -4.99208e-01
1.57355e+00 3.29473e+03 -2.62429e-01 -1.83353e-01
2.07355e+00 3.29473e+03 -4.32158e-02 1.75076e-02
2.57355e+00 3.29473e+03 -1.19214e-02 -1.06088e-02
3.07355e+00 3.29473e+03 -2.16241e-02 -2.12586e-02
3.57355e+00 3.29473e+03 5.56224e-04 -2.99090e-03
4.07355e+00 3.29473e+03 1.06330e-02 9.03213e-03
4.57355e+00 3.29473e+03 -5.81225e-04 -9.46539e-04
5.07355e+00 3.29473e+03 -2.76074e-04 1.61235e-03
5.57355e+00 3.29473e+03 -2.66073e-04 -7.40868e-04
6.07355e+00 3.29473e+03 -3.12925e-04 -2.80341e-04
6.57355e+00 3.29473e+03 9.84140e-04 1.52369e-03
7.07355e+00 3.29473e+03 1.81703e-04 6.94650e-04
7.57355e+00 3.29473e+03 -6.30718e-04 -1.51291e-03
8.07355e+00 3.29473e+03 -1.01309e-05 3.47345e-04
8.57355e+00 3.29473e+03 2.83446e-05 -4.36446e-04
9.07355e+00 3.29473e+03 -5.69907e-05 4.69516e-04
9.57355e+00 3.29473e+03 -1.90766e-04 -6.87756e-04
1.00736e+01 3.29473e+03 6.59252e-04 6.96747e-04
1.05736e+01 3.29473e+03 1.24004e-04 8.96340e-05
1.10736e+01 3.29473e+03 -2.30177e-05 -4.03155e-04
1.15736e+01 3.29473e+03 1.79424e-05 2.14445e-04
1.20736e+01 3.29473e+03 -5.27741e-04 -1.43313e-04
1.25736e+01 3.29473e+03 6.67724e-05 -1.01370e-04
1.30736e+01 3.29473e+03 7.72386e-05 -6.10269e-04
1.35736e+01 3.29473e+03 1.90560e-05 7.69878e-04
1.40736e+01 3.29473e+03 1.19736e-04 3.06468e-05
1.45736e+01 3.29473e+03 -1.78262e-04 -5.43790e-04
1.50736e+01 3.29473e+03 7.00885e-06 9.66397e-05
1.55736e+01 3.29473e+03 3.23304e-04 5.90003e-04
1.60736e+01 3.29473e+03 2.96996e-04 -3.49461e-04
1.65736e+01 3.29473e+03 -2.03697e-04 4.24216e-06
-1.29264e+01 3.29577e+03 3.64986e-01 2.08976e-02
-1.24264e+01 3.29577e+03 5.54561e-01 1.38222e-01
-1.19264e+01 3.29577e+03 9.87174e-01 6.48265e-01
-1.14264e+01 3.29577e+03 5.21154e-01 2.69425e-01
-1.09264e+01 3.29577e+03 -2.02437e-01 -3.91749e-01
-1.04264e+01 3.29577e+03 -6.20453e-01 -3.37185e-01
-9.92645e+00 3.29577e+03 3.38990e-01 5.14535e-01
-9.42645e+00 3.29577e+03 -4.46550e-01 -7.97086e-02
-8.92645e+00 3.29577e+03 3.07971e-01 -3.09926e-02
-8.42645e+00 3.29577e+03 -5.59720e-01 -2.91022e-01
-7.92645e+00 3.29577e+03 -1.79270e-01 -1.66160e-01
-7.42645e+00 3.29577e+03 -7.71806e-01 -1.28662e-01
-6.92645e+00 3.29577e+03 8.86983e-01 5.94750e-01
-6.42645e+00 3.29577e+03 -8.88354e-01 -2.17334e-01
-5.92645e+00 3.29577e+03 -6.76546e-02 -2.02163e-01
-5.42645e+00 3.29577e+03 1.65739e-03 -3.65257e-02
-4.92645e+00 3.29577e+03 3.62743e-02 8.95199e-02
-4.42645e+00 3.29577e+03 5.31341e-01 2.67181e-01
-3.92645e+00 3.29577e+03 6.81721e-01 4.53645e-01
-3.42645e+00 3.29577e+03 2.19476e-01 3.18166e-01
-2.92645e+00 3.29577e+03 -5.71523e-01 -2.29522e-01
-2.42645e+00 3.29577e+03 -6.26176e-01 -3.65339e-01
-1.92645e+00 3.29577e+03 -1.29021e+00 -7.27516e-01
-1.42645e+00 3.29577e+03 -1.78100e+00 -9.64969e-01
-9.26447e-01 3.29577e+03 -1.45862e+00 -7.86391e-01
-4.26447e-01 3.29577e+03 -2.05041e+00 -8.46787e-01
7.35532e-02 3.29577e+03 -1.74507e+00 -1.08657e+00
5.73553e-01 3.29577e+03 -1.33129e+00 -8.65998e-01
1.07355e+00 3.29577e+03 -6.89301e-01 -5.07990e-01
1.57355e+00 3.29577e+03 -2.61935e-01 -1.81346e-01
2.07355e+00 3.29577e+03 -4.17627e-02 1.65940e-02
2.57355e+00 3.29577e+03 -1.46216e-02 -1.21327e-02
3.07355e+00 3.29577e+03 -2.24112e-02 -2.35582e-02
3.57355e+00 3.29577e+03 4.66879e-04 -3.42534e-03
4.07355e+00 3.29577e+03 1.05970e-02 9.20868e-03
4.57355e+00 3.29577e+03 -3.70529e-04 -6.24512e-04
5.07355e+00 3.29577e+03 -2.42451e-04 1.48403e-03
5.57355e+00 3.29577e+03 -4.01999e-04 -8.83547e-04
6.07355e+00 3.29577e+03 -2.72344e-04 -2.05649e-04
6.57355e+00 3.29577e+03 9.95770e-04 1.47689e-03
7.07355e+00 3.29577e+03 1.50312e-04 6.50669e-04
7.57355e+00 3.29577e+03 -5.93540e-04 -1.47912e-03
8.07355e+00 3.29577e+03 2.38238e-06 3.57593e-04
8.57355e+00 3.29577e+03 -5.50366e-06 -4.73820e-04
9.07355e+00 3.29577e+03 -4.09578e-05 4.48917e-04
9.57355e+00 3.29577e+03 -1.99205e-04 -7.32037e-04
1.00736e+01 3.29577e+03 5.99744e-04 7.34763e-04
1.05736e+01 3.29577e+03 1.69354e-04 1.08825e-04
1.10736e+01 3.29577e+03 2.46016e-05 -3.56899e-04
1.15736e+01 3.29577e+03 -2.11131e-05 1.67398e-04
1.20736e+01 3.29577e+03 -5.00246e-04 -1.44386e-04
1.25736e+01 3.29577e+03 6.77964e-05 -1.08606e-04
1.30736e+01 3.29577e+03 4.85616e-05 -6.01518e-04
1.35736e+01 3.29577e+03 6.57330e-05 7.54862e-04
1.40736e+01 3.29577e+03 1.00048e-04 -8.43394e-06
1.45736e+01 3.29577e+03 -1.37848e-04 -4.85900e-04
1.50736e+01 3.29577e+03 -1.39716e-05 1.22411e-04
1.55736e+01 3.29577e+03 3.43581e-04 5.46319e-04
1.60736e+01 3.29577e+03 2.49006e-04 -3.98489e-04
1.65736e+01 3.29577e+03 -2.08548e-04 -3.75410e-05
-1.29264e+01 3.29681e+03 3.08569e-01 -2.61266e-02
-1.24264e+01 3.29681e+03 5.66528e-01 1.48706e-01
-1.19264e+01 3.29681e+03 1.03667e+00 6.75411e-01
-1.14264e+01 3.29681e+03 5.09554e-01 2.70851e-01
-1.09264e+01 3.29681e+03 -2.46409e-01 -4.21263e-01
-1.04264e+01 3.29681e+03 -5.83287e-01 -3.22232e-01
-9.92645e+00 3.29681e+03 3.43166e-01 5.10561e-01
-9.42645e+00 3.29681e+03 -4.39730e-01 -9.50638e-02
-8.92645e+00 3.29681e+03 2.65628e-01 -4.51790e-02
-8.42645e+00 3.29681e+03 -5.49995e-01 -2.86543e-01
-7.92645e+00 3.29681e+03 -2.68516e-01 -1.82063e-01
-7.42645e+00 3.29681e+03 -8.04860e-01 -1.33286e-01
-6.92645e+00 3.29681e+03 8.65088e-01 6.01409e-01
-6.42645e+00 3.29681e+03 -9.34651e-01 -2.46756e-01
-5.92645e+00 3.29681e+03 -5.91395e-02 -1.90171e-01
-5.42645e+00 3.29681e+03 3.83172e-02 -2.29392e-02
-4.92645e+00 3.29681e+03 5.73391e-02 1.22712e-01
-4.42645e+00 3.29681e+03 5.89832e-01 2.81185e-01
-3.92645e+00 3.29681e+03 6.79537e-01 4.49027e-01
-3.42645e+00 3.29681e+03 2.14194e-01 3.20088e-01
-2.92645e+00 3.29681e+03 -5.54953e-01 -2.25805e-01
-2.42645e+00 3.29681e+03 -6.35786e-01 -3.65385e-01
-1.92645e+00 3.29681e+03 -1.24438e+00 -7.09983e-01
-1.42645e+00 3.29681e+03 -1.79930e+00 -1.01015e+00
-9.26447e-01 3.29681e+03 -1.48626e+00 -7.79762e-01
-4.26447e-01 3.29681e+03 -2.08897e+00 -8.74271e-01
7.35532e-02 3.29681e+03 -1.76956e+00 -1.09831e+00
5.73553e-01 3.29681e+03 -1.35359e+00 -8.81539e-01
1.07355e+00 3.29681e+03 -6.97390e-01 -5.17360e-01
1.57355e+00 3.29681e+03 -2.59465e-01 -1.78535e-01
2.07355e+00 3.29681e+03 -4.00425e-02 1.61423e-02
2.57355e+00 3.29681e+03 -1.74602e-02 -1.36529e-02
3.07355e+00 3.29681e+03 -2.31323e-02 -2.56861e-02
3.57355e+00 3.29681e+03 4.39970e-04 -3.73525e-03
4.07355e+00 3.29681e+03 1.04631e-02 9.38450e-03
4.57355e+00 3.29681e+03 -1.62346e-04 -3.52029e-04
5.07355e+00 3.29681e+03 -2.10679e-04 1.30577e-03
5.57355e+00 3.29681e+03 -5.23483e-04 -9.99048e-04
6.07355e+00 3.29681e+03 -2.33527e-04 -1.40777e-04
6.57355e+00 3.29681e+03 9.93114e-04 1.41691e-03
7.07355e+00 3.29681e+03 1.19896e-04 6.12608e-04
7.57355e+00 3.29681e+03 -5.52450e-04 -1.44088e-03
8.07355e+00 3.29681e+03 8.79908e-06 3.57087e-04
8.57355e+00 3.29681e+03 -3.38223e-05 -4.97525e-04
9.07355e+00 3.29681e+03 -1.46465e-05 4.33270e-04
9.57355e+00 3.29681e+03 -2.11969e-04 -7.76971e-04
1.00736e+01 3.29681e+03 5.34455e-04 7.59893e-04
1.05736e+01 3.29681e+03 2.12896e-04 1.21117e-04
1.10736e+01 3.29681e+03 7.46220e-05 -3.02091e-04
1.15736e+01 3.29681e+03 -5.17439e-05 1.19993e-04
1.20736e+01 3.29681e+03 -4.74711e-04 -1.47526e-04
1.25736e+01 3.29681e+03 6.73759e-05 -1.11940e-04
1.30736e+01 3.29681e+03 1.65000e-05 -5.87033e-04
1.35736e+01 3.29681e+03 1.11115e-04 7.30202e-04
1.40736e+01 3.29681e+03 8.19445e-05 -4.65550e-05
1.45736e+01 3.29681e+03 -1.00289e-04 -4.17259e-04
1.50736e+01 3.29681e+03 -3.05778e-05 1.42768e-04
1.55736e+01 3.29681e+03 3.54852e-04 4.94421e-04
1.60736e+01 3.29681e+03 1.98883e-04 -4.48172e-04
1.65736e+01 3.29681e+03 -2.05679e-04 -8.83170e-05
-1.29264e+01 3.29785e+03 2.51423e-01 -6.97420e-02
-1.24264e+01 3.29785e+03 5.75935e-01 1.57886e-01
-1.19264e+01 3.29785e+03 1.07324e+00 6.94153e-01
-1.14264e+01 3.29785e+03 4.85083e-01 2.69548e-01
-1.09264e+01 3.29785e+03 -2.89247e-01 -4.46403e-01
-1.04264e+01 3.29785e+03 -5.46967e-01 -3.07293e-01
-9.92645e+00 3.29785e+03 3.38252e-01 4.98436e-01
-9.42645e+00 3.29785e+03 -4.26000e-01 -1.07968e-01
-8.92645e+00 3.29785e+03 2.14627e-01 -6.21251e-02
-8.42645e+00 3.29785e+03 -5.38762e-01 -2.76350e-01
-7.92645e+00 3.29785e+03 -3.62111e-01 -2.00071e-01
-7.42645e+00 3.29785e+03 -8.28041e-01 -1.38566e-01
-6.92645e+00 3.29785e+03 8.45252e-01 6.06304e-01
-6.42645e+00 3.29785e+03 -9.70067e-01 -2.69670e-01
-5.92645e+00 3.29785e+03 -4.86617e-02 -1.77958e-01
-5.42645e+00 3.29785e+03 7.06234e-02 -1.45375e-02
-4.92645e+00 3.29785e+03 8.33254e-02 1.56776e-01
-4.42645e+00 3.29785e+03 6.47383e-01 2.94623e-01
-3.92645e+00 3.29785e+03 6.71867e-01 4.47479e-01
-3.42645e+00 3.29785e+03 1.99240e-01 3.18666e-01
-2.92645e+00 3.29785e+03 -5.37715e-01 -2.22146e-01
-2.42645e+00 3.29785e+03 -6.52320e-01 -3.70538e-01
-1.92645e+00 3.29785e+03 -1.19829e+00 -6.90789e-01
-1.42645e+00 3.29785e+03 -1.81253e+00 -1.05059e+00
-9.26447e-01 3.29785e+03 -1.52203e+00 -7.76123e-01
-4.26447e-01 3.29785e+03 -2.12679e+00 -9.03118e-01
7.35532e-02 3.29785e+03 -1.79504e+00 -1.10622e+00
5.73553e-01 3.29785e+03 -1.37790e+00 -8.97902e-01
1.07355e+00 3.29785e+03 -7.07595e-01 -5.27278e-01
1.57355e+00 3.29785e+03 -2.55223e-01 -1.75194e-01
2.07355e+00 3.29785e+03 -3.82195e-02 1.61376e-02
2.57355e+00 3.29785e+03 -2.04274e-02 -1.51154e-02
3.07355e+00 3.29785e+03 -2.37693e-02 -2.76035e-02
3.57355e+00 3.29785e+03 4.91382e-04 -3.90329e-03
4.07355e+00 3.29785e+03 1.02271e-02 9.57081e-03
4.57355e+00 3.29785e+03 2.91838e-05 -1.37331e-04
5.07355e+00 3.29785e+03 -1.73822e-04 1.08900e-03
5.57355e+00 3.29785e+03 -6.28990e-04 -1.08357e-03
6.07355e+00 3.29785e+03 -1.98069e-04 -9.02358e-05
6.57355e+00 3.29785e+03 9.78137e-04 1.34591e-03
7.07355e+00 3.29785e+03 9.00128e-05 5.80346e-04
7.57355e+00 3.29785e+03 -5.07564e-04 -1.39748e-03
8.07355e+00 3.29785e+03 9.49698e-06 3.44679e-04
8.57355e+00 3.29785e+03 -5.70022e-05 -5.05313e-04
9.07355e+00 3.29785e+03 2.14250e-05 4.23382e-04
9.57355e+00 3.29785e+03 -2.28009e-04 -8.22036e-04
1.00736e+01 3.29785e+03 4.64356e-04 7.70191e-04
1.05736e+01 3.29785e+03 2.55646e-04 1.27801e-04
1.10736e+01 3.29785e+03 1.25414e-04 -2.39293e-04
1.15736e+01 3.29785e+03 -7.37852e-05 7.05376e-05
1.20736e+01 3.29785e+03 -4.54087e-04 -1.54086e-04
1.25736e+01 3.29785e+03 6.66213e-05 -1.08789e-04
1.30736e+01 3.29785e+03 -1.74173e-05 -5.67316e-04
1.35736e+01 3.29785e+03 1.51793e-04 6.94359e-04
1.40736e+01 3.29785e+03 6.73787e-05 -8.23412e-05
1.45736e+01 3.29785e+03 -6.52476e-05 -3.37260e-04
1.50736e+01 3.29785e+03 -4.18903e-05 1.55989e-04
1.55736e+01 3.29785e+03 3.57881e-04 4.35136e-04
1.60736e+01 3.29785e+03 1.46483e-04 -4.98704e-04
1.65736e+01 3.29785e+03 -1.95152e-04 -1.47372e-04
-1.29264e+01 3.29890e+03 1.96102e-01 -1.08530e-01
-1.24264e+01 3.29890e+03 5.81815e-01 1.65237e-01
-1.19264e+01 3.29890e+03 1.09566e+00 7.04157e-01
-1.14264e+01 3.29890e+03 4.48324e-01 2.65201e-01
-1.09264e+01 3.29890e+03 -3.28326e-01 -4.65745e-01
-1.04264e+01 3.29890e+03 -5.13142e-01 -2.92552e-01
-9.92645e+00 3.29890e+03 3.23558e-01 4.78668e-01
-9.42645e+00 3.29890e+03 -4.07215e-01 -1.18878e-01
-8.92645e+00 3.29890e+03 1.55940e-01 -8.06692e-02
-8.42645e+00 3.29890e+03 -5.26615e-01 -2.60099e-01
-7.92645e+00 3.29890e+03 -4.59072e-01 -2.19923e-01
-7.42645e+00 3.29890e+03 -8.39988e-01 -1.44426e-01
-6.92645e+00 3.29890e+03 8.27425e-01 6.08683e-01
-6.42645e+00 3.29890e+03 -9.94864e-01 -2.86260e-01
-5.92645e+00 3.29890e+03 -3.68905e-02 -1.65134e-01
-5.42645e+00 3.29890e+03 9.85640e-02 -1.12744e-02
-4.92645e+00 3.29890e+03 1.12111e-01 1.89482e-01
-4.42645e+00 3.29890e+03 7.02798e-01 3.07183e-01
-3.92645e+00 3.29890e+03 6.61306e-01 4.50442e-01
-3.42645e+00 3.29890e+03 1.74306e-01 3.13669e-01
-2.92645e+00 3.29890e+03 -5.21585e-01 -2.18874e-01
-2.42645e+00 3.29890e+03 -6.74153e-01 -3.80670e-01
-1.92645e+00 3.29890e+03 -1.15382e+00 -6.71302e-01
-1.42645e+00 3.29890e+03 -1.82051e+00 -1.08471e+00
-9.26447e-01 3.29890e+03 -1.56492e+00 -7.75646e-01
-4.26447e-01 3.29890e+03 -2.16323e+00 -9.33398e-01
7.35532e-02 3.29890e+03 -1.82182e+00 -1.11103e+00
5.73553e-01 3.29890e+03 -1.40300e+00 -9.14324e-01
1.07355e+00 3.29890e+03 -7.20075e-01 -5.37653e-01
1.57355e+00 3.29890e+03 -2.49472e-01 -1.71676e-01
2.07355e+00 3.29890e+03 -3.64108e-02 1.65874e-02
2.57355e+00 3.29890e+03 -2.35067e-02 -1.66015e-02
3.07355e+00 3.29890e+03 -2.42903e-02 -2.92703e-02
3.57355e+00 3.29890e+03 6.40275e-04 -3.89211e-03
4.07355e+00 3.29890e+03 9.87975e-03 9.75358e-03
4.57355e+00 3.29890e+03 1.98350e-04 2.48684e-05
5.07355e+00 3.29890e+03 -1.28087e-04 8.42773e-04
5.57355e+00 3.29890e+03 -7.15310e-04 -1.13221e-03
6.07355e+00 3.29890e+03 -1.68604e-04 -6.00693e-05
6.57355e+00 3.29890e+03 9.53225e-04 1.26549e-03
7.07355e+00 3.29890e+03 6.14263e-05 5.53537e-04
7.57355e+00 3.29890e+03 -4.59078e-04 -1.34807e-03
8.07355e+00 3.29890e+03 5.99496e-06 3.23455e-04
8.57355e+00 3.29890e+03 -7.63431e-05 -4.98005e-04
9.07355e+00 3.29890e+03 6.54275e-05 4.18694e-04
9.57355e+00 3.29890e+03 -2.47031e-04 -8.66193e-04
1.00736e+01 3.29890e+03 3.91499e-04 7.66774e-04
1.05736e+01 3.29890e+03 2.98007e-04 1.32338e-04
1.10736e+01 3.29890e+03 1.74407e-04 -1.71720e-04
1.15736e+01 3.29890e+03 -8.68830e-05 1.83121e-05
1.20736e+01 3.29890e+03 -4.40105e-04 -1.65132e-04
1.25736e+01 3.29890e+03 6.64009e-05 -9.55431e-05
1.30736e+01 3.29890e+03 -5.10302e-05 -5.39317e-04
1.35736e+01 3.29890e+03 1.84827e-04 6.44440e-04
1.40736e+01 3.29890e+03 5.65932e-05 -1.16453e-04
1.45736e+01 3.29890e+03 -3.19722e-05 -2.46548e-04
1.50736e+01 3.29890e+03 -4.85626e-05 1.62509e-04
1.55736e+01 3.29890e+03 3.52885e-04 3.68506e-04
1.60736e+01 3.29890e+03 9.30350e-05 -5.49328e-04
1.65736e+01 3.29890e+03 -1.74941e-04 -2.10785e-04
-1.29264e+01 3.29994e+03 1.45061e-01 -1.40261e-01
-1.24264e+01 3.29994e+03 5.83921e-01 1.70551e-01
-1.19264e+01 3.29994e+03 1.10297e+00 7.05614e-01
-1.14264e+01 3.29994e+03 4.01231e-01 2.57239e-01
-1.09264e+01 3.29994e+03 -3.59230e-01 -4.76447e-01
-1.04264e+01 3.29994e+03 -4.85603e-01 -2.79753e-01
-9.92645e+00 3.29994e+03 2.99339e-01 4.52423e-01
-9.42645e+00 3.29994e+03 -3.83149e-01 -1.26477e-01
-8.92645e+00 3.29994e+03 8.97952e-02 -1.00966e-01
-8.42645e+00 3.29994e+03 -5.14815e-01 -2.38244e-01
-7.92645e+00 3.29994e+03 -5.58612e-01 -2.41943e-01
-7.42645e+00 3.29994e+03 -8.41510e-01 -1.50589e-01
-6.92645e+00 3.29994e+03 8.09519e-01 6.06570e-01
-6.42645e+00 3.29994e+03 -1.01090e+00 -2.97525e-01
-5.92645e+00 3.29994e+03 -2.21802e-02 -1.49727e-01
-5.42645e+00 3.29994e+03 1.22666e-01 -1.20047e-02
-4.92645e+00 3.29994e+03 1.40543e-01 2.17748e-01
-4.42645e+00 3.29994e+03 7.56393e-01 3.19155e-01
-3.92645e+00 3.29994e+03 6.49265e-01 4.57979e-01
-3.42645e+00 3.29994e+03 1.40380e-01 3.06037e-01
-2.92645e+00 3.29994e+03 -5.08740e-01 -2.16879e-01
-2.42645e+00 3.29994e+03 -6.99651e-01 -3.95357e-01
-1.92645e+00 3.29994e+03 -1.11168e+00 -6.52596e-01
-1.42645e+00 3.29994e+03 -1.82388e+00 -1.11156e+00
-9.26447e-01 3.29994e+03 -1.61356e+00 -7.77994e-01
-4.26447e-01 3.29994e+03 -2.19712e+00 -9.64242e-01
7.35532e-02 3.29994e+03 -1.85100e+00 -1.11450e+00
5.73553e-01 3.29994e+03 -1.42774e+00 -9.30039e-01
1.07355e+00 3.29994e+03 -7.34830e-01 -5.48204e-01
1.57355e+00 3.29994e+03 -2.42706e-01 -1.68227e-01
2.07355e+00 3.29994e+03 -3.47538e-02 1.73154e-02
2.57355e+00 3.29994e+03 -2.66264e-02 -1.81195e-02
3.07355e+00 3.29994e+03 -2.46522e-02 -3.06223e-02
3.57355e+00 3.29994e+03 8.83825e-04 -3.71837e-03
4.07355e+00 3.29994e+03 9.42037e-03 9.91901e-03
4.57355e+00 3.29994e+03 3.48693e-04 1.49281e-04
5.07355e+00 3.29994e+03 -7.14048e-05 5.71746e-04
5.57355e+00 3.29994e+03 -7.79454e-04 -1.14411e-03
6.07355e+00 3.29994e+03 -1.49479e-04 -5.48808e-05
6.57355e+00 3.29994e+03 9.20542e-04 1.17645e-03
7.07355e+00 3.29994e+03 3.53986e-05 5.33110e-04
7.57355e+00 3.29994e+03 -4.09371e-04 -1.29508e-03
8.07355e+00 3.29994e+03 2.17291e-06 2.98901e-04
8.57355e+00 3.29994e+03 -9.32126e-05 -4.75827e-04
9.07355e+00 3.29994e+03 1.14785e-04 4.18480e-04
9.57355e+00 3.29994e+03 -2.69133e-04 -9.10408e-04
1.00736e+01 3.29994e+03 3.17791e-04 7.51659e-04
1.05736e+01 3.29994e+03 3.40990e-04 1.37108e-04
1.10736e+01 3.29994e+03 2.18575e-04 -1.02190e-04
1.15736e+01 3.29994e+03 -9.34106e-05 -3.68224e-05
1.20736e+01 3.29994e+03 -4.30764e-04 -1.79373e-04
1.25736e+01 3.29994e+03 6.80234e-05 -6.94911e-05
1.30736e+01 3.29994e+03 -8.44072e-05 -5.04116e-04
1.35736e+01 3.29994e+03 2.09128e-04 5.80958e-04
1.40736e+01 3.29994e+03 4.88040e-05 -1.51039e-04
1.45736e+01 3.29994e+03 2.68652e-07 -1.46319e-04
1.50736e+01 3.29994e+03 -5.17395e-05 1.63284e-04
1.55736e+01 3.29994e+03 3.39924e-04 2.95894e-04
1.60736e+01 3.29994e+03 4.16099e-05 -5.97224e-04
1.65736e+01 3.29994e+03 -1.43453e-04 -2.76872e-04
-1.29264e+01 3.30098e+03 9.90492e-02 -1.64114e-01
-1.24264e+01 3.30098e+03 5.81205e-01 1.73256e-01
-1.19264e+01 3.30098e+03 1.09514e+00 6.98784e-01
-1.14264e+01 3.30098e+03 3.45373e-01 2.45974e-01
-1.09264e+01 3.30098e+03 -3.78844e-01 -4.76474e-01
-1.04264e+01 3.30098e+03 -4.65315e-01 -2.69777e-01
-9.92645e+00 3.30098e+03 2.66224e-01 4.19641e-01
-9.42645e+00 3.30098e+03 -3.52423e-01 -1.29309e-01
-8.92645e+00 3.30098e+03 1.96321e-02 -1.21791e-01
-8.42645e+00 3.30098e+03 -5.03490e-01 -2.12117e-01
-7.92645e+00 3.30098e+03 -6.58507e-01 -2.65442e-01
-7.42645e+00 3.30098e+03 -8.33311e-01 -1.56966e-01
-6.92645e+00 3.30098e+03 7.89518e-01 5.98053e-01
-6.42645e+00 3.30098e+03 -1.01853e+00 -3.04183e-01
-5.92645e+00 3.30098e+03 -4.44448e-03 -1.30387e-01
-5.42645e+00 3.30098e+03 1.41372e-01 -1.63276e-02
-4.92645e+00 3.30098e+03 1.66083e-01 2.39017e-01
-4.42645e+00 3.30098e+03 8.08942e-01 3.31365e-01
-3.92645e+00 3.30098e+03 6.36379e-01 4.69005e-01
-3.42645e+00 3.30098e+03 9.86187e-02 2.96472e-01
-2.92645e+00 3.30098e+03 -5.00034e-01 -2.16753e-01
-2.42645e+00 3.30098e+03 -7.29797e-01 -4.14565e-01
-1.92645e+00 3.30098e+03 -1.07328e+00 -6.35671e-01
-1.42645e+00 3.30098e+03 -1.82426e+00 -1.13119e+00
-9.26447e-01 3.30098e+03 -1.66672e+00 -7.82552e-01
-4.26447e-01 3.30098e+03 -2.22787e+00 -9.94623e-01
7.35532e-02 3.30098e+03 -1.88256e+00 -1.11778e+00
5.73553e-01 3.30098e+03 -1.45128e+00 -9.44579e-01
1.07355e+00 3.30098e+03 -7.51798e-01 -5.59031e-01
1.57355e+00 3.30098e+03 -2.34944e-01 -1.64707e-01
2.07355e+00 3.30098e+03 -3.34943e-02 1.79765e-02
2.57355e+00 3.30098e+03 -2.97613e-02 -1.96129e-02
3.07355e+00 3.30098e+03 -2.47889e-02 -3.15721e-02
3.57355e+00 3.30098e+03 1.18582e-03 -3.42829e-03
4.07355e+00 3.30098e+03 8.86061e-03 1.00485e-02
4.57355e+00 3.30098e+03 4.79363e-04 2.38945e-04
5.07355e+00 3.30098e+03 -1.43129e-06 2.90049e-04
5.57355e+00 3.30098e+03 -8.21085e-04 -1.12347e-03
6.07355e+00 3.30098e+03 -1.44089e-04 -7.66719e-05
6.57355e+00 3.30098e+03 8.82326e-04 1.08170e-03
7.07355e+00 3.30098e+03 1.10333e-05 5.18803e-04
7.57355e+00 3.30098e+03 -3.60069e-04 -1.24194e-03
8.07355e+00 3.30098e+03 1.70369e-06 2.75077e-04
8.57355e+00 3.30098e+03 -1.08677e-04 -4.38469e-04
9.07355e+00 3.30098e+03 1.65700e-04 4.22205e-04
9.57355e+00 3.30098e+03 -2.92445e-04 -9.53727e-04
1.00736e+01 3.30098e+03 2.45691e-04 7.28650e-04
1.05736e+01 3.30098e+03 3.83798e-04 1.40415e-04
1.10736e+01 3.30098e+03 2.56095e-04 -3.44899e-05
1.15736e+01 3.30098e+03 -9.56510e-05 -9.46804e-05
1.20736e+01 3.30098e+03 -4.24170e-04 -1.92373e-04
1.25736e+01 3.30098e+03 7.15854e-05 -3.14772e-05
1.30736e+01 3.30098e+03 -1.18163e-04 -4.65366e-04
1.35736e+01 3.30098e+03 2.25970e-04 5.10089e-04
1.40736e+01 3.30098e+03 4.37098e-05 -1.88807e-04
1.45736e+01 3.30098e+03 3.10580e-05 -3.98854e-05
1.50736e+01 3.30098e+03 -5.06269e-05 1.59448e-04
1.55736e+01 3.30098e+03 3.19213e-04 2.18906e-04
1.60736e+01 3.30098e+03 -6.18039e-06 -6.41386e-04
1.65736e+01 3.30098e+03 -1.01456e-04 -3.43943e-04
-1.29264e+01 3.30202e+03 5.75553e-02 -1.81224e-01
-1.24264e+01 3.30202e+03 5.73425e-01 1.73457e-01
-1.19264e+01 3.30202e+03 1.07360e+00 6.84195e-01
-1.14264e+01 3.30202e+03 2.83190e-01 2.32414e-01
-1.09264e+01 3.30202e+03 -3.85242e-01 -4.64392e-01
-1.04264e+01 3.30202e+03 -4.51629e-01 -2.62929e-01
-9.92645e+00 3.30202e+03 2.25046e-01 3.80292e-01
-9.42645e+00 3.30202e+03 -3.14763e-01 -1.26886e-01
-8.92645e+00 3.30202e+03 -5.02385e-02 -1.40881e-01
-8.42645e+00 3.30202e+03 -4.93545e-01 -1.83642e-01
-7.92645e+00 3.30202e+03 -7.56988e-01 -2.89937e-01
-7.42645e+00 3.30202e+03 -8.15175e-01 -1.63862e-01
-6.92645e+00 3.30202e+03 7.68554e-01 5.83362e-01
-6.42645e+00 3.30202e+03 -1.01679e+00 -3.06222e-01
-5.92645e+00 3.30202e+03 1.49852e-02 -1.07268e-01
-5.42645e+00 3.30202e+03 1.51059e-01 -2.47197e-02
-4.92645e+00 3.30202e+03 1.86398e-01 2.51838e-01
-4.42645e+00 3.30202e+03 8.59712e-01 3.43915e-01
-3.92645e+00 3.30202e+03 6.22327e-01 4.82737e-01
-3.42645e+00 3.30202e+03 5.09866e-02 2.85591e-01
-2.92645e+00 3.30202e+03 -4.96990e-01 -2.18454e-01
-2.42645e+00 3.30202e+03 -7.66309e-01 -4.39236e-01
-1.92645e+00 3.30202e+03 -1.04056e+00 -6.21580e-01
-1.42645e+00 3.30202e+03 -1.82327e+00 -1.14435e+00
-9.26447e-01 3.30202e+03 -1.72312e+00 -7.88460e-01
-4.26447e-01 3.30202e+03 -2.25521e+00 -1.02398e+00
7.35532e-02 3.30202e+03 -1.91554e+00 -1.12116e+00
5.73553e-01 3.30202e+03 -1.47319e+00 -9.57531e-01
1.07355e+00 3.30202e+03 -7.70842e-01 -5.70543e-01
1.57355e+00 3.30202e+03 -2.25880e-01 -1.60892e-01
2.07355e+00 3.30202e+03 -3.28597e-02 1.83326e-02
2.57355e+00 3.30202e+03 -3.29326e-02 -2.11607e-02
3.07355e+00 3.30202e+03 -2.46799e-02 -3.21042e-02
3.57355e+00 3.30202e+03 1.52263e-03 -3.05679e-03
4.07355e+00 3.30202e+03 8.21806e-03 1.01256e-02
4.57355e+00 3.30202e+03 5.82607e-04 2.89606e-04
5.07355e+00 3.30202e+03 8.27064e-05 1.90330e-05
5.57355e+00 3.30202e+03 -8.42261e-04 -1.07336e-03
6.07355e+00 3.30202e+03 -1.54734e-04 -1.23871e-04
6.57355e+00 3.30202e+03 8.39662e-04 9.82921e-04
7.07355e+00 3.30202e+03 -1.12936e-05 5.09017e-04
7.57355e+00 3.30202e+03 -3.10295e-04 -1.18888e-03
8.07355e+00 3.30202e+03 5.26598e-06 2.51923e-04
8.57355e+00 3.30202e+03 -1.24006e-04 -3.86402e-04
9.07355e+00 3.30202e+03 2.14251e-04 4.28984e-04
9.57355e+00 3.30202e+03 -3.14818e-04 -9.93763e-04
1.00736e+01 3.30202e+03 1.77864e-04 7.01840e-04
1.05736e+01 3.30202e+03 4.24099e-04 1.40527e-04
1.10736e+01 3.30202e+03 2.86889e-04 2.89790e-05
1.15736e+01 3.30202e+03 -9.48664e-05 -1.55998e-04
1.20736e+01 3.30202e+03 -4.20948e-04 -2.00805e-04
1.25736e+01 3.30202e+03 7.71790e-05 1.83348e-05
1.30736e+01 3.30202e+03 -1.51211e-04 -4.25088e-04
1.35736e+01 3.30202e+03 2.36236e-04 4.38490e-04
1.40736e+01 3.30202e+03 4.02177e-05 -2.32362e-04
1.45736e+01 3.30202e+03 5.82252e-05 6.81807e-05
1.50736e+01 3.30202e+03 -4.25391e-05 1.52948e-04
1.55736e+01 3.30202e+03 2.91823e-04 1.38235e-04
1.60736e+01 3.30202e+03 -5.02719e-05 -6.82038e-04
1.65736e+01 3.30202e+03 -5.05138e-05 -4.10590e-04
-1.29264e+01 3.30307e+03 2.20803e-02 -1.91826e-01
-1.24264e+01 3.30307e+03 5.60267e-01 1.71037e-01
-1.19264e+01 3.30307e+03 1.03961e+00 6.62970e-01
-1.14264e+01 3.30307e+03 2.18841e-01 2.18284e-01
-1.09264e+01 3.30307e+03 -3.78223e-01 -4.41033e-01
-1.04264e+01 3.30307e+03 -4.42969e-01 -2.58234e-01
-9.92645e+00 3.30307e+03 1.75980e-01 3.34728e-01
-9.42645e+00 3.30307e+03 -2.71706e-01 -1.19831e-01
-8.92645e+00 3.30307e+03 -1.15787e-01 -1.56151e-01
-8.42645e+00 3.30307e+03 -4.84523e-01 -1.54629e-01
-7.92645e+00 3.30307e+03 -8.50940e-01 -3.14719e-01
-7.42645e+00 3.30307e+03 -7.86233e-01 -1.71678e-01
-6.92645e+00 3.30307e+03 7.49168e-01 5.63981e-01
-6.42645e+00 3.30307e+03 -1.00551e+00 -3.03533e-01
-5.92645e+00 3.30307e+03 3.58833e-02 -8.05318e-02
-5.42645e+00 3.30307e+03 1.51086e-01 -3.68188e-02
-4.92645e+00 3.30307e+03 1.98468e-01 2.55022e-01
-4.42645e+00 3.30307e+03 9.08831e-01 3.57393e-01
-3.92645e+00 3.30307e+03 6.06447e-01 4.98366e-01
-3.42645e+00 3.30307e+03 3.66934e-04 2.74097e-01
-2.92645e+00 3.30307e+03 -5.00476e-01 -2.21685e-01
-2.42645e+00 3.30307e+03 -8.08442e-01 -4.69401e-01
-1.92645e+00 3.30307e+03 -1.01531e+00 -6.11649e-01
-1.42645e+00 3.30307e+03 -1.82166e+00 -1.15156e+00
-9.26447e-01 3.30307e+03 -1.78201e+00 -7.95211e-01
-4.26447e-01 3.30307e+03 -2.28020e+00 -1.05288e+00
7.35532e-02 3.30307e+03 -1.94973e+00 -1.12527e+00
5.73553e-01 3.30307e+03 -1.49324e+00 -9.68697e-01
1.07355e+00 3.30307e+03 -7.91566e-01 -5.82739e-01
1.57355e+00 3.30307e+03 -2.15631e-01 -1.56806e-01
2.07355e+00 3.30307e+03 -3.28574e-02 1.83593e-02
2.57355e+00 3.30307e+03 -3.60308e-02 -2.27849e-02
3.07355e+00 3.30307e+03 -2.43388e-02 -3.22283e-02
3.57355e+00 3.30307e+03 1.89797e-03 -2.61918e-03
4.07355e+00 3.30307e+03 7.50153e-03 1.01253e-02
4.57355e+00 3.30307e+03 6.58225e-04 3.15073e-04
5.07355e+00 3.30307e+03 1.78954e-04 -2.31372e-04
5.57355e+00 3.30307e+03 -8.44599e-04 -9.97990e-04
6.07355e+00 3.30307e+03 -1.79563e-04 -1.91959e-04
6.57355e+00 3.30307e+03 7.92646e-04 8.80231e-04
7.07355e+00 3.30307e+03 -3.15098e-05 5.01950e-04
7.57355e+00 3.30307e+03 -2.57819e-04 -1.13482e-03
8.07355e+00 3.30307e+03 1.19899e-05 2.28145e-04
8.57355e+00 3.30307e+03 -1.40746e-04 -3.21127e-04
9.07355e+00 3.30307e+03 2.58281e-04 4.38813e-04
9.57355e+00 3.30307e+03 -3.35948e-04 -1.03094e-03
1.00736e+01 3.30307e+03 1.17776e-04 6.73072e-04
1.05736e+01 3.30307e+03 4.60924e-04 1.37165e-04
1.10736e+01 3.30307e+03 3.10741e-04 8.87509e-05
1.15736e+01 3.30307e+03 -9.35853e-05 -2.22429e-04
1.20736e+01 3.30307e+03 -4.22137e-04 -2.04325e-04
1.25736e+01 3.30307e+03 8.53842e-05 8.21463e-05
1.30736e+01 3.30307e+03 -1.81707e-04 -3.84938e-04
1.35736e+01 3.30307e+03 2.39960e-04 3.69977e-04
1.40736e+01 3.30307e+03 3.69344e-05 -2.82047e-04
1.45736e+01 3.30307e+03 7.95517e-05 1.74456e-04
1.50736e+01 3.30307e+03 -2.51922e-05 1.46301e-04
1.55736e+01 3.30307e+03 2.59085e-04 5.45692e-05
1.60736e+01 3.30307e+03 -9.01229e-05 -7.18257e-04
1.65736e+01 3.30307e+03 7.44953e-06 -4.73899e-04
-1.29264e+01 3.30411e+03 -5.71906e-03 -1.95432e-01
-1.24264e+01 3.30411e+03 5.40984e-01 1.65747e-01
-1.19264e+01 3.30411e+03 9.94452e-01 6.36479e-01
-1.14264e+01 3.30411e+03 1.53794e-01 2.04461e-01
-1.09264e+01 3.30411e+03 -3.59849e-01 -4.08547e-01
-1.04264e+01 3.30411e+03 -4.38983e-01 -2.54787e-01
-9.92645e+00 3.30411e+03 1.20038e-01 2.83944e-01
-9.42645e+00 3.30411e+03 -2.26089e-01 -1.09310e-01
-8.92645e+00 3.30411e+03 -1.76649e-01 -1.67878e-01
-8.42645e+00 3.30411e+03 -4.73907e-01 -1.25924e-01
-7.92645e+00 3.30411e+03 -9.36550e-01 -3.38167e-01
-7.42645e+00 3.30411e+03 -7.48972e-01 -1.81749e-01
-6.92645e+00 3.30411e+03 7.32186e-01 5.41115e-01
-6.42645e+00 3.30411e+03 -9.85868e-01 -2.96426e-01
-5.92645e+00 3.30411e+03 5.57649e-02 -5.10588e-02
-5.42645e+00 3.30411e+03 1.40949e-01 -5.17725e-02
-4.92645e+00 3.30411e+03 1.98514e-01 2.47393e-01
-4.42645e+00 3.30411e+03 9.55617e-01 3.72285e-01
-3.92645e+00 3.30411e+03 5.89118e-01 5.15169e-01
-3.42645e+00 3.30411e+03 -5.20943e-02 2.62097e-01
-2.92645e+00 3.30411e+03 -5.10098e-01 -2.25687e-01
-2.42645e+00 3.30411e+03 -8.54866e-01 -5.04668e-01
-1.92645e+00 3.30411e+03 -9.98964e-01 -6.06936e-01
-1.42645e+00 3.30411e+03 -1.81921e+00 -1.15271e+00
-9.26447e-01 3.30411e+03 -1.84285e+00 -8.03299e-01
-4.26447e-01 3.30411e+03 -2.30429e+00 -1.08162e+00
7.35532e-02 3.30411e+03 -1.98630e+00 -1.13106e+00
5.73553e-01 3.30411e+03 -1.51199e+00 -9.78479e-01
1.07355e+00 3.30411e+03 -8.13559e-01 -5.95457e-01
1.57355e+00 3.30411e+03 -2.04458e-01 -1.52723e-01
2.07355e+00 3.30411e+03 -3.34649e-02 1.81108e-02
2.57355e+00 3.30411e+03 -3.88349e-02 -2.43372e-02
3.07355e+00 3.30411e+03 -2.38152e-02 -3.20267e-02
3.57355e+00 3.30411e+03 2.33319e-03 -2.14442e-03
4.07355e+00 3.30411e+03 6.72457e-03 1.00113e-02
4.57355e+00 3.30411e+03 7.06291e-04 3.35286e-04
5.07355e+00 3.30411e+03 2.86184e-04 -4.54846e-04
5.57355e+00 3.30411e+03 -8.28665e-04 -9.00082e-04
6.07355e+00 3.30411e+03 -2.16469e-04 -2.78792e-04
6.57355e+00 3.30411e+03 7.42100e-04 7.72622e-04
7.07355e+00 3.30411e+03 -5.04035e-05 4.98487e-04
7.57355e+00 3.30411e+03 -2.02543e-04 -1.08034e-03
8.07355e+00 3.30411e+03 2.05881e-05 2.02202e-04
8.57355e+00 3.30411e+03 -1.59481e-04 -2.45131e-04
9.07355e+00 3.30411e+03 2.96631e-04 4.53047e-04
9.57355e+00 3.30411e+03 -3.54524e-04 -1.06427e-03
1.00736e+01 3.30411e+03 6.92564e-05 6.42845e-04
1.05736e+01 3.30411e+03 4.92930e-04 1.29662e-04
1.10736e+01 3.30411e+03 3.27710e-04 1.44672e-04
1.15736e+01 3.30411e+03 -9.32727e-05 -2.94638e-04
1.20736e+01 3.30411e+03 -4.27420e-04 -2.04079e-04
1.25736e+01 3.30411e+03 9.66612e-05 1.61518e-04
1.30736e+01 3.30411e+03 -2.09248e-04 -3.46305e-04
1.35736e+01 3.30411e+03 2.37386e-04 3.04890e-04
1.40736e+01 3.30411e+03 3.42214e-05 -3.33981e-04
1.45736e+01 3.30411e+03 9.45721e-05 2.76189e-04
1.50736e+01 3.30411e+03 4.02039e-07 1.40829e-04
1.55736e+01 3.30411e+03 2.21422e-04 -3.16820e-05
1.60736e+01 3.30411e+03 -1.24324e-04 -7.47232e-04
1.65736e+01 3.30411e+03 7.08718e-05 -5.29648e-04
-1.29264e+01 3.30515e+03 -2.61914e-02 -1.92508e-01
-1.24264e+01 3.30515e+03 5.16946e-01 1.58472e-01
-1.19264e+01 3.30515e+03 9.41695e-01 6.06668e-01
-1.14264e+01 3.30515e+03 8.88141e-02 1.91056e-01
-1.09264e+01 3.30515e+03 -3.31927e-01 -3.68801e-01
-1.04264e+01 3.30515e+03 -4.40820e-01 -2.53245e-01
-9.92645e+00 3.30515e+03 5.99447e-02 2.30570e-01
-9.42645e+00 3.30515e+03 -1.82194e-01 -9.67914e-02
-8.92645e+00 3.30515e+03 -2.34973e-01 -1.77844e-01
-8.42645e+00 3.30515e+03 -4.62186e-01 -9.82178e-02
-7.92645e+00 3.30515e+03 -1.01342e+00 -3.59898e-01
-7.42645e+00 3.30515e+03 -7.07179e-01 -1.94378e-01
-6.92645e+00 3.30515e+03 7.16224e-01 5.14657e-01
-6.42645e+00 3.30515e+03 -9.59913e-01 -2.85492e-01
-5.92645e+00 3.30515e+03 7.00127e-02 -2.13565e-02
-5.42645e+00 3.30515e+03 1.20788e-01 -6.82933e-02
-4.92645e+00 3.30515e+03 1.83310e-01 2.28210e-01
-4.42645e+00 3.30515e+03 9.98767e-01 3.87986e-01
-3.92645e+00 3.30515e+03 5.69679e-01 5.32454e-01
-3.42645e+00 3.30515e+03 -1.04911e-01 2.50194e-01
-2.92645e+00 3.30515e+03 -5.27784e-01 -2.30917e-01
-2.42645e+00 3.30515e+03 -9.06255e-01 -5.45098e-01
-1.92645e+00 3.30515e+03 -9.92171e-01 -6.08012e-01
-1.42645e+00 3.30515e+03 -1.81548e+00 -1.14739e+00
-9.26447e-01 3.30515e+03 -1.90566e+00 -8.13674e-01
-4.26447e-01 3.30515e+03 -2.32762e+00 -1.11019e+00
7.35532e-02 3.30515e+03 -2.02590e+00 -1.13874e+00
5.73553e-01 3.30515e+03 -1.52915e+00 -9.86495e-01
1.07355e+00 3.30515e+03 -8.36283e-01 -6.08754e-01
1.57355e+00 3.30515e+03 -1.92537e-01 -1.48833e-01
2.07355e+00 3.30515e+03 -3.46495e-02 1.76972e-02
2.57355e+00 3.30515e+03 -4.11949e-02 -2.57092e-02
3.07355e+00 3.30515e+03 -2.31851e-02 -3.16014e-02
3.57355e+00 3.30515e+03 2.82479e-03 -1.66026e-03
4.07355e+00 3.30515e+03 5.91103e-03 9.77016e-03
4.57355e+00 3.30515e+03 7.25924e-04 3.59158e-04
5.07355e+00 3.30515e+03 4.02878e-04 -6.41491e-04
5.57355e+00 3.30515e+03 -7.94868e-04 -7.82136e-04
6.07355e+00 3.30515e+03 -2.64372e-04 -3.81273e-04
6.57355e+00 3.30515e+03 6.89199e-04 6.54650e-04
7.07355e+00 3.30515e+03 -6.83162e-05 5.00556e-04
7.57355e+00 3.30515e+03 -1.45424e-04 -1.02425e-03
8.07355e+00 3.30515e+03 2.92281e-05 1.72454e-04
8.57355e+00 3.30515e+03 -1.79575e-04 -1.59521e-04
9.07355e+00 3.30515e+03 3.27869e-04 4.73256e-04
9.57355e+00 3.30515e+03 -3.68372e-04 -1.09202e-03
1.00736e+01 3.30515e+03 3.47922e-05 6.10854e-04
1.05736e+01 3.30515e+03 5.18561e-04 1.17446e-04
1.10736e+01 3.30515e+03 3.38789e-04 1.96645e-04
1.15736e+01 3.30515e+03 -9.42752e-05 -3.73155e-04
1.20736e+01 3.30515e+03 -4.36047e-04 -2.00907e-04
1.25736e+01 3.30515e+03 1.11551e-04 2.58203e-04
1.30736e+01 3.30515e+03 -2.34484e-04 -3.09549e-04
1.35736e+01 3.30515e+03 2.28379e-04 2.42081e-04
1.40736e+01 3.30515e+03 3.33537e-05 -3.83514e-04
1.45736e+01 3.30515e+03 1.02521e-04 3.68596e-04
1.50736e+01 3.30515e+03 3.22084e-05 1.35986e-04
1.55736e+01 3.30515e+03 1.79472e-04 -1.18453e-04
1.60736e+01 3.30515e+03 -1.51658e-04 -7.65817e-04
1.65736e+01 3.30515e+03 1.38204e-04 -5.76555e-04
-1.29264e+01 3.30619e+03 -4.08675e-02 -1.85070e-01
-1.24264e+01 3.30619e+03 4.89327e-01 1.50118e-01
-1.19264e+01 3.30619e+03 8.84648e-01 5.75081e-01
-1.14264e+01 3.30619e+03 2.50079e-02 1.77804e-01
-1.09264e+01 3.30619e+03 -2.95498e-01 -3.22992e-01
-1.04264e+01 3.30619e+03 -4.48369e-01 -2.53565e-01
-9.92645e+00 3.30619e+03 -2.43783e-03 1.76752e-01
-9.42645e+00 3.30619e+03 -1.43039e-01 -8.37421e-02
-8.92645e+00 3.30619e+03 -2.90704e-01 -1.86679e-01
-8.42645e+00 3.30619e+03 -4.50402e-01 -7.18730e-02
-7.92645e+00 3.30619e+03 -1.08221e+00 -3.80195e-01
-7.42645e+00 3.30619e+03 -6.62703e-01 -2.08999e-01
-6.92645e+00 3.30619e+03 6.99151e-01 4.83594e-01
-6.42645e+00 3.30619e+03 -9.29469e-01 -2.70856e-01
-5.92645e+00 3.30619e+03 7.44051e-02 6.53751e-03
-5.42645e+00 3.30619e+03 9.05972e-02 -8.60448e-02
-4.92645e+00 3.30619e+03 1.50788e-01 1.96844e-01
-4.42645e+00 3.30619e+03 1.03741e+00 4.03758e-01
-3.92645e+00 3.30619e+03 5.47481e-01 5.50504e-01
-3.42645e+00 3.30619e+03 -1.57177e-01 2.38711e-01
-2.92645e+00 3.30619e+03 -5.56301e-01 -2.39198e-01
-2.42645e+00 3.30619e+03 -9.63005e-01 -5.89869e-01
-1.92645e+00 3.30619e+03 -9.97251e-01 -6.15860e-01
-1.42645e+00 3.30619e+03 -1.81017e+00 -1.13527e+00
-9.26447e-01 3.30619e+03 -1.97096e+00 -8.26970e-01
-4.26447e-01 3.30619e+03 -2.34838e+00 -1.13815e+00
7.35532e-02 3.30619e+03 -2.06773e+00 -1.14810e+00
5.73553e-01 3.30619e+03 -1.54336e+00 -9.92185e-01
1.07355e+00 3.30619e+03 -8.59477e-01 -6.22775e-01
1.57355e+00 3.30619e+03 -1.80321e-01 -1.45095e-01
2.07355e+00 3.30619e+03 -3.63988e-02 1.72219e-02
2.57355e+00 3.30619e+03 -4.30821e-02 -2.69087e-02
3.07355e+00 3.30619e+03 -2.24690e-02 -3.09780e-02
3.57355e+00 3.30619e+03 3.34174e-03 -1.20164e-03
4.07355e+00 3.30619e+03 5.07997e-03 9.39757e-03
4.57355e+00 3.30619e+03 7.17294e-04 3.92104e-04
5.07355e+00 3.30619e+03 5.25155e-04 -7.82735e-04
5.57355e+00 3.30619e+03 -7.43636e-04 -6.51116e-04
6.07355e+00 3.30619e+03 -3.22183e-04 -4.95696e-04
6.57355e+00 3.30619e+03 6.35434e-04 5.26382e-04
7.07355e+00 3.30619e+03 -8.49191e-05 5.07982e-04
7.57355e+00 3.30619e+03 -8.72145e-05 -9.66258e-04
8.07355e+00 3.30619e+03 3.62808e-05 1.38705e-04
8.57355e+00 3.30619e+03 -2.00652e-04 -6.59330e-05
9.07355e+00 3.30619e+03 3.52515e-04 5.02086e-04
9.57355e+00 3.30619e+03 -3.76600e-04 -1.11412e-03
1.00736e+01 3.30619e+03 1.32823e-05 5.76167e-04
1.05736e+01 3.30619e+03 5.38144e-04 1.00715e-04
1.10736e+01 3.30619e+03 3.44879e-04 2.44528e-04
1.15736e+01 3.30619e+03 -9.69867e-05 -4.56280e-04
1.20736e+01 3.30619e+03 -4.47244e-04 -1.94037e-04
1.25736e+01 3.30619e+03 1.30468e-04 3.71569e-04
1.30736e+01 3.30619e+03 -2.58727e-04 -2.76322e-04
1.35736e+01 3.30619e+03 2.12680e-04 1.80858e-04
1.40736e+01 3.30619e+03 3.55011e-05 -4.28287e-04
1.45736e+01 3.30619e+03 1.02144e-04 4.47529e-04
1.50736e+01 3.30619e+03 6.99936e-05 1.33738e-04
1.55736e+01 3.30619e+03 1.34866e-04 -2.03333e-04
1.60736e+01 3.30619e+03 -1.72188e-04 -7.73976e-04
1.65736e+01 3.30619e+03 2.07120e-04 -6.14332e-04
-1.29264e+01 3.30724e+03 -5.11652e-02 -1.74934e-01
-1.24264e+01 3.30724e+03 4.57257e-01 1.40776e-01
-1.19264e+01 3.30724e+03 8.25423e-01 5.43313e-01
-1.14264e+01 3.30724e+03 -3.75131e-02 1.63593e-01
-1.09264e+01 3.30724e+03 -2.51271e-01 -2.71228e-01
-1.04264e+01 3.30724e+03 -4.58526e-01 -2.53968e-01
-9.92645e+00 3.30724e+03 -6.54373e-02 1.23441e-01
-9.42645e+00 3.30724e+03 -1.09084e-01 -7.10589e-02
-8.92645e+00 3.30724e+03 -3.41290e-01 -1.93342e-01
-8.42645e+00 3.30724e+03 -4.37140e-01 -4.67106e-02
-7.92645e+00 3.30724e+03 -1.13957e+00 -3.97024e-01
-7.42645e+00 3.30724e+03 -6.16734e-01 -2.25898e-01
-6.92645e+00 3.30724e+03 6.81821e-01 4.48434e-01
-6.42645e+00 3.30724e+03 -8.95198e-01 -2.53272e-01
-5.92645e+00 3.30724e+03 6.87737e-02 3.31036e-02
-5.42645e+00 3.30724e+03 4.97011e-02 -1.04945e-01
-4.92645e+00 3.30724e+03 1.02336e-01 1.53945e-01
-4.42645e+00 3.30724e+03 1.07140e+00 4.19083e-01
-3.92645e+00 3.30724e+03 5.21649e-01 5.69263e-01
-3.42645e+00 3.30724e+03 -2.09670e-01 2.27538e-01
-2.92645e+00 3.30724e+03 -5.97158e-01 -2.51707e-01
-2.42645e+00 3.30724e+03 -1.02480e+00 -6.38414e-01
-1.92645e+00 3.30724e+03 -1.01576e+00 -6.30188e-01
-1.42645e+00 3.30724e+03 -1.80334e+00 -1.11684e+00
-9.26447e-01 3.30724e+03 -2.03913e+00 -8.44155e-01
-4.26447e-01 3.30724e+03 -2.36523e+00 -1.16469e+00
7.35532e-02 3.30724e+03 -2.11094e+00 -1.15875e+00
5.73553e-01 3.30724e+03 -1.55369e+00 -9.95780e-01
1.07355e+00 3.30724e+03 -8.82949e-01 -6.37460e-01
1.57355e+00 3.30724e+03 -1.68424e-01 -1.41615e-01
2.07355e+00 3.30724e+03 -3.89175e-02 1.65319e-02
2.57355e+00 3.30724e+03 -4.44116e-02 -2.78956e-02
3.07355e+00 3.30724e+03 -2.16850e-02 -3.01807e-02
3.57355e+00 3.30724e+03 3.84127e-03 -8.40475e-04
4.07355e+00 3.30724e+03 4.26456e-03 8.90047e-03
4.57355e+00 3.30724e+03 6.77688e-04 4.37406e-04
5.07355e+00 3.30724e+03 6.53840e-04 -8.71231e-04
5.57355e+00 3.30724e+03 -6.78164e-04 -5.11065e-04
6.07355e+00 3.30724e+03 -3.89798e-04 -6.20167e-04
6.57355e+00 3.30724e+03 5.83062e-04 3.91567e-04
7.07355e+00 3.30724e+03 -9.89983e-05 5.20317e-04
7.57355e+00 3.30724e+03 -2.86983e-05 -9.04517e-04
8.07355e+00 3.30724e+03 4.02180e-05 1.00948e-04
8.57355e+00 3.30724e+03 -2.23522e-04 3.05180e-05
9.07355e+00 3.30724e+03 3.73147e-04 5.40534e-04
9.57355e+00 3.30724e+03 -3.77713e-04 -1.12934e-03
1.00736e+01 3.30724e+03 5.95377e-07 5.37427e-04
1.05736e+01 3.30724e+03 5.53619e-04 8.14572e-05
1.10736e+01 3.30724e+03 3.45802e-04 2.87375e-04
1.15736e+01 3.30724e+03 -1.02641e-04 -5.41935e-04
1.20736e+01 3.30724e+03 -4.59011e-04 -1.81262e-04
1.25736e+01 3.30724e+03 1.53284e-04 4.99398e-04
1.30736e+01 3.30724e+03 -2.83395e-04 -2.50178e-04
1.35736e+01 3.30724e+03 1.90032e-04 1.21080e-04
1.40736e+01 3.30724e+03 4.21367e-05 -4.65419e-04
1.45736e+01 3.30724e+03 9.25480e-05 5.11016e-04
1.50736e+01 3.30724e+03 1.13743e-04 1.37130e-04
1.55736e+01 3.30724e+03 8.88523e-05 -2.85299e-04
1.60736e+01 3.30724e+03 -1.86571e-04 -7.72928e-04
1.65736e+01 3.30724e+03 2.76620e-04 -6.39468e-04
-1.29264e+01 3.30828e+03 -5.84824e-02 -1.63095e-01
-1.24264e+01 3.30828e+03 4.21517e-01 1.30796e-01
-1.19264e+01 3.30828e+03 7.66353e-01 5.12911e-01
-1.14264e+01 3.30828e+03 -9.78616e-02 1.48151e-01
-1.09264e+01 3.30828e+03 -1.98839e-01 -2.13348e-01
-1.04264e+01 3.30828e+03 -4.69746e-01 -2.53859e-01
-9.92645e+00 3.30828e+03 -1.28555e-01 7.14860e-02
-9.42645e+00 3.30828e+03 -8.06437e-02 -5.92232e-02
-8.92645e+00 3.30828e+03 -3.83795e-01 -1.96201e-01
-8.42645e+00 3.30828e+03 -4.22991e-01 -2.36306e-02
-7.92645e+00 3.30828e+03 -1.18312e+00 -4.08722e-01
-7.42645e+00 3.30828e+03 -5.69328e-01 -2.45138e-01
-6.92645e+00 3.30828e+03 6.65855e-01 4.10701e-01
-6.42645e+00 3.30828e+03 -8.56687e-01 -2.33274e-01
-5.92645e+00 3.30828e+03 5.63453e-02 5.91375e-02
-5.42645e+00 3.30828e+03 -2.17587e-03 -1.24497e-01
-4.92645e+00 3.30828e+03 4.15286e-02 1.01293e-01
-4.42645e+00 3.30828e+03 1.10173e+00 4.33666e-01
-3.92645e+00 3.30828e+03 4.91085e-01 5.87374e-01
-3.42645e+00 3.30828e+03 -2.61808e-01 2.17541e-01
-2.92645e+00 3.30828e+03 -6.50592e-01 -2.68796e-01
-2.42645e+00 3.30828e+03 -1.09012e+00 -6.89996e-01
-1.92645e+00 3.30828e+03 -1.04836e+00 -6.50600e-01
-1.42645e+00 3.30828e+03 -1.79515e+00 -1.09325e+00
-9.26447e-01 3.30828e+03 -2.10861e+00 -8.64956e-01
-4.26447e-01 3.30828e+03 -2.37866e+00 -1.18992e+00
7.35532e-02 3.30828e+03 -2.15531e+00 -1.17081e+00
5.73553e-01 3.30828e+03 -1.55995e+00 -9.97697e-01
1.07355e+00 3.30828e+03 -9.06310e-01 -6.52619e-01
1.57355e+00 3.30828e+03 -1.57406e-01 -1.38788e-01
2.07355e+00 3.30828e+03 -4.21161e-02 1.56867e-02
2.57355e+00 3.30828e+03 -4.51679e-02 -2.87680e-02
3.07355e+00 3.30828e+03 -2.08505e-02 -2.92262e-02
3.57355e+00 3.30828e+03 4.28240e-03 -6.27847e-04
4.07355e+00 3.30828e+03 3.49868e-03 8.30872e-03
4.57355e+00 3.30828e+03 6.04768e-04 4.93264e-04
5.07355e+00 3.30828e+03 7.90411e-04 -9.03969e-04
5.57355e+00 3.30828e+03 -6.01591e-04 -3.63911e-04
6.07355e+00 3.30828e+03 -4.64751e-04 -7.50756e-04
6.57355e+00 3.30828e+03 5.33079e-04 2.51739e-04
7.07355e+00 3.30828e+03 -1.09873e-04 5.35720e-04
7.57355e+00 3.30828e+03 2.90931e-05 -8.36345e-04
8.07355e+00 3.30828e+03 3.96332e-05 6.13568e-05
8.57355e+00 3.30828e+03 -2.48287e-04 1.23516e-04
9.07355e+00 3.30828e+03 3.91305e-04 5.86992e-04
9.57355e+00 3.30828e+03 -3.70661e-04 -1.13637e-03
1.00736e+01 3.30828e+03 -5.70654e-06 4.94234e-04
1.05736e+01 3.30828e+03 5.65690e-04 6.14871e-05
1.10736e+01 3.30828e+03 3.41696e-04 3.25243e-04
1.15736e+01 3.30828e+03 -1.10887e-04 -6.27705e-04
1.20736e+01 3.30828e+03 -4.70141e-04 -1.62671e-04
1.25736e+01 3.30828e+03 1.78940e-04 6.38629e-04
1.30736e+01 3.30828e+03 -3.08355e-04 -2.32007e-04
1.35736e+01 3.30828e+03 1.60630e-04 6.36589e-05
1.40736e+01 3.30828e+03 5.36763e-05 -4.92523e-04
1.45736e+01 3.30828e+03 7.35881e-05 5.58124e-04
1.50736e+01 3.30828e+03 1.62331e-04 1.45883e-04
1.55736e+01 3.30828e+03 4.23680e-05 -3.64807e-04
1.60736e+01 3.30828e+03 -1.94614e-04 -7.62553e-04
1.65736e+01 3.30828e+03 3.46281e-04 -6.49163e-04
-1.29264e+01 3.30932e+03 -6.45009e-02 -1.50636e-01
-1.24264e+01 3.30932e+03 3.82821e-01 1.20111e-01
-1.19264e+01 3.30932e+03 7.07900e-01 4.84331e-01
-1.14264e+01 3.30932e+03 -1.56215e-01 1.31794e-01
-1.09264e+01 3.30932e+03 -1.39467e-01 -1.50567e-01
-1.04264e+01 3.30932e+03 -4.84022e-01 -2.54310e-01
-9.92645e+00 3.30932e+03 -1.91472e-01 2.15364e-02
-9.42645e+00 3.30932e+03 -5.77910e-02 -4.87674e-02
-8.92645e+00 3.30932e+03 -4.14579e-01 -1.93564e-01
-8.42645e+00 3.30932e+03 -4.09778e-01 -4.96962e-03
-7.92645e+00 3.30932e+03 -1.21300e+00 -4.14535e-01
-7.42645e+00 3.30932e+03 -5.21272e-01 -2.66897e-01
-6.92645e+00 3.30932e+03 6.50994e-01 3.71082e-01
-6.42645e+00 3.30932e+03 -8.14645e-01 -2.11127e-01
-5.92645e+00 3.30932e+03 3.81970e-02 8.41886e-02
-5.42645e+00 3.30932e+03 -6.33433e-02 -1.43287e-01
-4.92645e+00 3.30932e+03 -3.02344e-02 3.93425e-02
-4.42645e+00 3.30932e+03 1.12889e+00 4.46752e-01
-3.92645e+00 3.30932e+03 4.58381e-01 6.05317e-01
-3.42645e+00 3.30932e+03 -3.10329e-01 2.10329e-01
-2.92645e+00 3.30932e+03 -7.14388e-01 -2.90105e-01
-2.42645e+00 3.30932e+03 -1.15660e+00 -7.43570e-01
-1.92645e+00 3.30932e+03 -1.09512e+00 -6.77247e-01
-1.42645e+00 3.30932e+03 -1.78568e+00 -1.06583e+00
-9.26447e-01 3.30932e+03 -2.17697e+00 -8.88538e-01
-4.26447e-01 3.30932e+03 -2.38948e+00 -1.21403e+00
7.35532e-02 3.30932e+03 -2.19997e+00 -1.18440e+00
5.73553e-01 3.30932e+03 -1.56237e+00 -9.98528e-01
1.07355e+00 3.30932e+03 -9.28783e-01 -6.67967e-01
1.57355e+00 3.30932e+03 -1.47775e-01 -1.36808e-01
2.07355e+00 3.30932e+03 -4.59744e-02 1.47915e-02
2.57355e+00 3.30932e+03 -4.52841e-02 -2.95906e-02
3.07355e+00 3.30932e+03 -1.99911e-02 -2.81243e-02
3.57355e+00 3.30932e+03 4.65186e-03 -5.71474e-04
4.07355e+00 3.30932e+03 2.79086e-03 7.63637e-03
4.57355e+00 3.30932e+03 5.02094e-04 5.61430e-04
5.07355e+00 3.30932e+03 9.30749e-04 -8.83920e-04
5.57355e+00 3.30932e+03 -5.15123e-04 -2.11428e-04
6.07355e+00 3.30932e+03 -5.43879e-04 -8.84735e-04
6.57355e+00 3.30932e+03 4.87887e-04 1.12983e-04
7.07355e+00 3.30932e+03 -1.18482e-04 5.50060e-04
7.57355e+00 3.30932e+03 8.60094e-05 -7.60822e-04
8.07355e+00 3.30932e+03 3.19489e-05 2.18280e-05
8.57355e+00 3.30932e+03 -2.73811e-04 2.08132e-04
9.07355e+00 3.30932e+03 4.08063e-04 6.40984e-04
9.57355e+00 3.30932e+03 -3.55588e-04 -1.13508e-03
1.00736e+01 3.30932e+03 -7.32356e-06 4.46476e-04
1.05736e+01 3.30932e+03 5.74938e-04 4.08120e-05
1.10736e+01 3.30932e+03 3.34835e-04 3.58635e-04
1.15736e+01 3.30932e+03 -1.21067e-04 -7.10647e-04
1.20736e+01 3.30932e+03 -4.80883e-04 -1.38880e-04
1.25736e+01 3.30932e+03 2.05650e-04 7.84686e-04
1.30736e+01 3.30932e+03 -3.32633e-04 -2.22151e-04
1.35736e+01 3.30932e+03 1.25599e-04 1.06222e-05
1.40736e+01 3.30932e+03 6.97383e-05 -5.07839e-04
1.45736e+01 3.30932e+03 4.54960e-05 5.88791e-04
1.50736e+01 3.30932e+03 2.13256e-04 1.58859e-04
1.55736e+01 3.30932e+03 -3.02078e-06 -4.42417e-04
1.60736e+01 3.30932e+03 -1.95499e-04 -7.40255e-04
1.65736e+01 3.30932e+03 4.14724e-04 -6.45466e-04
-1.29264e+01 3.31036e+03 -7.23716e-02 -1.39817e-01
-1.24264e+01 3.31036e+03 3.39696e-01 1.07626e-01
-1.19264e+01 3.31036e+03 6.50665e-01 4.57933e-01
-1.14264e+01 3.31036e+03 -2.12344e-01 1.15136e-01
-1.09264e+01 3.31036e+03 -7.64975e-02 -8.53914e-02
-1.04264e+01 3.31036e+03 -5.01566e-01 -2.55454e-01
-9.92645e+00 3.31036e+03 -2.52673e-01 -2.53277e-02
-9.42645e+00 3.31036e+03 -4.06834e-02 -4.02945e-02
-8.92645e+00 3.31036e+03 -4.31805e-01 -1.84605e-01
-8.42645e+00 3.31036e+03 -3.98754e-01 7.73423e-03
-7.92645e+00 3.31036e+03 -1.22988e+00 -4.14084e-01
-7.42645e+00 3.31036e+03 -4.75745e-01 -2.92257e-01
-6.92645e+00 3.31036e+03 6.37153e-01 3.30235e-01
-6.42645e+00 3.31036e+03 -7.69924e-01 -1.87288e-01
-5.92645e+00 3.31036e+03 1.34084e-02 1.06984e-01
-5.42645e+00 3.31036e+03 -1.30876e-01 -1.60069e-01
-4.92645e+00 3.31036e+03 -1.11673e-01 -3.06626e-02
-4.42645e+00 3.31036e+03 1.15258e+00 4.57305e-01
-3.92645e+00 3.31036e+03 4.25987e-01 6.23618e-01
-3.42645e+00 3.31036e+03 -3.53154e-01 2.06159e-01
-2.92645e+00 3.31036e+03 -7.84749e-01 -3.14164e-01
-2.42645e+00 3.31036e+03 -1.22402e+00 -7.98646e-01
-1.92645e+00 3.31036e+03 -1.15496e+00 -7.10124e-01
-1.42645e+00 3.31036e+03 -1.77475e+00 -1.03617e+00
-9.26447e-01 3.31036e+03 -2.24307e+00 -9.14207e-01
-4.26447e-01 3.31036e+03 -2.39909e+00 -1.23727e+00
7.35532e-02 3.31036e+03 -2.24444e+00 -1.19946e+00
5.73553e-01 3.31036e+03 -1.56182e+00 -9.99023e-01
1.07355e+00 3.31036e+03 -9.49835e-01 -6.83289e-01
1.57355e+00 3.31036e+03 -1.39898e-01 -1.35588e-01
2.07355e+00 3.31036e+03 -5.05988e-02 1.38177e-02
2.57355e+00 3.31036e+03 -4.47761e-02 -3.04488e-02
3.07355e+00 3.31036e+03 -1.91457e-02 -2.68850e-02
3.57355e+00 3.31036e+03 4.94830e-03 -6.53178e-04
4.07355e+00 3.31036e+03 2.13352e-03 6.87699e-03
4.57355e+00 3.31036e+03 3.79655e-04 6.49537e-04
5.07355e+00 3.31036e+03 1.06516e-03 -8.17677e-04
5.57355e+00 3.31036e+03 -4.20427e-04 -5.86426e-05
6.07355e+00 3.31036e+03 -6.22612e-04 -1.01892e-03
6.57355e+00 3.31036e+03 4.48744e-04 -1.98202e-05
7.07355e+00 3.31036e+03 -1.25265e-04 5.63675e-04
7.57355e+00 3.31036e+03 1.42914e-04 -6.78616e-04
8.07355e+00 3.31036e+03 1.41439e-05 -2.08731e-05
8.57355e+00 3.31036e+03 -2.98722e-04 2.80402e-04
9.07355e+00 3.31036e+03 4.24537e-04 7.04939e-04
9.57355e+00 3.31036e+03 -3.32222e-04 -1.12493e-03
1.00736e+01 3.31036e+03 -6.91175e-06 3.93489e-04
1.05736e+01 3.31036e+03 5.83382e-04 2.10644e-05
1.10736e+01 3.31036e+03 3.27359e-04 3.85593e-04
1.15736e+01 3.31036e+03 -1.33985e-04 -7.90901e-04
1.20736e+01 3.31036e+03 -4.90680e-04 -1.09841e-04
1.25736e+01 3.31036e+03 2.31068e-04 9.33981e-04
1.30736e+01 3.31036e+03 -3.55545e-04 -2.22986e-04
1.35736e+01 3.31036e+03 8.59444e-05 -3.64441e-05
1.40736e+01 3.31036e+03 9.12612e-05 -5.08208e-04
1.45736e+01 3.31036e+03 9.48307e-06 6.03310e-04
1.50736e+01 3.31036e+03 2.63294e-04 1.75600e-04
1.55736e+01 3.31036e+03 -4.63000e-05 -5.18192e-04
1.60736e+01 3.31036e+03 -1.87901e-04 -7.01044e-04
1.65736e+01 3.31036e+03 4.78341e-04 -6.31924e-04
-1.29264e+01 3.31141e+03 -8.60160e-02 -1.33638e-01
-1.24264e+01 3.31141e+03 2.91491e-01 9.25861e-02
-1.19264e+01 3.31141e+03 5.94631e-01 4.33970e-01
-1.14264e+01 3.31141e+03 -2.64367e-01 9.86991e-02
-1.09264e+01 3.31141e+03 -1.20338e-02 -1.91495e-02
-1.04264e+01 3.31141e+03 -5.23747e-01 -2.58111e-01
-9.92645e+00 3.31141e+03 -3.11517e-01 -6.78142e-02
-9.42645e+00 3.31141e+03 -3.27906e-02 -3.55664e-02
-8.92645e+00 3.31141e+03 -4.36943e-01 -1.70154e-01
-8.42645e+00 3.31141e+03 -3.89662e-01 1.51536e-02
-7.92645e+00 3.31141e+03 -1.23468e+00 -4.07954e-01
-7.42645e+00 3.31141e+03 -4.34687e-01 -3.21543e-01
-6.92645e+00 3.31141e+03 6.23542e-01 2.88186e-01
-6.42645e+00 3.31141e+03 -7.24210e-01 -1.62356e-01
-5.92645e+00 3.31141e+03 -1.87078e-02 1.26762e-01
-5.42645e+00 3.31141e+03 -2.02236e-01 -1.74339e-01
-4.92645e+00 3.31141e+03 -2.02072e-01 -1.06080e-01
-4.42645e+00 3.31141e+03 1.17181e+00 4.63913e-01
-3.92645e+00 3.31141e+03 3.94447e-01 6.41654e-01
-3.42645e+00 3.31141e+03 -3.92966e-01 2.03895e-01
-2.92645e+00 3.31141e+03 -8.59319e-01 -3.39631e-01
-2.42645e+00 3.31141e+03 -1.29309e+00 -8.54813e-01
-1.92645e+00 3.31141e+03 -1.22583e+00 -7.49013e-01
-1.42645e+00 3.31141e+03 -1.76282e+00 -1.00558e+00
-9.26447e-01 3.31141e+03 -2.30585e+00 -9.40306e-01
-4.26447e-01 3.31141e+03 -2.40833e+00 -1.26003e+00
7.35532e-02 3.31141e+03 -2.28925e+00 -1.21622e+00
5.73553e-01 3.31141e+03 -1.55922e+00 -9.99833e-01
1.07355e+00 3.31141e+03 -9.69332e-01 -6.98409e-01
1.57355e+00 3.31141e+03 -1.33897e-01 -1.35021e-01
2.07355e+00 3.31141e+03 -5.59170e-02 1.27341e-02
2.57355e+00 3.31141e+03 -4.38033e-02 -3.14697e-02
3.07355e+00 3.31141e+03 -1.83361e-02 -2.55500e-02
3.57355e+00 3.31141e+03 5.15687e-03 -8.53211e-04
4.07355e+00 3.31141e+03 1.52685e-03 6.02863e-03
4.57355e+00 3.31141e+03 2.39473e-04 7.59283e-04
5.07355e+00 3.31141e+03 1.18543e-03 -7.02905e-04
5.57355e+00 3.31141e+03 -3.21111e-04 8.57915e-05
6.07355e+00 3.31141e+03 -6.95833e-04 -1.14581e-03
6.57355e+00 3.31141e+03 4.14669e-04 -1.45510e-04
7.07355e+00 3.31141e+03 -1.31034e-04 5.77166e-04
7.57355e+00 3.31141e+03 1.99839e-04 -5.90527e-04
8.07355e+00 3.31141e+03 -1.46020e-05 -7.04284e-05
8.57355e+00 3.31141e+03 -3.22851e-04 3.37339e-04
9.07355e+00 3.31141e+03 4.40348e-04 7.80307e-04
9.57355e+00 3.31141e+03 -2.99991e-04 -1.10494e-03
1.00736e+01 3.31141e+03 -4.77120e-06 3.37499e-04
1.05736e+01 3.31141e+03 5.91593e-04 5.88309e-06
1.10736e+01 3.31141e+03 3.19441e-04 4.02050e-04
1.15736e+01 3.31141e+03 -1.50354e-04 -8.67208e-04
1.20736e+01 3.31141e+03 -4.99738e-04 -7.53705e-05
1.25736e+01 3.31141e+03 2.55259e-04 1.08282e-03
1.30736e+01 3.31141e+03 -3.76626e-04 -2.37512e-04
1.35736e+01 3.31141e+03 4.20598e-05 -7.63745e-05
1.40736e+01 3.31141e+03 1.19402e-04 -4.91720e-04
1.45736e+01 3.31141e+03 -3.20393e-05 6.02295e-04
1.50736e+01 3.31141e+03 3.10109e-04 1.95405e-04
1.55736e+01 3.31141e+03 -8.75880e-05 -5.90939e-04
1.60736e+01 3.31141e+03 -1.71815e-04 -6.42342e-04
1.65736e+01 3.31141e+03 5.34890e-04 -6.12025e-04
-1.29264e+01 3.31245e+03 -1.08720e-01 -1.35294e-01
-1.24264e+01 3.31245e+03 2.39270e-01 7.50955e-02
-1.19264e+01 3.31245e+03 5.40133e-01 4.13464e-01
-1.14264e+01 3.31245e+03 -3.11241e-01 8.22602e-02
-1.09264e+01 3.31245e+03 5.13253e-02 4.66637e-02
-1.04264e+01 3.31245e+03 -5.54139e-01 -2.63593e-01
-9.92645e+00 3.31245e+03 -3.67566e-01 -1.04906e-01
-9.42645e+00 3.31245e+03 -3.81809e-02 -3.63818e-02
-8.92645e+00 3.31245e+03 -4.29574e-01 -1.50534e-01
-8.42645e+00 3.31245e+03 -3.80700e-01 1.83294e-02
-7.92645e+00 3.31245e+03 -1.22551e+00 -3.96343e-01
-7.42645e+00 3.31245e+03 -3.97425e-01 -3.53610e-01
-6.92645e+00 3.31245e+03 6.09712e-01 2.44893e-01
-6.42645e+00 3.31245e+03 -6.79054e-01 -1.37577e-01
-5.92645e+00 3.31245e+03 -5.73740e-02 1.43659e-01
-5.42645e+00 3.31245e+03 -2.74261e-01 -1.85420e-01
-4.92645e+00 3.31245e+03 -3.01379e-01 -1.85402e-01
-4.42645e+00 3.31245e+03 1.18520e+00 4.65268e-01
-3.92645e+00 3.31245e+03 3.62636e-01 6.58799e-01
-3.42645e+00 3.31245e+03 -4.31942e-01 2.03074e-01
-2.92645e+00 3.31245e+03 -9.35683e-01 -3.65514e-01
-2.42645e+00 3.31245e+03 -1.36453e+00 -9.11978e-01
-1.92645e+00 3.31245e+03 -1.30556e+00 -7.93344e-01
-1.42645e+00 3.31245e+03 -1.75157e+00 -9.75550e-01
-9.26447e-01 3.31245e+03 -2.36525e+00 -9.65812e-01
-4.26447e-01 3.31245e+03 -2.41719e+00 -1.28199e+00
7.35532e-02 3.31245e+03 -2.33472e+00 -1.23510e+00
5.73553e-01 3.31245e+03 -1.55499e+00 -1.00160e+00
1.07355e+00 3.31245e+03 -9.87058e-01 -7.13191e-01
1.57355e+00 3.31245e+03 -1.29471e-01 -1.34818e-01
2.07355e+00 3.31245e+03 -6.20325e-02 1.13233e-02
2.57355e+00 3.31245e+03 -4.24802e-02 -3.26440e-02
3.07355e+00 3.31245e+03 -1.75714e-02 -2.41744e-02
3.57355e+00 3.31245e+03 5.28865e-03 -1.15845e-03
4.07355e+00 3.31245e+03 9.73087e-04 5.08397e-03
4.57355e+00 3.31245e+03 8.21620e-05 8.90038e-04
5.07355e+00 3.31245e+03 1.28664e-03 -5.40477e-04
5.57355e+00 3.31245e+03 -2.19379e-04 2.18122e-04
6.07355e+00 3.31245e+03 -7.60828e-04 -1.25937e-03
6.57355e+00 3.31245e+03 3.85746e-04 -2.63403e-04
7.07355e+00 3.31245e+03 -1.37465e-04 5.87732e-04
7.57355e+00 3.31245e+03 2.55814e-04 -4.96615e-04
8.07355e+00 3.31245e+03 -5.26234e-05 -1.25628e-04
8.57355e+00 3.31245e+03 -3.46443e-04 3.78544e-04
9.07355e+00 3.31245e+03 4.53262e-04 8.62948e-04
9.57355e+00 3.31245e+03 -2.59670e-04 -1.07418e-03
1.00736e+01 3.31245e+03 1.35559e-06 2.83151e-04
1.05736e+01 3.31245e+03 5.98492e-04 -4.10757e-06
1.10736e+01 3.31245e+03 3.11039e-04 4.04945e-04
1.15736e+01 3.31245e+03 -1.69376e-04 -9.35721e-04
1.20736e+01 3.31245e+03 -5.07573e-04 -3.38881e-05
1.25736e+01 3.31245e+03 2.78306e-04 1.22595e-03
1.30736e+01 3.31245e+03 -3.94904e-04 -2.66315e-04
1.35736e+01 3.31245e+03 -5.75622e-06 -1.08633e-04
1.40736e+01 3.31245e+03 1.53848e-04 -4.59231e-04
1.45736e+01 3.31245e+03 -7.76039e-05 5.84564e-04
1.50736e+01 3.31245e+03 3.52284e-04 2.17837e-04
1.55736e+01 3.31245e+03 -1.26926e-04 -6.58844e-04
1.60736e+01 3.31245e+03 -1.48248e-04 -5.64870e-04
1.65736e+01 3.31245e+03 5.83533e-04 -5.87221e-04
-1.29264e+01 3.31349e+03 -1.41339e-01 -1.46033e-01
-1.24264e+01 3.31349e+03 1.86122e-01 5.61679e-02
-1.19264e+01 3.31349e+03 4.87587e-01 3.96488e-01
-1.14264e+01 3.31349e+03 -3.53264e-01 6.57383e-02
-1.09264e+01 3.31349e+03 1.09429e-01 1.09059e-01
-1.04264e+01 3.31349e+03 -5.93358e-01 -2.71244e-01
-9.92645e+00 3.31349e+03 -4.20656e-01 -1.35670e-01
-9.42645e+00 3.31349e+03 -5.70918e-02 -4.29057e-02
-8.92645e+00 3.31349e+03 -4.11115e-01 -1.26701e-01
-8.42645e+00 3.31349e+03 -3.72041e-01 1.69037e-02
-7.92645e+00 3.31349e+03 -1.20060e+00 -3.79801e-01
-7.42645e+00 3.31349e+03 -3.62664e-01 -3.86722e-01
-6.92645e+00 3.31349e+03 5.95637e-01 2.01501e-01
-6.42645e+00 3.31349e+03 -6.33561e-01 -1.13389e-01
-5.92645e+00 3.31349e+03 -9.92093e-02 1.57696e-01
-5.42645e+00 3.31349e+03 -3.44522e-01 -1.94055e-01
-4.92645e+00 3.31349e+03 -4.08864e-01 -2.67165e-01
-4.42645e+00 3.31349e+03 1.19241e+00 4.62022e-01
-3.92645e+00 3.31349e+03 3.29554e-01 6.74454e-01
-3.42645e+00 3.31349e+03 -4.68721e-01 2.04377e-01
-2.92645e+00 3.31349e+03 -1.01160e+00 -3.91656e-01
-2.42645e+00 3.31349e+03 -1.43805e+00 -9.70288e-01
-1.92645e+00 3.31349e+03 -1.39248e+00 -8.42254e-01
-1.42645e+00 3.31349e+03 -1.74049e+00 -9.46984e-01
-9.26447e-01 3.31349e+03 -2.42097e+00 -9.90307e-01
-4.26447e-01 3.31349e+03 -2.42532e+00 -1.30314e+00
7.35532e-02 3.31349e+03 -2.37999e+00 -1.25584e+00
5.73553e-01 3.31349e+03 -1.54974e+00 -1.00494e+00
1.07355e+00 3.31349e+03 -1.00310e+00 -7.27717e-01
1.57355e+00 3.31349e+03 -1.26272e-01 -1.34635e-01
2.07355e+00 3.31349e+03 -6.92262e-02 9.32357e-03
2.57355e+00 3.31349e+03 -4.08862e-02 -3.38564e-02
3.07355e+00 3.31349e+03 -1.68209e-02 -2.27737e-02
3.57355e+00 3.31349e+03 5.33517e-03 -1.60845e-03
4.07355e+00 3.31349e+03 4.72715e-04 4.05300e-03
4.57355e+00 3.31349e+03 -8.75522e-05 1.04523e-03
5.07355e+00 3.31349e+03 1.36271e-03 -3.46324e-04
5.57355e+00 3.31349e+03 -1.16085e-04 3.34362e-04
6.07355e+00 3.31349e+03 -8.13798e-04 -1.35377e-03
6.57355e+00 3.31349e+03 3.60244e-04 -3.79167e-04
7.07355e+00 3.31349e+03 -1.44977e-04 5.94644e-04
7.57355e+00 3.31349e+03 3.10880e-04 -3.95424e-04
8.07355e+00 3.31349e+03 -9.63071e-05 -1.83289e-04
8.57355e+00 3.31349e+03 -3.70612e-04 4.03081e-04
9.07355e+00 3.31349e+03 4.62016e-04 9.47721e-04
9.57355e+00 3.31349e+03 -2.13061e-04 -1.03183e-03
1.00736e+01 3.31349e+03 1.18262e-05 2.33725e-04
1.05736e+01 3.31349e+03 6.03276e-04 -1.07602e-05
1.10736e+01 3.31349e+03 3.03561e-04 3.95762e-04
1.15736e+01 3.31349e+03 -1.91337e-04 -9.93803e-04
1.20736e+01 3.31349e+03 -5.13505e-04 1.29790e-05
1.25736e+01 3.31349e+03 2.99461e-04 1.36055e-03
1.30736e+01 3.31349e+03 -4.09076e-04 -3.06550e-04
1.35736e+01 3.31349e+03 -5.68360e-05 -1.33807e-04
1.40736e+01 3.31349e+03 1.92852e-04 -4.13790e-04
1.45736e+01 3.31349e+03 -1.24238e-04 5.51285e-04
1.50736e+01 3.31349e+03 3.87852e-04 2.41559e-04
1.55736e+01 3.31349e+03 -1.64170e-04 -7.19350e-04
1.60736e+01 3.31349e+03 -1.17933e-04 -4.71786e-04
1.65736e+01 3.31349e+03 6.20842e-04 -5.59501e-04
-1.29264e+01 3.31453e+03 -1.83823e-01 -1.65748e-01
-1.24264e+01 3.31453e+03 1.35444e-01 3.75045e-02
-1.19264e+01 3.31453e+03 4.34411e-01 3.81793e-01
-1.14264e+01 3.31453e+03 -3.91821e-01 4.86262e-02
-1.09264e+01 3.31453e+03 1.58595e-01 1.65661e-01
-1.04264e+01 3.31453e+03 -6.39738e-01 -2.80261e-01
-9.92645e+00 3.31453e+03 -4.72000e-01 -1.60460e-01
-9.42645e+00 3.31453e+03 -8.80835e-02 -5.43300e-02
-8.92645e+00 3.31453e+03 -3.84667e-01 -9.98784e-02
-8.42645e+00 3.31453e+03 -3.65580e-01 9.86674e-03
-7.92645e+00 3.31453e+03 -1.16132e+00 -3.59186e-01
-7.42645e+00 3.31453e+03 -3.29257e-01 -4.18833e-01
-6.92645e+00 3.31453e+03 5.82459e-01 1.59964e-01
-6.42645e+00 3.31453e+03 -5.87605e-01 -9.08015e-02
-5.92645e+00 3.31453e+03 -1.39417e-01 1.69484e-01
-5.42645e+00 3.31453e+03 -4.10887e-01 -2.00842e-01
-4.92645e+00 3.31453e+03 -5.22009e-01 -3.48520e-01
-4.42645e+00 3.31453e+03 1.19454e+00 4.55042e-01
-3.92645e+00 3.31453e+03 2.95653e-01 6.87247e-01
-3.42645e+00 3.31453e+03 -4.99845e-01 2.09516e-01
-2.92645e+00 3.31453e+03 -1.08531e+00 -4.17799e-01
-2.42645e+00 3.31453e+03 -1.51100e+00 -1.02827e+00
-1.92645e+00 3.31453e+03 -1.48524e+00 -8.94823e-01
-1.42645e+00 3.31453e+03 -1.72942e+00 -9.20756e-01
-9.26447e-01 3.31453e+03 -2.47232e+00 -1.01376e+00
-4.26447e-01 3.31453e+03 -2.43285e+00 -1.32373e+00
7.35532e-02 3.31453e+03 -2.42429e+00 -1.27784e+00
5.73553e-01 3.31453e+03 -1.54412e+00 -1.00990e+00
1.07355e+00 3.31453e+03 -1.01780e+00 -7.42125e-01
1.57355e+00 3.31453e+03 -1.24441e-01 -1.34466e-01
2.07355e+00 3.31453e+03 -7.76605e-02 6.56526e-03
2.57355e+00 3.31453e+03 -3.90136e-02 -3.49377e-02
3.07355e+00 3.31453e+03 -1.60659e-02 -2.14155e-02
3.57355e+00 3.31453e+03 5.27560e-03 -2.23950e-03
4.07355e+00 3.31453e+03 2.93967e-05 2.95798e-03
4.57355e+00 3.31453e+03 -2.67075e-04 1.22594e-03
5.07355e+00 3.31453e+03 1.40972e-03 -1.35232e-04
5.57355e+00 3.31453e+03 -1.26539e-05 4.28586e-04
6.07355e+00 3.31453e+03 -8.49889e-04 -1.42317e-03
6.57355e+00 3.31453e+03 3.35094e-04 -4.99422e-04
7.07355e+00 3.31453e+03 -1.53264e-04 5.97264e-04
7.57355e+00 3.31453e+03 3.66328e-04 -2.85567e-04
8.07355e+00 3.31453e+03 -1.42594e-04 -2.41072e-04
8.57355e+00 3.31453e+03 -3.96161e-04 4.08435e-04
9.07355e+00 3.31453e+03 4.66406e-04 1.02948e-03
9.57355e+00 3.31453e+03 -1.63410e-04 -9.78681e-04
1.00736e+01 3.31453e+03 2.53992e-05 1.92831e-04
1.05736e+01 3.31453e+03 6.07483e-04 -1.25660e-05
1.10736e+01 3.31453e+03 2.99616e-04 3.77635e-04
1.15736e+01 3.31453e+03 -2.19235e-04 -1.04302e-03
1.20736e+01 3.31453e+03 -5.17219e-04 6.26714e-05
1.25736e+01 3.31453e+03 3.19399e-04 1.48578e-03
1.30736e+01 3.31453e+03 -4.19842e-04 -3.55322e-04
1.35736e+01 3.31453e+03 -1.09519e-04 -1.52857e-04
1.40736e+01 3.31453e+03 2.35200e-04 -3.58824e-04
1.45736e+01 3.31453e+03 -1.68866e-04 5.05854e-04
1.50736e+01 3.31453e+03 4.14202e-04 2.64298e-04
1.55736e+01 3.31453e+03 -1.97363e-04 -7.67062e-04
1.60736e+01 3.31453e+03 -8.34011e-05 -3.68640e-04
1.65736e+01 3.31453e+03 6.43510e-04 -5.33232e-04
-1.29264e+01 3.31558e+03 -2.37472e-01 -1.95198e-01
-1.24264e+01 3.31558e+03 8.91530e-02 2.06506e-02
-1.19264e+01 3.31558e+03 3.79430e-01 3.68515e-01
-1.14264e+01 3.31558e+03 -4.28192e-01 3.01521e-02
-1.09264e+01 3.31558e+03 1.97018e-01 2.15861e-01
-1.04264e+01 3.31558e+03 -6.91340e-01 -2.90690e-01
-9.92645e+00 3.31558e+03 -5.21215e-01 -1.78850e-01
-9.42645e+00 3.31558e+03 -1.28310e-01 -6.91592e-02
-8.92645e+00 3.31558e+03 -3.51719e-01 -7.10146e-02
-8.42645e+00 3.31558e+03 -3.60374e-01 -1.80403e-03
-7.92645e+00 3.31558e+03 -1.10920e+00 -3.34544e-01
-7.42645e+00 3.31558e+03 -2.96707e-01 -4.48722e-01
-6.92645e+00 3.31558e+03 5.70123e-01 1.21528e-01
-6.42645e+00 3.31558e+03 -5.41305e-01 -7.08412e-02
-5.92645e+00 3.31558e+03 -1.74854e-01 1.79468e-01
-5.42645e+00 3.31558e+03 -4.72488e-01 -2.05513e-01
-4.92645e+00 3.31558e+03 -6.38253e-01 -4.28234e-01
-4.42645e+00 3.31558e+03 1.19154e+00 4.44448e-01
-3.92645e+00 3.31558e+03 2.62196e-01 6.97467e-01
-3.42645e+00 3.31558e+03 -5.22781e-01 2.19449e-01
-2.92645e+00 3.31558e+03 -1.15430e+00 -4.42889e-01
-2.42645e+00 3.31558e+03 -1.57963e+00 -1.08402e+00
-1.92645e+00 3.31558e+03 -1.58242e+00 -9.50657e-01
-1.42645e+00 3.31558e+03 -1.71948e+00 -8.97879e-01
-9.26447e-01 3.31558e+03 -2.51965e+00 -1.03642e+00
-4.26447e-01 3.31558e+03 -2.43968e+00 -1.34351e+00
7.35532e-02 3.31558e+03 -2.46824e+00 -1.30145e+00
5.73553e-01 3.31558e+03 -1.53845e+00 -1.01660e+00
1.07355e+00 3.31558e+03 -1.03120e+00 -7.56161e-01
1.57355e+00 3.31558e+03 -1.24280e-01 -1.34621e-01
2.07355e+00 3.31558e+03 -8.70888e-02 2.94860e-03
2.57355e+00 3.31558e+03 -3.68553e-02 -3.56898e-02
3.07355e+00 3.31558e+03 -1.53336e-02 -2.01476e-02
3.57355e+00 3.31558e+03 5.12436e-03 -3.04613e-03
4.07355e+00 3.31558e+03 -3.59185e-04 1.79686e-03
4.57355e+00 3.31558e+03 -4.50171e-04 1.44214e-03
5.07355e+00 3.31558e+03 1.42295e-03 8.26427e-05
5.57355e+00 3.31558e+03 8.93001e-05 4.96971e-04
6.07355e+00 3.31558e+03 -8.67299e-04 -1.46527e-03
6.57355e+00 3.31558e+03 3.09665e-04 -6.24062e-04
7.07355e+00 3.31558e+03 -1.59693e-04 5.93764e-04
7.57355e+00 3.31558e+03 4.21368e-04 -1.67529e-04
8.07355e+00 3.31558e+03 -1.91589e-04 -2.97813e-04
8.57355e+00 3.31558e+03 -4.21267e-04 3.93404e-04
9.07355e+00 3.31558e+03 4.68109e-04 1.10322e-03
9.57355e+00 3.31558e+03 -1.13133e-04 -9.16764e-04
1.00736e+01 3.31558e+03 3.96645e-05 1.61887e-04
1.05736e+01 3.31558e+03 6.13405e-04 -7.69167e-06
1.10736e+01 3.31558e+03 2.99954e-04 3.51565e-04
1.15736e+01 3.31558e+03 -2.55848e-04 -1.08487e-03
1.20736e+01 3.31558e+03 -5.17601e-04 1.13901e-04
1.25736e+01 3.31558e+03 3.39846e-04 1.59799e-03
1.30736e+01 3.31558e+03 -4.26912e-04 -4.08508e-04
1.35736e+01 3.31558e+03 -1.60284e-04 -1.65595e-04
1.40736e+01 3.31558e+03 2.77216e-04 -2.98985e-04
1.45736e+01 3.31558e+03 -2.10259e-04 4.50077e-04
1.50736e+01 3.31558e+03 4.30419e-04 2.85631e-04
1.55736e+01 3.31558e+03 -2.23533e-04 -7.99351e-04
1.60736e+01 3.31558e+03 -4.75451e-05 -2.62464e-04
1.65736e+01 3.31558e+03 6.52244e-04 -5.09248e-04
-1.29264e+01 3.31662e+03 -3.02739e-01 -2.35060e-01
-1.24264e+01 3.31662e+03 4.67974e-02 5.53102e-03
-1.19264e+01 3.31662e+03 3.23967e-01 3.56721e-01
-1.14264e+01 3.31662e+03 -4.63078e-01 1.06305e-02
-1.09264e+01 3.31662e+03 2.23478e-01 2.59361e-01
-1.04264e+01 3.31662e+03 -7.46645e-01 -3.02581e-01
-9.92645e+00 3.31662e+03 -5.66459e-01 -1.89677e-01
-9.42645e+00 3.31662e+03 -1.74431e-01 -8.59653e-02
-8.92645e+00 3.31662e+03 -3.13306e-01 -4.14050e-02
-8.42645e+00 3.31662e+03 -3.53915e-01 -1.56725e-02
-7.92645e+00 3.31662e+03 -1.04673e+00 -3.07078e-01
-7.42645e+00 3.31662e+03 -2.65093e-01 -4.75481e-01
-6.92645e+00 3.31662e+03 5.56395e-01 8.69000e-02
-6.42645e+00 3.31662e+03 -4.93920e-01 -5.34187e-02
-5.92645e+00 3.31662e+03 -2.05746e-01 1.87238e-01
-5.42645e+00 3.31662e+03 -5.29604e-01 -2.08717e-01
-4.92645e+00 3.31662e+03 -7.56117e-01 -5.05676e-01
-4.42645e+00 3.31662e+03 1.18166e+00 4.30718e-01
-3.92645e+00 3.31662e+03 2.29711e-01 7.06483e-01
-3.42645e+00 3.31662e+03 -5.38179e-01 2.33576e-01
-2.92645e+00 3.31662e+03 -1.21699e+00 -4.65987e-01
-2.42645e+00 3.31662e+03 -1.64201e+00 -1.13634e+00
-1.92645e+00 3.31662e+03 -1.68159e+00 -1.00923e+00
-1.42645e+00 3.31662e+03 -1.71236e+00 -8.79295e-01
-9.26447e-01 3.31662e+03 -2.56286e+00 -1.05791e+00
-4.26447e-01 3.31662e+03 -2.44622e+00 -1.36289e+00
7.35532e-02 3.31662e+03 -2.51121e+00 -1.32630e+00
5.73553e-01 3.31662e+03 -1.53232e+00 -1.02518e+00
1.07355e+00 3.31662e+03 -1.04324e+00 -7.69466e-01
1.57355e+00 3.31662e+03 -1.25939e-01 -1.35304e-01
2.07355e+00 3.31662e+03 -9.71259e-02 -1.47733e-03
2.57355e+00 3.31662e+03 -3.44828e-02 -3.60079e-02
3.07355e+00 3.31662e+03 -1.46611e-02 -1.89562e-02
3.57355e+00 3.31662e+03 4.86835e-03 -4.04969e-03
4.07355e+00 3.31662e+03 -6.97293e-04 5.68640e-04
4.57355e+00 3.31662e+03 -6.30662e-04 1.70061e-03
5.07355e+00 3.31662e+03 1.39933e-03 2.96725e-04
5.57355e+00 3.31662e+03 1.87386e-04 5.43823e-04
6.07355e+00 3.31662e+03 -8.66702e-04 -1.48007e-03
6.57355e+00 3.31662e+03 2.85549e-04 -7.52659e-04
7.07355e+00 3.31662e+03 -1.61597e-04 5.83958e-04
7.57355e+00 3.31662e+03 4.74471e-04 -4.15231e-05
8.07355e+00 3.31662e+03 -2.44847e-04 -3.52851e-04
8.57355e+00 3.31662e+03 -4.44701e-04 3.58214e-04
9.07355e+00 3.31662e+03 4.71915e-04 1.16726e-03
9.57355e+00 3.31662e+03 -6.38166e-05 -8.49400e-04
1.00736e+01 3.31662e+03 5.09363e-05 1.39204e-04
1.05736e+01 3.31662e+03 6.22066e-04 5.86793e-06
1.10736e+01 3.31662e+03 3.03301e-04 3.17022e-04
1.15736e+01 3.31662e+03 -3.00681e-04 -1.11900e-03
1.20736e+01 3.31662e+03 -5.15741e-04 1.62456e-04
1.25736e+01 3.31662e+03 3.62412e-04 1.69470e-03
1.30736e+01 3.31662e+03 -4.28684e-04 -4.59842e-04
1.35736e+01 3.31662e+03 -2.05980e-04 -1.71106e-04
1.40736e+01 3.31662e+03 3.14977e-04 -2.37239e-04
1.45736e+01 3.31662e+03 -2.47000e-04 3.84327e-04
1.50736e+01 3.31662e+03 4.37332e-04 3.05856e-04
1.55736e+01 3.31662e+03 -2.42103e-04 -8.17429e-04
1.60736e+01 3.31662e+03 -1.18178e-05 -1.58120e-04
1.65736e+01 3.31662e+03 6.50455e-04 -4.85312e-04
-1.29264e+01 3.31766e+03 -3.80176e-01 -2.85953e-01
-1.24264e+01 3.31766e+03 6.57043e-03 -9.09786e-03
-1.19264e+01 3.31766e+03 2.70277e-01 3.47123e-01
-1.14264e+01 3.31766e+03 -4.96903e-01 -9.39278e-03
-1.09264e+01 3.31766e+03 2.37961e-01 2.95645e-01
-1.04264e+01 3.31766e+03 -8.04006e-01 -3.15813e-01
-9.92645e+00 3.31766e+03 -6.06029e-01 -1.92397e-01
-9.42645e+00 3.31766e+03 -2.23820e-01 -1.03683e-01
-8.92645e+00 3.31766e+03 -2.71268e-01 -1.28594e-02
-8.42645e+00 3.31766e+03 -3.47291e-01 -3.18506e-02
-7.92645e+00 3.31766e+03 -9.77021e-01 -2.77549e-01
-7.42645e+00 3.31766e+03 -2.33811e-01 -4.97527e-01
-6.92645e+00 3.31766e+03 5.40348e-01 5.67253e-02
-6.42645e+00 3.31766e+03 -4.46890e-01 -3.96362e-02
-5.92645e+00 3.31766e+03 -2.33353e-01 1.92379e-01
-5.42645e+00 3.31766e+03 -5.81298e-01 -2.09937e-01
-4.92645e+00 3.31766e+03 -8.74048e-01 -5.79314e-01
-4.42645e+00 3.31766e+03 1.16262e+00 4.13664e-01
-3.92645e+00 3.31766e+03 1.96382e-01 7.13448e-01
-3.42645e+00 3.31766e+03 -5.48418e-01 2.51486e-01
-2.92645e+00 3.31766e+03 -1.27272e+00 -4.86009e-01
-2.42645e+00 3.31766e+03 -1.69810e+00 -1.18446e+00
-1.92645e+00 3.31766e+03 -1.78170e+00 -1.07061e+00
-1.42645e+00 3.31766e+03 -1.70942e+00 -8.65925e-01
-9.26447e-01 3.31766e+03 -2.60150e+00 -1.07763e+00
-4.26447e-01 3.31766e+03 -2.45427e+00 -1.38267e+00
7.35532e-02 3.31766e+03 -2.55252e+00 -1.35195e+00
5.73553e-01 3.31766e+03 -1.52564e+00 -1.03537e+00
1.07355e+00 3.31766e+03 -1.05390e+00 -7.82055e-01
1.57355e+00 3.31766e+03 -1.29525e-01 -1.36705e-01
2.07355e+00 3.31766e+03 -1.07426e-01 -6.52773e-03
2.57355e+00 3.31766e+03 -3.20150e-02 -3.59397e-02
3.07355e+00 3.31766e+03 -1.40949e-02 -1.78861e-02
3.57355e+00 3.31766e+03 4.48741e-03 -5.24213e-03
4.07355e+00 3.31766e+03 -9.96337e-04 -7.06231e-04
4.57355e+00 3.31766e+03 -8.05383e-04 1.98871e-03
5.07355e+00 3.31766e+03 1.33962e-03 4.95975e-04
5.57355e+00 3.31766e+03 2.80198e-04 5.71049e-04
6.07355e+00 3.31766e+03 -8.48492e-04 -1.46912e-03
6.57355e+00 3.31766e+03 2.63490e-04 -8.81785e-04
7.07355e+00 3.31766e+03 -1.59218e-04 5.68467e-04
7.57355e+00 3.31766e+03 5.26805e-04 8.91073e-05
8.07355e+00 3.31766e+03 -3.03470e-04 -4.03819e-04
8.57355e+00 3.31766e+03 -4.65575e-04 3.02455e-04
9.07355e+00 3.31766e+03 4.81937e-04 1.21872e-03
9.57355e+00 3.31766e+03 -1.80412e-05 -7.77086e-04
1.00736e+01 3.31766e+03 5.57081e-05 1.23621e-04
1.05736e+01 3.31766e+03 6.34055e-04 2.98891e-05
1.10736e+01 3.31766e+03 3.08598e-04 2.73908e-04
1.15736e+01 3.31766e+03 -3.50409e-04 -1.14441e-03
1.20736e+01 3.31766e+03 -5.14153e-04 2.04005e-04
1.25736e+01 3.31766e+03 3.87495e-04 1.77598e-03
1.30736e+01 3.31766e+03 -4.24026e-04 -5.04869e-04
1.35736e+01 3.31766e+03 -2.46344e-04 -1.70434e-04
1.40736e+01 3.31766e+03 3.48830e-04 -1.73173e-04
1.45736e+01 3.31766e+03 -2.78327e-04 3.09586e-04
1.50736e+01 3.31766e+03 4.34055e-04 3.24050e-04
1.55736e+01 3.31766e+03 -2.51925e-04 -8.22844e-04
1.60736e+01 3.31766e+03 2.20678e-05 -5.94618e-05
1.65736e+01 3.31766e+03 6.39767e-04 -4.61465e-04
-1.29264e+01 3.31870e+03 -4.68383e-01 -3.46266e-01
-1.24264e+01 3.31870e+03 -3.06712e-02 -2.25023e-02
-1.19264e+01 3.31870e+03 2.20840e-01 3.39892e-01
-1.14264e+01 3.31870e+03 -5.31762e-01 -3.11737e-02
-1.09264e+01 3.31870e+03 2.41142e-01 3.23643e-01
-1.04264e+01 3.31870e+03 -8.62052e-01 -3.30059e-01
-9.92645e+00 3.31870e+03 -6.39588e-01 -1.86636e-01
-9.42645e+00 3.31870e+03 -2.73529e-01 -1.21571e-01
-8.92645e+00 3.31870e+03 -2.30376e-01 1.17533e-02
-8.42645e+00 3.31870e+03 -3.43807e-01 -5.13233e-02
-7.92645e+00 3.31870e+03 -9.02529e-01 -2.45193e-01
-7.42645e+00 3.31870e+03 -2.03132e-01 -5.14100e-01
-6.92645e+00 3.31870e+03 5.21607e-01 3.11759e-02
-6.42645e+00 3.31870e+03 -4.03252e-01 -3.15775e-02
-5.92645e+00 3.31870e+03 -2.57322e-01 1.95642e-01
-5.42645e+00 3.31870e+03 -6.27059e-01 -2.07901e-01
-4.92645e+00 3.31870e+03 -9.89342e-01 -6.47819e-01
-4.42645e+00 3.31870e+03 1.13531e+00 3.94292e-01
-3.92645e+00 3.31870e+03 1.62542e-01 7.17963e-01
-3.42645e+00 3.31870e+03 -5.54681e-01 2.72910e-01
-2.92645e+00 3.31870e+03 -1.31870e+00 -5.01566e-01
-2.42645e+00 3.31870e+03 -1.74652e+00 -1.22779e+00
-1.92645e+00 3.31870e+03 -1.88093e+00 -1.13341e+00
-1.42645e+00 3.31870e+03 -1.70975e+00 -8.58083e-01
-9.26447e-01 3.31870e+03 -2.63522e+00 -1.09539e+00
-4.26447e-01 3.31870e+03 -2.46456e+00 -1.40318e+00
7.35532e-02 3.31870e+03 -2.59241e+00 -1.37873e+00
5.73553e-01 3.31870e+03 -1.51875e+00 -1.04657e+00
1.07355e+00 3.31870e+03 -1.06368e+00 -7.94051e-01
1.57355e+00 3.31870e+03 -1.35097e-01 -1.39075e-01
2.07355e+00 3.31870e+03 -1.17645e-01 -1.20643e-02
2.57355e+00 3.31870e+03 -2.95409e-02 -3.55197e-02
3.07355e+00 3.31870e+03 -1.36375e-02 -1.69779e-02
3.57355e+00 3.31870e+03 3.99058e-03 -6.59138e-03
4.07355e+00 3.31870e+03 -1.26615e-03 -2.00297e-03
4.57355e+00 3.31870e+03 -9.70823e-04 2.28952e-03
5.07355e+00 3.31870e+03 1.24507e-03 6.69711e-04
5.57355e+00 3.31870e+03 3.69350e-04 5.79123e-04
6.07355e+00 3.31870e+03 -8.15319e-04 -1.43531e-03
6.57355e+00 3.31870e+03 2.43133e-04 -1.00698e-03
7.07355e+00 3.31870e+03 -1.51752e-04 5.48655e-04
7.57355e+00 3.31870e+03 5.79158e-04 2.18042e-04
8.07355e+00 3.31870e+03 -3.68244e-04 -4.49720e-04
8.57355e+00 3.31870e+03 -4.81923e-04 2.29651e-04
9.07355e+00 3.31870e+03 4.99002e-04 1.25415e-03
9.57355e+00 3.31870e+03 2.17753e-05 -7.00172e-04
1.00736e+01 3.31870e+03 5.16995e-05 1.15577e-04
1.05736e+01 3.31870e+03 6.49576e-04 6.34989e-05
1.10736e+01 3.31870e+03 3.15944e-04 2.25299e-04
1.15736e+01 3.31870e+03 -4.02861e-04 -1.15959e-03
1.20736e+01 3.31870e+03 -5.15037e-04 2.37477e-04
1.25736e+01 3.31870e+03 4.15839e-04 1.84156e-03
1.30736e+01 3.31870e+03 -4.12144e-04 -5.43636e-04
1.35736e+01 3.31870e+03 -2.82856e-04 -1.65850e-04
1.40736e+01 3.31870e+03 3.79365e-04 -1.06376e-04
1.45736e+01 3.31870e+03 -3.03926e-04 2.27769e-04
1.50736e+01 3.31870e+03 4.19821e-04 3.39325e-04
1.55736e+01 3.31870e+03 -2.50971e-04 -8.15836e-04
1.60736e+01 3.31870e+03 5.28855e-05 3.04443e-05
1.65736e+01 3.31870e+03 6.19537e-04 -4.41549e-04
-1.29264e+01 3.31974e+03 -5.63849e-01 -4.12790e-01
-1.24264e+01 3.31974e+03 -6.35041e-02 -3.27134e-02
-1.19264e+01 3.31974e+03 1.75754e-01 3.34624e-01
-1.14264e+01 3.31974e+03 -5.70215e-01 -5.70516e-02
-1.09264e+01 3.31974e+03 2.34884e-01 3.43604e-01
-1.04264e+01 3.31974e+03 -9.19981e-01 -3.45061e-01
-9.92645e+00 3.31974e+03 -6.67550e-01 -1.72984e-01
-9.42645e+00 3.31974e+03 -3.21266e-01 -1.39023e-01
-8.92645e+00 3.31974e+03 -1.92451e-01 3.15114e-02
-8.42645e+00 3.31974e+03 -3.45611e-01 -7.34617e-02
-7.92645e+00 3.31974e+03 -8.26580e-01 -2.09964e-01
-7.42645e+00 3.31974e+03 -1.74965e-01 -5.25502e-01
-6.92645e+00 3.31974e+03 4.99397e-01 1.03102e-02
-6.42645e+00 3.31974e+03 -3.65005e-01 -3.06003e-02
-5.92645e+00 3.31974e+03 -2.76839e-01 1.97217e-01
-5.42645e+00 3.31974e+03 -6.65761e-01 -2.02074e-01
-4.92645e+00 3.31974e+03 -1.09759e+00 -7.09125e-01
-4.42645e+00 3.31974e+03 1.10369e+00 3.75130e-01
-3.92645e+00 3.31974e+03 1.31054e-01 7.20392e-01
-3.42645e+00 3.31974e+03 -5.56290e-01 2.96975e-01
-2.92645e+00 3.31974e+03 -1.35128e+00 -5.10988e-01
-2.42645e+00 3.31974e+03 -1.78479e+00 -1.26543e+00
-1.92645e+00 3.31974e+03 -1.97685e+00 -1.19551e+00
-1.42645e+00 3.31974e+03 -1.71164e+00 -8.55249e-01
-9.26447e-01 3.31974e+03 -2.66551e+00 -1.11179e+00
-4.26447e-01 3.31974e+03 -2.47761e+00 -1.42482e+00
7.35532e-02 3.31974e+03 -2.62958e+00 -1.40626e+00
5.73553e-01 3.31974e+03 -1.51147e+00 -1.05775e+00
1.07355e+00 3.31974e+03 -1.07322e+00 -8.05516e-01
1.57355e+00 3.31974e+03 -1.42655e-01 -1.42497e-01
2.07355e+00 3.31974e+03 -1.27446e-01 -1.78740e-02
2.57355e+00 3.31974e+03 -2.71071e-02 -3.48612e-02
3.07355e+00 3.31974e+03 -1.32550e-02 -1.62191e-02
3.57355e+00 3.31974e+03 3.44318e-03 -8.01475e-03
4.07355e+00 3.31974e+03 -1.52394e-03 -3.32177e-03
4.57355e+00 3.31974e+03 -1.12707e-03 2.58572e-03
5.07355e+00 3.31974e+03 1.12044e-03 8.15974e-04
5.57355e+00 3.31974e+03 4.57618e-04 5.72937e-04
6.07355e+00 3.31974e+03 -7.71556e-04 -1.38318e-03
6.57355e+00 3.31974e+03 2.22813e-04 -1.12817e-03
7.07355e+00 3.31974e+03 -1.37932e-04 5.25976e-04
7.57355e+00 3.31974e+03 6.32111e-04 3.43473e-04
8.07355e+00 3.31974e+03 -4.39328e-04 -4.93748e-04
8.57355e+00 3.31974e+03 -4.92112e-04 1.45985e-04
9.07355e+00 3.31974e+03 5.22311e-04 1.27194e-03
9.57355e+00 3.31974e+03 5.47422e-05 -6.21491e-04
1.00736e+01 3.31974e+03 3.76159e-05 1.12489e-04
1.05736e+01 3.31974e+03 6.68981e-04 1.04654e-04
1.10736e+01 3.31974e+03 3.27676e-04 1.77377e-04
1.15736e+01 3.31974e+03 -4.58779e-04 -1.16635e-03
1.20736e+01 3.31974e+03 -5.17318e-04 2.63677e-04
1.25736e+01 3.31974e+03 4.47679e-04 1.89090e-03
1.30736e+01 3.31974e+03 -3.93742e-04 -5.75996e-04
1.35736e+01 3.31974e+03 -3.15868e-04 -1.60369e-04
1.40736e+01 3.31974e+03 4.04553e-04 -3.76380e-05
1.45736e+01 3.31974e+03 -3.23361e-04 1.41276e-04
1.50736e+01 3.31974e+03 3.96354e-04 3.50841e-04
1.55736e+01 3.31974e+03 -2.40076e-04 -7.96267e-04
1.60736e+01 3.31974e+03 8.03647e-05 1.11087e-04
1.65736e+01 3.31974e+03 5.90553e-04 -4.25702e-04
-1.29264e+01 3.32079e+03 -6.61744e-01 -4.83015e-01
-1.24264e+01 3.32079e+03 -9.31483e-02 -4.00131e-02
-1.19264e+01 3.32079e+03 1.34152e-01 3.31069e-01
-1.14264e+01 3.32079e+03 -6.11665e-01 -8.68094e-02
-1.09264e+01 3.32079e+03 2.21548e-01 3.57336e-01
-1.04264e+01 3.32079e+03 -9.79849e-01 -3.62478e-01
-9.92645e+00 3.32079e+03 -6.89922e-01 -1.52763e-01
-9.42645e+00 3.32079e+03 -3.65285e-01 -1.54833e-01
-8.92645e+00 3.32079e+03 -1.58433e-01 4.63374e-02
-8.42645e+00 3.32079e+03 -3.53010e-01 -9.64237e-02
-7.92645e+00 3.32079e+03 -7.51611e-01 -1.72454e-01
-7.42645e+00 3.32079e+03 -1.49275e-01 -5.31469e-01
-6.92645e+00 3.32079e+03 4.72308e-01 -6.24668e-03
-6.42645e+00 3.32079e+03 -3.32107e-01 -3.65546e-02
-5.92645e+00 3.32079e+03 -2.89121e-01 1.97129e-01
-5.42645e+00 3.32079e+03 -6.96135e-01 -1.92741e-01
-4.92645e+00 3.32079e+03 -1.19458e+00 -7.60945e-01
-4.42645e+00 3.32079e+03 1.07053e+00 3.57494e-01
-3.92645e+00 3.32079e+03 1.04910e-01 7.20620e-01
-3.42645e+00 3.32079e+03 -5.52010e-01 3.24148e-01
-2.92645e+00 3.32079e+03 -1.37003e+00 -5.14408e-01
-2.42645e+00 3.32079e+03 -1.81304e+00 -1.29805e+00
-1.92645e+00 3.32079e+03 -2.06741e+00 -1.25535e+00
-1.42645e+00 3.32079e+03 -1.71584e+00 -8.57048e-01
-9.26447e-01 3.32079e+03 -2.69464e+00 -1.12734e+00
-4.26447e-01 3.32079e+03 -2.49369e+00 -1.44775e+00
7.35532e-02 3.32079e+03 -2.66291e+00 -1.43425e+00
5.73553e-01 3.32079e+03 -1.50469e+00 -1.06843e+00
1.07355e+00 3.32079e+03 -1.08238e+00 -8.16266e-01
1.57355e+00 3.32079e+03 -1.52206e-01 -1.47091e-01
2.07355e+00 3.32079e+03 -1.36557e-01 -2.37266e-02
2.57355e+00 3.32079e+03 -2.47614e-02 -3.40533e-02
3.07355e+00 3.32079e+03 -1.29385e-02 -1.56049e-02
3.57355e+00 3.32079e+03 2.93849e-03 -9.37200e-03
4.07355e+00 3.32079e+03 -1.78623e-03 -4.66578e-03
4.57355e+00 3.32079e+03 -1.27595e-03 2.86479e-03
5.07355e+00 3.32079e+03 9.72654e-04 9.40142e-04
5.57355e+00 3.32079e+03 5.43457e-04 5.52128e-04
6.07355e+00 3.32079e+03 -7.18335e-04 -1.31516e-03
6.57355e+00 3.32079e+03 2.00504e-04 -1.24496e-03
7.07355e+00 3.32079e+03 -1.19802e-04 4.98842e-04
7.57355e+00 3.32079e+03 6.86903e-04 4.67194e-04
8.07355e+00 3.32079e+03 -5.15173e-04 -5.35123e-04
8.57355e+00 3.32079e+03 -4.95032e-04 5.50034e-05
9.07355e+00 3.32079e+03 5.49803e-04 1.27137e-03
9.57355e+00 3.32079e+03 8.13809e-05 -5.44416e-04
1.00736e+01 3.32079e+03 1.21936e-05 1.09981e-04
1.05736e+01 3.32079e+03 6.92811e-04 1.52594e-04
1.10736e+01 3.32079e+03 3.45418e-04 1.34769e-04
1.15736e+01 3.32079e+03 -5.17910e-04 -1.16607e-03
1.20736e+01 3.32079e+03 -5.17493e-04 2.83227e-04
1.25736e+01 3.32079e+03 4.80083e-04 1.92100e-03
1.30736e+01 3.32079e+03 -3.69160e-04 -5.99379e-04
1.35736e+01 3.32079e+03 -3.43923e-04 -1.54970e-04
1.40736e+01 3.32079e+03 4.22235e-04 3.00093e-05
1.45736e+01 3.32079e+03 -3.36592e-04 5.13138e-05
1.50736e+01 3.32079e+03 3.66248e-04 3.57211e-04
1.55736e+01 3.32079e+03 -2.21112e-04 -7.62852e-04
1.60736e+01 3.32079e+03 1.03502e-04 1.81463e-04
1.65736e+01 3.32079e+03 5.56394e-04 -4.10122e-04
-1.29264e+01 3.32183e+03 -7.58472e-01 -5.55359e-01
-1.24264e+01 3.32183e+03 -1.19749e-01 -4.50421e-02
-1.19264e+01 3.32183e+03 9.51470e-02 3.28906e-01
-1.14264e+01 3.32183e+03 -6.57321e-01 -1.20294e-01
-1.09264e+01 3.32183e+03 2.03408e-01 3.66384e-01
-1.04264e+01 3.32183e+03 -1.04391e+00 -3.83505e-01
-9.92645e+00 3.32183e+03 -7.08804e-01 -1.28321e-01
-9.42645e+00 3.32183e+03 -4.01173e-01 -1.66031e-01
-8.92645e+00 3.32183e+03 -1.31550e-01 5.47340e-02
-8.42645e+00 3.32183e+03 -3.67236e-01 -1.18867e-01
-7.92645e+00 3.32183e+03 -6.79233e-01 -1.33296e-01
-7.42645e+00 3.32183e+03 -1.25413e-01 -5.31436e-01
-6.92645e+00 3.32183e+03 4.37719e-01 -1.96109e-02
-6.42645e+00 3.32183e+03 -3.03909e-01 -4.87265e-02
-5.92645e+00 3.32183e+03 -2.90932e-01 1.96498e-01
-5.42645e+00 3.32183e+03 -7.18821e-01 -1.81268e-01
-4.92645e+00 3.32183e+03 -1.27690e+00 -8.01375e-01
-4.42645e+00 3.32183e+03 1.03619e+00 3.41613e-01
-3.92645e+00 3.32183e+03 8.73817e-02 7.19453e-01
-3.42645e+00 3.32183e+03 -5.41106e-01 3.55078e-01
-2.92645e+00 3.32183e+03 -1.37603e+00 -5.12988e-01
-2.42645e+00 3.32183e+03 -1.83219e+00 -1.32685e+00
-1.92645e+00 3.32183e+03 -2.14958e+00 -1.31086e+00
-1.42645e+00 3.32183e+03 -1.72392e+00 -8.63733e-01
-9.26447e-01 3.32183e+03 -2.72373e+00 -1.14174e+00
-4.26447e-01 3.32183e+03 -2.51254e+00 -1.47152e+00
7.35532e-02 3.32183e+03 -2.69271e+00 -1.46290e+00
5.73553e-01 3.32183e+03 -1.49956e+00 -1.07864e+00
1.07355e+00 3.32183e+03 -1.09114e+00 -8.26169e-01
1.57355e+00 3.32183e+03 -1.63705e-01 -1.53028e-01
2.07355e+00 3.32183e+03 -1.44894e-01 -2.94405e-02
2.57355e+00 3.32183e+03 -2.26587e-02 -3.31700e-02
3.07355e+00 3.32183e+03 -1.27051e-02 -1.51384e-02
3.57355e+00 3.32183e+03 2.54328e-03 -1.05547e-02
4.07355e+00 3.32183e+03 -2.05279e-03 -5.99757e-03
4.57355e+00 3.32183e+03 -1.41737e-03 3.12358e-03
5.07355e+00 3.32183e+03 8.10283e-04 1.04819e-03
5.57355e+00 3.32183e+03 6.23709e-04 5.17047e-04
6.07355e+00 3.32183e+03 -6.56363e-04 -1.23188e-03
6.57355e+00 3.32183e+03 1.75630e-04 -1.35641e-03
7.07355e+00 3.32183e+03 -9.97831e-05 4.65332e-04
7.57355e+00 3.32183e+03 7.42648e-04 5.88834e-04
8.07355e+00 3.32183e+03 -5.92705e-04 -5.69701e-04
8.57355e+00 3.32183e+03 -4.90262e-04 -4.06020e-05
9.07355e+00 3.32183e+03 5.79627e-04 1.25382e-03
9.57355e+00 3.32183e+03 1.02461e-04 -4.73277e-04
1.00736e+01 3.32183e+03 -2.41364e-05 1.08552e-04
1.05736e+01 3.32183e+03 7.19531e-04 2.04788e-04
1.10736e+01 3.32183e+03 3.69009e-04 9.85685e-05
1.15736e+01 3.32183e+03 -5.78387e-04 -1.15886e-03
1.20736e+01 3.32183e+03 -5.13229e-04 2.94523e-04
1.25736e+01 3.32183e+03 5.09902e-04 1.93138e-03
1.30736e+01 3.32183e+03 -3.39226e-04 -6.12991e-04
1.35736e+01 3.32183e+03 -3.66124e-04 -1.50818e-04
1.40736e+01 3.32183e+03 4.33097e-04 9.45538e-05
1.45736e+01 3.32183e+03 -3.43924e-04 -3.99139e-05
1.50736e+01 3.32183e+03 3.31067e-04 3.59175e-04
1.55736e+01 3.32183e+03 -1.95918e-04 -7.16497e-04
1.60736e+01 3.32183e+03 1.21944e-04 2.40675e-04
1.65736e+01 3.32183e+03 5.21348e-04 -3.94117e-04
-1.29264e+01 3.32287e+03 -8.52309e-01 -6.29201e-01
-1.24264e+01 3.32287e+03 -1.40114e-01 -4.70114e-02
-1.19264e+01 3.32287e+03 5.92279e-02 3.27350e-01
-1.14264e+01 3.32287e+03 -7.07990e-01 -1.58184e-01
-1.09264e+01 3.32287e+03 1.83308e-01 3.71963e-01
-1.04264e+01 3.32287e+03 -1.10740e+00 -4.05342e-01
-9.92645e+00 3.32287e+03 -7.23034e-01 -1.01060e-01
-9.42645e+00 3.32287e+03 -4.21918e-01 -1.69558e-01
-8.92645e+00 3.32287e+03 -1.11439e-01 5.62678e-02
-8.42645e+00 3.32287e+03 -3.87285e-01 -1.39921e-01
-7.92645e+00 3.32287e+03 -6.10424e-01 -9.27055e-02
-7.42645e+00 3.32287e+03 -1.02655e-01 -5.25376e-01
-6.92645e+00 3.32287e+03 3.94969e-01 -3.04495e-02
-6.42645e+00 3.32287e+03 -2.77329e-01 -6.56728e-02
-5.92645e+00 3.32287e+03 -2.81811e-01 1.95599e-01
-5.42645e+00 3.32287e+03 -7.34434e-01 -1.68884e-01
-4.92645e+00 3.32287e+03 -1.34269e+00 -8.29583e-01
-4.42645e+00 3.32287e+03 9.98723e-01 3.26658e-01
-3.92645e+00 3.32287e+03 8.01295e-02 7.18212e-01
-3.42645e+00 3.32287e+03 -5.24962e-01 3.89458e-01
-2.92645e+00 3.32287e+03 -1.37128e+00 -5.08002e-01
-2.42645e+00 3.32287e+03 -1.84142e+00 -1.35191e+00
-1.92645e+00 3.32287e+03 -2.22250e+00 -1.36169e+00
-1.42645e+00 3.32287e+03 -1.73690e+00 -8.75302e-01
-9.26447e-01 3.32287e+03 -2.75446e+00 -1.15458e+00
-4.26447e-01 3.32287e+03 -2.53413e+00 -1.49588e+00
7.35532e-02 3.32287e+03 -2.71959e+00 -1.49271e+00
5.73553e-01 3.32287e+03 -1.49567e+00 -1.08771e+00
1.07355e+00 3.32287e+03 -1.09970e+00 -8.35260e-01
1.57355e+00 3.32287e+03 -1.76958e-01 -1.60348e-01
2.07355e+00 3.32287e+03 -1.52309e-01 -3.47883e-02
2.57355e+00 3.32287e+03 -2.09366e-02 -3.22992e-02
3.07355e+00 3.32287e+03 -1.25037e-02 -1.47600e-02
3.57355e+00 3.32287e+03 2.28471e-03 -1.14728e-02
4.07355e+00 3.32287e+03 -2.32429e-03 -7.27438e-03
4.57355e+00 3.32287e+03 -1.55931e-03 3.34819e-03
5.07355e+00 3.32287e+03 6.45440e-04 1.14870e-03
5.57355e+00 3.32287e+03 6.97192e-04 4.71706e-04
6.07355e+00 3.32287e+03 -5.89441e-04 -1.13763e-03
6.57355e+00 3.32287e+03 1.48070e-04 -1.46149e-03
7.07355e+00 3.32287e+03 -7.84589e-05 4.25439e-04
7.57355e+00 3.32287e+03 7.98566e-04 7.08214e-04
8.07355e+00 3.32287e+03 -6.69433e-04 -5.97910e-04
8.57355e+00 3.32287e+03 -4.77353e-04 -1.36642e-04
9.07355e+00 3.32287e+03 6.08864e-04 1.22027e-03
9.57355e+00 3.32287e+03 1.20151e-04 -4.10711e-04
1.00736e+01 3.32287e+03 -6.98208e-05 1.09281e-04
1.05736e+01 3.32287e+03 7.47218e-04 2.56324e-04
1.10736e+01 3.32287e+03 3.97772e-04 6.68796e-05
1.15736e+01 3.32287e+03 -6.39851e-04 -1.14497e-03
1.20736e+01 3.32287e+03 -5.02625e-04 2.97993e-04
1.25736e+01 3.32287e+03 5.35373e-04 1.92549e-03
1.30736e+01 3.32287e+03 -3.06139e-04 -6.16619e-04
1.35736e+01 3.32287e+03 -3.82559e-04 -1.51933e-04
1.40736e+01 3.32287e+03 4.38055e-04 1.54905e-04
1.45736e+01 3.32287e+03 -3.44300e-04 -1.28096e-04
1.50736e+01 3.32287e+03 2.90985e-04 3.59425e-04
1.55736e+01 3.32287e+03 -1.67450e-04 -6.60456e-04
1.60736e+01 3.32287e+03 1.36149e-04 2.88847e-04
1.65736e+01 3.32287e+03 4.87191e-04 -3.75998e-04
-1.29264e+01 3.32391e+03 -9.40581e-01 -7.04130e-01
-1.24264e+01 3.32391e+03 -1.52443e-01 -4.60187e-02
-1.19264e+01 3.32391e+03 2.71814e-02 3.26357e-01
-1.14264e+01 3.32391e+03 -7.62549e-01 -2.00213e-01
-1.09264e+01 3.32391e+03 1.63253e-01 3.74404e-01
-1.04264e+01 3.32391e+03 -1.16431e+00 -4.25209e-01
-9.92645e+00 3.32391e+03 -7.28418e-01 -7.07462e-02
-9.42645e+00 3.32391e+03 -4.22419e-01 -1.63516e-01
-8.92645e+00 3.32391e+03 -9.86881e-02 5.01932e-02
-8.42645e+00 3.32391e+03 -4.07095e-01 -1.57806e-01
-7.92645e+00 3.32391e+03 -5.45618e-01 -5.07144e-02
-7.42645e+00 3.32391e+03 -7.88290e-02 -5.13288e-01
-6.92645e+00 3.32391e+03 3.45512e-01 -3.93006e-02
-6.42645e+00 3.32391e+03 -2.48342e-01 -8.50800e-02
-5.92645e+00 3.32391e+03 -2.63256e-01 1.93405e-01
-5.42645e+00 3.32391e+03 -7.43413e-01 -1.55518e-01
-4.92645e+00 3.32391e+03 -1.39103e+00 -8.45223e-01
-4.42645e+00 3.32391e+03 9.58275e-01 3.12333e-01
-3.92645e+00 3.32391e+03 8.36223e-02 7.17719e-01
-3.42645e+00 3.32391e+03 -5.05529e-01 4.27027e-01
-2.92645e+00 3.32391e+03 -1.35953e+00 -5.01220e-01
-2.42645e+00 3.32391e+03 -1.84082e+00 -1.37320e+00
-1.92645e+00 3.32391e+03 -2.28611e+00 -1.40875e+00
-1.42645e+00 3.32391e+03 -1.75547e+00 -8.90773e-01
-9.26447e-01 3.32391e+03 -2.78839e+00 -1.16596e+00
-4.26447e-01 3.32391e+03 -2.55872e+00 -1.52120e+00
7.35532e-02 3.32391e+03 -2.74403e+00 -1.52421e+00
5.73553e-01 3.32391e+03 -1.49244e+00 -1.09477e+00
1.07355e+00 3.32391e+03 -1.10805e+00 -8.43551e-01
1.57355e+00 3.32391e+03 -1.91853e-01 -1.69044e-01
2.07355e+00 3.32391e+03 -1.58475e-01 -3.94524e-02
2.57355e+00 3.32391e+03 -1.96819e-02 -3.14632e-02
3.07355e+00 3.32391e+03 -1.22901e-02 -1.44226e-02
3.57355e+00 3.32391e+03 2.17210e-03 -1.20805e-02
4.07355e+00 3.32391e+03 -2.61081e-03 -8.48141e-03
4.57355e+00 3.32391e+03 -1.71735e-03 3.51594e-03
5.07355e+00 3.32391e+03 4.90155e-04 1.25765e-03
5.57355e+00 3.32391e+03 7.62625e-04 4.20966e-04
6.07355e+00 3.32391e+03 -5.20574e-04 -1.04044e-03
6.57355e+00 3.32391e+03 1.18871e-04 -1.55909e-03
7.07355e+00 3.32391e+03 -5.63609e-05 3.79546e-04
7.57355e+00 3.32391e+03 8.53089e-04 8.24191e-04
8.07355e+00 3.32391e+03 -7.43747e-04 -6.20696e-04
8.57355e+00 3.32391e+03 -4.55973e-04 -2.26947e-04
9.07355e+00 3.32391e+03 6.33587e-04 1.17174e-03
9.57355e+00 3.32391e+03 1.37335e-04 -3.57553e-04
1.00736e+01 3.32391e+03 -1.24419e-04 1.10512e-04
1.05736e+01 3.32391e+03 7.75454e-04 3.03500e-04
1.10736e+01 3.32391e+03 4.30116e-04 3.79560e-05
1.15736e+01 3.32391e+03 -7.00843e-04 -1.12268e-03
1.20736e+01 3.32391e+03 -4.84953e-04 2.95699e-04
1.25736e+01 3.32391e+03 5.54666e-04 1.90529e-03
1.30736e+01 3.32391e+03 -2.71263e-04 -6.09364e-04
1.35736e+01 3.32391e+03 -3.94965e-04 -1.60986e-04
1.40736e+01 3.32391e+03 4.37504e-04 2.08044e-04
1.45736e+01 3.32391e+03 -3.34839e-04 -2.11275e-04
1.50736e+01 3.32391e+03 2.44601e-04 3.58109e-04
1.55736e+01 3.32391e+03 -1.37343e-04 -5.93107e-04
1.60736e+01 3.32391e+03 1.47054e-04 3.25939e-04
1.65736e+01 3.32391e+03 4.53423e-04 -3.58762e-04
-1.29264e+01 3.32496e+03 -1.02270e+00 -7.79443e-01
-1.24264e+01 3.32496e+03 -1.55382e-01 -4.26435e-02
-1.19264e+01 3.32496e+03 -3.18118e-03 3.25757e-01
-1.14264e+01 3.32496e+03 -8.22587e-01 -2.46294e-01
-1.09264e+01 3.32496e+03 1.42541e-01 3.73731e-01
-1.04264e+01 3.32496e+03 -1.21348e+00 -4.42972e-01
-9.92645e+00 3.32496e+03 -7.26740e-01 -3.86575e-02
-9.42645e+00 3.32496e+03 -4.01534e-01 -1.47587e-01
-8.92645e+00 3.32496e+03 -9.65286e-02 3.42623e-02
-8.42645e+00 3.32496e+03 -4.23677e-01 -1.70831e-01
-7.92645e+00 3.32496e+03 -4.86220e-01 -7.65004e-03
-7.42645e+00 3.32496e+03 -5.25924e-02 -4.95597e-01
-6.92645e+00 3.32496e+03 2.88360e-01 -4.73236e-02
-6.42645e+00 3.32496e+03 -2.15485e-01 -1.05114e-01
-5.92645e+00 3.32496e+03 -2.39569e-01 1.87727e-01
-5.42645e+00 3.32496e+03 -7.46668e-01 -1.40770e-01
-4.92645e+00 3.32496e+03 -1.42118e+00 -8.47910e-01
-4.42645e+00 3.32496e+03 9.16987e-01 3.00103e-01
-3.92645e+00 3.32496e+03 9.62386e-02 7.18006e-01
-3.42645e+00 3.32496e+03 -4.84112e-01 4.66299e-01
-2.92645e+00 3.32496e+03 -1.34441e+00 -4.93819e-01
-2.42645e+00 3.32496e+03 -1.83042e+00 -1.39018e+00
-1.92645e+00 3.32496e+03 -2.33973e+00 -1.45320e+00
-1.42645e+00 3.32496e+03 -1.78131e+00 -9.09622e-01
-9.26447e-01 3.32496e+03 -2.82603e+00 -1.17584e+00
-4.26447e-01 3.32496e+03 -2.58673e+00 -1.54808e+00
7.35532e-02 3.32496e+03 -2.76702e+00 -1.55730e+00
5.73553e-01 3.32496e+03 -1.49005e+00 -1.09982e+00
1.07355e+00 3.32496e+03 -1.11572e+00 -8.50901e-01
1.57355e+00 3.32496e+03 -2.08288e-01 -1.78930e-01
2.07355e+00 3.32496e+03 -1.63190e-01 -4.31462e-02
2.57355e+00 3.32496e+03 -1.89353e-02 -3.05716e-02
3.07355e+00 3.32496e+03 -1.20939e-02 -1.41821e-02
3.57355e+00 3.32496e+03 2.24660e-03 -1.23537e-02
4.07355e+00 3.32496e+03 -2.92308e-03 -9.59377e-03
4.57355e+00 3.32496e+03 -1.90159e-03 3.60784e-03
5.07355e+00 3.32496e+03 3.52783e-04 1.38404e-03
5.57355e+00 3.32496e+03 8.17389e-04 3.69335e-04
6.07355e+00 3.32496e+03 -4.50886e-04 -9.46492e-04
6.57355e+00 3.32496e+03 8.95331e-05 -1.64684e-03
7.07355e+00 3.32496e+03 -3.38060e-05 3.29033e-04
7.57355e+00 3.32496e+03 9.03462e-04 9.34895e-04
8.07355e+00 3.32496e+03 -8.14132e-04 -6.38799e-04
8.57355e+00 3.32496e+03 -4.27293e-04 -3.06266e-04
9.07355e+00 3.32496e+03 6.52325e-04 1.11056e-03
9.57355e+00 3.32496e+03 1.56144e-04 -3.12920e-04
1.00736e+01 3.32496e+03 -1.87016e-04 1.09889e-04
1.05736e+01 3.32496e+03 8.02717e-04 3.44646e-04
1.10736e+01 3.32496e+03 4.64477e-04 1.06288e-05
1.15736e+01 3.32496e+03 -7.58564e-04 -1.08887e-03
1.20736e+01 3.32496e+03 -4.60358e-04 2.89322e-04
1.25736e+01 3.32496e+03 5.66221e-04 1.87006e-03
1.30736e+01 3.32496e+03 -2.36330e-04 -5.91340e-04
1.35736e+01 3.32496e+03 -4.05347e-04 -1.78452e-04
1.40736e+01 3.32496e+03 4.34442e-04 2.52417e-04
1.45736e+01 3.32496e+03 -3.15646e-04 -2.90096e-04
1.50736e+01 3.32496e+03 1.91035e-04 3.54758e-04
1.55736e+01 3.32496e+03 -1.05081e-04 -5.10858e-04
1.60736e+01 3.32496e+03 1.54509e-04 3.51505e-04
1.65736e+01 3.32496e+03 4.20966e-04 -3.48724e-04
-1.29264e+01 3.32600e+03 -1.10019e+00 -8.54167e-01
-1.24264e+01 3.32600e+03 -1.47249e-01 -3.73419e-02
-1.19264e+01 3.32600e+03 -3.29484e-02 3.25004e-01
-1.14264e+01 3.32600e+03 -8.87627e-01 -2.94922e-01
-1.09264e+01 3.32600e+03 1.19376e-01 3.69363e-01
-1.04264e+01 3.32600e+03 -1.25497e+00 -4.58466e-01
-9.92645e+00 3.32600e+03 -7.21390e-01 -6.43287e-03
-9.42645e+00 3.32600e+03 -3.60845e-01 -1.22274e-01
-8.92645e+00 3.32600e+03 -1.06095e-01 7.76358e-03
-8.42645e+00 3.32600e+03 -4.36997e-01 -1.78409e-01
-7.92645e+00 3.32600e+03 -4.34371e-01 3.46989e-02
-7.42645e+00 3.32600e+03 -2.38708e-02 -4.72812e-01
-6.92645e+00 3.32600e+03 2.21052e-01 -5.51040e-02
-6.42645e+00 3.32600e+03 -1.78907e-01 -1.24871e-01
-5.92645e+00 3.32600e+03 -2.14376e-01 1.77304e-01
-5.42645e+00 3.32600e+03 -7.44509e-01 -1.24424e-01
-4.92645e+00 3.32600e+03 -1.43152e+00 -8.37314e-01
-4.42645e+00 3.32600e+03 8.76049e-01 2.90510e-01
-3.92645e+00 3.32600e+03 1.15024e-01 7.18177e-01
-3.42645e+00 3.32600e+03 -4.58280e-01 5.07663e-01
-2.92645e+00 3.32600e+03 -1.32795e+00 -4.86319e-01
-2.42645e+00 3.32600e+03 -1.81060e+00 -1.40272e+00
-1.92645e+00 3.32600e+03 -2.38273e+00 -1.49550e+00
-1.42645e+00 3.32600e+03 -1.81539e+00 -9.32354e-01
-9.26447e-01 3.32600e+03 -2.86496e+00 -1.18254e+00
-4.26447e-01 3.32600e+03 -2.61756e+00 -1.57670e+00
7.35532e-02 3.32600e+03 -2.78937e+00 -1.59148e+00
5.73553e-01 3.32600e+03 -1.48881e+00 -1.10295e+00
1.07355e+00 3.32600e+03 -1.12225e+00 -8.57349e-01
1.57355e+00 3.32600e+03 -2.26057e-01 -1.89755e-01
2.07355e+00 3.32600e+03 -1.66420e-01 -4.56730e-02
2.57355e+00 3.32600e+03 -1.87481e-02 -2.95902e-02
3.07355e+00 3.32600e+03 -1.19148e-02 -1.40621e-02
3.57355e+00 3.32600e+03 2.55859e-03 -1.22677e-02
4.07355e+00 3.32600e+03 -3.27308e-03 -1.05917e-02
4.57355e+00 3.32600e+03 -2.11074e-03 3.61919e-03
5.07355e+00 3.32600e+03 2.36296e-04 1.51708e-03
5.57355e+00 3.32600e+03 8.59843e-04 3.19033e-04
6.07355e+00 3.32600e+03 -3.82659e-04 -8.58360e-04
6.57355e+00 3.32600e+03 5.92502e-05 -1.72235e-03
7.07355e+00 3.32600e+03 -1.14225e-05 2.76482e-04
7.57355e+00 3.32600e+03 9.49333e-04 1.04035e-03
8.07355e+00 3.32600e+03 -8.79197e-04 -6.52725e-04
8.57355e+00 3.32600e+03 -3.91814e-04 -3.73214e-04
9.07355e+00 3.32600e+03 6.63177e-04 1.03768e-03
9.57355e+00 3.32600e+03 1.77980e-04 -2.74738e-04
1.00736e+01 3.32600e+03 -2.56042e-04 1.06104e-04
1.05736e+01 3.32600e+03 8.27464e-04 3.79495e-04
1.10736e+01 3.32600e+03 4.98250e-04 -1.76233e-05
1.15736e+01 3.32600e+03 -8.10134e-04 -1.04275e-03
1.20736e+01 3.32600e+03 -4.28570e-04 2.80167e-04
1.25736e+01 3.32600e+03 5.68956e-04 1.82159e-03
1.30736e+01 3.32600e+03 -2.04890e-04 -5.62275e-04
1.35736e+01 3.32600e+03 -4.12901e-04 -2.04168e-04
1.40736e+01 3.32600e+03 4.32197e-04 2.88752e-04
1.45736e+01 3.32600e+03 -2.89659e-04 -3.65991e-04
1.50736e+01 3.32600e+03 1.30930e-04 3.50151e-04
1.55736e+01 3.32600e+03 -7.16037e-05 -4.12727e-04
1.60736e+01 3.32600e+03 1.58578e-04 3.66101e-04
1.65736e+01 3.32600e+03 3.88959e-04 -3.50172e-04
-1.29264e+01 3.32704e+03 -1.17176e+00 -9.26054e-01
-1.24264e+01 3.32704e+03 -1.27286e-01 -3.01703e-02
-1.19264e+01 3.32704e+03 -6.20588e-02 3.23467e-01
-1.14264e+01 3.32704e+03 -9.54655e-01 -3.44188e-01
-1.09264e+01 3.32704e+03 9.34892e-02 3.60709e-01
-1.04264e+01 3.32704e+03 -1.28581e+00 -4.70131e-01
-9.92645e+00 3.32704e+03 -7.11058e-01 2.56809e-02
-9.42645e+00 3.32704e+03 -3.01084e-01 -8.81400e-02
-8.92645e+00 3.32704e+03 -1.25039e-01 -2.73055e-02
-8.42645e+00 3.32704e+03 -4.45978e-01 -1.80578e-01
-7.92645e+00 3.32704e+03 -3.89200e-01 7.53102e-02
-7.42645e+00 3.32704e+03 8.14324e-03 -4.45183e-01
-6.92645e+00 3.32704e+03 1.42709e-01 -6.27064e-02
-6.42645e+00 3.32704e+03 -1.39067e-01 -1.43659e-01
-5.92645e+00 3.32704e+03 -1.88016e-01 1.62581e-01
-5.42645e+00 3.32704e+03 -7.33841e-01 -1.05216e-01
-4.92645e+00 3.32704e+03 -1.41944e+00 -8.12772e-01
-4.42645e+00 3.32704e+03 8.36549e-01 2.82899e-01
-3.92645e+00 3.32704e+03 1.38510e-01 7.17491e-01
-3.42645e+00 3.32704e+03 -4.26244e-01 5.51607e-01
-2.92645e+00 3.32704e+03 -1.30955e+00 -4.78550e-01
-2.42645e+00 3.32704e+03 -1.78154e+00 -1.40997e+00
-1.92645e+00 3.32704e+03 -2.41325e+00 -1.53485e+00
-1.42645e+00 3.32704e+03 -1.85397e+00 -9.58463e-01
-9.26447e-01 3.32704e+03 -2.90084e+00 -1.18471e+00
-4.26447e-01 3.32704e+03 -2.65015e+00 -1.60633e+00
7.35532e-02 3.32704e+03 -2.81048e+00 -1.62562e+00
5.73553e-01 3.32704e+03 -1.48890e+00 -1.10431e+00
1.07355e+00 3.32704e+03 -1.12770e+00 -8.63245e-01
1.57355e+00 3.32704e+03 -2.44582e-01 -2.01116e-01
2.07355e+00 3.32704e+03 -1.68157e-01 -4.69321e-02
2.57355e+00 3.32704e+03 -1.92572e-02 -2.86526e-02
3.07355e+00 3.32704e+03 -1.17259e-02 -1.39749e-02
3.57355e+00 3.32704e+03 3.09823e-03 -1.18674e-02
4.07355e+00 3.32704e+03 -3.66423e-03 -1.14841e-02
4.57355e+00 3.32704e+03 -2.33730e-03 3.57068e-03
5.07355e+00 3.32704e+03 1.40125e-04 1.64602e-03
5.57355e+00 3.32704e+03 8.89230e-04 2.68300e-04
6.07355e+00 3.32704e+03 -3.17971e-04 -7.76500e-04
6.57355e+00 3.32704e+03 2.57571e-05 -1.78488e-03
7.07355e+00 3.32704e+03 1.04757e-05 2.23126e-04
7.57355e+00 3.32704e+03 9.90711e-04 1.14008e-03
8.07355e+00 3.32704e+03 -9.36185e-04 -6.63341e-04
8.57355e+00 3.32704e+03 -3.50448e-04 -4.27844e-04
9.07355e+00 3.32704e+03 6.65012e-04 9.56324e-04
9.57355e+00 3.32704e+03 2.02857e-04 -2.42333e-04
1.00736e+01 3.32704e+03 -3.30205e-04 9.83417e-05
1.05736e+01 3.32704e+03 8.48599e-04 4.07014e-04
1.10736e+01 3.32704e+03 5.27619e-04 -4.85750e-05
1.15736e+01 3.32704e+03 -8.52512e-04 -9.83024e-04
1.20736e+01 3.32704e+03 -3.90602e-04 2.66928e-04
1.25736e+01 3.32704e+03 5.63483e-04 1.76429e-03
1.30736e+01 3.32704e+03 -1.78525e-04 -5.23543e-04
1.35736e+01 3.32704e+03 -4.17282e-04 -2.38101e-04
1.40736e+01 3.32704e+03 4.31660e-04 3.18244e-04
1.45736e+01 3.32704e+03 -2.58971e-04 -4.39029e-04
1.50736e+01 3.32704e+03 6.56014e-05 3.46289e-04
1.55736e+01 3.32704e+03 -3.93414e-05 -3.00158e-04
1.60736e+01 3.32704e+03 1.61630e-04 3.71571e-04
1.65736e+01 3.32704e+03 3.56528e-04 -3.65350e-04
-1.29264e+01 3.32808e+03 -1.23296e+00 -9.91138e-01
-1.24264e+01 3.32808e+03 -9.38647e-02 -2.05346e-02
-1.19264e+01 3.32808e+03 -9.11640e-02 3.20579e-01
-1.14264e+01 3.32808e+03 -1.02280e+00 -3.93917e-01
-1.09264e+01 3.32808e+03 6.32738e-02 3.47428e-01
-1.04264e+01 3.32808e+03 -1.30416e+00 -4.76625e-01
-9.92645e+00 3.32808e+03 -6.96483e-01 5.56744e-02
-9.42645e+00 3.32808e+03 -2.22427e-01 -4.64191e-02
-8.92645e+00 3.32808e+03 -1.51557e-01 -6.86366e-02
-8.42645e+00 3.32808e+03 -4.49841e-01 -1.76513e-01
-7.92645e+00 3.32808e+03 -3.47565e-01 1.14887e-01
-7.42645e+00 3.32808e+03 4.45156e-02 -4.13148e-01
-6.92645e+00 3.32808e+03 5.34972e-02 -7.10150e-02
-6.42645e+00 3.32808e+03 -9.65580e-02 -1.61188e-01
-5.92645e+00 3.32808e+03 -1.62676e-01 1.43529e-01
-5.42645e+00 3.32808e+03 -7.13332e-01 -8.27845e-02
-4.92645e+00 3.32808e+03 -1.38497e+00 -7.74755e-01
-4.42645e+00 3.32808e+03 7.97165e-01 2.76359e-01
-3.92645e+00 3.32808e+03 1.65441e-01 7.15873e-01
-3.42645e+00 3.32808e+03 -3.89051e-01 5.96795e-01
-2.92645e+00 3.32808e+03 -1.28906e+00 -4.70099e-01
-2.42645e+00 3.32808e+03 -1.74221e+00 -1.41030e+00
-1.92645e+00 3.32808e+03 -2.42928e+00 -1.57059e+00
-1.42645e+00 3.32808e+03 -1.89510e+00 -9.87386e-01
-9.26447e-01 3.32808e+03 -2.92995e+00 -1.18181e+00
-4.26447e-01 3.32808e+03 -2.68458e+00 -1.63674e+00
7.35532e-02 3.32808e+03 -2.82995e+00 -1.65889e+00
5.73553e-01 3.32808e+03 -1.49048e+00 -1.10414e+00
1.07355e+00 3.32808e+03 -1.13180e+00 -8.68514e-01
1.57355e+00 3.32808e+03 -2.63104e-01 -2.12478e-01
2.07355e+00 3.32808e+03 -1.68590e-01 -4.72072e-02
2.57355e+00 3.32808e+03 -2.05076e-02 -2.78777e-02
3.07355e+00 3.32808e+03 -1.14952e-02 -1.38175e-02
3.57355e+00 3.32808e+03 3.82715e-03 -1.12461e-02
4.07355e+00 3.32808e+03 -4.09050e-03 -1.22577e-02
4.57355e+00 3.32808e+03 -2.57645e-03 3.47953e-03
5.07355e+00 3.32808e+03 6.44774e-05 1.76448e-03
5.57355e+00 3.32808e+03 9.02937e-04 2.17578e-04
6.07355e+00 3.32808e+03 -2.56890e-04 -7.00632e-04
6.57355e+00 3.32808e+03 -1.25341e-05 -1.83581e-03
7.07355e+00 3.32808e+03 3.43161e-05 1.72522e-04
7.57355e+00 3.32808e+03 1.02606e-03 1.23238e-03
8.07355e+00 3.32808e+03 -9.83699e-04 -6.74013e-04
8.57355e+00 3.32808e+03 -3.05681e-04 -4.70427e-04
9.07355e+00 3.32808e+03 6.59050e-04 8.70747e-04
9.57355e+00 3.32808e+03 2.29786e-04 -2.16691e-04
1.00736e+01 3.32808e+03 -4.07123e-04 8.71921e-05
1.05736e+01 3.32808e+03 8.65302e-04 4.25968e-04
1.10736e+01 3.32808e+03 5.50000e-04 -8.25197e-05
1.15736e+01 3.32808e+03 -8.84298e-04 -9.07943e-04
1.20736e+01 3.32808e+03 -3.47672e-04 2.48724e-04
1.25736e+01 3.32808e+03 5.51121e-04 1.69959e-03
1.30736e+01 3.32808e+03 -1.57735e-04 -4.80308e-04
1.35736e+01 3.32808e+03 -4.20389e-04 -2.78929e-04
1.40736e+01 3.32808e+03 4.35024e-04 3.45503e-04
1.45736e+01 3.32808e+03 -2.25354e-04 -5.07765e-04
1.50736e+01 3.32808e+03 -4.76375e-06 3.42904e-04
1.55736e+01 3.32808e+03 -9.35072e-06 -1.74242e-04
1.60736e+01 3.32808e+03 1.66577e-04 3.69082e-04
1.65736e+01 3.32808e+03 3.24825e-04 -3.94020e-04
-1.29264e+01 3.32913e+03 -1.28231e+00 -1.04777e+00
-1.24264e+01 3.32913e+03 -4.66386e-02 -7.85010e-03
-1.19264e+01 3.32913e+03 -1.22366e-01 3.15910e-01
-1.14264e+01 3.32913e+03 -1.09383e+00 -4.45098e-01
-1.09264e+01 3.32913e+03 3.09873e-02 3.30537e-01
-1.04264e+01 3.32913e+03 -1.31110e+00 -4.77767e-01
-9.92645e+00 3.32913e+03 -6.81389e-01 8.05205e-02
-9.42645e+00 3.32913e+03 -1.28724e-01 1.28413e-03
-8.92645e+00 3.32913e+03 -1.86816e-01 -1.15210e-01
-8.42645e+00 3.32913e+03 -4.48031e-01 -1.64858e-01
-7.92645e+00 3.32913e+03 -3.08934e-01 1.52795e-01
-7.42645e+00 3.32913e+03 8.39544e-02 -3.78069e-01
-6.92645e+00 3.32913e+03 -4.77943e-02 -8.20148e-02
-6.42645e+00 3.32913e+03 -5.42924e-02 -1.77491e-01
-5.92645e+00 3.32913e+03 -1.42997e-01 1.19309e-01
-5.42645e+00 3.32913e+03 -6.84376e-01 -5.80263e-02
-4.92645e+00 3.32913e+03 -1.33194e+00 -7.24953e-01
-4.42645e+00 3.32913e+03 7.55708e-01 2.69965e-01
-3.92645e+00 3.32913e+03 1.93173e-01 7.13112e-01
-3.42645e+00 3.32913e+03 -3.48231e-01 6.41687e-01
-2.92645e+00 3.32913e+03 -1.26760e+00 -4.61015e-01
-2.42645e+00 3.32913e+03 -1.69065e+00 -1.40269e+00
-1.92645e+00 3.32913e+03 -2.42912e+00 -1.60180e+00
-1.42645e+00 3.32913e+03 -1.93904e+00 -1.01917e+00
-9.26447e-01 3.32913e+03 -2.95043e+00 -1.17399e+00
-4.26447e-01 3.32913e+03 -2.72231e+00 -1.66834e+00
7.35532e-02 3.32913e+03 -2.84796e+00 -1.69169e+00
5.73553e-01 3.32913e+03 -1.49393e+00 -1.10249e+00
1.07355e+00 3.32913e+03 -1.13389e+00 -8.72373e-01
1.57355e+00 3.32913e+03 -2.81544e-01 -2.23930e-01
2.07355e+00 3.32913e+03 -1.68016e-01 -4.69875e-02
2.57355e+00 3.32913e+03 -2.24545e-02 -2.73110e-02
3.07355e+00 3.32913e+03 -1.12259e-02 -1.35585e-02
3.57355e+00 3.32913e+03 4.73859e-03 -1.04449e-02
4.07355e+00 3.32913e+03 -4.55693e-03 -1.28874e-02
4.57355e+00 3.32913e+03 -2.82647e-03 3.34824e-03
5.07355e+00 3.32913e+03 1.11877e-05 1.86543e-03
5.57355e+00 3.32913e+03 9.00166e-04 1.73471e-04
6.07355e+00 3.32913e+03 -2.01283e-04 -6.31391e-04
6.57355e+00 3.32913e+03 -5.57058e-05 -1.87601e-03
7.07355e+00 3.32913e+03 6.17440e-05 1.29711e-04
7.57355e+00 3.32913e+03 1.05588e-03 1.31468e-03
8.07355e+00 3.32913e+03 -1.02180e-03 -6.85837e-04
8.57355e+00 3.32913e+03 -2.61121e-04 -5.00305e-04
9.07355e+00 3.32913e+03 6.46653e-04 7.83112e-04
9.57355e+00 3.32913e+03 2.57144e-04 -1.97655e-04
1.00736e+01 3.32913e+03 -4.82866e-04 7.44168e-05
1.05736e+01 3.32913e+03 8.77501e-04 4.36337e-04
1.10736e+01 3.32913e+03 5.63463e-04 -1.22340e-04
1.15736e+01 3.32913e+03 -9.04137e-04 -8.18288e-04
1.20736e+01 3.32913e+03 -2.99985e-04 2.24885e-04
1.25736e+01 3.32913e+03 5.32292e-04 1.62916e-03
1.30736e+01 3.32913e+03 -1.43953e-04 -4.36017e-04
1.35736e+01 3.32913e+03 -4.23762e-04 -3.27191e-04
1.40736e+01 3.32913e+03 4.44654e-04 3.73879e-04
1.45736e+01 3.32913e+03 -1.89119e-04 -5.71227e-04
1.50736e+01 3.32913e+03 -8.07252e-05 3.37870e-04
1.55736e+01 3.32913e+03 1.69329e-05 -3.67306e-05
1.60736e+01 3.32913e+03 1.75386e-04 3.60055e-04
1.65736e+01 3.32913e+03 2.93363e-04 -4.34141e-04
-1.29264e+01 3.33017e+03 -1.31863e+00 -1.09438e+00
-1.24264e+01 3.33017e+03 1.36834e-02 8.03828e-03
-1.19264e+01 3.33017e+03 -1.57208e-01 3.08974e-01
-1.14264e+01 3.33017e+03 -1.16737e+00 -4.97482e-01
-1.09264e+01 3.33017e+03 4.33505e-04 3.11270e-01
-1.04264e+01 3.33017e+03 -1.30537e+00 -4.72601e-01
-9.92645e+00 3.33017e+03 -6.68647e-01 9.80510e-02
-9.42645e+00 3.33017e+03 -2.50671e-02 5.35887e-02
-8.92645e+00 3.33017e+03 -2.31786e-01 -1.66173e-01
-8.42645e+00 3.33017e+03 -4.39129e-01 -1.44871e-01
-7.92645e+00 3.33017e+03 -2.74160e-01 1.88113e-01
-7.42645e+00 3.33017e+03 1.23736e-01 -3.40984e-01
-6.92645e+00 3.33017e+03 -1.61453e-01 -9.69929e-02
-6.42645e+00 3.33017e+03 -1.46145e-02 -1.92723e-01
-5.92645e+00 3.33017e+03 -1.33068e-01 8.96753e-02
-5.42645e+00 3.33017e+03 -6.49591e-01 -3.20468e-02
-4.92645e+00 3.33017e+03 -1.26705e+00 -6.66062e-01
-4.42645e+00 3.33017e+03 7.12836e-01 2.63485e-01
-3.92645e+00 3.33017e+03 2.20009e-01 7.09931e-01
-3.42645e+00 3.33017e+03 -3.03444e-01 6.86064e-01
-2.92645e+00 3.33017e+03 -1.24547e+00 -4.52185e-01
-2.42645e+00 3.33017e+03 -1.62664e+00 -1.38671e+00
-1.92645e+00 3.33017e+03 -2.41228e+00 -1.62739e+00
-1.42645e+00 3.33017e+03 -1.98669e+00 -1.05345e+00
-9.26447e-01 3.33017e+03 -2.96317e+00 -1.16331e+00
-4.26447e-01 3.33017e+03 -2.76404e+00 -1.70118e+00
7.35532e-02 3.33017e+03 -2.86495e+00 -1.72480e+00
5.73553e-01 3.33017e+03 -1.49951e+00 -1.09968e+00
1.07355e+00 3.33017e+03 -1.13409e+00 -8.74320e-01
1.57355e+00 3.33017e+03 -3.00069e-01 -2.35948e-01
2.07355e+00 3.33017e+03 -1.66658e-01 -4.66152e-02
2.57355e+00 3.33017e+03 -2.50840e-02 -2.70340e-02
3.07355e+00 3.33017e+03 -1.09766e-02 -1.32452e-02
3.57355e+00 3.33017e+03 5.82084e-03 -9.48715e-03
4.07355e+00 3.33017e+03 -5.07102e-03 -1.33816e-02
4.57355e+00 3.33017e+03 -3.08692e-03 3.18505e-03
5.07355e+00 3.33017e+03 -1.75116e-05 1.94586e-03
5.57355e+00 3.33017e+03 8.80782e-04 1.41070e-04
6.07355e+00 3.33017e+03 -1.55103e-04 -5.70021e-04
6.57355e+00 3.33017e+03 -1.01992e-04 -1.90399e-03
7.07355e+00 3.33017e+03 9.25507e-05 9.77112e-05
7.57355e+00 3.33017e+03 1.08307e-03 1.38476e-03
8.07355e+00 3.33017e+03 -1.05154e-03 -7.01546e-04
8.57355e+00 3.33017e+03 -2.20802e-04 -5.15353e-04
9.07355e+00 3.33017e+03 6.29187e-04 6.96904e-04
9.57355e+00 3.33017e+03 2.83475e-04 -1.84681e-04
1.00736e+01 3.33017e+03 -5.53924e-04 6.19915e-05
1.05736e+01 3.33017e+03 8.84867e-04 4.39379e-04
1.10736e+01 3.33017e+03 5.67603e-04 -1.70393e-04
1.15736e+01 3.33017e+03 -9.10288e-04 -7.17575e-04
1.20736e+01 3.33017e+03 -2.48547e-04 1.95462e-04
1.25736e+01 3.33017e+03 5.06366e-04 1.55468e-03
1.30736e+01 3.33017e+03 -1.37643e-04 -3.93388e-04
1.35736e+01 3.33017e+03 -4.26273e-04 -3.81961e-04
1.40736e+01 3.33017e+03 4.60247e-04 4.03909e-04
1.45736e+01 3.33017e+03 -1.51465e-04 -6.28864e-04
1.50736e+01 3.33017e+03 -1.60821e-04 3.30137e-04
1.55736e+01 3.33017e+03 3.73513e-05 1.09054e-04
1.60736e+01 3.33017e+03 1.88356e-04 3.48147e-04
1.65736e+01 3.33017e+03 2.60610e-04 -4.84282e-04
-1.29264e+01 3.33121e+03 -1.34061e+00 -1.12843e+00
-1.24264e+01 3.33121e+03 8.53513e-02 2.62073e-02
-1.19264e+01 3.33121e+03 -1.96345e-01 2.98603e-01
-1.14264e+01 3.33121e+03 -1.24093e+00 -5.49208e-01
-1.09264e+01 3.33121e+03 -2.76933e-02 2.89425e-01
-1.04264e+01 3.33121e+03 -1.28529e+00 -4.60170e-01
-9.92645e+00 3.33121e+03 -6.58958e-01 1.07571e-01
-9.42645e+00 3.33121e+03 8.43660e-02 1.08917e-01
-8.92645e+00 3.33121e+03 -2.87103e-01 -2.20539e-01
-8.42645e+00 3.33121e+03 -4.20100e-01 -1.16695e-01
-7.92645e+00 3.33121e+03 -2.41820e-01 2.20811e-01
-7.42645e+00 3.33121e+03 1.62524e-01 -3.01502e-01
-6.92645e+00 3.33121e+03 -2.84128e-01 -1.16125e-01
-6.42645e+00 3.33121e+03 2.29204e-02 -2.06776e-01
-5.92645e+00 3.33121e+03 -1.36344e-01 5.52060e-02
-5.42645e+00 3.33121e+03 -6.13488e-01 -6.22327e-03
-4.92645e+00 3.33121e+03 -1.19552e+00 -6.01503e-01
-4.42645e+00 3.33121e+03 6.69557e-01 2.56838e-01
-3.92645e+00 3.33121e+03 2.46322e-01 7.07307e-01
-3.42645e+00 3.33121e+03 -2.51597e-01 7.30883e-01
-2.92645e+00 3.33121e+03 -1.22344e+00 -4.44445e-01
-2.42645e+00 3.33121e+03 -1.55338e+00 -1.36345e+00
-1.92645e+00 3.33121e+03 -2.38063e+00 -1.64716e+00
-1.42645e+00 3.33121e+03 -2.04056e+00 -1.09052e+00
-9.26447e-01 3.33121e+03 -2.96982e+00 -1.15220e+00
-4.26447e-01 3.33121e+03 -2.80860e+00 -1.73426e+00
7.35532e-02 3.33121e+03 -2.88149e+00 -1.75828e+00
5.73553e-01 3.33121e+03 -1.50776e+00 -1.09629e+00
1.07355e+00 3.33121e+03 -1.13274e+00 -8.74264e-01
1.57355e+00 3.33121e+03 -3.18697e-01 -2.48762e-01
2.07355e+00 3.33121e+03 -1.64778e-01 -4.63031e-02
2.57355e+00 3.33121e+03 -2.83440e-02 -2.69990e-02
3.07355e+00 3.33121e+03 -1.07729e-02 -1.29195e-02
3.57355e+00 3.33121e+03 7.01006e-03 -8.46843e-03
4.07355e+00 3.33121e+03 -5.63062e-03 -1.37346e-02
4.57355e+00 3.33121e+03 -3.35745e-03 2.99849e-03
5.07355e+00 3.33121e+03 -2.40293e-05 2.00422e-03
5.57355e+00 3.33121e+03 8.46161e-04 1.28902e-04
6.07355e+00 3.33121e+03 -1.23159e-04 -5.19309e-04
6.57355e+00 3.33121e+03 -1.48941e-04 -1.91792e-03
7.07355e+00 3.33121e+03 1.26150e-04 7.78188e-05
7.57355e+00 3.33121e+03 1.10819e-03 1.44006e-03
8.07355e+00 3.33121e+03 -1.07433e-03 -7.23595e-04
8.57355e+00 3.33121e+03 -1.86316e-04 -5.12794e-04
9.07355e+00 3.33121e+03 6.07273e-04 6.11964e-04
9.57355e+00 3.33121e+03 3.08352e-04 -1.78426e-04
1.00736e+01 3.33121e+03 -6.17801e-04 5.25996e-05
1.05736e+01 3.33121e+03 8.88375e-04 4.40108e-04
1.10736e+01 3.33121e+03 5.60468e-04 -2.29000e-04
1.15736e+01 3.33121e+03 -9.04224e-04 -6.11746e-04
1.20736e+01 3.33121e+03 -1.92825e-04 1.66259e-04
1.25736e+01 3.33121e+03 4.72986e-04 1.47719e-03
1.30736e+01 3.33121e+03 -1.38937e-04 -3.58396e-04
1.35736e+01 3.33121e+03 -4.25048e-04 -4.39586e-04
1.40736e+01 3.33121e+03 4.79785e-04 4.37291e-04
1.45736e+01 3.33121e+03 -1.14711e-04 -6.81090e-04
1.50736e+01 3.33121e+03 -2.42083e-04 3.19079e-04
1.55736e+01 3.33121e+03 5.18829e-05 2.60342e-04
1.60736e+01 3.33121e+03 2.05267e-04 3.36574e-04
1.65736e+01 3.33121e+03 2.23940e-04 -5.45709e-04
-1.29264e+01 3.33225e+03 -1.34754e+00 -1.14845e+00
-1.24264e+01 3.33225e+03 1.65298e-01 4.53163e-02
-1.19264e+01 3.33225e+03 -2.39421e-01 2.83585e-01
-1.14264e+01 3.33225e+03 -1.31378e+00 -5.99647e-01
-1.09264e+01 3.33225e+03 -5.26560e-02 2.65366e-01
-1.04264e+01 3.33225e+03 -1.25306e+00 -4.41097e-01
-9.92645e+00 3.33225e+03 -6.52097e-01 1.09640e-01
-9.42645e+00 3.33225e+03 1.95810e-01 1.66079e-01
-8.92645e+00 3.33225e+03 -3.52476e-01 -2.77872e-01
-8.42645e+00 3.33225e+03 -3.90658e-01 -8.14558e-02
-7.92645e+00 3.33225e+03 -2.12378e-01 2.49634e-01
-7.42645e+00 3.33225e+03 2.00950e-01 -2.59642e-01
-6.92645e+00 3.33225e+03 -4.12484e-01 -1.39046e-01
-6.42645e+00 3.33225e+03 5.87996e-02 -2.17761e-01
-5.92645e+00 3.33225e+03 -1.55338e-01 1.55141e-02
-5.42645e+00 3.33225e+03 -5.80381e-01 1.72895e-02
-4.92645e+00 3.33225e+03 -1.12009e+00 -5.33917e-01
-4.42645e+00 3.33225e+03 6.24943e-01 2.49793e-01
-3.92645e+00 3.33225e+03 2.71349e-01 7.04964e-01
-3.42645e+00 3.33225e+03 -1.95767e-01 7.74753e-01
-2.92645e+00 3.33225e+03 -1.20339e+00 -4.38722e-01
-2.42645e+00 3.33225e+03 -1.47542e+00 -1.33484e+00
-1.92645e+00 3.33225e+03 -2.33704e+00 -1.66139e+00
-1.42645e+00 3.33225e+03 -2.10152e+00 -1.13008e+00
-9.26447e-01 3.33225e+03 -2.97259e+00 -1.14298e+00
-4.26447e-01 3.33225e+03 -2.85425e+00 -1.76608e+00
7.35532e-02 3.33225e+03 -2.89786e+00 -1.79240e+00
5.73553e-01 3.33225e+03 -1.51991e+00 -1.09313e+00
1.07355e+00 3.33225e+03 -1.13002e+00 -8.72100e-01
1.57355e+00 3.33225e+03 -3.37543e-01 -2.62450e-01
2.07355e+00 3.33225e+03 -1.62653e-01 -4.61393e-02
2.57355e+00 3.33225e+03 -3.21556e-02 -2.70740e-02
3.07355e+00 3.33225e+03 -1.06178e-02 -1.25841e-02
3.57355e+00 3.33225e+03 8.22941e-03 -7.49934e-03
4.07355e+00 3.33225e+03 -6.22906e-03 -1.39171e-02
4.57355e+00 3.33225e+03 -3.63089e-03 2.79835e-03
5.07355e+00 3.33225e+03 -1.31324e-05 2.04187e-03
5.57355e+00 3.33225e+03 8.00907e-04 1.44809e-04
6.07355e+00 3.33225e+03 -1.10507e-04 -4.84261e-04
6.57355e+00 3.33225e+03 -1.93006e-04 -1.91597e-03
7.07355e+00 3.33225e+03 1.60363e-04 6.75118e-05
7.57355e+00 3.33225e+03 1.12814e-03 1.47620e-03
8.07355e+00 3.33225e+03 -1.08720e-03 -7.46671e-04
8.57355e+00 3.33225e+03 -1.58753e-04 -4.90484e-04
9.07355e+00 3.33225e+03 5.82968e-04 5.26556e-04
9.57355e+00 3.33225e+03 3.29596e-04 -1.82053e-04
1.00736e+01 3.33225e+03 -6.71388e-04 4.94186e-05
1.05736e+01 3.33225e+03 8.88569e-04 4.43330e-04
1.10736e+01 3.33225e+03 5.39708e-04 -3.01377e-04
1.15736e+01 3.33225e+03 -8.88430e-04 -5.06167e-04
1.20736e+01 3.33225e+03 -1.32129e-04 1.41311e-04
1.25736e+01 3.33225e+03 4.34386e-04 1.39925e-03
1.30736e+01 3.33225e+03 -1.48651e-04 -3.34561e-04
1.35736e+01 3.33225e+03 -4.18764e-04 -4.99327e-04
1.40736e+01 3.33225e+03 5.02761e-04 4.74429e-04
1.45736e+01 3.33225e+03 -8.06739e-05 -7.28139e-04
1.50736e+01 3.33225e+03 -3.22947e-04 3.03827e-04
1.55736e+01 3.33225e+03 6.30132e-05 4.14682e-04
1.60736e+01 3.33225e+03 2.25642e-04 3.26961e-04
1.65736e+01 3.33225e+03 1.80913e-04 -6.16664e-04
-1.29264e+01 3.33330e+03 -1.33715e+00 -1.15223e+00
-1.24264e+01 3.33330e+03 2.51528e-01 6.40156e-02
-1.19264e+01 3.33330e+03 -2.85178e-01 2.63498e-01
-1.14264e+01 3.33330e+03 -1.38543e+00 -6.48755e-01
-1.09264e+01 3.33330e+03 -7.33353e-02 2.40501e-01
-1.04264e+01 3.33330e+03 -1.21131e+00 -4.16798e-01
-9.92645e+00 3.33330e+03 -6.47832e-01 1.04642e-01
-9.42645e+00 3.33330e+03 3.03196e-01 2.22953e-01
-8.92645e+00 3.33330e+03 -4.24820e-01 -3.35825e-01
-8.42645e+00 3.33330e+03 -3.52639e-01 -4.01810e-02
-7.92645e+00 3.33330e+03 -1.87447e-01 2.73422e-01
-7.42645e+00 3.33330e+03 2.37220e-01 -2.17291e-01
-6.92645e+00 3.33330e+03 -5.45340e-01 -1.65145e-01
-6.42645e+00 3.33330e+03 9.14379e-02 -2.25065e-01
-5.92645e+00 3.33330e+03 -1.92065e-01 -3.04614e-02
-5.42645e+00 3.33330e+03 -5.54446e-01 3.66679e-02
-4.92645e+00 3.33330e+03 -1.04487e+00 -4.65719e-01
-4.42645e+00 3.33330e+03 5.76254e-01 2.41298e-01
-3.92645e+00 3.33330e+03 2.94835e-01 7.02493e-01
-3.42645e+00 3.33330e+03 -1.42797e-01 8.14883e-01
-2.92645e+00 3.33330e+03 -1.18762e+00 -4.35855e-01
-2.42645e+00 3.33330e+03 -1.39715e+00 -1.30175e+00
-1.92645e+00 3.33330e+03 -2.28373e+00 -1.67025e+00
-1.42645e+00 3.33330e+03 -2.16817e+00 -1.17040e+00
-9.26447e-01 3.33330e+03 -2.97340e+00 -1.13708e+00
-4.26447e-01 3.33330e+03 -2.89911e+00 -1.79526e+00
7.35532e-02 3.33330e+03 -2.91520e+00 -1.82856e+00
5.73553e-01 3.33330e+03 -1.53635e+00 -1.09083e+00
1.07355e+00 3.33330e+03 -1.12643e+00 -8.67841e-01
1.57355e+00 3.33330e+03 -3.56790e-01 -2.77016e-01
2.07355e+00 3.33330e+03 -1.60528e-01 -4.62936e-02
2.57355e+00 3.33330e+03 -3.64116e-02 -2.71535e-02
3.07355e+00 3.33330e+03 -1.05906e-02 -1.22903e-02
3.57355e+00 3.33330e+03 9.44829e-03 -6.60163e-03
4.07355e+00 3.33330e+03 -6.85703e-03 -1.39288e-02
4.57355e+00 3.33330e+03 -3.90194e-03 2.58717e-03
5.07355e+00 3.33330e+03 1.17597e-05 2.05957e-03
5.57355e+00 3.33330e+03 7.48546e-04 1.87643e-04
6.07355e+00 3.33330e+03 -1.17833e-04 -4.66278e-04
6.57355e+00 3.33330e+03 -2.29098e-04 -1.89640e-03
7.07355e+00 3.33330e+03 1.92131e-04 6.06035e-05
7.57355e+00 3.33330e+03 1.13859e-03 1.48970e-03
8.07355e+00 3.33330e+03 -1.08592e-03 -7.62927e-04
8.57355e+00 3.33330e+03 -1.38889e-04 -4.49047e-04
9.07355e+00 3.33330e+03 5.57965e-04 4.41356e-04
9.57355e+00 3.33330e+03 3.45582e-04 -1.95946e-04
1.00736e+01 3.33330e+03 -7.11231e-04 5.46226e-05
1.05736e+01 3.33330e+03 8.82926e-04 4.48532e-04
1.10736e+01 3.33330e+03 5.04917e-04 -3.87837e-04
1.15736e+01 3.33330e+03 -8.63541e-04 -4.03569e-04
1.20736e+01 3.33330e+03 -6.58421e-05 1.23119e-04
1.25736e+01 3.33330e+03 3.92255e-04 1.32112e-03
1.30736e+01 3.33330e+03 -1.66495e-04 -3.21186e-04
1.35736e+01 3.33330e+03 -4.07983e-04 -5.59587e-04
1.40736e+01 3.33330e+03 5.29435e-04 5.12191e-04
1.45736e+01 3.33330e+03 -5.14355e-05 -7.69611e-04
1.50736e+01 3.33330e+03 -4.03411e-04 2.83697e-04
1.55736e+01 3.33330e+03 7.37687e-05 5.71170e-04
1.60736e+01 3.33330e+03 2.48293e-04 3.19252e-04
1.65736e+01 3.33330e+03 1.30044e-04 -6.98929e-04
-1.29264e+01 3.33434e+03 -1.30821e+00 -1.13896e+00
-1.24264e+01 3.33434e+03 3.41104e-01 8.11645e-02
-1.19264e+01 3.33434e+03 -3.33724e-01 2.37268e-01
-1.14264e+01 3.33434e+03 -1.45279e+00 -6.94826e-01
-1.09264e+01 3.33434e+03 -8.88230e-02 2.16179e-01
-1.04264e+01 3.33434e+03 -1.16240e+00 -3.89271e-01
-9.92645e+00 3.33434e+03 -6.46264e-01 9.28220e-02
-9.42645e+00 3.33434e+03 4.01317e-01 2.77653e-01
-8.92645e+00 3.33434e+03 -5.02085e-01 -3.91964e-01
-8.42645e+00 3.33434e+03 -3.08912e-01 4.60171e-03
-7.92645e+00 3.33434e+03 -1.65583e-01 2.93405e-01
-7.42645e+00 3.33434e+03 2.69105e-01 -1.75614e-01
-6.92645e+00 3.33434e+03 -6.84111e-01 -1.94996e-01
-6.42645e+00 3.33434e+03 1.16826e-01 -2.31321e-01
-5.92645e+00 3.33434e+03 -2.48211e-01 -8.22083e-02
-5.42645e+00 3.33434e+03 -5.39121e-01 5.10212e-02
-4.92645e+00 3.33434e+03 -9.74667e-01 -4.00621e-01
-4.42645e+00 3.33434e+03 5.23297e-01 2.30990e-01
-3.92645e+00 3.33434e+03 3.15430e-01 6.99243e-01
-3.42645e+00 3.33434e+03 -9.62614e-02 8.49513e-01
-2.92645e+00 3.33434e+03 -1.17829e+00 -4.35801e-01
-2.42645e+00 3.33434e+03 -1.32158e+00 -1.26510e+00
-1.92645e+00 3.33434e+03 -2.22186e+00 -1.67414e+00
-1.42645e+00 3.33434e+03 -2.23790e+00 -1.20982e+00
-9.26447e-01 3.33434e+03 -2.97219e+00 -1.13511e+00
-4.26447e-01 3.33434e+03 -2.94264e+00 -1.82162e+00
7.35532e-02 3.33434e+03 -2.93584e+00 -1.86792e+00
5.73553e-01 3.33434e+03 -1.55675e+00 -1.09020e+00
1.07355e+00 3.33434e+03 -1.12211e+00 -8.61111e-01
1.57355e+00 3.33434e+03 -3.76659e-01 -2.92472e-01
2.07355e+00 3.33434e+03 -1.58708e-01 -4.70550e-02
2.57355e+00 3.33434e+03 -4.10156e-02 -2.71799e-02
3.07355e+00 3.33434e+03 -1.07123e-02 -1.20454e-02
3.57355e+00 3.33434e+03 1.06387e-02 -5.78322e-03
4.07355e+00 3.33434e+03 -7.51321e-03 -1.37862e-02
4.57355e+00 3.33434e+03 -4.16149e-03 2.37158e-03
5.07355e+00 3.33434e+03 4.96301e-05 2.05893e-03
5.57355e+00 3.33434e+03 6.93156e-04 2.55978e-04
6.07355e+00 3.33434e+03 -1.45509e-04 -4.68443e-04
6.57355e+00 3.33434e+03 -2.52311e-04 -1.85567e-03
7.07355e+00 3.33434e+03 2.21108e-04 5.13529e-05
7.57355e+00 3.33434e+03 1.13548e-03 1.47616e-03
8.07355e+00 3.33434e+03 -1.06826e-03 -7.65636e-04
8.57355e+00 3.33434e+03 -1.26359e-04 -3.92563e-04
9.07355e+00 3.33434e+03 5.31376e-04 3.56376e-04
9.57355e+00 3.33434e+03 3.57822e-04 -2.16523e-04
1.00736e+01 3.33434e+03 -7.36158e-04 6.71881e-05
1.05736e+01 3.33434e+03 8.70342e-04 4.53943e-04
1.10736e+01 3.33434e+03 4.55906e-04 -4.89253e-04
1.15736e+01 3.33434e+03 -8.29733e-04 -3.04446e-04
1.20736e+01 3.33434e+03 7.66181e-06 1.16607e-04
1.25736e+01 3.33434e+03 3.47021e-04 1.24149e-03
1.30736e+01 3.33434e+03 -1.92256e-04 -3.18227e-04
1.35736e+01 3.33434e+03 -3.92542e-04 -6.16819e-04
1.40736e+01 3.33434e+03 5.58232e-04 5.46538e-04
1.45736e+01 3.33434e+03 -2.93516e-05 -8.06387e-04
1.50736e+01 3.33434e+03 -4.82641e-04 2.60291e-04
1.55736e+01 3.33434e+03 8.71433e-05 7.27767e-04
1.60736e+01 3.33434e+03 2.72678e-04 3.14322e-04
1.65736e+01 3.33434e+03 6.93253e-05 -7.94137e-04
-1.29264e+01 3.33538e+03 -1.25823e+00 -1.10742e+00
-1.24264e+01 3.33538e+03 4.32152e-01 9.76029e-02
-1.19264e+01 3.33538e+03 -3.83133e-01 2.04965e-01
-1.14264e+01 3.33538e+03 -1.51227e+00 -7.36148e-01
-1.09264e+01 3.33538e+03 -9.88611e-02 1.93524e-01
-1.04264e+01 3.33538e+03 -1.10837e+00 -3.59792e-01
-9.92645e+00 3.33538e+03 -6.48430e-01 7.48764e-02
-9.42645e+00 3.33538e+03 4.88900e-01 3.29768e-01
-8.92645e+00 3.33538e+03 -5.81230e-01 -4.44732e-01
-8.42645e+00 3.33538e+03 -2.62378e-01 5.02262e-02
-7.92645e+00 3.33538e+03 -1.43571e-01 3.11925e-01
-7.42645e+00 3.33538e+03 2.95890e-01 -1.35263e-01
-6.92645e+00 3.33538e+03 -8.28744e-01 -2.29037e-01
-6.42645e+00 3.33538e+03 1.30544e-01 -2.39581e-01
-5.92645e+00 3.33538e+03 -3.23036e-01 -1.38841e-01
-5.42645e+00 3.33538e+03 -5.35704e-01 6.07029e-02
-4.92645e+00 3.33538e+03 -9.11563e-01 -3.41348e-01
-4.42645e+00 3.33538e+03 4.67010e-01 2.19288e-01
-3.92645e+00 3.33538e+03 3.30684e-01 6.94187e-01
-3.42645e+00 3.33538e+03 -5.85640e-02 8.77511e-01
-2.92645e+00 3.33538e+03 -1.17712e+00 -4.39257e-01
-2.42645e+00 3.33538e+03 -1.25306e+00 -1.22652e+00
-1.92645e+00 3.33538e+03 -2.15285e+00 -1.67354e+00
-1.42645e+00 3.33538e+03 -2.30784e+00 -1.24665e+00
-9.26447e-01 3.33538e+03 -2.96956e+00 -1.13823e+00
-4.26447e-01 3.33538e+03 -2.98607e+00 -1.84576e+00
7.35532e-02 3.33538e+03 -2.96133e+00 -1.91077e+00
5.73553e-01 3.33538e+03 -1.58060e+00 -1.09132e+00
1.07355e+00 3.33538e+03 -1.11710e+00 -8.51872e-01
1.57355e+00 3.33538e+03 -3.97241e-01 -3.08858e-01
2.07355e+00 3.33538e+03 -1.57520e-01 -4.85884e-02
2.57355e+00 3.33538e+03 -4.57853e-02 -2.72293e-02
3.07355e+00 3.33538e+03 -1.08766e-02 -1.17141e-02
3.57355e+00 3.33538e+03 1.17721e-02 -5.05907e-03
4.07355e+00 3.33538e+03 -8.19249e-03 -1.34963e-02
4.57355e+00 3.33538e+03 -4.39326e-03 2.17882e-03
5.07355e+00 3.33538e+03 1.00569e-04 2.04180e-03
5.57355e+00 3.33538e+03 6.37644e-04 3.45355e-04
6.07355e+00 3.33538e+03 -1.94097e-04 -4.95063e-04
6.57355e+00 3.33538e+03 -2.59654e-04 -1.79124e-03
7.07355e+00 3.33538e+03 2.48643e-04 3.95183e-05
7.57355e+00 3.33538e+03 1.11629e-03 1.43247e-03
8.07355e+00 3.33538e+03 -1.03484e-03 -7.52391e-04
8.57355e+00 3.33538e+03 -1.19746e-04 -3.24866e-04
9.07355e+00 3.33538e+03 5.02195e-04 2.72086e-04
9.57355e+00 3.33538e+03 3.67323e-04 -2.41403e-04
1.00736e+01 3.33538e+03 -7.46178e-04 8.54600e-05
1.05736e+01 3.33538e+03 8.52111e-04 4.60062e-04
1.10736e+01 3.33538e+03 3.92830e-04 -6.06026e-04
1.15736e+01 3.33538e+03 -7.88724e-04 -2.10014e-04
1.20736e+01 3.33538e+03 8.91084e-05 1.23874e-04
1.25736e+01 3.33538e+03 2.99100e-04 1.15979e-03
1.30736e+01 3.33538e+03 -2.26123e-04 -3.26829e-04
1.35736e+01 3.33538e+03 -3.71250e-04 -6.66311e-04
1.40736e+01 3.33538e+03 5.87377e-04 5.75905e-04
1.45736e+01 3.33538e+03 -1.66332e-05 -8.39591e-04
1.50736e+01 3.33538e+03 -5.58582e-04 2.37020e-04
1.55736e+01 3.33538e+03 1.03102e-04 8.80773e-04
1.60736e+01 3.33538e+03 2.98249e-04 3.15197e-04
1.65736e+01 3.33538e+03 3.92920e-07 -8.96701e-04
-1.29264e+01 3.33642e+03 -1.18627e+00 -1.05618e+00
-1.24264e+01 3.33642e+03 5.23760e-01 1.14267e-01
-1.19264e+01 3.33642e+03 -4.30677e-01 1.66382e-01
-1.14264e+01 3.33642e+03 -1.56273e+00 -7.72462e-01
-1.09264e+01 3.33642e+03 -1.03625e-01 1.74406e-01
-1.04264e+01 3.33642e+03 -1.04973e+00 -3.28129e-01
-9.92645e+00 3.33642e+03 -6.55564e-01 5.05763e-02
-9.42645e+00 3.33642e+03 5.63289e-01 3.76912e-01
-8.92645e+00 3.33642e+03 -6.56685e-01 -4.91515e-01
-8.42645e+00 3.33642e+03 -2.14306e-01 9.56390e-02
-7.92645e+00 3.33642e+03 -1.20055e-01 3.28943e-01
-7.42645e+00 3.33642e+03 3.16383e-01 -9.73461e-02
-6.92645e+00 3.33642e+03 -9.78303e-01 -2.66979e-01
-6.42645e+00 3.33642e+03 1.28376e-01 -2.52003e-01
-5.92645e+00 3.33642e+03 -4.14112e-01 -1.99211e-01
-5.42645e+00 3.33642e+03 -5.44016e-01 6.60459e-02
-4.92645e+00 3.33642e+03 -8.55975e-01 -2.88945e-01
-4.42645e+00 3.33642e+03 4.04861e-01 2.05527e-01
-3.92645e+00 3.33642e+03 3.40504e-01 6.86848e-01
-3.42645e+00 3.33642e+03 -2.97538e-02 8.98411e-01
-2.92645e+00 3.33642e+03 -1.18471e+00 -4.46185e-01
-2.42645e+00 3.33642e+03 -1.19594e+00 -1.18750e+00
-1.92645e+00 3.33642e+03 -2.08176e+00 -1.67067e+00
-1.42645e+00 3.33642e+03 -2.37739e+00 -1.27955e+00
-9.26447e-01 3.33642e+03 -2.96731e+00 -1.14774e+00
-4.26447e-01 3.33642e+03 -3.02965e+00 -1.86750e+00
7.35532e-02 3.33642e+03 -2.99105e+00 -1.95611e+00
5.73553e-01 3.33642e+03 -1.60749e+00 -1.09403e+00
1.07355e+00 3.33642e+03 -1.11178e+00 -8.40887e-01
1.57355e+00 3.33642e+03 -4.18390e-01 -3.26058e-01
2.07355e+00 3.33642e+03 -1.57283e-01 -5.09248e-02
2.57355e+00 3.33642e+03 -5.03961e-02 -2.72975e-02
3.07355e+00 3.33642e+03 -1.10336e-02 -1.12500e-02
3.57355e+00 3.33642e+03 1.28063e-02 -4.46717e-03
4.07355e+00 3.33642e+03 -8.86977e-03 -1.30664e-02
4.57355e+00 3.33642e+03 -4.58806e-03 2.03526e-03
5.07355e+00 3.33642e+03 1.65048e-04 2.00494e-03
5.57355e+00 3.33642e+03 5.85156e-04 4.51519e-04
6.07355e+00 3.33642e+03 -2.60471e-04 -5.47672e-04
6.57355e+00 3.33642e+03 -2.49863e-04 -1.70163e-03
7.07355e+00 3.33642e+03 2.73805e-04 2.50478e-05
7.57355e+00 3.33642e+03 1.08150e-03 1.36073e-03
8.07355e+00 3.33642e+03 -9.88263e-04 -7.23440e-04
8.57355e+00 3.33642e+03 -1.17974e-04 -2.47254e-04
9.07355e+00 3.33642e+03 4.69416e-04 1.89044e-04
9.57355e+00 3.33642e+03 3.74671e-04 -2.69148e-04
1.00736e+01 3.33642e+03 -7.41280e-04 1.08363e-04
1.05736e+01 3.33642e+03 8.28287e-04 4.66677e-04
1.10736e+01 3.33642e+03 3.16669e-04 -7.37571e-04
1.15736e+01 3.33642e+03 -7.42714e-04 -1.21015e-04
1.20736e+01 3.33642e+03 1.77536e-04 1.46727e-04
1.25736e+01 3.33642e+03 2.50247e-04 1.07582e-03
1.30736e+01 3.33642e+03 -2.67547e-04 -3.46652e-04
1.35736e+01 3.33642e+03 -3.44062e-04 -7.04289e-04
1.40736e+01 3.33642e+03 6.15471e-04 5.99515e-04
1.45736e+01 3.33642e+03 -1.34291e-05 -8.69113e-04
1.50736e+01 3.33642e+03 -6.29405e-04 2.13650e-04
1.55736e+01 3.33642e+03 1.20362e-04 1.02733e-03
1.60736e+01 3.33642e+03 3.23830e-04 3.23501e-04
1.65736e+01 3.33642e+03 -7.29512e-05 -1.00165e-03
-1.29264e+01 3.33747e+03 -1.09708e+00 -9.87106e-01
-1.24264e+01 3.33747e+03 6.11747e-01 1.30037e-01
-1.19264e+01 3.33747e+03 -4.74970e-01 1.20894e-01
-1.14264e+01 3.33747e+03 -1.60340e+00 -8.03860e-01
-1.09264e+01 3.33747e+03 -1.04725e-01 1.59415e-01
-1.04264e+01 3.33747e+03 -9.86473e-01 -2.93061e-01
-9.92645e+00 3.33747e+03 -6.69471e-01 1.91953e-02
-9.42645e+00 3.33747e+03 6.18950e-01 4.15462e-01
-8.92645e+00 3.33747e+03 -7.24843e-01 -5.30461e-01
-8.42645e+00 3.33747e+03 -1.66076e-01 1.39878e-01
-7.92645e+00 3.33747e+03 -9.71548e-02 3.42382e-01
-7.42645e+00 3.33747e+03 3.29421e-01 -6.27665e-02
-6.92645e+00 3.33747e+03 -1.13050e+00 -3.08055e-01
-6.42645e+00 3.33747e+03 1.07539e-01 -2.69384e-01
-5.92645e+00 3.33747e+03 -5.16881e-01 -2.60398e-01
-5.42645e+00 3.33747e+03 -5.64708e-01 6.54521e-02
-4.92645e+00 3.33747e+03 -8.09441e-01 -2.45548e-01
-4.42645e+00 3.33747e+03 3.35801e-01 1.90438e-01
-3.92645e+00 3.33747e+03 3.46109e-01 6.77546e-01
-3.42645e+00 3.33747e+03 -6.51251e-03 9.13245e-01
-2.92645e+00 3.33747e+03 -1.19708e+00 -4.54350e-01
-2.42645e+00 3.33747e+03 -1.15413e+00 -1.15053e+00
-1.92645e+00 3.33747e+03 -2.01365e+00 -1.66821e+00
-1.42645e+00 3.33747e+03 -2.44631e+00 -1.30767e+00
-9.26447e-01 3.33747e+03 -2.96733e+00 -1.16456e+00
-4.26447e-01 3.33747e+03 -3.07443e+00 -1.88702e+00
7.35532e-02 3.33747e+03 -3.02484e+00 -2.00291e+00
5.73553e-01 3.33747e+03 -1.63714e+00 -1.09863e+00
1.07355e+00 3.33747e+03 -1.10641e+00 -8.28893e-01
1.57355e+00 3.33747e+03 -4.39979e-01 -3.43990e-01
2.07355e+00 3.33747e+03 -1.58211e-01 -5.40887e-02
2.57355e+00 3.33747e+03 -5.46353e-02 -2.73924e-02
3.07355e+00 3.33747e+03 -1.11806e-02 -1.06662e-02
3.57355e+00 3.33747e+03 1.36827e-02 -4.04810e-03
4.07355e+00 3.33747e+03 -9.51494e-03 -1.25066e-02
4.57355e+00 3.33747e+03 -4.73891e-03 1.95373e-03
5.07355e+00 3.33747e+03 2.41781e-04 1.94651e-03
5.57355e+00 3.33747e+03 5.40072e-04 5.73352e-04
6.07355e+00 3.33747e+03 -3.41147e-04 -6.27068e-04
6.57355e+00 3.33747e+03 -2.23153e-04 -1.58628e-03
7.07355e+00 3.33747e+03 2.97260e-04 8.34522e-06
7.57355e+00 3.33747e+03 1.03192e-03 1.26554e-03
8.07355e+00 3.33747e+03 -9.30519e-04 -6.81762e-04
8.57355e+00 3.33747e+03 -1.21054e-04 -1.63515e-04
9.07355e+00 3.33747e+03 4.32879e-04 1.09388e-04
9.57355e+00 3.33747e+03 3.78796e-04 -3.00700e-04
1.00736e+01 3.33747e+03 -7.21000e-04 1.37423e-04
1.05736e+01 3.33747e+03 7.97641e-04 4.70732e-04
1.10736e+01 3.33747e+03 2.29752e-04 -8.83267e-04
1.15736e+01 3.33747e+03 -6.91089e-04 -3.48403e-05
1.20736e+01 3.33747e+03 2.69383e-04 1.84548e-04
1.25736e+01 3.33747e+03 2.02379e-04 9.91445e-04
1.30736e+01 3.33747e+03 -3.14295e-04 -3.74190e-04
1.35736e+01 3.33747e+03 -3.11848e-04 -7.29176e-04
1.40736e+01 3.33747e+03 6.40099e-04 6.15087e-04
1.45736e+01 3.33747e+03 -1.86383e-05 -8.94130e-04
1.50736e+01 3.33747e+03 -6.94187e-04 1.87038e-04
1.55736e+01 3.33747e+03 1.38987e-04 1.16406e-03
1.60736e+01 3.33747e+03 3.49005e-04 3.39294e-04
1.65736e+01 3.33747e+03 -1.49413e-04 -1.10452e-03
-1.29264e+01 3.33851e+03 -9.98498e-01 -9.05651e-01
-1.24264e+01 3.33851e+03 6.93365e-01 1.44007e-01
-1.19264e+01 3.33851e+03 -5.12835e-01 7.07663e-02
-1.14264e+01 3.33851e+03 -1.63422e+00 -8.30454e-01
-1.09264e+01 3.33851e+03 -1.04456e-01 1.48592e-01
-1.04264e+01 3.33851e+03 -9.20799e-01 -2.55560e-01
-9.92645e+00 3.33851e+03 -6.88706e-01 -1.76686e-02
-9.42645e+00 3.33851e+03 6.51999e-01 4.44550e-01
-8.92645e+00 3.33851e+03 -7.85430e-01 -5.62602e-01
-8.42645e+00 3.33851e+03 -1.16871e-01 1.83198e-01
-7.92645e+00 3.33851e+03 -7.68958e-02 3.50705e-01
-7.42645e+00 3.33851e+03 3.33160e-01 -3.29128e-02
-6.92645e+00 3.33851e+03 -1.27928e+00 -3.50090e-01
-6.42645e+00 3.33851e+03 6.92770e-02 -2.90754e-01
-5.92645e+00 3.33851e+03 -6.25895e-01 -3.19781e-01
-5.42645e+00 3.33851e+03 -5.98852e-01 5.71787e-02
-4.92645e+00 3.33851e+03 -7.73440e-01 -2.12425e-01
-4.42645e+00 3.33851e+03 2.60727e-01 1.76208e-01
-3.92645e+00 3.33851e+03 3.45253e-01 6.65359e-01
-3.42645e+00 3.33851e+03 1.24399e-02 9.22588e-01
-2.92645e+00 3.33851e+03 -1.21051e+00 -4.62753e-01
-2.42645e+00 3.33851e+03 -1.13087e+00 -1.11780e+00
-1.92645e+00 3.33851e+03 -1.95151e+00 -1.66669e+00
-1.42645e+00 3.33851e+03 -2.51371e+00 -1.33096e+00
-9.26447e-01 3.33851e+03 -2.97127e+00 -1.18970e+00
-4.26447e-01 3.33851e+03 -3.12136e+00 -1.90394e+00
7.35532e-02 3.33851e+03 -3.06397e+00 -2.05108e+00
5.73553e-01 3.33851e+03 -1.66912e+00 -1.10529e+00
1.07355e+00 3.33851e+03 -1.10158e+00 -8.16347e-01
1.57355e+00 3.33851e+03 -4.62026e-01 -3.62526e-01
2.07355e+00 3.33851e+03 -1.60328e-01 -5.80996e-02
2.57355e+00 3.33851e+03 -5.84525e-02 -2.75920e-02
3.07355e+00 3.33851e+03 -1.13043e-02 -9.96376e-03
3.57355e+00 3.33851e+03 1.43858e-02 -3.78004e-03
4.07355e+00 3.33851e+03 -1.01026e-02 -1.18096e-02
4.57355e+00 3.33851e+03 -4.83829e-03 1.92662e-03
5.07355e+00 3.33851e+03 3.24104e-04 1.86500e-03
5.57355e+00 3.33851e+03 5.05614e-04 7.11232e-04
6.07355e+00 3.33851e+03 -4.35109e-04 -7.32248e-04
6.57355e+00 3.33851e+03 -1.82049e-04 -1.44693e-03
7.07355e+00 3.33851e+03 3.22716e-04 -5.65565e-06
7.57355e+00 3.33851e+03 9.67288e-04 1.14958e-03
8.07355e+00 3.33851e+03 -8.62577e-04 -6.32311e-04
8.57355e+00 3.33851e+03 -1.29152e-04 -7.67618e-05
9.07355e+00 3.33851e+03 3.92374e-04 3.66962e-05
9.57355e+00 3.33851e+03 3.78282e-04 -3.37715e-04
1.00736e+01 3.33851e+03 -6.85797e-04 1.74370e-04
1.05736e+01 3.33851e+03 7.59493e-04 4.69415e-04
1.10736e+01 3.33851e+03 1.34661e-04 -1.04094e-03
1.15736e+01 3.33851e+03 -6.31955e-04 5.01181e-05
1.20736e+01 3.33851e+03 3.62054e-04 2.35589e-04
1.25736e+01 3.33851e+03 1.55199e-04 9.08914e-04
1.30736e+01 3.33851e+03 -3.64437e-04 -4.09580e-04
1.35736e+01 3.33851e+03 -2.73484e-04 -7.37936e-04
1.40736e+01 3.33851e+03 6.58577e-04 6.21390e-04
1.45736e+01 3.33851e+03 -3.27311e-05 -9.17216e-04
1.50736e+01 3.33851e+03 -7.52363e-04 1.57275e-04
1.55736e+01 3.33851e+03 1.60899e-04 1.28887e-03
1.60736e+01 3.33851e+03 3.73573e-04 3.63375e-04
1.65736e+01 3.33851e+03 -2.28553e-04 -1.20056e-03
-1.29264e+01 3.33955e+03 -8.99149e-01 -8.18660e-01
-1.24264e+01 3.33955e+03 7.64115e-01 1.54412e-01
-1.19264e+01 3.33955e+03 -5.42633e-01 1.78832e-02
-1.14264e+01 3.33955e+03 -1.65699e+00 -8.51712e-01
-1.09264e+01 3.33955e+03 -1.06312e-01 1.40964e-01
-1.04264e+01 3.33955e+03 -8.53897e-01 -2.16683e-01
-9.92645e+00 3.33955e+03 -7.12033e-01 -5.84539e-02
-9.42645e+00 3.33955e+03 6.59705e-01 4.63195e-01
-8.92645e+00 3.33955e+03 -8.37981e-01 -5.90348e-01
-8.42645e+00 3.33955e+03 -6.31389e-02 2.26694e-01
-7.92645e+00 3.33955e+03 -5.73750e-02 3.55152e-01
-7.42645e+00 3.33955e+03 3.26050e-01 -8.99380e-03
-6.92645e+00 3.33955e+03 -1.41817e+00 -3.90918e-01
-6.42645e+00 3.33955e+03 1.79818e-02 -3.14617e-01
-5.92645e+00 3.33955e+03 -7.37361e-01 -3.75439e-01
-5.42645e+00 3.33955e+03 -6.45217e-01 4.08549e-02
-4.92645e+00 3.33955e+03 -7.48360e-01 -1.89352e-01
-4.42645e+00 3.33955e+03 1.80391e-01 1.63577e-01
-3.92645e+00 3.33955e+03 3.35956e-01 6.48962e-01
-3.42645e+00 3.33955e+03 2.76960e-02 9.26986e-01
-2.92645e+00 3.33955e+03 -1.22342e+00 -4.71329e-01
-2.42645e+00 3.33955e+03 -1.12681e+00 -1.08935e+00
-1.92645e+00 3.33955e+03 -1.89792e+00 -1.66678e+00
-1.42645e+00 3.33955e+03 -2.57852e+00 -1.34924e+00
-9.26447e-01 3.33955e+03 -2.98015e+00 -1.22423e+00
-4.26447e-01 3.33955e+03 -3.16987e+00 -1.91734e+00
7.35532e-02 3.33955e+03 -3.10891e+00 -2.09941e+00
5.73553e-01 3.33955e+03 -1.70329e+00 -1.11457e+00
1.07355e+00 3.33955e+03 -1.09773e+00 -8.03675e-01
1.57355e+00 3.33955e+03 -4.84345e-01 -3.81377e-01
2.07355e+00 3.33955e+03 -1.63729e-01 -6.30797e-02
2.57355e+00 3.33955e+03 -6.16665e-02 -2.77573e-02
3.07355e+00 3.33955e+03 -1.14590e-02 -9.17338e-03
3.57355e+00 3.33955e+03 1.48920e-02 -3.65249e-03
4.07355e+00 3.33955e+03 -1.06130e-02 -1.09574e-02
4.57355e+00 3.33955e+03 -4.87953e-03 1.93343e-03
5.07355e+00 3.33955e+03 4.03294e-04 1.76378e-03
5.57355e+00 3.33955e+03 4.82033e-04 8.62421e-04
6.07355e+00 3.33955e+03 -5.39800e-04 -8.60045e-04
6.57355e+00 3.33955e+03 -1.27874e-04 -1.28450e-03
7.07355e+00 3.33955e+03 3.49663e-04 -1.32133e-05
7.57355e+00 3.33955e+03 8.90602e-04 1.01467e-03
8.07355e+00 3.33955e+03 -7.87371e-04 -5.79554e-04
8.57355e+00 3.33955e+03 -1.40945e-04 1.25574e-05
9.07355e+00 3.33955e+03 3.46478e-04 -2.89988e-05
9.57355e+00 3.33955e+03 3.75803e-04 -3.75975e-04
1.00736e+01 3.33955e+03 -6.38525e-04 2.18528e-04
1.05736e+01 3.33955e+03 7.13732e-04 4.59393e-04
1.10736e+01 3.33955e+03 3.55064e-05 -1.20552e-03
1.15736e+01 3.33955e+03 -5.67200e-04 1.31162e-04
1.20736e+01 3.33955e+03 4.53241e-04 2.98824e-04
1.25736e+01 3.33955e+03 1.09877e-04 8.29651e-04
1.30736e+01 3.33955e+03 -4.17998e-04 -4.57212e-04
1.35736e+01 3.33955e+03 -2.26867e-04 -7.26597e-04
1.40736e+01 3.33955e+03 6.69646e-04 6.20642e-04
1.45736e+01 3.33955e+03 -5.71439e-05 -9.42056e-04
1.50736e+01 3.33955e+03 -8.04053e-04 1.25633e-04
1.55736e+01 3.33955e+03 1.88735e-04 1.39932e-03
1.60736e+01 3.33955e+03 3.96461e-04 3.97076e-04
1.65736e+01 3.33955e+03 -3.08876e-04 -1.28323e-03
-1.29264e+01 3.34059e+03 -8.04026e-01 -7.31572e-01
-1.24264e+01 3.34059e+03 8.19177e-01 1.58618e-01
-1.19264e+01 3.34059e+03 -5.65111e-01 -3.72614e-02
-1.14264e+01 3.34059e+03 -1.67247e+00 -8.65879e-01
-1.09264e+01 3.34059e+03 -1.12830e-01 1.34539e-01
-1.04264e+01 3.34059e+03 -7.84543e-01 -1.75757e-01
-9.92645e+00 3.34059e+03 -7.38058e-01 -1.01691e-01
-9.42645e+00 3.34059e+03 6.38499e-01 4.68172e-01
-8.92645e+00 3.34059e+03 -8.79313e-01 -6.12926e-01
-8.42645e+00 3.34059e+03 -1.22839e-03 2.71693e-01
-7.92645e+00 3.34059e+03 -3.50527e-02 3.57280e-01
-7.42645e+00 3.34059e+03 3.08122e-01 7.71298e-03
-6.92645e+00 3.34059e+03 -1.53905e+00 -4.26903e-01
-6.42645e+00 3.34059e+03 -4.22944e-02 -3.40058e-01
-5.92645e+00 3.34059e+03 -8.50898e-01 -4.27861e-01
-5.42645e+00 3.34059e+03 -7.00253e-01 1.74468e-02
-4.92645e+00 3.34059e+03 -7.31893e-01 -1.74856e-01
-4.42645e+00 3.34059e+03 9.53097e-02 1.52720e-01
-3.92645e+00 3.34059e+03 3.20597e-01 6.28691e-01
-3.42645e+00 3.34059e+03 4.05359e-02 9.26728e-01
-2.92645e+00 3.34059e+03 -1.23326e+00 -4.79589e-01
-2.42645e+00 3.34059e+03 -1.14264e+00 -1.06481e+00
-1.92645e+00 3.34059e+03 -1.85435e+00 -1.66875e+00
-1.42645e+00 3.34059e+03 -2.64001e+00 -1.36305e+00
-9.26447e-01 3.34059e+03 -2.99644e+00 -1.26978e+00
-4.26447e-01 3.34059e+03 -3.21934e+00 -1.92701e+00
7.35532e-02 3.34059e+03 -3.15900e+00 -2.14581e+00
5.73553e-01 3.34059e+03 -1.74030e+00 -1.12762e+00
1.07355e+00 3.34059e+03 -1.09485e+00 -7.91298e-01
1.57355e+00 3.34059e+03 -5.06339e-01 -4.00311e-01
2.07355e+00 3.34059e+03 -1.68570e-01 -6.92078e-02
2.57355e+00 3.34059e+03 -6.41151e-02 -2.77839e-02
3.07355e+00 3.34059e+03 -1.16958e-02 -8.34001e-03
3.57355e+00 3.34059e+03 1.51765e-02 -3.67762e-03
4.07355e+00 3.34059e+03 -1.10254e-02 -9.94527e-03
4.57355e+00 3.34059e+03 -4.86519e-03 1.94443e-03
5.07355e+00 3.34059e+03 4.76549e-04 1.64892e-03
5.57355e+00 3.34059e+03 4.68804e-04 1.02252e-03
6.07355e+00 3.34059e+03 -6.49908e-04 -1.00431e-03
6.57355e+00 3.34059e+03 -6.14954e-05 -1.10246e-03
7.07355e+00 3.34059e+03 3.73953e-04 -1.54824e-05
7.57355e+00 3.34059e+03 8.08452e-04 8.67754e-04
8.07355e+00 3.34059e+03 -7.12184e-04 -5.31108e-04
8.57355e+00 3.34059e+03 -1.52754e-04 1.04673e-04
9.07355e+00 3.34059e+03 2.94839e-04 -8.92601e-05
9.57355e+00 3.34059e+03 3.72684e-04 -4.12912e-04
1.00736e+01 3.34059e+03 -5.78805e-04 2.71239e-04
1.05736e+01 3.34059e+03 6.58717e-04 4.40876e-04
1.10736e+01 3.34059e+03 -6.40139e-05 -1.37103e-03
1.15736e+01 3.34059e+03 -4.98459e-04 2.06538e-04
1.20736e+01 3.34059e+03 5.40304e-04 3.72374e-04
1.25736e+01 3.34059e+03 6.76505e-05 7.52696e-04
1.30736e+01 3.34059e+03 -4.74684e-04 -5.20703e-04
1.35736e+01 3.34059e+03 -1.71651e-04 -6.93190e-04
1.40736e+01 3.34059e+03 6.73462e-04 6.16425e-04
1.45736e+01 3.34059e+03 -9.23507e-05 -9.70074e-04
1.50736e+01 3.34059e+03 -8.49267e-04 9.22208e-05
1.55736e+01 3.34059e+03 2.22613e-04 1.49257e-03
1.60736e+01 3.34059e+03 4.14869e-04 4.41967e-04
1.65736e+01 3.34059e+03 -3.88073e-04 -1.34613e-03
-1.29264e+01 3.34163e+03 -7.18417e-01 -6.50797e-01
-1.24264e+01 3.34163e+03 8.56410e-01 1.54448e-01
-1.19264e+01 3.34163e+03 -5.77490e-01 -9.19276e-02
-1.14264e+01 3.34163e+03 -1.67968e+00 -8.72237e-01
-1.09264e+01 3.34163e+03 -1.24351e-01 1.28440e-01
-1.04264e+01 3.34163e+03 -7.12919e-01 -1.33234e-01
-9.92645e+00 3.34163e+03 -7.65212e-01 -1.45368e-01
-9.42645e+00 3.34163e+03 5.86415e-01 4.58272e-01
-8.92645e+00 3.34163e+03 -9.09206e-01 -6.29640e-01
-8.42645e+00 3.34163e+03 6.76554e-02 3.18927e-01
-7.92645e+00 3.34163e+03 -9.70752e-03 3.57295e-01
-7.42645e+00 3.34163e+03 2.80513e-01 1.66234e-02
-6.92645e+00 3.34163e+03 -1.63798e+00 -4.56061e-01
-6.42645e+00 3.34163e+03 -1.10322e-01 -3.67861e-01
-5.92645e+00 3.34163e+03 -9.66292e-01 -4.78447e-01
-5.42645e+00 3.34163e+03 -7.57725e-01 -1.02504e-02
-4.92645e+00 3.34163e+03 -7.20527e-01 -1.67291e-01
-4.42645e+00 3.34163e+03 5.99345e-03 1.44354e-01
-3.92645e+00 3.34163e+03 3.01677e-01 6.06111e-01
-3.42645e+00 3.34163e+03 4.98870e-02 9.21074e-01
-2.92645e+00 3.34163e+03 -1.23927e+00 -4.87899e-01
-2.42645e+00 3.34163e+03 -1.17703e+00 -1.04421e+00
-1.92645e+00 3.34163e+03 -1.82255e+00 -1.67189e+00
-1.42645e+00 3.34163e+03 -2.69757e+00 -1.37335e+00
-9.26447e-01 3.34163e+03 -3.02230e+00 -1.32775e+00
-4.26447e-01 3.34163e+03 -3.26884e+00 -1.93329e+00
7.35532e-02 3.34163e+03 -3.21369e+00 -2.18904e+00
5.73553e-01 3.34163e+03 -1.78130e+00 -1.14571e+00
1.07355e+00 3.34163e+03 -1.09267e+00 -7.79121e-01
1.57355e+00 3.34163e+03 -5.28101e-01 -4.19485e-01
2.07355e+00 3.34163e+03 -1.74948e-01 -7.65664e-02
2.57355e+00 3.34163e+03 -6.57022e-02 -2.76310e-02
3.07355e+00 3.34163e+03 -1.20859e-02 -7.60693e-03
3.57355e+00 3.34163e+03 1.52666e-02 -3.83598e-03
4.07355e+00 3.34163e+03 -1.13186e-02 -8.77906e-03
4.57355e+00 3.34163e+03 -4.78995e-03 1.95089e-03
5.07355e+00 3.34163e+03 5.42230e-04 1.51161e-03
5.57355e+00 3.34163e+03 4.68301e-04 1.18539e-03
6.07355e+00 3.34163e+03 -7.60573e-04 -1.15662e-03
6.57355e+00 3.34163e+03 1.36408e-05 -9.05263e-04
7.07355e+00 3.34163e+03 3.94282e-04 -1.56897e-05
7.57355e+00 3.34163e+03 7.26284e-04 7.19536e-04
8.07355e+00 3.34163e+03 -6.44046e-04 -4.92929e-04
8.57355e+00 3.34163e+03 -1.60998e-04 1.99629e-04
9.07355e+00 3.34163e+03 2.40010e-04 -1.43965e-04
9.57355e+00 3.34163e+03 3.66005e-04 -4.52115e-04
1.00736e+01 3.34163e+03 -5.04672e-04 3.32480e-04
1.05736e+01 3.34163e+03 5.93932e-04 4.16745e-04
1.10736e+01 3.34163e+03 -1.62397e-04 -1.53157e-03
1.15736e+01 3.34163e+03 -4.25061e-04 2.76217e-04
1.20736e+01 3.34163e+03 6.21017e-04 4.52188e-04
1.25736e+01 3.34163e+03 2.93914e-05 6.78314e-04
1.30736e+01 3.34163e+03 -5.33920e-04 -6.00645e-04
1.35736e+01 3.34163e+03 -1.09996e-04 -6.40619e-04
1.40736e+01 3.34163e+03 6.71192e-04 6.14024e-04
1.45736e+01 3.34163e+03 -1.38967e-04 -1.00246e-03
1.50736e+01 3.34163e+03 -8.87765e-04 5.83712e-05
1.55736e+01 3.34163e+03 2.61813e-04 1.56566e-03
1.60736e+01 3.34163e+03 4.28176e-04 5.01896e-04
1.65736e+01 3.34163e+03 -4.66230e-04 -1.38951e-03
-1.29264e+01 3.34268e+03 -6.49441e-01 -5.82563e-01
-1.24264e+01 3.34268e+03 8.71204e-01 1.39497e-01
-1.19264e+01 3.34268e+03 -5.76475e-01 -1.42629e-01
-1.14264e+01 3.34268e+03 -1.67835e+00 -8.70473e-01
-1.09264e+01 3.34268e+03 -1.44207e-01 1.20626e-01
-1.04264e+01 3.34268e+03 -6.39546e-01 -9.02037e-02
-9.92645e+00 3.34268e+03 -7.94341e-01 -1.88481e-01
-9.42645e+00 3.34268e+03 5.05274e-01 4.34383e-01
-8.92645e+00 3.34268e+03 -9.29877e-01 -6.41661e-01
-8.42645e+00 3.34268e+03 1.40555e-01 3.68700e-01
-7.92645e+00 3.34268e+03 1.97196e-02 3.56575e-01
-7.42645e+00 3.34268e+03 2.42804e-01 1.73019e-02
-6.92645e+00 3.34268e+03 -1.71596e+00 -4.79674e-01
-6.42645e+00 3.34268e+03 -1.85607e-01 -3.98997e-01
-5.92645e+00 3.34268e+03 -1.08039e+00 -5.25467e-01
-5.42645e+00 3.34268e+03 -8.13397e-01 -3.99240e-02
-4.92645e+00 3.34268e+03 -7.12115e-01 -1.66091e-01
-4.42645e+00 3.34268e+03 -8.55180e-02 1.39323e-01
-3.92645e+00 3.34268e+03 2.79034e-01 5.80926e-01
-3.42645e+00 3.34268e+03 5.45321e-02 9.10390e-01
-2.92645e+00 3.34268e+03 -1.24100e+00 -4.97243e-01
-2.42645e+00 3.34268e+03 -1.22626e+00 -1.02733e+00
-1.92645e+00 3.34268e+03 -1.80520e+00 -1.67693e+00
-1.42645e+00 3.34268e+03 -2.75071e+00 -1.38052e+00
-9.26447e-01 3.34268e+03 -3.06015e+00 -1.39878e+00
-4.26447e-01 3.34268e+03 -3.31760e+00 -1.93639e+00
7.35532e-02 3.34268e+03 -3.27257e+00 -2.22847e+00
5.73553e-01 3.34268e+03 -1.82714e+00 -1.16969e+00
1.07355e+00 3.34268e+03 -1.09116e+00 -7.67206e-01
1.57355e+00 3.34268e+03 -5.49958e-01 -4.39026e-01
2.07355e+00 3.34268e+03 -1.83012e-01 -8.51941e-02
2.57355e+00 3.34268e+03 -6.63030e-02 -2.70848e-02
3.07355e+00 3.34268e+03 -1.27546e-02 -7.08690e-03
3.57355e+00 3.34268e+03 1.51874e-02 -4.09999e-03
4.07355e+00 3.34268e+03 -1.14794e-02 -7.48454e-03
4.57355e+00 3.34268e+03 -4.64591e-03 1.95490e-03
5.07355e+00 3.34268e+03 5.93334e-04 1.34217e-03
5.57355e+00 3.34268e+03 4.82390e-04 1.34404e-03
6.07355e+00 3.34268e+03 -8.66273e-04 -1.30957e-03
6.57355e+00 3.34268e+03 9.42439e-05 -6.95174e-04
7.07355e+00 3.34268e+03 4.11419e-04 -1.40951e-05
7.57355e+00 3.34268e+03 6.44967e-04 5.75994e-04
8.07355e+00 3.34268e+03 -5.87275e-04 -4.67311e-04
8.57355e+00 3.34268e+03 -1.63362e-04 2.94952e-04
9.07355e+00 3.34268e+03 1.86205e-04 -1.91017e-04
9.57355e+00 3.34268e+03 3.53599e-04 -4.94231e-04
1.00736e+01 3.34268e+03 -4.17555e-04 3.99912e-04
1.05736e+01 3.34268e+03 5.20662e-04 3.87354e-04
1.10736e+01 3.34268e+03 -2.57650e-04 -1.68452e-03
1.15736e+01 3.34268e+03 -3.45814e-04 3.41026e-04
1.20736e+01 3.34268e+03 6.93248e-04 5.32503e-04
1.25736e+01 3.34268e+03 -3.89539e-06 6.09294e-04
1.30736e+01 3.34268e+03 -5.95538e-04 -6.93402e-04
1.35736e+01 3.34268e+03 -4.60586e-05 -5.74454e-04
1.40736e+01 3.34268e+03 6.65535e-04 6.19628e-04
1.45736e+01 3.34268e+03 -1.96358e-04 -1.03953e-03
1.50736e+01 3.34268e+03 -9.20175e-04 2.50620e-05
1.55736e+01 3.34268e+03 3.05626e-04 1.61659e-03
1.60736e+01 3.34268e+03 4.38538e-04 5.78623e-04
1.65736e+01 3.34268e+03 -5.43044e-04 -1.41417e-03
-1.29264e+01 3.34372e+03 -6.00729e-01 -5.29731e-01
-1.24264e+01 3.34372e+03 8.62918e-01 1.13463e-01
-1.19264e+01 3.34372e+03 -5.60838e-01 -1.87975e-01
-1.14264e+01 3.34372e+03 -1.66809e+00 -8.60183e-01
-1.09264e+01 3.34372e+03 -1.74684e-01 1.10330e-01
-1.04264e+01 3.34372e+03 -5.64291e-01 -4.82824e-02
-9.92645e+00 3.34372e+03 -8.22628e-01 -2.29623e-01
-9.42645e+00 3.34372e+03 4.01531e-01 3.98859e-01
-8.92645e+00 3.34372e+03 -9.41228e-01 -6.48507e-01
-8.42645e+00 3.34372e+03 2.15559e-01 4.20671e-01
-7.92645e+00 3.34372e+03 5.48242e-02 3.55927e-01
-7.42645e+00 3.34372e+03 1.94121e-01 9.70924e-03
-6.92645e+00 3.34372e+03 -1.77256e+00 -4.99143e-01
-6.42645e+00 3.34372e+03 -2.66154e-01 -4.32660e-01
-5.92645e+00 3.34372e+03 -1.19032e+00 -5.67895e-01
-5.42645e+00 3.34372e+03 -8.66599e-01 -7.01398e-02
-4.92645e+00 3.34372e+03 -7.06052e-01 -1.70952e-01
-4.42645e+00 3.34372e+03 -1.80839e-01 1.36635e-01
-3.92645e+00 3.34372e+03 2.52090e-01 5.52986e-01
-3.42645e+00 3.34372e+03 5.43098e-02 8.95648e-01
-2.92645e+00 3.34372e+03 -1.23868e+00 -5.08800e-01
-2.42645e+00 3.34372e+03 -1.29049e+00 -1.01532e+00
-1.92645e+00 3.34372e+03 -1.80463e+00 -1.68401e+00
-1.42645e+00 3.34372e+03 -2.80127e+00 -1.38620e+00
-9.26447e-01 3.34372e+03 -3.11279e+00 -1.48322e+00
-4.26447e-01 3.34372e+03 -3.36457e+00 -1.93556e+00
7.35532e-02 3.34372e+03 -3.33595e+00 -2.26385e+00
5.73553e-01 3.34372e+03 -1.87826e+00 -1.19993e+00
1.07355e+00 3.34372e+03 -1.09081e+00 -7.56237e-01
1.57355e+00 3.34372e+03 -5.71320e-01 -4.58314e-01
2.07355e+00 3.34372e+03 -1.93041e-01 -9.52271e-02
2.57355e+00 3.34372e+03 -6.59418e-02 -2.59746e-02
3.07355e+00 3.34372e+03 -1.37558e-02 -6.81198e-03
3.57355e+00 3.34372e+03 1.49266e-02 -4.46220e-03
4.07355e+00 3.34372e+03 -1.14893e-02 -6.08443e-03
4.57355e+00 3.34372e+03 -4.44724e-03 1.93913e-03
5.07355e+00 3.34372e+03 6.27375e-04 1.14813e-03
5.57355e+00 3.34372e+03 5.13076e-04 1.49591e-03
6.07355e+00 3.34372e+03 -9.62859e-04 -1.45845e-03
6.57355e+00 3.34372e+03 1.78484e-04 -4.76634e-04
7.07355e+00 3.34372e+03 4.26409e-04 -1.06571e-05
7.57355e+00 3.34372e+03 5.63835e-04 4.39467e-04
8.07355e+00 3.34372e+03 -5.43614e-04 -4.53353e-04
8.57355e+00 3.34372e+03 -1.59307e-04 3.82775e-04
9.07355e+00 3.34372e+03 1.40071e-04 -2.24757e-04
9.57355e+00 3.34372e+03 3.34932e-04 -5.37622e-04
1.00736e+01 3.34372e+03 -3.23691e-04 4.67764e-04
1.05736e+01 3.34372e+03 4.40601e-04 3.55596e-04
1.10736e+01 3.34372e+03 -3.46909e-04 -1.82742e-03
1.15736e+01 3.34372e+03 -2.59148e-04 4.01300e-04
1.20736e+01 3.34372e+03 7.55156e-04 6.07587e-04
1.25736e+01 3.34372e+03 -3.20744e-05 5.46055e-04
1.30736e+01 3.34372e+03 -6.57298e-04 -7.89688e-04
1.35736e+01 3.34372e+03 1.63584e-05 -4.98147e-04
1.40736e+01 3.34372e+03 6.57361e-04 6.30807e-04
1.45736e+01 3.34372e+03 -2.59951e-04 -1.07807e-03
1.50736e+01 3.34372e+03 -9.47467e-04 -7.55774e-06
1.55736e+01 3.34372e+03 3.50747e-04 1.64250e-03
1.60736e+01 3.34372e+03 4.48088e-04 6.67865e-04
1.65736e+01 3.34372e+03 -6.15254e-04 -1.41900e-03
-1.29264e+01 3.34476e+03 -5.73902e-01 -4.94796e-01
-1.24264e+01 3.34476e+03 8.30283e-01 7.62173e-02
-1.19264e+01 3.34476e+03 -5.32838e-01 -2.28037e-01
-1.14264e+01 3.34476e+03 -1.64939e+00 -8.42407e-01
-1.09264e+01 3.34476e+03 -2.15275e-01 9.91264e-02
-1.04264e+01 3.34476e+03 -4.86710e-01 -8.57912e-03
-9.92645e+00 3.34476e+03 -8.45117e-01 -2.66999e-01
-9.42645e+00 3.34476e+03 2.82409e-01 3.54415e-01
-8.92645e+00 3.34476e+03 -9.41972e-01 -6.49784e-01
-8.42645e+00 3.34476e+03 2.89594e-01 4.73367e-01
-7.92645e+00 3.34476e+03 9.16209e-02 3.53738e-01
-7.42645e+00 3.34476e+03 1.35772e-01 -4.47360e-03
-6.92645e+00 3.34476e+03 -1.80982e+00 -5.16078e-01
-6.42645e+00 3.34476e+03 -3.50537e-01 -4.67347e-01
-5.92645e+00 3.34476e+03 -1.29533e+00 -6.06871e-01
-5.42645e+00 3.34476e+03 -9.15037e-01 -9.99308e-02
-4.92645e+00 3.34476e+03 -7.01481e-01 -1.81245e-01
-4.42645e+00 3.34476e+03 -2.79784e-01 1.36306e-01
-3.92645e+00 3.34476e+03 2.21558e-01 5.23247e-01
-3.42645e+00 3.34476e+03 4.84563e-02 8.75967e-01
-2.92645e+00 3.34476e+03 -1.23281e+00 -5.22970e-01
-2.42645e+00 3.34476e+03 -1.36908e+00 -1.00854e+00
-1.92645e+00 3.34476e+03 -1.82198e+00 -1.69285e+00
-1.42645e+00 3.34476e+03 -2.85022e+00 -1.39199e+00
-9.26447e-01 3.34476e+03 -3.18158e+00 -1.58047e+00
-4.26447e-01 3.34476e+03 -3.40805e+00 -1.92972e+00
7.35532e-02 3.34476e+03 -3.40290e+00 -2.29493e+00
5.73553e-01 3.34476e+03 -1.93421e+00 -1.23588e+00
1.07355e+00 3.34476e+03 -1.09167e+00 -7.46947e-01
1.57355e+00 3.34476e+03 -5.91628e-01 -4.76517e-01
2.07355e+00 3.34476e+03 -2.05168e-01 -1.06955e-01
2.57355e+00 3.34476e+03 -6.46553e-02 -2.42002e-02
3.07355e+00 3.34476e+03 -1.50265e-02 -6.67345e-03
3.57355e+00 3.34476e+03 1.44501e-02 -4.90176e-03
4.07355e+00 3.34476e+03 -1.13348e-02 -4.59346e-03
4.57355e+00 3.34476e+03 -4.21303e-03 1.87884e-03
5.07355e+00 3.34476e+03 6.42981e-04 9.38088e-04
5.57355e+00 3.34476e+03 5.61767e-04 1.63686e-03
6.07355e+00 3.34476e+03 -1.04593e-03 -1.59724e-03
6.57355e+00 3.34476e+03 2.63618e-04 -2.55228e-04
7.07355e+00 3.34476e+03 4.40239e-04 -8.59427e-06
7.57355e+00 3.34476e+03 4.85268e-04 3.13790e-04
8.07355e+00 3.34476e+03 -5.13921e-04 -4.46840e-04
8.57355e+00 3.34476e+03 -1.48758e-04 4.55574e-04
9.07355e+00 3.34476e+03 1.05691e-04 -2.40109e-04
9.57355e+00 3.34476e+03 3.08924e-04 -5.82228e-04
1.00736e+01 3.34476e+03 -2.29979e-04 5.30149e-04
1.05736e+01 3.34476e+03 3.57227e-04 3.26325e-04
1.10736e+01 3.34476e+03 -4.28718e-04 -1.95423e-03
1.15736e+01 3.34476e+03 -1.67298e-04 4.52554e-04
1.20736e+01 3.34476e+03 8.06005e-04 6.74311e-04
1.25736e+01 3.34476e+03 -5.43763e-05 4.89714e-04
1.30736e+01 3.34476e+03 -7.16323e-04 -8.83103e-04
1.35736e+01 3.34476e+03 7.48530e-05 -4.13034e-04
1.40736e+01 3.34476e+03 6.45712e-04 6.42562e-04
1.45736e+01 3.34476e+03 -3.27055e-04 -1.11473e-03
1.50736e+01 3.34476e+03 -9.67629e-04 -3.82099e-05
1.55736e+01 3.34476e+03 3.93624e-04 1.64139e-03
1.60736e+01 3.34476e+03 4.57023e-04 7.63922e-04
1.65736e+01 3.34476e+03 -6.80043e-04 -1.40501e-03
-1.29264e+01 3.34580e+03 -5.70676e-01 -4.80989e-01
-1.24264e+01 3.34580e+03 7.68759e-01 2.64230e-02
-1.19264e+01 3.34580e+03 -4.94975e-01 -2.63181e-01
-1.14264e+01 3.34580e+03 -1.62367e+00 -8.18366e-01
-1.09264e+01 3.34580e+03 -2.64525e-01 8.86565e-02
-1.04264e+01 3.34580e+03 -4.06475e-01 2.96255e-02
-9.92645e+00 3.34580e+03 -8.60598e-01 -3.00961e-01
-9.42645e+00 3.34580e+03 1.55576e-01 3.03711e-01
-8.92645e+00 3.34580e+03 -9.31617e-01 -6.45858e-01
-8.42645e+00 3.34580e+03 3.58933e-01 5.23897e-01
-7.92645e+00 3.34580e+03 1.25366e-01 3.47964e-01
-7.42645e+00 3.34580e+03 6.99087e-02 -2.41548e-02
-6.92645e+00 3.34580e+03 -1.83009e+00 -5.30136e-01
-6.42645e+00 3.34580e+03 -4.38088e-01 -5.02041e-01
-5.92645e+00 3.34580e+03 -1.39255e+00 -6.42268e-01
-5.42645e+00 3.34580e+03 -9.55197e-01 -1.28937e-01
-4.92645e+00 3.34580e+03 -6.96825e-01 -1.95951e-01
-4.42645e+00 3.34580e+03 -3.80329e-01 1.39630e-01
-3.92645e+00 3.34580e+03 1.86877e-01 4.91669e-01
-3.42645e+00 3.34580e+03 3.44376e-02 8.49695e-01
-2.92645e+00 3.34580e+03 -1.22307e+00 -5.39434e-01
-2.42645e+00 3.34580e+03 -1.46025e+00 -1.00746e+00
-1.92645e+00 3.34580e+03 -1.85831e+00 -1.70441e+00
-1.42645e+00 3.34580e+03 -2.89999e+00 -1.40008e+00
-9.26447e-01 3.34580e+03 -3.26723e+00 -1.68870e+00
-4.26447e-01 3.34580e+03 -3.44783e+00 -1.91849e+00
7.35532e-02 3.34580e+03 -3.47137e+00 -2.32119e+00
5.73553e-01 3.34580e+03 -1.99496e+00 -1.27769e+00
1.07355e+00 3.34580e+03 -1.09384e+00 -7.39963e-01
1.57355e+00 3.34580e+03 -6.10919e-01 -4.93469e-01
2.07355e+00 3.34580e+03 -2.19032e-01 -1.20344e-01
2.57355e+00 3.34580e+03 -6.23640e-02 -2.16994e-02
3.07355e+00 3.34580e+03 -1.64478e-02 -6.49150e-03
3.57355e+00 3.34580e+03 1.37309e-02 -5.41128e-03
4.07355e+00 3.34580e+03 -1.10182e-02 -3.04823e-03
4.57355e+00 3.34580e+03 -3.94896e-03 1.76034e-03
5.07355e+00 3.34580e+03 6.35356e-04 7.14417e-04
5.57355e+00 3.34580e+03 6.26829e-04 1.76274e-03
6.07355e+00 3.34580e+03 -1.11109e-03 -1.71974e-03
6.57355e+00 3.34580e+03 3.49731e-04 -3.12257e-05
7.07355e+00 3.34580e+03 4.51745e-04 -1.37557e-05
7.57355e+00 3.34580e+03 4.11162e-04 2.00766e-04
8.07355e+00 3.34580e+03 -4.97444e-04 -4.43053e-04
8.57355e+00 3.34580e+03 -1.31635e-04 5.10450e-04
9.07355e+00 3.34580e+03 8.26243e-05 -2.38921e-04
9.57355e+00 3.34580e+03 2.74666e-04 -6.28182e-04
1.00736e+01 3.34580e+03 -1.39135e-04 5.87653e-04
1.05736e+01 3.34580e+03 2.74114e-04 2.99936e-04
1.10736e+01 3.34580e+03 -5.03085e-04 -2.06071e-03
1.15736e+01 3.34580e+03 -7.41513e-05 4.91844e-04
1.20736e+01 3.34580e+03 8.45785e-04 7.31646e-04
1.25736e+01 3.34580e+03 -6.98884e-05 4.40210e-04
1.30736e+01 3.34580e+03 -7.71744e-04 -9.74195e-04
1.35736e+01 3.34580e+03 1.29585e-04 -3.21122e-04
1.40736e+01 3.34580e+03 6.31224e-04 6.56557e-04
1.45736e+01 3.34580e+03 -3.98307e-04 -1.14727e-03
1.50736e+01 3.34580e+03 -9.76934e-04 -6.45262e-05
1.55736e+01 3.34580e+03 4.33411e-04 1.61431e-03
1.60736e+01 3.34580e+03 4.62077e-04 8.62046e-04
1.65736e+01 3.34580e+03 -7.34521e-04 -1.37213e-03
-1.29264e+01 3.34685e+03 -5.89876e-01 -4.88927e-01
-1.24264e+01 3.34685e+03 6.78619e-01 -3.55856e-02
-1.19264e+01 3.34685e+03 -4.45974e-01 -2.93127e-01
-1.14264e+01 3.34685e+03 -1.58805e+00 -7.87868e-01
-1.09264e+01 3.34685e+03 -3.18367e-01 8.04783e-02
-1.04264e+01 3.34685e+03 -3.21584e-01 6.72716e-02
-9.92645e+00 3.34685e+03 -8.68528e-01 -3.31784e-01
-9.42645e+00 3.34685e+03 2.80665e-02 2.49550e-01
-8.92645e+00 3.34685e+03 -9.10077e-01 -6.36531e-01
-8.42645e+00 3.34685e+03 4.20994e-01 5.69241e-01
-7.92645e+00 3.34685e+03 1.54383e-01 3.38295e-01
-7.42645e+00 3.34685e+03 3.65479e-04 -4.76514e-02
-6.92645e+00 3.34685e+03 -1.83455e+00 -5.41038e-01
-6.42645e+00 3.34685e+03 -5.25843e-01 -5.35990e-01
-5.92645e+00 3.34685e+03 -1.47660e+00 -6.73032e-01
-5.42645e+00 3.34685e+03 -9.83096e-01 -1.56176e-01
-4.92645e+00 3.34685e+03 -6.90901e-01 -2.13845e-01
-4.42645e+00 3.34685e+03 -4.81513e-01 1.46589e-01
-3.92645e+00 3.34685e+03 1.48065e-01 4.58181e-01
-3.42645e+00 3.34685e+03 9.01889e-03 8.15566e-01
-2.92645e+00 3.34685e+03 -1.20910e+00 -5.57208e-01
-2.42645e+00 3.34685e+03 -1.56333e+00 -1.01329e+00
-1.92645e+00 3.34685e+03 -1.91520e+00 -1.72004e+00
-1.42645e+00 3.34685e+03 -2.95331e+00 -1.41256e+00
-9.26447e-01 3.34685e+03 -3.36876e+00 -1.80543e+00
-4.26447e-01 3.34685e+03 -3.48693e+00 -1.90341e+00
7.35532e-02 3.34685e+03 -3.54171e+00 -2.34320e+00
5.73553e-01 3.34685e+03 -2.06095e+00 -1.32560e+00
1.07355e+00 3.34685e+03 -1.09695e+00 -7.35211e-01
1.57355e+00 3.34685e+03 -6.29310e-01 -5.09417e-01
2.07355e+00 3.34685e+03 -2.34090e-01 -1.34988e-01
2.57355e+00 3.34685e+03 -5.90416e-02 -1.83781e-02
3.07355e+00 3.34685e+03 -1.78868e-02 -6.19260e-03
3.57355e+00 3.34685e+03 1.27612e-02 -5.96749e-03
4.07355e+00 3.34685e+03 -1.05435e-02 -1.48459e-03
4.57355e+00 3.34685e+03 -3.65846e-03 1.58060e-03
5.07355e+00 3.34685e+03 6.06788e-04 4.86080e-04
5.57355e+00 3.34685e+03 7.04358e-04 1.86997e-03
6.07355e+00 3.34685e+03 -1.15601e-03 -1.82051e-03
6.57355e+00 3.34685e+03 4.37051e-04 1.93203e-04
7.07355e+00 3.34685e+03 4.57995e-04 -2.83795e-05
7.57355e+00 3.34685e+03 3.42504e-04 1.00654e-04
8.07355e+00 3.34685e+03 -4.89617e-04 -4.36287e-04
8.57355e+00 3.34685e+03 -1.09406e-04 5.44320e-04
9.07355e+00 3.34685e+03 7.09216e-05 -2.24639e-04
9.57355e+00 3.34685e+03 2.31476e-04 -6.77663e-04
1.00736e+01 3.34685e+03 -5.00529e-05 6.42301e-04
1.05736e+01 3.34685e+03 1.92876e-04 2.76408e-04
1.10736e+01 3.34685e+03 -5.70814e-04 -2.14708e-03
1.15736e+01 3.34685e+03 1.93715e-05 5.21953e-04
1.20736e+01 3.34685e+03 8.74016e-04 7.77252e-04
1.25736e+01 3.34685e+03 -8.10590e-05 3.93621e-04
1.30736e+01 3.34685e+03 -8.20750e-04 -1.05894e-03
1.35736e+01 3.34685e+03 1.82061e-04 -2.23932e-04
1.40736e+01 3.34685e+03 6.12913e-04 6.72482e-04
1.45736e+01 3.34685e+03 -4.73110e-04 -1.17652e-03
1.50736e+01 3.34685e+03 -9.74137e-04 -8.59637e-05
1.55736e+01 3.34685e+03 4.69383e-04 1.56269e-03
1.60736e+01 3.34685e+03 4.63322e-04 9.60298e-04
1.65736e+01 3.34685e+03 -7.78034e-04 -1.31927e-03
-1.29264e+01 3.34789e+03 -6.29491e-01 -5.17607e-01
-1.24264e+01 3.34789e+03 5.63366e-01 -1.08080e-01
-1.19264e+01 3.34789e+03 -3.85093e-01 -3.17418e-01
-1.14264e+01 3.34789e+03 -1.53815e+00 -7.49823e-01
-1.09264e+01 3.34789e+03 -3.73662e-01 7.41867e-02
-1.04264e+01 3.34789e+03 -2.33744e-01 1.03309e-01
-9.92645e+00 3.34789e+03 -8.69412e-01 -3.59721e-01
-9.42645e+00 3.34789e+03 -9.38554e-02 1.95646e-01
-8.92645e+00 3.34789e+03 -8.80125e-01 -6.23302e-01
-8.42645e+00 3.34789e+03 4.72822e-01 6.06885e-01
-7.92645e+00 3.34789e+03 1.76309e-01 3.24582e-01
-7.42645e+00 3.34789e+03 -6.83638e-02 -7.22121e-02
-6.92645e+00 3.34789e+03 -1.82673e+00 -5.49771e-01
-6.42645e+00 3.34789e+03 -6.09414e-01 -5.67191e-01
-5.92645e+00 3.34789e+03 -1.54566e+00 -7.00162e-01
-5.42645e+00 3.34789e+03 -9.96129e-01 -1.81194e-01
-4.92645e+00 3.34789e+03 -6.83107e-01 -2.32875e-01
-4.42645e+00 3.34789e+03 -5.79879e-01 1.57751e-01
-3.92645e+00 3.34789e+03 1.08426e-01 4.23898e-01
-3.42645e+00 3.34789e+03 -2.65476e-02 7.74284e-01
-2.92645e+00 3.34789e+03 -1.19060e+00 -5.75268e-01
-2.42645e+00 3.34789e+03 -1.67592e+00 -1.02608e+00
-1.92645e+00 3.34789e+03 -1.99235e+00 -1.74078e+00
-1.42645e+00 3.34789e+03 -3.00988e+00 -1.42973e+00
-9.26447e-01 3.34789e+03 -3.48454e+00 -1.92741e+00
-4.26447e-01 3.34789e+03 -3.52681e+00 -1.88574e+00
7.35532e-02 3.34789e+03 -3.61455e+00 -2.36237e+00
5.73553e-01 3.34789e+03 -2.13173e+00 -1.37906e+00
1.07355e+00 3.34789e+03 -1.09982e+00 -7.31979e-01
1.57355e+00 3.34789e+03 -6.46392e-01 -5.24383e-01
2.07355e+00 3.34789e+03 -2.49887e-01 -1.50408e-01
2.57355e+00 3.34789e+03 -5.48395e-02 -1.41703e-02
3.07355e+00 3.34789e+03 -1.92603e-02 -5.72739e-03
3.57355e+00 3.34789e+03 1.15241e-02 -6.53701e-03
4.07355e+00 3.34789e+03 -9.91467e-03 7.38415e-05
4.57355e+00 3.34789e+03 -3.35606e-03 1.33268e-03
5.07355e+00 3.34789e+03 5.58060e-04 2.61715e-04
5.57355e+00 3.34789e+03 7.95351e-04 1.95900e-03
6.07355e+00 3.34789e+03 -1.18060e-03 -1.89513e-03
6.57355e+00 3.34789e+03 5.21131e-04 4.10443e-04
7.07355e+00 3.34789e+03 4.56920e-04 -5.30187e-05
7.57355e+00 3.34789e+03 2.84262e-04 1.51879e-05
8.07355e+00 3.34789e+03 -4.89942e-04 -4.25776e-04
8.57355e+00 3.34789e+03 -8.32223e-05 5.58629e-04
9.07355e+00 3.34789e+03 7.13229e-05 -1.94434e-04
9.57355e+00 3.34789e+03 1.78050e-04 -7.35567e-04
1.00736e+01 3.34789e+03 3.90928e-05 6.94475e-04
1.05736e+01 3.34789e+03 1.13351e-04 2.56529e-04
1.10736e+01 3.34789e+03 -6.29610e-04 -2.21168e-03
1.15736e+01 3.34789e+03 1.10322e-04 5.45293e-04
1.20736e+01 3.34789e+03 8.89736e-04 8.07749e-04
1.25736e+01 3.34789e+03 -8.96399e-05 3.43918e-04
1.30736e+01 3.34789e+03 -8.59990e-04 -1.13133e-03
1.35736e+01 3.34789e+03 2.33547e-04 -1.21513e-04
1.40736e+01 3.34789e+03 5.87358e-04 6.86246e-04
1.45736e+01 3.34789e+03 -5.47486e-04 -1.20247e-03
1.50736e+01 3.34789e+03 -9.61099e-04 -1.06076e-04
1.55736e+01 3.34789e+03 5.00175e-04 1.48973e-03
1.60736e+01 3.34789e+03 4.65086e-04 1.05992e-03
1.65736e+01 3.34789e+03 -8.11543e-04 -1.24998e-03
-1.29264e+01 3.34893e+03 -6.89265e-01 -5.67697e-01
-1.24264e+01 3.34893e+03 4.26194e-01 -1.89556e-01
-1.19264e+01 3.34893e+03 -3.11722e-01 -3.35100e-01
-1.14264e+01 3.34893e+03 -1.47477e+00 -7.04660e-01
-1.09264e+01 3.34893e+03 -4.30099e-01 6.77469e-02
-1.04264e+01 3.34893e+03 -1.45486e-01 1.36787e-01
-9.92645e+00 3.34893e+03 -8.61496e-01 -3.84031e-01
-9.42645e+00 3.34893e+03 -2.04443e-01 1.45535e-01
-8.92645e+00 3.34893e+03 -8.46163e-01 -6.09301e-01
-8.42645e+00 3.34893e+03 5.13739e-01 6.35280e-01
-7.92645e+00 3.34893e+03 1.91382e-01 3.08012e-01
-7.42645e+00 3.34893e+03 -1.33365e-01 -9.60259e-02
-6.92645e+00 3.34893e+03 -1.81083e+00 -5.58313e-01
-6.42645e+00 3.34893e+03 -6.85644e-01 -5.94667e-01
-5.92645e+00 3.34893e+03 -1.60041e+00 -7.25284e-01
-5.42645e+00 3.34893e+03 -9.87381e-01 -2.00685e-01
-4.92645e+00 3.34893e+03 -6.72022e-01 -2.51725e-01
-4.42645e+00 3.34893e+03 -6.71948e-01 1.73772e-01
-3.92645e+00 3.34893e+03 7.36574e-02 3.91970e-01
-3.42645e+00 3.34893e+03 -6.69506e-02 7.28467e-01
-2.92645e+00 3.34893e+03 -1.16665e+00 -5.92729e-01
-2.42645e+00 3.34893e+03 -1.79567e+00 -1.04598e+00
-1.92645e+00 3.34893e+03 -2.08702e+00 -1.76650e+00
-1.42645e+00 3.34893e+03 -3.06949e+00 -1.45119e+00
-9.26447e-01 3.34893e+03 -3.61324e+00 -2.05208e+00
-4.26447e-01 3.34893e+03 -3.56656e+00 -1.86569e+00
7.35532e-02 3.34893e+03 -3.68884e+00 -2.37911e+00
5.73553e-01 3.34893e+03 -2.20603e+00 -1.43687e+00
1.07355e+00 3.34893e+03 -1.10253e+00 -7.30436e-01
1.57355e+00 3.34893e+03 -6.61838e-01 -5.38346e-01
2.07355e+00 3.34893e+03 -2.66028e-01 -1.66122e-01
2.57355e+00 3.34893e+03 -4.98107e-02 -9.05286e-03
3.07355e+00 3.34893e+03 -2.05530e-02 -5.10229e-03
3.57355e+00 3.34893e+03 1.00313e-02 -7.08034e-03
4.07355e+00 3.34893e+03 -9.13504e-03 1.58159e-03
4.57355e+00 3.34893e+03 -3.05876e-03 1.00430e-03
5.07355e+00 3.34893e+03 4.84727e-04 4.36246e-05
5.57355e+00 3.34893e+03 9.02387e-04 2.03134e-03
6.07355e+00 3.34893e+03 -1.18643e-03 -1.94107e-03
6.57355e+00 3.34893e+03 5.98860e-04 6.17221e-04
7.07355e+00 3.34893e+03 4.47924e-04 -9.08312e-05
7.57355e+00 3.34893e+03 2.41692e-04 -5.56243e-05
8.07355e+00 3.34893e+03 -5.01906e-04 -4.15960e-04
8.57355e+00 3.34893e+03 -5.22200e-05 5.57722e-04
9.07355e+00 3.34893e+03 8.45405e-05 -1.46249e-04
9.57355e+00 3.34893e+03 1.13880e-04 -8.03231e-04
1.00736e+01 3.34893e+03 1.26800e-04 7.44053e-04
1.05736e+01 3.34893e+03 3.65201e-05 2.40369e-04
1.10736e+01 3.34893e+03 -6.76623e-04 -2.25024e-03
1.15736e+01 3.34893e+03 1.92822e-04 5.63523e-04
1.20736e+01 3.34893e+03 8.92814e-04 8.20717e-04
1.25736e+01 3.34893e+03 -9.33270e-05 2.88408e-04
1.30736e+01 3.34893e+03 -8.89094e-04 -1.19146e-03
1.35736e+01 3.34893e+03 2.83654e-04 -1.76784e-05
1.40736e+01 3.34893e+03 5.54692e-04 6.98520e-04
1.45736e+01 3.34893e+03 -6.16549e-04 -1.22394e-03
1.50736e+01 3.34893e+03 -9.40670e-04 -1.27187e-04
1.55736e+01 3.34893e+03 5.23968e-04 1.39726e-03
1.60736e+01 3.34893e+03 4.71787e-04 1.16042e-03
1.65736e+01 3.34893e+03 -8.33130e-04 -1.16481e-03
-1.29264e+01 3.34997e+03 -7.67907e-01 -6.38337e-01
-1.24264e+01 3.34997e+03 2.71452e-01 -2.77666e-01
-1.19264e+01 3.34997e+03 -2.23174e-01 -3.44440e-01
-1.14264e+01 3.34997e+03 -1.39887e+00 -6.53738e-01
-1.09264e+01 3.34997e+03 -4.85793e-01 6.14069e-02
-1.04264e+01 3.34997e+03 -5.87167e-02 1.67366e-01
-9.92645e+00 3.34997e+03 -8.42121e-01 -4.02946e-01
-9.42645e+00 3.34997e+03 -3.00612e-01 1.01360e-01
-8.92645e+00 3.34997e+03 -8.09519e-01 -5.95646e-01
-8.42645e+00 3.34997e+03 5.44127e-01 6.53801e-01
-7.92645e+00 3.34997e+03 2.01722e-01 2.89439e-01
-7.42645e+00 3.34997e+03 -1.89822e-01 -1.15568e-01
-6.92645e+00 3.34997e+03 -1.78952e+00 -5.67757e-01
-6.42645e+00 3.34997e+03 -7.53624e-01 -6.18161e-01
-5.92645e+00 3.34997e+03 -1.63975e+00 -7.48785e-01
-5.42645e+00 3.34997e+03 -9.51085e-01 -2.11624e-01
-4.92645e+00 3.34997e+03 -6.54595e-01 -2.69264e-01
-4.42645e+00 3.34997e+03 -7.54271e-01 1.95553e-01
-3.92645e+00 3.34997e+03 4.59795e-02 3.64472e-01
-3.42645e+00 3.34997e+03 -1.10874e-01 6.78456e-01
-2.92645e+00 3.34997e+03 -1.13725e+00 -6.08357e-01
-2.42645e+00 3.34997e+03 -1.92153e+00 -1.07329e+00
-1.92645e+00 3.34997e+03 -2.19917e+00 -1.79743e+00
-1.42645e+00 3.34997e+03 -3.13057e+00 -1.47571e+00
-9.26447e-01 3.34997e+03 -3.75403e+00 -2.17807e+00
-4.26447e-01 3.34997e+03 -3.60513e+00 -1.84385e+00
7.35532e-02 3.34997e+03 -3.76331e+00 -2.39353e+00
5.73553e-01 3.34997e+03 -2.28255e+00 -1.49770e+00
1.07355e+00 3.34997e+03 -1.10593e+00 -7.31122e-01
1.57355e+00 3.34997e+03 -6.75418e-01 -5.51181e-01
2.07355e+00 3.34997e+03 -2.82334e-01 -1.82049e-01
2.57355e+00 3.34997e+03 -4.39772e-02 -2.97967e-03
3.07355e+00 3.34997e+03 -2.17680e-02 -4.42010e-03
3.57355e+00 3.34997e+03 8.33538e-03 -7.55466e-03
4.07355e+00 3.34997e+03 -8.20279e-03 3.00732e-03
4.57355e+00 3.34997e+03 -2.78363e-03 5.89729e-04
5.07355e+00 3.34997e+03 3.89817e-04 -1.61086e-04
5.57355e+00 3.34997e+03 1.02253e-03 2.08316e-03
6.07355e+00 3.34997e+03 -1.17452e-03 -1.95447e-03
6.57355e+00 3.34997e+03 6.67659e-04 8.10464e-04
7.07355e+00 3.34997e+03 4.33233e-04 -1.41300e-04
7.57355e+00 3.34997e+03 2.13721e-04 -1.14147e-04
8.07355e+00 3.34997e+03 -5.23274e-04 -4.05712e-04
8.57355e+00 3.34997e+03 -1.87087e-05 5.43100e-04
9.07355e+00 3.34997e+03 1.09478e-04 -8.54744e-05
9.57355e+00 3.34997e+03 4.22381e-05 -8.77653e-04
1.00736e+01 3.34997e+03 2.10425e-04 7.92310e-04
1.05736e+01 3.34997e+03 -3.73025e-05 2.27101e-04
1.10736e+01 3.34997e+03 -7.11580e-04 -2.26223e-03
1.15736e+01 3.34997e+03 2.63616e-04 5.79455e-04
1.20736e+01 3.34997e+03 8.83413e-04 8.13353e-04
1.25736e+01 3.34997e+03 -8.94647e-05 2.30454e-04
1.30736e+01 3.34997e+03 -9.06580e-04 -1.23845e-03
1.35736e+01 3.34997e+03 3.27260e-04 7.89145e-05
1.40736e+01 3.34997e+03 5.19128e-04 7.15040e-04
1.45736e+01 3.34997e+03 -6.78606e-04 -1.24223e-03
1.50736e+01 3.34997e+03 -9.12776e-04 -1.47315e-04
1.55736e+01 3.34997e+03 5.37237e-04 1.28483e-03
1.60736e+01 3.34997e+03 4.85293e-04 1.25749e-03
1.65736e+01 3.34997e+03 -8.38605e-04 -1.05513e-03
-1.29264e+01 3.35102e+03 -8.62380e-01 -7.25815e-01
-1.24264e+01 3.35102e+03 1.03577e-01 -3.69417e-01
-1.19264e+01 3.35102e+03 -1.20278e-01 -3.45274e-01
-1.14264e+01 3.35102e+03 -1.31098e+00 -5.98306e-01
-1.09264e+01 3.35102e+03 -5.36835e-01 5.75412e-02
-1.04264e+01 3.35102e+03 2.27251e-02 1.93786e-01
-9.92645e+00 3.35102e+03 -8.13060e-01 -4.17012e-01
-9.42645e+00 3.35102e+03 -3.77098e-01 6.65565e-02
-8.92645e+00 3.35102e+03 -7.67890e-01 -5.81588e-01
-8.42645e+00 3.35102e+03 5.63423e-01 6.62409e-01
-7.92645e+00 3.35102e+03 2.08467e-01 2.67621e-01
-7.42645e+00 3.35102e+03 -2.30962e-01 -1.26467e-01
-6.92645e+00 3.35102e+03 -1.76359e+00 -5.77053e-01
-6.42645e+00 3.35102e+03 -8.12032e-01 -6.36253e-01
-5.92645e+00 3.35102e+03 -1.66284e+00 -7.71514e-01
-5.42645e+00 3.35102e+03 -8.88304e-01 -2.14120e-01
-4.92645e+00 3.35102e+03 -6.30776e-01 -2.85013e-01
-4.42645e+00 3.35102e+03 -8.23169e-01 2.25012e-01
-3.92645e+00 3.35102e+03 2.45964e-02 3.41571e-01
-3.42645e+00 3.35102e+03 -1.59369e-01 6.23810e-01
-2.92645e+00 3.35102e+03 -1.10409e+00 -6.21817e-01
-2.42645e+00 3.35102e+03 -2.04992e+00 -1.10656e+00
-1.92645e+00 3.35102e+03 -2.33126e+00 -1.83486e+00
-1.42645e+00 3.35102e+03 -3.19286e+00 -1.50334e+00
-9.26447e-01 3.35102e+03 -3.90486e+00 -2.30351e+00
-4.26447e-01 3.35102e+03 -3.64089e+00 -1.82024e+00
7.35532e-02 3.35102e+03 -3.83566e+00 -2.40582e+00
5.73553e-01 3.35102e+03 -2.35968e+00 -1.56042e+00
1.07355e+00 3.35102e+03 -1.11024e+00 -7.34282e-01
1.57355e+00 3.35102e+03 -6.86744e-01 -5.62529e-01
2.07355e+00 3.35102e+03 -2.98703e-01 -1.98225e-01
2.57355e+00 3.35102e+03 -3.74614e-02 3.92920e-03
3.07355e+00 3.35102e+03 -2.29647e-02 -3.81530e-03
3.57355e+00 3.35102e+03 6.47247e-03 -7.95479e-03
4.07355e+00 3.35102e+03 -7.12735e-03 4.35615e-03
4.57355e+00 3.35102e+03 -2.54463e-03 8.84879e-05
5.07355e+00 3.35102e+03 2.86928e-04 -3.35085e-04
5.57355e+00 3.35102e+03 1.15328e-03 2.11534e-03
6.07355e+00 3.35102e+03 -1.14607e-03 -1.93155e-03
6.57355e+00 3.35102e+03 7.23837e-04 9.85295e-04
7.07355e+00 3.35102e+03 4.16349e-04 -2.05001e-04
7.57355e+00 3.35102e+03 1.97979e-04 -1.63192e-04
8.07355e+00 3.35102e+03 -5.51406e-04 -3.90294e-04
8.57355e+00 3.35102e+03 1.58530e-05 5.18768e-04
9.07355e+00 3.35102e+03 1.43221e-04 -1.99886e-05
9.57355e+00 3.35102e+03 -3.25189e-05 -9.54313e-04
1.00736e+01 3.35102e+03 2.86436e-04 8.36733e-04
1.05736e+01 3.35102e+03 -1.07038e-04 2.14577e-04
1.10736e+01 3.35102e+03 -7.33382e-04 -2.24401e-03
1.15736e+01 3.35102e+03 3.21133e-04 5.96044e-04
1.20736e+01 3.35102e+03 8.59671e-04 7.80846e-04
1.25736e+01 3.35102e+03 -7.46136e-05 1.73177e-04
1.30736e+01 3.35102e+03 -9.10357e-04 -1.26857e-03
1.35736e+01 3.35102e+03 3.59563e-04 1.61989e-04
1.40736e+01 3.35102e+03 4.82918e-04 7.36483e-04
1.45736e+01 3.35102e+03 -7.31975e-04 -1.25647e-03
1.50736e+01 3.35102e+03 -8.76570e-04 -1.63019e-04
1.55736e+01 3.35102e+03 5.37075e-04 1.15487e-03
1.60736e+01 3.35102e+03 5.02854e-04 1.34228e-03
1.65736e+01 3.35102e+03 -8.22746e-04 -9.14266e-04
-1.29264e+01 3.35206e+03 -9.68081e-01 -8.24740e-01
-1.24264e+01 3.35206e+03 -7.37948e-02 -4.61582e-01
-1.19264e+01 3.35206e+03 -5.83448e-03 -3.39183e-01
-1.14264e+01 3.35206e+03 -1.21504e+00 -5.40664e-01
-1.09264e+01 3.35206e+03 -5.81495e-01 5.68087e-02
-1.04264e+01 3.35206e+03 9.69160e-02 2.16508e-01
-9.92645e+00 3.35206e+03 -7.73841e-01 -4.25874e-01
-9.42645e+00 3.35206e+03 -4.28671e-01 4.33824e-02
-8.92645e+00 3.35206e+03 -7.19199e-01 -5.67052e-01
-8.42645e+00 3.35206e+03 5.72507e-01 6.61797e-01
-7.92645e+00 3.35206e+03 2.12057e-01 2.42500e-01
-7.42645e+00 3.35206e+03 -2.51746e-01 -1.26550e-01
-6.92645e+00 3.35206e+03 -1.73265e+00 -5.85318e-01
-6.42645e+00 3.35206e+03 -8.57824e-01 -6.48467e-01
-5.92645e+00 3.35206e+03 -1.66787e+00 -7.92628e-01
-5.42645e+00 3.35206e+03 -8.00882e-01 -2.08668e-01
-4.92645e+00 3.35206e+03 -6.02094e-01 -2.99882e-01
-4.42645e+00 3.35206e+03 -8.76066e-01 2.63733e-01
-3.92645e+00 3.35206e+03 8.93850e-03 3.23449e-01
-3.42645e+00 3.35206e+03 -2.07107e-01 5.66747e-01
-2.92645e+00 3.35206e+03 -1.06879e+00 -6.34103e-01
-2.42645e+00 3.35206e+03 -2.17619e+00 -1.14353e+00
-1.92645e+00 3.35206e+03 -2.48386e+00 -1.87917e+00
-1.42645e+00 3.35206e+03 -3.25827e+00 -1.53597e+00
-9.26447e-01 3.35206e+03 -4.06371e+00 -2.42740e+00
-4.26447e-01 3.35206e+03 -3.67402e+00 -1.79504e+00
7.35532e-02 3.35206e+03 -3.90340e+00 -2.41573e+00
5.73553e-01 3.35206e+03 -2.43599e+00 -1.62412e+00
1.07355e+00 3.35206e+03 -1.11507e+00 -7.40050e-01
1.57355e+00 3.35206e+03 -6.95575e-01 -5.72093e-01
2.07355e+00 3.35206e+03 -3.14857e-01 -2.14285e-01
2.57355e+00 3.35206e+03 -3.04639e-02 1.13804e-02
3.07355e+00 3.35206e+03 -2.41603e-02 -3.35346e-03
3.57355e+00 3.35206e+03 4.47287e-03 -8.26699e-03
4.07355e+00 3.35206e+03 -5.93910e-03 5.61481e-03
4.57355e+00 3.35206e+03 -2.34097e-03 -4.99929e-04
5.07355e+00 3.35206e+03 1.89380e-04 -4.66800e-04
5.57355e+00 3.35206e+03 1.29512e-03 2.13225e-03
6.07355e+00 3.35206e+03 -1.10294e-03 -1.87176e-03
6.57355e+00 3.35206e+03 7.63675e-04 1.13654e-03
7.07355e+00 3.35206e+03 4.02959e-04 -2.80998e-04
7.57355e+00 3.35206e+03 1.91681e-04 -2.07828e-04
8.07355e+00 3.35206e+03 -5.88432e-04 -3.69801e-04
8.57355e+00 3.35206e+03 5.50693e-05 4.89666e-04
9.07355e+00 3.35206e+03 1.83377e-04 4.34997e-05
9.57355e+00 3.35206e+03 -1.06446e-04 -1.02882e-03
1.00736e+01 3.35206e+03 3.50833e-04 8.71875e-04
1.05736e+01 3.35206e+03 -1.70650e-04 1.99077e-04
1.10736e+01 3.35206e+03 -7.39748e-04 -2.18729e-03
1.15736e+01 3.35206e+03 3.64073e-04 6.10890e-04
1.20736e+01 3.35206e+03 8.20755e-04 7.19344e-04
1.25736e+01 3.35206e+03 -4.72087e-05 1.20428e-04
1.30736e+01 3.35206e+03 -8.99189e-04 -1.27823e-03
1.35736e+01 3.35206e+03 3.77148e-04 2.25185e-04
1.40736e+01 3.35206e+03 4.49257e-04 7.63774e-04
1.45736e+01 3.35206e+03 -7.76179e-04 -1.26521e-03
1.50736e+01 3.35206e+03 -8.34341e-04 -1.73642e-04
1.55736e+01 3.35206e+03 5.25382e-04 1.01158e-03
1.60736e+01 3.35206e+03 5.21768e-04 1.40566e-03
1.65736e+01 3.35206e+03 -7.82446e-04 -7.38219e-04
-1.29264e+01 3.35310e+03 -1.07953e+00 -9.30418e-01
-1.24264e+01 3.35310e+03 -2.55595e-01 -5.50642e-01
-1.19264e+01 3.35310e+03 1.17988e-01 -3.26953e-01
-1.14264e+01 3.35310e+03 -1.11407e+00 -4.83229e-01
-1.09264e+01 3.35310e+03 -6.18980e-01 5.86543e-02
-1.04264e+01 3.35310e+03 1.64382e-01 2.36432e-01
-9.92645e+00 3.35310e+03 -7.23450e-01 -4.27791e-01
-9.42645e+00 3.35310e+03 -4.54650e-01 3.13243e-02
-8.92645e+00 3.35310e+03 -6.62759e-01 -5.51717e-01
-8.42645e+00 3.35310e+03 5.73400e-01 6.52639e-01
-7.92645e+00 3.35310e+03 2.11159e-01 2.14832e-01
-7.42645e+00 3.35310e+03 -2.50965e-01 -1.15095e-01
-6.92645e+00 3.35310e+03 -1.69419e+00 -5.90803e-01
-6.42645e+00 3.35310e+03 -8.89966e-01 -6.55070e-01
-5.92645e+00 3.35310e+03 -1.65443e+00 -8.11304e-01
-5.42645e+00 3.35310e+03 -6.92158e-01 -1.96304e-01
-4.92645e+00 3.35310e+03 -5.68454e-01 -3.13214e-01
-4.42645e+00 3.35310e+03 -9.13111e-01 3.10506e-01
-3.92645e+00 3.35310e+03 -2.33808e-03 3.09189e-01
-3.42645e+00 3.35310e+03 -2.46827e-01 5.10582e-01
-2.92645e+00 3.35310e+03 -1.03220e+00 -6.44783e-01
-2.42645e+00 3.35310e+03 -2.29791e+00 -1.18304e+00
-1.92645e+00 3.35310e+03 -2.65753e+00 -1.93093e+00
-1.42645e+00 3.35310e+03 -3.32648e+00 -1.57364e+00
-9.26447e-01 3.35310e+03 -4.22845e+00 -2.54837e+00
-4.26447e-01 3.35310e+03 -3.70737e+00 -1.77015e+00
7.35532e-02 3.35310e+03 -3.96510e+00 -2.42262e+00
5.73553e-01 3.35310e+03 -2.51046e+00 -1.68828e+00
1.07355e+00 3.35310e+03 -1.12031e+00 -7.48403e-01
1.57355e+00 3.35310e+03 -7.01704e-01 -5.79711e-01
2.07355e+00 3.35310e+03 -3.30172e-01 -2.29703e-01
2.57355e+00 3.35310e+03 -2.32483e-02 1.90217e-02
3.07355e+00 3.35310e+03 -2.53011e-02 -3.02385e-03
3.57355e+00 3.35310e+03 2.34361e-03 -8.48370e-03
4.07355e+00 3.35310e+03 -4.66563e-03 6.76078e-03
4.57355e+00 3.35310e+03 -2.16729e-03 -1.16413e-03
5.07355e+00 3.35310e+03 1.05644e-04 -5.55095e-04
5.57355e+00 3.35310e+03 1.44308e-03 2.12834e-03
6.07355e+00 3.35310e+03 -1.04617e-03 -1.77512e-03
6.57355e+00 3.35310e+03 7.85490e-04 1.26113e-03
7.07355e+00 3.35310e+03 3.98739e-04 -3.65012e-04
7.57355e+00 3.35310e+03 1.92545e-04 -2.51426e-04
8.07355e+00 3.35310e+03 -6.36831e-04 -3.48774e-04
8.57355e+00 3.35310e+03 1.00512e-04 4.57667e-04
9.07355e+00 3.35310e+03 2.28650e-04 1.01803e-04
9.57355e+00 3.35310e+03 -1.74359e-04 -1.09487e-03
1.00736e+01 3.35310e+03 3.99391e-04 8.93508e-04
1.05736e+01 3.35310e+03 -2.28359e-04 1.76112e-04
1.10736e+01 3.35310e+03 -7.28733e-04 -2.08811e-03
1.15736e+01 3.35310e+03 3.91986e-04 6.23596e-04
1.20736e+01 3.35310e+03 7.66184e-04 6.26426e-04
1.25736e+01 3.35310e+03 -7.65106e-06 7.87756e-05
1.30736e+01 3.35310e+03 -8.71534e-04 -1.26638e-03
1.35736e+01 3.35310e+03 3.76423e-04 2.60807e-04
1.40736e+01 3.35310e+03 4.22174e-04 8.02089e-04
1.45736e+01 3.35310e+03 -8.10623e-04 -1.26579e-03
1.50736e+01 3.35310e+03 -7.88523e-04 -1.78267e-04
1.55736e+01 3.35310e+03 5.02394e-04 8.54930e-04
1.60736e+01 3.35310e+03 5.41298e-04 1.44352e-03
1.65736e+01 3.35310e+03 -7.18119e-04 -5.27218e-04
-1.29264e+01 3.35414e+03 -1.19004e+00 -1.03974e+00
-1.24264e+01 3.35414e+03 -4.37341e-01 -6.34039e-01
-1.19264e+01 3.35414e+03 2.45525e-01 -3.08936e-01
-1.14264e+01 3.35414e+03 -1.00757e+00 -4.27105e-01
-1.09264e+01 3.35414e+03 -6.49238e-01 6.26298e-02
-1.04264e+01 3.35414e+03 2.25880e-01 2.51512e-01
-9.92645e+00 3.35414e+03 -6.62226e-01 -4.21099e-01
-9.42645e+00 3.35414e+03 -4.55665e-01 3.01081e-02
-8.92645e+00 3.35414e+03 -5.96272e-01 -5.34510e-01
-8.42645e+00 3.35414e+03 5.70562e-01 6.36908e-01
-7.92645e+00 3.35414e+03 2.07330e-01 1.86796e-01
-7.42645e+00 3.35414e+03 -2.29405e-01 -9.26313e-02
-6.92645e+00 3.35414e+03 -1.64714e+00 -5.93391e-01
-6.42645e+00 3.35414e+03 -9.09857e-01 -6.55872e-01
-5.92645e+00 3.35414e+03 -1.62452e+00 -8.27727e-01
-5.42645e+00 3.35414e+03 -5.65221e-01 -1.77076e-01
-4.92645e+00 3.35414e+03 -5.30784e-01 -3.24162e-01
-4.42645e+00 3.35414e+03 -9.35942e-01 3.61947e-01
-3.92645e+00 3.35414e+03 -8.68573e-03 2.98010e-01
-3.42645e+00 3.35414e+03 -2.77575e-01 4.56839e-01
-2.92645e+00 3.35414e+03 -9.96417e-01 -6.53144e-01
-2.42645e+00 3.35414e+03 -2.41368e+00 -1.22464e+00
-1.92645e+00 3.35414e+03 -2.85333e+00 -1.99075e+00
-1.42645e+00 3.35414e+03 -3.39948e+00 -1.61580e+00
-9.26447e-01 3.35414e+03 -4.39740e+00 -2.66456e+00
-4.26447e-01 3.35414e+03 -3.74408e+00 -1.74779e+00
7.35532e-02 3.35414e+03 -4.02085e+00 -2.42663e+00
5.73553e-01 3.35414e+03 -2.58177e+00 -1.75166e+00
1.07355e+00 3.35414e+03 -1.12626e+00 -7.59215e-01
1.57355e+00 3.35414e+03 -7.05163e-01 -5.85491e-01
2.07355e+00 3.35414e+03 -3.44121e-01 -2.44084e-01
2.57355e+00 3.35414e+03 -1.59919e-02 2.64724e-02
3.07355e+00 3.35414e+03 -2.63929e-02 -2.87446e-03
3.57355e+00 3.35414e+03 1.27396e-04 -8.56156e-03
4.07355e+00 3.35414e+03 -3.33413e-03 7.76266e-03
4.57355e+00 3.35414e+03 -2.01839e-03 -1.87928e-03
5.07355e+00 3.35414e+03 3.69757e-05 -5.94972e-04
5.57355e+00 3.35414e+03 1.58765e-03 2.09910e-03
6.07355e+00 3.35414e+03 -9.75432e-04 -1.64126e-03
6.57355e+00 3.35414e+03 7.90145e-04 1.36102e-03
7.07355e+00 3.35414e+03 4.05157e-04 -4.55636e-04
7.57355e+00 3.35414e+03 2.00098e-04 -2.97670e-04
8.07355e+00 3.35414e+03 -6.97521e-04 -3.29261e-04
8.57355e+00 3.35414e+03 1.51657e-04 4.26282e-04
9.07355e+00 3.35414e+03 2.76935e-04 1.54862e-04
9.57355e+00 3.35414e+03 -2.32899e-04 -1.14798e-03
1.00736e+01 3.35414e+03 4.29123e-04 8.98089e-04
1.05736e+01 3.35414e+03 -2.78615e-04 1.46158e-04
1.10736e+01 3.35414e+03 -7.01897e-04 -1.95225e-03
1.15736e+01 3.35414e+03 4.05446e-04 6.37296e-04
1.20736e+01 3.35414e+03 6.97080e-04 5.03511e-04
1.25736e+01 3.35414e+03 4.35788e-05 5.23213e-05
1.30736e+01 3.35414e+03 -8.29092e-04 -1.23671e-03
1.35736e+01 3.35414e+03 3.58428e-04 2.68650e-04
1.40736e+01 3.35414e+03 4.02516e-04 8.54195e-04
1.45736e+01 3.35414e+03 -8.34933e-04 -1.25892e-03
1.50736e+01 3.35414e+03 -7.39564e-04 -1.74561e-04
1.55736e+01 3.35414e+03 4.66034e-04 6.84589e-04
1.60736e+01 3.35414e+03 5.61911e-04 1.45603e-03
1.65736e+01 3.35414e+03 -6.31581e-04 -2.90161e-04
-1.29264e+01 3.35519e+03 -1.29412e+00 -1.14911e+00
-1.24264e+01 3.35519e+03 -6.16631e-01 -7.10950e-01
-1.19264e+01 3.35519e+03 3.70386e-01 -2.87255e-01
-1.14264e+01 3.35519e+03 -8.94388e-01 -3.71542e-01
-1.09264e+01 3.35519e+03 -6.71192e-01 6.92416e-02
-1.04264e+01 3.35519e+03 2.79620e-01 2.59816e-01
-9.92645e+00 3.35519e+03 -5.90742e-01 -4.05655e-01
-9.42645e+00 3.35519e+03 -4.33834e-01 3.79799e-02
-8.92645e+00 3.35519e+03 -5.19758e-01 -5.15284e-01
-8.42645e+00 3.35519e+03 5.66722e-01 6.16765e-01
-7.92645e+00 3.35519e+03 2.03871e-01 1.60911e-01
-7.42645e+00 3.35519e+03 -1.90120e-01 -6.15704e-02
-6.92645e+00 3.35519e+03 -1.59434e+00 -5.95128e-01
-6.42645e+00 3.35519e+03 -9.17196e-01 -6.49447e-01
-5.92645e+00 3.35519e+03 -1.57850e+00 -8.40091e-01
-5.42645e+00 3.35519e+03 -4.25978e-01 -1.52467e-01
-4.92645e+00 3.35519e+03 -4.93586e-01 -3.34512e-01
-4.42645e+00 3.35519e+03 -9.47445e-01 4.15282e-01
-3.92645e+00 3.35519e+03 -6.59185e-03 2.93167e-01
-3.42645e+00 3.35519e+03 -3.02559e-01 4.05884e-01
-2.92645e+00 3.35519e+03 -9.65221e-01 -6.60273e-01
-2.42645e+00 3.35519e+03 -2.52272e+00 -1.26811e+00
-1.92645e+00 3.35519e+03 -3.07124e+00 -2.05881e+00
-1.42645e+00 3.35519e+03 -3.48045e+00 -1.66299e+00
-9.26447e-01 3.35519e+03 -4.57070e+00 -2.77458e+00
-4.26447e-01 3.35519e+03 -3.78602e+00 -1.73011e+00
7.35532e-02 3.35519e+03 -4.07053e+00 -2.42808e+00
5.73553e-01 3.35519e+03 -2.64972e+00 -1.81368e+00
1.07355e+00 3.35519e+03 -1.13319e+00 -7.72235e-01
1.57355e+00 3.35519e+03 -7.06139e-01 -5.89604e-01
2.07355e+00 3.35519e+03 -3.56556e-01 -2.57227e-01
2.57355e+00 3.35519e+03 -8.86947e-03 3.34583e-02
3.07355e+00 3.35519e+03 -2.74595e-02 -2.91433e-03
3.57355e+00 3.35519e+03 -2.08391e-03 -8.43888e-03
4.07355e+00 3.35519e+03 -1.97685e-03 8.60158e-03
4.57355e+00 3.35519e+03 -1.89439e-03 -2.61874e-03
5.07355e+00 3.35519e+03 -1.37536e-05 -5.73290e-04
5.57355e+00 3.35519e+03 1.71936e-03 2.04321e-03
6.07355e+00 3.35519e+03 -8.91321e-04 -1.46836e-03
6.57355e+00 3.35519e+03 7.78060e-04 1.43468e-03
7.07355e+00 3.35519e+03 4.22708e-04 -5.51070e-04
7.57355e+00 3.35519e+03 2.11866e-04 -3.50930e-04
8.07355e+00 3.35519e+03 -7.71247e-04 -3.11453e-04
8.57355e+00 3.35519e+03 2.09054e-04 4.00599e-04
9.07355e+00 3.35519e+03 3.25824e-04 2.03212e-04
9.57355e+00 3.35519e+03 -2.78615e-04 -1.18601e-03
1.00736e+01 3.35519e+03 4.39842e-04 8.80106e-04
1.05736e+01 3.35519e+03 -3.20151e-04 1.08496e-04
1.10736e+01 3.35519e+03 -6.62884e-04 -1.78811e-03
1.15736e+01 3.35519e+03 4.06165e-04 6.54657e-04
1.20736e+01 3.35519e+03 6.15646e-04 3.52343e-04
1.25736e+01 3.35519e+03 1.07407e-04 4.22827e-05
1.30736e+01 3.35519e+03 -7.74868e-04 -1.19207e-03
1.35736e+01 3.35519e+03 3.24835e-04 2.50464e-04
1.40736e+01 3.35519e+03 3.90407e-04 9.23496e-04
1.45736e+01 3.35519e+03 -8.50932e-04 -1.24837e-03
1.50736e+01 3.35519e+03 -6.87131e-04 -1.59552e-04
1.55736e+01 3.35519e+03 4.13051e-04 5.01031e-04
1.60736e+01 3.35519e+03 5.86248e-04 1.44463e-03
1.65736e+01 3.35519e+03 -5.21257e-04 -3.37769e-05
-1.29264e+01 3.35623e+03 -1.38766e+00 -1.25422e+00
-1.24264e+01 3.35623e+03 -7.93846e-01 -7.82730e-01
-1.19264e+01 3.35623e+03 4.88313e-01 -2.63689e-01
-1.14264e+01 3.35623e+03 -7.76010e-01 -3.16934e-01
-1.09264e+01 3.35623e+03 -6.82583e-01 7.97394e-02
-1.04264e+01 3.35623e+03 3.23067e-01 2.61556e-01
-9.92645e+00 3.35623e+03 -5.11646e-01 -3.83086e-01
-9.42645e+00 3.35623e+03 -3.89585e-01 5.34425e-02
-8.92645e+00 3.35623e+03 -4.33659e-01 -4.93880e-01
-8.42645e+00 3.35623e+03 5.58443e-01 5.91879e-01
-7.92645e+00 3.35623e+03 1.99938e-01 1.36780e-01
-7.42645e+00 3.35623e+03 -1.36249e-01 -2.35549e-02
-6.92645e+00 3.35623e+03 -1.53840e+00 -5.96661e-01
-6.42645e+00 3.35623e+03 -9.11673e-01 -6.35640e-01
-5.92645e+00 3.35623e+03 -1.51690e+00 -8.46509e-01
-5.42645e+00 3.35623e+03 -2.80964e-01 -1.24435e-01
-4.92645e+00 3.35623e+03 -4.60713e-01 -3.45002e-01
-4.42645e+00 3.35623e+03 -9.50038e-01 4.70046e-01
-3.92645e+00 3.35623e+03 6.61723e-03 2.97237e-01
-3.42645e+00 3.35623e+03 -3.24695e-01 3.58306e-01
-2.92645e+00 3.35623e+03 -9.42081e-01 -6.67524e-01
-2.42645e+00 3.35623e+03 -2.62486e+00 -1.31306e+00
-1.92645e+00 3.35623e+03 -3.30985e+00 -2.13514e+00
-1.42645e+00 3.35623e+03 -3.56990e+00 -1.71510e+00
-9.26447e-01 3.35623e+03 -4.74665e+00 -2.87614e+00
-4.26447e-01 3.35623e+03 -3.83485e+00 -1.71923e+00
7.35532e-02 3.35623e+03 -4.11305e+00 -2.42645e+00
5.73553e-01 3.35623e+03 -2.71484e+00 -1.87438e+00
1.07355e+00 3.35623e+03 -1.14162e+00 -7.87715e-01
1.57355e+00 3.35623e+03 -7.04726e-01 -5.91724e-01
2.07355e+00 3.35623e+03 -3.67517e-01 -2.69156e-01
2.57355e+00 3.35623e+03 -2.02455e-03 3.98380e-02
3.07355e+00 3.35623e+03 -2.85170e-02 -3.14204e-03
3.57355e+00 3.35623e+03 -4.21110e-03 -8.04465e-03
4.07355e+00 3.35623e+03 -6.28273e-04 9.27786e-03
4.57355e+00 3.35623e+03 -1.81023e-03 -3.37677e-03
5.07355e+00 3.35623e+03 -3.71457e-05 -4.76290e-04
5.57355e+00 3.35623e+03 1.83008e-03 1.96140e-03
6.07355e+00 3.35623e+03 -7.95839e-04 -1.25424e-03
6.57355e+00 3.35623e+03 7.48566e-04 1.47505e-03
7.07355e+00 3.35623e+03 4.48649e-04 -6.50303e-04
7.57355e+00 3.35623e+03 2.27296e-04 -4.09902e-04
8.07355e+00 3.35623e+03 -8.58778e-04 -2.96186e-04
8.57355e+00 3.35623e+03 2.71832e-04 3.81248e-04
9.07355e+00 3.35623e+03 3.73448e-04 2.48911e-04
9.57355e+00 3.35623e+03 -3.08908e-04 -1.20318e-03
1.00736e+01 3.35623e+03 4.32010e-04 8.34537e-04
1.05736e+01 3.35623e+03 -3.52919e-04 6.15440e-05
1.10736e+01 3.35623e+03 -6.12866e-04 -1.59829e-03
1.15736e+01 3.35623e+03 3.94889e-04 6.76827e-04
1.20736e+01 3.35623e+03 5.24173e-04 1.74972e-04
1.25736e+01 3.35623e+03 1.84789e-04 4.76144e-05
1.30736e+01 3.35623e+03 -7.12942e-04 -1.13592e-03
1.35736e+01 3.35623e+03 2.74239e-04 2.04832e-04
1.40736e+01 3.35623e+03 3.88554e-04 1.01473e-03
1.45736e+01 3.35623e+03 -8.59037e-04 -1.23644e-03
1.50736e+01 3.35623e+03 -6.32348e-04 -1.34166e-04
1.55736e+01 3.35623e+03 3.41731e-04 3.08508e-04
1.60736e+01 3.35623e+03 6.16754e-04 1.41230e-03
1.65736e+01 3.35623e+03 -3.86301e-04 2.38688e-04
-1.29264e+01 3.35727e+03 -1.46585e+00 -1.34970e+00
-1.24264e+01 3.35727e+03 -9.67055e-01 -8.49675e-01
-1.19264e+01 3.35727e+03 5.96890e-01 -2.39390e-01
-1.14264e+01 3.35727e+03 -6.52312e-01 -2.64167e-01
-1.09264e+01 3.35727e+03 -6.81319e-01 9.49079e-02
-1.04264e+01 3.35727e+03 3.54284e-01 2.57092e-01
-9.92645e+00 3.35727e+03 -4.28989e-01 -3.54942e-01
-9.42645e+00 3.35727e+03 -3.22212e-01 7.60241e-02
-8.92645e+00 3.35727e+03 -3.38004e-01 -4.70743e-01
-8.42645e+00 3.35727e+03 5.41576e-01 5.61606e-01
-7.92645e+00 3.35727e+03 1.96296e-01 1.14932e-01
-7.42645e+00 3.35727e+03 -7.06858e-02 1.95009e-02
-6.92645e+00 3.35727e+03 -1.47951e+00 -5.97970e-01
-6.42645e+00 3.35727e+03 -8.95634e-01 -6.15684e-01
-5.92645e+00 3.35727e+03 -1.44090e+00 -8.46465e-01
-5.42645e+00 3.35727e+03 -1.33240e-01 -9.33522e-02
-4.92645e+00 3.35727e+03 -4.32376e-01 -3.54457e-01
-4.42645e+00 3.35727e+03 -9.41284e-01 5.26992e-01
-3.92645e+00 3.35727e+03 3.32804e-02 3.10851e-01
-3.42645e+00 3.35727e+03 -3.43771e-01 3.15307e-01
-2.92645e+00 3.35727e+03 -9.29276e-01 -6.75666e-01
-2.42645e+00 3.35727e+03 -2.71797e+00 -1.35817e+00
-1.92645e+00 3.35727e+03 -3.56419e+00 -2.21795e+00
-1.42645e+00 3.35727e+03 -3.66639e+00 -1.77123e+00
-9.26447e-01 3.35727e+03 -4.92155e+00 -2.96705e+00
-4.26447e-01 3.35727e+03 -3.89251e+00 -1.71663e+00
7.35532e-02 3.35727e+03 -4.14917e+00 -2.42179e+00
5.73553e-01 3.35727e+03 -2.77777e+00 -1.93328e+00
1.07355e+00 3.35727e+03 -1.15335e+00 -8.06862e-01
1.57355e+00 3.35727e+03 -7.01178e-01 -5.91647e-01
2.07355e+00 3.35727e+03 -3.77253e-01 -2.80067e-01
2.57355e+00 3.35727e+03 4.55775e-03 4.56307e-02
3.07355e+00 3.35727e+03 -2.95991e-02 -3.69192e-03
3.57355e+00 3.35727e+03 -6.18059e-03 -7.26634e-03
4.07355e+00 3.35727e+03 6.76750e-04 9.79113e-03
4.57355e+00 3.35727e+03 -1.77813e-03 -4.14473e-03
5.07355e+00 3.35727e+03 -3.04039e-05 -2.97995e-04
5.57355e+00 3.35727e+03 1.91534e-03 1.85256e-03
6.07355e+00 3.35727e+03 -6.89608e-04 -1.00184e-03
6.57355e+00 3.35727e+03 7.00081e-04 1.47895e-03
7.07355e+00 3.35727e+03 4.79844e-04 -7.51229e-04
7.57355e+00 3.35727e+03 2.47822e-04 -4.71180e-04
8.07355e+00 3.35727e+03 -9.59473e-04 -2.85782e-04
8.57355e+00 3.35727e+03 3.38508e-04 3.66067e-04
9.07355e+00 3.35727e+03 4.17203e-04 2.92738e-04
9.57355e+00 3.35727e+03 -3.22033e-04 -1.19486e-03
1.00736e+01 3.35727e+03 4.07367e-04 7.60321e-04
1.05736e+01 3.35727e+03 -3.76116e-04 4.58269e-06
1.10736e+01 3.35727e+03 -5.51327e-04 -1.38486e-03
1.15736e+01 3.35727e+03 3.70584e-04 7.03429e-04
1.20736e+01 3.35727e+03 4.28307e-04 -2.13122e-05
1.25736e+01 3.35727e+03 2.72233e-04 6.43250e-05
1.30736e+01 3.35727e+03 -6.46724e-04 -1.07190e-03
1.35736e+01 3.35727e+03 2.03926e-04 1.28695e-04
1.40736e+01 3.35727e+03 3.99351e-04 1.12941e-03
1.45736e+01 3.35727e+03 -8.59844e-04 -1.22403e-03
1.50736e+01 3.35727e+03 -5.76129e-04 -9.84149e-05
1.55736e+01 3.35727e+03 2.51877e-04 1.12466e-04
1.60736e+01 3.35727e+03 6.55610e-04 1.36272e-03
1.65736e+01 3.35727e+03 -2.31677e-04 5.20709e-04
-1.29264e+01 3.35831e+03 -1.52329e+00 -1.43083e+00
-1.24264e+01 3.35831e+03 -1.12855e+00 -9.09274e-01
-1.19264e+01 3.35831e+03 6.93710e-01 -2.16595e-01
-1.14264e+01 3.35831e+03 -5.18741e-01 -2.10900e-01
-1.09264e+01 3.35831e+03 -6.67908e-01 1.13868e-01
-1.04264e+01 3.35831e+03 3.72747e-01 2.46806e-01
-9.92645e+00 3.35831e+03 -3.44053e-01 -3.20601e-01
-9.42645e+00 3.35831e+03 -2.34951e-01 1.03628e-01
-8.92645e+00 3.35831e+03 -2.33603e-01 -4.46253e-01
-8.42645e+00 3.35831e+03 5.17169e-01 5.28407e-01
-7.92645e+00 3.35831e+03 1.95155e-01 9.74615e-02
-7.42645e+00 3.35831e+03 6.24427e-04 6.43753e-02
-6.92645e+00 3.35831e+03 -1.41905e+00 -6.00215e-01
-6.42645e+00 3.35831e+03 -8.69878e-01 -5.89511e-01
-5.92645e+00 3.35831e+03 -1.34917e+00 -8.38266e-01
-5.42645e+00 3.35831e+03 1.42723e-02 -6.08461e-02
-4.92645e+00 3.35831e+03 -4.07642e-01 -3.63195e-01
-4.42645e+00 3.35831e+03 -9.15038e-01 5.87572e-01
-3.92645e+00 3.35831e+03 7.58564e-02 3.36168e-01
-3.42645e+00 3.35831e+03 -3.57297e-01 2.77628e-01
-2.92645e+00 3.35831e+03 -9.27835e-01 -6.85225e-01
-2.42645e+00 3.35831e+03 -2.79634e+00 -1.40028e+00
-1.92645e+00 3.35831e+03 -3.82686e+00 -2.30442e+00
-1.42645e+00 3.35831e+03 -3.76800e+00 -1.83125e+00
-9.26447e-01 3.35831e+03 -5.09058e+00 -3.04502e+00
-4.26447e-01 3.35831e+03 -3.95935e+00 -1.72295e+00
7.35532e-02 3.35831e+03 -4.18011e+00 -2.41448e+00
5.73553e-01 3.35831e+03 -2.83965e+00 -1.99002e+00
1.07355e+00 3.35831e+03 -1.16974e+00 -8.30336e-01
1.57355e+00 3.35831e+03 -6.95772e-01 -5.89386e-01
2.07355e+00 3.35831e+03 -3.85832e-01 -2.89972e-01
2.57355e+00 3.35831e+03 1.09028e-02 5.09164e-02
3.07355e+00 3.35831e+03 -3.06778e-02 -4.56052e-03
3.57355e+00 3.35831e+03 -7.91902e-03 -6.04220e-03
4.07355e+00 3.35831e+03 1.91174e-03 1.01363e-02
4.57355e+00 3.35831e+03 -1.81214e-03 -4.89868e-03
5.07355e+00 3.35831e+03 6.55943e-06 -3.89113e-05
5.57355e+00 3.35831e+03 1.96849e-03 1.71946e-03
6.07355e+00 3.35831e+03 -5.72330e-04 -7.18613e-04
6.57355e+00 3.35831e+03 6.32389e-04 1.44545e-03
7.07355e+00 3.35831e+03 5.18105e-04 -8.49291e-04
7.57355e+00 3.35831e+03 2.70954e-04 -5.31451e-04
8.07355e+00 3.35831e+03 -1.07136e-03 -2.83913e-04
8.57355e+00 3.35831e+03 4.08060e-04 3.55812e-04
9.07355e+00 3.35831e+03 4.52229e-04 3.32767e-04
9.57355e+00 3.35831e+03 -3.13971e-04 -1.16119e-03
1.00736e+01 3.35831e+03 3.69605e-04 6.58871e-04
1.05736e+01 3.35831e+03 -3.89781e-04 -6.40780e-05
1.10736e+01 3.35831e+03 -4.76937e-04 -1.15274e-03
1.15736e+01 3.35831e+03 3.30736e-04 7.33794e-04
1.20736e+01 3.35831e+03 3.33687e-04 -2.28222e-04
1.25736e+01 3.35831e+03 3.66738e-04 9.10256e-05
1.30736e+01 3.35831e+03 -5.79441e-04 -1.00314e-03
1.35736e+01 3.35831e+03 1.13908e-04 2.28183e-05
1.40736e+01 3.35831e+03 4.21770e-04 1.26301e-03
1.45736e+01 3.35831e+03 -8.54459e-04 -1.20952e-03
1.50736e+01 3.35831e+03 -5.18751e-04 -5.04601e-05
1.55736e+01 3.35831e+03 1.42856e-04 -8.19758e-05
1.60736e+01 3.35831e+03 7.04337e-04 1.29915e-03
1.65736e+01 3.35831e+03 -6.25551e-05 8.02539e-04
-1.29264e+01 3.35936e+03 -1.55866e+00 -1.49544e+00
-1.24264e+01 3.35936e+03 -1.27283e+00 -9.60528e-01
-1.19264e+01 3.35936e+03 7.75588e-01 -1.97322e-01
-1.14264e+01 3.35936e+03 -3.71600e-01 -1.54189e-01
-1.09264e+01 3.35936e+03 -6.46476e-01 1.34683e-01
-1.04264e+01 3.35936e+03 3.80387e-01 2.32005e-01
-9.92645e+00 3.35936e+03 -2.56658e-01 -2.79393e-01
-9.42645e+00 3.35936e+03 -1.34869e-01 1.34092e-01
-8.92645e+00 3.35936e+03 -1.19593e-01 -4.19265e-01
-8.42645e+00 3.35936e+03 4.88356e-01 4.95327e-01
-7.92645e+00 3.35936e+03 1.94149e-01 8.41226e-02
-7.42645e+00 3.35936e+03 7.21322e-02 1.08328e-01
-6.92645e+00 3.35936e+03 -1.36161e+00 -6.04438e-01
-6.42645e+00 3.35936e+03 -8.35163e-01 -5.56909e-01
-5.92645e+00 3.35936e+03 -1.24082e+00 -8.20414e-01
-5.42645e+00 3.35936e+03 1.58923e-01 -2.94305e-02
-4.92645e+00 3.35936e+03 -3.85578e-01 -3.71459e-01
-4.42645e+00 3.35936e+03 -8.68598e-01 6.51787e-01
-3.92645e+00 3.35936e+03 1.32738e-01 3.73083e-01
-3.42645e+00 3.35936e+03 -3.64773e-01 2.44872e-01
-2.92645e+00 3.35936e+03 -9.37979e-01 -6.96261e-01
-2.42645e+00 3.35936e+03 -2.85821e+00 -1.43746e+00
-1.92645e+00 3.35936e+03 -4.09197e+00 -2.39346e+00
-1.42645e+00 3.35936e+03 -3.87438e+00 -1.89637e+00
-9.26447e-01 3.35936e+03 -5.24967e+00 -3.10774e+00
-4.26447e-01 3.35936e+03 -4.03494e+00 -1.73780e+00
7.35532e-02 3.35936e+03 -4.20680e+00 -2.40542e+00
5.73553e-01 3.35936e+03 -2.90149e+00 -2.04503e+00
1.07355e+00 3.35936e+03 -1.19000e+00 -8.57208e-01
1.57355e+00 3.35936e+03 -6.88666e-01 -5.84873e-01
2.07355e+00 3.35936e+03 -3.93172e-01 -2.98727e-01
2.57355e+00 3.35936e+03 1.69898e-02 5.57349e-02
3.07355e+00 3.35936e+03 -3.17514e-02 -5.65399e-03
3.57355e+00 3.35936e+03 -9.38010e-03 -4.37391e-03
4.07355e+00 3.35936e+03 3.05735e-03 1.03093e-02
4.57355e+00 3.35936e+03 -1.92291e-03 -5.61609e-03
5.07355e+00 3.35936e+03 6.84749e-05 2.96891e-04
5.57355e+00 3.35936e+03 1.98181e-03 1.57242e-03
6.07355e+00 3.35936e+03 -4.44793e-04 -4.12862e-04
6.57355e+00 3.35936e+03 5.46929e-04 1.37246e-03
7.07355e+00 3.35936e+03 5.65439e-04 -9.39716e-04
7.57355e+00 3.35936e+03 2.92982e-04 -5.83578e-04
8.07355e+00 3.35936e+03 -1.19170e-03 -2.89031e-04
8.57355e+00 3.35936e+03 4.78249e-04 3.46833e-04
9.07355e+00 3.35936e+03 4.75157e-04 3.65498e-04
9.57355e+00 3.35936e+03 -2.82516e-04 -1.10275e-03
1.00736e+01 3.35936e+03 3.23585e-04 5.37174e-04
1.05736e+01 3.35936e+03 -3.95685e-04 -1.44216e-04
1.10736e+01 3.35936e+03 -3.89576e-04 -9.11403e-04
1.15736e+01 3.35936e+03 2.73516e-04 7.68625e-04
1.20736e+01 3.35936e+03 2.43381e-04 -4.39274e-04
1.25736e+01 3.35936e+03 4.66588e-04 1.26268e-04
1.30736e+01 3.35936e+03 -5.14693e-04 -9.28165e-04
1.35736e+01 3.35936e+03 5.52084e-06 -1.10748e-04
1.40736e+01 3.35936e+03 4.56457e-04 1.40935e-03
1.45736e+01 3.35936e+03 -8.42266e-04 -1.18969e-03
1.50736e+01 3.35936e+03 -4.62993e-04 6.62789e-06
1.55736e+01 3.35936e+03 1.73295e-05 -2.65600e-04
1.60736e+01 3.35936e+03 7.62739e-04 1.22435e-03
1.65736e+01 3.35936e+03 1.16589e-04 1.06973e-03
-1.29264e+01 3.36040e+03 -1.57418e+00 -1.54259e+00
-1.24264e+01 3.36040e+03 -1.39819e+00 -1.00494e+00
-1.19264e+01 3.36040e+03 8.41778e-01 -1.82208e-01
-1.14264e+01 3.36040e+03 -2.12003e-01 -9.25259e-02
-1.09264e+01 3.36040e+03 -6.20061e-01 1.55754e-01
-1.04264e+01 3.36040e+03 3.80562e-01 2.14392e-01
-9.92645e+00 3.36040e+03 -1.68722e-01 -2.32673e-01
-9.42645e+00 3.36040e+03 -2.63457e-02 1.67761e-01
-8.92645e+00 3.36040e+03 1.79424e-04 -3.90635e-01
-8.42645e+00 3.36040e+03 4.53716e-01 4.61875e-01
-7.92645e+00 3.36040e+03 1.89164e-01 7.39120e-02
-7.42645e+00 3.36040e+03 1.42114e-01 1.49870e-01
-6.92645e+00 3.36040e+03 -1.31130e+00 -6.10967e-01
-6.42645e+00 3.36040e+03 -7.94370e-01 -5.19087e-01
-5.92645e+00 3.36040e+03 -1.11756e+00 -7.92649e-01
-5.42645e+00 3.36040e+03 2.96684e-01 -1.29593e-03
-4.92645e+00 3.36040e+03 -3.69168e-01 -3.79936e-01
-4.42645e+00 3.36040e+03 -8.04534e-01 7.16666e-01
-3.92645e+00 3.36040e+03 2.00389e-01 4.20667e-01
-3.42645e+00 3.36040e+03 -3.66044e-01 2.17626e-01
-2.92645e+00 3.36040e+03 -9.59066e-01 -7.08888e-01
-2.42645e+00 3.36040e+03 -2.90497e+00 -1.46970e+00
-1.92645e+00 3.36040e+03 -4.35507e+00 -2.48447e+00
-1.42645e+00 3.36040e+03 -3.98828e+00 -1.96806e+00
-9.26447e-01 3.36040e+03 -5.39550e+00 -3.15279e+00
-4.26447e-01 3.36040e+03 -4.11948e+00 -1.76108e+00
7.35532e-02 3.36040e+03 -4.23039e+00 -2.39573e+00
5.73553e-01 3.36040e+03 -2.96387e+00 -2.09834e+00
1.07355e+00 3.36040e+03 -1.21398e+00 -8.87020e-01
1.57355e+00 3.36040e+03 -6.80036e-01 -5.78301e-01
2.07355e+00 3.36040e+03 -3.99283e-01 -3.06294e-01
2.57355e+00 3.36040e+03 2.25536e-02 5.99055e-02
3.07355e+00 3.36040e+03 -3.29073e-02 -7.03101e-03
3.57355e+00 3.36040e+03 -1.05683e-02 -2.35619e-03
4.07355e+00 3.36040e+03 4.10149e-03 1.03370e-02
4.57355e+00 3.36040e+03 -2.10708e-03 -6.27276e-03
5.07355e+00 3.36040e+03 1.45129e-04 6.97271e-04
5.57355e+00 3.36040e+03 1.95076e-03 1.41498e-03
6.07355e+00 3.36040e+03 -3.09107e-04 -9.08433e-05
6.57355e+00 3.36040e+03 4.47655e-04 1.26207e-03
7.07355e+00 3.36040e+03 6.20189e-04 -1.01816e-03
7.57355e+00 3.36040e+03 3.12866e-04 -6.22215e-04
8.07355e+00 3.36040e+03 -1.31781e-03 -2.96568e-04
8.57355e+00 3.36040e+03 5.47439e-04 3.34161e-04
9.07355e+00 3.36040e+03 4.83391e-04 3.85095e-04
9.57355e+00 3.36040e+03 -2.27832e-04 -1.01786e-03
1.00736e+01 3.36040e+03 2.72718e-04 4.02545e-04
1.05736e+01 3.36040e+03 -3.95823e-04 -2.34580e-04
1.10736e+01 3.36040e+03 -2.92409e-04 -6.71125e-04
1.15736e+01 3.36040e+03 2.01982e-04 8.13049e-04
1.20736e+01 3.36040e+03 1.57875e-04 -6.49141e-04
1.25736e+01 3.36040e+03 5.68226e-04 1.64267e-04
1.30736e+01 3.36040e+03 -4.53555e-04 -8.44514e-04
1.35736e+01 3.36040e+03 -1.19294e-04 -2.70651e-04
1.40736e+01 3.36040e+03 5.06695e-04 1.56587e-03
1.45736e+01 3.36040e+03 -8.22317e-04 -1.16183e-03
1.50736e+01 3.36040e+03 -4.11429e-04 6.94287e-05
1.55736e+01 3.36040e+03 -1.21732e-04 -4.32936e-04
1.60736e+01 3.36040e+03 8.28904e-04 1.13823e-03
1.65736e+01 3.36040e+03 3.00289e-04 1.30669e-03
-1.29264e+01 3.36144e+03 -1.57107e+00 -1.57196e+00
-1.24264e+01 3.36144e+03 -1.50192e+00 -1.04246e+00
-1.19264e+01 3.36144e+03 8.94772e-01 -1.70935e-01
-1.14264e+01 3.36144e+03 -4.42207e-02 -2.66741e-02
-1.09264e+01 3.36144e+03 -5.91343e-01 1.74576e-01
-1.04264e+01 3.36144e+03 3.78710e-01 1.96691e-01
-9.92645e+00 3.36144e+03 -8.08580e-02 -1.79861e-01
-9.42645e+00 3.36144e+03 9.00676e-02 2.06028e-01
-8.92645e+00 3.36144e+03 1.20937e-01 -3.62365e-01
-8.42645e+00 3.36144e+03 4.08201e-01 4.24532e-01
-7.92645e+00 3.36144e+03 1.78688e-01 6.75871e-02
-7.42645e+00 3.36144e+03 2.09959e-01 1.88564e-01
-6.92645e+00 3.36144e+03 -1.26616e+00 -6.18405e-01
-6.42645e+00 3.36144e+03 -7.49038e-01 -4.78411e-01
-5.92645e+00 3.36144e+03 -9.81410e-01 -7.55663e-01
-5.42645e+00 3.36144e+03 4.27131e-01 2.36554e-02
-4.92645e+00 3.36144e+03 -3.63799e-01 -3.90886e-01
-4.42645e+00 3.36144e+03 -7.25252e-01 7.80507e-01
-3.92645e+00 3.36144e+03 2.75776e-01 4.80146e-01
-3.42645e+00 3.36144e+03 -3.62606e-01 1.95997e-01
-2.92645e+00 3.36144e+03 -9.94085e-01 -7.24861e-01
-2.42645e+00 3.36144e+03 -2.93583e+00 -1.49517e+00
-1.92645e+00 3.36144e+03 -4.61016e+00 -2.57544e+00
-1.42645e+00 3.36144e+03 -4.11040e+00 -2.04646e+00
-9.26447e-01 3.36144e+03 -5.52521e+00 -3.17923e+00
-4.26447e-01 3.36144e+03 -4.21310e+00 -1.79338e+00
7.35532e-02 3.36144e+03 -4.25224e+00 -2.38625e+00
5.73553e-01 3.36144e+03 -3.02606e+00 -2.14931e+00
1.07355e+00 3.36144e+03 -1.24235e+00 -9.19764e-01
1.57355e+00 3.36144e+03 -6.70092e-01 -5.69888e-01
2.07355e+00 3.36144e+03 -4.03966e-01 -3.12495e-01
2.57355e+00 3.36144e+03 2.72911e-02 6.32223e-02
3.07355e+00 3.36144e+03 -3.41996e-02 -8.77985e-03
3.57355e+00 3.36144e+03 -1.15021e-02 -1.04290e-04
4.07355e+00 3.36144e+03 5.04170e-03 1.02623e-02
4.57355e+00 3.36144e+03 -2.36298e-03 -6.86386e-03
5.07355e+00 3.36144e+03 2.33199e-04 1.14694e-03
5.57355e+00 3.36144e+03 1.87070e-03 1.24520e-03
6.07355e+00 3.36144e+03 -1.66705e-04 2.44763e-04
6.57355e+00 3.36144e+03 3.40339e-04 1.12122e-03
7.07355e+00 3.36144e+03 6.79299e-04 -1.08305e-03
7.57355e+00 3.36144e+03 3.29368e-04 -6.47720e-04
8.07355e+00 3.36144e+03 -1.44586e-03 -3.05980e-04
8.57355e+00 3.36144e+03 6.14009e-04 3.20878e-04
9.07355e+00 3.36144e+03 4.74583e-04 3.83615e-04
9.57355e+00 3.36144e+03 -1.51374e-04 -9.05094e-04
1.00736e+01 3.36144e+03 2.18977e-04 2.59491e-04
1.05736e+01 3.36144e+03 -3.91158e-04 -3.34746e-04
1.10736e+01 3.36144e+03 -1.87694e-04 -4.36916e-04
1.15736e+01 3.36144e+03 1.18605e-04 8.68020e-04
1.20736e+01 3.36144e+03 7.62530e-05 -8.53640e-04
1.25736e+01 3.36144e+03 6.70062e-04 2.03523e-04
1.30736e+01 3.36144e+03 -3.95965e-04 -7.52373e-04
1.35736e+01 3.36144e+03 -2.58505e-04 -4.53822e-04
1.40736e+01 3.36144e+03 5.74303e-04 1.72961e-03
1.45736e+01 3.36144e+03 -7.95167e-04 -1.12601e-03
1.50736e+01 3.36144e+03 -3.65871e-04 1.35059e-04
1.55736e+01 3.36144e+03 -2.71053e-04 -5.83222e-04
1.60736e+01 3.36144e+03 9.01613e-04 1.04154e-03
1.65736e+01 3.36144e+03 4.83364e-04 1.50296e-03
-1.29264e+01 3.36248e+03 -1.54892e+00 -1.58281e+00
-1.24264e+01 3.36248e+03 -1.58258e+00 -1.07316e+00
-1.19264e+01 3.36248e+03 9.35964e-01 -1.63629e-01
-1.14264e+01 3.36248e+03 1.30526e-01 4.28127e-02
-1.09264e+01 3.36248e+03 -5.62127e-01 1.89510e-01
-1.04264e+01 3.36248e+03 3.78231e-01 1.81199e-01
-9.92645e+00 3.36248e+03 4.12219e-03 -1.21552e-01
-9.42645e+00 3.36248e+03 2.10432e-01 2.47403e-01
-8.92645e+00 3.36248e+03 2.41765e-01 -3.33552e-01
-8.42645e+00 3.36248e+03 3.50200e-01 3.81821e-01
-7.92645e+00 3.36248e+03 1.66296e-01 6.70104e-02
-7.42645e+00 3.36248e+03 2.77684e-01 2.25362e-01
-6.92645e+00 3.36248e+03 -1.22108e+00 -6.24340e-01
-6.42645e+00 3.36248e+03 -6.99103e-01 -4.37123e-01
-5.92645e+00 3.36248e+03 -8.36947e-01 -7.12854e-01
-5.42645e+00 3.36248e+03 5.53976e-01 4.82394e-02
-4.92645e+00 3.36248e+03 -3.71006e-01 -4.05234e-01
-4.42645e+00 3.36248e+03 -6.33286e-01 8.41949e-01
-3.92645e+00 3.36248e+03 3.56025e-01 5.51210e-01
-3.42645e+00 3.36248e+03 -3.57259e-01 1.79564e-01
-2.92645e+00 3.36248e+03 -1.04331e+00 -7.44836e-01
-2.42645e+00 3.36248e+03 -2.95093e+00 -1.51189e+00
-1.92645e+00 3.36248e+03 -4.85168e+00 -2.66425e+00
-1.42645e+00 3.36248e+03 -4.23665e+00 -2.12993e+00
-9.26447e-01 3.36248e+03 -5.63843e+00 -3.18903e+00
-4.26447e-01 3.36248e+03 -4.31466e+00 -1.83505e+00
7.35532e-02 3.36248e+03 -4.27329e+00 -2.37755e+00
5.73553e-01 3.36248e+03 -3.08693e+00 -2.19721e+00
1.07355e+00 3.36248e+03 -1.27480e+00 -9.54865e-01
1.57355e+00 3.36248e+03 -6.58731e-01 -5.59576e-01
2.07355e+00 3.36248e+03 -4.07001e-01 -3.17227e-01
2.57355e+00 3.36248e+03 3.11527e-02 6.56553e-02
3.07355e+00 3.36248e+03 -3.56008e-02 -1.09237e-02
3.57355e+00 3.36248e+03 -1.21979e-02 2.31731e-03
4.07355e+00 3.36248e+03 5.86067e-03 1.00919e-02
4.57355e+00 3.36248e+03 -2.68382e-03 -7.38195e-03
5.07355e+00 3.36248e+03 3.28782e-04 1.63399e-03
5.57355e+00 3.36248e+03 1.73648e-03 1.06014e-03
6.07355e+00 3.36248e+03 -1.63807e-05 5.89644e-04
6.57355e+00 3.36248e+03 2.26816e-04 9.55207e-04
7.07355e+00 3.36248e+03 7.41637e-04 -1.13426e-03
7.57355e+00 3.36248e+03 3.39762e-04 -6.62105e-04
8.07355e+00 3.36248e+03 -1.57349e-03 -3.19119e-04
8.57355e+00 3.36248e+03 6.78816e-04 3.11792e-04
9.07355e+00 3.36248e+03 4.48509e-04 3.54843e-04
9.57355e+00 3.36248e+03 -5.71383e-05 -7.62486e-04
1.00736e+01 3.36248e+03 1.65177e-04 1.12587e-04
1.05736e+01 3.36248e+03 -3.81918e-04 -4.44915e-04
1.10736e+01 3.36248e+03 -7.71175e-05 -2.11045e-04
1.15736e+01 3.36248e+03 2.32453e-05 9.30845e-04
1.20736e+01 3.36248e+03 -1.82114e-07 -1.04640e-03
1.25736e+01 3.36248e+03 7.71340e-04 2.45080e-04
1.30736e+01 3.36248e+03 -3.41883e-04 -6.51504e-04
1.35736e+01 3.36248e+03 -4.11954e-04 -6.57097e-04
1.40736e+01 3.36248e+03 6.60324e-04 1.89645e-03
1.45736e+01 3.36248e+03 -7.62306e-04 -1.08530e-03
1.50736e+01 3.36248e+03 -3.27956e-04 1.99691e-04
1.55736e+01 3.36248e+03 -4.26552e-04 -7.12589e-04
1.60736e+01 3.36248e+03 9.80405e-04 9.38332e-04
1.65736e+01 3.36248e+03 6.59105e-04 1.64745e-03
-1.29264e+01 3.36353e+03 -1.50765e+00 -1.57466e+00
-1.24264e+01 3.36353e+03 -1.63993e+00 -1.09749e+00
-1.19264e+01 3.36353e+03 9.65325e-01 -1.59822e-01
-1.14264e+01 3.36353e+03 3.12086e-01 1.15257e-01
-1.09264e+01 3.36353e+03 -5.30309e-01 2.00393e-01
-1.04264e+01 3.36353e+03 3.80102e-01 1.68779e-01
-9.92645e+00 3.36353e+03 8.06960e-02 -5.98772e-02
-9.42645e+00 3.36353e+03 3.28792e-01 2.90310e-01
-8.92645e+00 3.36353e+03 3.60021e-01 -3.03143e-01
-8.42645e+00 3.36353e+03 2.79384e-01 3.34385e-01
-7.92645e+00 3.36353e+03 1.56455e-01 7.33793e-02
-7.42645e+00 3.36353e+03 3.48487e-01 2.62032e-01
-6.92645e+00 3.36353e+03 -1.17341e+00 -6.27565e-01
-6.42645e+00 3.36353e+03 -6.46218e-01 -3.97269e-01
-5.92645e+00 3.36353e+03 -6.87047e-01 -6.66000e-01
-5.42645e+00 3.36353e+03 6.78062e-01 7.37696e-02
-4.92645e+00 3.36353e+03 -3.89351e-01 -4.22577e-01
-4.42645e+00 3.36353e+03 -5.31432e-01 8.99564e-01
-3.92645e+00 3.36353e+03 4.39115e-01 6.32529e-01
-3.42645e+00 3.36353e+03 -3.49845e-01 1.68918e-01
-2.92645e+00 3.36353e+03 -1.10066e+00 -7.67619e-01
-2.42645e+00 3.36353e+03 -2.95326e+00 -1.51981e+00
-1.92645e+00 3.36353e+03 -5.07593e+00 -2.74877e+00
-1.42645e+00 3.36353e+03 -4.36436e+00 -2.21634e+00
-9.26447e-01 3.36353e+03 -5.73591e+00 -3.18434e+00
-4.26447e-01 3.36353e+03 -4.42228e+00 -1.88636e+00
7.35532e-02 3.36353e+03 -4.29366e+00 -2.36922e+00
5.73553e-01 3.36353e+03 -3.14618e+00 -2.24186e+00
1.07355e+00 3.36353e+03 -1.31027e+00 -9.91529e-01
1.57355e+00 3.36353e+03 -6.45731e-01 -5.47302e-01
2.07355e+00 3.36353e+03 -4.08466e-01 -3.20547e-01
2.57355e+00 3.36353e+03 3.41250e-02 6.73925e-02
3.07355e+00 3.36353e+03 -3.71525e-02 -1.34843e-02
3.57355e+00 3.36353e+03 -1.26693e-02 4.79632e-03
4.07355e+00 3.36353e+03 6.52893e-03 9.80503e-03
4.57355e+00 3.36353e+03 -3.05017e-03 -7.78901e-03
5.07355e+00 3.36353e+03 4.23378e-04 2.14923e-03
5.57355e+00 3.36353e+03 1.54650e-03 8.60493e-04
6.07355e+00 3.36353e+03 1.43647e-04 9.37957e-04
6.57355e+00 3.36353e+03 1.09286e-04 7.67430e-04
7.07355e+00 3.36353e+03 8.04933e-04 -1.17406e-03
7.57355e+00 3.36353e+03 3.43396e-04 -6.66405e-04
8.07355e+00 3.36353e+03 -1.69722e-03 -3.33602e-04
8.57355e+00 3.36353e+03 7.41869e-04 3.08686e-04
9.07355e+00 3.36353e+03 4.05688e-04 2.95594e-04
9.57355e+00 3.36353e+03 4.80957e-05 -5.91171e-04
1.00736e+01 3.36353e+03 1.14411e-04 -3.08764e-05
1.05736e+01 3.36353e+03 -3.67923e-04 -5.63319e-04
1.10736e+01 3.36353e+03 3.77606e-05 3.60393e-06
1.15736e+01 3.36353e+03 -8.27072e-05 9.97428e-04
1.20736e+01 3.36353e+03 -7.19374e-05 -1.22248e-03
1.25736e+01 3.36353e+03 8.74471e-04 2.89989e-04
1.30736e+01 3.36353e+03 -2.93141e-04 -5.47611e-04
1.35736e+01 3.36353e+03 -5.79713e-04 -8.74741e-04
1.40736e+01 3.36353e+03 7.65529e-04 2.06399e-03
1.45736e+01 3.36353e+03 -7.25103e-04 -1.04067e-03
1.50736e+01 3.36353e+03 -2.98684e-04 2.56917e-04
1.55736e+01 3.36353e+03 -5.82151e-04 -8.13859e-04
1.60736e+01 3.36353e+03 1.06336e-03 8.30292e-04
1.65736e+01 3.36353e+03 8.21895e-04 1.72552e-03
-1.29264e+01 3.36457e+03 -1.44923e+00 -1.54758e+00
-1.24264e+01 3.36457e+03 -1.67210e+00 -1.11381e+00
-1.19264e+01 3.36457e+03 9.83267e-01 -1.58371e-01
-1.14264e+01 3.36457e+03 4.96581e-01 1.87031e-01
-1.09264e+01 3.36457e+03 -4.94163e-01 2.07529e-01
-1.04264e+01 3.36457e+03 3.83531e-01 1.59452e-01
-9.92645e+00 3.36457e+03 1.43394e-01 3.11698e-03
-9.42645e+00 3.36457e+03 4.38767e-01 3.33763e-01
-8.92645e+00 3.36457e+03 4.70774e-01 -2.72730e-01
-8.42645e+00 3.36457e+03 1.95571e-01 2.83813e-01
-7.92645e+00 3.36457e+03 1.51172e-01 8.63317e-02
-7.42645e+00 3.36457e+03 4.21937e-01 2.99213e-01
-6.92645e+00 3.36457e+03 -1.12389e+00 -6.26601e-01
-6.42645e+00 3.36457e+03 -5.95755e-01 -3.62993e-01
-5.92645e+00 3.36457e+03 -5.32983e-01 -6.15187e-01
-5.42645e+00 3.36457e+03 7.96013e-01 9.83130e-02
-4.92645e+00 3.36457e+03 -4.17877e-01 -4.41836e-01
-4.42645e+00 3.36457e+03 -4.20734e-01 9.53243e-01
-3.92645e+00 3.36457e+03 5.21804e-01 7.22687e-01
-3.42645e+00 3.36457e+03 -3.42671e-01 1.63418e-01
-2.92645e+00 3.36457e+03 -1.16358e+00 -7.93282e-01
-2.42645e+00 3.36457e+03 -2.94542e+00 -1.51921e+00
-1.92645e+00 3.36457e+03 -5.27986e+00 -2.82626e+00
-1.42645e+00 3.36457e+03 -4.49281e+00 -2.30479e+00
-9.26447e-01 3.36457e+03 -5.81813e+00 -3.16667e+00
-4.26447e-01 3.36457e+03 -4.53536e+00 -1.94778e+00
7.35532e-02 3.36457e+03 -4.31378e+00 -2.36111e+00
5.73553e-01 3.36457e+03 -3.20461e+00 -2.28387e+00
1.07355e+00 3.36457e+03 -1.34856e+00 -1.02952e+00
1.57355e+00 3.36457e+03 -6.30842e-01 -5.32685e-01
2.07355e+00 3.36457e+03 -4.08616e-01 -3.22686e-01
2.57355e+00 3.36457e+03 3.61659e-02 6.86512e-02
3.07355e+00 3.36457e+03 -3.88642e-02 -1.63811e-02
3.57355e+00 3.36457e+03 -1.29346e-02 7.19950e-03
4.07355e+00 3.36457e+03 7.02899e-03 9.38951e-03
4.57355e+00 3.36457e+03 -3.43997e-03 -8.04917e-03
5.07355e+00 3.36457e+03 5.09176e-04 2.67185e-03
5.57355e+00 3.36457e+03 1.30137e-03 6.47291e-04
6.07355e+00 3.36457e+03 3.12627e-04 1.28688e-03
6.57355e+00 3.36457e+03 -9.04753e-06 5.60228e-04
7.07355e+00 3.36457e+03 8.66385e-04 -1.20354e-03
7.57355e+00 3.36457e+03 3.43564e-04 -6.57822e-04
8.07355e+00 3.36457e+03 -1.81461e-03 -3.47438e-04
8.57355e+00 3.36457e+03 8.01311e-04 3.11083e-04
9.07355e+00 3.36457e+03 3.47926e-04 2.05531e-04
9.57355e+00 3.36457e+03 1.58557e-04 -3.96703e-04
1.00736e+01 3.36457e+03 7.00090e-05 -1.66138e-04
1.05736e+01 3.36457e+03 -3.49001e-04 -6.86717e-04
1.10736e+01 3.36457e+03 1.54739e-04 2.03538e-04
1.15736e+01 3.36457e+03 -1.96577e-04 1.06130e-03
1.20736e+01 3.36457e+03 -1.40005e-04 -1.37742e-03
1.25736e+01 3.36457e+03 9.79476e-04 3.36692e-04
1.30736e+01 3.36457e+03 -2.50983e-04 -4.47273e-04
1.35736e+01 3.36457e+03 -7.56476e-04 -1.09910e-03
1.40736e+01 3.36457e+03 8.87530e-04 2.23154e-03
1.45736e+01 3.36457e+03 -6.86098e-04 -9.92749e-04
1.50736e+01 3.36457e+03 -2.75928e-04 3.02822e-04
1.55736e+01 3.36457e+03 -7.33123e-04 -8.86883e-04
1.60736e+01 3.36457e+03 1.14720e-03 7.16950e-04
1.65736e+01 3.36457e+03 9.67653e-04 1.73400e-03
-1.29264e+01 3.36561e+03 -1.37432e+00 -1.50019e+00
-1.24264e+01 3.36561e+03 -1.67690e+00 -1.11890e+00
-1.19264e+01 3.36561e+03 9.87869e-01 -1.59454e-01
-1.14264e+01 3.36561e+03 6.82519e-01 2.56265e-01
-1.09264e+01 3.36561e+03 -4.51028e-01 2.12235e-01
-1.04264e+01 3.36561e+03 3.90110e-01 1.53917e-01
-9.92645e+00 3.36561e+03 1.90780e-01 6.51412e-02
-9.42645e+00 3.36561e+03 5.33517e-01 3.74816e-01
-8.92645e+00 3.36561e+03 5.69661e-01 -2.43607e-01
-8.42645e+00 3.36561e+03 1.02588e-01 2.33078e-01
-7.92645e+00 3.36561e+03 1.51268e-01 1.05486e-01
-7.42645e+00 3.36561e+03 4.97670e-01 3.37764e-01
-6.92645e+00 3.36561e+03 -1.07419e+00 -6.21096e-01
-6.42645e+00 3.36561e+03 -5.53083e-01 -3.39027e-01
-5.92645e+00 3.36561e+03 -3.76118e-01 -5.60195e-01
-5.42645e+00 3.36561e+03 9.01174e-01 1.19895e-01
-4.92645e+00 3.36561e+03 -4.57347e-01 -4.62644e-01
-4.42645e+00 3.36561e+03 -3.01152e-01 1.00328e+00
-3.92645e+00 3.36561e+03 6.00375e-01 8.18943e-01
-3.42645e+00 3.36561e+03 -3.37664e-01 1.62874e-01
-2.92645e+00 3.36561e+03 -1.23141e+00 -8.22950e-01
-2.42645e+00 3.36561e+03 -2.92825e+00 -1.51026e+00
-1.92645e+00 3.36561e+03 -5.46169e+00 -2.89433e+00
-1.42645e+00 3.36561e+03 -4.62096e+00 -2.39509e+00
-9.26447e-01 3.36561e+03 -5.88602e+00 -3.13788e+00
-4.26447e-01 3.36561e+03 -4.65416e+00 -2.01968e+00
7.35532e-02 3.36561e+03 -4.33459e+00 -2.35399e+00
5.73553e-01 3.36561e+03 -3.26251e+00 -2.32252e+00
1.07355e+00 3.36561e+03 -1.39011e+00 -1.06932e+00
1.57355e+00 3.36561e+03 -6.13698e-01 -5.15360e-01
2.07355e+00 3.36561e+03 -4.07588e-01 -3.23865e-01
2.57355e+00 3.36561e+03 3.73891e-02 6.95466e-02
3.07355e+00 3.36561e+03 -4.06739e-02 -1.94384e-02
3.57355e+00 3.36561e+03 -1.30199e-02 9.44198e-03
4.07355e+00 3.36561e+03 7.35592e-03 8.83401e-03
4.57355e+00 3.36561e+03 -3.84322e-03 -8.13799e-03
5.07355e+00 3.36561e+03 5.84092e-04 3.18014e-03
5.57355e+00 3.36561e+03 1.00547e-03 4.25028e-04
6.07355e+00 3.36561e+03 4.88160e-04 1.63291e-03
6.57355e+00 3.36561e+03 -1.27466e-04 3.31948e-04
7.07355e+00 3.36561e+03 9.23267e-04 -1.22005e-03
7.57355e+00 3.36561e+03 3.44431e-04 -6.33389e-04
8.07355e+00 3.36561e+03 -1.92687e-03 -3.64046e-04
8.57355e+00 3.36561e+03 8.58227e-04 3.18551e-04
9.07355e+00 3.36561e+03 2.77313e-04 8.50724e-05
9.57355e+00 3.36561e+03 2.70286e-04 -1.83437e-04
1.00736e+01 3.36561e+03 3.35851e-05 -2.91414e-04
1.05736e+01 3.36561e+03 -3.25351e-04 -8.13477e-04
1.10736e+01 3.36561e+03 2.70371e-04 3.87823e-04
1.15736e+01 3.36561e+03 -3.16149e-04 1.11587e-03
1.20736e+01 3.36561e+03 -2.02496e-04 -1.50387e-03
1.25736e+01 3.36561e+03 1.08153e-03 3.82436e-04
1.30736e+01 3.36561e+03 -2.13482e-04 -3.56029e-04
1.35736e+01 3.36561e+03 -9.34000e-04 -1.32340e-03
1.40736e+01 3.36561e+03 1.01965e-03 2.39783e-03
1.45736e+01 3.36561e+03 -6.45313e-04 -9.42692e-04
1.50736e+01 3.36561e+03 -2.56084e-04 3.37685e-04
1.55736e+01 3.36561e+03 -8.78897e-04 -9.35818e-04
1.60736e+01 3.36561e+03 1.22847e-03 5.98346e-04
1.65736e+01 3.36561e+03 1.09115e-03 1.67745e-03
-1.29264e+01 3.36665e+03 -1.28330e+00 -1.43139e+00
-1.24264e+01 3.36665e+03 -1.65343e+00 -1.10978e+00
-1.19264e+01 3.36665e+03 9.75040e-01 -1.65475e-01
-1.14264e+01 3.36665e+03 8.66913e-01 3.22005e-01
-1.09264e+01 3.36665e+03 -3.97717e-01 2.16564e-01
-1.04264e+01 3.36665e+03 4.03045e-01 1.52761e-01
-9.92645e+00 3.36665e+03 2.23836e-01 1.24593e-01
-9.42645e+00 3.36665e+03 6.10243e-01 4.11696e-01
-8.92645e+00 3.36665e+03 6.53663e-01 -2.16745e-01
-8.42645e+00 3.36665e+03 4.47271e-03 1.83628e-01
-7.92645e+00 3.36665e+03 1.56926e-01 1.31410e-01
-7.42645e+00 3.36665e+03 5.72726e-01 3.77374e-01
-6.92645e+00 3.36665e+03 -1.02656e+00 -6.11608e-01
-6.42645e+00 3.36665e+03 -5.19670e-01 -3.27083e-01
-5.92645e+00 3.36665e+03 -2.17964e-01 -5.00239e-01
-5.42645e+00 3.36665e+03 9.85840e-01 1.35807e-01
-4.92645e+00 3.36665e+03 -5.08784e-01 -4.84570e-01
-4.42645e+00 3.36665e+03 -1.75017e-01 1.04898e+00
-3.92645e+00 3.36665e+03 6.70672e-01 9.19102e-01
-3.42645e+00 3.36665e+03 -3.39823e-01 1.65105e-01
-2.92645e+00 3.36665e+03 -1.30292e+00 -8.57384e-01
-2.42645e+00 3.36665e+03 -2.90178e+00 -1.49306e+00
-1.92645e+00 3.36665e+03 -5.62114e+00 -2.95235e+00
-1.42645e+00 3.36665e+03 -4.74762e+00 -2.48529e+00
-9.26447e-01 3.36665e+03 -5.94215e+00 -3.10080e+00
-4.26447e-01 3.36665e+03 -4.78062e+00 -2.10374e+00
7.35532e-02 3.36665e+03 -4.35782e+00 -2.34881e+00
5.73553e-01 3.36665e+03 -3.31970e+00 -2.35714e+00
1.07355e+00 3.36665e+03 -1.43441e+00 -1.11091e+00
1.57355e+00 3.36665e+03 -5.94949e-01 -4.96072e-01
2.07355e+00 3.36665e+03 -4.05436e-01 -3.24133e-01
2.57355e+00 3.36665e+03 3.80724e-02 7.02916e-02
3.07355e+00 3.36665e+03 -4.26026e-02 -2.26651e-02
3.57355e+00 3.36665e+03 -1.29640e-02 1.14589e-02
4.07355e+00 3.36665e+03 7.50833e-03 8.15005e-03
4.57355e+00 3.36665e+03 -4.25860e-03 -8.04533e-03
5.07355e+00 3.36665e+03 6.48733e-04 3.66822e-03
5.57355e+00 3.36665e+03 6.65410e-04 2.02701e-04
6.07355e+00 3.36665e+03 6.66275e-04 1.96736e-03
6.57355e+00 3.36665e+03 -2.42428e-04 8.77818e-05
7.07355e+00 3.36665e+03 9.69921e-04 -1.22070e-03
7.57355e+00 3.36665e+03 3.47488e-04 -5.93661e-04
8.07355e+00 3.36665e+03 -2.03198e-03 -3.90632e-04
8.57355e+00 3.36665e+03 9.13309e-04 3.36756e-04
9.07355e+00 3.36665e+03 1.95626e-04 -6.56200e-05
9.57355e+00 3.36665e+03 3.80602e-04 4.34692e-05
1.00736e+01 3.36665e+03 5.53364e-06 -4.04813e-04
1.05736e+01 3.36665e+03 -2.99814e-04 -9.42639e-04
1.10736e+01 3.36665e+03 3.85180e-04 5.59841e-04
1.15736e+01 3.36665e+03 -4.42943e-04 1.15662e-03
1.20736e+01 3.36665e+03 -2.58999e-04 -1.59797e-03
1.25736e+01 3.36665e+03 1.17932e-03 4.27265e-04
1.30736e+01 3.36665e+03 -1.77392e-04 -2.77499e-04
1.35736e+01 3.36665e+03 -1.10909e-03 -1.54208e-03
1.40736e+01 3.36665e+03 1.15524e-03 2.55999e-03
1.45736e+01 3.36665e+03 -6.01717e-04 -8.91637e-04
1.50736e+01 3.36665e+03 -2.37406e-04 3.63979e-04
1.55736e+01 3.36665e+03 -1.01792e-03 -9.63808e-04
1.60736e+01 3.36665e+03 1.30725e-03 4.75421e-04
1.65736e+01 3.36665e+03 1.19030e-03 1.55754e-03
-1.29264e+01 3.36769e+03 -1.17993e+00 -1.34297e+00
-1.24264e+01 3.36769e+03 -1.60417e+00 -1.08685e+00
-1.19264e+01 3.36769e+03 9.43880e-01 -1.78601e-01
-1.14264e+01 3.36769e+03 1.04633e+00 3.83414e-01
-1.09264e+01 3.36769e+03 -3.32414e-01 2.22354e-01
-1.04264e+01 3.36769e+03 4.24111e-01 1.56875e-01
-9.92645e+00 3.36769e+03 2.42333e-01 1.80402e-01
-9.42645e+00 3.36769e+03 6.66050e-01 4.43029e-01
-8.92645e+00 3.36769e+03 7.21562e-01 -1.92256e-01
-8.42645e+00 3.36769e+03 -9.67314e-02 1.35743e-01
-7.92645e+00 3.36769e+03 1.67313e-01 1.63780e-01
-7.42645e+00 3.36769e+03 6.42007e-01 4.16615e-01
-6.92645e+00 3.36769e+03 -9.84216e-01 -5.98776e-01
-6.42645e+00 3.36769e+03 -4.97670e-01 -3.27987e-01
-5.92645e+00 3.36769e+03 -6.25938e-02 -4.35294e-01
-5.42645e+00 3.36769e+03 1.04399e+00 1.43436e-01
-4.92645e+00 3.36769e+03 -5.74434e-01 -5.08532e-01
-4.42645e+00 3.36769e+03 -4.98643e-02 1.08874e+00
-3.92645e+00 3.36769e+03 7.28435e-01 1.02155e+00
-3.42645e+00 3.36769e+03 -3.55924e-01 1.66690e-01
-2.92645e+00 3.36769e+03 -1.37963e+00 -8.97346e-01
-2.42645e+00 3.36769e+03 -2.86887e+00 -1.47006e+00
-1.92645e+00 3.36769e+03 -5.75742e+00 -3.00003e+00
-1.42645e+00 3.36769e+03 -4.87446e+00 -2.57367e+00
-9.26447e-01 3.36769e+03 -5.99051e+00 -3.05863e+00
-4.26447e-01 3.36769e+03 -4.91612e+00 -2.20128e+00
7.35532e-02 3.36769e+03 -4.38550e+00 -2.34672e+00
5.73553e-01 3.36769e+03 -3.37707e+00 -2.38838e+00
1.07355e+00 3.36769e+03 -1.48085e+00 -1.15358e+00
1.57355e+00 3.36769e+03 -5.75993e-01 -4.76212e-01
2.07355e+00 3.36769e+03 -4.02343e-01 -3.23415e-01
2.57355e+00 3.36769e+03 3.84881e-02 7.11313e-02
3.07355e+00 3.36769e+03 -4.46779e-02 -2.61548e-02
3.57355e+00 3.36769e+03 -1.27667e-02 1.32078e-02
4.07355e+00 3.36769e+03 7.47256e-03 7.37255e-03
4.57355e+00 3.36769e+03 -4.67737e-03 -7.77251e-03
5.07355e+00 3.36769e+03 7.01467e-04 4.12261e-03
5.57355e+00 3.36769e+03 2.90780e-04 -1.53657e-05
6.07355e+00 3.36769e+03 8.39847e-04 2.28310e-03
6.57355e+00 3.36769e+03 -3.46566e-04 -1.62989e-04
7.07355e+00 3.36769e+03 1.00169e-03 -1.20488e-03
7.57355e+00 3.36769e+03 3.51564e-04 -5.39615e-04
8.07355e+00 3.36769e+03 -2.12757e-03 -4.30832e-04
8.57355e+00 3.36769e+03 9.66675e-04 3.69155e-04
9.07355e+00 3.36769e+03 1.04490e-04 -2.44172e-04
9.57355e+00 3.36769e+03 4.87591e-04 2.78698e-04
1.00736e+01 3.36769e+03 -1.44365e-05 -5.06223e-04
1.05736e+01 3.36769e+03 -2.71764e-04 -1.06762e-03
1.10736e+01 3.36769e+03 4.99965e-04 7.19943e-04
1.15736e+01 3.36769e+03 -5.78409e-04 1.17951e-03
1.20736e+01 3.36769e+03 -3.10133e-04 -1.65749e-03
1.25736e+01 3.36769e+03 1.27085e-03 4.69083e-04
1.30736e+01 3.36769e+03 -1.42778e-04 -2.12947e-04
1.35736e+01 3.36769e+03 -1.27764e-03 -1.74856e-03
1.40736e+01 3.36769e+03 1.29090e-03 2.71675e-03
1.45736e+01 3.36769e+03 -5.55951e-04 -8.43190e-04
1.50736e+01 3.36769e+03 -2.19304e-04 3.81405e-04
1.55736e+01 3.36769e+03 -1.14535e-03 -9.72215e-04
1.60736e+01 3.36769e+03 1.38212e-03 3.50547e-04
1.65736e+01 3.36769e+03 1.26188e-03 1.37543e-03
-1.29264e+01 3.36874e+03 -1.06754e+00 -1.23698e+00
-1.24264e+01 3.36874e+03 -1.53490e+00 -1.05161e+00
-1.19264e+01 3.36874e+03 8.94756e-01 -1.99620e-01
-1.14264e+01 3.36874e+03 1.21851e+00 4.40096e-01
-1.09264e+01 3.36874e+03 -2.54318e-01 2.29324e-01
-1.04264e+01 3.36874e+03 4.56032e-01 1.68044e-01
-9.92645e+00 3.36874e+03 2.51601e-01 2.35273e-01
-9.42645e+00 3.36874e+03 6.97347e-01 4.67254e-01
-8.92645e+00 3.36874e+03 7.73900e-01 -1.70486e-01
-8.42645e+00 3.36874e+03 -1.98127e-01 8.86522e-02
-7.92645e+00 3.36874e+03 1.81726e-01 2.02934e-01
-7.42645e+00 3.36874e+03 7.02421e-01 4.53563e-01
-6.92645e+00 3.36874e+03 -9.47755e-01 -5.83560e-01
-6.42645e+00 3.36874e+03 -4.89401e-01 -3.41073e-01
-5.92645e+00 3.36874e+03 8.45923e-02 -3.66718e-01
-5.42645e+00 3.36874e+03 1.07372e+00 1.42501e-01
-4.92645e+00 3.36874e+03 -6.56044e-01 -5.36944e-01
-4.42645e+00 3.36874e+03 6.77635e-02 1.12284e+00
-3.92645e+00 3.36874e+03 7.73520e-01 1.12548e+00
-3.42645e+00 3.36874e+03 -3.87641e-01 1.66318e-01
-2.92645e+00 3.36874e+03 -1.46243e+00 -9.42658e-01
-2.42645e+00 3.36874e+03 -2.83389e+00 -1.44513e+00
-1.92645e+00 3.36874e+03 -5.86761e+00 -3.03651e+00
-1.42645e+00 3.36874e+03 -5.00170e+00 -2.65918e+00
-9.26447e-01 3.36874e+03 -6.03399e+00 -3.01404e+00
-4.26447e-01 3.36874e+03 -5.06004e+00 -2.31099e+00
7.35532e-02 3.36874e+03 -4.41909e+00 -2.34879e+00
5.73553e-01 3.36874e+03 -3.43522e+00 -2.41646e+00
1.07355e+00 3.36874e+03 -1.52960e+00 -1.19692e+00
1.57355e+00 3.36874e+03 -5.57973e-01 -4.57274e-01
2.07355e+00 3.36874e+03 -3.98448e-01 -3.21352e-01
2.57355e+00 3.36874e+03 3.87676e-02 7.22544e-02
3.07355e+00 3.36874e+03 -4.68467e-02 -2.99014e-02
3.57355e+00 3.36874e+03 -1.23536e-02 1.47934e-02
4.07355e+00 3.36874e+03 7.24966e-03 6.51828e-03
4.57355e+00 3.36874e+03 -5.08983e-03 -7.33500e-03
5.07355e+00 3.36874e+03 7.42092e-04 4.53205e-03
5.57355e+00 3.36874e+03 -1.03888e-04 -2.24699e-04
6.07355e+00 3.36874e+03 9.99414e-04 2.57430e-03
6.57355e+00 3.36874e+03 -4.33348e-04 -4.11083e-04
7.07355e+00 3.36874e+03 1.01707e-03 -1.17947e-03
7.57355e+00 3.36874e+03 3.55407e-04 -4.75285e-04
8.07355e+00 3.36874e+03 -2.21254e-03 -4.80926e-04
8.57355e+00 3.36874e+03 1.02115e-03 4.16700e-04
9.07355e+00 3.36874e+03 3.97854e-06 -4.50421e-04
9.57355e+00 3.36874e+03 5.88024e-04 5.16888e-04
1.00736e+01 3.36874e+03 -2.71291e-05 -5.93929e-04
1.05736e+01 3.36874e+03 -2.40027e-04 -1.18167e-03
1.10736e+01 3.36874e+03 6.12181e-04 8.62010e-04
1.15736e+01 3.36874e+03 -7.18199e-04 1.18519e-03
1.20736e+01 3.36874e+03 -3.56477e-04 -1.67847e-03
1.25736e+01 3.36874e+03 1.35246e-03 5.05872e-04
1.30736e+01 3.36874e+03 -1.08833e-04 -1.62437e-04
1.35736e+01 3.36874e+03 -1.43513e-03 -1.93888e-03
1.40736e+01 3.36874e+03 1.42382e-03 2.86489e-03
1.45736e+01 3.36874e+03 -5.06222e-04 -7.97122e-04
1.50736e+01 3.36874e+03 -2.03378e-04 3.86003e-04
1.55736e+01 3.36874e+03 -1.25704e-03 -9.61834e-04
1.60736e+01 3.36874e+03 1.44851e-03 2.27623e-04
1.65736e+01 3.36874e+03 1.30189e-03 1.13772e-03
-1.29264e+01 3.36978e+03 -9.45935e-01 -1.11364e+00
-1.24264e+01 3.36978e+03 -1.45100e+00 -1.00549e+00
-1.19264e+01 3.36978e+03 8.27372e-01 -2.30037e-01
-1.14264e+01 3.36978e+03 1.38093e+00 4.91926e-01
-1.09264e+01 3.36978e+03 -1.65439e-01 2.36233e-01
-1.04264e+01 3.36978e+03 5.00485e-01 1.87000e-01
-9.92645e+00 3.36978e+03 2.57720e-01 2.91657e-01
-9.42645e+00 3.36978e+03 7.06406e-01 4.84538e-01
-8.92645e+00 3.36978e+03 8.12191e-01 -1.52090e-01
-8.42645e+00 3.36978e+03 -2.97022e-01 4.08235e-02
-7.92645e+00 3.36978e+03 2.01005e-01 2.49618e-01
-7.42645e+00 3.36978e+03 7.52846e-01 4.86160e-01
-6.92645e+00 3.36978e+03 -9.12361e-01 -5.64001e-01
-6.42645e+00 3.36978e+03 -4.94452e-01 -3.65204e-01
-5.92645e+00 3.36978e+03 2.19002e-01 -2.96691e-01
-5.42645e+00 3.36978e+03 1.07539e+00 1.33097e-01
-4.92645e+00 3.36978e+03 -7.49971e-01 -5.69498e-01
-4.42645e+00 3.36978e+03 1.73845e-01 1.15040e+00
-3.92645e+00 3.36978e+03 8.07862e-01 1.23007e+00
-3.42645e+00 3.36978e+03 -4.33223e-01 1.63879e-01
-2.92645e+00 3.36978e+03 -1.55018e+00 -9.92465e-01
-2.42645e+00 3.36978e+03 -2.80074e+00 -1.41989e+00
-1.92645e+00 3.36978e+03 -5.95177e+00 -3.06270e+00
-1.42645e+00 3.36978e+03 -5.12744e+00 -2.74058e+00
-9.26447e-01 3.36978e+03 -6.07429e+00 -2.96948e+00
-4.26447e-01 3.36978e+03 -5.20933e+00 -2.42954e+00
7.35532e-02 3.36978e+03 -4.45979e+00 -2.35539e+00
5.73553e-01 3.36978e+03 -3.49526e+00 -2.44239e+00
1.07355e+00 3.36978e+03 -1.58102e+00 -1.24081e+00
1.57355e+00 3.36978e+03 -5.41737e-01 -4.40242e-01
2.07355e+00 3.36978e+03 -3.93978e-01 -3.17941e-01
2.57355e+00 3.36978e+03 3.89200e-02 7.37035e-02
3.07355e+00 3.36978e+03 -4.90021e-02 -3.37698e-02
3.57355e+00 3.36978e+03 -1.16740e-02 1.63163e-02
4.07355e+00 3.36978e+03 6.85883e-03 5.58846e-03
4.57355e+00 3.36978e+03 -5.48472e-03 -6.75402e-03
5.07355e+00 3.36978e+03 7.72362e-04 4.89573e-03
5.57355e+00 3.36978e+03 -5.07983e-04 -4.21523e-04
6.07355e+00 3.36978e+03 1.13879e-03 2.82651e-03
6.57355e+00 3.36978e+03 -4.94723e-04 -6.43696e-04
7.07355e+00 3.36978e+03 1.01414e-03 -1.15367e-03
7.57355e+00 3.36978e+03 3.56609e-04 -4.06829e-04
8.07355e+00 3.36978e+03 -2.28106e-03 -5.32974e-04
8.57355e+00 3.36978e+03 1.07795e-03 4.78673e-04
9.07355e+00 3.36978e+03 -1.07316e-04 -6.82334e-04
9.57355e+00 3.36978e+03 6.77748e-04 7.48127e-04
1.00736e+01 3.36978e+03 -2.98782e-05 -6.62394e-04
1.05736e+01 3.36978e+03 -2.04690e-04 -1.28359e-03
1.10736e+01 3.36978e+03 7.18388e-04 9.83608e-04
1.15736e+01 3.36978e+03 -8.58810e-04 1.17587e-03
1.20736e+01 3.36978e+03 -3.98546e-04 -1.66014e-03
1.25736e+01 3.36978e+03 1.42176e-03 5.37875e-04
1.30736e+01 3.36978e+03 -7.58152e-05 -1.26185e-04
1.35736e+01 3.36978e+03 -1.57629e-03 -2.10597e-03
1.40736e+01 3.36978e+03 1.55183e-03 2.99973e-03
1.45736e+01 3.36978e+03 -4.53898e-04 -7.49154e-04
1.50736e+01 3.36978e+03 -1.89427e-04 3.76655e-04
1.55736e+01 3.36978e+03 -1.35274e-03 -9.37942e-04
1.60736e+01 3.36978e+03 1.50461e-03 1.10807e-04
1.65736e+01 3.36978e+03 1.30962e-03 8.54028e-04
-1.29264e+01 3.37082e+03 -8.17688e-01 -9.77842e-01
-1.24264e+01 3.37082e+03 -1.35559e+00 -9.49785e-01
-1.19264e+01 3.37082e+03 7.42448e-01 -2.71148e-01
-1.14264e+01 3.37082e+03 1.53023e+00 5.38394e-01
-1.09264e+01 3.37082e+03 -6.76569e-02 2.43857e-01
-1.04264e+01 3.37082e+03 5.58726e-01 2.14369e-01
-9.92645e+00 3.37082e+03 2.62190e-01 3.48928e-01
-9.42645e+00 3.37082e+03 6.94973e-01 4.93964e-01
-8.92645e+00 3.37082e+03 8.36649e-01 -1.37559e-01
-8.42645e+00 3.37082e+03 -3.88802e-01 -6.53592e-03
-7.92645e+00 3.37082e+03 2.26094e-01 3.01501e-01
-7.42645e+00 3.37082e+03 7.97821e-01 5.14353e-01
-6.92645e+00 3.37082e+03 -8.74905e-01 -5.38926e-01
-6.42645e+00 3.37082e+03 -5.14007e-01 -3.99933e-01
-5.92645e+00 3.37082e+03 3.36761e-01 -2.27185e-01
-5.42645e+00 3.37082e+03 1.05091e+00 1.15882e-01
-4.92645e+00 3.37082e+03 -8.51046e-01 -6.04773e-01
-4.42645e+00 3.37082e+03 2.62700e-01 1.16889e+00
-3.92645e+00 3.37082e+03 8.31383e-01 1.33293e+00
-3.42645e+00 3.37082e+03 -4.89923e-01 1.60144e-01
-2.92645e+00 3.37082e+03 -1.64101e+00 -1.04553e+00
-2.42645e+00 3.37082e+03 -2.77171e+00 -1.39520e+00
-1.92645e+00 3.37082e+03 -6.01062e+00 -3.07983e+00
-1.42645e+00 3.37082e+03 -5.24924e+00 -2.81660e+00
-9.26447e-01 3.37082e+03 -6.11349e+00 -2.92780e+00
-4.26447e-01 3.37082e+03 -5.35961e+00 -2.55299e+00
7.35532e-02 3.37082e+03 -4.50836e+00 -2.36650e+00
5.73553e-01 3.37082e+03 -3.55836e+00 -2.46711e+00
1.07355e+00 3.37082e+03 -1.63390e+00 -1.28489e+00
1.57355e+00 3.37082e+03 -5.27968e-01 -4.25859e-01
2.07355e+00 3.37082e+03 -3.89218e-01 -3.13380e-01
2.57355e+00 3.37082e+03 3.90160e-02 7.56060e-02
3.07355e+00 3.37082e+03 -5.10039e-02 -3.75002e-02
3.57355e+00 3.37082e+03 -1.07401e-02 1.77693e-02
4.07355e+00 3.37082e+03 6.30346e-03 4.58312e-03
4.57355e+00 3.37082e+03 -5.84760e-03 -6.04138e-03
5.07355e+00 3.37082e+03 7.91954e-04 5.21261e-03
5.57355e+00 3.37082e+03 -9.14091e-04 -6.05089e-04
6.07355e+00 3.37082e+03 1.25987e-03 3.02690e-03
6.57355e+00 3.37082e+03 -5.24762e-04 -8.55439e-04
7.07355e+00 3.37082e+03 9.90086e-04 -1.13304e-03
7.57355e+00 3.37082e+03 3.52246e-04 -3.35280e-04
8.07355e+00 3.37082e+03 -2.32480e-03 -5.78693e-04
8.57355e+00 3.37082e+03 1.13481e-03 5.46444e-04
9.07355e+00 3.37082e+03 -2.28077e-04 -9.29606e-04
9.57355e+00 3.37082e+03 7.53759e-04 9.65501e-04
1.00736e+01 3.37082e+03 -2.11334e-05 -7.08275e-04
1.05736e+01 3.37082e+03 -1.64669e-04 -1.37620e-03
1.10736e+01 3.37082e+03 8.14202e-04 1.08605e-03
1.15736e+01 3.37082e+03 -9.97023e-04 1.15364e-03
1.20736e+01 3.37082e+03 -4.36818e-04 -1.60833e-03
1.25736e+01 3.37082e+03 1.47858e-03 5.68342e-04
1.30736e+01 3.37082e+03 -4.89209e-05 -1.05436e-04
1.35736e+01 3.37082e+03 -1.69583e-03 -2.23974e-03
1.40736e+01 3.37082e+03 1.67233e-03 3.11694e-03
1.45736e+01 3.37082e+03 -4.01876e-04 -6.98624e-04
1.50736e+01 3.37082e+03 -1.73931e-04 3.57936e-04
1.55736e+01 3.37082e+03 -1.43471e-03 -9.07306e-04
1.60736e+01 3.37082e+03 1.55327e-03 4.69869e-06
1.65736e+01 3.37082e+03 1.28379e-03 5.30282e-04
-1.29264e+01 3.37186e+03 -6.86268e-01 -8.34986e-01
-1.24264e+01 3.37186e+03 -1.24900e+00 -8.83750e-01
-1.19264e+01 3.37186e+03 6.43408e-01 -3.21639e-01
-1.14264e+01 3.37186e+03 1.66041e+00 5.77322e-01
-1.09264e+01 3.37186e+03 3.58632e-02 2.52698e-01
-1.04264e+01 3.37186e+03 6.31351e-01 2.52278e-01
-9.92645e+00 3.37186e+03 2.64176e-01 4.05130e-01
-9.42645e+00 3.37186e+03 6.65651e-01 4.96069e-01
-8.92645e+00 3.37186e+03 8.49111e-01 -1.26874e-01
-8.42645e+00 3.37186e+03 -4.71526e-01 -5.15075e-02
-7.92645e+00 3.37186e+03 2.54978e-01 3.54929e-01
-7.42645e+00 3.37186e+03 8.42800e-01 5.38507e-01
-6.92645e+00 3.37186e+03 -8.34448e-01 -5.07839e-01
-6.42645e+00 3.37186e+03 -5.49497e-01 -4.44005e-01
-5.92645e+00 3.37186e+03 4.38192e-01 -1.59373e-01
-5.42645e+00 3.37186e+03 1.00540e+00 9.22596e-02
-4.92645e+00 3.37186e+03 -9.56189e-01 -6.41578e-01
-4.42645e+00 3.37186e+03 3.28627e-01 1.17667e+00
-3.92645e+00 3.37186e+03 8.42946e-01 1.43128e+00
-3.42645e+00 3.37186e+03 -5.57150e-01 1.55992e-01
-2.92645e+00 3.37186e+03 -1.73382e+00 -1.10057e+00
-2.42645e+00 3.37186e+03 -2.74935e+00 -1.37380e+00
-1.92645e+00 3.37186e+03 -6.04415e+00 -3.08742e+00
-1.42645e+00 3.37186e+03 -5.36173e+00 -2.88490e+00
-9.26447e-01 3.37186e+03 -6.15211e+00 -2.89083e+00
-4.26447e-01 3.37186e+03 -5.50809e+00 -2.67881e+00
7.35532e-02 3.37186e+03 -4.56447e+00 -2.38263e+00
5.73553e-01 3.37186e+03 -3.62403e+00 -2.49046e+00
1.07355e+00 3.37186e+03 -1.68768e+00 -1.32912e+00
1.57355e+00 3.37186e+03 -5.17362e-01 -4.15305e-01
2.07355e+00 3.37186e+03 -3.84454e-01 -3.07989e-01
2.57355e+00 3.37186e+03 3.89236e-02 7.78212e-02
3.07355e+00 3.37186e+03 -5.27603e-02 -4.08397e-02
3.57355e+00 3.37186e+03 -9.56016e-03 1.92044e-02
4.07355e+00 3.37186e+03 5.59656e-03 3.52135e-03
4.57355e+00 3.37186e+03 -6.16323e-03 -5.21501e-03
5.07355e+00 3.37186e+03 7.97997e-04 5.47948e-03
5.57355e+00 3.37186e+03 -1.31360e-03 -7.79550e-04
6.07355e+00 3.37186e+03 1.36516e-03 3.16935e-03
6.57355e+00 3.37186e+03 -5.23559e-04 -1.04335e-03
7.07355e+00 3.37186e+03 9.44675e-04 -1.11713e-03
7.57355e+00 3.37186e+03 3.40084e-04 -2.60754e-04
8.07355e+00 3.37186e+03 -2.33852e-03 -6.16581e-04
8.57355e+00 3.37186e+03 1.19020e-03 6.13887e-04
9.07355e+00 3.37186e+03 -3.54404e-04 -1.18260e-03
9.57355e+00 3.37186e+03 8.12846e-04 1.16435e-03
1.00736e+01 3.37186e+03 8.70296e-07 -7.29027e-04
1.05736e+01 3.37186e+03 -1.21953e-04 -1.46492e-03
1.10736e+01 3.37186e+03 8.97269e-04 1.17130e-03
1.15736e+01 3.37186e+03 -1.12667e-03 1.12494e-03
1.20736e+01 3.37186e+03 -4.72216e-04 -1.53155e-03
1.25736e+01 3.37186e+03 1.52401e-03 5.96720e-04
1.30736e+01 3.37186e+03 -3.07129e-05 -9.50616e-05
1.35736e+01 3.37186e+03 -1.79439e-03 -2.33709e-03
1.40736e+01 3.37186e+03 1.78078e-03 3.21085e-03
1.45736e+01 3.37186e+03 -3.48452e-04 -6.42123e-04
1.50736e+01 3.37186e+03 -1.55999e-04 3.33162e-04
1.55736e+01 3.37186e+03 -1.50529e-03 -8.78332e-04
1.60736e+01 3.37186e+03 1.59743e-03 -8.61414e-05
1.65736e+01 3.37186e+03 1.22796e-03 1.79142e-04
-1.29264e+01 3.37291e+03 -5.56401e-01 -6.89549e-01
-1.24264e+01 3.37291e+03 -1.13101e+00 -8.06833e-01
-1.19264e+01 3.37291e+03 5.34127e-01 -3.79377e-01
-1.14264e+01 3.37291e+03 1.76545e+00 6.06890e-01
-1.09264e+01 3.37291e+03 1.43952e-01 2.63098e-01
-1.04264e+01 3.37291e+03 7.20986e-01 3.03412e-01
-9.92645e+00 3.37291e+03 2.63558e-01 4.57384e-01
-9.42645e+00 3.37291e+03 6.22889e-01 4.91819e-01
-8.92645e+00 3.37291e+03 8.51844e-01 -1.18778e-01
-8.42645e+00 3.37291e+03 -5.42799e-01 -9.21553e-02
-7.92645e+00 3.37291e+03 2.89395e-01 4.10137e-01
-7.42645e+00 3.37291e+03 8.89432e-01 5.58003e-01
-6.92645e+00 3.37291e+03 -7.88517e-01 -4.69147e-01
-6.42645e+00 3.37291e+03 -6.01269e-01 -4.97391e-01
-5.92645e+00 3.37291e+03 5.24900e-01 -9.39205e-02
-5.42645e+00 3.37291e+03 9.40269e-01 6.25965e-02
-4.92645e+00 3.37291e+03 -1.06596e+00 -6.80856e-01
-4.42645e+00 3.37291e+03 3.68547e-01 1.17404e+00
-3.92645e+00 3.37291e+03 8.41108e-01 1.52202e+00
-3.42645e+00 3.37291e+03 -6.33388e-01 1.52095e-01
-2.92645e+00 3.37291e+03 -1.83100e+00 -1.15850e+00
-2.42645e+00 3.37291e+03 -2.73618e+00 -1.35805e+00
-1.92645e+00 3.37291e+03 -6.05593e+00 -3.08553e+00
-1.42645e+00 3.37291e+03 -5.46014e+00 -2.94412e+00
-9.26447e-01 3.37291e+03 -6.18992e+00 -2.85986e+00
-4.26447e-01 3.37291e+03 -5.65367e+00 -2.80617e+00
7.35532e-02 3.37291e+03 -4.62796e+00 -2.40391e+00
5.73553e-01 3.37291e+03 -3.69009e+00 -2.51189e+00
1.07355e+00 3.37291e+03 -1.74261e+00 -1.37384e+00
1.57355e+00 3.37291e+03 -5.10621e-01 -4.09672e-01
2.07355e+00 3.37291e+03 -3.79880e-01 -3.01976e-01
2.57355e+00 3.37291e+03 3.83942e-02 7.99490e-02
3.07355e+00 3.37291e+03 -5.42710e-02 -4.36262e-02
3.57355e+00 3.37291e+03 -8.12129e-03 2.06718e-02
4.07355e+00 3.37291e+03 4.77420e-03 2.43538e-03
4.57355e+00 3.37291e+03 -6.41852e-03 -4.29672e-03
5.07355e+00 3.37291e+03 7.94458e-04 5.69225e-03
5.57355e+00 3.37291e+03 -1.70070e-03 -9.53790e-04
6.07355e+00 3.37291e+03 1.45454e-03 3.25128e-03
6.57355e+00 3.37291e+03 -4.93723e-04 -1.20085e-03
7.07355e+00 3.37291e+03 8.80295e-04 -1.10188e-03
7.57355e+00 3.37291e+03 3.20421e-04 -1.84123e-04
8.07355e+00 3.37291e+03 -2.32321e-03 -6.53131e-04
8.57355e+00 3.37291e+03 1.24541e-03 6.80845e-04
9.07355e+00 3.37291e+03 -4.84497e-04 -1.43403e-03
9.57355e+00 3.37291e+03 8.54459e-04 1.33972e-03
1.00736e+01 3.37291e+03 3.66668e-05 -7.24586e-04
1.05736e+01 3.37291e+03 -7.86487e-05 -1.55411e-03
1.10736e+01 3.37291e+03 9.68257e-04 1.24253e-03
1.15736e+01 3.37291e+03 -1.24092e-03 1.09595e-03
1.20736e+01 3.37291e+03 -5.05595e-04 -1.43711e-03
1.25736e+01 3.37291e+03 1.55592e-03 6.15463e-04
1.30736e+01 3.37291e+03 -1.95195e-05 -9.07909e-05
1.35736e+01 3.37291e+03 -1.87246e-03 -2.39725e-03
1.40736e+01 3.37291e+03 1.87105e-03 3.27808e-03
1.45736e+01 3.37291e+03 -2.91661e-04 -5.74463e-04
1.50736e+01 3.37291e+03 -1.36054e-04 3.03926e-04
1.55736e+01 3.37291e+03 -1.56612e-03 -8.56973e-04
1.60736e+01 3.37291e+03 1.63707e-03 -1.58355e-04
1.65736e+01 3.37291e+03 1.14825e-03 -1.91033e-04
-1.29264e+01 3.37395e+03 -4.36335e-01 -5.49607e-01
-1.24264e+01 3.37395e+03 -1.00376e+00 -7.20837e-01
-1.19264e+01 3.37395e+03 4.17830e-01 -4.42599e-01
-1.14264e+01 3.37395e+03 1.84092e+00 6.27019e-01
-1.09264e+01 3.37395e+03 2.56132e-01 2.74378e-01
-1.04264e+01 3.37395e+03 8.29482e-01 3.68367e-01
-9.92645e+00 3.37395e+03 2.61319e-01 5.03425e-01
-9.42645e+00 3.37395e+03 5.72119e-01 4.83353e-01
-8.92645e+00 3.37395e+03 8.44264e-01 -1.13908e-01
-8.42645e+00 3.37395e+03 -5.98936e-01 -1.27812e-01
-7.92645e+00 3.37395e+03 3.34120e-01 4.68727e-01
-7.42645e+00 3.37395e+03 9.39855e-01 5.73715e-01
-6.92645e+00 3.37395e+03 -7.36097e-01 -4.22716e-01
-6.42645e+00 3.37395e+03 -6.70372e-01 -5.59717e-01
-5.92645e+00 3.37395e+03 5.91642e-01 -3.42695e-02
-5.42645e+00 3.37395e+03 8.54469e-01 2.61877e-02
-4.92645e+00 3.37395e+03 -1.18126e+00 -7.23026e-01
-4.42645e+00 3.37395e+03 3.81574e-01 1.16253e+00
-3.92645e+00 3.37395e+03 8.23261e-01 1.60187e+00
-3.42645e+00 3.37395e+03 -7.14365e-01 1.47983e-01
-2.92645e+00 3.37395e+03 -1.93064e+00 -1.21950e+00
-2.42645e+00 3.37395e+03 -2.73087e+00 -1.34776e+00
-1.92645e+00 3.37395e+03 -6.04803e+00 -3.07518e+00
-1.42645e+00 3.37395e+03 -5.54246e+00 -2.99447e+00
-9.26447e-01 3.37395e+03 -6.22683e+00 -2.83663e+00
-4.26447e-01 3.37395e+03 -5.79628e+00 -2.93428e+00
7.35532e-02 3.37395e+03 -4.69736e+00 -2.42902e+00
5.73553e-01 3.37395e+03 -3.75431e+00 -2.53031e+00
1.07355e+00 3.37395e+03 -1.79724e+00 -1.41844e+00
1.57355e+00 3.37395e+03 -5.08115e-01 -4.09598e-01
2.07355e+00 3.37395e+03 -3.75649e-01 -2.95347e-01
2.57355e+00 3.37395e+03 3.76135e-02 8.20055e-02
3.07355e+00 3.37395e+03 -5.54513e-02 -4.57196e-02
3.57355e+00 3.37395e+03 -6.43060e-03 2.21465e-02
4.07355e+00 3.37395e+03 3.85578e-03 1.32217e-03
4.57355e+00 3.37395e+03 -6.59859e-03 -3.28990e-03
5.07355e+00 3.37395e+03 7.92868e-04 5.85810e-03
5.57355e+00 3.37395e+03 -2.07180e-03 -1.13179e-03
6.07355e+00 3.37395e+03 1.52736e-03 3.26926e-03
6.57355e+00 3.37395e+03 -4.40890e-04 -1.32812e-03
7.07355e+00 3.37395e+03 8.02250e-04 -1.08133e-03
7.57355e+00 3.37395e+03 2.96384e-04 -1.02194e-04
8.07355e+00 3.37395e+03 -2.28348e-03 -6.94689e-04
8.57355e+00 3.37395e+03 1.30191e-03 7.49258e-04
9.07355e+00 3.37395e+03 -6.20161e-04 -1.67848e-03
9.57355e+00 3.37395e+03 8.81671e-04 1.48849e-03
1.00736e+01 3.37395e+03 8.41968e-05 -6.96340e-04
1.05736e+01 3.37395e+03 -3.59628e-05 -1.64728e-03
1.10736e+01 3.37395e+03 1.02670e-03 1.30099e-03
1.15736e+01 3.37395e+03 -1.33214e-03 1.07179e-03
1.20736e+01 3.37395e+03 -5.38814e-04 -1.33383e-03
1.25736e+01 3.37395e+03 1.56981e-03 6.19960e-04
1.30736e+01 3.37395e+03 -1.13127e-05 -8.73763e-05
1.35736e+01 3.37395e+03 -1.93104e-03 -2.42111e-03
1.40736e+01 3.37395e+03 1.93800e-03 3.31656e-03
1.45736e+01 3.37395e+03 -2.32197e-04 -4.95583e-04
1.50736e+01 3.37395e+03 -1.11530e-04 2.75912e-04
1.55736e+01 3.37395e+03 -1.61887e-03 -8.44911e-04
1.60736e+01 3.37395e+03 1.67310e-03 -2.06739e-04
1.65736e+01 3.37395e+03 1.04598e-03 -5.77620e-04
-1.29264e+01 3.37499e+03 -3.30698e-01 -4.19994e-01
-1.24264e+01 3.37499e+03 -8.68528e-01 -6.27540e-01
-1.19264e+01 3.37499e+03 3.00705e-01 -5.07369e-01
-1.14264e+01 3.37499e+03 1.88478e+00 6.38091e-01
-1.09264e+01 3.37499e+03 3.69750e-01 2.84084e-01
-1.04264e+01 3.37499e+03 9.55370e-01 4.45751e-01
-9.92645e+00 3.37499e+03 2.61772e-01 5.44589e-01
-9.42645e+00 3.37499e+03 5.18472e-01 4.73001e-01
-8.92645e+00 3.37499e+03 8.27532e-01 -1.13529e-01
-8.42645e+00 3.37499e+03 -6.34310e-01 -1.55405e-01
-7.92645e+00 3.37499e+03 3.87668e-01 5.28545e-01
-7.42645e+00 3.37499e+03 9.95806e-01 5.87458e-01
-6.92645e+00 3.37499e+03 -6.74759e-01 -3.67813e-01
-6.42645e+00 3.37499e+03 -7.58044e-01 -6.29502e-01
-5.92645e+00 3.37499e+03 6.35460e-01 1.76894e-02
-5.42645e+00 3.37499e+03 7.50899e-01 -1.70640e-02
-4.92645e+00 3.37499e+03 -1.29910e+00 -7.65063e-01
-4.42645e+00 3.37499e+03 3.64993e-01 1.14221e+00
-3.92645e+00 3.37499e+03 7.87316e-01 1.66728e+00
-3.42645e+00 3.37499e+03 -7.96057e-01 1.43676e-01
-2.92645e+00 3.37499e+03 -2.03017e+00 -1.28289e+00
-2.42645e+00 3.37499e+03 -2.73090e+00 -1.34112e+00
-1.92645e+00 3.37499e+03 -6.02444e+00 -3.05934e+00
-1.42645e+00 3.37499e+03 -5.61090e+00 -3.03695e+00
-9.26447e-01 3.37499e+03 -6.26290e+00 -2.82229e+00
-4.26447e-01 3.37499e+03 -5.93605e+00 -3.06107e+00
7.35532e-02 3.37499e+03 -4.76977e+00 -2.45692e+00
5.73553e-01 3.37499e+03 -3.81619e+00 -2.54538e+00
1.07355e+00 3.37499e+03 -1.84898e+00 -1.46131e+00
1.57355e+00 3.37499e+03 -5.10131e-01 -4.15747e-01
2.07355e+00 3.37499e+03 -3.71830e-01 -2.88211e-01
2.57355e+00 3.37499e+03 3.68059e-02 8.40892e-02
3.07355e+00 3.37499e+03 -5.62678e-02 -4.70456e-02
3.57355e+00 3.37499e+03 -4.49511e-03 2.35828e-02
4.07355e+00 3.37499e+03 2.89196e-03 2.33695e-04
4.57355e+00 3.37499e+03 -6.69959e-03 -2.21863e-03
5.07355e+00 3.37499e+03 8.02258e-04 5.98439e-03
5.57355e+00 3.37499e+03 -2.42219e-03 -1.30911e-03
6.07355e+00 3.37499e+03 1.58310e-03 3.21978e-03
6.57355e+00 3.37499e+03 -3.68199e-04 -1.42438e-03
7.07355e+00 3.37499e+03 7.10818e-04 -1.05072e-03
7.57355e+00 3.37499e+03 2.70678e-04 -1.23020e-05
8.07355e+00 3.37499e+03 -2.21986e-03 -7.41281e-04
8.57355e+00 3.37499e+03 1.35719e-03 8.21549e-04
9.07355e+00 3.37499e+03 -7.63091e-04 -1.91559e-03
9.57355e+00 3.37499e+03 8.96479e-04 1.60606e-03
1.00736e+01 3.37499e+03 1.45368e-04 -6.38382e-04
1.05736e+01 3.37499e+03 2.94569e-06 -1.74728e-03
1.10736e+01 3.37499e+03 1.07066e-03 1.34504e-03
1.15736e+01 3.37499e+03 -1.39766e-03 1.05472e-03
1.20736e+01 3.37499e+03 -5.72296e-04 -1.22826e-03
1.25736e+01 3.37499e+03 1.56546e-03 6.12559e-04
1.30736e+01 3.37499e+03 -2.85334e-06 -7.93551e-05
1.35736e+01 3.37499e+03 -1.97380e-03 -2.41091e-03
1.40736e+01 3.37499e+03 1.98025e-03 3.32597e-03
1.45736e+01 3.37499e+03 -1.71174e-04 -4.05640e-04
1.50736e+01 3.37499e+03 -8.15928e-05 2.48840e-04
1.55736e+01 3.37499e+03 -1.66488e-03 -8.43731e-04
1.60736e+01 3.37499e+03 1.70572e-03 -2.27756e-04
1.65736e+01 3.37499e+03 9.27045e-04 -9.63912e-04
-1.29264e+01 3.37603e+03 -2.42143e-01 -3.03243e-01
-1.24264e+01 3.37603e+03 -7.27618e-01 -5.28475e-01
-1.19264e+01 3.37603e+03 1.84013e-01 -5.71154e-01
-1.14264e+01 3.37603e+03 1.89102e+00 6.37823e-01
-1.09264e+01 3.37603e+03 4.81419e-01 2.90217e-01
-1.04264e+01 3.37603e+03 1.09355e+00 5.32563e-01
-9.92645e+00 3.37603e+03 2.65822e-01 5.80924e-01
-9.42645e+00 3.37603e+03 4.62394e-01 4.59355e-01
-8.92645e+00 3.37603e+03 7.98735e-01 -1.19894e-01
-8.42645e+00 3.37603e+03 -6.43006e-01 -1.70241e-01
-7.92645e+00 3.37603e+03 4.44825e-01 5.85731e-01
-7.42645e+00 3.37603e+03 1.05830e+00 6.00235e-01
-6.92645e+00 3.37603e+03 -6.05001e-01 -3.05663e-01
-6.42645e+00 3.37603e+03 -8.61288e-01 -7.03705e-01
-5.92645e+00 3.37603e+03 6.57173e-01 6.34529e-02
-5.42645e+00 3.37603e+03 6.33593e-01 -6.56821e-02
-4.92645e+00 3.37603e+03 -1.41333e+00 -8.04106e-01
-4.42645e+00 3.37603e+03 3.20173e-01 1.11433e+00
-3.92645e+00 3.37603e+03 7.35532e-01 1.71602e+00
-3.42645e+00 3.37603e+03 -8.73135e-01 1.40535e-01
-2.92645e+00 3.37603e+03 -2.12853e+00 -1.34736e+00
-2.42645e+00 3.37603e+03 -2.73456e+00 -1.33810e+00
-1.92645e+00 3.37603e+03 -5.99243e+00 -3.04124e+00
-1.42645e+00 3.37603e+03 -5.67125e+00 -3.07413e+00
-9.26447e-01 3.37603e+03 -6.30100e+00 -2.81802e+00
-4.26447e-01 3.37603e+03 -6.07286e+00 -3.18432e+00
7.35532e-02 3.37603e+03 -4.84490e+00 -2.48816e+00
5.73553e-01 3.37603e+03 -3.87558e+00 -2.55724e+00
1.07355e+00 3.37603e+03 -1.89608e+00 -1.50112e+00
1.57355e+00 3.37603e+03 -5.16690e-01 -4.28284e-01
2.07355e+00 3.37603e+03 -3.68316e-01 -2.80825e-01
2.57355e+00 3.37603e+03 3.60181e-02 8.62810e-02
3.07355e+00 3.37603e+03 -5.68082e-02 -4.77033e-02
3.57355e+00 3.37603e+03 -2.32561e-03 2.49490e-02
4.07355e+00 3.37603e+03 1.93530e-03 -7.56821e-04
4.57355e+00 3.37603e+03 -6.72696e-03 -1.12510e-03
5.07355e+00 3.37603e+03 8.28000e-04 6.07538e-03
5.57355e+00 3.37603e+03 -2.74311e-03 -1.48135e-03
6.07355e+00 3.37603e+03 1.62253e-03 3.10466e-03
6.57355e+00 3.37603e+03 -2.77520e-04 -1.48478e-03
7.07355e+00 3.37603e+03 6.00366e-04 -1.01234e-03
7.57355e+00 3.37603e+03 2.46920e-04 8.52917e-05
8.07355e+00 3.37603e+03 -2.13036e-03 -7.90038e-04
8.57355e+00 3.37603e+03 1.40500e-03 8.97486e-04
9.07355e+00 3.37603e+03 -9.09234e-04 -2.14169e-03
9.57355e+00 3.37603e+03 8.99943e-04 1.68404e-03
1.00736e+01 3.37603e+03 2.20417e-04 -5.47181e-04
1.05736e+01 3.37603e+03 3.56551e-05 -1.85233e-03
1.10736e+01 3.37603e+03 1.10046e-03 1.37206e-03
1.15736e+01 3.37603e+03 -1.43925e-03 1.04253e-03
1.20736e+01 3.37603e+03 -6.02483e-04 -1.12195e-03
1.25736e+01 3.37603e+03 1.54332e-03 5.93461e-04
1.30736e+01 3.37603e+03 6.32819e-06 -6.56671e-05
1.35736e+01 3.37603e+03 -2.00125e-03 -2.36404e-03
1.40736e+01 3.37603e+03 1.99629e-03 3.30691e-03
1.45736e+01 3.37603e+03 -1.08870e-04 -3.06940e-04
1.50736e+01 3.37603e+03 -4.80811e-05 2.19326e-04
1.55736e+01 3.37603e+03 -1.70348e-03 -8.50557e-04
1.60736e+01 3.37603e+03 1.73280e-03 -2.24163e-04
1.65736e+01 3.37603e+03 7.98198e-04 -1.33575e-03
-1.29264e+01 3.37708e+03 -1.71113e-01 -2.02578e-01
-1.24264e+01 3.37708e+03 -5.83883e-01 -4.24611e-01
-1.19264e+01 3.37708e+03 6.94960e-02 -6.30621e-01
-1.14264e+01 3.37708e+03 1.85524e+00 6.25026e-01
-1.09264e+01 3.37708e+03 5.87627e-01 2.90102e-01
-1.04264e+01 3.37708e+03 1.24119e+00 6.26355e-01
-9.92645e+00 3.37708e+03 2.70193e-01 6.11574e-01
-9.42645e+00 3.37708e+03 4.04008e-01 4.41955e-01
-8.92645e+00 3.37708e+03 7.51769e-01 -1.36124e-01
-8.42645e+00 3.37708e+03 -6.23607e-01 -1.71035e-01
-7.92645e+00 3.37708e+03 5.04423e-01 6.39156e-01
-7.42645e+00 3.37708e+03 1.12843e+00 6.12355e-01
-6.92645e+00 3.37708e+03 -5.28162e-01 -2.39521e-01
-6.42645e+00 3.37708e+03 -9.69932e-01 -7.76402e-01
-5.92645e+00 3.37708e+03 6.53473e-01 1.01344e-01
-5.42645e+00 3.37708e+03 5.05538e-01 -1.17366e-01
-4.92645e+00 3.37708e+03 -1.51600e+00 -8.37704e-01
-4.42645e+00 3.37708e+03 2.55117e-01 1.08180e+00
-3.92645e+00 3.37708e+03 6.70817e-01 1.74655e+00
-3.42645e+00 3.37708e+03 -9.40613e-01 1.40466e-01
-2.92645e+00 3.37708e+03 -2.22461e+00 -1.41258e+00
-2.42645e+00 3.37708e+03 -2.74251e+00 -1.34021e+00
-1.92645e+00 3.37708e+03 -5.95538e+00 -3.02204e+00
-1.42645e+00 3.37708e+03 -5.72480e+00 -3.10785e+00
-9.26447e-01 3.37708e+03 -6.34300e+00 -2.82389e+00
-4.26447e-01 3.37708e+03 -6.20477e+00 -3.30194e+00
7.35532e-02 3.37708e+03 -4.92225e+00 -2.52324e+00
5.73553e-01 3.37708e+03 -3.93253e+00 -2.56615e+00
1.07355e+00 3.37708e+03 -1.93785e+00 -1.53711e+00
1.57355e+00 3.37708e+03 -5.28040e-01 -4.47330e-01
2.07355e+00 3.37708e+03 -3.64676e-01 -2.73326e-01
2.57355e+00 3.37708e+03 3.52343e-02 8.86809e-02
3.07355e+00 3.37708e+03 -5.71245e-02 -4.78082e-02
3.57355e+00 3.37708e+03 7.38099e-05 2.62353e-02
4.07355e+00 3.37708e+03 1.00268e-03 -1.63264e-03
4.57355e+00 3.37708e+03 -6.67681e-03 -3.52877e-05
5.07355e+00 3.37708e+03 8.75307e-04 6.14863e-03
5.57355e+00 3.37708e+03 -3.02809e-03 -1.65499e-03
6.07355e+00 3.37708e+03 1.64577e-03 2.93041e-03
6.57355e+00 3.37708e+03 -1.74428e-04 -1.51170e-03
7.07355e+00 3.37708e+03 4.73134e-04 -9.65730e-04
7.57355e+00 3.37708e+03 2.28660e-04 1.91458e-04
8.07355e+00 3.37708e+03 -2.01542e-03 -8.39629e-04
8.57355e+00 3.37708e+03 1.44037e-03 9.73919e-04
9.07355e+00 3.37708e+03 -1.05382e-03 -2.35130e-03
9.57355e+00 3.37708e+03 8.92543e-04 1.71535e-03
1.00736e+01 3.37708e+03 3.03838e-04 -4.24831e-04
1.05736e+01 3.37708e+03 6.45914e-05 -1.95334e-03
1.10736e+01 3.37708e+03 1.11693e-03 1.38189e-03
1.15736e+01 3.37708e+03 -1.45716e-03 1.03195e-03
1.20736e+01 3.37708e+03 -6.26117e-04 -1.01870e-03
1.25736e+01 3.37708e+03 1.49975e-03 5.61585e-04
1.30736e+01 3.37708e+03 1.51016e-05 -4.30396e-05
1.35736e+01 3.37708e+03 -2.00882e-03 -2.27805e-03
1.40736e+01 3.37708e+03 1.98273e-03 3.25631e-03
1.45736e+01 3.37708e+03 -4.77698e-05 -2.02564e-04
1.50736e+01 3.37708e+03 -9.78154e-06 1.91006e-04
1.55736e+01 3.37708e+03 -1.73239e-03 -8.63220e-04
1.60736e+01 3.37708e+03 1.75258e-03 -2.00552e-04
1.65736e+01 3.37708e+03 6.61405e-04 -1.68993e-03
-1.29264e+01 3.37812e+03 -1.11300e-01 -1.17945e-01
-1.24264e+01 3.37812e+03 -4.38149e-01 -3.17212e-01
-1.19264e+01 3.37812e+03 -3.59624e-02 -6.81523e-01
-1.14264e+01 3.37812e+03 1.77808e+00 6.00522e-01
-1.09264e+01 3.37812e+03 6.89307e-01 2.84477e-01
-1.04264e+01 3.37812e+03 1.39950e+00 7.26747e-01
-9.92645e+00 3.37812e+03 2.72767e-01 6.35341e-01
-9.42645e+00 3.37812e+03 3.44914e-01 4.21283e-01
-8.92645e+00 3.37812e+03 6.81793e-01 -1.63374e-01
-8.42645e+00 3.37812e+03 -5.77746e-01 -1.57904e-01
-7.92645e+00 3.37812e+03 5.69325e-01 6.90601e-01
-7.42645e+00 3.37812e+03 1.20395e+00 6.23280e-01
-6.92645e+00 3.37812e+03 -4.45919e-01 -1.72592e-01
-6.42645e+00 3.37812e+03 -1.07754e+00 -8.44396e-01
-5.92645e+00 3.37812e+03 6.18673e-01 1.27734e-01
-5.42645e+00 3.37812e+03 3.69104e-01 -1.70003e-01
-4.92645e+00 3.37812e+03 -1.60026e+00 -8.61908e-01
-4.42645e+00 3.37812e+03 1.75202e-01 1.04455e+00
-3.92645e+00 3.37812e+03 5.93464e-01 1.75709e+00
-3.42645e+00 3.37812e+03 -9.96658e-01 1.45212e-01
-2.92645e+00 3.37812e+03 -2.32327e+00 -1.48079e+00
-2.42645e+00 3.37812e+03 -2.75716e+00 -1.34846e+00
-1.92645e+00 3.37812e+03 -5.91624e+00 -3.00193e+00
-1.42645e+00 3.37812e+03 -5.77232e+00 -3.13948e+00
-9.26447e-01 3.37812e+03 -6.38841e+00 -2.83920e+00
-4.26447e-01 3.37812e+03 -6.32740e+00 -3.41048e+00
7.35532e-02 3.37812e+03 -4.99924e+00 -2.56175e+00
5.73553e-01 3.37812e+03 -3.98644e+00 -2.57263e+00
1.07355e+00 3.37812e+03 -1.97368e+00 -1.56898e+00
1.57355e+00 3.37812e+03 -5.44349e-01 -4.72846e-01
2.07355e+00 3.37812e+03 -3.60645e-01 -2.65609e-01
2.57355e+00 3.37812e+03 3.43025e-02 9.12510e-02
3.07355e+00 3.37812e+03 -5.72136e-02 -4.74568e-02
3.57355e+00 3.37812e+03 2.66715e-03 2.74018e-02
4.07355e+00 3.37812e+03 1.17021e-04 -2.37948e-03
4.57355e+00 3.37812e+03 -6.54938e-03 1.02709e-03
5.07355e+00 3.37812e+03 9.47605e-04 6.22607e-03
5.57355e+00 3.37812e+03 -3.27338e-03 -1.83309e-03
6.07355e+00 3.37812e+03 1.65066e-03 2.70278e-03
6.57355e+00 3.37812e+03 -6.56425e-05 -1.50811e-03
7.07355e+00 3.37812e+03 3.35863e-04 -9.06768e-04
7.57355e+00 3.37812e+03 2.16598e-04 3.02280e-04
8.07355e+00 3.37812e+03 -1.87709e-03 -8.85021e-04
8.57355e+00 3.37812e+03 1.46084e-03 1.04854e-03
9.07355e+00 3.37812e+03 -1.19538e-03 -2.54306e-03
9.57355e+00 3.37812e+03 8.77343e-04 1.70157e-03
1.00736e+01 3.37812e+03 3.89233e-04 -2.78546e-04
1.05736e+01 3.37812e+03 9.06930e-05 -2.04161e-03
1.10736e+01 3.37812e+03 1.12013e-03 1.37615e-03
1.15736e+01 3.37812e+03 -1.45187e-03 1.01954e-03
1.20736e+01 3.37812e+03 -6.40530e-04 -9.18307e-04
1.25736e+01 3.37812e+03 1.43422e-03 5.18869e-04
1.30736e+01 3.37812e+03 1.96382e-05 -1.09685e-05
1.35736e+01 3.37812e+03 -1.99272e-03 -2.15509e-03
1.40736e+01 3.37812e+03 1.93994e-03 3.17386e-03
1.45736e+01 3.37812e+03 7.51130e-06 -9.81910e-05
1.50736e+01 3.37812e+03 3.89120e-05 1.72266e-04
1.55736e+01 3.37812e+03 -1.75107e-03 -8.83132e-04
1.60736e+01 3.37812e+03 1.76373e-03 -1.59656e-04
1.65736e+01 3.37812e+03 5.21363e-04 -2.01843e-03
-1.29264e+01 3.37916e+03 -5.69025e-02 -4.69550e-02
-1.24264e+01 3.37916e+03 -2.91159e-01 -2.07975e-01
-1.19264e+01 3.37916e+03 -1.31555e-01 -7.24582e-01
-1.14264e+01 3.37916e+03 1.66275e+00 5.64988e-01
-1.09264e+01 3.37916e+03 7.87467e-01 2.75449e-01
-1.04264e+01 3.37916e+03 1.57046e+00 8.34149e-01
-9.92645e+00 3.37916e+03 2.71021e-01 6.48892e-01
-9.42645e+00 3.37916e+03 2.87051e-01 3.97079e-01
-8.92645e+00 3.37916e+03 5.86670e-01 -1.99469e-01
-8.42645e+00 3.37916e+03 -5.14994e-01 -1.34292e-01
-7.92645e+00 3.37916e+03 6.37623e-01 7.39260e-01
-7.42645e+00 3.37916e+03 1.28108e+00 6.32406e-01
-6.92645e+00 3.37916e+03 -3.63513e-01 -1.06934e-01
-6.42645e+00 3.37916e+03 -1.18232e+00 -9.06432e-01
-5.92645e+00 3.37916e+03 5.48668e-01 1.38862e-01
-5.42645e+00 3.37916e+03 2.27632e-01 -2.20888e-01
-4.92645e+00 3.37916e+03 -1.66418e+00 -8.74584e-01
-4.42645e+00 3.37916e+03 8.55804e-02 1.00232e+00
-3.92645e+00 3.37916e+03 5.05776e-01 1.74780e+00
-3.42645e+00 3.37916e+03 -1.03886e+00 1.55660e-01
-2.92645e+00 3.37916e+03 -2.42682e+00 -1.55119e+00
-2.42645e+00 3.37916e+03 -2.77809e+00 -1.36237e+00
-1.92645e+00 3.37916e+03 -5.87749e+00 -2.98181e+00
-1.42645e+00 3.37916e+03 -5.81706e+00 -3.17067e+00
-9.26447e-01 3.37916e+03 -6.43698e+00 -2.86312e+00
-4.26447e-01 3.37916e+03 -6.43818e+00 -3.50712e+00
7.35532e-02 3.37916e+03 -5.07412e+00 -2.60293e+00
5.73553e-01 3.37916e+03 -4.03639e+00 -2.57711e+00
1.07355e+00 3.37916e+03 -2.00246e+00 -1.59630e+00
1.57355e+00 3.37916e+03 -5.65251e-01 -5.04112e-01
2.07355e+00 3.37916e+03 -3.56726e-01 -2.58037e-01
2.57355e+00 3.37916e+03 3.32060e-02 9.40028e-02
3.07355e+00 3.37916e+03 -5.70307e-02 -4.66588e-02
3.57355e+00 3.37916e+03 5.38188e-03 2.84071e-02
4.07355e+00 3.37916e+03 -7.15873e-04 -3.02400e-03
4.57355e+00 3.37916e+03 -6.34958e-03 2.05067e-03
5.07355e+00 3.37916e+03 1.04658e-03 6.31575e-03
5.57355e+00 3.37916e+03 -3.47748e-03 -2.01298e-03
6.07355e+00 3.37916e+03 1.63787e-03 2.43443e-03
6.57355e+00 3.37916e+03 4.36447e-05 -1.47913e-03
7.07355e+00 3.37916e+03 1.89664e-04 -8.35255e-04
7.57355e+00 3.37916e+03 2.13051e-04 4.11737e-04
8.07355e+00 3.37916e+03 -1.71881e-03 -9.21701e-04
8.57355e+00 3.37916e+03 1.46785e-03 1.12171e-03
9.07355e+00 3.37916e+03 -1.33257e-03 -2.71760e-03
9.57355e+00 3.37916e+03 8.54895e-04 1.64627e-03
1.00736e+01 3.37916e+03 4.75467e-04 -1.13894e-04
1.05736e+01 3.37916e+03 1.14375e-04 -2.11262e-03
1.10736e+01 3.37916e+03 1.10712e-03 1.35088e-03
1.15736e+01 3.37916e+03 -1.42418e-03 1.00370e-03
1.20736e+01 3.37916e+03 -6.43424e-04 -8.19225e-04
1.25736e+01 3.37916e+03 1.35056e-03 4.71081e-04
1.30736e+01 3.37916e+03 1.52080e-05 2.64297e-05
1.35736e+01 3.37916e+03 -1.95482e-03 -1.99969e-03
1.40736e+01 3.37916e+03 1.87462e-03 3.06627e-03
1.45736e+01 3.37916e+03 5.36530e-05 -7.38333e-07
1.50736e+01 3.37916e+03 9.91111e-05 1.66707e-04
1.55736e+01 3.37916e+03 -1.76156e-03 -9.11959e-04
1.60736e+01 3.37916e+03 1.76761e-03 -1.00967e-04
1.65736e+01 3.37916e+03 3.83950e-04 -2.31250e-03
-1.29264e+01 3.38020e+03 -1.85275e-03 1.28876e-02
-1.24264e+01 3.38020e+03 -1.42687e-01 -9.74706e-02
-1.19264e+01 3.38020e+03 -2.16330e-01 -7.59069e-01
-1.14264e+01 3.38020e+03 1.51560e+00 5.19074e-01
-1.09264e+01 3.38020e+03 8.82042e-01 2.63976e-01
-1.04264e+01 3.38020e+03 1.75330e+00 9.47579e-01
-9.92645e+00 3.38020e+03 2.66333e-01 6.51246e-01
-9.42645e+00 3.38020e+03 2.31581e-01 3.69002e-01
-8.92645e+00 3.38020e+03 4.68766e-01 -2.40552e-01
-8.42645e+00 3.38020e+03 -4.43383e-01 -1.04217e-01
-7.92645e+00 3.38020e+03 7.01434e-01 7.80145e-01
-7.42645e+00 3.38020e+03 1.35851e+00 6.39508e-01
-6.92645e+00 3.38020e+03 -2.84282e-01 -4.32768e-02
-6.42645e+00 3.38020e+03 -1.28043e+00 -9.59772e-01
-5.92645e+00 3.38020e+03 4.43697e-01 1.31712e-01
-5.42645e+00 3.38020e+03 8.54755e-02 -2.67453e-01
-4.92645e+00 3.38020e+03 -1.70803e+00 -8.75936e-01
-4.42645e+00 3.38020e+03 -9.99379e-03 9.57118e-01
[truncated: 1,172,445 more chars]
