# Supplementary material for: Multipolar electric and magnetic contributions to sum-frequency generation spectra reveal biaxial interfacial water structure
Source: Nat Commun. 2026 May 13;17:4333. doi: 10.1038/s41467-026-72345-4 (PMC13172427; doi:10.1038/s41467-026-72345-4)
Supplement: Supplementary file 3 — Source data [file 41467_2026_72345_MOESM3_ESM.zip › SourceData/Fig3(f).txt]

theta,phi, value
1.800000071525573730e+00 -1.782000122070312500e+02 -1.829643961560130538e+00
5.399999618530273438e+00 -1.782000122070312500e+02 -1.804249742176145865e+00
9.000000000000000000e+00 -1.782000122070312500e+02 -1.754204546655869779e+00
1.260000038146972656e+01 -1.782000122070312500e+02 -1.680970715289923589e+00
1.619999885559082031e+01 -1.782000122070312500e+02 -1.586679228493795391e+00
1.979999923706054688e+01 -1.782000122070312500e+02 -1.474053070832706869e+00
2.339999961853027344e+01 -1.782000122070312500e+02 -1.346317454902930866e+00
2.700000000000000000e+01 -1.782000122070312500e+02 -1.207084584127233962e+00
3.059999656677246094e+01 -1.782000122070312500e+02 -1.060232293754473920e+00
3.419999694824218750e+01 -1.782000122070312500e+02 -9.097692344435971412e-01
3.779999923706054688e+01 -1.782000122070312500e+02 -7.596974980528652388e-01
4.139999771118164062e+01 -1.782000122070312500e+02 -6.138781070816515806e-01
4.500000000000000000e+01 -1.782000122070312500e+02 -4.758965025591690989e-01
4.859999847412109375e+01 -1.782000122070312500e+02 -3.489449264232561410e-01
5.219999694824218750e+01 -1.782000122070312500e+02 -2.357145346955324405e-01
5.579999923706054688e+01 -1.782000122070312500e+02 -1.383072088776962916e-01
5.939999771118164062e+01 -1.782000122070312500e+02 -5.816975951200578643e-02
6.299999618530273438e+01 -1.782000122070312500e+02 3.951519635156164334e-03
6.659999847412109375e+01 -1.782000122070312500e+02 4.802719015564149707e-02
7.019999694824218750e+01 -1.782000122070312500e+02 7.473752638355796174e-02
7.380000305175781250e+01 -1.782000122070312500e+02 8.544006294882344754e-02
7.739999389648437500e+01 -1.782000122070312500e+02 8.211233355773656095e-02
8.099999237060546875e+01 -1.782000122070312500e+02 6.727189903090800838e-02
8.459999847412109375e+01 -1.782000122070312500e+02 4.387839802745867324e-02
8.819999694824218750e+01 -1.782000122070312500e+02 1.521879076597533811e-02
9.180000305175781250e+01 -1.782000122070312500e+02 -1.521883415328925682e-02
9.540000152587890625e+01 -1.782000122070312500e+02 -4.387844141477258153e-02
9.900000000000000000e+01 -1.782000122070312500e+02 -6.727188456847006670e-02
1.026000061035156250e+02 -1.782000122070312500e+02 -8.211235853961532105e-02
1.061999969482421875e+02 -1.782000122070312500e+02 -8.544013775761999385e-02
1.097999954223632812e+02 -1.782000122070312500e+02 -7.473757777936110291e-02
1.133999938964843750e+02 -1.782000122070312500e+02 -4.802717115667848313e-02
1.170000076293945312e+02 -1.782000122070312500e+02 -3.951575444989696706e-03
1.205999984741210938e+02 -1.782000122070312500e+02 5.816963639754088589e-02
1.241999893188476562e+02 -1.782000122070312500e+02 1.383072088776962916e-01
1.277999954223632812e+02 -1.782000122070312500e+02 2.357145346955324405e-01
1.313999938964843750e+02 -1.782000122070312500e+02 3.489449264232561410e-01
1.350000000000000000e+02 -1.782000122070312500e+02 4.758965025591690989e-01
1.385999908447265625e+02 -1.782000122070312500e+02 6.138775030041250247e-01
1.421999969482421875e+02 -1.782000122070312500e+02 7.596978511056020622e-01
1.458000030517578125e+02 -1.782000122070312500e+02 9.097692344435971412e-01
1.494000091552734375e+02 -1.782000122070312500e+02 1.060232453679809117e+00
1.530000000000000000e+02 -1.782000122070312500e+02 1.207084686697668330e+00
1.565999908447265625e+02 -1.782000122070312500e+02 1.346317011961613463e+00
1.601999969482421875e+02 -1.782000122070312500e+02 1.474053099510157283e+00
1.638000030517578125e+02 -1.782000122070312500e+02 1.586679625551192574e+00
1.673999938964843750e+02 -1.782000122070312500e+02 1.680970168121300734e+00
1.710000000000000000e+02 -1.782000122070312500e+02 1.754204539486507120e+00
1.746000061035156250e+02 -1.782000122070312500e+02 1.804249735723719494e+00
1.782000122070312500e+02 -1.782000122070312500e+02 1.829644423858726832e+00
1.800000071525573730e+00 -1.746000061035156250e+02 -1.829632012921207362e+00
5.399999618530273438e+00 -1.746000061035156250e+02 -1.804142910787286391e+00
9.000000000000000000e+00 -1.746000061035156250e+02 -1.753911689665131890e+00
1.260000038146972656e+01 -1.746000061035156250e+02 -1.680408026433335422e+00
1.619999885559082031e+01 -1.746000061035156250e+02 -1.585773588876194795e+00
1.979999923706054688e+01 -1.746000061035156250e+02 -1.472744994818829145e+00
2.339999961853027344e+01 -1.746000061035156250e+02 -1.344563553510393472e+00
2.700000000000000000e+01 -1.746000061035156250e+02 -1.204859500754436263e+00
3.059999656677246094e+01 -1.746000061035156250e+02 -1.057529868485079794e+00
3.419999694824218750e+01 -1.746000061035156250e+02 -9.066031521569147822e-01
3.779999923706054688e+01 -1.746000061035156250e+02 -7.561010475332630154e-01
4.139999771118164062e+01 -1.746000061035156250e+02 -6.099033436370081551e-01
4.500000000000000000e+01 -1.746000061035156250e+02 -4.716126879675741623e-01
4.859999847412109375e+01 -1.746000061035156250e+02 -3.444364182726646906e-01
5.219999694824218750e+01 -1.746000061035156250e+02 -2.310780333485307203e-01
5.579999923706054688e+01 -1.746000061035156250e+02 -1.336484538292214974e-01
5.939999771118164062e+01 -1.746000061035156250e+02 -5.360020280510532920e-02
6.299999618530273438e+01 -1.746000061035156250e+02 8.318521774731635343e-03
6.659999847412109375e+01 -1.746000061035156250e+02 5.208020862680495799e-02
7.019999694824218750e+01 -1.746000061035156250e+02 7.837084463333240936e-02
7.380000305175781250e+01 -1.746000061035156250e+02 8.855734768598708118e-02
7.739999389648437500e+01 -1.746000061035156250e+02 8.462965162059965518e-02
8.099999237060546875e+01 -1.746000061035156250e+02 6.912092926175236740e-02
8.459999847412109375e+01 -1.746000061035156250e+02 4.500855913935378205e-02
8.819999694824218750e+01 -1.746000061035156250e+02 1.559899783661231054e-02
9.180000305175781250e+01 -1.746000061035156250e+02 -1.559904265779874996e-02
9.540000152587890625e+01 -1.746000061035156250e+02 -4.500860252666767647e-02
9.900000000000000000e+01 -1.746000061035156250e+02 -6.912090332833428774e-02
1.026000061035156250e+02 -1.746000061035156250e+02 -8.462967660247841528e-02
1.061999969482421875e+02 -1.746000061035156250e+02 -8.855739955282335152e-02
1.097999954223632812e+02 -1.746000061035156250e+02 -7.837089602913555053e-02
1.133999938964843750e+02 -1.746000061035156250e+02 -5.208016668588166809e-02
1.170000076293945312e+02 -1.746000061035156250e+02 -8.318577584565167715e-03
1.205999984741210938e+02 -1.746000061035156250e+02 5.360010263260070462e-02
1.241999893188476562e+02 -1.746000061035156250e+02 1.336484538292214974e-01
1.277999954223632812e+02 -1.746000061035156250e+02 2.310780333485307203e-01
1.313999938964843750e+02 -1.746000061035156250e+02 3.444364182726646906e-01
1.350000000000000000e+02 -1.746000061035156250e+02 4.716126879675741623e-01
1.385999908447265625e+02 -1.746000061035156250e+02 6.099026936755610473e-01
1.421999969482421875e+02 -1.746000061035156250e+02 7.561014005859999498e-01
1.458000030517578125e+02 -1.746000061035156250e+02 9.066031521569147822e-01
1.494000091552734375e+02 -1.746000061035156250e+02 1.057530016939435047e+00
1.530000000000000000e+02 -1.746000061035156250e+02 1.204859603324870410e+00
1.565999908447265625e+02 -1.746000061035156250e+02 1.344563099098096126e+00
1.601999969482421875e+02 -1.746000061035156250e+02 1.472745006289809311e+00
1.638000030517578125e+02 -1.746000061035156250e+02 1.585773980198101896e+00
1.673999938964843750e+02 -1.746000061035156250e+02 1.680407476396967414e+00
1.710000000000000000e+02 -1.746000061035156250e+02 1.753911682495769453e+00
1.746000061035156250e+02 -1.746000061035156250e+02 1.804142904334860020e+00
1.782000122070312500e+02 -1.746000061035156250e+02 1.829632475578271800e+00
1.800000071525573730e+00 -1.710000000000000000e+02 -1.829608304421639797e+00
5.399999618530273438e+00 -1.710000000000000000e+02 -1.803930934960584542e+00
9.000000000000000000e+00 -1.710000000000000000e+02 -1.753330594187035407e+00
1.260000038146972656e+01 -1.710000000000000000e+02 -1.679291530126532983e+00
1.619999885559082031e+01 -1.710000000000000000e+02 -1.583976591011268864e+00
1.979999923706054688e+01 -1.710000000000000000e+02 -1.470149467613366623e+00
2.339999961853027344e+01 -1.710000000000000000e+02 -1.341083441671378607e+00
2.700000000000000000e+01 -1.710000000000000000e+02 -1.200444435208070981e+00
3.059999656677246094e+01 -1.710000000000000000e+02 -1.052167689992415278e+00
3.419999694824218750e+01 -1.710000000000000000e+02 -9.003209551730432247e-01
3.779999923706054688e+01 -1.710000000000000000e+02 -7.489649049037950812e-01
4.139999771118164062e+01 -1.710000000000000000e+02 -6.020165630090911213e-01
4.500000000000000000e+01 -1.710000000000000000e+02 -4.631127605091749366e-01
4.859999847412109375e+01 -1.710000000000000000e+02 -3.354906138161952711e-01
5.219999694824218750e+01 -1.710000000000000000e+02 -2.218781696239044421e-01
5.579999923706054688e+01 -1.710000000000000000e+02 -1.244044956569343163e-01
5.939999771118164062e+01 -1.710000000000000000e+02 -4.453321891442932334e-02
6.299999618530273438e+01 -1.710000000000000000e+02 1.698353957931619806e-02
6.659999847412109375e+01 -1.710000000000000000e+02 6.012228338386713111e-02
7.019999694824218750e+01 -1.710000000000000000e+02 8.558019505805852800e-02
7.380000305175781250e+01 -1.710000000000000000e+02 9.474261488766946848e-02
7.739999389648437500e+01 -1.710000000000000000e+02 8.962457521307859443e-02
8.099999237060546875e+01 -1.710000000000000000e+02 7.278980754996308700e-02
8.459999847412109375e+01 -1.710000000000000000e+02 4.725102104706487005e-02
8.819999694824218750e+01 -1.710000000000000000e+02 1.635341552301769821e-02
9.180000305175781250e+01 -1.710000000000000000e+02 -1.635346321194917213e-02
9.540000152587890625e+01 -1.710000000000000000e+02 -4.725107016986883346e-02
9.900000000000000000e+01 -1.710000000000000000e+02 -7.278979308752514532e-02
1.026000061035156250e+02 -1.710000000000000000e+02 -8.962461166593752027e-02
1.061999969482421875e+02 -1.710000000000000000e+02 -9.474267822548590456e-02
1.097999954223632812e+02 -1.710000000000000000e+02 -8.558024645386166918e-02
1.133999938964843750e+02 -1.710000000000000000e+02 -6.012224144294381345e-02
1.170000076293945312e+02 -1.710000000000000000e+02 -1.698361833111000641e-02
1.205999984741210938e+02 -1.710000000000000000e+02 4.453311874192469877e-02
1.241999893188476562e+02 -1.710000000000000000e+02 1.244044956569343163e-01
1.277999954223632812e+02 -1.710000000000000000e+02 2.218781696239044421e-01
1.313999938964843750e+02 -1.710000000000000000e+02 3.354906138161952711e-01
1.350000000000000000e+02 -1.710000000000000000e+02 4.631127605091749366e-01
1.385999908447265625e+02 -1.710000000000000000e+02 6.020159359896043449e-01
1.421999969482421875e+02 -1.710000000000000000e+02 7.489652579565320156e-01
1.458000030517578125e+02 -1.710000000000000000e+02 9.003209551730432247e-01
1.494000091552734375e+02 -1.710000000000000000e+02 1.052167849917750475e+00
1.530000000000000000e+02 -1.710000000000000000e+02 1.200444537778505349e+00
1.565999908447265625e+02 -1.710000000000000000e+02 1.341082987259081261e+00
1.601999969482421875e+02 -1.710000000000000000e+02 1.470149496290817037e+00
1.638000030517578125e+02 -1.710000000000000000e+02 1.583976988068666047e+00
1.673999938964843750e+02 -1.710000000000000000e+02 1.679290971486929740e+00
1.710000000000000000e+02 -1.710000000000000000e+02 1.753330587017672748e+00
1.746000061035156250e+02 -1.710000000000000000e+02 1.803930928508158171e+00
1.782000122070312500e+02 -1.710000000000000000e+02 1.829608767481980758e+00
1.800000071525573730e+00 -1.673999938964843750e+02 -1.829573209495601427e+00
5.399999618530273438e+00 -1.673999938964843750e+02 -1.803617154185133797e+00
9.000000000000000000e+00 -1.673999938964843750e+02 -1.752470418365350113e+00
1.260000038146972656e+01 -1.673999938964843750e+02 -1.677638811382071937e+00
1.619999885559082031e+01 -1.673999938964843750e+02 -1.581316556748984858e+00
1.979999923706054688e+01 -1.673999938964843750e+02 -1.466307394731501068e+00
2.339999961853027344e+01 -1.673999938964843750e+02 -1.335931950670958823e+00
2.700000000000000000e+01 -1.673999938964843750e+02 -1.193908970453672280e+00
3.059999656677246094e+01 -1.673999938964843750e+02 -1.044230242045216750e+00
3.419999694824218750e+01 -1.673999938964843750e+02 -8.910216609925571962e-01
3.779999923706054688e+01 -1.673999938964843750e+02 -7.384015087118006582e-01
4.139999771118164062e+01 -1.673999938964843750e+02 -5.903419729708643260e-01
4.500000000000000000e+01 -1.673999938964843750e+02 -4.505305406382931199e-01
4.859999847412109375e+01 -1.673999938964843750e+02 -3.222484684578174052e-01
5.219999694824218750e+01 -1.673999938964843750e+02 -2.082599137686722557e-01
5.579999923706054688e+01 -1.673999938964843750e+02 -1.107209469827411807e-01
5.939999771118164062e+01 -1.673999938964843750e+02 -3.111171331057091538e-02
6.299999618530273438e+01 -1.673999938964843750e+02 2.981009132719558696e-02
6.659999847412109375e+01 -1.673999938964843750e+02 7.202668303823328566e-02
7.019999694824218750e+01 -1.673999938964843750e+02 9.625192318650196976e-02
7.380000305175781250e+01 -1.673999938964843750e+02 1.038985218163964441e-01
7.739999389648437500e+01 -1.673999938964843750e+02 9.701841341140807207e-02
8.099999237060546875e+01 -1.673999938964843750e+02 7.822074309759115274e-02
8.459999847412109375e+01 -1.673999938964843750e+02 5.057048180920882541e-02
8.819999694824218750e+01 -1.673999938964843750e+02 1.747015558814814587e-02
9.180000305175781250e+01 -1.673999938964843750e+02 -1.747020471095213356e-02
9.540000152587890625e+01 -1.673999938964843750e+02 -5.057053093201281657e-02
9.900000000000000000e+01 -1.673999938964843750e+02 -7.822072863515321106e-02
1.026000061035156250e+02 -1.673999938964843750e+02 -9.701844986426699791e-02
1.061999969482421875e+02 -1.673999938964843750e+02 -1.038985851542128525e-01
1.097999954223632812e+02 -1.673999938964843750e+02 -9.625197458230508318e-02
1.133999938964843750e+02 -1.673999938964843750e+02 -7.202664109730999575e-02
1.170000076293945312e+02 -1.673999938964843750e+02 -2.981014713702911934e-02
1.205999984741210938e+02 -1.673999938964843750e+02 3.111161313806629081e-02
1.241999893188476562e+02 -1.673999938964843750e+02 1.107209469827411807e-01
1.277999954223632812e+02 -1.673999938964843750e+02 2.082599137686722557e-01
1.313999938964843750e+02 -1.673999938964843750e+02 3.222484684578174052e-01
1.350000000000000000e+02 -1.673999938964843750e+02 4.505305406382931199e-01
1.385999908447265625e+02 -1.673999938964843750e+02 5.903413688933378811e-01
1.421999969482421875e+02 -1.673999938964843750e+02 7.384018388225772611e-01
1.458000030517578125e+02 -1.673999938964843750e+02 8.910216609925571962e-01
1.494000091552734375e+02 -1.673999938964843750e+02 1.044230401970551947e+00
1.530000000000000000e+02 -1.673999938964843750e+02 1.193909073024106648e+00
1.565999908447265625e+02 -1.673999938964843750e+02 1.335931496258661477e+00
1.601999969482421875e+02 -1.673999938964843750e+02 1.466307429144441565e+00
1.638000030517578125e+02 -1.673999938964843750e+02 1.581316959541872125e+00
1.673999938964843750e+02 -1.673999938964843750e+02 1.677638255610213847e+00
1.710000000000000000e+02 -1.673999938964843750e+02 1.752470411195987454e+00
1.746000061035156250e+02 -1.673999938964843750e+02 1.803617148449643715e+00
1.782000122070312500e+02 -1.673999938964843750e+02 1.829573673183261695e+00
1.800000071525573730e+00 -1.638000030517578125e+02 -1.829527282514054498e+00
5.399999618530273438e+00 -1.638000030517578125e+02 -1.803206524641291164e+00
9.000000000000000000e+00 -1.638000030517578125e+02 -1.751344748142179997e+00
1.260000038146972656e+01 -1.638000030517578125e+02 -1.675475981018497817e+00
1.619999885559082031e+01 -1.638000030517578125e+02 -1.577835510025088483e+00
1.979999923706054688e+01 -1.638000030517578125e+02 -1.461279492071117403e+00
2.339999961853027344e+01 -1.638000030517578125e+02 -1.329190438435782218e+00
2.700000000000000000e+01 -1.638000030517578125e+02 -1.185356333841526499e+00
3.059999656677246094e+01 -1.638000030517578125e+02 -1.033842879514462076e+00
3.419999694824218750e+01 -1.638000030517578125e+02 -8.788520866902778117e-01
3.779999923706054688e+01 -1.638000030517578125e+02 -7.245777387763672195e-01
4.139999771118164062e+01 -1.638000030517578125e+02 -5.750640727669112939e-01
4.500000000000000000e+01 -1.638000030517578125e+02 -4.340648204407675514e-01
4.859999847412109375e+01 -1.638000030517578125e+02 -3.049190522815757864e-01
5.219999694824218750e+01 -1.638000030517578125e+02 -1.904383925443934311e-01
5.579999923706054688e+01 -1.638000030517578125e+02 -9.281403578229469042e-02
5.939999771118164062e+01 -1.638000030517578125e+02 -1.354766970653084601e-02
6.299999618530273438e+01 -1.638000030517578125e+02 4.659559950908437331e-02
6.659999847412109375e+01 -1.638000030517578125e+02 8.760535234147628914e-02
7.019999694824218750e+01 -1.638000030517578125e+02 1.102174744364748382e-01
7.380000305175781250e+01 -1.638000030517578125e+02 1.158803620576926430e-01
7.739999389648437500e+01 -1.638000030517578125e+02 1.066943572248149619e-01
8.099999237060546875e+01 -1.638000030517578125e+02 8.532793297318393144e-02
8.459999847412109375e+01 -1.638000030517578125e+02 5.491448463360214943e-02
8.819999694824218750e+01 -1.638000030517578125e+02 1.893157136292965975e-02
9.180000305175781250e+01 -1.638000030517578125e+02 -1.893162478735119919e-02
9.540000152587890625e+01 -1.638000030517578125e+02 -5.491453949189619571e-02
9.900000000000000000e+01 -1.638000030517578125e+02 -8.532791851074600364e-02
1.026000061035156250e+02 -1.638000030517578125e+02 -1.066943936776738877e-01
1.061999969482421875e+02 -1.638000030517578125e+02 -1.158804253955090791e-01
1.097999954223632812e+02 -1.638000030517578125e+02 -1.102175258322779794e-01
1.133999938964843750e+02 -1.638000030517578125e+02 -8.760531040055299923e-02
1.170000076293945312e+02 -1.638000030517578125e+02 -4.659567826087818165e-02
1.205999984741210938e+02 -1.638000030517578125e+02 1.354756953402624919e-02
1.241999893188476562e+02 -1.638000030517578125e+02 9.281403578229469042e-02
1.277999954223632812e+02 -1.638000030517578125e+02 1.904383925443934311e-01
1.313999938964843750e+02 -1.638000030517578125e+02 3.049190522815757864e-01
1.350000000000000000e+02 -1.638000030517578125e+02 4.340648204407675514e-01
1.385999908447265625e+02 -1.638000030517578125e+02 5.750634228054641861e-01
1.421999969482421875e+02 -1.638000030517578125e+02 7.245780918291041539e-01
1.458000030517578125e+02 -1.638000030517578125e+02 8.788520866902778117e-01
1.494000091552734375e+02 -1.638000030517578125e+02 1.033843039439797273e+00
1.530000000000000000e+02 -1.638000030517578125e+02 1.185356459353920977e+00
1.565999908447265625e+02 -1.638000030517578125e+02 1.329190001229955120e+00
1.601999969482421875e+02 -1.638000030517578125e+02 1.461279515013077734e+00
1.638000030517578125e+02 -1.638000030517578125e+02 1.577835912817975750e+00
1.673999938964843750e+02 -1.638000030517578125e+02 1.675475422378894796e+00
1.710000000000000000e+02 -1.638000030517578125e+02 1.751344745274435066e+00
1.746000061035156250e+02 -1.638000030517578125e+02 1.803206519264269225e+00
1.782000122070312500e+02 -1.638000030517578125e+02 1.829527747187501996e+00
1.800000071525573730e+00 -1.601999969482421875e+02 -1.829471246462407441e+00
5.399999618530273438e+00 -1.601999969482421875e+02 -1.802705511660238180e+00
9.000000000000000000e+00 -1.601999969482421875e+02 -1.749971309049587864e+00
1.260000038146972656e+01 -1.601999969482421875e+02 -1.672837093508103168e+00
1.619999885559082031e+01 -1.601999969482421875e+02 -1.573588239108477005e+00
1.979999923706054688e+01 -1.601999969482421875e+02 -1.455144880717736511e+00
2.339999961853027344e+01 -1.601999969482421875e+02 -1.320965057416071176e+00
2.700000000000000000e+01 -1.601999969482421875e+02 -1.174921183207505493e+00
3.059999656677246094e+01 -1.601999969482421875e+02 -1.021169155634997550e+00
3.419999694824218750e+01 -1.601999969482421875e+02 -8.640038549894559772e-01
3.779999923706054688e+01 -1.601999969482421875e+02 -7.077111537068436764e-01
4.139999771118164062e+01 -1.601999969482421875e+02 -5.564233400249021244e-01
4.500000000000000000e+01 -1.601999969482421875e+02 -4.139747981838581281e-01
4.859999847412109375e+01 -1.601999969482421875e+02 -2.837753057889389474e-01
5.219999694824218750e+01 -1.601999969482421875e+02 -1.686941402413894564e-01
5.579999923706054688e+01 -1.601999969482421875e+02 -7.096553521177181856e-02
5.939999771118164062e+01 -1.601999969482421875e+02 7.882392450418523877e-03
6.299999618530273438e+01 -1.601999969482421875e+02 6.707577274254025723e-02
6.659999847412109375e+01 -1.601999969482421875e+02 1.066130876221079438e-01
7.019999694824218750e+01 -1.601999969482421875e+02 1.272570189445602351e-01
7.380000305175781250e+01 -1.601999969482421875e+02 1.304995641690246677e-01
7.739999389648437500e+01 -1.601999969482421875e+02 1.185000605660502804e-01
8.099999237060546875e+01 -1.601999969482421875e+02 9.399950644291897583e-02
8.459999847412109375e+01 -1.601999969482421875e+02 6.021464527213583884e-02
8.819999694824218750e+01 -1.601999969482421875e+02 2.071466926767014799e-02
9.180000305175781250e+01 -1.601999969482421875e+02 -2.071472842758175989e-02
9.540000152587890625e+01 -1.601999969482421875e+02 -6.021470586591996105e-02
9.900000000000000000e+01 -1.601999969482421875e+02 -9.399948624499095129e-02
1.026000061035156250e+02 -1.601999969482421875e+02 -1.185001084898893442e-01
1.061999969482421875e+02 -1.601999969482421875e+02 -1.304996275068410760e-01
1.097999954223632812e+02 -1.601999969482421875e+02 -1.272570588693832105e-01
1.133999938964843750e+02 -1.601999969482421875e+02 -1.066130456811846539e-01
1.170000076293945312e+02 -1.601999969482421875e+02 -6.707582855237378960e-02
1.205999984741210938e+02 -1.601999969482421875e+02 -7.882515564883396664e-03
1.241999893188476562e+02 -1.601999969482421875e+02 7.096553521177181856e-02
1.277999954223632812e+02 -1.601999969482421875e+02 1.686941402413894564e-01
1.313999938964843750e+02 -1.601999969482421875e+02 2.837753057889389474e-01
1.350000000000000000e+02 -1.601999969482421875e+02 4.139747981838581281e-01
1.385999908447265625e+02 -1.601999969482421875e+02 5.564227130054153481e-01
1.421999969482421875e+02 -1.601999969482421875e+02 7.077114952886005561e-01
1.458000030517578125e+02 -1.601999969482421875e+02 8.640038549894559772e-01
1.494000091552734375e+02 -1.601999969482421875e+02 1.021169327031312912e+00
1.530000000000000000e+02 -1.601999969482421875e+02 1.174921297248919805e+00
1.565999908447265625e+02 -1.601999969482421875e+02 1.320964608739263912e+00
1.601999969482421875e+02 -1.601999969482421875e+02 1.455144897924206759e+00
1.638000030517578125e+02 -1.601999969482421875e+02 1.573588644769109202e+00
1.673999938964843750e+02 -1.601999969482421875e+02 1.672836526265265134e+00
1.710000000000000000e+02 -1.601999969482421875e+02 1.749971303314097781e+00
1.746000061035156250e+02 -1.601999969482421875e+02 1.802705507000152529e+00
1.782000122070312500e+02 -1.601999969482421875e+02 1.829471712121642391e+00
1.800000071525573730e+00 -1.565999908447265625e+02 -1.829405985950386393e+00
5.399999618530273438e+00 -1.565999908447265625e+02 -1.802122023048909893e+00
9.000000000000000000e+00 -1.565999908447265625e+02 -1.748371775504549364e+00
1.260000038146972656e+01 -1.565999908447265625e+02 -1.669763794244289334e+00
1.619999885559082031e+01 -1.565999908447265625e+02 -1.568641791878072622e+00
1.979999923706054688e+01 -1.565999908447265625e+02 -1.448000404421196263e+00
2.339999961853027344e+01 -1.565999908447265625e+02 -1.311385647636038598e+00
2.700000000000000000e+01 -1.565999908447265625e+02 -1.162768184471529409e+00
3.059999656677246094e+01 -1.565999908447265625e+02 -1.006409112829497632e+00
3.419999694824218750e+01 -1.565999908447265625e+02 -8.467113753692675493e-01
3.779999923706054688e+01 -1.565999908447265625e+02 -6.880680981911178051e-01
4.139999771118164062e+01 -1.565999908447265625e+02 -5.347139939144663900e-01
4.500000000000000000e+01 -1.565999908447265625e+02 -3.905776235264957208e-01
4.859999847412109375e+01 -1.565999908447265625e+02 -2.591508739082802881e-01
5.219999694824218750e+01 -1.565999908447265625e+02 -1.433703915274314178e-01
5.579999923706054688e+01 -1.565999908447265625e+02 -4.552040058596454331e-02
5.939999771118164062e+01 -1.565999908447265625e+02 3.284026278180790515e-02
6.299999618530273438e+01 -1.565999908447265625e+02 9.092731292327690951e-02
6.659999847412109375e+01 -1.565999908447265625e+02 1.287498539235673312e-01
7.019999694824218750e+01 -1.565999908447265625e+02 1.471015851684183418e-01
7.380000305175781250e+01 -1.565999908447265625e+02 1.475253320299610427e-01
7.739999389648437500e+01 -1.565999908447265625e+02 1.322492232466484507e-01
8.099999237060546875e+01 -1.565999908447265625e+02 1.040985573588166513e-01
8.459999847412109375e+01 -1.565999908447265625e+02 6.638731160213365290e-02
8.819999694824218750e+01 -1.565999908447265625e+02 2.279129091386916314e-02
9.180000305175781250e+01 -1.565999908447265625e+02 -2.279135580927084750e-02
9.540000152587890625e+01 -1.565999908447265625e+02 -6.638737793140783716e-02
9.900000000000000000e+01 -1.565999908447265625e+02 -1.040985371608886545e-01
1.026000061035156250e+02 -1.565999908447265625e+02 -1.322492711704875146e-01
1.061999969482421875e+02 -1.565999908447265625e+02 -1.475253953677774788e-01
1.097999954223632812e+02 -1.565999908447265625e+02 -1.471016021512810412e-01
1.133999938964843750e+02 -1.565999908447265625e+02 -1.287498119826440135e-01
1.170000076293945312e+02 -1.565999908447265625e+02 -9.092738020409060762e-02
1.205999984741210938e+02 -1.565999908447265625e+02 -3.284038589627280569e-02
1.241999893188476562e+02 -1.565999908447265625e+02 4.552040058596454331e-02
1.277999954223632812e+02 -1.565999908447265625e+02 1.433703915274314178e-01
1.313999938964843750e+02 -1.565999908447265625e+02 2.591508739082802881e-01
1.350000000000000000e+02 -1.565999908447265625e+02 3.905776235264957208e-01
1.385999908447265625e+02 -1.565999908447265625e+02 5.347133668949796137e-01
1.421999969482421875e+02 -1.565999908447265625e+02 6.880684397728745738e-01
1.458000030517578125e+02 -1.565999908447265625e+02 8.467113753692675493e-01
1.494000091552734375e+02 -1.565999908447265625e+02 1.006409295696793160e+00
1.530000000000000000e+02 -1.565999908447265625e+02 1.162768321454904052e+00
1.565999908447265625e+02 -1.565999908447265625e+02 1.311385187488251169e+00
1.601999969482421875e+02 -1.565999908447265625e+02 1.448000427363156595e+00
1.638000030517578125e+02 -1.565999908447265625e+02 1.568642209009684985e+00
1.673999938964843750e+02 -1.565999908447265625e+02 1.669763224133706148e+00
1.710000000000000000e+02 -1.565999908447265625e+02 1.748371771202931857e+00
1.746000061035156250e+02 -1.565999908447265625e+02 1.802122018388824243e+00
1.782000122070312500e+02 -1.565999908447265625e+02 1.829406452864259958e+00
1.800000071525573730e+00 -1.530000000000000000e+02 -1.829332530184799799e+00
5.399999618530273438e+00 -1.530000000000000000e+02 -1.801465262476528162e+00
9.000000000000000000e+00 -1.530000000000000000e+02 -1.746571381512565413e+00
1.260000038146972656e+01 -1.530000000000000000e+02 -1.666304566758493033e+00
1.619999885559082031e+01 -1.530000000000000000e+02 -1.563074196808537986e+00
1.979999923706054688e+01 -1.530000000000000000e+02 -1.439958748354909224e+00
2.339999961853027344e+01 -1.530000000000000000e+02 -1.300603270433157821e+00
2.700000000000000000e+01 -1.530000000000000000e+02 -1.149089080802140783e+00
3.059999656677246094e+01 -1.530000000000000000e+02 -9.897955775818786384e-01
3.419999694824218750e+01 -1.530000000000000000e+02 -8.272473703825582447e-01
3.779999923706054688e+01 -1.530000000000000000e+02 -6.659582657510288994e-01
4.139999771118164062e+01 -1.530000000000000000e+02 -5.102785005477057378e-01
4.500000000000000000e+01 -1.530000000000000000e+02 -3.642423523127480411e-01
4.859999847412109375e+01 -1.530000000000000000e+02 -2.314342328530455961e-01
5.219999694824218750e+01 -1.530000000000000000e+02 -1.148666576988604943e-01
5.579999923706054688e+01 -1.530000000000000000e+02 -1.687997855803669012e-02
5.939999771118164062e+01 -1.530000000000000000e+02 6.093223430724722944e-02
6.299999618530273438e+01 -1.530000000000000000e+02 1.177740751414997067e-01
6.659999847412109375e+01 -1.530000000000000000e+02 1.536664516684103643e-01
7.019999694824218750e+01 -1.530000000000000000e+02 1.694381530019689053e-01
7.380000305175781250e+01 -1.530000000000000000e+02 1.666891299954073036e-01
7.739999389648437500e+01 -1.530000000000000000e+02 1.477249118256780680e-01
8.099999237060546875e+01 -1.530000000000000000e+02 1.154658054261328837e-01
8.459999847412109375e+01 -1.530000000000000000e+02 7.333512654739618442e-02
8.819999694824218750e+01 -1.530000000000000000e+02 2.512868665322491590e-02
9.180000305175781250e+01 -1.530000000000000000e+02 -2.512875871798918997e-02
9.540000152587890625e+01 -1.530000000000000000e+02 -7.333519861216045155e-02
9.900000000000000000e+01 -1.530000000000000000e+02 -1.154657794927148179e-01
1.026000061035156250e+02 -1.530000000000000000e+02 -1.477249654850071869e-01
1.061999969482421875e+02 -1.530000000000000000e+02 -1.666892048042038499e-01
1.097999954223632812e+02 -1.530000000000000000e+02 -1.694381470428713565e-01
1.133999938964843750e+02 -1.530000000000000000e+02 -1.536663982565069086e-01
1.170000076293945312e+02 -1.530000000000000000e+02 -1.177741653642736530e-01
1.205999984741210938e+02 -1.530000000000000000e+02 -6.093235742171212999e-02
1.241999893188476562e+02 -1.530000000000000000e+02 1.687997855803669012e-02
1.277999954223632812e+02 -1.530000000000000000e+02 1.148666576988604943e-01
1.313999938964843750e+02 -1.530000000000000000e+02 2.314342328530455961e-01
1.350000000000000000e+02 -1.530000000000000000e+02 3.642423523127480411e-01
1.385999908447265625e+02 -1.530000000000000000e+02 5.102778505862586300e-01
1.421999969482421875e+02 -1.530000000000000000e+02 6.659586073327856681e-01
1.458000030517578125e+02 -1.530000000000000000e+02 8.272473703825582447e-01
1.494000091552734375e+02 -1.530000000000000000e+02 9.897957489781940010e-01
1.530000000000000000e+02 -1.530000000000000000e+02 1.149089229256495592e+00
1.565999908447265625e+02 -1.530000000000000000e+02 1.300602810285370170e+00
1.601999969482421875e+02 -1.530000000000000000e+02 1.439958759825889389e+00
1.638000030517578125e+02 -1.530000000000000000e+02 1.563074619675640431e+00
1.673999938964843750e+02 -1.530000000000000000e+02 1.666303986610802257e+00
1.710000000000000000e+02 -1.530000000000000000e+02 1.746571375777075330e+00
1.746000061035156250e+02 -1.530000000000000000e+02 1.801465258891846943e+00
1.782000122070312500e+02 -1.530000000000000000e+02 1.829332998622162698e+00
1.800000071525573730e+00 -1.494000091552734375e+02 -1.829252037129726727e+00
5.399999618530273438e+00 -1.494000091552734375e+02 -1.800745581068797785e+00
9.000000000000000000e+00 -1.494000091552734375e+02 -1.744598499826077953e+00
1.260000038146972656e+01 -1.494000091552734375e+02 -1.662513926883833593e+00
1.619999885559082031e+01 -1.494000091552734375e+02 -1.556973195426969436e+00
1.979999923706054688e+01 -1.494000091552734375e+02 -1.431146678320410537e+00
2.339999961853027344e+01 -1.494000091552734375e+02 -1.288787902791153739e+00
2.700000000000000000e+01 -1.494000091552734375e+02 -1.134099475006574487e+00
3.059999656677246094e+01 -1.494000091552734375e+02 -9.715903864848327576e-01
3.419999694824218750e+01 -1.494000091552734375e+02 -8.059186199222118097e-01
3.779999923706054688e+01 -1.494000091552734375e+02 -6.417302824150139529e-01
4.139999771118164062e+01 -1.494000091552734375e+02 -4.835019636699043888e-01
4.500000000000000000e+01 -1.494000091552734375e+02 -3.353840275460668874e-01
4.859999847412109375e+01 -1.494000091552734375e+02 -2.010622204889541409e-01
5.219999694824218750e+01 -1.494000091552734375e+02 -8.363208498308695449e-02
5.579999923706054688e+01 -1.494000091552734375e+02 1.450430191955351389e-02
5.939999771118164062e+01 -1.494000091552734375e+02 9.171551572232422567e-02
6.299999618530273438e+01 -1.494000091552734375e+02 1.471928605268767176e-01
6.659999847412109375e+01 -1.494000091552734375e+02 1.809701259675986496e-01
7.019999694824218750e+01 -1.494000091552734375e+02 1.939146321807724838e-01
7.380000305175781250e+01 -1.494000091552734375e+02 1.876889042162978027e-01
7.739999389648437500e+01 -1.494000091552734375e+02 1.646832647363273838e-01
8.099999237060546875e+01 -1.494000091552734375e+02 1.279220911415397122e-01
8.459999847412109375e+01 -1.494000091552734375e+02 8.094855371855960713e-02
8.819999694824218750e+01 -1.494000091552734375e+02 2.769001456527042659e-02
9.180000305175781250e+01 -1.494000091552734375e+02 -2.769009379939729038e-02
9.540000152587890625e+01 -1.494000091552734375e+02 -8.094863151881394325e-02
9.900000000000000000e+01 -1.494000091552734375e+02 -1.279220652081216325e-01
1.026000061035156250e+02 -1.494000091552734375e+02 -1.646833241311465579e-01
1.061999969482421875e+02 -1.494000091552734375e+02 -1.876889675541142111e-01
1.097999954223632812e+02 -1.494000091552734375e+02 -1.939146262216749350e-01
1.133999938964843750e+02 -1.494000091552734375e+02 -1.809700840266753596e-01
1.170000076293945312e+02 -1.494000091552734375e+02 -1.471929048657301120e-01
1.205999984741210938e+02 -1.494000091552734375e+02 -9.171562736580896047e-02
1.241999893188476562e+02 -1.494000091552734375e+02 -1.450430191955351389e-02
1.277999954223632812e+02 -1.494000091552734375e+02 8.363208498308695449e-02
1.313999938964843750e+02 -1.494000091552734375e+02 2.010622204889541409e-01
1.350000000000000000e+02 -1.494000091552734375e+02 3.353840275460668874e-01
1.385999908447265625e+02 -1.494000091552734375e+02 4.835013251794374467e-01
1.421999969482421875e+02 -1.494000091552734375e+02 6.417306125257905558e-01
1.458000030517578125e+02 -1.494000091552734375e+02 8.059186199222118097e-01
1.494000091552734375e+02 -1.494000091552734375e+02 9.715905464101680655e-01
1.530000000000000000e+02 -1.494000091552734375e+02 1.134099623460929296e+00
1.565999908447265625e+02 -1.494000091552734375e+02 1.288787442643366310e+00
1.601999969482421875e+02 -1.494000091552734375e+02 1.431146684055900620e+00
1.638000030517578125e+02 -1.494000091552734375e+02 1.556973635500542130e+00
1.673999938964843750e+02 -1.494000091552734375e+02 1.662513341000652733e+00
1.710000000000000000e+02 -1.494000091552734375e+02 1.744598495524460446e+00
1.746000061035156250e+02 -1.494000091552734375e+02 1.800745578201052632e+00
1.782000122070312500e+02 -1.494000091552734375e+02 1.829252507157791863e+00
1.800000071525573730e+00 -1.458000030517578125e+02 -1.829165776501685547e+00
5.399999618530273438e+00 -1.458000030517578125e+02 -1.799974332586780967e+00
9.000000000000000000e+00 -1.458000030517578125e+02 -1.742484256949698551e+00
1.260000038146972656e+01 -1.458000030517578125e+02 -1.658451678575274313e+00
1.619999885559082031e+01 -1.458000030517578125e+02 -1.550435046463217725e+00
1.979999923706054688e+01 -1.458000030517578125e+02 -1.421703193919555686e+00
2.339999961853027344e+01 -1.458000030517578125e+02 -1.276125939534078713e+00
2.700000000000000000e+01 -1.458000030517578125e+02 -1.118035824133961631e+00
3.059999656677246094e+01 -1.458000030517578125e+02 -9.520807327326534786e-01
3.419999694824218750e+01 -1.458000030517578125e+02 -7.830616366616366397e-01
3.779999923706054688e+01 -1.458000030517578125e+02 -6.157662924154811979e-01
4.139999771118164062e+01 -1.458000030517578125e+02 -4.548068308021953610e-01
4.500000000000000000e+01 -1.458000030517578125e+02 -3.044579209572576550e-01
4.859999847412109375e+01 -1.458000030517578125e+02 -1.685139796564842085e-01
5.219999694824218750e+01 -1.458000030517578125e+02 -5.015947815793661557e-02
5.579999923706054688e+01 -1.458000030517578125e+02 4.813741069883291368e-02
5.939999771118164062e+01 -1.458000030517578125e+02 1.247045404376818378e-01
6.299999618530273438e+01 -1.458000030517578125e+02 1.787195532229140515e-01
6.659999847412109375e+01 -1.458000030517578125e+02 2.102301874007684312e-01
7.019999694824218750e+01 -1.458000030517578125e+02 2.201449381907424341e-01
7.380000305175781250e+01 -1.458000030517578125e+02 2.101933613151881208e-01
7.739999389648437500e+01 -1.458000030517578125e+02 1.828567156313238296e-01
8.099999237060546875e+01 -1.458000030517578125e+02 1.412709022765012701e-01
8.459999847412109375e+01 -1.458000030517578125e+02 8.910751202776576174e-02
8.819999694824218750e+01 -1.458000030517578125e+02 3.043486883939623688e-02
9.180000305175781250e+01 -1.458000030517578125e+02 -3.043495524288568344e-02
9.540000152587890625e+01 -1.458000030517578125e+02 -8.910759843125519442e-02
9.900000000000000000e+01 -1.458000030517578125e+02 -1.412708734753381767e-01
1.026000061035156250e+02 -1.458000030517578125e+02 -1.828567807616330865e-01
1.061999969482421875e+02 -1.458000030517578125e+02 -2.101934303884945843e-01
1.097999954223632812e+02 -1.458000030517578125e+02 -2.201449150251746645e-01
1.133999938964843750e+02 -1.458000030517578125e+02 -2.102301741372954724e-01
1.170000076293945312e+02 -1.458000030517578125e+02 -1.787196205037277497e-01
1.205999984741210938e+02 -1.458000030517578125e+02 -1.247046520811665865e-01
1.241999893188476562e+02 -1.458000030517578125e+02 -4.813741069883291368e-02
1.277999954223632812e+02 -1.458000030517578125e+02 5.015947815793661557e-02
1.313999938964843750e+02 -1.458000030517578125e+02 1.685139796564842085e-01
1.350000000000000000e+02 -1.458000030517578125e+02 3.044579209572576550e-01
1.385999908447265625e+02 -1.458000030517578125e+02 4.548061980472184462e-01
1.421999969482421875e+02 -1.458000030517578125e+02 6.157666282617478837e-01
1.458000030517578125e+02 -1.458000030517578125e+02 7.830616366616366397e-01
1.494000091552734375e+02 -1.458000030517578125e+02 9.520809041289688412e-01
1.530000000000000000e+02 -1.458000030517578125e+02 1.118035966852826357e+00
1.565999908447265625e+02 -1.458000030517578125e+02 1.276125467915311118e+00
1.601999969482421875e+02 -1.458000030517578125e+02 1.421703202522790699e+00
1.638000030517578125e+02 -1.458000030517578125e+02 1.550435492272280502e+00
1.673999938964843750e+02 -1.458000030517578125e+02 1.658451084088858440e+00
1.710000000000000000e+02 -1.458000030517578125e+02 1.742484253365017333e+00
1.746000061035156250e+02 -1.458000030517578125e+02 1.799974330435972103e+00
1.782000122070312500e+02 -1.458000030517578125e+02 1.829166248299687103e+00
1.800000071525573730e+00 -1.421999969482421875e+02 -1.829075108575206166e+00
5.399999618530273438e+00 -1.421999969482421875e+02 -1.799163678957937718e+00
9.000000000000000000e+00 -1.421999969482421875e+02 -1.740261990777929757e+00
1.260000038146972656e+01 -1.421999969482421875e+02 -1.654181880804475258e+00
1.619999885559082031e+01 -1.421999969482421875e+02 -1.543562846785170528e+00
1.979999923706054688e+01 -1.421999969482421875e+02 -1.411777211416531230e+00
2.339999961853027344e+01 -1.421999969482421875e+02 -1.262817033071281791e+00
2.700000000000000000e+01 -1.421999969482421875e+02 -1.101151418896789469e+00
3.059999656677246094e+01 -1.421999969482421875e+02 -9.315742823514402415e-01
3.419999694824218750e+01 -1.421999969482421875e+02 -7.590367871774437170e-01
3.779999923706054688e+01 -1.421999969482421875e+02 -5.884757237111036821e-01
4.139999771118164062e+01 -1.421999969482421875e+02 -4.246455919626997422e-01
4.500000000000000000e+01 -1.421999969482421875e+02 -2.719517499444538133e-01
4.859999847412109375e+01 -1.421999969482421875e+02 -1.343027506845823060e-01
5.219999694824218750e+01 -1.421999969482421875e+02 -1.497670305203555041e-02
5.579999923706054688e+01 -1.421999969482421875e+02 8.348887230319347597e-02
5.939999771118164062e+01 -1.421999969482421875e+02 1.593790249425670602e-01
6.299999618530273438e+01 -1.421999969482421875e+02 2.118570583052132861e-01
6.659999847412109375e+01 -1.421999969482421875e+02 2.409852731466595177e-01
7.019999694824218750e+01 -1.421999969482421875e+02 2.477154045460438214e-01
7.380000305175781250e+01 -1.421999969482421875e+02 2.338476121084843706e-01
7.739999389648437500e+01 -1.421999969482421875e+02 2.019586993525367413e-01
8.099999237060546875e+01 -1.421999969482421875e+02 1.553017262712199364e-01
8.459999847412109375e+01 -1.421999969482421875e+02 9.768332718915850865e-02
8.819999694824218750e+01 -1.421999969482421875e+02 3.331996624131820794e-02
9.180000305175781250e+01 -1.421999969482421875e+02 -3.332006124804276492e-02
9.540000152587890625e+01 -1.421999969482421875e+02 -9.768342219588303788e-02
9.900000000000000000e+01 -1.421999969482421875e+02 -1.553016917345667602e-01
1.026000061035156250e+02 -1.421999969482421875e+02 -2.019587759538261362e-01
1.061999969482421875e+02 -1.421999969482421875e+02 -2.338476983882610549e-01
1.097999954223632812e+02 -1.421999969482421875e+02 -2.477153641740058310e-01
1.133999938964843750e+02 -1.421999969482421875e+02 -2.409852197347560621e-01
1.170000076293945312e+02 -1.421999969482421875e+02 -2.118571083795567356e-01
1.205999984741210938e+02 -1.421999969482421875e+02 -1.593791652635021816e-01
1.241999893188476562e+02 -1.421999969482421875e+02 -8.348887230319347597e-02
1.277999954223632812e+02 -1.421999969482421875e+02 1.497670305203555041e-02
1.313999938964843750e+02 -1.421999969482421875e+02 1.343027506845823060e-01
1.350000000000000000e+02 -1.421999969482421875e+02 2.719517499444538133e-01
1.385999908447265625e+02 -1.421999969482421875e+02 4.246449305302725241e-01
1.421999969482421875e+02 -1.421999969482421875e+02 5.884760595573703679e-01
1.458000030517578125e+02 -1.421999969482421875e+02 7.590367871774437170e-01
1.494000091552734375e+02 -1.421999969482421875e+02 9.315744680864808114e-01
1.530000000000000000e+02 -1.421999969482421875e+02 1.101151573086634361e+00
1.565999908447265625e+02 -1.421999969482421875e+02 1.262816570055749210e+00
1.601999969482421875e+02 -1.421999969482421875e+02 1.411777221453638820e+00
1.638000030517578125e+02 -1.421999969482421875e+02 1.543563302631340894e+00
1.673999938964843750e+02 -1.421999969482421875e+02 1.654181276997887862e+00
1.710000000000000000e+02 -1.421999969482421875e+02 1.740261989344057181e+00
1.746000061035156250e+02 -1.421999969482421875e+02 1.799163677344831180e+00
1.782000122070312500e+02 -1.421999969482421875e+02 1.829075582120740062e+00
1.800000071525573730e+00 -1.385999908447265625e+02 -1.828981462932391056e+00
5.399999618530273438e+00 -1.385999908447265625e+02 -1.798326401901124250e+00
9.000000000000000000e+00 -1.385999908447265625e+02 -1.737966742108121965e+00
1.260000038146972656e+01 -1.385999908447265625e+02 -1.649771860338563156e+00
1.619999885559082031e+01 -1.385999908447265625e+02 -1.536464953422045365e+00
1.979999923706054688e+01 -1.385999908447265625e+02 -1.401525244449058683e+00
2.339999961853027344e+01 -1.385999908447265625e+02 -1.249071044984437551e+00
2.700000000000000000e+01 -1.385999908447265625e+02 -1.083712507913487055e+00
3.059999656677246094e+01 -1.385999908447265625e+02 -9.103943821971449690e-01
3.419999694824218750e+01 -1.385999908447265625e+02 -7.342229694146616970e-01
3.779999923706054688e+01 -1.385999908447265625e+02 -5.602888843121555107e-01
4.139999771118164062e+01 -1.385999908447265625e+02 -3.934937909718766447e-01
4.500000000000000000e+01 -1.385999908447265625e+02 -2.383779920164225963e-01
4.859999847412109375e+01 -1.385999908447265625e+02 -9.896798222407152124e-02
5.219999694824218750e+01 -1.385999908447265625e+02 2.136156969314646770e-02
5.579999923706054688e+01 -1.385999908447265625e+02 1.200013261463223901e-01
5.939999771118164062e+01 -1.385999908447265625e+02 1.951923225461185685e-01
6.299999618530273438e+01 -1.385999908447265625e+02 2.460828238766985254e-01
6.659999847412109375e+01 -1.385999908447265625e+02 2.727503500164913941e-01
7.019999694824218750e+01 -1.385999908447265625e+02 2.761913327187536238e-01
7.380000305175781250e+01 -1.385999908447265625e+02 2.582787608415167968e-01
7.739999389648437500e+01 -1.385999908447265625e+02 2.216880137711758902e-01
8.099999237060546875e+01 -1.385999908447265625e+02 1.697933567446618663e-01
8.459999847412109375e+01 -1.385999908447265625e+02 1.065407950614366273e-01
8.819999694824218750e+01 -1.385999908447265625e+02 3.629981214686195390e-02
9.180000305175781250e+01 -1.385999908447265625e+02 -3.629991575682161437e-02
9.540000152587890625e+01 -1.385999908447265625e+02 -1.065408986713962808e-01
9.900000000000000000e+01 -1.385999908447265625e+02 -1.697933222080086901e-01
1.026000061035156250e+02 -1.385999908447265625e+02 -2.216880989757004095e-01
1.061999969482421875e+02 -1.385999908447265625e+02 -2.582788155760981086e-01
1.097999954223632812e+02 -1.385999908447265625e+02 -2.761913095531858264e-01
1.133999938964843750e+02 -1.385999908447265625e+02 -2.727503224142933114e-01
1.170000076293945312e+02 -1.385999908447265625e+02 -2.460829112317274303e-01
1.205999984741210938e+02 -1.385999908447265625e+02 -1.951924370573483447e-01
1.241999893188476562e+02 -1.385999908447265625e+02 -1.200013261463223901e-01
1.277999954223632812e+02 -1.385999908447265625e+02 -2.136156969314646770e-02
1.313999938964843750e+02 -1.385999908447265625e+02 9.896798222407152124e-02
1.350000000000000000e+02 -1.385999908447265625e+02 2.383779920164225963e-01
1.385999908447265625e+02 -1.385999908447265625e+02 3.934931123329792335e-01
1.421999969482421875e+02 -1.385999908447265625e+02 5.602892172906771551e-01
1.458000030517578125e+02 -1.385999908447265625e+02 7.342229694146616970e-01
1.494000091552734375e+02 -1.385999908447265625e+02 9.103945521595877555e-01
1.530000000000000000e+02 -1.385999908447265625e+02 1.083712687913037431e+00
1.565999908447265625e+02 -1.385999908447265625e+02 1.249070577667287463e+00
1.601999969482421875e+02 -1.385999908447265625e+02 1.401525253052293918e+00
1.638000030517578125e+02 -1.385999908447265625e+02 1.536465414286769526e+00
1.673999938964843750e+02 -1.385999908447265625e+02 1.649771242551718808e+00
1.710000000000000000e+02 -1.385999908447265625e+02 1.737966741391185677e+00
1.746000061035156250e+02 -1.385999908447265625e+02 1.798326401542656106e+00
1.782000122070312500e+02 -1.385999908447265625e+02 1.828981938427095111e+00
1.800000071525573730e+00 -1.350000000000000000e+02 -1.828886317570943554e+00
5.399999618530273438e+00 -1.350000000000000000e+02 -1.797475716164696591e+00
9.000000000000000000e+00 -1.350000000000000000e+02 -1.735634734682453217e+00
1.260000038146972656e+01 -1.350000000000000000e+02 -1.645291203727753393e+00
1.619999885559082031e+01 -1.350000000000000000e+02 -1.529253379777980815e+00
1.979999923706054688e+01 -1.350000000000000000e+02 -1.391109097644449566e+00
2.339999961853027344e+01 -1.350000000000000000e+02 -1.235104914449967506e+00
2.700000000000000000e+01 -1.350000000000000000e+02 -1.065994315844443374e+00
3.059999656677246094e+01 -1.350000000000000000e+02 -8.888752708213630838e-01
3.419999694824218750e+01 -1.350000000000000000e+02 -7.090117108674536262e-01
3.779999923706054688e+01 -1.350000000000000000e+02 -5.316506274317291947e-01
4.139999771118164062e+01 -1.350000000000000000e+02 -3.618430998482630723e-01
4.500000000000000000e+01 -1.350000000000000000e+02 -2.042665605717450261e-01
4.859999847412109375e+01 -1.350000000000000000e+02 -6.306731590027817025e-02
5.219999694824218750e+01 -1.350000000000000000e+02 5.828177673184779806e-02
5.579999923706054688e+01 -1.350000000000000000e+02 1.570985418795753097e-01
5.939999771118164062e+01 -1.350000000000000000e+02 2.315791232727859306e-01
6.299999618530273438e+01 -1.350000000000000000e+02 2.808567589116588437e-01
6.659999847412109375e+01 -1.350000000000000000e+02 3.050241763265447714e-01
7.019999694824218750e+01 -1.350000000000000000e+02 3.051233069134283160e-01
7.380000305175781250e+01 -1.350000000000000000e+02 2.831011330877388765e-01
7.739999389648437500e+01 -1.350000000000000000e+02 2.417333164120066824e-01
8.099999237060546875e+01 -1.350000000000000000e+02 1.845170738238011143e-01
8.459999847412109375e+01 -1.350000000000000000e+02 1.155401116402624967e-01
8.819999694824218750e+01 -1.350000000000000000e+02 3.932738414068558813e-02
9.180000305175781250e+01 -1.350000000000000000e+02 -3.932749635388035209e-02
9.540000152587890625e+01 -1.350000000000000000e+02 -1.155402238534572468e-01
9.900000000000000000e+01 -1.350000000000000000e+02 -1.845170364194028967e-01
1.026000061035156250e+02 -1.350000000000000000e+02 -2.417334102197662982e-01
1.061999969482421875e+02 -1.350000000000000000e+02 -2.831012078965354228e-01
1.097999954223632812e+02 -1.350000000000000000e+02 -3.051232665413903256e-01
1.133999938964843750e+02 -1.350000000000000000e+02 -3.050241573275817575e-01
1.170000076293945312e+02 -1.350000000000000000e+02 -2.808568147214923760e-01
1.205999984741210938e+02 -1.350000000000000000e+02 -2.315792693292111071e-01
1.241999893188476562e+02 -1.350000000000000000e+02 -1.570985418795753097e-01
1.277999954223632812e+02 -1.350000000000000000e+02 -5.828177673184779806e-02
1.313999938964843750e+02 -1.350000000000000000e+02 6.306731590027817025e-02
1.350000000000000000e+02 -1.350000000000000000e+02 2.042665605717450261e-01
1.385999908447265625e+02 -1.350000000000000000e+02 3.618424040028954125e-01
1.421999969482421875e+02 -1.350000000000000000e+02 5.316509575425057976e-01
1.458000030517578125e+02 -1.350000000000000000e+02 7.090117108674536262e-01
1.494000091552734375e+02 -1.350000000000000000e+02 8.888754536886586122e-01
1.530000000000000000e+02 -1.350000000000000000e+02 1.065994498711738681e+00
1.565999908447265625e+02 -1.350000000000000000e+02 1.235104437095709828e+00
1.601999969482421875e+02 -1.350000000000000000e+02 1.391109097644449566e+00
1.638000030517578125e+02 -1.350000000000000000e+02 1.529253857132238936e+00
1.673999938964843750e+02 -1.350000000000000000e+02 1.645290579130014530e+00
1.710000000000000000e+02 -1.350000000000000000e+02 1.735634734682453217e+00
1.746000061035156250e+02 -1.350000000000000000e+02 1.797475716164696591e+00
1.782000122070312500e+02 -1.350000000000000000e+02 1.828886794925201231e+00
1.800000071525573730e+00 -1.313999938964843750e+02 -1.828791171806219529e+00
5.399999618530273438e+00 -1.313999938964843750e+02 -1.796625026485119569e+00
9.000000000000000000e+00 -1.313999938964843750e+02 -1.733302717398910842e+00
1.260000038146972656e+01 -1.313999938964843750e+02 -1.640810534570559032e+00
1.619999885559082031e+01 -1.313999938964843750e+02 -1.522041781758083356e+00
1.979999923706054688e+01 -1.313999938964843750e+02 -1.380692907106728651e+00
2.339999961853027344e+01 -1.313999938964843750e+02 -1.221138719391234195e+00
2.700000000000000000e+01 -1.313999938964843750e+02 -1.048276042044666179e+00
3.059999656677246094e+01 -1.313999938964843750e+02 -8.673560705454851361e-01
3.419999694824218750e+01 -1.313999938964843750e+02 -6.838003691556395758e-01
3.779999923706054688e+01 -1.313999938964843750e+02 -5.030122529737564019e-01
4.139999771118164062e+01 -1.313999938964843750e+02 -3.301922796761229129e-01
4.500000000000000000e+01 -1.313999938964843750e+02 -1.701549972107958553e-01
4.859999847412109375e+01 -1.313999938964843750e+02 -2.716649758599795628e-02
5.219999694824218750e+01 -1.313999938964843750e+02 9.520213862878101896e-02
5.579999923706054688e+01 -1.313999938964843750e+02 1.941959124710601337e-01
5.939999771118164062e+01 -1.313999938964843750e+02 2.679661017996454730e-01
6.299999618530273438e+01 -1.313999938964843750e+02 3.156308488048510941e-01
6.659999847412109375e+01 -1.313999938964843750e+02 3.372981402883598046e-01
7.019999694824218750e+01 -1.313999938964843750e+02 3.340554044211395124e-01
7.380000305175781250e+01 -1.313999938964843750e+02 3.079236143082723087e-01
7.739999389648437500e+01 -1.313999938964843750e+02 2.617786993496984405e-01
8.099999237060546875e+01 -1.313999938964843750e+02 1.992408482578410522e-01
8.459999847412109375e+01 -1.313999938964843750e+02 1.245394669336463422e-01
8.819999694824218750e+01 -1.313999938964843750e+02 4.235496760548936035e-02
9.180000305175781250e+01 -1.313999938964843750e+02 -4.235508842191923473e-02
9.540000152587890625e+01 -1.313999938964843750e+02 -1.245395877500761889e-01
9.900000000000000000e+01 -1.313999938964843750e+02 -1.992408079856978209e-01
1.026000061035156250e+02 -1.313999938964843750e+02 -2.617788017606931805e-01
1.061999969482421875e+02 -1.313999938964843750e+02 -3.079236891170687995e-01
1.097999954223632812e+02 -1.313999938964843750e+02 -3.340553583136114391e-01
1.133999938964843750e+02 -1.313999938964843750e+02 -3.372981270248868735e-01
1.170000076293945312e+02 -1.313999938964843750e+02 -3.156308759372342676e-01
1.205999984741210938e+02 -1.313999938964843750e+02 -2.679662421205805667e-01
1.241999893188476562e+02 -1.313999938964843750e+02 -1.941959124710601337e-01
1.277999954223632812e+02 -1.313999938964843750e+02 -9.520213862878101896e-02
1.313999938964843750e+02 -1.313999938964843750e+02 2.716649758599795628e-02
1.350000000000000000e+02 -1.313999938964843750e+02 1.701549972107958553e-01
1.385999908447265625e+02 -1.313999938964843750e+02 3.301915666242850045e-01
1.421999969482421875e+02 -1.313999938964843750e+02 5.030125802167880744e-01
1.458000030517578125e+02 -1.313999938964843750e+02 6.838003691556395758e-01
1.494000091552734375e+02 -1.313999938964843750e+02 8.673562562805257059e-01
1.530000000000000000e+02 -1.313999938964843750e+02 1.048276243552304088e+00
1.565999908447265625e+02 -1.313999938964843750e+02 1.221138243470849094e+00
1.601999969482421875e+02 -1.313999938964843750e+02 1.380692902088174856e+00
1.638000030517578125e+02 -1.313999938964843750e+02 1.522042266281704137e+00
1.673999938964843750e+02 -1.313999938964843750e+02 1.640809899218776291e+00
1.710000000000000000e+02 -1.313999938964843750e+02 1.733302717398910842e+00
1.746000061035156250e+02 -1.313999938964843750e+02 1.796625027560523780e+00
1.782000122070312500e+02 -1.313999938964843750e+02 1.828791651020030606e+00
1.800000071525573730e+00 -1.277999954223632812e+02 -1.828697526566680942e+00
5.399999618530273438e+00 -1.277999954223632812e+02 -1.795787753371455464e+00
9.000000000000000000e+00 -1.277999954223632812e+02 -1.731007478586976678e+00
1.260000038146972656e+01 -1.277999954223632812e+02 -1.636400526651031528e+00
1.619999885559082031e+01 -1.277999954223632812e+02 -1.514943912770791101e+00
1.979999923706054688e+01 -1.277999954223632812e+02 -1.370440983872367902e+00
2.339999961853027344e+01 -1.277999954223632812e+02 -1.207392795828653220e+00
2.700000000000000000e+01 -1.277999954223632812e+02 -1.030837212792097279e+00
3.059999656677246094e+01 -1.277999954223632812e+02 -8.461762592912859260e-01
3.419999694824218750e+01 -1.277999954223632812e+02 -6.589866345574635353e-01
3.779999923706054688e+01 -1.277999954223632812e+02 -4.748255311523547073e-01
4.139999771118164062e+01 -1.277999954223632812e+02 -2.990406077338264024e-01
4.500000000000000000e+01 -1.277999954223632812e+02 -1.365813711990362112e-01
4.859999847412109375e+01 -1.277999954223632812e+02 8.168118884025951654e-03
5.219999694824218750e+01 -1.277999954223632812e+02 1.315402565157311465e-01
5.579999923706054688e+01 -1.277999954223632812e+02 2.307082114559571573e-01
5.939999771118164062e+01 -1.277999954223632812e+02 3.037792216030048009e-01
6.299999618530273438e+01 -1.277999954223632812e+02 3.498564595181044012e-01
6.659999847412109375e+01 -1.277999954223632812e+02 3.690630795064300251e-01
7.019999694824218750e+01 -1.277999954223632812e+02 3.625312092808128384e-01
7.380000305175781250e+01 -1.277999954223632812e+02 3.323546540669933824e-01
7.739999389648437500e+01 -1.277999954223632812e+02 2.815079334714766235e-01
8.099999237060546875e+01 -1.277999954223632812e+02 2.137324213763822922e-01
8.459999847412109375e+01 -1.277999954223632812e+02 1.333968960913664847e-01
8.819999694824218750e+01 -1.277999954223632812e+02 4.533480204005296832e-02
9.180000305175781250e+01 -1.277999954223632812e+02 -4.533493145971793925e-02
9.540000152587890625e+01 -1.277999954223632812e+02 -1.333970255110314418e-01
9.900000000000000000e+01 -1.277999954223632812e+02 -2.137323811042390331e-01
1.026000061035156250e+02 -1.277999954223632812e+02 -2.815080444857064323e-01
1.061999969482421875e+02 -1.277999954223632812e+02 -3.323547174048098185e-01
1.097999954223632812e+02 -1.277999954223632812e+02 -3.625311689087747924e-01
1.133999938964843750e+02 -1.277999954223632812e+02 -3.690630949204074529e-01
1.170000076293945312e+02 -1.277999954223632812e+02 -3.498565210634280165e-01
1.205999984741210938e+02 -1.277999954223632812e+02 -3.037793733949200048e-01
1.241999893188476562e+02 -1.277999954223632812e+02 -2.307082114559571573e-01
1.277999954223632812e+02 -1.277999954223632812e+02 -1.315402565157311465e-01
1.313999938964843750e+02 -1.277999954223632812e+02 -8.168118884025951654e-03
1.350000000000000000e+02 -1.277999954223632812e+02 1.365813711990362112e-01
1.385999908447265625e+02 -1.277999954223632812e+02 2.990398774755183009e-01
1.421999969482421875e+02 -1.277999954223632812e+02 4.748258555276412274e-01
1.458000030517578125e+02 -1.277999954223632812e+02 6.589866345574635353e-01
1.494000091552734375e+02 -1.277999954223632812e+02 8.461764392908364130e-01
1.530000000000000000e+02 -1.277999954223632812e+02 1.030837424336843000e+00
1.565999908447265625e+02 -1.277999954223632812e+02 1.207392304135670447e+00
1.601999969482421875e+02 -1.277999954223632812e+02 1.370440973835260312e+00
1.638000030517578125e+02 -1.277999954223632812e+02 1.514944411633136978e+00
1.673999938964843750e+02 -1.277999954223632812e+02 1.636399881262141198e+00
1.710000000000000000e+02 -1.277999954223632812e+02 1.731007480020849254e+00
1.746000061035156250e+02 -1.277999954223632812e+02 1.795787754984562001e+00
1.782000122070312500e+02 -1.277999954223632812e+02 1.828698007729662400e+00
1.800000071525573730e+00 -1.241999893188476562e+02 -1.828606858640201560e+00
5.399999618530273438e+00 -1.241999893188476562e+02 -1.794977099742612214e+00
9.000000000000000000e+00 -1.241999893188476562e+02 -1.728785212415207884e+00
1.260000038146972656e+01 -1.241999893188476562e+02 -1.632130728880232473e+00
1.619999885559082031e+01 -1.241999893188476562e+02 -1.508071713092743904e+00
1.979999923706054688e+01 -1.241999893188476562e+02 -1.360515001369343446e+00
2.339999961853027344e+01 -1.241999893188476562e+02 -1.194083889365856299e+00
2.700000000000000000e+01 -1.241999893188476562e+02 -1.013952807554925117e+00
3.059999656677246094e+01 -1.241999893188476562e+02 -8.256698089100726889e-01
3.419999694824218750e+01 -1.241999893188476562e+02 -6.349617850732706126e-01
3.779999923706054688e+01 -1.241999893188476562e+02 -4.475349624479771915e-01
4.139999771118164062e+01 -1.241999893188476562e+02 -2.688793688943307836e-01
4.500000000000000000e+01 -1.241999893188476562e+02 -1.040752001862323695e-01
4.859999847412109375e+01 -1.241999893188476562e+02 4.237934785592786802e-02
5.219999694824218750e+01 -1.241999893188476562e+02 1.667230316216322117e-01
5.579999923706054688e+01 -1.241999893188476562e+02 2.660596730603176918e-01
5.939999771118164062e+01 -1.241999893188476562e+02 3.384537061078900511e-01
6.299999618530273438e+01 -1.241999893188476562e+02 3.829939646004036358e-01
6.659999847412109375e+01 -1.241999893188476562e+02 3.998181652523211116e-01
7.019999694824218750e+01 -1.241999893188476562e+02 3.901016756361141979e-01
7.380000305175781250e+01 -1.241999893188476562e+02 3.560089048602896322e-01
7.739999389648437500e+01 -1.241999893188476562e+02 3.006099171926895353e-01
8.099999237060546875e+01 -1.241999893188476562e+02 2.277632453711009586e-01
8.459999847412109375e+01 -1.241999893188476562e+02 1.419727112527592316e-01
8.819999694824218750e+01 -1.241999893188476562e+02 4.821989944197493938e-02
9.180000305175781250e+01 -1.241999893188476562e+02 -4.822003746487502074e-02
9.540000152587890625e+01 -1.241999893188476562e+02 -1.419728492756593130e-01
9.900000000000000000e+01 -1.241999893188476562e+02 -2.277631993634676166e-01
1.026000061035156250e+02 -1.241999893188476562e+02 -3.006100396778995099e-01
1.061999969482421875e+02 -1.241999893188476562e+02 -3.560089854045762614e-01
1.097999954223632812e+02 -1.241999893188476562e+02 -3.901016180576060144e-01
1.133999938964843750e+02 -1.241999893188476562e+02 -3.998181405178680148e-01
1.170000076293945312e+02 -1.241999893188476562e+02 -3.829940089392570024e-01
1.205999984741210938e+02 -1.241999893188476562e+02 -3.384538865772556138e-01
1.241999893188476562e+02 -1.241999893188476562e+02 -2.660596730603176918e-01
1.277999954223632812e+02 -1.241999893188476562e+02 -1.667230316216322117e-01
1.313999938964843750e+02 -1.241999893188476562e+02 -4.237934785592786802e-02
1.350000000000000000e+02 -1.241999893188476562e+02 1.040752001862323695e-01
1.385999908447265625e+02 -1.241999893188476562e+02 2.688786099585723788e-01
1.421999969482421875e+02 -1.241999893188476562e+02 4.475352868232637116e-01
1.458000030517578125e+02 -1.241999893188476562e+02 6.349617850732706126e-01
1.494000091552734375e+02 -1.241999893188476562e+02 8.256700032483483831e-01
1.530000000000000000e+02 -1.241999893188476562e+02 1.013953030570651004e+00
1.565999908447265625e+02 -1.241999893188476562e+02 1.194083406276108539e+00
1.601999969482421875e+02 -1.241999893188476562e+02 1.360514992766108433e+00
1.638000030517578125e+02 -1.241999893188476562e+02 1.508072221992197370e+00
1.673999938964843750e+02 -1.241999893188476562e+02 1.632130074171170619e+00
1.710000000000000000e+02 -1.241999893188476562e+02 1.728785215999889102e+00
1.746000061035156250e+02 -1.241999893188476562e+02 1.794977101893421079e+00
1.782000122070312500e+02 -1.241999893188476562e+02 1.828607341550715359e+00
1.800000071525573730e+00 -1.205999984741210938e+02 -1.828520598012160381e+00
5.399999618530273438e+00 -1.205999984741210938e+02 -1.794205851260595397e+00
9.000000000000000000e+00 -1.205999984741210938e+02 -1.726670969538828482e+00
1.260000038146972656e+01 -1.205999984741210938e+02 -1.628068480571673193e+00
1.619999885559082031e+01 -1.205999984741210938e+02 -1.501533564128992193e+00
1.979999923706054688e+01 -1.205999984741210938e+02 -1.351071516968488595e+00
2.339999961853027344e+01 -1.205999984741210938e+02 -1.181421926108781273e+00
2.700000000000000000e+01 -1.205999984741210938e+02 -9.978891566823122616e-01
3.059999656677246094e+01 -1.205999984741210938e+02 -8.061601551578934099e-01
3.419999694824218750e+01 -1.205999984741210938e+02 -6.121048018126954426e-01
3.779999923706054688e+01 -1.205999984741210938e+02 -4.215709724484444365e-01
4.139999771118164062e+01 -1.205999984741210938e+02 -2.401842360266217280e-01
4.500000000000000000e+01 -1.205999984741210938e+02 -7.314909359742316486e-02
4.859999847412109375e+01 -1.205999984741210938e+02 7.492758868839780040e-02
5.219999694824218750e+01 -1.205999984741210938e+02 2.001956384467825645e-01
5.579999923706054688e+01 -1.205999984741210938e+02 2.996927818395971332e-01
5.939999771118164062e+01 -1.205999984741210938e+02 3.714427308232476355e-01
6.299999618530273438e+01 -1.205999984741210938e+02 4.145206572964409419e-01
6.659999847412109375e+01 -1.205999984741210938e+02 4.290782266854908933e-01
7.019999694824218750e+01 -1.205999984741210938e+02 4.163319816460841483e-01
7.380000305175781250e+01 -1.205999984741210938e+02 3.785133619591799503e-01
7.739999389648437500e+01 -1.205999984741210938e+02 3.187833680876859810e-01
8.099999237060546875e+01 -1.205999984741210938e+02 2.411120565060625165e-01
8.459999847412109375e+01 -1.205999984741210938e+02 1.501316695619653863e-01
8.819999694824218750e+01 -1.205999984741210938e+02 5.096475371610074967e-02
9.180000305175781250e+01 -1.205999984741210938e+02 -5.096489890836341380e-02
9.540000152587890625e+01 -1.205999984741210938e+02 -1.501318161881005642e-01
9.900000000000000000e+01 -1.205999984741210938e+02 -2.411120076306841609e-01
1.026000061035156250e+02 -1.205999984741210938e+02 -3.187834963083860385e-01
1.061999969482421875e+02 -1.205999984741210938e+02 -3.785134482389566069e-01
1.097999954223632812e+02 -1.205999984741210938e+02 -4.163319068611057161e-01
1.133999938964843750e+02 -1.205999984741210938e+02 -4.290782306284881553e-01
1.170000076293945312e+02 -1.205999984741210938e+02 -4.145207245772546401e-01
1.205999984741210938e+02 -1.205999984741210938e+02 -3.714429112926132537e-01
1.241999893188476562e+02 -1.205999984741210938e+02 -2.996927818395971332e-01
1.277999954223632812e+02 -1.205999984741210938e+02 -2.001956384467825645e-01
1.313999938964843750e+02 -1.205999984741210938e+02 -7.492758868839780040e-02
1.350000000000000000e+02 -1.205999984741210938e+02 7.314909359742316486e-02
1.385999908447265625e+02 -1.205999984741210938e+02 2.401834828263533783e-01
1.421999969482421875e+02 -1.205999984741210938e+02 4.215713025592210395e-01
1.458000030517578125e+02 -1.205999984741210938e+02 6.121048018126954426e-01
1.494000091552734375e+02 -1.205999984741210938e+02 8.061603609671491588e-01
1.530000000000000000e+02 -1.205999984741210938e+02 9.978893739625479542e-01
1.565999908447265625e+02 -1.205999984741210938e+02 1.181421431548053347e+00
1.601999969482421875e+02 -1.205999984741210938e+02 1.351071511232998512e+00
1.638000030517578125e+02 -1.205999984741210938e+02 1.501534078763935742e+00
1.673999938964843750e+02 -1.205999984741210938e+02 1.628067817259376326e+00
1.710000000000000000e+02 -1.205999984741210938e+02 1.726670973840445988e+00
1.746000061035156250e+02 -1.205999984741210938e+02 1.794205854128340549e+00
1.782000122070312500e+02 -1.205999984741210938e+02 1.828521082692610600e+00
1.800000071525573730e+00 -1.170000076293945312e+02 -1.828440105225938472e+00
5.399999618530273438e+00 -1.170000076293945312e+02 -1.793486173437546238e+00
9.000000000000000000e+00 -1.170000076293945312e+02 -1.724698095021703459e+00
1.260000038146972656e+01 -1.170000076293945312e+02 -1.624277855035738849e+00
1.619999885559082031e+01 -1.170000076293945312e+02 -1.495432585689383753e+00
1.979999923706054688e+01 -1.170000076293945312e+02 -1.342259481346930183e+00
2.339999961853027344e+01 -1.170000076293945312e+02 -1.169606610086187937e+00
2.700000000000000000e+01 -1.170000076293945312e+02 -9.828995910351765453e-01
3.059999656677246094e+01 -1.170000076293945312e+02 -7.879550214157482468e-01
3.419999694824218750e+01 -1.170000076293945312e+02 -5.907761201782297800e-01
3.779999923706054688e+01 -1.170000076293945312e+02 -3.973430579383103733e-01
4.139999771118164062e+01 -1.170000076293945312e+02 -2.134078023876417318e-01
4.500000000000000000e+01 -1.170000076293945312e+02 -4.429088354054341869e-02
4.859999847412109375e+01 -1.170000076293945312e+02 1.052995092846481517e-01
5.219999694824218750e+01 -1.170000076293945312e+02 2.314300735107943652e-01
5.579999923706054688e+01 -1.170000076293945312e+02 3.310769590783659844e-01
5.939999771118164062e+01 -1.170000076293945312e+02 4.022258975285232241e-01
6.299999618530273438e+01 -1.170000076293945312e+02 4.439393279720165730e-01
6.659999847412109375e+01 -1.170000076293945312e+02 4.563818321587983506e-01
7.019999694824218750e+01 -1.170000076293945312e+02 4.408083690570465674e-01
7.380000305175781250e+01 -1.170000076293945312e+02 3.995130558832094558e-01
7.739999389648437500e+01 -1.170000076293945312e+02 3.357416521724544411e-01
8.099999237060546875e+01 -1.170000076293945312e+02 2.535682963375487931e-01
8.459999847412109375e+01 -1.170000076293945312e+02 1.577450709234234916e-01
8.819999694824218750e+01 -1.170000076293945312e+02 5.352607302491114993e-02
9.180000305175781250e+01 -1.170000076293945312e+02 -5.352622538653641071e-02
9.540000152587890625e+01 -1.170000076293945312e+02 -1.577452232850487246e-01
9.900000000000000000e+01 -1.170000076293945312e+02 -2.535682417266803546e-01
1.026000061035156250e+02 -1.170000076293945312e+02 -3.357417861286445815e-01
1.061999969482421875e+02 -1.170000076293945312e+02 -3.995131306920060021e-01
1.097999954223632812e+02 -1.170000076293945312e+02 -4.408082942720681352e-01
1.133999938964843750e+02 -1.170000076293945312e+02 -4.563818246308154469e-01
1.170000076293945312e+02 -1.170000076293945312e+02 -4.439393608398898294e-01
1.205999984741210938e+02 -1.170000076293945312e+02 -4.022260665269086766e-01
1.241999893188476562e+02 -1.170000076293945312e+02 -3.310769590783659844e-01
1.277999954223632812e+02 -1.170000076293945312e+02 -2.314300735107943652e-01
1.313999938964843750e+02 -1.170000076293945312e+02 -1.052995092846481517e-01
1.350000000000000000e+02 -1.170000076293945312e+02 4.429088354054341869e-02
1.385999908447265625e+02 -1.170000076293945312e+02 2.134070377163932164e-01
1.421999969482421875e+02 -1.170000076293945312e+02 3.973433880490869763e-01
1.458000030517578125e+02 -1.170000076293945312e+02 5.907761201782297800e-01
1.494000091552734375e+02 -1.170000076293945312e+02 7.879552386959841614e-01
1.530000000000000000e+02 -1.170000076293945312e+02 9.828998255218824864e-01
1.565999908447265625e+02 -1.170000076293945312e+02 1.169606109789969928e+00
1.601999969482421875e+02 -1.170000076293945312e+02 1.342259464140460157e+00
1.638000030517578125e+02 -1.170000076293945312e+02 1.495433117530797551e+00
1.673999938964843750e+02 -1.170000076293945312e+02 1.624277187421824475e+00
1.710000000000000000e+02 -1.170000076293945312e+02 1.724698099323321188e+00
1.746000061035156250e+02 -1.170000076293945312e+02 1.793486177022227457e+00
1.782000122070312500e+02 -1.170000076293945312e+02 1.828440591497090706e+00
1.800000071525573730e+00 -1.133999938964843750e+02 -1.828366649101883512e+00
5.399999618530273438e+00 -1.133999938964843750e+02 -1.792829407846610712e+00
9.000000000000000000e+00 -1.133999938964843750e+02 -1.722897689558739565e+00
1.260000038146972656e+01 -1.133999938964843750e+02 -1.620818604607982438e+00
1.619999885559082031e+01 -1.133999938964843750e+02 -1.489864961942398924e+00
1.979999923706054688e+01 -1.133999938964843750e+02 -1.334217785132212786e+00
2.339999961853027344e+01 -1.133999938964843750e+02 -1.158824169792916248e+00
2.700000000000000000e+01 -1.133999938964843750e+02 -9.692204128044169531e-01
3.059999656677246094e+01 -1.133999938964843750e+02 -7.713414058712682042e-01
3.419999694824218750e+01 -1.133999938964843750e+02 -5.713120348946596483e-01
3.779999923706054688e+01 -1.133999938964843750e+02 -3.752331566723405842e-01
4.139999771118164062e+01 -1.133999938964843750e+02 -1.889721484271590091e-01
4.500000000000000000e+01 -1.133999938964843750e+02 -1.795544026209364152e-02
4.859999847412109375e+01 -1.133999938964843750e+02 1.330163109336048033e-01
5.219999694824218750e+01 -1.133999938964843750e+02 2.599340138170078696e-01
5.579999923706054688e+01 -1.133999938964843750e+02 3.597175072870754109e-01
5.939999771118164062e+01 -1.133999938964843750e+02 4.303180296476845079e-01
6.299999618530273438e+01 -1.133999938964843750e+02 4.707862278420010815e-01
6.659999847412109375e+01 -1.133999938964843750e+02 4.812985560844229571e-01
7.019999694824218750e+01 -1.133999938964843750e+02 4.631450745423588700e-01
7.380000305175781250e+01 -1.133999938964843750e+02 4.186769685584571521e-01
7.739999389648437500e+01 -1.133999938964843750e+02 3.512174439903053003e-01
8.099999237060546875e+01 -1.133999938964843750e+02 2.649356132307458811e-01
8.459999847412109375e+01 -1.133999938964843750e+02 1.646929231493714785e-01
8.819999694824218750e+01 -1.133999938964843750e+02 5.586348310299208558e-02
9.180000305175781250e+01 -1.133999938964843750e+02 -5.586364263397992913e-02
9.540000152587890625e+01 -1.133999938964843750e+02 -1.646930812464867944e-01
9.900000000000000000e+01 -1.133999938964843750e+02 -2.649355586198774426e-01
1.026000061035156250e+02 -1.133999938964843750e+02 -3.512175836819855235e-01
1.061999969482421875e+02 -1.133999938964843750e+02 -4.186770548382338086e-01
1.097999954223632812e+02 -1.133999938964843750e+02 -4.631449768154202173e-01
1.133999938964843750e+02 -1.133999938964843750e+02 -4.812985370854598877e-01
1.170000076293945312e+02 -1.133999938964843750e+02 -4.707862951228147241e-01
1.205999984741210938e+02 -1.133999938964843750e+02 -4.303182215880302364e-01
1.241999893188476562e+02 -1.133999938964843750e+02 -3.597175072870754109e-01
1.277999954223632812e+02 -1.133999938964843750e+02 -2.599340138170078696e-01
1.313999938964843750e+02 -1.133999938964843750e+02 -1.330163109336048033e-01
1.350000000000000000e+02 -1.133999938964843750e+02 1.795544026209364152e-02
1.385999908447265625e+02 -1.133999938964843750e+02 1.889713952268906594e-01
1.421999969482421875e+02 -1.133999938964843750e+02 3.752334753121370214e-01
1.458000030517578125e+02 -1.133999938964843750e+02 5.713120348946596483e-01
1.494000091552734375e+02 -1.133999938964843750e+02 7.713415887385637326e-01
1.530000000000000000e+02 -1.133999938964843750e+02 9.692206530266129771e-01
1.565999908447265625e+02 -1.133999938964843750e+02 1.158823680967678404e+00
1.601999969482421875e+02 -1.133999938964843750e+02 1.334217762190252454e+00
1.638000030517578125e+02 -1.133999938964843750e+02 1.489865490916067570e+00
1.673999938964843750e+02 -1.133999938964843750e+02 1.620817928390832829e+00
1.710000000000000000e+02 -1.133999938964843750e+02 1.722897695294229425e+00
1.746000061035156250e+02 -1.133999938964843750e+02 1.792829412506696363e+00
1.782000122070312500e+02 -1.133999938964843750e+02 1.828367136806908544e+00
1.800000071525573730e+00 -1.097999954223632812e+02 -1.828301388589862686e+00
5.399999618530273438e+00 -1.097999954223632812e+02 -1.792245920310686857e+00
9.000000000000000000e+00 -1.097999954223632812e+02 -1.721298158881445994e+00
1.260000038146972656e+01 -1.097999954223632812e+02 -1.617745311079658466e+00
1.619999885559082031e+01 -1.097999954223632812e+02 -1.484918517579739694e+00
1.979999923706054688e+01 -1.097999954223632812e+02 -1.327073303100182455e+00
2.339999961853027344e+01 -1.097999954223632812e+02 -1.149244760012883670e+00
2.700000000000000000e+01 -1.097999954223632812e+02 -9.570674370104012008e-01
3.059999656677246094e+01 -1.097999954223632812e+02 -7.565813745367484522e-01
3.419999694824218750e+01 -1.097999954223632812e+02 -5.540195438034909436e-01
3.779999923706054688e+01 -1.097999954223632812e+02 -3.555900782146543815e-01
4.139999771118164062e+01 -1.097999954223632812e+02 -1.672628367296637719e-01
4.500000000000000000e+01 -1.097999954223632812e+02 5.441699982328351837e-03
4.859999847412109375e+01 -1.097999954223632812e+02 1.576406969303429106e-01
5.219999694824218750e+01 -1.097999954223632812e+02 2.852577395890056322e-01
5.579999923706054688e+01 -1.097999954223632812e+02 3.851626648548429621e-01
5.939999771118164062e+01 -1.097999954223632812e+02 4.552758770371136410e-01
6.299999618530273438e+01 -1.097999954223632812e+02 4.946377680227377338e-01
6.659999847412109375e+01 -1.097999954223632812e+02 5.034352879729419028e-01
7.019999694824218750e+01 -1.097999954223632812e+02 4.829896063532765904e-01
7.380000305175781250e+01 -1.097999954223632812e+02 4.357027249484133335e-01
7.739999389648437500e+01 -1.097999954223632812e+02 3.649665722579630844e-01
8.099999237060546875e+01 -1.097999954223632812e+02 2.750346526756634047e-01
8.459999847412109375e+01 -1.097999954223632812e+02 1.708655837438792235e-01
8.819999694824218750e+01 -1.097999954223632812e+02 5.794010188144606277e-02
9.180000305175781250e+01 -1.097999954223632812e+02 -5.794026714792397531e-02
9.540000152587890625e+01 -1.097999954223632812e+02 -1.708657475764845945e-01
9.900000000000000000e+01 -1.097999954223632812e+02 -2.750345980647949662e-01
1.026000061035156250e+02 -1.097999954223632812e+02 -3.649667234206234179e-01
1.061999969482421875e+02 -1.097999954223632812e+02 -4.357028112281900456e-01
1.097999954223632812e+02 -1.097999954223632812e+02 -4.829894856843775508e-01
1.133999938964843750e+02 -1.097999954223632812e+02 -5.034352689739788334e-01
1.170000076293945312e+02 -1.097999954223632812e+02 -4.946378238325712662e-01
1.205999984741210938e+02 -1.097999954223632812e+02 -4.552760460354990935e-01
1.241999893188476562e+02 -1.097999954223632812e+02 -3.851626648548429621e-01
1.277999954223632812e+02 -1.097999954223632812e+02 -2.852577395890056322e-01
1.313999938964843750e+02 -1.097999954223632812e+02 -1.576406969303429106e-01
1.350000000000000000e+02 -1.097999954223632812e+02 -5.441699982328351837e-03
1.385999908447265625e+02 -1.097999954223632812e+02 1.672620720584152565e-01
1.421999969482421875e+02 -1.097999954223632812e+02 3.555903968544508187e-01
1.458000030517578125e+02 -1.097999954223632812e+02 5.540195438034909436e-01
1.494000091552734375e+02 -1.097999954223632812e+02 7.565815574040439806e-01
1.530000000000000000e+02 -1.097999954223632812e+02 9.570677001745574453e-01
1.565999908447265625e+02 -1.097999954223632812e+02 1.149244259716665661e+00
1.601999969482421875e+02 -1.097999954223632812e+02 1.327073291629202290e+00
1.638000030517578125e+02 -1.097999954223632812e+02 1.484919063759878588e+00
1.673999938964843750e+02 -1.097999954223632812e+02 1.617744631994763926e+00
1.710000000000000000e+02 -1.097999954223632812e+02 1.721298164616936077e+00
1.746000061035156250e+02 -1.097999954223632812e+02 1.792245924970772508e+00
1.782000122070312500e+02 -1.097999954223632812e+02 1.828301877639143092e+00
1.800000071525573730e+00 -1.061999969482421875e+02 -1.828245352896683773e+00
5.399999618530273438e+00 -1.061999969482421875e+02 -1.791744909838910882e+00
9.000000000000000000e+00 -1.061999969482421875e+02 -1.719924726958216521e+00
1.260000038146972656e+01 -1.061999969482421875e+02 -1.615106437907989134e+00
1.619999885559082031e+01 -1.061999969482421875e+02 -1.480671278208323338e+00
1.979999923706054688e+01 -1.061999969482421875e+02 -1.320938737630722004e+00
2.339999961853027344e+01 -1.061999969482421875e+02 -1.141019430612583374e+00
2.700000000000000000e+01 -1.061999969482421875e+02 -9.466323437312809119e-01
3.059999656677246094e+01 -1.061999969482421875e+02 -7.439077194831649198e-01
3.419999694824218750e+01 -1.061999969482421875e+02 -5.391714268124705445e-01
3.779999923706054688e+01 -1.061999969482421875e+02 -3.387235849129719978e-01
4.139999771118164062e+01 -1.061999969482421875e+02 -1.486222186974560100e-01
4.500000000000000000e+01 -1.061999969482421875e+02 2.553156164551578788e-02
4.859999847412109375e+01 -1.061999969482421875e+02 1.787842828292577069e-01
5.219999694824218750e+01 -1.061999969482421875e+02 3.070018312982876196e-01
5.579999923706054688e+01 -1.061999969482421875e+02 4.070109589477233225e-01
5.939999771118164062e+01 -1.061999969482421875e+02 4.767058015423012995e-01
6.299999618530273438e+01 -1.061999969482421875e+02 5.151178265463921546e-01
6.659999847412109375e+01 -1.061999969482421875e+02 5.224428856018118461e-01
7.019999694824218750e+01 -1.061999969482421875e+02 5.000290246805804140e-01
7.380000305175781250e+01 -1.061999969482421875e+02 4.503218352919042822e-01
7.739999389648437500e+01 -1.061999969482421875e+02 3.767722182442976853e-01
8.099999237060546875e+01 -1.061999969482421875e+02 2.837061802614778694e-01
8.459999847412109375e+01 -1.061999969482421875e+02 1.761657099694725059e-01
8.819999694824218750e+01 -1.061999969482421875e+02 5.972318688133389231e-02
9.180000305175781250e+01 -1.061999969482421875e+02 -5.972335788330188078e-02
9.540000152587890625e+01 -1.061999969482421875e+02 -1.761658795375679598e-01
9.900000000000000000e+01 -1.061999969482421875e+02 -2.837061199151194035e-01
1.026000061035156250e+02 -1.061999969482421875e+02 -3.767723694069580187e-01
1.061999969482421875e+02 -1.061999969482421875e+02 -4.503219101007007730e-01
1.097999954223632812e+02 -1.061999969482421875e+02 -5.000289154826615956e-01
1.133999938964843750e+02 -1.061999969482421875e+02 -5.224428895448091081e-01
1.170000076293945312e+02 -1.061999969482421875e+02 -5.151178594142654665e-01
1.205999984741210938e+02 -1.061999969482421875e+02 -4.767059934826470835e-01
1.241999893188476562e+02 -1.061999969482421875e+02 -4.070109589477233225e-01
1.277999954223632812e+02 -1.061999969482421875e+02 -3.070018312982876196e-01
1.313999938964843750e+02 -1.061999969482421875e+02 -1.787842828292577069e-01
1.350000000000000000e+02 -1.061999969482421875e+02 -2.553156164551578788e-02
1.385999908447265625e+02 -1.061999969482421875e+02 1.486214540262074946e-01
1.421999969482421875e+02 -1.061999969482421875e+02 3.387239150237486007e-01
1.458000030517578125e+02 -1.061999969482421875e+02 5.391714268124705445e-01
1.494000091552734375e+02 -1.061999969482421875e+02 7.439079367634008344e-01
1.530000000000000000e+02 -1.061999969482421875e+02 9.466325839534768249e-01
1.565999908447265625e+02 -1.061999969482421875e+02 1.141018936051855448e+00
1.601999969482421875e+02 -1.061999969482421875e+02 1.320938714688761673e+00
1.638000030517578125e+02 -1.061999969482421875e+02 1.480671818652972371e+00
1.673999938964843750e+02 -1.061999969482421875e+02 1.615105753087604512e+00
1.710000000000000000e+02 -1.061999969482421875e+02 1.719924734127578958e+00
1.746000061035156250e+02 -1.061999969482421875e+02 1.791744915215932821e+00
1.782000122070312500e+02 -1.061999969482421875e+02 1.828245842931751630e+00
1.800000071525573730e+00 -1.026000061035156250e+02 -1.828199425511860099e+00
5.399999618530273438e+00 -1.026000061035156250e+02 -1.791334277427323096e+00
9.000000000000000000e+00 -1.026000061035156250e+02 -1.718799046697938815e+00
1.260000038146972656e+01 -1.026000061035156250e+02 -1.612943587470199835e+00
1.619999885559082031e+01 -1.026000061035156250e+02 -1.477190197071486688e+00
1.979999923706054688e+01 -1.026000061035156250e+02 -1.315910777615437732e+00
2.339999961853027344e+01 -1.026000061035156250e+02 -1.134277866757996023e+00
2.700000000000000000e+01 -1.026000061035156250e+02 -9.380796382932541366e-01
3.059999656677246094e+01 -1.026000061035156250e+02 -7.335202651845690314e-01
3.419999694824218750e+01 -1.026000061035156250e+02 -5.270017607423500561e-01
3.779999923706054688e+01 -1.026000061035156250e+02 -3.248997002677371237e-01
4.139999771118164062e+01 -1.026000061035156250e+02 -1.333441808417412111e-01
4.500000000000000000e+01 -1.026000061035156250e+02 4.199746537872361962e-02
4.859999847412109375e+01 -1.026000061035156250e+02 1.961138595992212574e-01
5.219999694824218750e+01 -1.026000061035156250e+02 3.248234901743282110e-01
5.579999923706054688e+01 -1.026000061035156250e+02 4.249180995677726003e-01
5.939999771118164062e+01 -1.026000061035156250e+02 4.942700286820236322e-01
6.299999618530273438e+01 -1.026000061035156250e+02 5.319034723800426523e-01
6.659999847412109375e+01 -1.026000061035156250e+02 5.380217154987768646e-01
7.019999694824218750e+01 -1.026000061035156250e+02 5.139947135823149660e-01
7.380000305175781250e+01 -1.026000061035156250e+02 4.623037673010416126e-01
7.739999389648437500e+01 -1.026000061035156250e+02 3.864482538255457067e-01
8.099999237060546875e+01 -1.026000061035156250e+02 2.908134274919713658e-01
8.459999847412109375e+01 -1.026000061035156250e+02 1.805097529422963198e-01
8.819999694824218750e+01 -1.026000061035156250e+02 6.118461699484058214e-02
9.180000305175781250e+01 -1.026000061035156250e+02 -6.118479229842612582e-02
9.540000152587890625e+01 -1.026000061035156250e+02 -1.805099282458818288e-01
9.900000000000000000e+01 -1.026000061035156250e+02 -2.908133671456128444e-01
1.026000061035156250e+02 -1.026000061035156250e+02 -3.864484049882060401e-01
1.061999969482421875e+02 -1.026000061035156250e+02 -4.623038535808182692e-01
1.097999954223632812e+02 -1.026000061035156250e+02 -5.139946043843961476e-01
1.133999938964843750e+02 -1.026000061035156250e+02 -5.380216964998137952e-01
1.170000076293945312e+02 -1.026000061035156250e+02 -5.319035052479159642e-01
1.205999984741210938e+02 -1.026000061035156250e+02 -4.942701976804090291e-01
1.241999893188476562e+02 -1.026000061035156250e+02 -4.249180995677726003e-01
1.277999954223632812e+02 -1.026000061035156250e+02 -3.248234901743282110e-01
1.313999938964843750e+02 -1.026000061035156250e+02 -1.961138595992212574e-01
1.350000000000000000e+02 -1.026000061035156250e+02 -4.199746537872361962e-02
1.385999908447265625e+02 -1.026000061035156250e+02 1.333434161704927234e-01
1.421999969482421875e+02 -1.026000061035156250e+02 3.249000074365534507e-01
1.458000030517578125e+02 -1.026000061035156250e+02 5.270017607423500561e-01
1.494000091552734375e+02 -1.026000061035156250e+02 7.335204824648049460e-01
1.530000000000000000e+02 -1.026000061035156250e+02 9.380799014574103811e-01
1.565999908447265625e+02 -1.026000061035156250e+02 1.134277354990798070e+00
1.601999969482421875e+02 -1.026000061035156250e+02 1.315910748937987318e+00
1.638000030517578125e+02 -1.026000061035156250e+02 1.477190754722605748e+00
1.673999938964843750e+02 -1.026000061035156250e+02 1.612942896914325130e+00
1.710000000000000000e+02 -1.026000061035156250e+02 1.718799053867301474e+00
1.746000061035156250e+02 -1.026000061035156250e+02 1.791334283879749467e+00
1.782000122070312500e+02 -1.026000061035156250e+02 1.828199916532715186e+00
1.800000071525573730e+00 -9.900000000000000000e+01 -1.828164330720247310e+00
5.399999618530273438e+00 -9.900000000000000000e+01 -1.791020497368808639e+00
9.000000000000000000e+00 -9.900000000000000000e+01 -1.717938875177871028e+00
1.260000038146972656e+01 -9.900000000000000000e+01 -1.611290877328973803e+00
1.619999885559082031e+01 -9.900000000000000000e+01 -1.474530168544692765e+00
1.979999923706054688e+01 -9.900000000000000000e+01 -1.312068727675532509e+00
2.339999961853027344e+01 -9.900000000000000000e+01 -1.129126398699536571e+00
2.700000000000000000e+01 -9.900000000000000000e+01 -9.315441964808157671e-01
3.059999656677246094e+01 -9.900000000000000000e+01 -7.255828516503108894e-01
3.419999694824218750e+01 -9.900000000000000000e+01 -5.177024665618640276e-01
3.779999923706054688e+01 -9.900000000000000000e+01 -3.143363499596633082e-01
4.139999771118164062e+01 -9.900000000000000000e+01 -1.216696366874349955e-01
4.500000000000000000e+01 -9.900000000000000000e+01 5.457963936568488439e-02
4.859999847412109375e+01 -9.900000000000000000e+01 2.093559820156389584e-01
5.219999694824218750e+01 -9.900000000000000000e+01 3.384417230876000660e-01
5.579999923706054688e+01 -9.900000000000000000e+01 4.386015794160849079e-01
5.939999771118164062e+01 -9.900000000000000000e+01 5.076914654600012122e-01
6.299999618530273438e+01 -9.900000000000000000e+01 5.447299782440014893e-01
6.659999847412109375e+01 -9.900000000000000000e+01 5.499260692692223840e-01
7.019999694824218750e+01 -9.900000000000000000e+01 5.246664187687981595e-01
7.380000305175781250e+01 -9.900000000000000000e+01 4.714596512878083123e-01
7.739999389648437500e+01 -9.900000000000000000e+01 3.938420576109347704e-01
8.099999237060546875e+01 -9.900000000000000000e+01 2.962443400976391139e-01
8.459999847412109375e+01 -9.900000000000000000e+01 1.838291964979700821e-01
8.819999694824218750e+01 -9.900000000000000000e+01 6.230135275835348152e-02
9.180000305175781250e+01 -9.900000000000000000e+01 -6.230152949581153204e-02
9.540000152587890625e+01 -9.900000000000000000e+01 -1.838293775370456462e-01
9.900000000000000000e+01 -9.900000000000000000e+01 -2.962442797512806480e-01
1.026000061035156250e+02 -9.900000000000000000e+01 -3.938422087735951038e-01
1.061999969482421875e+02 -9.900000000000000000e+01 -4.714597375675849689e-01
1.097999954223632812e+02 -9.900000000000000000e+01 -5.246662866289190097e-01
1.133999938964843750e+02 -9.900000000000000000e+01 -5.499260732122197570e-01
1.170000076293945312e+02 -9.900000000000000000e+01 -5.447300111118746901e-01
1.205999984741210938e+02 -9.900000000000000000e+01 -5.076916574003469407e-01
1.241999893188476562e+02 -9.900000000000000000e+01 -4.386015794160849079e-01
1.277999954223632812e+02 -9.900000000000000000e+01 -3.384417230876000660e-01
1.313999938964843750e+02 -9.900000000000000000e+01 -2.093559820156389584e-01
1.350000000000000000e+02 -9.900000000000000000e+01 -5.457963936568488439e-02
1.385999908447265625e+02 -9.900000000000000000e+01 1.216688720161864801e-01
1.421999969482421875e+02 -9.900000000000000000e+01 3.143366571284796351e-01
1.458000030517578125e+02 -9.900000000000000000e+01 5.177024665618640276e-01
1.494000091552734375e+02 -9.900000000000000000e+01 7.255830574595666382e-01
1.530000000000000000e+02 -9.900000000000000000e+01 9.315444596449720116e-01
1.565999908447265625e+02 -9.900000000000000000e+01 1.129125886932338396e+00
1.601999969482421875e+02 -9.900000000000000000e+01 1.312068698998082095e+00
1.638000030517578125e+02 -9.900000000000000000e+01 1.474530726195811825e+00
1.673999938964843750e+02 -9.900000000000000000e+01 1.611290186773099320e+00
1.710000000000000000e+02 -9.900000000000000000e+01 1.717938882347233687e+00
1.746000061035156250e+02 -9.900000000000000000e+01 1.791020503821235010e+00
1.782000122070312500e+02 -9.900000000000000000e+01 1.828164822368421705e+00
1.800000071525573730e+00 -9.540000152587890625e+01 -1.828140622220679745e+00
5.399999618530273438e+00 -9.540000152587890625e+01 -1.790808521542106790e+00
9.000000000000000000e+00 -9.540000152587890625e+01 -1.717357781133646899e+00
1.260000038146972656e+01 -9.540000152587890625e+01 -1.610174383889916516e+00
1.619999885559082031e+01 -9.540000152587890625e+01 -1.472733170679766834e+00
1.979999923706054688e+01 -9.540000152587890625e+01 -1.309473206205560070e+00
2.339999961853027344e+01 -9.540000152587890625e+01 -1.125646275389541540e+00
2.700000000000000000e+01 -9.540000152587890625e+01 -9.271291309344505960e-01
3.059999656677246094e+01 -9.540000152587890625e+01 -7.202206731576463739e-01
3.419999694824218750e+01 -9.540000152587890625e+01 -5.114202925199526906e-01
3.779999923706054688e+01 -9.540000152587890625e+01 -3.072002073301953184e-01
4.139999771118164062e+01 -9.540000152587890625e+01 -1.137828790014782654e-01
4.500000000000000000e+01 -9.540000152587890625e+01 6.307954388212383412e-02
4.859999847412109375e+01 -9.540000152587890625e+01 2.183017864721083223e-01
5.219999694824218750e+01 -9.540000152587890625e+01 3.476415638702660127e-01
5.579999923706054688e+01 -9.540000152587890625e+01 4.478455375883720890e-01
5.939999771118164062e+01 -9.540000152587890625e+01 5.167584264087169421e-01
6.299999618530273438e+01 -9.540000152587890625e+01 5.533949960485859965e-01
6.659999847412109375e+01 -9.540000152587890625e+01 5.579681440262845848e-01
7.019999694824218750e+01 -9.540000152587890625e+01 5.318757691935241949e-01
7.380000305175781250e+01 -9.540000152587890625e+01 4.776449184894906441e-01
7.739999389648437500e+01 -9.540000152587890625e+01 3.988369697324335994e-01
8.099999237060546875e+01 -9.540000152587890625e+01 2.999132183858498335e-01
8.459999847412109375e+01 -9.540000152587890625e+01 1.860716584056811562e-01
8.819999694824218750e+01 -9.540000152587890625e+01 6.305577044475886572e-02
9.180000305175781250e+01 -9.540000152587890625e+01 -6.305595004996195074e-02
9.540000152587890625e+01 -9.540000152587890625e+01 -1.860718394447567481e-01
9.900000000000000000e+01 -9.540000152587890625e+01 -2.999131695104715334e-01
1.026000061035156250e+02 -9.540000152587890625e+01 -3.988371323660740431e-01
1.061999969482421875e+02 -9.540000152587890625e+01 -4.776450162402474664e-01
1.097999954223632812e+02 -9.540000152587890625e+01 -5.318756370536450451e-01
1.133999938964843750e+02 -9.540000152587890625e+01 -5.579681250273216264e-01
1.170000076293945312e+02 -9.540000152587890625e+01 -5.533950518584196399e-01
1.205999984741210938e+02 -9.540000152587890625e+01 -5.167586183490626706e-01
1.241999893188476562e+02 -9.540000152587890625e+01 -4.478455375883720890e-01
1.277999954223632812e+02 -9.540000152587890625e+01 -3.476415638702660127e-01
1.313999938964843750e+02 -9.540000152587890625e+01 -2.183017864721083223e-01
1.350000000000000000e+02 -9.540000152587890625e+01 -6.307954388212383412e-02
1.385999908447265625e+02 -9.540000152587890625e+01 1.137821143302297500e-01
1.421999969482421875e+02 -9.540000152587890625e+01 3.072005144990116454e-01
1.458000030517578125e+02 -9.540000152587890625e+01 5.114202925199526906e-01
1.494000091552734375e+02 -9.540000152587890625e+01 7.202208904378822885e-01
1.530000000000000000e+02 -9.540000152587890625e+01 9.271293940986068405e-01
1.565999908447265625e+02 -9.540000152587890625e+01 1.125645786564303696e+00
1.601999969482421875e+02 -9.540000152587890625e+01 1.309473188999089821e+00
1.638000030517578125e+02 -9.540000152587890625e+01 1.472733734066375977e+00
1.673999938964843750e+02 -9.540000152587890625e+01 1.610173681863061645e+00
1.710000000000000000e+02 -9.540000152587890625e+01 1.717357788303009558e+00
1.746000061035156250e+02 -9.540000152587890625e+01 1.790808527994533161e+00
1.782000122070312500e+02 -9.540000152587890625e+01 1.828141114272130663e+00
1.800000071525573730e+00 -9.180000305175781250e+01 -1.828128673760990530e+00
5.399999618530273438e+00 -9.180000305175781250e+01 -1.790701691587119893e+00
9.000000000000000000e+00 -9.180000305175781250e+01 -1.717064924142909232e+00
1.260000038146972656e+01 -9.180000305175781250e+01 -1.609611695033328349e+00
1.619999885559082031e+01 -9.180000305175781250e+01 -1.471827542533146183e+00
1.979999923706054688e+01 -9.180000305175781250e+01 -1.308165141662662290e+00
2.339999961853027344e+01 -9.180000305175781250e+01 -1.123892385467984312e+00
2.700000000000000000e+01 -9.180000305175781250e+01 -9.249040590326328415e-01
3.059999656677246094e+01 -9.180000305175781250e+01 -7.175182708302125789e-01
3.419999694824218750e+01 -9.180000305175781250e+01 -5.082541872913101111e-01
3.779999923706054688e+01 -9.180000305175781250e+01 -3.036037568105931506e-01
4.139999771118164062e+01 -9.180000305175781250e+01 -1.098081384987951714e-01
4.500000000000000000e+01 -9.180000305175781250e+01 6.736333553175843925e-02
4.859999847412109375e+01 -9.180000305175781250e+01 2.228102487387792763e-01
5.219999694824218750e+01 -9.180000305175781250e+01 3.522780193333471810e-01
5.579999923706054688e+01 -9.180000305175781250e+01 4.525042926368468832e-01
5.939999771118164062e+01 -9.180000305175781250e+01 5.213279372316967919e-01
6.299999618530273438e+01 -9.180000305175781250e+01 5.577619752462013025e-01
6.659999847412109375e+01 -9.180000305175781250e+01 5.620211166135274938e-01
7.019999694824218750e+01 -9.180000305175781250e+01 5.355090645013383943e-01
7.380000305175781250e+01 -9.180000305175781250e+01 4.807621573427337536e-01
7.739999389648437500e+01 -9.180000305175781250e+01 4.013542877952966936e-01
8.099999237060546875e+01 -9.180000305175781250e+01 3.017622371457140962e-01
8.459999847412109375e+01 -9.180000305175781250e+01 1.872018195175762512e-01
8.819999694824218750e+01 -9.180000305175781250e+01 6.343597464765080018e-02
9.180000305175781250e+01 -9.180000305175781250e+01 -6.343615568672641980e-02
9.540000152587890625e+01 -9.180000305175781250e+01 -1.872019948211617879e-01
9.900000000000000000e+01 -9.180000305175781250e+01 -3.017621767993555748e-01
1.026000061035156250e+02 -9.180000305175781250e+01 -4.013544389579569716e-01
1.061999969482421875e+02 -9.180000305175781250e+01 -4.807622550934905759e-01
1.097999954223632812e+02 -9.180000305175781250e+01 -5.355089094194990240e-01
1.133999938964843750e+02 -9.180000305175781250e+01 -5.620211205565247559e-01
1.170000076293945312e+02 -9.180000305175781250e+01 -5.577620081140745034e-01
1.205999984741210938e+02 -9.180000305175781250e+01 -5.213281062300822999e-01
1.241999893188476562e+02 -9.180000305175781250e+01 -4.525042926368468832e-01
1.277999954223632812e+02 -9.180000305175781250e+01 -3.522780193333471810e-01
1.313999938964843750e+02 -9.180000305175781250e+01 -2.228102487387792763e-01
1.350000000000000000e+02 -9.180000305175781250e+01 -6.736333553175843925e-02
1.385999908447265625e+02 -9.180000305175781250e+01 1.098073508855863523e-01
1.421999969482421875e+02 -9.180000305175781250e+01 3.036040639794095330e-01
1.458000030517578125e+02 -9.180000305175781250e+01 5.082541872913101111e-01
1.494000091552734375e+02 -9.180000305175781250e+01 7.175184766394684388e-01
1.530000000000000000e+02 -9.180000305175781250e+01 9.249043221967891970e-01
1.565999908447265625e+02 -9.180000305175781250e+01 1.123891885171766525e+00
1.601999969482421875e+02 -9.180000305175781250e+01 1.308165112985212097e+00
1.638000030517578125e+02 -9.180000305175781250e+01 1.471828105919755547e+00
1.673999938964843750e+02 -9.180000305175781250e+01 1.609610993006473478e+00
1.710000000000000000e+02 -9.180000305175781250e+01 1.717064931312271669e+00
1.746000061035156250e+02 -9.180000305175781250e+01 1.790701698039546264e+00
1.782000122070312500e+02 -9.180000305175781250e+01 1.828129166170909814e+00
1.800000071525573730e+00 -8.819999694824218750e+01 -1.828128673760990530e+00
5.399999618530273438e+00 -8.819999694824218750e+01 -1.790701691587119893e+00
9.000000000000000000e+00 -8.819999694824218750e+01 -1.717064924142909232e+00
1.260000038146972656e+01 -8.819999694824218750e+01 -1.609611695033328349e+00
1.619999885559082031e+01 -8.819999694824218750e+01 -1.471827542533146183e+00
1.979999923706054688e+01 -8.819999694824218750e+01 -1.308165141662662290e+00
2.339999961853027344e+01 -8.819999694824218750e+01 -1.123892385467984312e+00
2.700000000000000000e+01 -8.819999694824218750e+01 -9.249040590326328415e-01
3.059999656677246094e+01 -8.819999694824218750e+01 -7.175182708302125789e-01
3.419999694824218750e+01 -8.819999694824218750e+01 -5.082541872913101111e-01
3.779999923706054688e+01 -8.819999694824218750e+01 -3.036037568105931506e-01
4.139999771118164062e+01 -8.819999694824218750e+01 -1.098081384987951714e-01
4.500000000000000000e+01 -8.819999694824218750e+01 6.736333553175843925e-02
4.859999847412109375e+01 -8.819999694824218750e+01 2.228102487387792763e-01
5.219999694824218750e+01 -8.819999694824218750e+01 3.522780193333471810e-01
5.579999923706054688e+01 -8.819999694824218750e+01 4.525042926368468832e-01
5.939999771118164062e+01 -8.819999694824218750e+01 5.213279372316967919e-01
6.299999618530273438e+01 -8.819999694824218750e+01 5.577619752462013025e-01
6.659999847412109375e+01 -8.819999694824218750e+01 5.620211166135274938e-01
7.019999694824218750e+01 -8.819999694824218750e+01 5.355090645013383943e-01
7.380000305175781250e+01 -8.819999694824218750e+01 4.807621573427337536e-01
7.739999389648437500e+01 -8.819999694824218750e+01 4.013542877952966936e-01
8.099999237060546875e+01 -8.819999694824218750e+01 3.017622371457140962e-01
8.459999847412109375e+01 -8.819999694824218750e+01 1.872018195175762512e-01
8.819999694824218750e+01 -8.819999694824218750e+01 6.343597464765080018e-02
9.180000305175781250e+01 -8.819999694824218750e+01 -6.343615568672641980e-02
9.540000152587890625e+01 -8.819999694824218750e+01 -1.872019948211617879e-01
9.900000000000000000e+01 -8.819999694824218750e+01 -3.017621767993555748e-01
1.026000061035156250e+02 -8.819999694824218750e+01 -4.013544389579569716e-01
1.061999969482421875e+02 -8.819999694824218750e+01 -4.807622550934905759e-01
1.097999954223632812e+02 -8.819999694824218750e+01 -5.355089094194990240e-01
1.133999938964843750e+02 -8.819999694824218750e+01 -5.620211205565247559e-01
1.170000076293945312e+02 -8.819999694824218750e+01 -5.577620081140745034e-01
1.205999984741210938e+02 -8.819999694824218750e+01 -5.213281062300822999e-01
1.241999893188476562e+02 -8.819999694824218750e+01 -4.525042926368468832e-01
1.277999954223632812e+02 -8.819999694824218750e+01 -3.522780193333471810e-01
1.313999938964843750e+02 -8.819999694824218750e+01 -2.228102487387792763e-01
1.350000000000000000e+02 -8.819999694824218750e+01 -6.736333553175843925e-02
1.385999908447265625e+02 -8.819999694824218750e+01 1.098073508855863523e-01
1.421999969482421875e+02 -8.819999694824218750e+01 3.036040639794095330e-01
1.458000030517578125e+02 -8.819999694824218750e+01 5.082541872913101111e-01
1.494000091552734375e+02 -8.819999694824218750e+01 7.175184766394684388e-01
1.530000000000000000e+02 -8.819999694824218750e+01 9.249043221967891970e-01
1.565999908447265625e+02 -8.819999694824218750e+01 1.123891885171766525e+00
1.601999969482421875e+02 -8.819999694824218750e+01 1.308165112985212097e+00
1.638000030517578125e+02 -8.819999694824218750e+01 1.471828105919755547e+00
1.673999938964843750e+02 -8.819999694824218750e+01 1.609610993006473478e+00
1.710000000000000000e+02 -8.819999694824218750e+01 1.717064931312271669e+00
1.746000061035156250e+02 -8.819999694824218750e+01 1.790701698039546264e+00
1.782000122070312500e+02 -8.819999694824218750e+01 1.828129166170909814e+00
1.800000071525573730e+00 -8.459999847412109375e+01 -1.828140622220679745e+00
5.399999618530273438e+00 -8.459999847412109375e+01 -1.790808521542106790e+00
9.000000000000000000e+00 -8.459999847412109375e+01 -1.717357781133646899e+00
1.260000038146972656e+01 -8.459999847412109375e+01 -1.610174381022171364e+00
1.619999885559082031e+01 -8.459999847412109375e+01 -1.472733170679766834e+00
1.979999923706054688e+01 -8.459999847412109375e+01 -1.309473200470069987e+00
2.339999961853027344e+01 -8.459999847412109375e+01 -1.125646275389541540e+00
2.700000000000000000e+01 -8.459999847412109375e+01 -9.271291309344505960e-01
3.059999656677246094e+01 -8.459999847412109375e+01 -7.202206731576463739e-01
3.419999694824218750e+01 -8.459999847412109375e+01 -5.114202695779924701e-01
3.779999923706054688e+01 -8.459999847412109375e+01 -3.072002073301953184e-01
4.139999771118164062e+01 -8.459999847412109375e+01 -1.137828790014782654e-01
4.500000000000000000e+01 -8.459999847412109375e+01 6.307956682408411009e-02
4.859999847412109375e+01 -8.459999847412109375e+01 2.183017864721083223e-01
5.219999694824218750e+01 -8.459999847412109375e+01 3.476415868122263442e-01
5.579999923706054688e+01 -8.459999847412109375e+01 4.478455375883720890e-01
5.939999771118164062e+01 -8.459999847412109375e+01 5.167584493506771626e-01
6.299999618530273438e+01 -8.459999847412109375e+01 5.533949960485859965e-01
6.659999847412109375e+01 -8.459999847412109375e+01 5.579681440262845848e-01
7.019999694824218750e+01 -8.459999847412109375e+01 5.318757691935241949e-01
7.380000305175781250e+01 -8.459999847412109375e+01 4.776449184894906441e-01
7.739999389648437500e+01 -8.459999847412109375e+01 3.988369697324335994e-01
8.099999237060546875e+01 -8.459999847412109375e+01 2.999132183858498335e-01
8.459999847412109375e+01 -8.459999847412109375e+01 1.860716641411712113e-01
8.819999694824218750e+01 -8.459999847412109375e+01 6.305577044475886572e-02
9.180000305175781250e+01 -8.459999847412109375e+01 -6.305595004996195074e-02
9.540000152587890625e+01 -8.459999847412109375e+01 -1.860718451802468310e-01
9.900000000000000000e+01 -8.459999847412109375e+01 -2.999131695104715334e-01
1.026000061035156250e+02 -8.459999847412109375e+01 -3.988371323660740431e-01
1.061999969482421875e+02 -8.459999847412109375e+01 -4.776450162402474664e-01
1.097999954223632812e+02 -8.459999847412109375e+01 -5.318756370536450451e-01
1.133999938964843750e+02 -8.459999847412109375e+01 -5.579681479692818469e-01
1.170000076293945312e+02 -8.459999847412109375e+01 -5.533950518584196399e-01
1.205999984741210938e+02 -8.459999847412109375e+01 -5.167586412910228910e-01
1.241999893188476562e+02 -8.459999847412109375e+01 -4.478455375883720890e-01
1.277999954223632812e+02 -8.459999847412109375e+01 -3.476415868122263442e-01
1.313999938964843750e+02 -8.459999847412109375e+01 -2.183017864721083223e-01
1.350000000000000000e+02 -8.459999847412109375e+01 -6.307956682408411009e-02
1.385999908447265625e+02 -8.459999847412109375e+01 1.137821143302297500e-01
1.421999969482421875e+02 -8.459999847412109375e+01 3.072005144990116454e-01
1.458000030517578125e+02 -8.459999847412109375e+01 5.114202695779924701e-01
1.494000091552734375e+02 -8.459999847412109375e+01 7.202208904378822885e-01
1.530000000000000000e+02 -8.459999847412109375e+01 9.271293940986068405e-01
1.565999908447265625e+02 -8.459999847412109375e+01 1.125645775093323531e+00
1.601999969482421875e+02 -8.459999847412109375e+01 1.309473188999089821e+00
1.638000030517578125e+02 -8.459999847412109375e+01 1.472733734066375977e+00
1.673999938964843750e+02 -8.459999847412109375e+01 1.610173681863061645e+00
1.710000000000000000e+02 -8.459999847412109375e+01 1.717357786869136982e+00
1.746000061035156250e+02 -8.459999847412109375e+01 1.790808527994533161e+00
1.782000122070312500e+02 -8.459999847412109375e+01 1.828141114272130663e+00
1.800000071525573730e+00 -8.099999237060546875e+01 -1.828164330720247310e+00
5.399999618530273438e+00 -8.099999237060546875e+01 -1.791020497368808639e+00
9.000000000000000000e+00 -8.099999237060546875e+01 -1.717938875177871028e+00
1.260000038146972656e+01 -8.099999237060546875e+01 -1.611290880196718955e+00
1.619999885559082031e+01 -8.099999237060546875e+01 -1.474530168544692765e+00
1.979999923706054688e+01 -8.099999237060546875e+01 -1.312068727675532509e+00
2.339999961853027344e+01 -8.099999237060546875e+01 -1.129126398699536571e+00
2.700000000000000000e+01 -8.099999237060546875e+01 -9.315441964808157671e-01
3.059999656677246094e+01 -8.099999237060546875e+01 -7.255828631212910551e-01
3.419999694824218750e+01 -8.099999237060546875e+01 -5.177024665618640276e-01
3.779999923706054688e+01 -8.099999237060546875e+01 -3.143363499596633082e-01
4.139999771118164062e+01 -8.099999237060546875e+01 -1.216696366874349955e-01
4.500000000000000000e+01 -8.099999237060546875e+01 5.457963936568488439e-02
4.859999847412109375e+01 -8.099999237060546875e+01 2.093559820156389584e-01
5.219999694824218750e+01 -8.099999237060546875e+01 3.384417230876000660e-01
5.579999923706054688e+01 -8.099999237060546875e+01 4.386015794160849079e-01
5.939999771118164062e+01 -8.099999237060546875e+01 5.076914654600012122e-01
6.299999618530273438e+01 -8.099999237060546875e+01 5.447299782440014893e-01
6.659999847412109375e+01 -8.099999237060546875e+01 5.499260692692223840e-01
7.019999694824218750e+01 -8.099999237060546875e+01 5.246664187687981595e-01
7.380000305175781250e+01 -8.099999237060546875e+01 4.714596512878083123e-01
7.739999389648437500e+01 -8.099999237060546875e+01 3.938420576109347704e-01
8.099999237060546875e+01 -8.099999237060546875e+01 2.962443286266590037e-01
8.459999847412109375e+01 -8.099999237060546875e+01 1.838291964979700821e-01
8.819999694824218750e+01 -8.099999237060546875e+01 6.230135275835348152e-02
9.180000305175781250e+01 -8.099999237060546875e+01 -6.230152949581153204e-02
9.540000152587890625e+01 -8.099999237060546875e+01 -1.838293775370456462e-01
9.900000000000000000e+01 -8.099999237060546875e+01 -2.962442682803004823e-01
1.026000061035156250e+02 -8.099999237060546875e+01 -3.938422087735951038e-01
1.061999969482421875e+02 -8.099999237060546875e+01 -4.714597375675849689e-01
1.097999954223632812e+02 -8.099999237060546875e+01 -5.246662866289190097e-01
1.133999938964843750e+02 -8.099999237060546875e+01 -5.499260732122197570e-01
1.170000076293945312e+02 -8.099999237060546875e+01 -5.447300111118746901e-01
1.205999984741210938e+02 -8.099999237060546875e+01 -5.076916574003469407e-01
1.241999893188476562e+02 -8.099999237060546875e+01 -4.386015794160849079e-01
1.277999954223632812e+02 -8.099999237060546875e+01 -3.384417230876000660e-01
1.313999938964843750e+02 -8.099999237060546875e+01 -2.093559820156389584e-01
1.350000000000000000e+02 -8.099999237060546875e+01 -5.457963936568488439e-02
1.385999908447265625e+02 -8.099999237060546875e+01 1.216688720161864801e-01
1.421999969482421875e+02 -8.099999237060546875e+01 3.143366571284796351e-01
1.458000030517578125e+02 -8.099999237060546875e+01 5.177024665618640276e-01
1.494000091552734375e+02 -8.099999237060546875e+01 7.255830574595666382e-01
1.530000000000000000e+02 -8.099999237060546875e+01 9.315444596449720116e-01
1.565999908447265625e+02 -8.099999237060546875e+01 1.129125886932338396e+00
1.601999969482421875e+02 -8.099999237060546875e+01 1.312068704733572178e+00
1.638000030517578125e+02 -8.099999237060546875e+01 1.474530726195811825e+00
1.673999938964843750e+02 -8.099999237060546875e+01 1.611290186773099320e+00
1.710000000000000000e+02 -8.099999237060546875e+01 1.717938882347233687e+00
1.746000061035156250e+02 -8.099999237060546875e+01 1.791020503821235010e+00
1.782000122070312500e+02 -8.099999237060546875e+01 1.828164822413230306e+00
1.800000071525573730e+00 -7.739999389648437500e+01 -1.828199425467051720e+00
5.399999618530273438e+00 -7.739999389648437500e+01 -1.791334277427323096e+00
9.000000000000000000e+00 -7.739999389648437500e+01 -1.718799045264066239e+00
1.260000038146972656e+01 -7.739999389648437500e+01 -1.612943587470199835e+00
1.619999885559082031e+01 -7.739999389648437500e+01 -1.477190197071486688e+00
1.979999923706054688e+01 -7.739999389648437500e+01 -1.315910771879947649e+00
2.339999961853027344e+01 -7.739999389648437500e+01 -1.134277855287015857e+00
2.700000000000000000e+01 -7.739999389648437500e+01 -9.380796382932541366e-01
3.059999656677246094e+01 -7.739999389648437500e+01 -7.335202537135888656e-01
3.419999694824218750e+01 -7.739999389648437500e+01 -5.270017607423500561e-01
3.779999923706054688e+01 -7.739999389648437500e+01 -3.248997002677371237e-01
4.139999771118164062e+01 -7.739999389648437500e+01 -1.333441808417412111e-01
4.500000000000000000e+01 -7.739999389648437500e+01 4.199746537872361962e-02
4.859999847412109375e+01 -7.739999389648437500e+01 1.961139054831418094e-01
5.219999694824218750e+01 -7.739999389648437500e+01 3.248234901743282110e-01
5.579999923706054688e+01 -7.739999389648437500e+01 4.249181225097329317e-01
5.939999771118164062e+01 -7.739999389648437500e+01 4.942700286820236322e-01
6.299999618530273438e+01 -7.739999389648437500e+01 5.319034953220029838e-01
6.659999847412109375e+01 -7.739999389648437500e+01 5.380217154987768646e-01
7.019999694824218750e+01 -7.739999389648437500e+01 5.139947365242751864e-01
7.380000305175781250e+01 -7.739999389648437500e+01 4.623037787720217784e-01
7.739999389648437500e+01 -7.739999389648437500e+01 3.864482652965258724e-01
8.099999237060546875e+01 -7.739999389648437500e+01 2.908134274919713658e-01
8.459999847412109375e+01 -7.739999389648437500e+01 1.805097586777863750e-01
8.819999694824218750e+01 -7.739999389648437500e+01 6.118461842871310286e-02
9.180000305175781250e+01 -7.739999389648437500e+01 -6.118479373229863960e-02
9.540000152587890625e+01 -7.739999389648437500e+01 -1.805099339813718839e-01
9.900000000000000000e+01 -7.739999389648437500e+01 -2.908133786165930101e-01
1.026000061035156250e+02 -7.739999389648437500e+01 -3.864484164591861504e-01
1.061999969482421875e+02 -7.739999389648437500e+01 -4.623038650517984349e-01
1.097999954223632812e+02 -7.739999389648437500e+01 -5.139946273263563681e-01
1.133999938964843750e+02 -7.739999389648437500e+01 -5.380217194417741267e-01
1.170000076293945312e+02 -7.739999389648437500e+01 -5.319035052479159642e-01
1.205999984741210938e+02 -7.739999389648437500e+01 -4.942702206223693606e-01
1.241999893188476562e+02 -7.739999389648437500e+01 -4.249181225097329317e-01
1.277999954223632812e+02 -7.739999389648437500e+01 -3.248234901743282110e-01
1.313999938964843750e+02 -7.739999389648437500e+01 -1.961139054831418094e-01
1.350000000000000000e+02 -7.739999389648437500e+01 -4.199746537872361962e-02
1.385999908447265625e+02 -7.739999389648437500e+01 1.333433932285324475e-01
1.421999969482421875e+02 -7.739999389648437500e+01 3.249000074365534507e-01
1.458000030517578125e+02 -7.739999389648437500e+01 5.270017607423500561e-01
1.494000091552734375e+02 -7.739999389648437500e+01 7.335204709938248913e-01
1.530000000000000000e+02 -7.739999389648437500e+01 9.380798899864302154e-01
1.565999908447265625e+02 -7.739999389648437500e+01 1.134277354990798070e+00
1.601999969482421875e+02 -7.739999389648437500e+01 1.315910748937987318e+00
1.638000030517578125e+02 -7.739999389648437500e+01 1.477190748987115665e+00
1.673999938964843750e+02 -7.739999389648437500e+01 1.612942894046579978e+00
1.710000000000000000e+02 -7.739999389648437500e+01 1.718799052433428898e+00
1.746000061035156250e+02 -7.739999389648437500e+01 1.791334283162813179e+00
1.782000122070312500e+02 -7.739999389648437500e+01 1.828199916487906806e+00
1.800000071525573730e+00 -7.380000305175781250e+01 -1.828245352807066793e+00
5.399999618530273438e+00 -7.380000305175781250e+01 -1.791744908405038306e+00
9.000000000000000000e+00 -7.380000305175781250e+01 -1.719924724090471368e+00
1.260000038146972656e+01 -7.380000305175781250e+01 -1.615106432172499051e+00
1.619999885559082031e+01 -7.380000305175781250e+01 -1.480671266737343394e+00
1.979999923706054688e+01 -7.380000305175781250e+01 -1.320938720424251756e+00
2.339999961853027344e+01 -7.380000305175781250e+01 -1.141019407670623043e+00
2.700000000000000000e+01 -7.380000305175781250e+01 -9.466323322603007462e-01
3.059999656677246094e+01 -7.380000305175781250e+01 -7.439076965412045883e-01
3.419999694824218750e+01 -7.380000305175781250e+01 -5.391713923995301583e-01
3.779999923706054688e+01 -7.380000305175781250e+01 -3.387235849129719978e-01
4.139999771118164062e+01 -7.380000305175781250e+01 -1.486221728135354581e-01
4.500000000000000000e+01 -7.380000305175781250e+01 2.553160752943633982e-02
4.859999847412109375e+01 -7.380000305175781250e+01 1.787843516551385625e-01
5.219999694824218750e+01 -7.380000305175781250e+01 3.070019001241684475e-01
5.579999923706054688e+01 -7.380000305175781250e+01 4.070110277736042059e-01
5.939999771118164062e+01 -7.380000305175781250e+01 4.767058474262219070e-01
6.299999618530273438e+01 -7.380000305175781250e+01 5.151178494883524861e-01
6.659999847412109375e+01 -7.380000305175781250e+01 5.224429314857323980e-01
7.019999694824218750e+01 -7.380000305175781250e+01 5.000290705645009659e-01
7.380000305175781250e+01 -7.380000305175781250e+01 4.503218582338645026e-01
7.739999389648437500e+01 -7.380000305175781250e+01 3.767722411862579612e-01
8.099999237060546875e+01 -7.380000305175781250e+01 2.837061917324580351e-01
8.459999847412109375e+01 -7.380000305175781250e+01 1.761657214404526162e-01
8.819999694824218750e+01 -7.380000305175781250e+01 5.972319118295144752e-02
9.180000305175781250e+01 -7.380000305175781250e+01 -5.972336218491942905e-02
9.540000152587890625e+01 -7.380000305175781250e+01 -1.761658967440381529e-01
9.900000000000000000e+01 -7.380000305175781250e+01 -2.837061313860995138e-01
1.026000061035156250e+02 -7.380000305175781250e+01 -3.767723923489182947e-01
1.061999969482421875e+02 -7.380000305175781250e+01 -4.503219445136412147e-01
1.097999954223632812e+02 -7.380000305175781250e+01 -5.000289613665820365e-01
1.133999938964843750e+02 -7.380000305175781250e+01 -5.224429354287296601e-01
1.170000076293945312e+02 -7.380000305175781250e+01 -5.151179052981860185e-01
1.205999984741210938e+02 -7.380000305175781250e+01 -4.767060393665676354e-01
1.241999893188476562e+02 -7.380000305175781250e+01 -4.070110277736042059e-01
1.277999954223632812e+02 -7.380000305175781250e+01 -3.070019001241684475e-01
1.313999938964843750e+02 -7.380000305175781250e+01 -1.787843516551385625e-01
1.350000000000000000e+02 -7.380000305175781250e+01 -2.553160752943633982e-02
1.385999908447265625e+02 -7.380000305175781250e+01 1.486214081422869426e-01
1.421999969482421875e+02 -7.380000305175781250e+01 3.387239150237486007e-01
1.458000030517578125e+02 -7.380000305175781250e+01 5.391713923995301583e-01
1.494000091552734375e+02 -7.380000305175781250e+01 7.439079023504604482e-01
1.530000000000000000e+02 -7.380000305175781250e+01 9.466325724824967702e-01
1.565999908447265625e+02 -7.380000305175781250e+01 1.141018907374405034e+00
1.601999969482421875e+02 -7.380000305175781250e+01 1.320938697482291646e+00
1.638000030517578125e+02 -7.380000305175781250e+01 1.480671818652972371e+00
1.673999938964843750e+02 -7.380000305175781250e+01 1.615105744484369499e+00
1.710000000000000000e+02 -7.380000305175781250e+01 1.719924728392088875e+00
1.746000061035156250e+02 -7.380000305175781250e+01 1.791744914140528389e+00
1.782000122070312500e+02 -7.380000305175781250e+01 1.828245842842134428e+00
1.800000071525573730e+00 -7.019999694824218750e+01 -1.828301388769096869e+00
5.399999618530273438e+00 -7.019999694824218750e+01 -1.792245921744559212e+00
9.000000000000000000e+00 -7.019999694824218750e+01 -1.721298164616936077e+00
1.260000038146972656e+01 -7.019999694824218750e+01 -1.617745319682893701e+00
1.619999885559082031e+01 -7.019999694824218750e+01 -1.484918534786209943e+00
1.979999923706054688e+01 -7.019999694824218750e+01 -1.327073326042142787e+00
2.339999961853027344e+01 -7.019999694824218750e+01 -1.149244788690334085e+00
2.700000000000000000e+01 -7.019999694824218750e+01 -9.570674714233415870e-01
3.059999656677246094e+01 -7.019999694824218750e+01 -7.565814204206691151e-01
3.419999694824218750e+01 -7.019999694824218750e+01 -5.540195782164314409e-01
3.779999923706054688e+01 -7.019999694824218750e+01 -3.555901240985749334e-01
4.139999771118164062e+01 -7.019999694824218750e+01 -1.672629055555445998e-01
4.500000000000000000e+01 -7.019999694824218750e+01 5.441631156447496176e-03
4.859999847412109375e+01 -7.019999694824218750e+01 1.576406051625017790e-01
5.219999694824218750e+01 -7.019999694824218750e+01 2.852576478211645283e-01
5.579999923706054688e+01 -7.019999694824218750e+01 3.851625501450415823e-01
5.939999771118164062e+01 -7.019999694824218750e+01 4.552757852692724816e-01
6.299999618530273438e+01 -7.019999694824218750e+01 4.946377221388171819e-01
6.659999847412109375e+01 -7.019999694824218750e+01 5.034352191470610194e-01
7.019999694824218750e+01 -7.019999694824218750e+01 4.829895375273957070e-01
7.380000305175781250e+01 -7.019999694824218750e+01 4.357026790644927816e-01
7.739999389648437500e+01 -7.019999694824218750e+01 3.649665378450226427e-01
8.099999237060546875e+01 -7.019999694824218750e+01 2.750346239982130458e-01
8.459999847412109375e+01 -7.019999694824218750e+01 1.708655665374090027e-01
8.819999694824218750e+01 -7.019999694824218750e+01 5.794009757982851450e-02
9.180000305175781250e+01 -7.019999694824218750e+01 -5.794026284630642010e-02
9.540000152587890625e+01 -7.019999694824218750e+01 -1.708657303700144015e-01
9.900000000000000000e+01 -7.019999694824218750e+01 -2.750345693873446073e-01
1.026000061035156250e+02 -7.019999694824218750e+01 -3.649666775367028659e-01
1.061999969482421875e+02 -7.019999694824218750e+01 -4.357027538732893834e-01
1.097999954223632812e+02 -7.019999694824218750e+01 -4.829894398004569989e-01
1.133999938964843750e+02 -7.019999694824218750e+01 -5.034352230900582814e-01
1.170000076293945312e+02 -7.019999694824218750e+01 -4.946377550066903828e-01
1.205999984741210938e+02 -7.019999694824218750e+01 -4.552759772096182100e-01
1.241999893188476562e+02 -7.019999694824218750e+01 -3.851625501450415823e-01
1.277999954223632812e+02 -7.019999694824218750e+01 -2.852576478211645283e-01
1.313999938964843750e+02 -7.019999694824218750e+01 -1.576406051625017790e-01
1.350000000000000000e+02 -7.019999694824218750e+01 -5.441631156447496176e-03
1.385999908447265625e+02 -7.019999694824218750e+01 1.672621638262563881e-01
1.421999969482421875e+02 -7.019999694824218750e+01 3.555904312673912604e-01
1.458000030517578125e+02 -7.019999694824218750e+01 5.540195782164314409e-01
1.494000091552734375e+02 -7.019999694824218750e+01 7.565816032879646436e-01
1.530000000000000000e+02 -7.019999694824218750e+01 9.570677345874979425e-01
1.565999908447265625e+02 -7.019999694824218750e+01 1.149244288394116076e+00
1.601999969482421875e+02 -7.019999694824218750e+01 1.327073303100182455e+00
1.638000030517578125e+02 -7.019999694824218750e+01 1.484919069495368671e+00
1.673999938964843750e+02 -7.019999694824218750e+01 1.617744637730254009e+00
1.710000000000000000e+02 -7.019999694824218750e+01 1.721298166050808653e+00
1.746000061035156250e+02 -7.019999694824218750e+01 1.792245927121581150e+00
1.782000122070312500e+02 -7.019999694824218750e+01 1.828301877818377275e+00
1.800000071525573730e+00 -6.659999847412109375e+01 -1.828366649191500715e+00
5.399999618530273438e+00 -6.659999847412109375e+01 -1.792829408922015144e+00
9.000000000000000000e+00 -6.659999847412109375e+01 -1.722897693860357071e+00
1.260000038146972656e+01 -6.659999847412109375e+01 -1.620818610343472521e+00
1.619999885559082031e+01 -6.659999847412109375e+01 -1.489864964810143855e+00
1.979999923706054688e+01 -6.659999847412109375e+01 -1.334217785132212786e+00
2.339999961853027344e+01 -6.659999847412109375e+01 -1.158824181263896413e+00
2.700000000000000000e+01 -6.659999847412109375e+01 -9.692204472173573393e-01
3.059999656677246094e+01 -6.659999847412109375e+01 -7.713414173422483699e-01
3.419999694824218750e+01 -6.659999847412109375e+01 -5.713120348946596483e-01
3.779999923706054688e+01 -6.659999847412109375e+01 -3.752331566723405842e-01
4.139999771118164062e+01 -6.659999847412109375e+01 -1.889722057820597267e-01
4.500000000000000000e+01 -6.659999847412109375e+01 -1.795549761699433144e-02
4.859999847412109375e+01 -6.659999847412109375e+01 1.330162421077239476e-01
5.219999694824218750e+01 -6.659999847412109375e+01 2.599339449911270417e-01
5.579999923706054688e+01 -6.659999847412109375e+01 3.597175072870754109e-01
5.939999771118164062e+01 -6.659999847412109375e+01 4.303179837637639560e-01
6.299999618530273438e+01 -6.659999847412109375e+01 4.707862278420010815e-01
6.659999847412109375e+01 -6.659999847412109375e+01 4.812985216714825154e-01
7.019999694824218750e+01 -6.659999847412109375e+01 4.631450401294184838e-01
7.380000305175781250e+01 -6.659999847412109375e+01 4.186769456164968206e-01
7.739999389648437500e+01 -6.659999847412109375e+01 3.512174210483450243e-01
8.099999237060546875e+01 -6.659999847412109375e+01 2.649355960242756325e-01
8.459999847412109375e+01 -6.659999847412109375e+01 1.646929116783913405e-01
8.819999694824218750e+01 -6.659999847412109375e+01 5.586347880137453037e-02
9.180000305175781250e+01 -6.659999847412109375e+01 -5.586363833236238086e-02
9.540000152587890625e+01 -6.659999847412109375e+01 -1.646930697755066564e-01
9.900000000000000000e+01 -6.659999847412109375e+01 -2.649355471488972769e-01
1.026000061035156250e+02 -6.659999847412109375e+01 -3.512175607400251920e-01
1.061999969482421875e+02 -6.659999847412109375e+01 -4.186770204252933669e-01
1.097999954223632812e+02 -6.659999847412109375e+01 -4.631449309314996099e-01
1.133999938964843750e+02 -6.659999847412109375e+01 -4.812985026725195015e-01
1.170000076293945312e+02 -6.659999847412109375e+01 -4.707862492388941167e-01
1.205999984741210938e+02 -6.659999847412109375e+01 -4.303181527621494085e-01
1.241999893188476562e+02 -6.659999847412109375e+01 -3.597175072870754109e-01
1.277999954223632812e+02 -6.659999847412109375e+01 -2.599339449911270417e-01
1.313999938964843750e+02 -6.659999847412109375e+01 -1.330162421077239476e-01
1.350000000000000000e+02 -6.659999847412109375e+01 1.795549761699433144e-02
1.385999908447265625e+02 -6.659999847412109375e+01 1.889714411108112391e-01
1.421999969482421875e+02 -6.659999847412109375e+01 3.752334753121370214e-01
1.458000030517578125e+02 -6.659999847412109375e+01 5.713120348946596483e-01
1.494000091552734375e+02 -6.659999847412109375e+01 7.713416116805240641e-01
1.530000000000000000e+02 -6.659999847412109375e+01 9.692206644975931429e-01
1.565999908447265625e+02 -6.659999847412109375e+01 1.158823680967678404e+00
1.601999969482421875e+02 -6.659999847412109375e+01 1.334217767925742537e+00
1.638000030517578125e+02 -6.659999847412109375e+01 1.489865502387047735e+00
1.673999938964843750e+02 -6.659999847412109375e+01 1.620817934126322912e+00
1.710000000000000000e+02 -6.659999847412109375e+01 1.722897698161974578e+00
1.746000061035156250e+02 -6.659999847412109375e+01 1.792829413582100795e+00
1.782000122070312500e+02 -6.659999847412109375e+01 1.828367136941334126e+00
1.800000071525573730e+00 -6.299999618530273438e+01 -1.828440105136321270e+00
5.399999618530273438e+00 -6.299999618530273438e+01 -1.793486172003673662e+00
9.000000000000000000e+00 -6.299999618530273438e+01 -1.724698095021703459e+00
1.260000038146972656e+01 -6.299999618530273438e+01 -1.624277852167993919e+00
1.619999885559082031e+01 -6.299999618530273438e+01 -1.495432577086148740e+00
1.979999923706054688e+01 -6.299999618530273438e+01 -1.342259469875950018e+00
2.339999961853027344e+01 -6.299999618530273438e+01 -1.169606587144227605e+00
2.700000000000000000e+01 -6.299999618530273438e+01 -9.828995680932162138e-01
3.059999656677246094e+01 -6.299999618530273438e+01 -7.879549984737879154e-01
3.419999694824218750e+01 -6.299999618530273438e+01 -5.907760742943092280e-01
3.779999923706054688e+01 -6.299999618530273438e+01 -3.973430235253699316e-01
4.139999771118164062e+01 -6.299999618530273438e+01 -2.134077909166615938e-01
4.500000000000000000e+01 -6.299999618530273438e+01 -4.429083765662286676e-02
4.859999847412109375e+01 -6.299999618530273438e+01 1.052995551685686759e-01
5.219999694824218750e+01 -6.299999618530273438e+01 2.314301193947149726e-01
5.579999923706054688e+01 -6.299999618530273438e+01 3.310770049622865918e-01
5.939999771118164062e+01 -6.299999618530273438e+01 4.022259204704835001e-01
6.299999618530273438e+01 -6.299999618530273438e+01 4.439393623849570147e-01
6.659999847412109375e+01 -6.299999618530273438e+01 4.563818665717387368e-01
7.019999694824218750e+01 -6.299999618530273438e+01 4.408084034699869536e-01
7.380000305175781250e+01 -6.299999618530273438e+01 3.995130673541895661e-01
7.739999389648437500e+01 -6.299999618530273438e+01 3.357416751144147171e-01
8.099999237060546875e+01 -6.299999618530273438e+01 2.535683078085289033e-01
8.459999847412109375e+01 -6.299999618530273438e+01 1.577450795266585881e-01
8.819999694824218750e+01 -6.299999618530273438e+01 5.352607589265619137e-02
9.180000305175781250e+01 -6.299999618530273438e+01 -5.352622825428144521e-02
9.540000152587890625e+01 -6.299999618530273438e+01 -1.577452318882838211e-01
9.900000000000000000e+01 -6.299999618530273438e+01 -2.535682589331505477e-01
1.026000061035156250e+02 -6.299999618530273438e+01 -3.357418033351147746e-01
1.061999969482421875e+02 -6.299999618530273438e+01 -3.995131651049463883e-01
1.097999954223632812e+02 -6.299999618530273438e+01 -4.408083057430483009e-01
1.133999938964843750e+02 -6.299999618530273438e+01 -4.563818361017956127e-01
1.170000076293945312e+02 -6.299999618530273438e+01 -4.439394067238103814e-01
1.205999984741210938e+02 -6.299999618530273438e+01 -4.022260894688689525e-01
1.241999893188476562e+02 -6.299999618530273438e+01 -3.310770049622865918e-01
1.277999954223632812e+02 -6.299999618530273438e+01 -2.314301193947149726e-01
1.313999938964843750e+02 -6.299999618530273438e+01 -1.052995551685686759e-01
1.350000000000000000e+02 -6.299999618530273438e+01 4.429083765662286676e-02
1.385999908447265625e+02 -6.299999618530273438e+01 2.134070377163932164e-01
1.421999969482421875e+02 -6.299999618530273438e+01 3.973433421651664244e-01
1.458000030517578125e+02 -6.299999618530273438e+01 5.907760742943092280e-01
1.494000091552734375e+02 -6.299999618530273438e+01 7.879552042830437752e-01
1.530000000000000000e+02 -6.299999618530273438e+01 9.828998083154122378e-01
1.565999908447265625e+02 -6.299999618530273438e+01 1.169606098318989762e+00
1.601999969482421875e+02 -6.299999618530273438e+01 1.342259446933989908e+00
1.638000030517578125e+02 -6.299999618530273438e+01 1.495433108927562538e+00
1.673999938964843750e+02 -6.299999618530273438e+01 1.624277183120206969e+00
1.710000000000000000e+02 -6.299999618530273438e+01 1.724698096455576035e+00
1.746000061035156250e+02 -6.299999618530273438e+01 1.793486175588355103e+00
1.782000122070312500e+02 -6.299999618530273438e+01 1.828440591407473725e+00
1.800000071525573730e+00 -5.939999771118164062e+01 -1.828520598236202943e+00
5.399999618530273438e+00 -5.939999771118164062e+01 -1.794205853411404261e+00
9.000000000000000000e+00 -5.939999771118164062e+01 -1.726670973840445988e+00
1.260000038146972656e+01 -5.939999771118164062e+01 -1.628068486307163276e+00
1.619999885559082031e+01 -5.939999771118164062e+01 -1.501533575599972359e+00
1.979999923706054688e+01 -5.939999771118164062e+01 -1.351071548513683940e+00
2.339999961853027344e+01 -5.939999771118164062e+01 -1.181421943315251299e+00
2.700000000000000000e+01 -5.939999771118164062e+01 -9.978891796242725931e-01
3.059999656677246094e+01 -5.939999771118164062e+01 -8.061602010418139619e-01
3.419999694824218750e+01 -5.939999771118164062e+01 -6.121048476966159946e-01
3.779999923706054688e+01 -5.939999771118164062e+01 -4.215710298033451542e-01
4.139999771118164062e+01 -5.939999771118164062e+01 -2.401842819105422799e-01
4.500000000000000000e+01 -5.939999771118164062e+01 -7.314913948134371680e-02
4.859999847412109375e+01 -5.939999771118164062e+01 7.492751986251697249e-02
5.219999694824218750e+01 -5.939999771118164062e+01 2.001955925628619570e-01
5.579999923706054688e+01 -5.939999771118164062e+01 2.996926786007758636e-01
5.939999771118164062e+01 -5.939999771118164062e+01 3.714426390554065316e-01
6.299999618530273438e+01 -5.939999771118164062e+01 4.145205769995800038e-01
6.659999847412109375e+01 -5.939999771118164062e+01 4.290781693305901756e-01
7.019999694824218750e+01 -5.939999771118164062e+01 4.163319242911834306e-01
7.380000305175781250e+01 -5.939999771118164062e+01 3.785133103397693155e-01
7.739999389648437500e+01 -5.939999771118164062e+01 3.187833279392554564e-01
8.099999237060546875e+01 -5.939999771118164062e+01 2.411120278286121577e-01
8.459999847412109375e+01 -5.939999771118164062e+01 1.501316523554951654e-01
8.819999694824218750e+01 -5.939999771118164062e+01 5.096474798061068068e-02
9.180000305175781250e+01 -5.939999771118164062e+01 -5.096489317287334481e-02
9.540000152587890625e+01 -5.939999771118164062e+01 -1.501317989816303433e-01
9.900000000000000000e+01 -5.939999771118164062e+01 -2.411119789532338020e-01
1.026000061035156250e+02 -5.939999771118164062e+01 -3.187834561599555139e-01
1.061999969482421875e+02 -5.939999771118164062e+01 -3.785133851485658618e-01
1.097999954223632812e+02 -5.939999771118164062e+01 -4.163318495062050539e-01
1.133999938964843750e+02 -5.939999771118164062e+01 -4.290781618026072719e-01
1.170000076293945312e+02 -5.939999771118164062e+01 -4.145206442803937019e-01
1.205999984741210938e+02 -5.939999771118164062e+01 -3.714428080537919286e-01
1.241999893188476562e+02 -5.939999771118164062e+01 -2.996926786007758636e-01
1.277999954223632812e+02 -5.939999771118164062e+01 -2.001955925628619570e-01
1.313999938964843750e+02 -5.939999771118164062e+01 -7.492751986251697249e-02
1.350000000000000000e+02 -5.939999771118164062e+01 7.314913948134371680e-02
1.385999908447265625e+02 -5.939999771118164062e+01 2.401835287102739303e-01
1.421999969482421875e+02 -5.939999771118164062e+01 4.215713484431416469e-01
1.458000030517578125e+02 -5.939999771118164062e+01 6.121048476966159946e-01
1.494000091552734375e+02 -5.939999771118164062e+01 8.061604011155796279e-01
1.530000000000000000e+02 -5.939999771118164062e+01 9.978894141109784233e-01
1.565999908447265625e+02 -5.939999771118164062e+01 1.181421465960993622e+00
1.601999969482421875e+02 -5.939999771118164062e+01 1.351071531307213691e+00
1.638000030517578125e+02 -5.939999771118164062e+01 1.501534095970405991e+00
1.673999938964843750e+02 -5.939999771118164062e+01 1.628067828730356492e+00
1.710000000000000000e+02 -5.939999771118164062e+01 1.726670977425127429e+00
1.746000061035156250e+02 -5.939999771118164062e+01 1.794205856637617336e+00
1.782000122070312500e+02 -5.939999771118164062e+01 1.828521082871844561e+00
1.800000071525573730e+00 -5.579999923706054688e+01 -1.828606858640201560e+00
5.399999618530273438e+00 -5.579999923706054688e+01 -1.794977099742612214e+00
9.000000000000000000e+00 -5.579999923706054688e+01 -1.728785212415207884e+00
1.260000038146972656e+01 -5.579999923706054688e+01 -1.632130728880232473e+00
1.619999885559082031e+01 -5.579999923706054688e+01 -1.508071713092743904e+00
1.979999923706054688e+01 -5.579999923706054688e+01 -1.360515001369343446e+00
2.339999961853027344e+01 -5.579999923706054688e+01 -1.194083889365856299e+00
2.700000000000000000e+01 -5.579999923706054688e+01 -1.013952807554925117e+00
3.059999656677246094e+01 -5.579999923706054688e+01 -8.256698089100726889e-01
3.419999694824218750e+01 -5.579999923706054688e+01 -6.349617850732706126e-01
3.779999923706054688e+01 -5.579999923706054688e+01 -4.475349624479771915e-01
4.139999771118164062e+01 -5.579999923706054688e+01 -2.688793688943307836e-01
4.500000000000000000e+01 -5.579999923706054688e+01 -1.040752001862323695e-01
4.859999847412109375e+01 -5.579999923706054688e+01 4.237934785592786802e-02
5.219999694824218750e+01 -5.579999923706054688e+01 1.667230316216322117e-01
5.579999923706054688e+01 -5.579999923706054688e+01 2.660596730603176918e-01
5.939999771118164062e+01 -5.579999923706054688e+01 3.384537061078900511e-01
6.299999618530273438e+01 -5.579999923706054688e+01 3.829939646004036358e-01
6.659999847412109375e+01 -5.579999923706054688e+01 3.998181652523211116e-01
7.019999694824218750e+01 -5.579999923706054688e+01 3.901016756361141979e-01
7.380000305175781250e+01 -5.579999923706054688e+01 3.560089048602896322e-01
7.739999389648437500e+01 -5.579999923706054688e+01 3.006099171926895353e-01
8.099999237060546875e+01 -5.579999923706054688e+01 2.277632453711009586e-01
8.459999847412109375e+01 -5.579999923706054688e+01 1.419727112527592316e-01
8.819999694824218750e+01 -5.579999923706054688e+01 4.821989944197493938e-02
9.180000305175781250e+01 -5.579999923706054688e+01 -4.822003746487502074e-02
9.540000152587890625e+01 -5.579999923706054688e+01 -1.419728492756593130e-01
9.900000000000000000e+01 -5.579999923706054688e+01 -2.277631993634676166e-01
1.026000061035156250e+02 -5.579999923706054688e+01 -3.006100396778995099e-01
1.061999969482421875e+02 -5.579999923706054688e+01 -3.560089854045762614e-01
1.097999954223632812e+02 -5.579999923706054688e+01 -3.901016180576060144e-01
1.133999938964843750e+02 -5.579999923706054688e+01 -3.998181405178680148e-01
1.170000076293945312e+02 -5.579999923706054688e+01 -3.829940089392570024e-01
1.205999984741210938e+02 -5.579999923706054688e+01 -3.384538865772556138e-01
1.241999893188476562e+02 -5.579999923706054688e+01 -2.660596730603176918e-01
1.277999954223632812e+02 -5.579999923706054688e+01 -1.667230316216322117e-01
1.313999938964843750e+02 -5.579999923706054688e+01 -4.237934785592786802e-02
1.350000000000000000e+02 -5.579999923706054688e+01 1.040752001862323695e-01
1.385999908447265625e+02 -5.579999923706054688e+01 2.688786099585723788e-01
1.421999969482421875e+02 -5.579999923706054688e+01 4.475352868232637116e-01
1.458000030517578125e+02 -5.579999923706054688e+01 6.349617850732706126e-01
1.494000091552734375e+02 -5.579999923706054688e+01 8.256700032483483831e-01
1.530000000000000000e+02 -5.579999923706054688e+01 1.013953030570651004e+00
1.565999908447265625e+02 -5.579999923706054688e+01 1.194083406276108539e+00
1.601999969482421875e+02 -5.579999923706054688e+01 1.360514992766108433e+00
1.638000030517578125e+02 -5.579999923706054688e+01 1.508072221992197370e+00
1.673999938964843750e+02 -5.579999923706054688e+01 1.632130074171170619e+00
1.710000000000000000e+02 -5.579999923706054688e+01 1.728785215999889102e+00
1.746000061035156250e+02 -5.579999923706054688e+01 1.794977101893421079e+00
1.782000122070312500e+02 -5.579999923706054688e+01 1.828607341550715359e+00
1.800000071525573730e+00 -5.219999694824218750e+01 -1.828697526566680942e+00
5.399999618530273438e+00 -5.219999694824218750e+01 -1.795787753371455464e+00
9.000000000000000000e+00 -5.219999694824218750e+01 -1.731007478586976678e+00
1.260000038146972656e+01 -5.219999694824218750e+01 -1.636400526651031528e+00
1.619999885559082031e+01 -5.219999694824218750e+01 -1.514943912770791101e+00
1.979999923706054688e+01 -5.219999694824218750e+01 -1.370440983872367902e+00
2.339999961853027344e+01 -5.219999694824218750e+01 -1.207392795828653220e+00
2.700000000000000000e+01 -5.219999694824218750e+01 -1.030837212792097279e+00
3.059999656677246094e+01 -5.219999694824218750e+01 -8.461762592912859260e-01
3.419999694824218750e+01 -5.219999694824218750e+01 -6.589866345574635353e-01
3.779999923706054688e+01 -5.219999694824218750e+01 -4.748255311523547073e-01
4.139999771118164062e+01 -5.219999694824218750e+01 -2.990406077338264024e-01
4.500000000000000000e+01 -5.219999694824218750e+01 -1.365813711990362112e-01
4.859999847412109375e+01 -5.219999694824218750e+01 8.168118884025951654e-03
5.219999694824218750e+01 -5.219999694824218750e+01 1.315402565157311465e-01
5.579999923706054688e+01 -5.219999694824218750e+01 2.307082114559571573e-01
5.939999771118164062e+01 -5.219999694824218750e+01 3.037792216030048009e-01
6.299999618530273438e+01 -5.219999694824218750e+01 3.498564595181044012e-01
6.659999847412109375e+01 -5.219999694824218750e+01 3.690630795064300251e-01
7.019999694824218750e+01 -5.219999694824218750e+01 3.625312092808128384e-01
7.380000305175781250e+01 -5.219999694824218750e+01 3.323546540669933824e-01
7.739999389648437500e+01 -5.219999694824218750e+01 2.815079334714766235e-01
8.099999237060546875e+01 -5.219999694824218750e+01 2.137324213763822922e-01
8.459999847412109375e+01 -5.219999694824218750e+01 1.333968960913664847e-01
8.819999694824218750e+01 -5.219999694824218750e+01 4.533480204005296832e-02
9.180000305175781250e+01 -5.219999694824218750e+01 -4.533493145971793925e-02
9.540000152587890625e+01 -5.219999694824218750e+01 -1.333970255110314418e-01
9.900000000000000000e+01 -5.219999694824218750e+01 -2.137323811042390331e-01
1.026000061035156250e+02 -5.219999694824218750e+01 -2.815080444857064323e-01
1.061999969482421875e+02 -5.219999694824218750e+01 -3.323547174048098185e-01
1.097999954223632812e+02 -5.219999694824218750e+01 -3.625311689087747924e-01
1.133999938964843750e+02 -5.219999694824218750e+01 -3.690630949204074529e-01
1.170000076293945312e+02 -5.219999694824218750e+01 -3.498565210634280165e-01
1.205999984741210938e+02 -5.219999694824218750e+01 -3.037793733949200048e-01
1.241999893188476562e+02 -5.219999694824218750e+01 -2.307082114559571573e-01
1.277999954223632812e+02 -5.219999694824218750e+01 -1.315402565157311465e-01
1.313999938964843750e+02 -5.219999694824218750e+01 -8.168118884025951654e-03
1.350000000000000000e+02 -5.219999694824218750e+01 1.365813711990362112e-01
1.385999908447265625e+02 -5.219999694824218750e+01 2.990398774755183009e-01
1.421999969482421875e+02 -5.219999694824218750e+01 4.748258555276412274e-01
1.458000030517578125e+02 -5.219999694824218750e+01 6.589866345574635353e-01
1.494000091552734375e+02 -5.219999694824218750e+01 8.461764392908364130e-01
1.530000000000000000e+02 -5.219999694824218750e+01 1.030837424336843000e+00
1.565999908447265625e+02 -5.219999694824218750e+01 1.207392304135670447e+00
1.601999969482421875e+02 -5.219999694824218750e+01 1.370440973835260312e+00
1.638000030517578125e+02 -5.219999694824218750e+01 1.514944411633136978e+00
1.673999938964843750e+02 -5.219999694824218750e+01 1.636399881262141198e+00
1.710000000000000000e+02 -5.219999694824218750e+01 1.731007480020849254e+00
1.746000061035156250e+02 -5.219999694824218750e+01 1.795787754984562001e+00
1.782000122070312500e+02 -5.219999694824218750e+01 1.828698007729662400e+00
1.800000071525573730e+00 -4.859999847412109375e+01 -1.828791171806219529e+00
5.399999618530273438e+00 -4.859999847412109375e+01 -1.796625026485119569e+00
9.000000000000000000e+00 -4.859999847412109375e+01 -1.733302717398910842e+00
1.260000038146972656e+01 -4.859999847412109375e+01 -1.640810534570559032e+00
1.619999885559082031e+01 -4.859999847412109375e+01 -1.522041781758083356e+00
1.979999923706054688e+01 -4.859999847412109375e+01 -1.380692907106728651e+00
2.339999961853027344e+01 -4.859999847412109375e+01 -1.221138719391234195e+00
2.700000000000000000e+01 -4.859999847412109375e+01 -1.048276042044666179e+00
3.059999656677246094e+01 -4.859999847412109375e+01 -8.673560705454851361e-01
3.419999694824218750e+01 -4.859999847412109375e+01 -6.838003691556395758e-01
3.779999923706054688e+01 -4.859999847412109375e+01 -5.030122529737564019e-01
4.139999771118164062e+01 -4.859999847412109375e+01 -3.301922796761229129e-01
4.500000000000000000e+01 -4.859999847412109375e+01 -1.701549972107958553e-01
4.859999847412109375e+01 -4.859999847412109375e+01 -2.716649758599795628e-02
5.219999694824218750e+01 -4.859999847412109375e+01 9.520213862878101896e-02
5.579999923706054688e+01 -4.859999847412109375e+01 1.941959124710601337e-01
5.939999771118164062e+01 -4.859999847412109375e+01 2.679661017996454730e-01
6.299999618530273438e+01 -4.859999847412109375e+01 3.156308488048510941e-01
6.659999847412109375e+01 -4.859999847412109375e+01 3.372981402883598046e-01
7.019999694824218750e+01 -4.859999847412109375e+01 3.340554044211395124e-01
7.380000305175781250e+01 -4.859999847412109375e+01 3.079236143082723087e-01
7.739999389648437500e+01 -4.859999847412109375e+01 2.617786993496984405e-01
8.099999237060546875e+01 -4.859999847412109375e+01 1.992408482578410522e-01
8.459999847412109375e+01 -4.859999847412109375e+01 1.245394669336463422e-01
8.819999694824218750e+01 -4.859999847412109375e+01 4.235496760548936035e-02
9.180000305175781250e+01 -4.859999847412109375e+01 -4.235508842191923473e-02
9.540000152587890625e+01 -4.859999847412109375e+01 -1.245395877500761889e-01
9.900000000000000000e+01 -4.859999847412109375e+01 -1.992408079856978209e-01
1.026000061035156250e+02 -4.859999847412109375e+01 -2.617788017606931805e-01
1.061999969482421875e+02 -4.859999847412109375e+01 -3.079236891170687995e-01
1.097999954223632812e+02 -4.859999847412109375e+01 -3.340553583136114391e-01
1.133999938964843750e+02 -4.859999847412109375e+01 -3.372981270248868735e-01
1.170000076293945312e+02 -4.859999847412109375e+01 -3.156308759372342676e-01
1.205999984741210938e+02 -4.859999847412109375e+01 -2.679662421205805667e-01
1.241999893188476562e+02 -4.859999847412109375e+01 -1.941959124710601337e-01
1.277999954223632812e+02 -4.859999847412109375e+01 -9.520213862878101896e-02
1.313999938964843750e+02 -4.859999847412109375e+01 2.716649758599795628e-02
1.350000000000000000e+02 -4.859999847412109375e+01 1.701549972107958553e-01
1.385999908447265625e+02 -4.859999847412109375e+01 3.301915666242850045e-01
1.421999969482421875e+02 -4.859999847412109375e+01 5.030125802167880744e-01
1.458000030517578125e+02 -4.859999847412109375e+01 6.838003691556395758e-01
1.494000091552734375e+02 -4.859999847412109375e+01 8.673562562805257059e-01
1.530000000000000000e+02 -4.859999847412109375e+01 1.048276243552304088e+00
1.565999908447265625e+02 -4.859999847412109375e+01 1.221138243470849094e+00
1.601999969482421875e+02 -4.859999847412109375e+01 1.380692902088174856e+00
1.638000030517578125e+02 -4.859999847412109375e+01 1.522042266281704137e+00
1.673999938964843750e+02 -4.859999847412109375e+01 1.640809899218776291e+00
1.710000000000000000e+02 -4.859999847412109375e+01 1.733302717398910842e+00
1.746000061035156250e+02 -4.859999847412109375e+01 1.796625027560523780e+00
1.782000122070312500e+02 -4.859999847412109375e+01 1.828791651020030606e+00
1.800000071525573730e+00 -4.500000000000000000e+01 -1.828886317570943554e+00
5.399999618530273438e+00 -4.500000000000000000e+01 -1.797475716164696591e+00
9.000000000000000000e+00 -4.500000000000000000e+01 -1.735634734682453217e+00
1.260000038146972656e+01 -4.500000000000000000e+01 -1.645291203727753393e+00
1.619999885559082031e+01 -4.500000000000000000e+01 -1.529253379777980815e+00
1.979999923706054688e+01 -4.500000000000000000e+01 -1.391109097644449566e+00
2.339999961853027344e+01 -4.500000000000000000e+01 -1.235104914449967506e+00
2.700000000000000000e+01 -4.500000000000000000e+01 -1.065994315844443374e+00
3.059999656677246094e+01 -4.500000000000000000e+01 -8.888752708213630838e-01
3.419999694824218750e+01 -4.500000000000000000e+01 -7.090117108674536262e-01
3.779999923706054688e+01 -4.500000000000000000e+01 -5.316506274317291947e-01
4.139999771118164062e+01 -4.500000000000000000e+01 -3.618430998482630723e-01
4.500000000000000000e+01 -4.500000000000000000e+01 -2.042665605717450261e-01
4.859999847412109375e+01 -4.500000000000000000e+01 -6.306731590027817025e-02
5.219999694824218750e+01 -4.500000000000000000e+01 5.828177673184779806e-02
5.579999923706054688e+01 -4.500000000000000000e+01 1.570985418795753097e-01
5.939999771118164062e+01 -4.500000000000000000e+01 2.315791232727859306e-01
6.299999618530273438e+01 -4.500000000000000000e+01 2.808567589116588437e-01
6.659999847412109375e+01 -4.500000000000000000e+01 3.050241763265447714e-01
7.019999694824218750e+01 -4.500000000000000000e+01 3.051233069134283160e-01
7.380000305175781250e+01 -4.500000000000000000e+01 2.831011330877388765e-01
7.739999389648437500e+01 -4.500000000000000000e+01 2.417333164120066824e-01
8.099999237060546875e+01 -4.500000000000000000e+01 1.845170738238011143e-01
8.459999847412109375e+01 -4.500000000000000000e+01 1.155401116402624967e-01
8.819999694824218750e+01 -4.500000000000000000e+01 3.932738414068558813e-02
9.180000305175781250e+01 -4.500000000000000000e+01 -3.932749635388035209e-02
9.540000152587890625e+01 -4.500000000000000000e+01 -1.155402238534572468e-01
9.900000000000000000e+01 -4.500000000000000000e+01 -1.845170364194028967e-01
1.026000061035156250e+02 -4.500000000000000000e+01 -2.417334102197662982e-01
1.061999969482421875e+02 -4.500000000000000000e+01 -2.831012078965354228e-01
1.097999954223632812e+02 -4.500000000000000000e+01 -3.051232665413903256e-01
1.133999938964843750e+02 -4.500000000000000000e+01 -3.050241573275817575e-01
1.170000076293945312e+02 -4.500000000000000000e+01 -2.808568147214923760e-01
1.205999984741210938e+02 -4.500000000000000000e+01 -2.315792693292111071e-01
1.241999893188476562e+02 -4.500000000000000000e+01 -1.570985418795753097e-01
1.277999954223632812e+02 -4.500000000000000000e+01 -5.828177673184779806e-02
1.313999938964843750e+02 -4.500000000000000000e+01 6.306731590027817025e-02
1.350000000000000000e+02 -4.500000000000000000e+01 2.042665605717450261e-01
1.385999908447265625e+02 -4.500000000000000000e+01 3.618424040028954125e-01
1.421999969482421875e+02 -4.500000000000000000e+01 5.316509575425057976e-01
1.458000030517578125e+02 -4.500000000000000000e+01 7.090117108674536262e-01
1.494000091552734375e+02 -4.500000000000000000e+01 8.888754536886586122e-01
1.530000000000000000e+02 -4.500000000000000000e+01 1.065994498711738681e+00
1.565999908447265625e+02 -4.500000000000000000e+01 1.235104437095709828e+00
1.601999969482421875e+02 -4.500000000000000000e+01 1.391109097644449566e+00
1.638000030517578125e+02 -4.500000000000000000e+01 1.529253857132238936e+00
1.673999938964843750e+02 -4.500000000000000000e+01 1.645290579130014530e+00
1.710000000000000000e+02 -4.500000000000000000e+01 1.735634734682453217e+00
1.746000061035156250e+02 -4.500000000000000000e+01 1.797475716164696591e+00
1.782000122070312500e+02 -4.500000000000000000e+01 1.828886794925201231e+00
1.800000071525573730e+00 -4.139999771118164062e+01 -1.828981463335667579e+00
5.399999618530273438e+00 -4.139999771118164062e+01 -1.798326405844273612e+00
9.000000000000000000e+00 -4.139999771118164062e+01 -1.737966751965995593e+00
1.260000038146972656e+01 -4.139999771118164062e+01 -1.649771872884947754e+00
1.619999885559082031e+01 -4.139999771118164062e+01 -1.536464977797878273e+00
1.979999923706054688e+01 -4.139999771118164062e+01 -1.401525288182170481e+00
2.339999961853027344e+01 -4.139999771118164062e+01 -1.249071109508700816e+00
2.700000000000000000e+01 -4.139999771118164062e+01 -1.083712589644220570e+00
3.059999656677246094e+01 -4.139999771118164062e+01 -9.103944710972410315e-01
3.419999694824218750e+01 -4.139999771118164062e+01 -7.342230525792676765e-01
3.779999923706054688e+01 -4.139999771118164062e+01 -5.602890018897019875e-01
4.139999771118164062e+01 -4.139999771118164062e+01 -3.934939200204032317e-01
4.500000000000000000e+01 -4.139999771118164062e+01 -2.383781239326941970e-01
4.859999847412109375e+01 -4.139999771118164062e+01 -9.896813421455838422e-02
5.219999694824218750e+01 -4.139999771118164062e+01 2.136141483491457022e-02
5.579999923706054688e+01 -4.139999771118164062e+01 1.200011712880904857e-01
5.939999771118164062e+01 -4.139999771118164062e+01 1.951921447459263881e-01
6.299999618530273438e+01 -4.139999771118164062e+01 2.460826690184666210e-01
6.659999847412109375e+01 -4.139999771118164062e+01 2.727502123647297383e-01
7.019999694824218750e+01 -4.139999771118164062e+01 2.761912094057171196e-01
7.380000305175781250e+01 -4.139999771118164062e+01 2.582786518672054443e-01
7.739999389648437500e+01 -4.139999771118164062e+01 2.216879334743149244e-01
8.099999237060546875e+01 -4.139999771118164062e+01 1.697932993897611764e-01
8.459999847412109375e+01 -4.139999771118164062e+01 1.065407563468786512e-01
8.819999694824218750e+01 -4.139999771118164062e+01 3.629980067588181591e-02
9.180000305175781250e+01 -4.139999771118164062e+01 -3.629990428584146944e-02
9.540000152587890625e+01 -4.139999771118164062e+01 -1.065408599568383047e-01
9.900000000000000000e+01 -4.139999771118164062e+01 -1.697932648531079725e-01
1.026000061035156250e+02 -4.139999771118164062e+01 -2.216880186788394158e-01
1.061999969482421875e+02 -4.139999771118164062e+01 -2.582787266760020461e-01
1.097999954223632812e+02 -4.139999771118164062e+01 -2.761911747691692121e-01
1.133999938964843750e+02 -4.139999771118164062e+01 -2.727501876302766415e-01
1.170000076293945312e+02 -4.139999771118164062e+01 -2.460827535057504845e-01
1.205999984741210938e+02 -4.139999771118164062e+01 -1.951922965378416197e-01
1.241999893188476562e+02 -4.139999771118164062e+01 -1.200011712880904857e-01
1.277999954223632812e+02 -4.139999771118164062e+01 -2.136141483491457022e-02
1.313999938964843750e+02 -4.139999771118164062e+01 9.896813421455838422e-02
1.350000000000000000e+02 -4.139999771118164062e+01 2.383781239326941970e-01
1.385999908447265625e+02 -4.139999771118164062e+01 3.934932413815058205e-01
1.421999969482421875e+02 -4.139999771118164062e+01 5.602893348682235208e-01
1.458000030517578125e+02 -4.139999771118164062e+01 7.342230525792676765e-01
1.494000091552734375e+02 -4.139999771118164062e+01 9.103946510967915184e-01
1.530000000000000000e+02 -4.139999771118164062e+01 1.083712753871173273e+00
1.565999908447265625e+02 -4.139999771118164062e+01 1.249070630720570563e+00
1.601999969482421875e+02 -4.139999771118164062e+01 1.401525293200724276e+00
1.638000030517578125e+02 -4.139999771118164062e+01 1.536465447982773735e+00
1.673999938964843750e+02 -4.139999771118164062e+01 1.649771259041252769e+00
1.710000000000000000e+02 -4.139999771118164062e+01 1.737966751965995593e+00
1.746000061035156250e+02 -4.139999771118164062e+01 1.798326404768869402e+00
1.782000122070312500e+02 -4.139999771118164062e+01 1.828981938830371856e+00
1.800000071525573730e+00 -3.779999923706054688e+01 -1.829075108485589185e+00
5.399999618530273438e+00 -3.779999923706054688e+01 -1.799163678241001429e+00
9.000000000000000000e+00 -3.779999923706054688e+01 -1.740261987910184605e+00
1.260000038146972656e+01 -3.779999923706054688e+01 -1.654181880804475258e+00
1.619999885559082031e+01 -3.779999923706054688e+01 -1.543562843917425376e+00
1.979999923706054688e+01 -3.779999923706054688e+01 -1.411777211416531230e+00
2.339999961853027344e+01 -3.779999923706054688e+01 -1.262817021600301626e+00
2.700000000000000000e+01 -3.779999923706054688e+01 -1.101151398822574290e+00
3.059999656677246094e+01 -3.779999923706054688e+01 -9.315742737482051172e-01
3.419999694824218750e+01 -3.779999923706054688e+01 -7.590367814419537451e-01
3.779999923706054688e+01 -3.779999923706054688e+01 -5.884756892981632959e-01
4.139999771118164062e+01 -3.779999923706054688e+01 -4.246455919626997422e-01
4.500000000000000000e+01 -3.779999923706054688e+01 -2.719517040605332614e-01
4.859999847412109375e+01 -3.779999923706054688e+01 -1.343027506845823060e-01
5.219999694824218750e+01 -3.779999923706054688e+01 -1.497666290360505359e-02
5.579999923706054688e+01 -3.779999923706054688e+01 8.348887230319347597e-02
5.939999771118164062e+01 -3.779999923706054688e+01 1.593790593555075019e-01
6.299999618530273438e+01 -3.779999923706054688e+01 2.118570755116834792e-01
6.659999847412109375e+01 -3.779999923706054688e+01 2.409852903531297108e-01
7.019999694824218750e+01 -3.779999923706054688e+01 2.477154217525140423e-01
7.380000305175781250e+01 -3.779999923706054688e+01 2.338476350504446466e-01
7.739999389648437500e+01 -3.779999923706054688e+01 2.019587079557718379e-01
8.099999237060546875e+01 -3.779999923706054688e+01 1.553017320067099916e-01
8.459999847412109375e+01 -3.779999923706054688e+01 9.768333579239360520e-02
8.819999694824218750e+01 -3.779999923706054688e+01 3.331996767519072866e-02
9.180000305175781250e+01 -3.779999923706054688e+01 -3.332006268191527870e-02
9.540000152587890625e+01 -3.779999923706054688e+01 -9.768343079911814830e-02
9.900000000000000000e+01 -3.779999923706054688e+01 -1.553017003378018568e-01
1.026000061035156250e+02 -3.779999923706054688e+01 -2.019587845570612328e-01
1.061999969482421875e+02 -3.779999923706054688e+01 -2.338477155947312758e-01
1.097999954223632812e+02 -3.779999923706054688e+01 -2.477153928514561898e-01
1.133999938964843750e+02 -3.779999923706054688e+01 -2.409852598831865589e-01
1.170000076293945312e+02 -3.779999923706054688e+01 -2.118571370570070944e-01
1.205999984741210938e+02 -3.779999923706054688e+01 -1.593791996764425956e-01
1.241999893188476562e+02 -3.779999923706054688e+01 -8.348887230319347597e-02
1.277999954223632812e+02 -3.779999923706054688e+01 1.497666290360505359e-02
1.313999938964843750e+02 -3.779999923706054688e+01 1.343027506845823060e-01
1.350000000000000000e+02 -3.779999923706054688e+01 2.719517040605332614e-01
1.385999908447265625e+02 -3.779999923706054688e+01 4.246448961173320824e-01
1.421999969482421875e+02 -3.779999923706054688e+01 5.884760194089398988e-01
1.458000030517578125e+02 -3.779999923706054688e+01 7.590367814419537451e-01
1.494000091552734375e+02 -3.779999923706054688e+01 9.315744480122655213e-01
1.530000000000000000e+02 -3.779999923706054688e+01 1.101151553012419182e+00
1.565999908447265625e+02 -3.779999923706054688e+01 1.262816558584769044e+00
1.601999969482421875e+02 -3.779999923706054688e+01 1.411777211416531230e+00
1.638000030517578125e+02 -3.779999923706054688e+01 1.543563296895850812e+00
1.673999938964843750e+02 -3.779999923706054688e+01 1.654181272696270355e+00
1.710000000000000000e+02 -3.779999923706054688e+01 1.740261986476312028e+00
1.746000061035156250e+02 -3.779999923706054688e+01 1.799163676627894892e+00
1.782000122070312500e+02 -3.779999923706054688e+01 1.829075582075931461e+00
1.800000071525573730e+00 -3.419999694824218750e+01 -1.829165776501685547e+00
5.399999618530273438e+00 -3.419999694824218750e+01 -1.799974332586780967e+00
9.000000000000000000e+00 -3.419999694824218750e+01 -1.742484256949698551e+00
1.260000038146972656e+01 -3.419999694824218750e+01 -1.658451678575274313e+00
1.619999885559082031e+01 -3.419999694824218750e+01 -1.550435046463217725e+00
1.979999923706054688e+01 -3.419999694824218750e+01 -1.421703193919555686e+00
2.339999961853027344e+01 -3.419999694824218750e+01 -1.276125939534078713e+00
2.700000000000000000e+01 -3.419999694824218750e+01 -1.118035824133961631e+00
3.059999656677246094e+01 -3.419999694824218750e+01 -9.520807327326534786e-01
3.419999694824218750e+01 -3.419999694824218750e+01 -7.830616366616366397e-01
3.779999923706054688e+01 -3.419999694824218750e+01 -6.157662924154811979e-01
4.139999771118164062e+01 -3.419999694824218750e+01 -4.548068308021953610e-01
4.500000000000000000e+01 -3.419999694824218750e+01 -3.044579209572576550e-01
4.859999847412109375e+01 -3.419999694824218750e+01 -1.685139796564842085e-01
5.219999694824218750e+01 -3.419999694824218750e+01 -5.015947815793661557e-02
5.579999923706054688e+01 -3.419999694824218750e+01 4.813741069883291368e-02
5.939999771118164062e+01 -3.419999694824218750e+01 1.247045404376818378e-01
6.299999618530273438e+01 -3.419999694824218750e+01 1.787195532229140515e-01
6.659999847412109375e+01 -3.419999694824218750e+01 2.102301874007684312e-01
7.019999694824218750e+01 -3.419999694824218750e+01 2.201449381907424341e-01
7.380000305175781250e+01 -3.419999694824218750e+01 2.101933613151881208e-01
7.739999389648437500e+01 -3.419999694824218750e+01 1.828567156313238296e-01
8.099999237060546875e+01 -3.419999694824218750e+01 1.412709022765012701e-01
8.459999847412109375e+01 -3.419999694824218750e+01 8.910751202776576174e-02
8.819999694824218750e+01 -3.419999694824218750e+01 3.043486883939623688e-02
9.180000305175781250e+01 -3.419999694824218750e+01 -3.043495524288568344e-02
9.540000152587890625e+01 -3.419999694824218750e+01 -8.910759843125519442e-02
9.900000000000000000e+01 -3.419999694824218750e+01 -1.412708734753381767e-01
1.026000061035156250e+02 -3.419999694824218750e+01 -1.828567807616330865e-01
1.061999969482421875e+02 -3.419999694824218750e+01 -2.101934303884945843e-01
1.097999954223632812e+02 -3.419999694824218750e+01 -2.201449150251746645e-01
1.133999938964843750e+02 -3.419999694824218750e+01 -2.102301741372954724e-01
1.170000076293945312e+02 -3.419999694824218750e+01 -1.787196205037277497e-01
1.205999984741210938e+02 -3.419999694824218750e+01 -1.247046520811665865e-01
1.241999893188476562e+02 -3.419999694824218750e+01 -4.813741069883291368e-02
1.277999954223632812e+02 -3.419999694824218750e+01 5.015947815793661557e-02
1.313999938964843750e+02 -3.419999694824218750e+01 1.685139796564842085e-01
1.350000000000000000e+02 -3.419999694824218750e+01 3.044579209572576550e-01
1.385999908447265625e+02 -3.419999694824218750e+01 4.548061980472184462e-01
1.421999969482421875e+02 -3.419999694824218750e+01 6.157666282617478837e-01
1.458000030517578125e+02 -3.419999694824218750e+01 7.830616366616366397e-01
1.494000091552734375e+02 -3.419999694824218750e+01 9.520809041289688412e-01
1.530000000000000000e+02 -3.419999694824218750e+01 1.118035966852826357e+00
1.565999908447265625e+02 -3.419999694824218750e+01 1.276125467915311118e+00
1.601999969482421875e+02 -3.419999694824218750e+01 1.421703202522790699e+00
1.638000030517578125e+02 -3.419999694824218750e+01 1.550435492272280502e+00
1.673999938964843750e+02 -3.419999694824218750e+01 1.658451084088858440e+00
1.710000000000000000e+02 -3.419999694824218750e+01 1.742484253365017333e+00
1.746000061035156250e+02 -3.419999694824218750e+01 1.799974330435972103e+00
1.782000122070312500e+02 -3.419999694824218750e+01 1.829166248299687103e+00
1.800000071525573730e+00 -3.059999656677246094e+01 -1.829252036995301145e+00
5.399999618530273438e+00 -3.059999656677246094e+01 -1.800745579634925209e+00
9.000000000000000000e+00 -3.059999656677246094e+01 -1.744598495524460446e+00
1.260000038146972656e+01 -3.059999656677246094e+01 -1.662513925449961016e+00
1.619999885559082031e+01 -3.059999656677246094e+01 -1.556973189691479353e+00
1.979999923706054688e+01 -3.059999656677246094e+01 -1.431146661113940510e+00
2.339999961853027344e+01 -3.059999656677246094e+01 -1.288787885584683712e+00
2.700000000000000000e+01 -3.059999656677246094e+01 -1.134099463535594321e+00
3.059999656677246094e+01 -3.059999656677246094e+01 -9.715903578073824542e-01
3.419999694824218750e+01 -3.059999656677246094e+01 -8.059185969802515892e-01
3.779999923706054688e+01 -3.059999656677246094e+01 -6.417302594730536214e-01
4.139999771118164062e+01 -3.059999656677246094e+01 -4.835019521989242786e-01
4.500000000000000000e+01 -3.059999656677246094e+01 -3.353839816621463354e-01
4.859999847412109375e+01 -3.059999656677246094e+01 -2.010621860760137547e-01
5.219999694824218750e+01 -3.059999656677246094e+01 -8.363206204112665076e-02
5.579999923706054688e+01 -3.059999656677246094e+01 1.450435927445420381e-02
5.939999771118164062e+01 -3.059999656677246094e+01 9.171558454820508133e-02
6.299999618530273438e+01 -3.059999656677246094e+01 1.471929064107972696e-01
6.659999847412109375e+01 -3.059999656677246094e+01 1.809701489095589533e-01
7.019999694824218750e+01 -3.059999656677246094e+01 1.939146551227327597e-01
7.380000305175781250e+01 -3.059999656677246094e+01 1.876889328937481616e-01
7.739999389648437500e+01 -3.059999656677246094e+01 1.646832934137777427e-01
8.099999237060546875e+01 -3.059999656677246094e+01 1.279221026125198502e-01
8.459999847412109375e+01 -3.059999656677246094e+01 8.094856232179471756e-02
8.819999694824218750e+01 -3.059999656677246094e+01 2.769001743301546456e-02
9.180000305175781250e+01 -3.059999656677246094e+01 -2.769009666714232487e-02
9.540000152587890625e+01 -3.059999656677246094e+01 -8.094864012204905368e-02
9.900000000000000000e+01 -3.059999656677246094e+01 -1.279220766791017705e-01
1.026000061035156250e+02 -3.059999656677246094e+01 -1.646833585440869996e-01
1.061999969482421875e+02 -3.059999656677246094e+01 -1.876890077025447079e-01
1.097999954223632812e+02 -3.059999656677246094e+01 -1.939146721055954870e-01
1.133999938964843750e+02 -3.059999656677246094e+01 -1.809701299105959393e-01
1.170000076293945312e+02 -3.059999656677246094e+01 -1.471929736916109677e-01
1.205999984741210938e+02 -3.059999656677246094e+01 -9.171570766266998187e-02
1.241999893188476562e+02 -3.059999656677246094e+01 -1.450435927445420381e-02
1.277999954223632812e+02 -3.059999656677246094e+01 8.363206204112665076e-02
1.313999938964843750e+02 -3.059999656677246094e+01 2.010621860760137547e-01
1.350000000000000000e+02 -3.059999656677246094e+01 3.353839816621463354e-01
1.385999908447265625e+02 -3.059999656677246094e+01 4.835012792955168948e-01
1.421999969482421875e+02 -3.059999656677246094e+01 6.417306010548103901e-01
1.458000030517578125e+02 -3.059999656677246094e+01 8.059185969802515892e-01
1.494000091552734375e+02 -3.059999656677246094e+01 9.715905177327176512e-01
1.530000000000000000e+02 -3.059999656677246094e+01 1.134099606254459269e+00
1.565999908447265625e+02 -3.059999656677246094e+01 1.288787431172386144e+00
1.601999969482421875e+02 -3.059999656677246094e+01 1.431146675452665606e+00
1.638000030517578125e+02 -3.059999656677246094e+01 1.556973624029561964e+00
1.673999938964843750e+02 -3.059999656677246094e+01 1.662513332397417498e+00
1.710000000000000000e+02 -3.059999656677246094e+01 1.744598494807524158e+00
1.746000061035156250e+02 -3.059999656677246094e+01 1.800745576767180278e+00
1.782000122070312500e+02 -3.059999656677246094e+01 1.829252507023366503e+00
1.800000071525573730e+00 -2.700000000000000000e+01 -1.829332530005565838e+00
5.399999618530273438e+00 -2.700000000000000000e+01 -1.801465260684187664e+00
9.000000000000000000e+00 -2.700000000000000000e+01 -1.746571375060139264e+00
1.260000038146972656e+01 -2.700000000000000000e+01 -1.666304555287512867e+00
1.619999885559082031e+01 -2.700000000000000000e+01 -1.563074182469812889e+00
1.979999923706054688e+01 -2.700000000000000000e+01 -1.439958725412949114e+00
2.339999961853027344e+01 -2.700000000000000000e+01 -1.300603241755707407e+00
2.700000000000000000e+01 -2.700000000000000000e+01 -1.149089063595670535e+00
3.059999656677246094e+01 -2.700000000000000000e+01 -9.897955431689382522e-01
3.419999694824218750e+01 -2.700000000000000000e+01 -8.272473474405980243e-01
3.779999923706054688e+01 -2.700000000000000000e+01 -6.659582313380885132e-01
4.139999771118164062e+01 -2.700000000000000000e+01 -5.102784317218248544e-01
4.500000000000000000e+01 -2.700000000000000000e+01 -3.642423064288274892e-01
4.859999847412109375e+01 -2.700000000000000000e+01 -2.314341984401051822e-01
5.219999694824218750e+01 -2.700000000000000000e+01 -1.148665774019994729e-01
5.579999923706054688e+01 -2.700000000000000000e+01 -1.687992120313597244e-02
5.939999771118164062e+01 -2.700000000000000000e+01 6.093232607508836107e-02
6.299999618530273438e+01 -2.700000000000000000e+01 1.177741554383607003e-01
6.659999847412109375e+01 -2.700000000000000000e+01 1.536664631393905023e-01
7.019999694824218750e+01 -2.700000000000000000e+01 1.694381988858894850e-01
7.380000305175781250e+01 -2.700000000000000000e+01 1.666891873503080213e-01
7.739999389648437500e+01 -2.700000000000000000e+01 1.477249519741085648e-01
8.099999237060546875e+01 -2.700000000000000000e+01 1.154658341035832425e-01
8.459999847412109375e+01 -2.700000000000000000e+01 7.333514375386640527e-02
8.819999694824218750e+01 -2.700000000000000000e+01 2.512869095484247112e-02
9.180000305175781250e+01 -2.700000000000000000e+01 -2.512876301960674172e-02
9.540000152587890625e+01 -2.700000000000000000e+01 -7.333521581863065852e-02
9.900000000000000000e+01 -2.700000000000000000e+01 -1.154658081701651767e-01
1.026000061035156250e+02 -2.700000000000000000e+01 -1.477250056334376838e-01
1.061999969482421875e+02 -2.700000000000000000e+01 -1.666892506881244296e-01
1.097999954223632812e+02 -2.700000000000000000e+01 -1.694382158687522122e-01
1.133999938964843750e+02 -2.700000000000000000e+01 -1.536664785533679300e-01
1.170000076293945312e+02 -2.700000000000000000e+01 -1.177742227191743707e-01
1.205999984741210938e+02 -2.700000000000000000e+01 -6.093242624759298565e-02
1.241999893188476562e+02 -2.700000000000000000e+01 1.687992120313597244e-02
1.277999954223632812e+02 -2.700000000000000000e+01 1.148665774019994729e-01
1.313999938964843750e+02 -2.700000000000000000e+01 2.314341984401051822e-01
1.350000000000000000e+02 -2.700000000000000000e+01 3.642423064288274892e-01
1.385999908447265625e+02 -2.700000000000000000e+01 5.102777817603777466e-01
1.421999969482421875e+02 -2.700000000000000000e+01 6.659585729198451709e-01
1.458000030517578125e+02 -2.700000000000000000e+01 8.272473474405980243e-01
1.494000091552734375e+02 -2.700000000000000000e+01 9.897957145652536148e-01
1.530000000000000000e+02 -2.700000000000000000e+01 1.149089189108065012e+00
1.565999908447265625e+02 -2.700000000000000000e+01 1.300602775872429895e+00
1.601999969482421875e+02 -2.700000000000000000e+01 1.439958748354909224e+00
1.638000030517578125e+02 -2.700000000000000000e+01 1.563074608204660265e+00
1.673999938964843750e+02 -2.700000000000000000e+01 1.666303976573694667e+00
1.710000000000000000e+02 -2.700000000000000000e+01 1.746571373626266688e+00
1.746000061035156250e+02 -2.700000000000000000e+01 1.801465256741038079e+00
1.782000122070312500e+02 -2.700000000000000000e+01 1.829332998487737338e+00
1.800000071525573730e+00 -2.339999961853027344e+01 -1.829405986040003596e+00
5.399999618530273438e+00 -2.339999961853027344e+01 -1.802122024482782470e+00
9.000000000000000000e+00 -2.339999961853027344e+01 -1.748371779806166870e+00
1.260000038146972656e+01 -2.339999961853027344e+01 -1.669763802847524348e+00
1.619999885559082031e+01 -2.339999961853027344e+01 -1.568641794745817775e+00
1.979999923706054688e+01 -2.339999961853027344e+01 -1.448000410156686346e+00
2.339999961853027344e+01 -2.339999961853027344e+01 -1.311385653371528681e+00
2.700000000000000000e+01 -2.339999961853027344e+01 -1.162768207413489741e+00
3.059999656677246094e+01 -2.339999961853027344e+01 -1.006409135771457963e+00
3.419999694824218750e+01 -2.339999961853027344e+01 -8.467113868402476040e-01
3.779999923706054688e+01 -2.339999961853027344e+01 -6.880680981911178051e-01
4.139999771118164062e+01 -2.339999961853027344e+01 -5.347140283274068873e-01
4.500000000000000000e+01 -2.339999961853027344e+01 -3.905776579394361070e-01
4.859999847412109375e+01 -2.339999961853027344e+01 -2.591509427341611715e-01
5.219999694824218750e+01 -2.339999961853027344e+01 -1.433704603533122457e-01
5.579999923706054688e+01 -2.339999961853027344e+01 -4.552042352792481927e-02
5.939999771118164062e+01 -2.339999961853027344e+01 3.284021689788732545e-02
6.299999618530273438e+01 -2.339999961853027344e+01 9.092728998131663354e-02
6.659999847412109375e+01 -2.339999961853027344e+01 1.287497965686666135e-01
7.019999694824218750e+01 -2.339999961853027344e+01 1.471015392844977621e-01
7.380000305175781250e+01 -2.339999961853027344e+01 1.475252976170206287e-01
7.739999389648437500e+01 -2.339999961853027344e+01 1.322492003046881748e-01
8.099999237060546875e+01 -2.339999961853027344e+01 1.040985344168563614e-01
8.459999847412109375e+01 -2.339999961853027344e+01 6.638730013115351491e-02
8.819999694824218750e+01 -2.339999961853027344e+01 2.279128661225161140e-02
9.180000305175781250e+01 -2.339999961853027344e+01 -2.279135150765329229e-02
9.540000152587890625e+01 -2.339999961853027344e+01 -6.638736646042769918e-02
9.900000000000000000e+01 -2.339999961853027344e+01 -1.040985142189283646e-01
1.026000061035156250e+02 -2.339999961853027344e+01 -1.322492482285272386e-01
1.061999969482421875e+02 -2.339999961853027344e+01 -1.475253609548370370e-01
1.097999954223632812e+02 -2.339999961853027344e+01 -1.471015677383406273e-01
1.133999938964843750e+02 -2.339999961853027344e+01 -1.287497775697035995e-01
1.170000076293945312e+02 -2.339999961853027344e+01 -9.092733432017002793e-02
1.205999984741210938e+02 -2.339999961853027344e+01 -3.284034001235222600e-02
1.241999893188476562e+02 -2.339999961853027344e+01 4.552042352792481927e-02
1.277999954223632812e+02 -2.339999961853027344e+01 1.433704603533122457e-01
1.313999938964843750e+02 -2.339999961853027344e+01 2.591509427341611715e-01
1.350000000000000000e+02 -2.339999961853027344e+01 3.905776579394361070e-01
1.385999908447265625e+02 -2.339999961853027344e+01 5.347134013079199999e-01
1.421999969482421875e+02 -2.339999961853027344e+01 6.880684397728745738e-01
1.458000030517578125e+02 -2.339999961853027344e+01 8.467113868402476040e-01
1.494000091552734375e+02 -2.339999961853027344e+01 1.006409307167773326e+00
1.530000000000000000e+02 -2.339999961853027344e+01 1.162768344396864384e+00
1.565999908447265625e+02 -2.339999961853027344e+01 1.311385193223741252e+00
1.601999969482421875e+02 -2.339999961853027344e+01 1.448000427363156595e+00
1.638000030517578125e+02 -2.339999961853027344e+01 1.568642223348410303e+00
1.673999938964843750e+02 -2.339999961853027344e+01 1.669763229869196230e+00
1.710000000000000000e+02 -2.339999961853027344e+01 1.748371774070677009e+00
1.746000061035156250e+02 -2.339999961853027344e+01 1.802122019464228675e+00
1.782000122070312500e+02 -2.339999961853027344e+01 1.829406452998685539e+00
1.800000071525573730e+00 -1.979999923706054688e+01 -1.829471246507215820e+00
5.399999618530273438e+00 -1.979999923706054688e+01 -1.802705512018706324e+00
9.000000000000000000e+00 -1.979999923706054688e+01 -1.749971309049587864e+00
1.260000038146972656e+01 -1.979999923706054688e+01 -1.672837093508103168e+00
1.619999885559082031e+01 -1.979999923706054688e+01 -1.573588241976221935e+00
1.979999923706054688e+01 -1.979999923706054688e+01 -1.455144886453226594e+00
2.339999961853027344e+01 -1.979999923706054688e+01 -1.320965063151561258e+00
2.700000000000000000e+01 -1.979999923706054688e+01 -1.174921194678485659e+00
3.059999656677246094e+01 -1.979999923706054688e+01 -1.021169155634997550e+00
3.419999694824218750e+01 -1.979999923706054688e+01 -8.640038664604361429e-01
3.779999923706054688e+01 -1.979999923706054688e+01 -7.077111537068436764e-01
4.139999771118164062e+01 -1.979999923706054688e+01 -5.564233629668623449e-01
4.500000000000000000e+01 -1.979999923706054688e+01 -4.139748211258184041e-01
4.859999847412109375e+01 -1.979999923706054688e+01 -2.837753057889389474e-01
5.219999694824218750e+01 -1.979999923706054688e+01 -1.686941631833497879e-01
5.579999923706054688e+01 -1.979999923706054688e+01 -7.096553521177181856e-02
5.939999771118164062e+01 -1.979999923706054688e+01 7.882392450418523877e-03
6.299999618530273438e+01 -1.979999923706054688e+01 6.707574980057995351e-02
6.659999847412109375e+01 -1.979999923706054688e+01 1.066130876221079438e-01
7.019999694824218750e+01 -1.979999923706054688e+01 1.272570189445602351e-01
7.380000305175781250e+01 -1.979999923706054688e+01 1.304995526980445297e-01
7.739999389648437500e+01 -1.979999923706054688e+01 1.185000605660502804e-01
8.099999237060546875e+01 -1.979999923706054688e+01 9.399949497193882397e-02
8.459999847412109375e+01 -1.979999923706054688e+01 6.021464527213583884e-02
8.819999694824218750e+01 -1.979999923706054688e+01 2.071466783379763074e-02
9.180000305175781250e+01 -1.979999923706054688e+01 -2.071472699370924611e-02
9.540000152587890625e+01 -1.979999923706054688e+01 -6.021470586591996105e-02
9.900000000000000000e+01 -1.979999923706054688e+01 -9.399947477401081330e-02
1.026000061035156250e+02 -1.979999923706054688e+01 -1.185001084898893442e-01
1.061999969482421875e+02 -1.979999923706054688e+01 -1.304996160358609381e-01
1.097999954223632812e+02 -1.979999923706054688e+01 -1.272570588693832105e-01
1.133999938964843750e+02 -1.979999923706054688e+01 -1.066130456811846539e-01
1.170000076293945312e+02 -1.979999923706054688e+01 -6.707580561041348588e-02
1.205999984741210938e+02 -1.979999923706054688e+01 -7.882492622923120695e-03
1.241999893188476562e+02 -1.979999923706054688e+01 7.096553521177181856e-02
1.277999954223632812e+02 -1.979999923706054688e+01 1.686941631833497879e-01
1.313999938964843750e+02 -1.979999923706054688e+01 2.837753057889389474e-01
1.350000000000000000e+02 -1.979999923706054688e+01 4.139748211258184041e-01
1.385999908447265625e+02 -1.979999923706054688e+01 5.564227359473755685e-01
1.421999969482421875e+02 -1.979999923706054688e+01 7.077114952886005561e-01
1.458000030517578125e+02 -1.979999923706054688e+01 8.640038664604361429e-01
1.494000091552734375e+02 -1.979999923706054688e+01 1.021169338502293078e+00
1.530000000000000000e+02 -1.979999923706054688e+01 1.174921297248919805e+00
1.565999908447265625e+02 -1.979999923706054688e+01 1.320964608739263912e+00
1.601999969482421875e+02 -1.979999923706054688e+01 1.455144897924206759e+00
1.638000030517578125e+02 -1.979999923706054688e+01 1.573588647636854132e+00
1.673999938964843750e+02 -1.979999923706054688e+01 1.672836526265265134e+00
1.710000000000000000e+02 -1.979999923706054688e+01 1.749971304747970358e+00
1.746000061035156250e+02 -1.979999923706054688e+01 1.802705507358620673e+00
1.782000122070312500e+02 -1.979999923706054688e+01 1.829471712166450770e+00
1.800000071525573730e+00 -1.619999885559082031e+01 -1.829527282334820315e+00
5.399999618530273438e+00 -1.619999885559082031e+01 -1.803206523924354876e+00
9.000000000000000000e+00 -1.619999885559082031e+01 -1.751344745274435066e+00
1.260000038146972656e+01 -1.619999885559082031e+01 -1.675475975283007735e+00
1.619999885559082031e+01 -1.619999885559082031e+01 -1.577835492818618235e+00
1.979999923706054688e+01 -1.619999885559082031e+01 -1.461279474864647376e+00
2.339999961853027344e+01 -1.619999885559082031e+01 -1.329190421229311969e+00
2.700000000000000000e+01 -1.619999885559082031e+01 -1.185356299428586002e+00
3.059999656677246094e+01 -1.619999885559082031e+01 -1.033842845101521579e+00
3.419999694824218750e+01 -1.619999885559082031e+01 -8.788520293353770940e-01
3.779999923706054688e+01 -1.619999885559082031e+01 -7.245776699504864471e-01
4.139999771118164062e+01 -1.619999885559082031e+01 -5.750640268829907420e-01
4.500000000000000000e+01 -1.619999885559082031e+01 -4.340647286729263921e-01
4.859999847412109375e+01 -1.619999885559082031e+01 -3.049189834556949030e-01
5.219999694824218750e+01 -1.619999885559082031e+01 -1.904383237185126032e-01
5.579999923706054688e+01 -1.619999885559082031e+01 -9.281394401445355880e-02
5.939999771118164062e+01 -1.619999885559082031e+01 -1.354760088065001811e-02
6.299999618530273438e+01 -1.619999885559082031e+01 4.659566833496522897e-02
6.659999847412109375e+01 -1.619999885559082031e+01 8.760542116735711704e-02
7.019999694824218750e+01 -1.619999885559082031e+01 1.102175432623556939e-01
7.380000305175781250e+01 -1.619999885559082031e+01 1.158804079416132227e-01
7.739999389648437500e+01 -1.619999885559082031e+01 1.066943916377554036e-01
8.099999237060546875e+01 -1.619999885559082031e+01 8.532795591514422129e-02
8.459999847412109375e+01 -1.619999885559082031e+01 5.491450184007236335e-02
8.819999694824218750e+01 -1.619999885559082031e+01 1.893157709841972874e-02
9.180000305175781250e+01 -1.619999885559082031e+01 -1.893163052284127165e-02
9.540000152587890625e+01 -1.619999885559082031e+01 -5.491455669836640963e-02
9.900000000000000000e+01 -1.619999885559082031e+01 -8.532794145270627961e-02
1.026000061035156250e+02 -1.619999885559082031e+01 -1.066944280906143017e-01
1.061999969482421875e+02 -1.619999885559082031e+01 -1.158804712794296310e-01
1.097999954223632812e+02 -1.619999885559082031e+01 -1.102175717161985591e-01
1.133999938964843750e+02 -1.619999885559082031e+01 -8.760537922643382713e-02
1.170000076293945312e+02 -1.619999885559082031e+01 -4.659572414479876135e-02
1.205999984741210938e+02 -1.619999885559082031e+01 1.354750070814539353e-02
1.241999893188476562e+02 -1.619999885559082031e+01 9.281394401445355880e-02
1.277999954223632812e+02 -1.619999885559082031e+01 1.904383237185126032e-01
1.313999938964843750e+02 -1.619999885559082031e+01 3.049189834556949030e-01
1.350000000000000000e+02 -1.619999885559082031e+01 4.340647286729263921e-01
1.385999908447265625e+02 -1.619999885559082031e+01 5.750633998635038546e-01
1.421999969482421875e+02 -1.619999885559082031e+01 7.245780000612629390e-01
1.458000030517578125e+02 -1.619999885559082031e+01 8.788520293353770940e-01
1.494000091552734375e+02 -1.619999885559082031e+01 1.033842993555876610e+00
1.530000000000000000e+02 -1.619999885559082031e+01 1.185356413470000536e+00
1.565999908447265625e+02 -1.619999885559082031e+01 1.329189966817014623e+00
1.601999969482421875e+02 -1.619999885559082031e+01 1.461279492071117403e+00
1.638000030517578125e+02 -1.619999885559082031e+01 1.577835895611505501e+00
1.673999938964843750e+02 -1.619999885559082031e+01 1.675475410907914631e+00
1.710000000000000000e+02 -1.619999885559082031e+01 1.751344740972817560e+00
1.746000061035156250e+02 -1.619999885559082031e+01 1.803206517830396649e+00
1.782000122070312500e+02 -1.619999885559082031e+01 1.829527747008268035e+00
1.800000071525573730e+00 -1.260000038146972656e+01 -1.829573209674835388e+00
5.399999618530273438e+00 -1.260000038146972656e+01 -1.803617154902070085e+00
9.000000000000000000e+00 -1.260000038146972656e+01 -1.752470424100840196e+00
1.260000038146972656e+01 -1.260000038146972656e+01 -1.677638819985306950e+00
1.619999885559082031e+01 -1.260000038146972656e+01 -1.581316562484474941e+00
1.979999923706054688e+01 -1.260000038146972656e+01 -1.466307423408951482e+00
2.339999961853027344e+01 -1.260000038146972656e+01 -1.335931973612919155e+00
2.700000000000000000e+01 -1.260000038146972656e+01 -1.193908993395632612e+00
3.059999656677246094e+01 -1.260000038146972656e+01 -1.044230287929137191e+00
3.419999694824218750e+01 -1.260000038146972656e+01 -8.910216839345175277e-01
3.779999923706054688e+01 -1.260000038146972656e+01 -7.384015775376815416e-01
4.139999771118164062e+01 -1.260000038146972656e+01 -5.903420417967452094e-01
4.500000000000000000e+01 -1.260000038146972656e+01 -4.505306094641739478e-01
4.859999847412109375e+01 -1.260000038146972656e+01 -3.222485372836981776e-01
5.219999694824218750e+01 -1.260000038146972656e+01 -2.082599825945531391e-01
5.579999923706054688e+01 -1.260000038146972656e+01 -1.107210387505822846e-01
5.939999771118164062e+01 -1.260000038146972656e+01 -3.111178213645179880e-02
6.299999618530273438e+01 -1.260000038146972656e+01 2.981002250131470355e-02
6.659999847412109375e+01 -1.260000038146972656e+01 7.202663715431270597e-02
7.019999694824218750e+01 -1.260000038146972656e+01 9.625187730258139007e-02
7.380000305175781250e+01 -1.260000038146972656e+01 1.038984874034560024e-01
7.739999389648437500e+01 -1.260000038146972656e+01 9.701836752748749237e-02
8.099999237060546875e+01 -1.260000038146972656e+01 7.822072015563087677e-02
8.459999847412109375e+01 -1.260000038146972656e+01 5.057046460273861843e-02
8.819999694824218750e+01 -1.260000038146972656e+01 1.747014985265807341e-02
9.180000305175781250e+01 -1.260000038146972656e+01 -1.747019897546206457e-02
9.540000152587890625e+01 -1.260000038146972656e+01 -5.057051372554260960e-02
9.900000000000000000e+01 -1.260000038146972656e+01 -7.822069422221279711e-02
1.026000061035156250e+02 -1.260000038146972656e+01 -9.701840398034641821e-02
1.061999969482421875e+02 -1.260000038146972656e+01 -1.038985507412724385e-01
1.097999954223632812e+02 -1.260000038146972656e+01 -9.625190575642425528e-02
1.133999938964843750e+02 -1.260000038146972656e+01 -7.202659521338941606e-02
1.170000076293945312e+02 -1.260000038146972656e+01 -2.981012419506878786e-02
1.205999984741210938e+02 -1.260000038146972656e+01 3.111168196394717422e-02
1.241999893188476562e+02 -1.260000038146972656e+01 1.107210387505822846e-01
1.277999954223632812e+02 -1.260000038146972656e+01 2.082599825945531391e-01
1.313999938964843750e+02 -1.260000038146972656e+01 3.222485372836981776e-01
1.350000000000000000e+02 -1.260000038146972656e+01 4.505306094641739478e-01
1.385999908447265625e+02 -1.260000038146972656e+01 5.903414147772583220e-01
1.421999969482421875e+02 -1.260000038146972656e+01 7.384019305904183650e-01
1.458000030517578125e+02 -1.260000038146972656e+01 8.910216839345175277e-01
1.494000091552734375e+02 -1.260000038146972656e+01 1.044230436383492444e+00
1.530000000000000000e+02 -1.260000038146972656e+01 1.193909107437047146e+00
1.565999908447265625e+02 -1.260000038146972656e+01 1.335931530671601752e+00
1.601999969482421875e+02 -1.260000038146972656e+01 1.466307452086401675e+00
1.638000030517578125e+02 -1.260000038146972656e+01 1.581316965277362208e+00
1.673999938964843750e+02 -1.260000038146972656e+01 1.677638264213449082e+00
1.710000000000000000e+02 -1.260000038146972656e+01 1.752470416931477537e+00
1.746000061035156250e+02 -1.260000038146972656e+01 1.803617149166580003e+00
1.782000122070312500e+02 -1.260000038146972656e+01 1.829573673362495656e+00
1.800000071525573730e+00 -9.000000000000000000e+00 -1.829608304421639797e+00
5.399999618530273438e+00 -9.000000000000000000e+00 -1.803930934960584542e+00
9.000000000000000000e+00 -9.000000000000000000e+00 -1.753330594187035407e+00
1.260000038146972656e+01 -9.000000000000000000e+00 -1.679291527258787831e+00
1.619999885559082031e+01 -9.000000000000000000e+00 -1.583976591011268864e+00
1.979999923706054688e+01 -9.000000000000000000e+00 -1.470149467613366623e+00
2.339999961853027344e+01 -9.000000000000000000e+00 -1.341083430200398441e+00
2.700000000000000000e+01 -9.000000000000000000e+00 -1.200444435208070981e+00
3.059999656677246094e+01 -9.000000000000000000e+00 -1.052167689992415278e+00
3.419999694824218750e+01 -9.000000000000000000e+00 -9.003209551730432247e-01
3.779999923706054688e+01 -9.000000000000000000e+00 -7.489649049037950812e-01
4.139999771118164062e+01 -9.000000000000000000e+00 -6.020165630090911213e-01
4.500000000000000000e+01 -9.000000000000000000e+00 -4.631127605091749366e-01
4.859999847412109375e+01 -9.000000000000000000e+00 -3.354906138161952711e-01
5.219999694824218750e+01 -9.000000000000000000e+00 -2.218781696239044421e-01
5.579999923706054688e+01 -9.000000000000000000e+00 -1.244044956569343163e-01
5.939999771118164062e+01 -9.000000000000000000e+00 -4.453321891442932334e-02
6.299999618530273438e+01 -9.000000000000000000e+00 1.698353957931619806e-02
6.659999847412109375e+01 -9.000000000000000000e+00 6.012228338386713111e-02
7.019999694824218750e+01 -9.000000000000000000e+00 8.558019505805852800e-02
7.380000305175781250e+01 -9.000000000000000000e+00 9.474261488766946848e-02
7.739999389648437500e+01 -9.000000000000000000e+00 8.962457521307859443e-02
8.099999237060546875e+01 -9.000000000000000000e+00 7.278981902094322498e-02
8.459999847412109375e+01 -9.000000000000000000e+00 4.725102678255492517e-02
8.819999694824218750e+01 -9.000000000000000000e+00 1.635341552301769821e-02
9.180000305175781250e+01 -9.000000000000000000e+00 -1.635346321194917213e-02
9.540000152587890625e+01 -9.000000000000000000e+00 -4.725107016986883346e-02
9.900000000000000000e+01 -9.000000000000000000e+00 -7.278980455850529718e-02
1.026000061035156250e+02 -9.000000000000000000e+00 -8.962461166593752027e-02
1.061999969482421875e+02 -9.000000000000000000e+00 -9.474267822548590456e-02
1.097999954223632812e+02 -9.000000000000000000e+00 -8.558024645386166918e-02
1.133999938964843750e+02 -9.000000000000000000e+00 -6.012224144294381345e-02
1.170000076293945312e+02 -9.000000000000000000e+00 -1.698361833111000641e-02
1.205999984741210938e+02 -9.000000000000000000e+00 4.453311874192469877e-02
1.241999893188476562e+02 -9.000000000000000000e+00 1.244044956569343163e-01
1.277999954223632812e+02 -9.000000000000000000e+00 2.218781696239044421e-01
1.313999938964843750e+02 -9.000000000000000000e+00 3.354906138161952711e-01
1.350000000000000000e+02 -9.000000000000000000e+00 4.631127605091749366e-01
1.385999908447265625e+02 -9.000000000000000000e+00 6.020159359896043449e-01
1.421999969482421875e+02 -9.000000000000000000e+00 7.489652579565320156e-01
1.458000030517578125e+02 -9.000000000000000000e+00 9.003209551730432247e-01
1.494000091552734375e+02 -9.000000000000000000e+00 1.052167849917750475e+00
1.530000000000000000e+02 -9.000000000000000000e+00 1.200444537778505349e+00
1.565999908447265625e+02 -9.000000000000000000e+00 1.341082987259081261e+00
1.601999969482421875e+02 -9.000000000000000000e+00 1.470149490555326954e+00
1.638000030517578125e+02 -9.000000000000000000e+00 1.583976988068666047e+00
1.673999938964843750e+02 -9.000000000000000000e+00 1.679290971486929740e+00
1.710000000000000000e+02 -9.000000000000000000e+00 1.753330587017672748e+00
1.746000061035156250e+02 -9.000000000000000000e+00 1.803930928508158171e+00
1.782000122070312500e+02 -9.000000000000000000e+00 1.829608767437172157e+00
1.800000071525573730e+00 -5.399999618530273438e+00 -1.829632012921207362e+00
5.399999618530273438e+00 -5.399999618530273438e+00 -1.804142910787286391e+00
9.000000000000000000e+00 -5.399999618530273438e+00 -1.753911688231259536e+00
1.260000038146972656e+01 -5.399999618530273438e+00 -1.680408026433335422e+00
1.619999885559082031e+01 -5.399999618530273438e+00 -1.585773588876194795e+00
1.979999923706054688e+01 -5.399999618530273438e+00 -1.472744994818829145e+00
2.339999961853027344e+01 -5.399999618530273438e+00 -1.344563553510393472e+00
2.700000000000000000e+01 -5.399999618530273438e+00 -1.204859500754436263e+00
3.059999656677246094e+01 -5.399999618530273438e+00 -1.057529868485079794e+00
3.419999694824218750e+01 -5.399999618530273438e+00 -9.066031521569147822e-01
3.779999923706054688e+01 -5.399999618530273438e+00 -7.561010475332630154e-01
4.139999771118164062e+01 -5.399999618530273438e+00 -6.099033206950479347e-01
4.500000000000000000e+01 -5.399999618530273438e+00 -4.716126879675741623e-01
4.859999847412109375e+01 -5.399999618530273438e+00 -3.444364182726646906e-01
5.219999694824218750e+01 -5.399999618530273438e+00 -2.310780333485307203e-01
5.579999923706054688e+01 -5.399999618530273438e+00 -1.336484538292214974e-01
5.939999771118164062e+01 -5.399999618530273438e+00 -5.360020280510532920e-02
6.299999618530273438e+01 -5.399999618530273438e+00 8.318521774731635343e-03
6.659999847412109375e+01 -5.399999618530273438e+00 5.208020862680495799e-02
7.019999694824218750e+01 -5.399999618530273438e+00 7.837084463333240936e-02
7.380000305175781250e+01 -5.399999618530273438e+00 8.855734768598708118e-02
7.739999389648437500e+01 -5.399999618530273438e+00 8.462966309157976541e-02
8.099999237060546875e+01 -5.399999618530273438e+00 6.912092926175236740e-02
8.459999847412109375e+01 -5.399999618530273438e+00 4.500855913935378205e-02
8.819999694824218750e+01 -5.399999618530273438e+00 1.559899783661231054e-02
9.180000305175781250e+01 -5.399999618530273438e+00 -1.559904265779874996e-02
9.540000152587890625e+01 -5.399999618530273438e+00 -4.500860252666767647e-02
9.900000000000000000e+01 -5.399999618530273438e+00 -6.912090332833428774e-02
1.026000061035156250e+02 -5.399999618530273438e+00 -8.462968807345855327e-02
1.061999969482421875e+02 -5.399999618530273438e+00 -8.855739955282335152e-02
1.097999954223632812e+02 -5.399999618530273438e+00 -7.837089602913555053e-02
1.133999938964843750e+02 -5.399999618530273438e+00 -5.208016668588166809e-02
1.170000076293945312e+02 -5.399999618530273438e+00 -8.318577584565167715e-03
1.205999984741210938e+02 -5.399999618530273438e+00 5.360010263260070462e-02
1.241999893188476562e+02 -5.399999618530273438e+00 1.336484538292214974e-01
1.277999954223632812e+02 -5.399999618530273438e+00 2.310780333485307203e-01
1.313999938964843750e+02 -5.399999618530273438e+00 3.444364182726646906e-01
1.350000000000000000e+02 -5.399999618530273438e+00 4.716126879675741623e-01
1.385999908447265625e+02 -5.399999618530273438e+00 6.099026936755610473e-01
1.421999969482421875e+02 -5.399999618530273438e+00 7.561014005859999498e-01
1.458000030517578125e+02 -5.399999618530273438e+00 9.066031521569147822e-01
1.494000091552734375e+02 -5.399999618530273438e+00 1.057530016939435047e+00
1.530000000000000000e+02 -5.399999618530273438e+00 1.204859603324870410e+00
1.565999908447265625e+02 -5.399999618530273438e+00 1.344563099098096126e+00
1.601999969482421875e+02 -5.399999618530273438e+00 1.472745006289809311e+00
1.638000030517578125e+02 -5.399999618530273438e+00 1.585773980198101896e+00
1.673999938964843750e+02 -5.399999618530273438e+00 1.680407476396967414e+00
1.710000000000000000e+02 -5.399999618530273438e+00 1.753911682495769453e+00
1.746000061035156250e+02 -5.399999618530273438e+00 1.804142904334860020e+00
1.782000122070312500e+02 -5.399999618530273438e+00 1.829632475578271800e+00
1.800000071525573730e+00 -1.800000071525573730e+00 -1.829643961380896577e+00
5.399999618530273438e+00 -1.800000071525573730e+00 -1.804249740742273289e+00
9.000000000000000000e+00 -1.800000071525573730e+00 -1.754204545221997202e+00
1.260000038146972656e+01 -1.800000071525573730e+00 -1.680970712422178437e+00
1.619999885559082031e+01 -1.800000071525573730e+00 -1.586679217022815447e+00
1.979999923706054688e+01 -1.800000071525573730e+00 -1.474053053626236842e+00
2.339999961853027344e+01 -1.800000071525573730e+00 -1.346317443431950700e+00
2.700000000000000000e+01 -1.800000071525573730e+00 -1.207084572656254018e+00
3.059999656677246094e+01 -1.800000071525573730e+00 -1.060232270812513589e+00
3.419999694824218750e+01 -1.800000071525573730e+00 -9.097692344435971412e-01
3.779999923706054688e+01 -1.800000071525573730e+00 -7.596974980528652388e-01
4.139999771118164062e+01 -1.800000071525573730e+00 -6.138780611977310286e-01
4.500000000000000000e+01 -1.800000071525573730e+00 -4.758964566752484915e-01
4.859999847412109375e+01 -1.800000071525573730e+00 -3.489448805393355890e-01
5.219999694824218750e+01 -1.800000071525573730e+00 -2.357144658696515571e-01
5.579999923706054688e+01 -1.800000071525573730e+00 -1.383072088776962916e-01
5.939999771118164062e+01 -1.800000071525573730e+00 -5.816969068612495852e-02
6.299999618530273438e+01 -1.800000071525573730e+00 3.951542577116440302e-03
6.659999847412109375e+01 -1.800000071525573730e+00 4.802723603956204901e-02
7.019999694824218750e+01 -1.800000071525573730e+00 7.473754932551823771e-02
7.380000305175781250e+01 -1.800000071525573730e+00 8.544010883274402723e-02
7.739999389648437500e+01 -1.800000071525573730e+00 8.211234502871669894e-02
8.099999237060546875e+01 -1.800000071525573730e+00 6.727191050188814636e-02
8.459999847412109375e+01 -1.800000071525573730e+00 4.387840376294875611e-02
8.819999694824218750e+01 -1.800000071525573730e+00 1.521879363372037261e-02
9.180000305175781250e+01 -1.800000071525573730e+00 -1.521883702103429131e-02
9.540000152587890625e+01 -1.800000071525573730e+00 -4.387845288575271951e-02
9.900000000000000000e+01 -1.800000071525573730e+00 -6.727189603945020469e-02
1.026000061035156250e+02 -1.800000071525573730e+00 -8.211238148157559702e-02
1.061999969482421875e+02 -1.800000071525573730e+00 -8.544016069958026982e-02
1.097999954223632812e+02 -1.800000071525573730e+00 -7.473762366328165485e-02
1.133999938964843750e+02 -1.800000071525573730e+00 -4.802719409863875910e-02
1.170000076293945312e+02 -1.800000071525573730e+00 -3.951621328910248643e-03
1.205999984741210938e+02 -1.800000071525573730e+00 5.816956757166005798e-02
1.241999893188476562e+02 -1.800000071525573730e+00 1.383072088776962916e-01
1.277999954223632812e+02 -1.800000071525573730e+00 2.357144658696515571e-01
1.313999938964843750e+02 -1.800000071525573730e+00 3.489448805393355890e-01
1.350000000000000000e+02 -1.800000071525573730e+00 4.758964566752484915e-01
1.385999908447265625e+02 -1.800000071525573730e+00 6.138774571202044728e-01
1.421999969482421875e+02 -1.800000071525573730e+00 7.596978511056020622e-01
1.458000030517578125e+02 -1.800000071525573730e+00 9.097692344435971412e-01
1.494000091552734375e+02 -1.800000071525573730e+00 1.060232430737848786e+00
1.530000000000000000e+02 -1.800000071525573730e+00 1.207084675226688164e+00
1.565999908447265625e+02 -1.800000071525573730e+00 1.346316989019653132e+00
1.601999969482421875e+02 -1.800000071525573730e+00 1.474053082303687034e+00
1.638000030517578125e+02 -1.800000071525573730e+00 1.586679608344722325e+00
1.673999938964843750e+02 -1.800000071525573730e+00 1.680970165253555582e+00
1.710000000000000000e+02 -1.800000071525573730e+00 1.754204538052634765e+00
1.746000061035156250e+02 -1.800000071525573730e+00 1.804249734289846918e+00
1.782000122070312500e+02 -1.800000071525573730e+00 1.829644423679492649e+00
1.800000071525573730e+00 1.800000071525573730e+00 -1.829643961380896577e+00
5.399999618530273438e+00 1.800000071525573730e+00 -1.804249740742273289e+00
9.000000000000000000e+00 1.800000071525573730e+00 -1.754204545221997202e+00
1.260000038146972656e+01 1.800000071525573730e+00 -1.680970712422178437e+00
1.619999885559082031e+01 1.800000071525573730e+00 -1.586679217022815447e+00
1.979999923706054688e+01 1.800000071525573730e+00 -1.474053053626236842e+00
2.339999961853027344e+01 1.800000071525573730e+00 -1.346317443431950700e+00
2.700000000000000000e+01 1.800000071525573730e+00 -1.207084572656254018e+00
3.059999656677246094e+01 1.800000071525573730e+00 -1.060232270812513589e+00
3.419999694824218750e+01 1.800000071525573730e+00 -9.097692344435971412e-01
3.779999923706054688e+01 1.800000071525573730e+00 -7.596974980528652388e-01
4.139999771118164062e+01 1.800000071525573730e+00 -6.138780611977310286e-01
4.500000000000000000e+01 1.800000071525573730e+00 -4.758964566752484915e-01
4.859999847412109375e+01 1.800000071525573730e+00 -3.489448805393355890e-01
5.219999694824218750e+01 1.800000071525573730e+00 -2.357144658696515571e-01
5.579999923706054688e+01 1.800000071525573730e+00 -1.383072088776962916e-01
5.939999771118164062e+01 1.800000071525573730e+00 -5.816969068612495852e-02
6.299999618530273438e+01 1.800000071525573730e+00 3.951542577116440302e-03
6.659999847412109375e+01 1.800000071525573730e+00 4.802723603956204901e-02
7.019999694824218750e+01 1.800000071525573730e+00 7.473754932551823771e-02
7.380000305175781250e+01 1.800000071525573730e+00 8.544010883274402723e-02
7.739999389648437500e+01 1.800000071525573730e+00 8.211234502871669894e-02
8.099999237060546875e+01 1.800000071525573730e+00 6.727191050188814636e-02
8.459999847412109375e+01 1.800000071525573730e+00 4.387840376294875611e-02
8.819999694824218750e+01 1.800000071525573730e+00 1.521879363372037261e-02
9.180000305175781250e+01 1.800000071525573730e+00 -1.521883702103429131e-02
9.540000152587890625e+01 1.800000071525573730e+00 -4.387845288575271951e-02
9.900000000000000000e+01 1.800000071525573730e+00 -6.727189603945020469e-02
1.026000061035156250e+02 1.800000071525573730e+00 -8.211238148157559702e-02
1.061999969482421875e+02 1.800000071525573730e+00 -8.544016069958026982e-02
1.097999954223632812e+02 1.800000071525573730e+00 -7.473762366328165485e-02
1.133999938964843750e+02 1.800000071525573730e+00 -4.802719409863875910e-02
1.170000076293945312e+02 1.800000071525573730e+00 -3.951621328910248643e-03
1.205999984741210938e+02 1.800000071525573730e+00 5.816956757166005798e-02
1.241999893188476562e+02 1.800000071525573730e+00 1.383072088776962916e-01
1.277999954223632812e+02 1.800000071525573730e+00 2.357144658696515571e-01
1.313999938964843750e+02 1.800000071525573730e+00 3.489448805393355890e-01
1.350000000000000000e+02 1.800000071525573730e+00 4.758964566752484915e-01
1.385999908447265625e+02 1.800000071525573730e+00 6.138774571202044728e-01
1.421999969482421875e+02 1.800000071525573730e+00 7.596978511056020622e-01
1.458000030517578125e+02 1.800000071525573730e+00 9.097692344435971412e-01
1.494000091552734375e+02 1.800000071525573730e+00 1.060232430737848786e+00
1.530000000000000000e+02 1.800000071525573730e+00 1.207084675226688164e+00
1.565999908447265625e+02 1.800000071525573730e+00 1.346316989019653132e+00
1.601999969482421875e+02 1.800000071525573730e+00 1.474053082303687034e+00
1.638000030517578125e+02 1.800000071525573730e+00 1.586679608344722325e+00
1.673999938964843750e+02 1.800000071525573730e+00 1.680970165253555582e+00
1.710000000000000000e+02 1.800000071525573730e+00 1.754204538052634765e+00
1.746000061035156250e+02 1.800000071525573730e+00 1.804249734289846918e+00
1.782000122070312500e+02 1.800000071525573730e+00 1.829644423679492649e+00
1.800000071525573730e+00 5.399999618530273438e+00 -1.829632012921207362e+00
5.399999618530273438e+00 5.399999618530273438e+00 -1.804142910787286391e+00
9.000000000000000000e+00 5.399999618530273438e+00 -1.753911688231259536e+00
1.260000038146972656e+01 5.399999618530273438e+00 -1.680408026433335422e+00
1.619999885559082031e+01 5.399999618530273438e+00 -1.585773588876194795e+00
1.979999923706054688e+01 5.399999618530273438e+00 -1.472744994818829145e+00
2.339999961853027344e+01 5.399999618530273438e+00 -1.344563553510393472e+00
2.700000000000000000e+01 5.399999618530273438e+00 -1.204859500754436263e+00
3.059999656677246094e+01 5.399999618530273438e+00 -1.057529868485079794e+00
3.419999694824218750e+01 5.399999618530273438e+00 -9.066031521569147822e-01
3.779999923706054688e+01 5.399999618530273438e+00 -7.561010475332630154e-01
4.139999771118164062e+01 5.399999618530273438e+00 -6.099033206950479347e-01
4.500000000000000000e+01 5.399999618530273438e+00 -4.716126879675741623e-01
4.859999847412109375e+01 5.399999618530273438e+00 -3.444364182726646906e-01
5.219999694824218750e+01 5.399999618530273438e+00 -2.310780333485307203e-01
5.579999923706054688e+01 5.399999618530273438e+00 -1.336484538292214974e-01
5.939999771118164062e+01 5.399999618530273438e+00 -5.360020280510532920e-02
6.299999618530273438e+01 5.399999618530273438e+00 8.318521774731635343e-03
6.659999847412109375e+01 5.399999618530273438e+00 5.208020862680495799e-02
7.019999694824218750e+01 5.399999618530273438e+00 7.837084463333240936e-02
7.380000305175781250e+01 5.399999618530273438e+00 8.855734768598708118e-02
7.739999389648437500e+01 5.399999618530273438e+00 8.462966309157976541e-02
8.099999237060546875e+01 5.399999618530273438e+00 6.912092926175236740e-02
8.459999847412109375e+01 5.399999618530273438e+00 4.500855913935378205e-02
8.819999694824218750e+01 5.399999618530273438e+00 1.559899783661231054e-02
9.180000305175781250e+01 5.399999618530273438e+00 -1.559904265779874996e-02
9.540000152587890625e+01 5.399999618530273438e+00 -4.500860252666767647e-02
9.900000000000000000e+01 5.399999618530273438e+00 -6.912090332833428774e-02
1.026000061035156250e+02 5.399999618530273438e+00 -8.462968807345855327e-02
1.061999969482421875e+02 5.399999618530273438e+00 -8.855739955282335152e-02
1.097999954223632812e+02 5.399999618530273438e+00 -7.837089602913555053e-02
1.133999938964843750e+02 5.399999618530273438e+00 -5.208016668588166809e-02
1.170000076293945312e+02 5.399999618530273438e+00 -8.318577584565167715e-03
1.205999984741210938e+02 5.399999618530273438e+00 5.360010263260070462e-02
1.241999893188476562e+02 5.399999618530273438e+00 1.336484538292214974e-01
1.277999954223632812e+02 5.399999618530273438e+00 2.310780333485307203e-01
1.313999938964843750e+02 5.399999618530273438e+00 3.444364182726646906e-01
1.350000000000000000e+02 5.399999618530273438e+00 4.716126879675741623e-01
1.385999908447265625e+02 5.399999618530273438e+00 6.099026936755610473e-01
1.421999969482421875e+02 5.399999618530273438e+00 7.561014005859999498e-01
1.458000030517578125e+02 5.399999618530273438e+00 9.066031521569147822e-01
1.494000091552734375e+02 5.399999618530273438e+00 1.057530016939435047e+00
1.530000000000000000e+02 5.399999618530273438e+00 1.204859603324870410e+00
1.565999908447265625e+02 5.399999618530273438e+00 1.344563099098096126e+00
1.601999969482421875e+02 5.399999618530273438e+00 1.472745006289809311e+00
1.638000030517578125e+02 5.399999618530273438e+00 1.585773980198101896e+00
1.673999938964843750e+02 5.399999618530273438e+00 1.680407476396967414e+00
1.710000000000000000e+02 5.399999618530273438e+00 1.753911682495769453e+00
1.746000061035156250e+02 5.399999618530273438e+00 1.804142904334860020e+00
1.782000122070312500e+02 5.399999618530273438e+00 1.829632475578271800e+00
1.800000071525573730e+00 9.000000000000000000e+00 -1.829608304421639797e+00
5.399999618530273438e+00 9.000000000000000000e+00 -1.803930934960584542e+00
9.000000000000000000e+00 9.000000000000000000e+00 -1.753330594187035407e+00
1.260000038146972656e+01 9.000000000000000000e+00 -1.679291527258787831e+00
1.619999885559082031e+01 9.000000000000000000e+00 -1.583976591011268864e+00
1.979999923706054688e+01 9.000000000000000000e+00 -1.470149467613366623e+00
2.339999961853027344e+01 9.000000000000000000e+00 -1.341083430200398441e+00
2.700000000000000000e+01 9.000000000000000000e+00 -1.200444435208070981e+00
3.059999656677246094e+01 9.000000000000000000e+00 -1.052167689992415278e+00
3.419999694824218750e+01 9.000000000000000000e+00 -9.003209551730432247e-01
3.779999923706054688e+01 9.000000000000000000e+00 -7.489649049037950812e-01
4.139999771118164062e+01 9.000000000000000000e+00 -6.020165630090911213e-01
4.500000000000000000e+01 9.000000000000000000e+00 -4.631127605091749366e-01
4.859999847412109375e+01 9.000000000000000000e+00 -3.354906138161952711e-01
5.219999694824218750e+01 9.000000000000000000e+00 -2.218781696239044421e-01
5.579999923706054688e+01 9.000000000000000000e+00 -1.244044956569343163e-01
5.939999771118164062e+01 9.000000000000000000e+00 -4.453321891442932334e-02
6.299999618530273438e+01 9.000000000000000000e+00 1.698353957931619806e-02
6.659999847412109375e+01 9.000000000000000000e+00 6.012228338386713111e-02
7.019999694824218750e+01 9.000000000000000000e+00 8.558019505805852800e-02
7.380000305175781250e+01 9.000000000000000000e+00 9.474261488766946848e-02
7.739999389648437500e+01 9.000000000000000000e+00 8.962457521307859443e-02
8.099999237060546875e+01 9.000000000000000000e+00 7.278981902094322498e-02
8.459999847412109375e+01 9.000000000000000000e+00 4.725102678255492517e-02
8.819999694824218750e+01 9.000000000000000000e+00 1.635341552301769821e-02
9.180000305175781250e+01 9.000000000000000000e+00 -1.635346321194917213e-02
9.540000152587890625e+01 9.000000000000000000e+00 -4.725107016986883346e-02
9.900000000000000000e+01 9.000000000000000000e+00 -7.278980455850529718e-02
1.026000061035156250e+02 9.000000000000000000e+00 -8.962461166593752027e-02
1.061999969482421875e+02 9.000000000000000000e+00 -9.474267822548590456e-02
1.097999954223632812e+02 9.000000000000000000e+00 -8.558024645386166918e-02
1.133999938964843750e+02 9.000000000000000000e+00 -6.012224144294381345e-02
1.170000076293945312e+02 9.000000000000000000e+00 -1.698361833111000641e-02
1.205999984741210938e+02 9.000000000000000000e+00 4.453311874192469877e-02
1.241999893188476562e+02 9.000000000000000000e+00 1.244044956569343163e-01
1.277999954223632812e+02 9.000000000000000000e+00 2.218781696239044421e-01
1.313999938964843750e+02 9.000000000000000000e+00 3.354906138161952711e-01
1.350000000000000000e+02 9.000000000000000000e+00 4.631127605091749366e-01
1.385999908447265625e+02 9.000000000000000000e+00 6.020159359896043449e-01
1.421999969482421875e+02 9.000000000000000000e+00 7.489652579565320156e-01
1.458000030517578125e+02 9.000000000000000000e+00 9.003209551730432247e-01
1.494000091552734375e+02 9.000000000000000000e+00 1.052167849917750475e+00
1.530000000000000000e+02 9.000000000000000000e+00 1.200444537778505349e+00
1.565999908447265625e+02 9.000000000000000000e+00 1.341082987259081261e+00
1.601999969482421875e+02 9.000000000000000000e+00 1.470149490555326954e+00
1.638000030517578125e+02 9.000000000000000000e+00 1.583976988068666047e+00
1.673999938964843750e+02 9.000000000000000000e+00 1.679290971486929740e+00
1.710000000000000000e+02 9.000000000000000000e+00 1.753330587017672748e+00
1.746000061035156250e+02 9.000000000000000000e+00 1.803930928508158171e+00
1.782000122070312500e+02 9.000000000000000000e+00 1.829608767437172157e+00
1.800000071525573730e+00 1.260000038146972656e+01 -1.829573209674835388e+00
5.399999618530273438e+00 1.260000038146972656e+01 -1.803617154902070085e+00
9.000000000000000000e+00 1.260000038146972656e+01 -1.752470424100840196e+00
1.260000038146972656e+01 1.260000038146972656e+01 -1.677638819985306950e+00
1.619999885559082031e+01 1.260000038146972656e+01 -1.581316562484474941e+00
1.979999923706054688e+01 1.260000038146972656e+01 -1.466307423408951482e+00
2.339999961853027344e+01 1.260000038146972656e+01 -1.335931973612919155e+00
2.700000000000000000e+01 1.260000038146972656e+01 -1.193908993395632612e+00
3.059999656677246094e+01 1.260000038146972656e+01 -1.044230287929137191e+00
3.419999694824218750e+01 1.260000038146972656e+01 -8.910216839345175277e-01
3.779999923706054688e+01 1.260000038146972656e+01 -7.384015775376815416e-01
4.139999771118164062e+01 1.260000038146972656e+01 -5.903420417967452094e-01
4.500000000000000000e+01 1.260000038146972656e+01 -4.505306094641739478e-01
4.859999847412109375e+01 1.260000038146972656e+01 -3.222485372836981776e-01
5.219999694824218750e+01 1.260000038146972656e+01 -2.082599825945531391e-01
5.579999923706054688e+01 1.260000038146972656e+01 -1.107210387505822846e-01
5.939999771118164062e+01 1.260000038146972656e+01 -3.111178213645179880e-02
6.299999618530273438e+01 1.260000038146972656e+01 2.981002250131470355e-02
6.659999847412109375e+01 1.260000038146972656e+01 7.202663715431270597e-02
7.019999694824218750e+01 1.260000038146972656e+01 9.625187730258139007e-02
7.380000305175781250e+01 1.260000038146972656e+01 1.038984874034560024e-01
7.739999389648437500e+01 1.260000038146972656e+01 9.701836752748749237e-02
8.099999237060546875e+01 1.260000038146972656e+01 7.822072015563087677e-02
8.459999847412109375e+01 1.260000038146972656e+01 5.057046460273861843e-02
8.819999694824218750e+01 1.260000038146972656e+01 1.747014985265807341e-02
9.180000305175781250e+01 1.260000038146972656e+01 -1.747019897546206457e-02
9.540000152587890625e+01 1.260000038146972656e+01 -5.057051372554260960e-02
9.900000000000000000e+01 1.260000038146972656e+01 -7.822069422221279711e-02
1.026000061035156250e+02 1.260000038146972656e+01 -9.701840398034641821e-02
1.061999969482421875e+02 1.260000038146972656e+01 -1.038985507412724385e-01
1.097999954223632812e+02 1.260000038146972656e+01 -9.625190575642425528e-02
1.133999938964843750e+02 1.260000038146972656e+01 -7.202659521338941606e-02
1.170000076293945312e+02 1.260000038146972656e+01 -2.981012419506878786e-02
1.205999984741210938e+02 1.260000038146972656e+01 3.111168196394717422e-02
1.241999893188476562e+02 1.260000038146972656e+01 1.107210387505822846e-01
1.277999954223632812e+02 1.260000038146972656e+01 2.082599825945531391e-01
1.313999938964843750e+02 1.260000038146972656e+01 3.222485372836981776e-01
1.350000000000000000e+02 1.260000038146972656e+01 4.505306094641739478e-01
1.385999908447265625e+02 1.260000038146972656e+01 5.903414147772583220e-01
1.421999969482421875e+02 1.260000038146972656e+01 7.384019305904183650e-01
1.458000030517578125e+02 1.260000038146972656e+01 8.910216839345175277e-01
1.494000091552734375e+02 1.260000038146972656e+01 1.044230436383492444e+00
1.530000000000000000e+02 1.260000038146972656e+01 1.193909107437047146e+00
1.565999908447265625e+02 1.260000038146972656e+01 1.335931530671601752e+00
1.601999969482421875e+02 1.260000038146972656e+01 1.466307452086401675e+00
1.638000030517578125e+02 1.260000038146972656e+01 1.581316965277362208e+00
1.673999938964843750e+02 1.260000038146972656e+01 1.677638264213449082e+00
1.710000000000000000e+02 1.260000038146972656e+01 1.752470416931477537e+00
1.746000061035156250e+02 1.260000038146972656e+01 1.803617149166580003e+00
1.782000122070312500e+02 1.260000038146972656e+01 1.829573673362495656e+00
1.800000071525573730e+00 1.619999885559082031e+01 -1.829527282334820315e+00
5.399999618530273438e+00 1.619999885559082031e+01 -1.803206523924354876e+00
9.000000000000000000e+00 1.619999885559082031e+01 -1.751344745274435066e+00
1.260000038146972656e+01 1.619999885559082031e+01 -1.675475975283007735e+00
1.619999885559082031e+01 1.619999885559082031e+01 -1.577835492818618235e+00
1.979999923706054688e+01 1.619999885559082031e+01 -1.461279474864647376e+00
2.339999961853027344e+01 1.619999885559082031e+01 -1.329190421229311969e+00
2.700000000000000000e+01 1.619999885559082031e+01 -1.185356299428586002e+00
3.059999656677246094e+01 1.619999885559082031e+01 -1.033842845101521579e+00
3.419999694824218750e+01 1.619999885559082031e+01 -8.788520293353770940e-01
3.779999923706054688e+01 1.619999885559082031e+01 -7.245776699504864471e-01
4.139999771118164062e+01 1.619999885559082031e+01 -5.750640268829907420e-01
4.500000000000000000e+01 1.619999885559082031e+01 -4.340647286729263921e-01
4.859999847412109375e+01 1.619999885559082031e+01 -3.049189834556949030e-01
5.219999694824218750e+01 1.619999885559082031e+01 -1.904383237185126032e-01
5.579999923706054688e+01 1.619999885559082031e+01 -9.281394401445355880e-02
5.939999771118164062e+01 1.619999885559082031e+01 -1.354760088065001811e-02
6.299999618530273438e+01 1.619999885559082031e+01 4.659566833496522897e-02
6.659999847412109375e+01 1.619999885559082031e+01 8.760542116735711704e-02
7.019999694824218750e+01 1.619999885559082031e+01 1.102175432623556939e-01
7.380000305175781250e+01 1.619999885559082031e+01 1.158804079416132227e-01
7.739999389648437500e+01 1.619999885559082031e+01 1.066943916377554036e-01
8.099999237060546875e+01 1.619999885559082031e+01 8.532795591514422129e-02
8.459999847412109375e+01 1.619999885559082031e+01 5.491450184007236335e-02
8.819999694824218750e+01 1.619999885559082031e+01 1.893157709841972874e-02
9.180000305175781250e+01 1.619999885559082031e+01 -1.893163052284127165e-02
9.540000152587890625e+01 1.619999885559082031e+01 -5.491455669836640963e-02
9.900000000000000000e+01 1.619999885559082031e+01 -8.532794145270627961e-02
1.026000061035156250e+02 1.619999885559082031e+01 -1.066944280906143017e-01
1.061999969482421875e+02 1.619999885559082031e+01 -1.158804712794296310e-01
1.097999954223632812e+02 1.619999885559082031e+01 -1.102175717161985591e-01
1.133999938964843750e+02 1.619999885559082031e+01 -8.760537922643382713e-02
1.170000076293945312e+02 1.619999885559082031e+01 -4.659572414479876135e-02
1.205999984741210938e+02 1.619999885559082031e+01 1.354750070814539353e-02
1.241999893188476562e+02 1.619999885559082031e+01 9.281394401445355880e-02
1.277999954223632812e+02 1.619999885559082031e+01 1.904383237185126032e-01
1.313999938964843750e+02 1.619999885559082031e+01 3.049189834556949030e-01
1.350000000000000000e+02 1.619999885559082031e+01 4.340647286729263921e-01
1.385999908447265625e+02 1.619999885559082031e+01 5.750633998635038546e-01
1.421999969482421875e+02 1.619999885559082031e+01 7.245780000612629390e-01
1.458000030517578125e+02 1.619999885559082031e+01 8.788520293353770940e-01
1.494000091552734375e+02 1.619999885559082031e+01 1.033842993555876610e+00
1.530000000000000000e+02 1.619999885559082031e+01 1.185356413470000536e+00
1.565999908447265625e+02 1.619999885559082031e+01 1.329189966817014623e+00
1.601999969482421875e+02 1.619999885559082031e+01 1.461279492071117403e+00
1.638000030517578125e+02 1.619999885559082031e+01 1.577835895611505501e+00
1.673999938964843750e+02 1.619999885559082031e+01 1.675475410907914631e+00
1.710000000000000000e+02 1.619999885559082031e+01 1.751344740972817560e+00
1.746000061035156250e+02 1.619999885559082031e+01 1.803206517830396649e+00
1.782000122070312500e+02 1.619999885559082031e+01 1.829527747008268035e+00
1.800000071525573730e+00 1.979999923706054688e+01 -1.829471246507215820e+00
5.399999618530273438e+00 1.979999923706054688e+01 -1.802705512018706324e+00
9.000000000000000000e+00 1.979999923706054688e+01 -1.749971309049587864e+00
1.260000038146972656e+01 1.979999923706054688e+01 -1.672837093508103168e+00
1.619999885559082031e+01 1.979999923706054688e+01 -1.573588241976221935e+00
1.979999923706054688e+01 1.979999923706054688e+01 -1.455144886453226594e+00
2.339999961853027344e+01 1.979999923706054688e+01 -1.320965063151561258e+00
2.700000000000000000e+01 1.979999923706054688e+01 -1.174921194678485659e+00
3.059999656677246094e+01 1.979999923706054688e+01 -1.021169155634997550e+00
3.419999694824218750e+01 1.979999923706054688e+01 -8.640038664604361429e-01
3.779999923706054688e+01 1.979999923706054688e+01 -7.077111537068436764e-01
4.139999771118164062e+01 1.979999923706054688e+01 -5.564233629668623449e-01
4.500000000000000000e+01 1.979999923706054688e+01 -4.139748211258184041e-01
4.859999847412109375e+01 1.979999923706054688e+01 -2.837753057889389474e-01
5.219999694824218750e+01 1.979999923706054688e+01 -1.686941631833497879e-01
5.579999923706054688e+01 1.979999923706054688e+01 -7.096553521177181856e-02
5.939999771118164062e+01 1.979999923706054688e+01 7.882392450418523877e-03
6.299999618530273438e+01 1.979999923706054688e+01 6.707574980057995351e-02
6.659999847412109375e+01 1.979999923706054688e+01 1.066130876221079438e-01
7.019999694824218750e+01 1.979999923706054688e+01 1.272570189445602351e-01
7.380000305175781250e+01 1.979999923706054688e+01 1.304995526980445297e-01
7.739999389648437500e+01 1.979999923706054688e+01 1.185000605660502804e-01
8.099999237060546875e+01 1.979999923706054688e+01 9.399949497193882397e-02
8.459999847412109375e+01 1.979999923706054688e+01 6.021464527213583884e-02
8.819999694824218750e+01 1.979999923706054688e+01 2.071466783379763074e-02
9.180000305175781250e+01 1.979999923706054688e+01 -2.071472699370924611e-02
9.540000152587890625e+01 1.979999923706054688e+01 -6.021470586591996105e-02
9.900000000000000000e+01 1.979999923706054688e+01 -9.399947477401081330e-02
1.026000061035156250e+02 1.979999923706054688e+01 -1.185001084898893442e-01
1.061999969482421875e+02 1.979999923706054688e+01 -1.304996160358609381e-01
1.097999954223632812e+02 1.979999923706054688e+01 -1.272570588693832105e-01
1.133999938964843750e+02 1.979999923706054688e+01 -1.066130456811846539e-01
1.170000076293945312e+02 1.979999923706054688e+01 -6.707580561041348588e-02
1.205999984741210938e+02 1.979999923706054688e+01 -7.882492622923120695e-03
1.241999893188476562e+02 1.979999923706054688e+01 7.096553521177181856e-02
1.277999954223632812e+02 1.979999923706054688e+01 1.686941631833497879e-01
1.313999938964843750e+02 1.979999923706054688e+01 2.837753057889389474e-01
1.350000000000000000e+02 1.979999923706054688e+01 4.139748211258184041e-01
1.385999908447265625e+02 1.979999923706054688e+01 5.564227359473755685e-01
1.421999969482421875e+02 1.979999923706054688e+01 7.077114952886005561e-01
1.458000030517578125e+02 1.979999923706054688e+01 8.640038664604361429e-01
1.494000091552734375e+02 1.979999923706054688e+01 1.021169338502293078e+00
1.530000000000000000e+02 1.979999923706054688e+01 1.174921297248919805e+00
1.565999908447265625e+02 1.979999923706054688e+01 1.320964608739263912e+00
1.601999969482421875e+02 1.979999923706054688e+01 1.455144897924206759e+00
1.638000030517578125e+02 1.979999923706054688e+01 1.573588647636854132e+00
1.673999938964843750e+02 1.979999923706054688e+01 1.672836526265265134e+00
1.710000000000000000e+02 1.979999923706054688e+01 1.749971304747970358e+00
1.746000061035156250e+02 1.979999923706054688e+01 1.802705507358620673e+00
1.782000122070312500e+02 1.979999923706054688e+01 1.829471712166450770e+00
1.800000071525573730e+00 2.339999961853027344e+01 -1.829405986040003596e+00
5.399999618530273438e+00 2.339999961853027344e+01 -1.802122024482782470e+00
9.000000000000000000e+00 2.339999961853027344e+01 -1.748371779806166870e+00
1.260000038146972656e+01 2.339999961853027344e+01 -1.669763802847524348e+00
1.619999885559082031e+01 2.339999961853027344e+01 -1.568641794745817775e+00
1.979999923706054688e+01 2.339999961853027344e+01 -1.448000410156686346e+00
2.339999961853027344e+01 2.339999961853027344e+01 -1.311385653371528681e+00
2.700000000000000000e+01 2.339999961853027344e+01 -1.162768207413489741e+00
3.059999656677246094e+01 2.339999961853027344e+01 -1.006409135771457963e+00
3.419999694824218750e+01 2.339999961853027344e+01 -8.467113868402476040e-01
3.779999923706054688e+01 2.339999961853027344e+01 -6.880680981911178051e-01
4.139999771118164062e+01 2.339999961853027344e+01 -5.347140283274068873e-01
4.500000000000000000e+01 2.339999961853027344e+01 -3.905776579394361070e-01
4.859999847412109375e+01 2.339999961853027344e+01 -2.591509427341611715e-01
5.219999694824218750e+01 2.339999961853027344e+01 -1.433704603533122457e-01
5.579999923706054688e+01 2.339999961853027344e+01 -4.552042352792481927e-02
5.939999771118164062e+01 2.339999961853027344e+01 3.284021689788732545e-02
6.299999618530273438e+01 2.339999961853027344e+01 9.092728998131663354e-02
6.659999847412109375e+01 2.339999961853027344e+01 1.287497965686666135e-01
7.019999694824218750e+01 2.339999961853027344e+01 1.471015392844977621e-01
7.380000305175781250e+01 2.339999961853027344e+01 1.475252976170206287e-01
7.739999389648437500e+01 2.339999961853027344e+01 1.322492003046881748e-01
8.099999237060546875e+01 2.339999961853027344e+01 1.040985344168563614e-01
8.459999847412109375e+01 2.339999961853027344e+01 6.638730013115351491e-02
8.819999694824218750e+01 2.339999961853027344e+01 2.279128661225161140e-02
9.180000305175781250e+01 2.339999961853027344e+01 -2.279135150765329229e-02
9.540000152587890625e+01 2.339999961853027344e+01 -6.638736646042769918e-02
9.900000000000000000e+01 2.339999961853027344e+01 -1.040985142189283646e-01
1.026000061035156250e+02 2.339999961853027344e+01 -1.322492482285272386e-01
1.061999969482421875e+02 2.339999961853027344e+01 -1.475253609548370370e-01
1.097999954223632812e+02 2.339999961853027344e+01 -1.471015677383406273e-01
1.133999938964843750e+02 2.339999961853027344e+01 -1.287497775697035995e-01
1.170000076293945312e+02 2.339999961853027344e+01 -9.092733432017002793e-02
1.205999984741210938e+02 2.339999961853027344e+01 -3.284034001235222600e-02
1.241999893188476562e+02 2.339999961853027344e+01 4.552042352792481927e-02
1.277999954223632812e+02 2.339999961853027344e+01 1.433704603533122457e-01
1.313999938964843750e+02 2.339999961853027344e+01 2.591509427341611715e-01
1.350000000000000000e+02 2.339999961853027344e+01 3.905776579394361070e-01
1.385999908447265625e+02 2.339999961853027344e+01 5.347134013079199999e-01
1.421999969482421875e+02 2.339999961853027344e+01 6.880684397728745738e-01
1.458000030517578125e+02 2.339999961853027344e+01 8.467113868402476040e-01
1.494000091552734375e+02 2.339999961853027344e+01 1.006409307167773326e+00
1.530000000000000000e+02 2.339999961853027344e+01 1.162768344396864384e+00
1.565999908447265625e+02 2.339999961853027344e+01 1.311385193223741252e+00
1.601999969482421875e+02 2.339999961853027344e+01 1.448000427363156595e+00
1.638000030517578125e+02 2.339999961853027344e+01 1.568642223348410303e+00
1.673999938964843750e+02 2.339999961853027344e+01 1.669763229869196230e+00
1.710000000000000000e+02 2.339999961853027344e+01 1.748371774070677009e+00
1.746000061035156250e+02 2.339999961853027344e+01 1.802122019464228675e+00
1.782000122070312500e+02 2.339999961853027344e+01 1.829406452998685539e+00
1.800000071525573730e+00 2.700000000000000000e+01 -1.829332530005565838e+00
5.399999618530273438e+00 2.700000000000000000e+01 -1.801465260684187664e+00
9.000000000000000000e+00 2.700000000000000000e+01 -1.746571375060139264e+00
1.260000038146972656e+01 2.700000000000000000e+01 -1.666304555287512867e+00
1.619999885559082031e+01 2.700000000000000000e+01 -1.563074182469812889e+00
1.979999923706054688e+01 2.700000000000000000e+01 -1.439958725412949114e+00
2.339999961853027344e+01 2.700000000000000000e+01 -1.300603241755707407e+00
2.700000000000000000e+01 2.700000000000000000e+01 -1.149089063595670535e+00
3.059999656677246094e+01 2.700000000000000000e+01 -9.897955431689382522e-01
3.419999694824218750e+01 2.700000000000000000e+01 -8.272473474405980243e-01
3.779999923706054688e+01 2.700000000000000000e+01 -6.659582313380885132e-01
4.139999771118164062e+01 2.700000000000000000e+01 -5.102784317218248544e-01
4.500000000000000000e+01 2.700000000000000000e+01 -3.642423064288274892e-01
4.859999847412109375e+01 2.700000000000000000e+01 -2.314341984401051822e-01
5.219999694824218750e+01 2.700000000000000000e+01 -1.148665774019994729e-01
5.579999923706054688e+01 2.700000000000000000e+01 -1.687992120313597244e-02
5.939999771118164062e+01 2.700000000000000000e+01 6.093232607508836107e-02
6.299999618530273438e+01 2.700000000000000000e+01 1.177741554383607003e-01
6.659999847412109375e+01 2.700000000000000000e+01 1.536664631393905023e-01
7.019999694824218750e+01 2.700000000000000000e+01 1.694381988858894850e-01
7.380000305175781250e+01 2.700000000000000000e+01 1.666891873503080213e-01
7.739999389648437500e+01 2.700000000000000000e+01 1.477249519741085648e-01
8.099999237060546875e+01 2.700000000000000000e+01 1.154658341035832425e-01
8.459999847412109375e+01 2.700000000000000000e+01 7.333514375386640527e-02
8.819999694824218750e+01 2.700000000000000000e+01 2.512869095484247112e-02
9.180000305175781250e+01 2.700000000000000000e+01 -2.512876301960674172e-02
9.540000152587890625e+01 2.700000000000000000e+01 -7.333521581863065852e-02
9.900000000000000000e+01 2.700000000000000000e+01 -1.154658081701651767e-01
1.026000061035156250e+02 2.700000000000000000e+01 -1.477250056334376838e-01
1.061999969482421875e+02 2.700000000000000000e+01 -1.666892506881244296e-01
1.097999954223632812e+02 2.700000000000000000e+01 -1.694382158687522122e-01
1.133999938964843750e+02 2.700000000000000000e+01 -1.536664785533679300e-01
1.170000076293945312e+02 2.700000000000000000e+01 -1.177742227191743707e-01
1.205999984741210938e+02 2.700000000000000000e+01 -6.093242624759298565e-02
1.241999893188476562e+02 2.700000000000000000e+01 1.687992120313597244e-02
1.277999954223632812e+02 2.700000000000000000e+01 1.148665774019994729e-01
1.313999938964843750e+02 2.700000000000000000e+01 2.314341984401051822e-01
1.350000000000000000e+02 2.700000000000000000e+01 3.642423064288274892e-01
1.385999908447265625e+02 2.700000000000000000e+01 5.102777817603777466e-01
1.421999969482421875e+02 2.700000000000000000e+01 6.659585729198451709e-01
1.458000030517578125e+02 2.700000000000000000e+01 8.272473474405980243e-01
1.494000091552734375e+02 2.700000000000000000e+01 9.897957145652536148e-01
1.530000000000000000e+02 2.700000000000000000e+01 1.149089189108065012e+00
1.565999908447265625e+02 2.700000000000000000e+01 1.300602775872429895e+00
1.601999969482421875e+02 2.700000000000000000e+01 1.439958748354909224e+00
1.638000030517578125e+02 2.700000000000000000e+01 1.563074608204660265e+00
1.673999938964843750e+02 2.700000000000000000e+01 1.666303976573694667e+00
1.710000000000000000e+02 2.700000000000000000e+01 1.746571373626266688e+00
1.746000061035156250e+02 2.700000000000000000e+01 1.801465256741038079e+00
1.782000122070312500e+02 2.700000000000000000e+01 1.829332998487737338e+00
1.800000071525573730e+00 3.059999656677246094e+01 -1.829252036995301145e+00
5.399999618530273438e+00 3.059999656677246094e+01 -1.800745579634925209e+00
9.000000000000000000e+00 3.059999656677246094e+01 -1.744598495524460446e+00
1.260000038146972656e+01 3.059999656677246094e+01 -1.662513925449961016e+00
1.619999885559082031e+01 3.059999656677246094e+01 -1.556973189691479353e+00
1.979999923706054688e+01 3.059999656677246094e+01 -1.431146661113940510e+00
2.339999961853027344e+01 3.059999656677246094e+01 -1.288787885584683712e+00
2.700000000000000000e+01 3.059999656677246094e+01 -1.134099463535594321e+00
3.059999656677246094e+01 3.059999656677246094e+01 -9.715903578073824542e-01
3.419999694824218750e+01 3.059999656677246094e+01 -8.059185969802515892e-01
3.779999923706054688e+01 3.059999656677246094e+01 -6.417302594730536214e-01
4.139999771118164062e+01 3.059999656677246094e+01 -4.835019521989242786e-01
4.500000000000000000e+01 3.059999656677246094e+01 -3.353839816621463354e-01
4.859999847412109375e+01 3.059999656677246094e+01 -2.010621860760137547e-01
5.219999694824218750e+01 3.059999656677246094e+01 -8.363206204112665076e-02
5.579999923706054688e+01 3.059999656677246094e+01 1.450435927445420381e-02
5.939999771118164062e+01 3.059999656677246094e+01 9.171558454820508133e-02
6.299999618530273438e+01 3.059999656677246094e+01 1.471929064107972696e-01
6.659999847412109375e+01 3.059999656677246094e+01 1.809701489095589533e-01
7.019999694824218750e+01 3.059999656677246094e+01 1.939146551227327597e-01
7.380000305175781250e+01 3.059999656677246094e+01 1.876889328937481616e-01
7.739999389648437500e+01 3.059999656677246094e+01 1.646832934137777427e-01
8.099999237060546875e+01 3.059999656677246094e+01 1.279221026125198502e-01
8.459999847412109375e+01 3.059999656677246094e+01 8.094856232179471756e-02
8.819999694824218750e+01 3.059999656677246094e+01 2.769001743301546456e-02
9.180000305175781250e+01 3.059999656677246094e+01 -2.769009666714232487e-02
9.540000152587890625e+01 3.059999656677246094e+01 -8.094864012204905368e-02
9.900000000000000000e+01 3.059999656677246094e+01 -1.279220766791017705e-01
1.026000061035156250e+02 3.059999656677246094e+01 -1.646833585440869996e-01
1.061999969482421875e+02 3.059999656677246094e+01 -1.876890077025447079e-01
1.097999954223632812e+02 3.059999656677246094e+01 -1.939146721055954870e-01
1.133999938964843750e+02 3.059999656677246094e+01 -1.809701299105959393e-01
1.170000076293945312e+02 3.059999656677246094e+01 -1.471929736916109677e-01
1.205999984741210938e+02 3.059999656677246094e+01 -9.171570766266998187e-02
1.241999893188476562e+02 3.059999656677246094e+01 -1.450435927445420381e-02
1.277999954223632812e+02 3.059999656677246094e+01 8.363206204112665076e-02
1.313999938964843750e+02 3.059999656677246094e+01 2.010621860760137547e-01
1.350000000000000000e+02 3.059999656677246094e+01 3.353839816621463354e-01
1.385999908447265625e+02 3.059999656677246094e+01 4.835012792955168948e-01
1.421999969482421875e+02 3.059999656677246094e+01 6.417306010548103901e-01
1.458000030517578125e+02 3.059999656677246094e+01 8.059185969802515892e-01
1.494000091552734375e+02 3.059999656677246094e+01 9.715905177327176512e-01
1.530000000000000000e+02 3.059999656677246094e+01 1.134099606254459269e+00
1.565999908447265625e+02 3.059999656677246094e+01 1.288787431172386144e+00
1.601999969482421875e+02 3.059999656677246094e+01 1.431146675452665606e+00
1.638000030517578125e+02 3.059999656677246094e+01 1.556973624029561964e+00
1.673999938964843750e+02 3.059999656677246094e+01 1.662513332397417498e+00
1.710000000000000000e+02 3.059999656677246094e+01 1.744598494807524158e+00
1.746000061035156250e+02 3.059999656677246094e+01 1.800745576767180278e+00
1.782000122070312500e+02 3.059999656677246094e+01 1.829252507023366503e+00
1.800000071525573730e+00 3.419999694824218750e+01 -1.829165776501685547e+00
5.399999618530273438e+00 3.419999694824218750e+01 -1.799974332586780967e+00
9.000000000000000000e+00 3.419999694824218750e+01 -1.742484256949698551e+00
1.260000038146972656e+01 3.419999694824218750e+01 -1.658451678575274313e+00
1.619999885559082031e+01 3.419999694824218750e+01 -1.550435046463217725e+00
1.979999923706054688e+01 3.419999694824218750e+01 -1.421703193919555686e+00
2.339999961853027344e+01 3.419999694824218750e+01 -1.276125939534078713e+00
2.700000000000000000e+01 3.419999694824218750e+01 -1.118035824133961631e+00
3.059999656677246094e+01 3.419999694824218750e+01 -9.520807327326534786e-01
3.419999694824218750e+01 3.419999694824218750e+01 -7.830616366616366397e-01
3.779999923706054688e+01 3.419999694824218750e+01 -6.157662924154811979e-01
4.139999771118164062e+01 3.419999694824218750e+01 -4.548068308021953610e-01
4.500000000000000000e+01 3.419999694824218750e+01 -3.044579209572576550e-01
4.859999847412109375e+01 3.419999694824218750e+01 -1.685139796564842085e-01
5.219999694824218750e+01 3.419999694824218750e+01 -5.015947815793661557e-02
5.579999923706054688e+01 3.419999694824218750e+01 4.813741069883291368e-02
5.939999771118164062e+01 3.419999694824218750e+01 1.247045404376818378e-01
6.299999618530273438e+01 3.419999694824218750e+01 1.787195532229140515e-01
6.659999847412109375e+01 3.419999694824218750e+01 2.102301874007684312e-01
7.019999694824218750e+01 3.419999694824218750e+01 2.201449381907424341e-01
7.380000305175781250e+01 3.419999694824218750e+01 2.101933613151881208e-01
7.739999389648437500e+01 3.419999694824218750e+01 1.828567156313238296e-01
8.099999237060546875e+01 3.419999694824218750e+01 1.412709022765012701e-01
8.459999847412109375e+01 3.419999694824218750e+01 8.910751202776576174e-02
8.819999694824218750e+01 3.419999694824218750e+01 3.043486883939623688e-02
9.180000305175781250e+01 3.419999694824218750e+01 -3.043495524288568344e-02
9.540000152587890625e+01 3.419999694824218750e+01 -8.910759843125519442e-02
9.900000000000000000e+01 3.419999694824218750e+01 -1.412708734753381767e-01
1.026000061035156250e+02 3.419999694824218750e+01 -1.828567807616330865e-01
1.061999969482421875e+02 3.419999694824218750e+01 -2.101934303884945843e-01
1.097999954223632812e+02 3.419999694824218750e+01 -2.201449150251746645e-01
1.133999938964843750e+02 3.419999694824218750e+01 -2.102301741372954724e-01
1.170000076293945312e+02 3.419999694824218750e+01 -1.787196205037277497e-01
1.205999984741210938e+02 3.419999694824218750e+01 -1.247046520811665865e-01
1.241999893188476562e+02 3.419999694824218750e+01 -4.813741069883291368e-02
1.277999954223632812e+02 3.419999694824218750e+01 5.015947815793661557e-02
1.313999938964843750e+02 3.419999694824218750e+01 1.685139796564842085e-01
1.350000000000000000e+02 3.419999694824218750e+01 3.044579209572576550e-01
1.385999908447265625e+02 3.419999694824218750e+01 4.548061980472184462e-01
1.421999969482421875e+02 3.419999694824218750e+01 6.157666282617478837e-01
1.458000030517578125e+02 3.419999694824218750e+01 7.830616366616366397e-01
1.494000091552734375e+02 3.419999694824218750e+01 9.520809041289688412e-01
1.530000000000000000e+02 3.419999694824218750e+01 1.118035966852826357e+00
1.565999908447265625e+02 3.419999694824218750e+01 1.276125467915311118e+00
1.601999969482421875e+02 3.419999694824218750e+01 1.421703202522790699e+00
1.638000030517578125e+02 3.419999694824218750e+01 1.550435492272280502e+00
1.673999938964843750e+02 3.419999694824218750e+01 1.658451084088858440e+00
1.710000000000000000e+02 3.419999694824218750e+01 1.742484253365017333e+00
1.746000061035156250e+02 3.419999694824218750e+01 1.799974330435972103e+00
1.782000122070312500e+02 3.419999694824218750e+01 1.829166248299687103e+00
1.800000071525573730e+00 3.779999923706054688e+01 -1.829075108485589185e+00
5.399999618530273438e+00 3.779999923706054688e+01 -1.799163678241001429e+00
9.000000000000000000e+00 3.779999923706054688e+01 -1.740261987910184605e+00
1.260000038146972656e+01 3.779999923706054688e+01 -1.654181880804475258e+00
1.619999885559082031e+01 3.779999923706054688e+01 -1.543562843917425376e+00
1.979999923706054688e+01 3.779999923706054688e+01 -1.411777211416531230e+00
2.339999961853027344e+01 3.779999923706054688e+01 -1.262817021600301626e+00
2.700000000000000000e+01 3.779999923706054688e+01 -1.101151398822574290e+00
3.059999656677246094e+01 3.779999923706054688e+01 -9.315742737482051172e-01
3.419999694824218750e+01 3.779999923706054688e+01 -7.590367814419537451e-01
3.779999923706054688e+01 3.779999923706054688e+01 -5.884756892981632959e-01
4.139999771118164062e+01 3.779999923706054688e+01 -4.246455919626997422e-01
4.500000000000000000e+01 3.779999923706054688e+01 -2.719517040605332614e-01
4.859999847412109375e+01 3.779999923706054688e+01 -1.343027506845823060e-01
5.219999694824218750e+01 3.779999923706054688e+01 -1.497666290360505359e-02
5.579999923706054688e+01 3.779999923706054688e+01 8.348887230319347597e-02
5.939999771118164062e+01 3.779999923706054688e+01 1.593790593555075019e-01
6.299999618530273438e+01 3.779999923706054688e+01 2.118570755116834792e-01
6.659999847412109375e+01 3.779999923706054688e+01 2.409852903531297108e-01
7.019999694824218750e+01 3.779999923706054688e+01 2.477154217525140423e-01
7.380000305175781250e+01 3.779999923706054688e+01 2.338476350504446466e-01
7.739999389648437500e+01 3.779999923706054688e+01 2.019587079557718379e-01
8.099999237060546875e+01 3.779999923706054688e+01 1.553017320067099916e-01
8.459999847412109375e+01 3.779999923706054688e+01 9.768333579239360520e-02
8.819999694824218750e+01 3.779999923706054688e+01 3.331996767519072866e-02
9.180000305175781250e+01 3.779999923706054688e+01 -3.332006268191527870e-02
9.540000152587890625e+01 3.779999923706054688e+01 -9.768343079911814830e-02
9.900000000000000000e+01 3.779999923706054688e+01 -1.553017003378018568e-01
1.026000061035156250e+02 3.779999923706054688e+01 -2.019587845570612328e-01
1.061999969482421875e+02 3.779999923706054688e+01 -2.338477155947312758e-01
1.097999954223632812e+02 3.779999923706054688e+01 -2.477153928514561898e-01
1.133999938964843750e+02 3.779999923706054688e+01 -2.409852598831865589e-01
1.170000076293945312e+02 3.779999923706054688e+01 -2.118571370570070944e-01
1.205999984741210938e+02 3.779999923706054688e+01 -1.593791996764425956e-01
1.241999893188476562e+02 3.779999923706054688e+01 -8.348887230319347597e-02
1.277999954223632812e+02 3.779999923706054688e+01 1.497666290360505359e-02
1.313999938964843750e+02 3.779999923706054688e+01 1.343027506845823060e-01
1.350000000000000000e+02 3.779999923706054688e+01 2.719517040605332614e-01
1.385999908447265625e+02 3.779999923706054688e+01 4.246448961173320824e-01
1.421999969482421875e+02 3.779999923706054688e+01 5.884760194089398988e-01
1.458000030517578125e+02 3.779999923706054688e+01 7.590367814419537451e-01
1.494000091552734375e+02 3.779999923706054688e+01 9.315744480122655213e-01
1.530000000000000000e+02 3.779999923706054688e+01 1.101151553012419182e+00
1.565999908447265625e+02 3.779999923706054688e+01 1.262816558584769044e+00
1.601999969482421875e+02 3.779999923706054688e+01 1.411777211416531230e+00
1.638000030517578125e+02 3.779999923706054688e+01 1.543563296895850812e+00
1.673999938964843750e+02 3.779999923706054688e+01 1.654181272696270355e+00
1.710000000000000000e+02 3.779999923706054688e+01 1.740261986476312028e+00
1.746000061035156250e+02 3.779999923706054688e+01 1.799163676627894892e+00
1.782000122070312500e+02 3.779999923706054688e+01 1.829075582075931461e+00
1.800000071525573730e+00 4.139999771118164062e+01 -1.828981463335667579e+00
5.399999618530273438e+00 4.139999771118164062e+01 -1.798326405844273612e+00
9.000000000000000000e+00 4.139999771118164062e+01 -1.737966751965995593e+00
1.260000038146972656e+01 4.139999771118164062e+01 -1.649771872884947754e+00
1.619999885559082031e+01 4.139999771118164062e+01 -1.536464977797878273e+00
1.979999923706054688e+01 4.139999771118164062e+01 -1.401525288182170481e+00
2.339999961853027344e+01 4.139999771118164062e+01 -1.249071109508700816e+00
2.700000000000000000e+01 4.139999771118164062e+01 -1.083712589644220570e+00
3.059999656677246094e+01 4.139999771118164062e+01 -9.103944710972410315e-01
3.419999694824218750e+01 4.139999771118164062e+01 -7.342230525792676765e-01
3.779999923706054688e+01 4.139999771118164062e+01 -5.602890018897019875e-01
4.139999771118164062e+01 4.139999771118164062e+01 -3.934939200204032317e-01
4.500000000000000000e+01 4.139999771118164062e+01 -2.383781239326941970e-01
4.859999847412109375e+01 4.139999771118164062e+01 -9.896813421455838422e-02
5.219999694824218750e+01 4.139999771118164062e+01 2.136141483491457022e-02
5.579999923706054688e+01 4.139999771118164062e+01 1.200011712880904857e-01
5.939999771118164062e+01 4.139999771118164062e+01 1.951921447459263881e-01
6.299999618530273438e+01 4.139999771118164062e+01 2.460826690184666210e-01
6.659999847412109375e+01 4.139999771118164062e+01 2.727502123647297383e-01
7.019999694824218750e+01 4.139999771118164062e+01 2.761912094057171196e-01
7.380000305175781250e+01 4.139999771118164062e+01 2.582786518672054443e-01
7.739999389648437500e+01 4.139999771118164062e+01 2.216879334743149244e-01
8.099999237060546875e+01 4.139999771118164062e+01 1.697932993897611764e-01
8.459999847412109375e+01 4.139999771118164062e+01 1.065407563468786512e-01
8.819999694824218750e+01 4.139999771118164062e+01 3.629980067588181591e-02
9.180000305175781250e+01 4.139999771118164062e+01 -3.629990428584146944e-02
9.540000152587890625e+01 4.139999771118164062e+01 -1.065408599568383047e-01
9.900000000000000000e+01 4.139999771118164062e+01 -1.697932648531079725e-01
1.026000061035156250e+02 4.139999771118164062e+01 -2.216880186788394158e-01
1.061999969482421875e+02 4.139999771118164062e+01 -2.582787266760020461e-01
1.097999954223632812e+02 4.139999771118164062e+01 -2.761911747691692121e-01
1.133999938964843750e+02 4.139999771118164062e+01 -2.727501876302766415e-01
1.170000076293945312e+02 4.139999771118164062e+01 -2.460827535057504845e-01
1.205999984741210938e+02 4.139999771118164062e+01 -1.951922965378416197e-01
1.241999893188476562e+02 4.139999771118164062e+01 -1.200011712880904857e-01
1.277999954223632812e+02 4.139999771118164062e+01 -2.136141483491457022e-02
1.313999938964843750e+02 4.139999771118164062e+01 9.896813421455838422e-02
1.350000000000000000e+02 4.139999771118164062e+01 2.383781239326941970e-01
1.385999908447265625e+02 4.139999771118164062e+01 3.934932413815058205e-01
1.421999969482421875e+02 4.139999771118164062e+01 5.602893348682235208e-01
1.458000030517578125e+02 4.139999771118164062e+01 7.342230525792676765e-01
1.494000091552734375e+02 4.139999771118164062e+01 9.103946510967915184e-01
1.530000000000000000e+02 4.139999771118164062e+01 1.083712753871173273e+00
1.565999908447265625e+02 4.139999771118164062e+01 1.249070630720570563e+00
1.601999969482421875e+02 4.139999771118164062e+01 1.401525293200724276e+00
1.638000030517578125e+02 4.139999771118164062e+01 1.536465447982773735e+00
1.673999938964843750e+02 4.139999771118164062e+01 1.649771259041252769e+00
1.710000000000000000e+02 4.139999771118164062e+01 1.737966751965995593e+00
1.746000061035156250e+02 4.139999771118164062e+01 1.798326404768869402e+00
1.782000122070312500e+02 4.139999771118164062e+01 1.828981938830371856e+00
1.800000071525573730e+00 4.500000000000000000e+01 -1.828886317570943554e+00
5.399999618530273438e+00 4.500000000000000000e+01 -1.797475716164696591e+00
9.000000000000000000e+00 4.500000000000000000e+01 -1.735634734682453217e+00
1.260000038146972656e+01 4.500000000000000000e+01 -1.645291203727753393e+00
1.619999885559082031e+01 4.500000000000000000e+01 -1.529253379777980815e+00
1.979999923706054688e+01 4.500000000000000000e+01 -1.391109097644449566e+00
2.339999961853027344e+01 4.500000000000000000e+01 -1.235104914449967506e+00
2.700000000000000000e+01 4.500000000000000000e+01 -1.065994315844443374e+00
3.059999656677246094e+01 4.500000000000000000e+01 -8.888752708213630838e-01
3.419999694824218750e+01 4.500000000000000000e+01 -7.090117108674536262e-01
3.779999923706054688e+01 4.500000000000000000e+01 -5.316506274317291947e-01
4.139999771118164062e+01 4.500000000000000000e+01 -3.618430998482630723e-01
4.500000000000000000e+01 4.500000000000000000e+01 -2.042665605717450261e-01
4.859999847412109375e+01 4.500000000000000000e+01 -6.306731590027817025e-02
5.219999694824218750e+01 4.500000000000000000e+01 5.828177673184779806e-02
5.579999923706054688e+01 4.500000000000000000e+01 1.570985418795753097e-01
5.939999771118164062e+01 4.500000000000000000e+01 2.315791232727859306e-01
6.299999618530273438e+01 4.500000000000000000e+01 2.808567589116588437e-01
6.659999847412109375e+01 4.500000000000000000e+01 3.050241763265447714e-01
7.019999694824218750e+01 4.500000000000000000e+01 3.051233069134283160e-01
7.380000305175781250e+01 4.500000000000000000e+01 2.831011330877388765e-01
7.739999389648437500e+01 4.500000000000000000e+01 2.417333164120066824e-01
8.099999237060546875e+01 4.500000000000000000e+01 1.845170738238011143e-01
8.459999847412109375e+01 4.500000000000000000e+01 1.155401116402624967e-01
8.819999694824218750e+01 4.500000000000000000e+01 3.932738414068558813e-02
9.180000305175781250e+01 4.500000000000000000e+01 -3.932749635388035209e-02
9.540000152587890625e+01 4.500000000000000000e+01 -1.155402238534572468e-01
9.900000000000000000e+01 4.500000000000000000e+01 -1.845170364194028967e-01
1.026000061035156250e+02 4.500000000000000000e+01 -2.417334102197662982e-01
1.061999969482421875e+02 4.500000000000000000e+01 -2.831012078965354228e-01
1.097999954223632812e+02 4.500000000000000000e+01 -3.051232665413903256e-01
1.133999938964843750e+02 4.500000000000000000e+01 -3.050241573275817575e-01
1.170000076293945312e+02 4.500000000000000000e+01 -2.808568147214923760e-01
1.205999984741210938e+02 4.500000000000000000e+01 -2.315792693292111071e-01
1.241999893188476562e+02 4.500000000000000000e+01 -1.570985418795753097e-01
1.277999954223632812e+02 4.500000000000000000e+01 -5.828177673184779806e-02
1.313999938964843750e+02 4.500000000000000000e+01 6.306731590027817025e-02
1.350000000000000000e+02 4.500000000000000000e+01 2.042665605717450261e-01
1.385999908447265625e+02 4.500000000000000000e+01 3.618424040028954125e-01
1.421999969482421875e+02 4.500000000000000000e+01 5.316509575425057976e-01
1.458000030517578125e+02 4.500000000000000000e+01 7.090117108674536262e-01
1.494000091552734375e+02 4.500000000000000000e+01 8.888754536886586122e-01
1.530000000000000000e+02 4.500000000000000000e+01 1.065994498711738681e+00
1.565999908447265625e+02 4.500000000000000000e+01 1.235104437095709828e+00
1.601999969482421875e+02 4.500000000000000000e+01 1.391109097644449566e+00
1.638000030517578125e+02 4.500000000000000000e+01 1.529253857132238936e+00
1.673999938964843750e+02 4.500000000000000000e+01 1.645290579130014530e+00
1.710000000000000000e+02 4.500000000000000000e+01 1.735634734682453217e+00
1.746000061035156250e+02 4.500000000000000000e+01 1.797475716164696591e+00
1.782000122070312500e+02 4.500000000000000000e+01 1.828886794925201231e+00
1.800000071525573730e+00 4.859999847412109375e+01 -1.828791171806219529e+00
5.399999618530273438e+00 4.859999847412109375e+01 -1.796625026485119569e+00
9.000000000000000000e+00 4.859999847412109375e+01 -1.733302717398910842e+00
1.260000038146972656e+01 4.859999847412109375e+01 -1.640810534570559032e+00
1.619999885559082031e+01 4.859999847412109375e+01 -1.522041781758083356e+00
1.979999923706054688e+01 4.859999847412109375e+01 -1.380692907106728651e+00
2.339999961853027344e+01 4.859999847412109375e+01 -1.221138719391234195e+00
2.700000000000000000e+01 4.859999847412109375e+01 -1.048276042044666179e+00
3.059999656677246094e+01 4.859999847412109375e+01 -8.673560705454851361e-01
3.419999694824218750e+01 4.859999847412109375e+01 -6.838003691556395758e-01
3.779999923706054688e+01 4.859999847412109375e+01 -5.030122529737564019e-01
4.139999771118164062e+01 4.859999847412109375e+01 -3.301922796761229129e-01
4.500000000000000000e+01 4.859999847412109375e+01 -1.701549972107958553e-01
4.859999847412109375e+01 4.859999847412109375e+01 -2.716649758599795628e-02
5.219999694824218750e+01 4.859999847412109375e+01 9.520213862878101896e-02
5.579999923706054688e+01 4.859999847412109375e+01 1.941959124710601337e-01
5.939999771118164062e+01 4.859999847412109375e+01 2.679661017996454730e-01
6.299999618530273438e+01 4.859999847412109375e+01 3.156308488048510941e-01
6.659999847412109375e+01 4.859999847412109375e+01 3.372981402883598046e-01
7.019999694824218750e+01 4.859999847412109375e+01 3.340554044211395124e-01
7.380000305175781250e+01 4.859999847412109375e+01 3.079236143082723087e-01
7.739999389648437500e+01 4.859999847412109375e+01 2.617786993496984405e-01
8.099999237060546875e+01 4.859999847412109375e+01 1.992408482578410522e-01
8.459999847412109375e+01 4.859999847412109375e+01 1.245394669336463422e-01
8.819999694824218750e+01 4.859999847412109375e+01 4.235496760548936035e-02
9.180000305175781250e+01 4.859999847412109375e+01 -4.235508842191923473e-02
9.540000152587890625e+01 4.859999847412109375e+01 -1.245395877500761889e-01
9.900000000000000000e+01 4.859999847412109375e+01 -1.992408079856978209e-01
1.026000061035156250e+02 4.859999847412109375e+01 -2.617788017606931805e-01
1.061999969482421875e+02 4.859999847412109375e+01 -3.079236891170687995e-01
1.097999954223632812e+02 4.859999847412109375e+01 -3.340553583136114391e-01
1.133999938964843750e+02 4.859999847412109375e+01 -3.372981270248868735e-01
1.170000076293945312e+02 4.859999847412109375e+01 -3.156308759372342676e-01
1.205999984741210938e+02 4.859999847412109375e+01 -2.679662421205805667e-01
1.241999893188476562e+02 4.859999847412109375e+01 -1.941959124710601337e-01
1.277999954223632812e+02 4.859999847412109375e+01 -9.520213862878101896e-02
1.313999938964843750e+02 4.859999847412109375e+01 2.716649758599795628e-02
1.350000000000000000e+02 4.859999847412109375e+01 1.701549972107958553e-01
1.385999908447265625e+02 4.859999847412109375e+01 3.301915666242850045e-01
1.421999969482421875e+02 4.859999847412109375e+01 5.030125802167880744e-01
1.458000030517578125e+02 4.859999847412109375e+01 6.838003691556395758e-01
1.494000091552734375e+02 4.859999847412109375e+01 8.673562562805257059e-01
1.530000000000000000e+02 4.859999847412109375e+01 1.048276243552304088e+00
1.565999908447265625e+02 4.859999847412109375e+01 1.221138243470849094e+00
1.601999969482421875e+02 4.859999847412109375e+01 1.380692902088174856e+00
1.638000030517578125e+02 4.859999847412109375e+01 1.522042266281704137e+00
1.673999938964843750e+02 4.859999847412109375e+01 1.640809899218776291e+00
1.710000000000000000e+02 4.859999847412109375e+01 1.733302717398910842e+00
1.746000061035156250e+02 4.859999847412109375e+01 1.796625027560523780e+00
1.782000122070312500e+02 4.859999847412109375e+01 1.828791651020030606e+00
1.800000071525573730e+00 5.219999694824218750e+01 -1.828697526566680942e+00
5.399999618530273438e+00 5.219999694824218750e+01 -1.795787753371455464e+00
9.000000000000000000e+00 5.219999694824218750e+01 -1.731007478586976678e+00
1.260000038146972656e+01 5.219999694824218750e+01 -1.636400526651031528e+00
1.619999885559082031e+01 5.219999694824218750e+01 -1.514943912770791101e+00
1.979999923706054688e+01 5.219999694824218750e+01 -1.370440983872367902e+00
2.339999961853027344e+01 5.219999694824218750e+01 -1.207392795828653220e+00
2.700000000000000000e+01 5.219999694824218750e+01 -1.030837212792097279e+00
3.059999656677246094e+01 5.219999694824218750e+01 -8.461762592912859260e-01
3.419999694824218750e+01 5.219999694824218750e+01 -6.589866345574635353e-01
3.779999923706054688e+01 5.219999694824218750e+01 -4.748255311523547073e-01
4.139999771118164062e+01 5.219999694824218750e+01 -2.990406077338264024e-01
4.500000000000000000e+01 5.219999694824218750e+01 -1.365813711990362112e-01
4.859999847412109375e+01 5.219999694824218750e+01 8.168118884025951654e-03
5.219999694824218750e+01 5.219999694824218750e+01 1.315402565157311465e-01
5.579999923706054688e+01 5.219999694824218750e+01 2.307082114559571573e-01
5.939999771118164062e+01 5.219999694824218750e+01 3.037792216030048009e-01
6.299999618530273438e+01 5.219999694824218750e+01 3.498564595181044012e-01
6.659999847412109375e+01 5.219999694824218750e+01 3.690630795064300251e-01
7.019999694824218750e+01 5.219999694824218750e+01 3.625312092808128384e-01
7.380000305175781250e+01 5.219999694824218750e+01 3.323546540669933824e-01
7.739999389648437500e+01 5.219999694824218750e+01 2.815079334714766235e-01
8.099999237060546875e+01 5.219999694824218750e+01 2.137324213763822922e-01
8.459999847412109375e+01 5.219999694824218750e+01 1.333968960913664847e-01
8.819999694824218750e+01 5.219999694824218750e+01 4.533480204005296832e-02
9.180000305175781250e+01 5.219999694824218750e+01 -4.533493145971793925e-02
9.540000152587890625e+01 5.219999694824218750e+01 -1.333970255110314418e-01
9.900000000000000000e+01 5.219999694824218750e+01 -2.137323811042390331e-01
1.026000061035156250e+02 5.219999694824218750e+01 -2.815080444857064323e-01
1.061999969482421875e+02 5.219999694824218750e+01 -3.323547174048098185e-01
1.097999954223632812e+02 5.219999694824218750e+01 -3.625311689087747924e-01
1.133999938964843750e+02 5.219999694824218750e+01 -3.690630949204074529e-01
1.170000076293945312e+02 5.219999694824218750e+01 -3.498565210634280165e-01
1.205999984741210938e+02 5.219999694824218750e+01 -3.037793733949200048e-01
1.241999893188476562e+02 5.219999694824218750e+01 -2.307082114559571573e-01
1.277999954223632812e+02 5.219999694824218750e+01 -1.315402565157311465e-01
1.313999938964843750e+02 5.219999694824218750e+01 -8.168118884025951654e-03
1.350000000000000000e+02 5.219999694824218750e+01 1.365813711990362112e-01
1.385999908447265625e+02 5.219999694824218750e+01 2.990398774755183009e-01
1.421999969482421875e+02 5.219999694824218750e+01 4.748258555276412274e-01
1.458000030517578125e+02 5.219999694824218750e+01 6.589866345574635353e-01
1.494000091552734375e+02 5.219999694824218750e+01 8.461764392908364130e-01
1.530000000000000000e+02 5.219999694824218750e+01 1.030837424336843000e+00
1.565999908447265625e+02 5.219999694824218750e+01 1.207392304135670447e+00
1.601999969482421875e+02 5.219999694824218750e+01 1.370440973835260312e+00
1.638000030517578125e+02 5.219999694824218750e+01 1.514944411633136978e+00
1.673999938964843750e+02 5.219999694824218750e+01 1.636399881262141198e+00
1.710000000000000000e+02 5.219999694824218750e+01 1.731007480020849254e+00
1.746000061035156250e+02 5.219999694824218750e+01 1.795787754984562001e+00
1.782000122070312500e+02 5.219999694824218750e+01 1.828698007729662400e+00
1.800000071525573730e+00 5.579999923706054688e+01 -1.828606858640201560e+00
5.399999618530273438e+00 5.579999923706054688e+01 -1.794977099742612214e+00
9.000000000000000000e+00 5.579999923706054688e+01 -1.728785212415207884e+00
1.260000038146972656e+01 5.579999923706054688e+01 -1.632130728880232473e+00
1.619999885559082031e+01 5.579999923706054688e+01 -1.508071713092743904e+00
1.979999923706054688e+01 5.579999923706054688e+01 -1.360515001369343446e+00
2.339999961853027344e+01 5.579999923706054688e+01 -1.194083889365856299e+00
2.700000000000000000e+01 5.579999923706054688e+01 -1.013952807554925117e+00
3.059999656677246094e+01 5.579999923706054688e+01 -8.256698089100726889e-01
3.419999694824218750e+01 5.579999923706054688e+01 -6.349617850732706126e-01
3.779999923706054688e+01 5.579999923706054688e+01 -4.475349624479771915e-01
4.139999771118164062e+01 5.579999923706054688e+01 -2.688793688943307836e-01
4.500000000000000000e+01 5.579999923706054688e+01 -1.040752001862323695e-01
4.859999847412109375e+01 5.579999923706054688e+01 4.237934785592786802e-02
5.219999694824218750e+01 5.579999923706054688e+01 1.667230316216322117e-01
5.579999923706054688e+01 5.579999923706054688e+01 2.660596730603176918e-01
5.939999771118164062e+01 5.579999923706054688e+01 3.384537061078900511e-01
6.299999618530273438e+01 5.579999923706054688e+01 3.829939646004036358e-01
6.659999847412109375e+01 5.579999923706054688e+01 3.998181652523211116e-01
7.019999694824218750e+01 5.579999923706054688e+01 3.901016756361141979e-01
7.380000305175781250e+01 5.579999923706054688e+01 3.560089048602896322e-01
7.739999389648437500e+01 5.579999923706054688e+01 3.006099171926895353e-01
8.099999237060546875e+01 5.579999923706054688e+01 2.277632453711009586e-01
8.459999847412109375e+01 5.579999923706054688e+01 1.419727112527592316e-01
8.819999694824218750e+01 5.579999923706054688e+01 4.821989944197493938e-02
9.180000305175781250e+01 5.579999923706054688e+01 -4.822003746487502074e-02
9.540000152587890625e+01 5.579999923706054688e+01 -1.419728492756593130e-01
9.900000000000000000e+01 5.579999923706054688e+01 -2.277631993634676166e-01
1.026000061035156250e+02 5.579999923706054688e+01 -3.006100396778995099e-01
1.061999969482421875e+02 5.579999923706054688e+01 -3.560089854045762614e-01
1.097999954223632812e+02 5.579999923706054688e+01 -3.901016180576060144e-01
1.133999938964843750e+02 5.579999923706054688e+01 -3.998181405178680148e-01
1.170000076293945312e+02 5.579999923706054688e+01 -3.829940089392570024e-01
1.205999984741210938e+02 5.579999923706054688e+01 -3.384538865772556138e-01
1.241999893188476562e+02 5.579999923706054688e+01 -2.660596730603176918e-01
1.277999954223632812e+02 5.579999923706054688e+01 -1.667230316216322117e-01
1.313999938964843750e+02 5.579999923706054688e+01 -4.237934785592786802e-02
1.350000000000000000e+02 5.579999923706054688e+01 1.040752001862323695e-01
1.385999908447265625e+02 5.579999923706054688e+01 2.688786099585723788e-01
1.421999969482421875e+02 5.579999923706054688e+01 4.475352868232637116e-01
1.458000030517578125e+02 5.579999923706054688e+01 6.349617850732706126e-01
1.494000091552734375e+02 5.579999923706054688e+01 8.256700032483483831e-01
1.530000000000000000e+02 5.579999923706054688e+01 1.013953030570651004e+00
1.565999908447265625e+02 5.579999923706054688e+01 1.194083406276108539e+00
1.601999969482421875e+02 5.579999923706054688e+01 1.360514992766108433e+00
1.638000030517578125e+02 5.579999923706054688e+01 1.508072221992197370e+00
1.673999938964843750e+02 5.579999923706054688e+01 1.632130074171170619e+00
1.710000000000000000e+02 5.579999923706054688e+01 1.728785215999889102e+00
1.746000061035156250e+02 5.579999923706054688e+01 1.794977101893421079e+00
1.782000122070312500e+02 5.579999923706054688e+01 1.828607341550715359e+00
1.800000071525573730e+00 5.939999771118164062e+01 -1.828520598236202943e+00
5.399999618530273438e+00 5.939999771118164062e+01 -1.794205853411404261e+00
9.000000000000000000e+00 5.939999771118164062e+01 -1.726670973840445988e+00
1.260000038146972656e+01 5.939999771118164062e+01 -1.628068486307163276e+00
1.619999885559082031e+01 5.939999771118164062e+01 -1.501533575599972359e+00
1.979999923706054688e+01 5.939999771118164062e+01 -1.351071548513683940e+00
2.339999961853027344e+01 5.939999771118164062e+01 -1.181421943315251299e+00
2.700000000000000000e+01 5.939999771118164062e+01 -9.978891796242725931e-01
3.059999656677246094e+01 5.939999771118164062e+01 -8.061602010418139619e-01
3.419999694824218750e+01 5.939999771118164062e+01 -6.121048476966159946e-01
3.779999923706054688e+01 5.939999771118164062e+01 -4.215710298033451542e-01
4.139999771118164062e+01 5.939999771118164062e+01 -2.401842819105422799e-01
4.500000000000000000e+01 5.939999771118164062e+01 -7.314913948134371680e-02
4.859999847412109375e+01 5.939999771118164062e+01 7.492751986251697249e-02
5.219999694824218750e+01 5.939999771118164062e+01 2.001955925628619570e-01
5.579999923706054688e+01 5.939999771118164062e+01 2.996926786007758636e-01
5.939999771118164062e+01 5.939999771118164062e+01 3.714426390554065316e-01
6.299999618530273438e+01 5.939999771118164062e+01 4.145205769995800038e-01
6.659999847412109375e+01 5.939999771118164062e+01 4.290781693305901756e-01
7.019999694824218750e+01 5.939999771118164062e+01 4.163319242911834306e-01
7.380000305175781250e+01 5.939999771118164062e+01 3.785133103397693155e-01
7.739999389648437500e+01 5.939999771118164062e+01 3.187833279392554564e-01
8.099999237060546875e+01 5.939999771118164062e+01 2.411120278286121577e-01
8.459999847412109375e+01 5.939999771118164062e+01 1.501316523554951654e-01
8.819999694824218750e+01 5.939999771118164062e+01 5.096474798061068068e-02
9.180000305175781250e+01 5.939999771118164062e+01 -5.096489317287334481e-02
9.540000152587890625e+01 5.939999771118164062e+01 -1.501317989816303433e-01
9.900000000000000000e+01 5.939999771118164062e+01 -2.411119789532338020e-01
1.026000061035156250e+02 5.939999771118164062e+01 -3.187834561599555139e-01
1.061999969482421875e+02 5.939999771118164062e+01 -3.785133851485658618e-01
1.097999954223632812e+02 5.939999771118164062e+01 -4.163318495062050539e-01
1.133999938964843750e+02 5.939999771118164062e+01 -4.290781618026072719e-01
1.170000076293945312e+02 5.939999771118164062e+01 -4.145206442803937019e-01
1.205999984741210938e+02 5.939999771118164062e+01 -3.714428080537919286e-01
1.241999893188476562e+02 5.939999771118164062e+01 -2.996926786007758636e-01
1.277999954223632812e+02 5.939999771118164062e+01 -2.001955925628619570e-01
1.313999938964843750e+02 5.939999771118164062e+01 -7.492751986251697249e-02
1.350000000000000000e+02 5.939999771118164062e+01 7.314913948134371680e-02
1.385999908447265625e+02 5.939999771118164062e+01 2.401835287102739303e-01
1.421999969482421875e+02 5.939999771118164062e+01 4.215713484431416469e-01
1.458000030517578125e+02 5.939999771118164062e+01 6.121048476966159946e-01
1.494000091552734375e+02 5.939999771118164062e+01 8.061604011155796279e-01
1.530000000000000000e+02 5.939999771118164062e+01 9.978894141109784233e-01
1.565999908447265625e+02 5.939999771118164062e+01 1.181421465960993622e+00
1.601999969482421875e+02 5.939999771118164062e+01 1.351071531307213691e+00
1.638000030517578125e+02 5.939999771118164062e+01 1.501534095970405991e+00
1.673999938964843750e+02 5.939999771118164062e+01 1.628067828730356492e+00
1.710000000000000000e+02 5.939999771118164062e+01 1.726670977425127429e+00
1.746000061035156250e+02 5.939999771118164062e+01 1.794205856637617336e+00
1.782000122070312500e+02 5.939999771118164062e+01 1.828521082871844561e+00
1.800000071525573730e+00 6.299999618530273438e+01 -1.828440105136321270e+00
5.399999618530273438e+00 6.299999618530273438e+01 -1.793486172003673662e+00
9.000000000000000000e+00 6.299999618530273438e+01 -1.724698095021703459e+00
1.260000038146972656e+01 6.299999618530273438e+01 -1.624277852167993919e+00
1.619999885559082031e+01 6.299999618530273438e+01 -1.495432577086148740e+00
1.979999923706054688e+01 6.299999618530273438e+01 -1.342259469875950018e+00
2.339999961853027344e+01 6.299999618530273438e+01 -1.169606587144227605e+00
2.700000000000000000e+01 6.299999618530273438e+01 -9.828995680932162138e-01
3.059999656677246094e+01 6.299999618530273438e+01 -7.879549984737879154e-01
3.419999694824218750e+01 6.299999618530273438e+01 -5.907760742943092280e-01
3.779999923706054688e+01 6.299999618530273438e+01 -3.973430235253699316e-01
4.139999771118164062e+01 6.299999618530273438e+01 -2.134077909166615938e-01
4.500000000000000000e+01 6.299999618530273438e+01 -4.429083765662286676e-02
4.859999847412109375e+01 6.299999618530273438e+01 1.052995551685686759e-01
5.219999694824218750e+01 6.299999618530273438e+01 2.314301193947149726e-01
5.579999923706054688e+01 6.299999618530273438e+01 3.310770049622865918e-01
5.939999771118164062e+01 6.299999618530273438e+01 4.022259204704835001e-01
6.299999618530273438e+01 6.299999618530273438e+01 4.439393623849570147e-01
6.659999847412109375e+01 6.299999618530273438e+01 4.563818665717387368e-01
7.019999694824218750e+01 6.299999618530273438e+01 4.408084034699869536e-01
7.380000305175781250e+01 6.299999618530273438e+01 3.995130673541895661e-01
7.739999389648437500e+01 6.299999618530273438e+01 3.357416751144147171e-01
8.099999237060546875e+01 6.299999618530273438e+01 2.535683078085289033e-01
8.459999847412109375e+01 6.299999618530273438e+01 1.577450795266585881e-01
8.819999694824218750e+01 6.299999618530273438e+01 5.352607589265619137e-02
9.180000305175781250e+01 6.299999618530273438e+01 -5.352622825428144521e-02
9.540000152587890625e+01 6.299999618530273438e+01 -1.577452318882838211e-01
9.900000000000000000e+01 6.299999618530273438e+01 -2.535682589331505477e-01
1.026000061035156250e+02 6.299999618530273438e+01 -3.357418033351147746e-01
1.061999969482421875e+02 6.299999618530273438e+01 -3.995131651049463883e-01
1.097999954223632812e+02 6.299999618530273438e+01 -4.408083057430483009e-01
1.133999938964843750e+02 6.299999618530273438e+01 -4.563818361017956127e-01
1.170000076293945312e+02 6.299999618530273438e+01 -4.439394067238103814e-01
1.205999984741210938e+02 6.299999618530273438e+01 -4.022260894688689525e-01
1.241999893188476562e+02 6.299999618530273438e+01 -3.310770049622865918e-01
1.277999954223632812e+02 6.299999618530273438e+01 -2.314301193947149726e-01
1.313999938964843750e+02 6.299999618530273438e+01 -1.052995551685686759e-01
1.350000000000000000e+02 6.299999618530273438e+01 4.429083765662286676e-02
1.385999908447265625e+02 6.299999618530273438e+01 2.134070377163932164e-01
1.421999969482421875e+02 6.299999618530273438e+01 3.973433421651664244e-01
1.458000030517578125e+02 6.299999618530273438e+01 5.907760742943092280e-01
1.494000091552734375e+02 6.299999618530273438e+01 7.879552042830437752e-01
1.530000000000000000e+02 6.299999618530273438e+01 9.828998083154122378e-01
1.565999908447265625e+02 6.299999618530273438e+01 1.169606098318989762e+00
1.601999969482421875e+02 6.299999618530273438e+01 1.342259446933989908e+00
1.638000030517578125e+02 6.299999618530273438e+01 1.495433108927562538e+00
1.673999938964843750e+02 6.299999618530273438e+01 1.624277183120206969e+00
1.710000000000000000e+02 6.299999618530273438e+01 1.724698096455576035e+00
1.746000061035156250e+02 6.299999618530273438e+01 1.793486175588355103e+00
1.782000122070312500e+02 6.299999618530273438e+01 1.828440591407473725e+00
1.800000071525573730e+00 6.659999847412109375e+01 -1.828366649191500715e+00
5.399999618530273438e+00 6.659999847412109375e+01 -1.792829408922015144e+00
9.000000000000000000e+00 6.659999847412109375e+01 -1.722897693860357071e+00
1.260000038146972656e+01 6.659999847412109375e+01 -1.620818610343472521e+00
1.619999885559082031e+01 6.659999847412109375e+01 -1.489864964810143855e+00
1.979999923706054688e+01 6.659999847412109375e+01 -1.334217785132212786e+00
2.339999961853027344e+01 6.659999847412109375e+01 -1.158824181263896413e+00
2.700000000000000000e+01 6.659999847412109375e+01 -9.692204472173573393e-01
3.059999656677246094e+01 6.659999847412109375e+01 -7.713414173422483699e-01
3.419999694824218750e+01 6.659999847412109375e+01 -5.713120348946596483e-01
3.779999923706054688e+01 6.659999847412109375e+01 -3.752331566723405842e-01
4.139999771118164062e+01 6.659999847412109375e+01 -1.889722057820597267e-01
4.500000000000000000e+01 6.659999847412109375e+01 -1.795549761699433144e-02
4.859999847412109375e+01 6.659999847412109375e+01 1.330162421077239476e-01
5.219999694824218750e+01 6.659999847412109375e+01 2.599339449911270417e-01
5.579999923706054688e+01 6.659999847412109375e+01 3.597175072870754109e-01
5.939999771118164062e+01 6.659999847412109375e+01 4.303179837637639560e-01
6.299999618530273438e+01 6.659999847412109375e+01 4.707862278420010815e-01
6.659999847412109375e+01 6.659999847412109375e+01 4.812985216714825154e-01
7.019999694824218750e+01 6.659999847412109375e+01 4.631450401294184838e-01
7.380000305175781250e+01 6.659999847412109375e+01 4.186769456164968206e-01
7.739999389648437500e+01 6.659999847412109375e+01 3.512174210483450243e-01
8.099999237060546875e+01 6.659999847412109375e+01 2.649355960242756325e-01
8.459999847412109375e+01 6.659999847412109375e+01 1.646929116783913405e-01
8.819999694824218750e+01 6.659999847412109375e+01 5.586347880137453037e-02
9.180000305175781250e+01 6.659999847412109375e+01 -5.586363833236238086e-02
9.540000152587890625e+01 6.659999847412109375e+01 -1.646930697755066564e-01
9.900000000000000000e+01 6.659999847412109375e+01 -2.649355471488972769e-01
1.026000061035156250e+02 6.659999847412109375e+01 -3.512175607400251920e-01
1.061999969482421875e+02 6.659999847412109375e+01 -4.186770204252933669e-01
1.097999954223632812e+02 6.659999847412109375e+01 -4.631449309314996099e-01
1.133999938964843750e+02 6.659999847412109375e+01 -4.812985026725195015e-01
1.170000076293945312e+02 6.659999847412109375e+01 -4.707862492388941167e-01
1.205999984741210938e+02 6.659999847412109375e+01 -4.303181527621494085e-01
1.241999893188476562e+02 6.659999847412109375e+01 -3.597175072870754109e-01
1.277999954223632812e+02 6.659999847412109375e+01 -2.599339449911270417e-01
1.313999938964843750e+02 6.659999847412109375e+01 -1.330162421077239476e-01
1.350000000000000000e+02 6.659999847412109375e+01 1.795549761699433144e-02
1.385999908447265625e+02 6.659999847412109375e+01 1.889714411108112391e-01
1.421999969482421875e+02 6.659999847412109375e+01 3.752334753121370214e-01
1.458000030517578125e+02 6.659999847412109375e+01 5.713120348946596483e-01
1.494000091552734375e+02 6.659999847412109375e+01 7.713416116805240641e-01
1.530000000000000000e+02 6.659999847412109375e+01 9.692206644975931429e-01
1.565999908447265625e+02 6.659999847412109375e+01 1.158823680967678404e+00
1.601999969482421875e+02 6.659999847412109375e+01 1.334217767925742537e+00
1.638000030517578125e+02 6.659999847412109375e+01 1.489865502387047735e+00
1.673999938964843750e+02 6.659999847412109375e+01 1.620817934126322912e+00
1.710000000000000000e+02 6.659999847412109375e+01 1.722897698161974578e+00
1.746000061035156250e+02 6.659999847412109375e+01 1.792829413582100795e+00
1.782000122070312500e+02 6.659999847412109375e+01 1.828367136941334126e+00
1.800000071525573730e+00 7.019999694824218750e+01 -1.828301388769096869e+00
5.399999618530273438e+00 7.019999694824218750e+01 -1.792245921744559212e+00
9.000000000000000000e+00 7.019999694824218750e+01 -1.721298164616936077e+00
1.260000038146972656e+01 7.019999694824218750e+01 -1.617745319682893701e+00
1.619999885559082031e+01 7.019999694824218750e+01 -1.484918534786209943e+00
1.979999923706054688e+01 7.019999694824218750e+01 -1.327073326042142787e+00
2.339999961853027344e+01 7.019999694824218750e+01 -1.149244788690334085e+00
2.700000000000000000e+01 7.019999694824218750e+01 -9.570674714233415870e-01
3.059999656677246094e+01 7.019999694824218750e+01 -7.565814204206691151e-01
3.419999694824218750e+01 7.019999694824218750e+01 -5.540195782164314409e-01
3.779999923706054688e+01 7.019999694824218750e+01 -3.555901240985749334e-01
4.139999771118164062e+01 7.019999694824218750e+01 -1.672629055555445998e-01
4.500000000000000000e+01 7.019999694824218750e+01 5.441631156447496176e-03
4.859999847412109375e+01 7.019999694824218750e+01 1.576406051625017790e-01
5.219999694824218750e+01 7.019999694824218750e+01 2.852576478211645283e-01
5.579999923706054688e+01 7.019999694824218750e+01 3.851625501450415823e-01
5.939999771118164062e+01 7.019999694824218750e+01 4.552757852692724816e-01
6.299999618530273438e+01 7.019999694824218750e+01 4.946377221388171819e-01
6.659999847412109375e+01 7.019999694824218750e+01 5.034352191470610194e-01
7.019999694824218750e+01 7.019999694824218750e+01 4.829895375273957070e-01
7.380000305175781250e+01 7.019999694824218750e+01 4.357026790644927816e-01
7.739999389648437500e+01 7.019999694824218750e+01 3.649665378450226427e-01
8.099999237060546875e+01 7.019999694824218750e+01 2.750346239982130458e-01
8.459999847412109375e+01 7.019999694824218750e+01 1.708655665374090027e-01
8.819999694824218750e+01 7.019999694824218750e+01 5.794009757982851450e-02
9.180000305175781250e+01 7.019999694824218750e+01 -5.794026284630642010e-02
9.540000152587890625e+01 7.019999694824218750e+01 -1.708657303700144015e-01
9.900000000000000000e+01 7.019999694824218750e+01 -2.750345693873446073e-01
1.026000061035156250e+02 7.019999694824218750e+01 -3.649666775367028659e-01
1.061999969482421875e+02 7.019999694824218750e+01 -4.357027538732893834e-01
1.097999954223632812e+02 7.019999694824218750e+01 -4.829894398004569989e-01
1.133999938964843750e+02 7.019999694824218750e+01 -5.034352230900582814e-01
1.170000076293945312e+02 7.019999694824218750e+01 -4.946377550066903828e-01
1.205999984741210938e+02 7.019999694824218750e+01 -4.552759772096182100e-01
1.241999893188476562e+02 7.019999694824218750e+01 -3.851625501450415823e-01
1.277999954223632812e+02 7.019999694824218750e+01 -2.852576478211645283e-01
1.313999938964843750e+02 7.019999694824218750e+01 -1.576406051625017790e-01
1.350000000000000000e+02 7.019999694824218750e+01 -5.441631156447496176e-03
1.385999908447265625e+02 7.019999694824218750e+01 1.672621638262563881e-01
1.421999969482421875e+02 7.019999694824218750e+01 3.555904312673912604e-01
1.458000030517578125e+02 7.019999694824218750e+01 5.540195782164314409e-01
1.494000091552734375e+02 7.019999694824218750e+01 7.565816032879646436e-01
1.530000000000000000e+02 7.019999694824218750e+01 9.570677345874979425e-01
1.565999908447265625e+02 7.019999694824218750e+01 1.149244288394116076e+00
1.601999969482421875e+02 7.019999694824218750e+01 1.327073303100182455e+00
1.638000030517578125e+02 7.019999694824218750e+01 1.484919069495368671e+00
1.673999938964843750e+02 7.019999694824218750e+01 1.617744637730254009e+00
1.710000000000000000e+02 7.019999694824218750e+01 1.721298166050808653e+00
1.746000061035156250e+02 7.019999694824218750e+01 1.792245927121581150e+00
1.782000122070312500e+02 7.019999694824218750e+01 1.828301877818377275e+00
1.800000071525573730e+00 7.380000305175781250e+01 -1.828245352807066793e+00
5.399999618530273438e+00 7.380000305175781250e+01 -1.791744908405038306e+00
9.000000000000000000e+00 7.380000305175781250e+01 -1.719924724090471368e+00
1.260000038146972656e+01 7.380000305175781250e+01 -1.615106432172499051e+00
1.619999885559082031e+01 7.380000305175781250e+01 -1.480671266737343394e+00
1.979999923706054688e+01 7.380000305175781250e+01 -1.320938720424251756e+00
2.339999961853027344e+01 7.380000305175781250e+01 -1.141019407670623043e+00
2.700000000000000000e+01 7.380000305175781250e+01 -9.466323322603007462e-01
3.059999656677246094e+01 7.380000305175781250e+01 -7.439076965412045883e-01
3.419999694824218750e+01 7.380000305175781250e+01 -5.391713923995301583e-01
3.779999923706054688e+01 7.380000305175781250e+01 -3.387235849129719978e-01
4.139999771118164062e+01 7.380000305175781250e+01 -1.486221728135354581e-01
4.500000000000000000e+01 7.380000305175781250e+01 2.553160752943633982e-02
4.859999847412109375e+01 7.380000305175781250e+01 1.787843516551385625e-01
5.219999694824218750e+01 7.380000305175781250e+01 3.070019001241684475e-01
5.579999923706054688e+01 7.380000305175781250e+01 4.070110277736042059e-01
5.939999771118164062e+01 7.380000305175781250e+01 4.767058474262219070e-01
6.299999618530273438e+01 7.380000305175781250e+01 5.151178494883524861e-01
6.659999847412109375e+01 7.380000305175781250e+01 5.224429314857323980e-01
7.019999694824218750e+01 7.380000305175781250e+01 5.000290705645009659e-01
7.380000305175781250e+01 7.380000305175781250e+01 4.503218582338645026e-01
7.739999389648437500e+01 7.380000305175781250e+01 3.767722411862579612e-01
8.099999237060546875e+01 7.380000305175781250e+01 2.837061917324580351e-01
8.459999847412109375e+01 7.380000305175781250e+01 1.761657214404526162e-01
8.819999694824218750e+01 7.380000305175781250e+01 5.972319118295144752e-02
9.180000305175781250e+01 7.380000305175781250e+01 -5.972336218491942905e-02
9.540000152587890625e+01 7.380000305175781250e+01 -1.761658967440381529e-01
9.900000000000000000e+01 7.380000305175781250e+01 -2.837061313860995138e-01
1.026000061035156250e+02 7.380000305175781250e+01 -3.767723923489182947e-01
1.061999969482421875e+02 7.380000305175781250e+01 -4.503219445136412147e-01
1.097999954223632812e+02 7.380000305175781250e+01 -5.000289613665820365e-01
1.133999938964843750e+02 7.380000305175781250e+01 -5.224429354287296601e-01
1.170000076293945312e+02 7.380000305175781250e+01 -5.151179052981860185e-01
1.205999984741210938e+02 7.380000305175781250e+01 -4.767060393665676354e-01
1.241999893188476562e+02 7.380000305175781250e+01 -4.070110277736042059e-01
1.277999954223632812e+02 7.380000305175781250e+01 -3.070019001241684475e-01
1.313999938964843750e+02 7.380000305175781250e+01 -1.787843516551385625e-01
1.350000000000000000e+02 7.380000305175781250e+01 -2.553160752943633982e-02
1.385999908447265625e+02 7.380000305175781250e+01 1.486214081422869426e-01
1.421999969482421875e+02 7.380000305175781250e+01 3.387239150237486007e-01
1.458000030517578125e+02 7.380000305175781250e+01 5.391713923995301583e-01
1.494000091552734375e+02 7.380000305175781250e+01 7.439079023504604482e-01
1.530000000000000000e+02 7.380000305175781250e+01 9.466325724824967702e-01
1.565999908447265625e+02 7.380000305175781250e+01 1.141018907374405034e+00
1.601999969482421875e+02 7.380000305175781250e+01 1.320938697482291646e+00
1.638000030517578125e+02 7.380000305175781250e+01 1.480671818652972371e+00
1.673999938964843750e+02 7.380000305175781250e+01 1.615105744484369499e+00
1.710000000000000000e+02 7.380000305175781250e+01 1.719924728392088875e+00
1.746000061035156250e+02 7.380000305175781250e+01 1.791744914140528389e+00
1.782000122070312500e+02 7.380000305175781250e+01 1.828245842842134428e+00
1.800000071525573730e+00 7.739999389648437500e+01 -1.828199425467051720e+00
5.399999618530273438e+00 7.739999389648437500e+01 -1.791334277427323096e+00
9.000000000000000000e+00 7.739999389648437500e+01 -1.718799045264066239e+00
1.260000038146972656e+01 7.739999389648437500e+01 -1.612943587470199835e+00
1.619999885559082031e+01 7.739999389648437500e+01 -1.477190197071486688e+00
1.979999923706054688e+01 7.739999389648437500e+01 -1.315910771879947649e+00
2.339999961853027344e+01 7.739999389648437500e+01 -1.134277855287015857e+00
2.700000000000000000e+01 7.739999389648437500e+01 -9.380796382932541366e-01
3.059999656677246094e+01 7.739999389648437500e+01 -7.335202537135888656e-01
3.419999694824218750e+01 7.739999389648437500e+01 -5.270017607423500561e-01
3.779999923706054688e+01 7.739999389648437500e+01 -3.248997002677371237e-01
4.139999771118164062e+01 7.739999389648437500e+01 -1.333441808417412111e-01
4.500000000000000000e+01 7.739999389648437500e+01 4.199746537872361962e-02
4.859999847412109375e+01 7.739999389648437500e+01 1.961139054831418094e-01
5.219999694824218750e+01 7.739999389648437500e+01 3.248234901743282110e-01
5.579999923706054688e+01 7.739999389648437500e+01 4.249181225097329317e-01
5.939999771118164062e+01 7.739999389648437500e+01 4.942700286820236322e-01
6.299999618530273438e+01 7.739999389648437500e+01 5.319034953220029838e-01
6.659999847412109375e+01 7.739999389648437500e+01 5.380217154987768646e-01
7.019999694824218750e+01 7.739999389648437500e+01 5.139947365242751864e-01
7.380000305175781250e+01 7.739999389648437500e+01 4.623037787720217784e-01
7.739999389648437500e+01 7.739999389648437500e+01 3.864482652965258724e-01
8.099999237060546875e+01 7.739999389648437500e+01 2.908134274919713658e-01
8.459999847412109375e+01 7.739999389648437500e+01 1.805097586777863750e-01
8.819999694824218750e+01 7.739999389648437500e+01 6.118461842871310286e-02
9.180000305175781250e+01 7.739999389648437500e+01 -6.118479373229863960e-02
9.540000152587890625e+01 7.739999389648437500e+01 -1.805099339813718839e-01
9.900000000000000000e+01 7.739999389648437500e+01 -2.908133786165930101e-01
1.026000061035156250e+02 7.739999389648437500e+01 -3.864484164591861504e-01
1.061999969482421875e+02 7.739999389648437500e+01 -4.623038650517984349e-01
1.097999954223632812e+02 7.739999389648437500e+01 -5.139946273263563681e-01
1.133999938964843750e+02 7.739999389648437500e+01 -5.380217194417741267e-01
1.170000076293945312e+02 7.739999389648437500e+01 -5.319035052479159642e-01
1.205999984741210938e+02 7.739999389648437500e+01 -4.942702206223693606e-01
1.241999893188476562e+02 7.739999389648437500e+01 -4.249181225097329317e-01
1.277999954223632812e+02 7.739999389648437500e+01 -3.248234901743282110e-01
1.313999938964843750e+02 7.739999389648437500e+01 -1.961139054831418094e-01
1.350000000000000000e+02 7.739999389648437500e+01 -4.199746537872361962e-02
1.385999908447265625e+02 7.739999389648437500e+01 1.333433932285324475e-01
1.421999969482421875e+02 7.739999389648437500e+01 3.249000074365534507e-01
1.458000030517578125e+02 7.739999389648437500e+01 5.270017607423500561e-01
1.494000091552734375e+02 7.739999389648437500e+01 7.335204709938248913e-01
1.530000000000000000e+02 7.739999389648437500e+01 9.380798899864302154e-01
1.565999908447265625e+02 7.739999389648437500e+01 1.134277354990798070e+00
1.601999969482421875e+02 7.739999389648437500e+01 1.315910748937987318e+00
1.638000030517578125e+02 7.739999389648437500e+01 1.477190748987115665e+00
1.673999938964843750e+02 7.739999389648437500e+01 1.612942894046579978e+00
1.710000000000000000e+02 7.739999389648437500e+01 1.718799052433428898e+00
1.746000061035156250e+02 7.739999389648437500e+01 1.791334283162813179e+00
1.782000122070312500e+02 7.739999389648437500e+01 1.828199916487906806e+00
1.800000071525573730e+00 8.099999237060546875e+01 -1.828164330720247310e+00
5.399999618530273438e+00 8.099999237060546875e+01 -1.791020497368808639e+00
9.000000000000000000e+00 8.099999237060546875e+01 -1.717938875177871028e+00
1.260000038146972656e+01 8.099999237060546875e+01 -1.611290880196718955e+00
1.619999885559082031e+01 8.099999237060546875e+01 -1.474530168544692765e+00
1.979999923706054688e+01 8.099999237060546875e+01 -1.312068727675532509e+00
2.339999961853027344e+01 8.099999237060546875e+01 -1.129126398699536571e+00
2.700000000000000000e+01 8.099999237060546875e+01 -9.315441964808157671e-01
3.059999656677246094e+01 8.099999237060546875e+01 -7.255828631212910551e-01
3.419999694824218750e+01 8.099999237060546875e+01 -5.177024665618640276e-01
3.779999923706054688e+01 8.099999237060546875e+01 -3.143363499596633082e-01
4.139999771118164062e+01 8.099999237060546875e+01 -1.216696366874349955e-01
4.500000000000000000e+01 8.099999237060546875e+01 5.457963936568488439e-02
4.859999847412109375e+01 8.099999237060546875e+01 2.093559820156389584e-01
5.219999694824218750e+01 8.099999237060546875e+01 3.384417230876000660e-01
5.579999923706054688e+01 8.099999237060546875e+01 4.386015794160849079e-01
5.939999771118164062e+01 8.099999237060546875e+01 5.076914654600012122e-01
6.299999618530273438e+01 8.099999237060546875e+01 5.447299782440014893e-01
6.659999847412109375e+01 8.099999237060546875e+01 5.499260692692223840e-01
7.019999694824218750e+01 8.099999237060546875e+01 5.246664187687981595e-01
7.380000305175781250e+01 8.099999237060546875e+01 4.714596512878083123e-01
7.739999389648437500e+01 8.099999237060546875e+01 3.938420576109347704e-01
8.099999237060546875e+01 8.099999237060546875e+01 2.962443286266590037e-01
8.459999847412109375e+01 8.099999237060546875e+01 1.838291964979700821e-01
8.819999694824218750e+01 8.099999237060546875e+01 6.230135275835348152e-02
9.180000305175781250e+01 8.099999237060546875e+01 -6.230152949581153204e-02
9.540000152587890625e+01 8.099999237060546875e+01 -1.838293775370456462e-01
9.900000000000000000e+01 8.099999237060546875e+01 -2.962442682803004823e-01
1.026000061035156250e+02 8.099999237060546875e+01 -3.938422087735951038e-01
1.061999969482421875e+02 8.099999237060546875e+01 -4.714597375675849689e-01
1.097999954223632812e+02 8.099999237060546875e+01 -5.246662866289190097e-01
1.133999938964843750e+02 8.099999237060546875e+01 -5.499260732122197570e-01
1.170000076293945312e+02 8.099999237060546875e+01 -5.447300111118746901e-01
1.205999984741210938e+02 8.099999237060546875e+01 -5.076916574003469407e-01
1.241999893188476562e+02 8.099999237060546875e+01 -4.386015794160849079e-01
1.277999954223632812e+02 8.099999237060546875e+01 -3.384417230876000660e-01
1.313999938964843750e+02 8.099999237060546875e+01 -2.093559820156389584e-01
1.350000000000000000e+02 8.099999237060546875e+01 -5.457963936568488439e-02
1.385999908447265625e+02 8.099999237060546875e+01 1.216688720161864801e-01
1.421999969482421875e+02 8.099999237060546875e+01 3.143366571284796351e-01
1.458000030517578125e+02 8.099999237060546875e+01 5.177024665618640276e-01
1.494000091552734375e+02 8.099999237060546875e+01 7.255830574595666382e-01
1.530000000000000000e+02 8.099999237060546875e+01 9.315444596449720116e-01
1.565999908447265625e+02 8.099999237060546875e+01 1.129125886932338396e+00
1.601999969482421875e+02 8.099999237060546875e+01 1.312068704733572178e+00
1.638000030517578125e+02 8.099999237060546875e+01 1.474530726195811825e+00
1.673999938964843750e+02 8.099999237060546875e+01 1.611290186773099320e+00
1.710000000000000000e+02 8.099999237060546875e+01 1.717938882347233687e+00
1.746000061035156250e+02 8.099999237060546875e+01 1.791020503821235010e+00
1.782000122070312500e+02 8.099999237060546875e+01 1.828164822413230306e+00
1.800000071525573730e+00 8.459999847412109375e+01 -1.828140622220679745e+00
5.399999618530273438e+00 8.459999847412109375e+01 -1.790808521542106790e+00
9.000000000000000000e+00 8.459999847412109375e+01 -1.717357781133646899e+00
1.260000038146972656e+01 8.459999847412109375e+01 -1.610174381022171364e+00
1.619999885559082031e+01 8.459999847412109375e+01 -1.472733170679766834e+00
1.979999923706054688e+01 8.459999847412109375e+01 -1.309473200470069987e+00
2.339999961853027344e+01 8.459999847412109375e+01 -1.125646275389541540e+00
2.700000000000000000e+01 8.459999847412109375e+01 -9.271291309344505960e-01
3.059999656677246094e+01 8.459999847412109375e+01 -7.202206731576463739e-01
3.419999694824218750e+01 8.459999847412109375e+01 -5.114202695779924701e-01
3.779999923706054688e+01 8.459999847412109375e+01 -3.072002073301953184e-01
4.139999771118164062e+01 8.459999847412109375e+01 -1.137828790014782654e-01
4.500000000000000000e+01 8.459999847412109375e+01 6.307956682408411009e-02
4.859999847412109375e+01 8.459999847412109375e+01 2.183017864721083223e-01
5.219999694824218750e+01 8.459999847412109375e+01 3.476415868122263442e-01
5.579999923706054688e+01 8.459999847412109375e+01 4.478455375883720890e-01
5.939999771118164062e+01 8.459999847412109375e+01 5.167584493506771626e-01
6.299999618530273438e+01 8.459999847412109375e+01 5.533949960485859965e-01
6.659999847412109375e+01 8.459999847412109375e+01 5.579681440262845848e-01
7.019999694824218750e+01 8.459999847412109375e+01 5.318757691935241949e-01
7.380000305175781250e+01 8.459999847412109375e+01 4.776449184894906441e-01
7.739999389648437500e+01 8.459999847412109375e+01 3.988369697324335994e-01
8.099999237060546875e+01 8.459999847412109375e+01 2.999132183858498335e-01
8.459999847412109375e+01 8.459999847412109375e+01 1.860716641411712113e-01
8.819999694824218750e+01 8.459999847412109375e+01 6.305577044475886572e-02
9.180000305175781250e+01 8.459999847412109375e+01 -6.305595004996195074e-02
9.540000152587890625e+01 8.459999847412109375e+01 -1.860718451802468310e-01
9.900000000000000000e+01 8.459999847412109375e+01 -2.999131695104715334e-01
1.026000061035156250e+02 8.459999847412109375e+01 -3.988371323660740431e-01
1.061999969482421875e+02 8.459999847412109375e+01 -4.776450162402474664e-01
1.097999954223632812e+02 8.459999847412109375e+01 -5.318756370536450451e-01
1.133999938964843750e+02 8.459999847412109375e+01 -5.579681479692818469e-01
1.170000076293945312e+02 8.459999847412109375e+01 -5.533950518584196399e-01
1.205999984741210938e+02 8.459999847412109375e+01 -5.167586412910228910e-01
1.241999893188476562e+02 8.459999847412109375e+01 -4.478455375883720890e-01
1.277999954223632812e+02 8.459999847412109375e+01 -3.476415868122263442e-01
1.313999938964843750e+02 8.459999847412109375e+01 -2.183017864721083223e-01
1.350000000000000000e+02 8.459999847412109375e+01 -6.307956682408411009e-02
1.385999908447265625e+02 8.459999847412109375e+01 1.137821143302297500e-01
1.421999969482421875e+02 8.459999847412109375e+01 3.072005144990116454e-01
1.458000030517578125e+02 8.459999847412109375e+01 5.114202695779924701e-01
1.494000091552734375e+02 8.459999847412109375e+01 7.202208904378822885e-01
1.530000000000000000e+02 8.459999847412109375e+01 9.271293940986068405e-01
1.565999908447265625e+02 8.459999847412109375e+01 1.125645775093323531e+00
1.601999969482421875e+02 8.459999847412109375e+01 1.309473188999089821e+00
1.638000030517578125e+02 8.459999847412109375e+01 1.472733734066375977e+00
1.673999938964843750e+02 8.459999847412109375e+01 1.610173681863061645e+00
1.710000000000000000e+02 8.459999847412109375e+01 1.717357786869136982e+00
1.746000061035156250e+02 8.459999847412109375e+01 1.790808527994533161e+00
1.782000122070312500e+02 8.459999847412109375e+01 1.828141114272130663e+00
1.800000071525573730e+00 8.819999694824218750e+01 -1.828128673760990530e+00
5.399999618530273438e+00 8.819999694824218750e+01 -1.790701691587119893e+00
9.000000000000000000e+00 8.819999694824218750e+01 -1.717064924142909232e+00
1.260000038146972656e+01 8.819999694824218750e+01 -1.609611695033328349e+00
1.619999885559082031e+01 8.819999694824218750e+01 -1.471827542533146183e+00
1.979999923706054688e+01 8.819999694824218750e+01 -1.308165141662662290e+00
2.339999961853027344e+01 8.819999694824218750e+01 -1.123892385467984312e+00
2.700000000000000000e+01 8.819999694824218750e+01 -9.249040590326328415e-01
3.059999656677246094e+01 8.819999694824218750e+01 -7.175182708302125789e-01
3.419999694824218750e+01 8.819999694824218750e+01 -5.082541872913101111e-01
3.779999923706054688e+01 8.819999694824218750e+01 -3.036037568105931506e-01
4.139999771118164062e+01 8.819999694824218750e+01 -1.098081384987951714e-01
4.500000000000000000e+01 8.819999694824218750e+01 6.736333553175843925e-02
4.859999847412109375e+01 8.819999694824218750e+01 2.228102487387792763e-01
5.219999694824218750e+01 8.819999694824218750e+01 3.522780193333471810e-01
5.579999923706054688e+01 8.819999694824218750e+01 4.525042926368468832e-01
5.939999771118164062e+01 8.819999694824218750e+01 5.213279372316967919e-01
6.299999618530273438e+01 8.819999694824218750e+01 5.577619752462013025e-01
6.659999847412109375e+01 8.819999694824218750e+01 5.620211166135274938e-01
7.019999694824218750e+01 8.819999694824218750e+01 5.355090645013383943e-01
7.380000305175781250e+01 8.819999694824218750e+01 4.807621573427337536e-01
7.739999389648437500e+01 8.819999694824218750e+01 4.013542877952966936e-01
8.099999237060546875e+01 8.819999694824218750e+01 3.017622371457140962e-01
8.459999847412109375e+01 8.819999694824218750e+01 1.872018195175762512e-01
8.819999694824218750e+01 8.819999694824218750e+01 6.343597464765080018e-02
9.180000305175781250e+01 8.819999694824218750e+01 -6.343615568672641980e-02
9.540000152587890625e+01 8.819999694824218750e+01 -1.872019948211617879e-01
9.900000000000000000e+01 8.819999694824218750e+01 -3.017621767993555748e-01
1.026000061035156250e+02 8.819999694824218750e+01 -4.013544389579569716e-01
1.061999969482421875e+02 8.819999694824218750e+01 -4.807622550934905759e-01
1.097999954223632812e+02 8.819999694824218750e+01 -5.355089094194990240e-01
1.133999938964843750e+02 8.819999694824218750e+01 -5.620211205565247559e-01
1.170000076293945312e+02 8.819999694824218750e+01 -5.577620081140745034e-01
1.205999984741210938e+02 8.819999694824218750e+01 -5.213281062300822999e-01
1.241999893188476562e+02 8.819999694824218750e+01 -4.525042926368468832e-01
1.277999954223632812e+02 8.819999694824218750e+01 -3.522780193333471810e-01
1.313999938964843750e+02 8.819999694824218750e+01 -2.228102487387792763e-01
1.350000000000000000e+02 8.819999694824218750e+01 -6.736333553175843925e-02
1.385999908447265625e+02 8.819999694824218750e+01 1.098073508855863523e-01
1.421999969482421875e+02 8.819999694824218750e+01 3.036040639794095330e-01
1.458000030517578125e+02 8.819999694824218750e+01 5.082541872913101111e-01
1.494000091552734375e+02 8.819999694824218750e+01 7.175184766394684388e-01
1.530000000000000000e+02 8.819999694824218750e+01 9.249043221967891970e-01
1.565999908447265625e+02 8.819999694824218750e+01 1.123891885171766525e+00
1.601999969482421875e+02 8.819999694824218750e+01 1.308165112985212097e+00
1.638000030517578125e+02 8.819999694824218750e+01 1.471828105919755547e+00
1.673999938964843750e+02 8.819999694824218750e+01 1.609610993006473478e+00
1.710000000000000000e+02 8.819999694824218750e+01 1.717064931312271669e+00
1.746000061035156250e+02 8.819999694824218750e+01 1.790701698039546264e+00
1.782000122070312500e+02 8.819999694824218750e+01 1.828129166170909814e+00
1.800000071525573730e+00 9.180000305175781250e+01 -1.828128673760990530e+00
5.399999618530273438e+00 9.180000305175781250e+01 -1.790701691587119893e+00
9.000000000000000000e+00 9.180000305175781250e+01 -1.717064924142909232e+00
1.260000038146972656e+01 9.180000305175781250e+01 -1.609611695033328349e+00
1.619999885559082031e+01 9.180000305175781250e+01 -1.471827542533146183e+00
1.979999923706054688e+01 9.180000305175781250e+01 -1.308165141662662290e+00
2.339999961853027344e+01 9.180000305175781250e+01 -1.123892385467984312e+00
2.700000000000000000e+01 9.180000305175781250e+01 -9.249040590326328415e-01
3.059999656677246094e+01 9.180000305175781250e+01 -7.175182708302125789e-01
3.419999694824218750e+01 9.180000305175781250e+01 -5.082541872913101111e-01
3.779999923706054688e+01 9.180000305175781250e+01 -3.036037568105931506e-01
4.139999771118164062e+01 9.180000305175781250e+01 -1.098081384987951714e-01
4.500000000000000000e+01 9.180000305175781250e+01 6.736333553175843925e-02
4.859999847412109375e+01 9.180000305175781250e+01 2.228102487387792763e-01
5.219999694824218750e+01 9.180000305175781250e+01 3.522780193333471810e-01
5.579999923706054688e+01 9.180000305175781250e+01 4.525042926368468832e-01
5.939999771118164062e+01 9.180000305175781250e+01 5.213279372316967919e-01
6.299999618530273438e+01 9.180000305175781250e+01 5.577619752462013025e-01
6.659999847412109375e+01 9.180000305175781250e+01 5.620211166135274938e-01
7.019999694824218750e+01 9.180000305175781250e+01 5.355090645013383943e-01
7.380000305175781250e+01 9.180000305175781250e+01 4.807621573427337536e-01
7.739999389648437500e+01 9.180000305175781250e+01 4.013542877952966936e-01
8.099999237060546875e+01 9.180000305175781250e+01 3.017622371457140962e-01
8.459999847412109375e+01 9.180000305175781250e+01 1.872018195175762512e-01
8.819999694824218750e+01 9.180000305175781250e+01 6.343597464765080018e-02
9.180000305175781250e+01 9.180000305175781250e+01 -6.343615568672641980e-02
9.540000152587890625e+01 9.180000305175781250e+01 -1.872019948211617879e-01
9.900000000000000000e+01 9.180000305175781250e+01 -3.017621767993555748e-01
1.026000061035156250e+02 9.180000305175781250e+01 -4.013544389579569716e-01
1.061999969482421875e+02 9.180000305175781250e+01 -4.807622550934905759e-01
1.097999954223632812e+02 9.180000305175781250e+01 -5.355089094194990240e-01
1.133999938964843750e+02 9.180000305175781250e+01 -5.620211205565247559e-01
1.170000076293945312e+02 9.180000305175781250e+01 -5.577620081140745034e-01
1.205999984741210938e+02 9.180000305175781250e+01 -5.213281062300822999e-01
1.241999893188476562e+02 9.180000305175781250e+01 -4.525042926368468832e-01
1.277999954223632812e+02 9.180000305175781250e+01 -3.522780193333471810e-01
1.313999938964843750e+02 9.180000305175781250e+01 -2.228102487387792763e-01
1.350000000000000000e+02 9.180000305175781250e+01 -6.736333553175843925e-02
1.385999908447265625e+02 9.180000305175781250e+01 1.098073508855863523e-01
1.421999969482421875e+02 9.180000305175781250e+01 3.036040639794095330e-01
1.458000030517578125e+02 9.180000305175781250e+01 5.082541872913101111e-01
1.494000091552734375e+02 9.180000305175781250e+01 7.175184766394684388e-01
1.530000000000000000e+02 9.180000305175781250e+01 9.249043221967891970e-01
1.565999908447265625e+02 9.180000305175781250e+01 1.123891885171766525e+00
1.601999969482421875e+02 9.180000305175781250e+01 1.308165112985212097e+00
1.638000030517578125e+02 9.180000305175781250e+01 1.471828105919755547e+00
1.673999938964843750e+02 9.180000305175781250e+01 1.609610993006473478e+00
1.710000000000000000e+02 9.180000305175781250e+01 1.717064931312271669e+00
1.746000061035156250e+02 9.180000305175781250e+01 1.790701698039546264e+00
1.782000122070312500e+02 9.180000305175781250e+01 1.828129166170909814e+00
1.800000071525573730e+00 9.540000152587890625e+01 -1.828140622220679745e+00
5.399999618530273438e+00 9.540000152587890625e+01 -1.790808521542106790e+00
9.000000000000000000e+00 9.540000152587890625e+01 -1.717357781133646899e+00
1.260000038146972656e+01 9.540000152587890625e+01 -1.610174383889916516e+00
1.619999885559082031e+01 9.540000152587890625e+01 -1.472733170679766834e+00
1.979999923706054688e+01 9.540000152587890625e+01 -1.309473206205560070e+00
2.339999961853027344e+01 9.540000152587890625e+01 -1.125646275389541540e+00
2.700000000000000000e+01 9.540000152587890625e+01 -9.271291309344505960e-01
3.059999656677246094e+01 9.540000152587890625e+01 -7.202206731576463739e-01
3.419999694824218750e+01 9.540000152587890625e+01 -5.114202925199526906e-01
3.779999923706054688e+01 9.540000152587890625e+01 -3.072002073301953184e-01
4.139999771118164062e+01 9.540000152587890625e+01 -1.137828790014782654e-01
4.500000000000000000e+01 9.540000152587890625e+01 6.307954388212383412e-02
4.859999847412109375e+01 9.540000152587890625e+01 2.183017864721083223e-01
5.219999694824218750e+01 9.540000152587890625e+01 3.476415638702660127e-01
5.579999923706054688e+01 9.540000152587890625e+01 4.478455375883720890e-01
5.939999771118164062e+01 9.540000152587890625e+01 5.167584264087169421e-01
6.299999618530273438e+01 9.540000152587890625e+01 5.533949960485859965e-01
6.659999847412109375e+01 9.540000152587890625e+01 5.579681440262845848e-01
7.019999694824218750e+01 9.540000152587890625e+01 5.318757691935241949e-01
7.380000305175781250e+01 9.540000152587890625e+01 4.776449184894906441e-01
7.739999389648437500e+01 9.540000152587890625e+01 3.988369697324335994e-01
8.099999237060546875e+01 9.540000152587890625e+01 2.999132183858498335e-01
8.459999847412109375e+01 9.540000152587890625e+01 1.860716584056811562e-01
8.819999694824218750e+01 9.540000152587890625e+01 6.305577044475886572e-02
9.180000305175781250e+01 9.540000152587890625e+01 -6.305595004996195074e-02
9.540000152587890625e+01 9.540000152587890625e+01 -1.860718394447567481e-01
9.900000000000000000e+01 9.540000152587890625e+01 -2.999131695104715334e-01
1.026000061035156250e+02 9.540000152587890625e+01 -3.988371323660740431e-01
1.061999969482421875e+02 9.540000152587890625e+01 -4.776450162402474664e-01
1.097999954223632812e+02 9.540000152587890625e+01 -5.318756370536450451e-01
1.133999938964843750e+02 9.540000152587890625e+01 -5.579681250273216264e-01
1.170000076293945312e+02 9.540000152587890625e+01 -5.533950518584196399e-01
1.205999984741210938e+02 9.540000152587890625e+01 -5.167586183490626706e-01
1.241999893188476562e+02 9.540000152587890625e+01 -4.478455375883720890e-01
1.277999954223632812e+02 9.540000152587890625e+01 -3.476415638702660127e-01
1.313999938964843750e+02 9.540000152587890625e+01 -2.183017864721083223e-01
1.350000000000000000e+02 9.540000152587890625e+01 -6.307954388212383412e-02
1.385999908447265625e+02 9.540000152587890625e+01 1.137821143302297500e-01
1.421999969482421875e+02 9.540000152587890625e+01 3.072005144990116454e-01
1.458000030517578125e+02 9.540000152587890625e+01 5.114202925199526906e-01
1.494000091552734375e+02 9.540000152587890625e+01 7.202208904378822885e-01
1.530000000000000000e+02 9.540000152587890625e+01 9.271293940986068405e-01
1.565999908447265625e+02 9.540000152587890625e+01 1.125645786564303696e+00
1.601999969482421875e+02 9.540000152587890625e+01 1.309473188999089821e+00
1.638000030517578125e+02 9.540000152587890625e+01 1.472733734066375977e+00
1.673999938964843750e+02 9.540000152587890625e+01 1.610173681863061645e+00
1.710000000000000000e+02 9.540000152587890625e+01 1.717357788303009558e+00
1.746000061035156250e+02 9.540000152587890625e+01 1.790808527994533161e+00
1.782000122070312500e+02 9.540000152587890625e+01 1.828141114272130663e+00
1.800000071525573730e+00 9.900000000000000000e+01 -1.828164330720247310e+00
5.399999618530273438e+00 9.900000000000000000e+01 -1.791020497368808639e+00
9.000000000000000000e+00 9.900000000000000000e+01 -1.717938875177871028e+00
1.260000038146972656e+01 9.900000000000000000e+01 -1.611290877328973803e+00
1.619999885559082031e+01 9.900000000000000000e+01 -1.474530168544692765e+00
1.979999923706054688e+01 9.900000000000000000e+01 -1.312068727675532509e+00
2.339999961853027344e+01 9.900000000000000000e+01 -1.129126398699536571e+00
2.700000000000000000e+01 9.900000000000000000e+01 -9.315441964808157671e-01
3.059999656677246094e+01 9.900000000000000000e+01 -7.255828516503108894e-01
3.419999694824218750e+01 9.900000000000000000e+01 -5.177024665618640276e-01
3.779999923706054688e+01 9.900000000000000000e+01 -3.143363499596633082e-01
4.139999771118164062e+01 9.900000000000000000e+01 -1.216696366874349955e-01
4.500000000000000000e+01 9.900000000000000000e+01 5.457963936568488439e-02
4.859999847412109375e+01 9.900000000000000000e+01 2.093559820156389584e-01
5.219999694824218750e+01 9.900000000000000000e+01 3.384417230876000660e-01
5.579999923706054688e+01 9.900000000000000000e+01 4.386015794160849079e-01
5.939999771118164062e+01 9.900000000000000000e+01 5.076914654600012122e-01
6.299999618530273438e+01 9.900000000000000000e+01 5.447299782440014893e-01
6.659999847412109375e+01 9.900000000000000000e+01 5.499260692692223840e-01
7.019999694824218750e+01 9.900000000000000000e+01 5.246664187687981595e-01
7.380000305175781250e+01 9.900000000000000000e+01 4.714596512878083123e-01
7.739999389648437500e+01 9.900000000000000000e+01 3.938420576109347704e-01
8.099999237060546875e+01 9.900000000000000000e+01 2.962443400976391139e-01
8.459999847412109375e+01 9.900000000000000000e+01 1.838291964979700821e-01
8.819999694824218750e+01 9.900000000000000000e+01 6.230135275835348152e-02
9.180000305175781250e+01 9.900000000000000000e+01 -6.230152949581153204e-02
9.540000152587890625e+01 9.900000000000000000e+01 -1.838293775370456462e-01
9.900000000000000000e+01 9.900000000000000000e+01 -2.962442797512806480e-01
1.026000061035156250e+02 9.900000000000000000e+01 -3.938422087735951038e-01
1.061999969482421875e+02 9.900000000000000000e+01 -4.714597375675849689e-01
1.097999954223632812e+02 9.900000000000000000e+01 -5.246662866289190097e-01
1.133999938964843750e+02 9.900000000000000000e+01 -5.499260732122197570e-01
1.170000076293945312e+02 9.900000000000000000e+01 -5.447300111118746901e-01
1.205999984741210938e+02 9.900000000000000000e+01 -5.076916574003469407e-01
1.241999893188476562e+02 9.900000000000000000e+01 -4.386015794160849079e-01
1.277999954223632812e+02 9.900000000000000000e+01 -3.384417230876000660e-01
1.313999938964843750e+02 9.900000000000000000e+01 -2.093559820156389584e-01
1.350000000000000000e+02 9.900000000000000000e+01 -5.457963936568488439e-02
1.385999908447265625e+02 9.900000000000000000e+01 1.216688720161864801e-01
1.421999969482421875e+02 9.900000000000000000e+01 3.143366571284796351e-01
1.458000030517578125e+02 9.900000000000000000e+01 5.177024665618640276e-01
1.494000091552734375e+02 9.900000000000000000e+01 7.255830574595666382e-01
1.530000000000000000e+02 9.900000000000000000e+01 9.315444596449720116e-01
1.565999908447265625e+02 9.900000000000000000e+01 1.129125886932338396e+00
1.601999969482421875e+02 9.900000000000000000e+01 1.312068698998082095e+00
1.638000030517578125e+02 9.900000000000000000e+01 1.474530726195811825e+00
1.673999938964843750e+02 9.900000000000000000e+01 1.611290186773099320e+00
1.710000000000000000e+02 9.900000000000000000e+01 1.717938882347233687e+00
1.746000061035156250e+02 9.900000000000000000e+01 1.791020503821235010e+00
1.782000122070312500e+02 9.900000000000000000e+01 1.828164822368421705e+00
1.800000071525573730e+00 1.026000061035156250e+02 -1.828199425511860099e+00
5.399999618530273438e+00 1.026000061035156250e+02 -1.791334277427323096e+00
9.000000000000000000e+00 1.026000061035156250e+02 -1.718799046697938815e+00
1.260000038146972656e+01 1.026000061035156250e+02 -1.612943587470199835e+00
1.619999885559082031e+01 1.026000061035156250e+02 -1.477190197071486688e+00
1.979999923706054688e+01 1.026000061035156250e+02 -1.315910777615437732e+00
2.339999961853027344e+01 1.026000061035156250e+02 -1.134277866757996023e+00
2.700000000000000000e+01 1.026000061035156250e+02 -9.380796382932541366e-01
3.059999656677246094e+01 1.026000061035156250e+02 -7.335202651845690314e-01
3.419999694824218750e+01 1.026000061035156250e+02 -5.270017607423500561e-01
3.779999923706054688e+01 1.026000061035156250e+02 -3.248997002677371237e-01
4.139999771118164062e+01 1.026000061035156250e+02 -1.333441808417412111e-01
4.500000000000000000e+01 1.026000061035156250e+02 4.199746537872361962e-02
4.859999847412109375e+01 1.026000061035156250e+02 1.961138595992212574e-01
5.219999694824218750e+01 1.026000061035156250e+02 3.248234901743282110e-01
5.579999923706054688e+01 1.026000061035156250e+02 4.249180995677726003e-01
5.939999771118164062e+01 1.026000061035156250e+02 4.942700286820236322e-01
6.299999618530273438e+01 1.026000061035156250e+02 5.319034723800426523e-01
6.659999847412109375e+01 1.026000061035156250e+02 5.380217154987768646e-01
7.019999694824218750e+01 1.026000061035156250e+02 5.139947135823149660e-01
7.380000305175781250e+01 1.026000061035156250e+02 4.623037673010416126e-01
7.739999389648437500e+01 1.026000061035156250e+02 3.864482538255457067e-01
8.099999237060546875e+01 1.026000061035156250e+02 2.908134274919713658e-01
8.459999847412109375e+01 1.026000061035156250e+02 1.805097529422963198e-01
8.819999694824218750e+01 1.026000061035156250e+02 6.118461699484058214e-02
9.180000305175781250e+01 1.026000061035156250e+02 -6.118479229842612582e-02
9.540000152587890625e+01 1.026000061035156250e+02 -1.805099282458818288e-01
9.900000000000000000e+01 1.026000061035156250e+02 -2.908133671456128444e-01
1.026000061035156250e+02 1.026000061035156250e+02 -3.864484049882060401e-01
1.061999969482421875e+02 1.026000061035156250e+02 -4.623038535808182692e-01
1.097999954223632812e+02 1.026000061035156250e+02 -5.139946043843961476e-01
1.133999938964843750e+02 1.026000061035156250e+02 -5.380216964998137952e-01
1.170000076293945312e+02 1.026000061035156250e+02 -5.319035052479159642e-01
1.205999984741210938e+02 1.026000061035156250e+02 -4.942701976804090291e-01
1.241999893188476562e+02 1.026000061035156250e+02 -4.249180995677726003e-01
1.277999954223632812e+02 1.026000061035156250e+02 -3.248234901743282110e-01
1.313999938964843750e+02 1.026000061035156250e+02 -1.961138595992212574e-01
1.350000000000000000e+02 1.026000061035156250e+02 -4.199746537872361962e-02
1.385999908447265625e+02 1.026000061035156250e+02 1.333434161704927234e-01
1.421999969482421875e+02 1.026000061035156250e+02 3.249000074365534507e-01
1.458000030517578125e+02 1.026000061035156250e+02 5.270017607423500561e-01
1.494000091552734375e+02 1.026000061035156250e+02 7.335204824648049460e-01
1.530000000000000000e+02 1.026000061035156250e+02 9.380799014574103811e-01
1.565999908447265625e+02 1.026000061035156250e+02 1.134277354990798070e+00
1.601999969482421875e+02 1.026000061035156250e+02 1.315910748937987318e+00
1.638000030517578125e+02 1.026000061035156250e+02 1.477190754722605748e+00
1.673999938964843750e+02 1.026000061035156250e+02 1.612942896914325130e+00
1.710000000000000000e+02 1.026000061035156250e+02 1.718799053867301474e+00
1.746000061035156250e+02 1.026000061035156250e+02 1.791334283879749467e+00
1.782000122070312500e+02 1.026000061035156250e+02 1.828199916532715186e+00
1.800000071525573730e+00 1.061999969482421875e+02 -1.828245352896683773e+00
5.399999618530273438e+00 1.061999969482421875e+02 -1.791744909838910882e+00
9.000000000000000000e+00 1.061999969482421875e+02 -1.719924726958216521e+00
1.260000038146972656e+01 1.061999969482421875e+02 -1.615106437907989134e+00
1.619999885559082031e+01 1.061999969482421875e+02 -1.480671278208323338e+00
1.979999923706054688e+01 1.061999969482421875e+02 -1.320938737630722004e+00
2.339999961853027344e+01 1.061999969482421875e+02 -1.141019430612583374e+00
2.700000000000000000e+01 1.061999969482421875e+02 -9.466323437312809119e-01
3.059999656677246094e+01 1.061999969482421875e+02 -7.439077194831649198e-01
3.419999694824218750e+01 1.061999969482421875e+02 -5.391714268124705445e-01
3.779999923706054688e+01 1.061999969482421875e+02 -3.387235849129719978e-01
4.139999771118164062e+01 1.061999969482421875e+02 -1.486222186974560100e-01
4.500000000000000000e+01 1.061999969482421875e+02 2.553156164551578788e-02
4.859999847412109375e+01 1.061999969482421875e+02 1.787842828292577069e-01
5.219999694824218750e+01 1.061999969482421875e+02 3.070018312982876196e-01
5.579999923706054688e+01 1.061999969482421875e+02 4.070109589477233225e-01
5.939999771118164062e+01 1.061999969482421875e+02 4.767058015423012995e-01
6.299999618530273438e+01 1.061999969482421875e+02 5.151178265463921546e-01
6.659999847412109375e+01 1.061999969482421875e+02 5.224428856018118461e-01
7.019999694824218750e+01 1.061999969482421875e+02 5.000290246805804140e-01
7.380000305175781250e+01 1.061999969482421875e+02 4.503218352919042822e-01
7.739999389648437500e+01 1.061999969482421875e+02 3.767722182442976853e-01
8.099999237060546875e+01 1.061999969482421875e+02 2.837061802614778694e-01
8.459999847412109375e+01 1.061999969482421875e+02 1.761657099694725059e-01
8.819999694824218750e+01 1.061999969482421875e+02 5.972318688133389231e-02
9.180000305175781250e+01 1.061999969482421875e+02 -5.972335788330188078e-02
9.540000152587890625e+01 1.061999969482421875e+02 -1.761658795375679598e-01
9.900000000000000000e+01 1.061999969482421875e+02 -2.837061199151194035e-01
1.026000061035156250e+02 1.061999969482421875e+02 -3.767723694069580187e-01
1.061999969482421875e+02 1.061999969482421875e+02 -4.503219101007007730e-01
1.097999954223632812e+02 1.061999969482421875e+02 -5.000289154826615956e-01
1.133999938964843750e+02 1.061999969482421875e+02 -5.224428895448091081e-01
1.170000076293945312e+02 1.061999969482421875e+02 -5.151178594142654665e-01
1.205999984741210938e+02 1.061999969482421875e+02 -4.767059934826470835e-01
1.241999893188476562e+02 1.061999969482421875e+02 -4.070109589477233225e-01
1.277999954223632812e+02 1.061999969482421875e+02 -3.070018312982876196e-01
1.313999938964843750e+02 1.061999969482421875e+02 -1.787842828292577069e-01
1.350000000000000000e+02 1.061999969482421875e+02 -2.553156164551578788e-02
1.385999908447265625e+02 1.061999969482421875e+02 1.486214540262074946e-01
1.421999969482421875e+02 1.061999969482421875e+02 3.387239150237486007e-01
1.458000030517578125e+02 1.061999969482421875e+02 5.391714268124705445e-01
1.494000091552734375e+02 1.061999969482421875e+02 7.439079367634008344e-01
1.530000000000000000e+02 1.061999969482421875e+02 9.466325839534768249e-01
1.565999908447265625e+02 1.061999969482421875e+02 1.141018936051855448e+00
1.601999969482421875e+02 1.061999969482421875e+02 1.320938714688761673e+00
1.638000030517578125e+02 1.061999969482421875e+02 1.480671818652972371e+00
1.673999938964843750e+02 1.061999969482421875e+02 1.615105753087604512e+00
1.710000000000000000e+02 1.061999969482421875e+02 1.719924734127578958e+00
1.746000061035156250e+02 1.061999969482421875e+02 1.791744915215932821e+00
1.782000122070312500e+02 1.061999969482421875e+02 1.828245842931751630e+00
1.800000071525573730e+00 1.097999954223632812e+02 -1.828301388589862686e+00
5.399999618530273438e+00 1.097999954223632812e+02 -1.792245920310686857e+00
9.000000000000000000e+00 1.097999954223632812e+02 -1.721298158881445994e+00
1.260000038146972656e+01 1.097999954223632812e+02 -1.617745311079658466e+00
1.619999885559082031e+01 1.097999954223632812e+02 -1.484918517579739694e+00
1.979999923706054688e+01 1.097999954223632812e+02 -1.327073303100182455e+00
2.339999961853027344e+01 1.097999954223632812e+02 -1.149244760012883670e+00
2.700000000000000000e+01 1.097999954223632812e+02 -9.570674370104012008e-01
3.059999656677246094e+01 1.097999954223632812e+02 -7.565813745367484522e-01
3.419999694824218750e+01 1.097999954223632812e+02 -5.540195438034909436e-01
3.779999923706054688e+01 1.097999954223632812e+02 -3.555900782146543815e-01
4.139999771118164062e+01 1.097999954223632812e+02 -1.672628367296637719e-01
4.500000000000000000e+01 1.097999954223632812e+02 5.441699982328351837e-03
4.859999847412109375e+01 1.097999954223632812e+02 1.576406969303429106e-01
5.219999694824218750e+01 1.097999954223632812e+02 2.852577395890056322e-01
5.579999923706054688e+01 1.097999954223632812e+02 3.851626648548429621e-01
5.939999771118164062e+01 1.097999954223632812e+02 4.552758770371136410e-01
6.299999618530273438e+01 1.097999954223632812e+02 4.946377680227377338e-01
6.659999847412109375e+01 1.097999954223632812e+02 5.034352879729419028e-01
7.019999694824218750e+01 1.097999954223632812e+02 4.829896063532765904e-01
7.380000305175781250e+01 1.097999954223632812e+02 4.357027249484133335e-01
7.739999389648437500e+01 1.097999954223632812e+02 3.649665722579630844e-01
8.099999237060546875e+01 1.097999954223632812e+02 2.750346526756634047e-01
8.459999847412109375e+01 1.097999954223632812e+02 1.708655837438792235e-01
8.819999694824218750e+01 1.097999954223632812e+02 5.794010188144606277e-02
9.180000305175781250e+01 1.097999954223632812e+02 -5.794026714792397531e-02
9.540000152587890625e+01 1.097999954223632812e+02 -1.708657475764845945e-01
9.900000000000000000e+01 1.097999954223632812e+02 -2.750345980647949662e-01
1.026000061035156250e+02 1.097999954223632812e+02 -3.649667234206234179e-01
1.061999969482421875e+02 1.097999954223632812e+02 -4.357028112281900456e-01
1.097999954223632812e+02 1.097999954223632812e+02 -4.829894856843775508e-01
1.133999938964843750e+02 1.097999954223632812e+02 -5.034352689739788334e-01
1.170000076293945312e+02 1.097999954223632812e+02 -4.946378238325712662e-01
1.205999984741210938e+02 1.097999954223632812e+02 -4.552760460354990935e-01
1.241999893188476562e+02 1.097999954223632812e+02 -3.851626648548429621e-01
1.277999954223632812e+02 1.097999954223632812e+02 -2.852577395890056322e-01
1.313999938964843750e+02 1.097999954223632812e+02 -1.576406969303429106e-01
1.350000000000000000e+02 1.097999954223632812e+02 -5.441699982328351837e-03
1.385999908447265625e+02 1.097999954223632812e+02 1.672620720584152565e-01
1.421999969482421875e+02 1.097999954223632812e+02 3.555903968544508187e-01
1.458000030517578125e+02 1.097999954223632812e+02 5.540195438034909436e-01
1.494000091552734375e+02 1.097999954223632812e+02 7.565815574040439806e-01
1.530000000000000000e+02 1.097999954223632812e+02 9.570677001745574453e-01
1.565999908447265625e+02 1.097999954223632812e+02 1.149244259716665661e+00
1.601999969482421875e+02 1.097999954223632812e+02 1.327073291629202290e+00
1.638000030517578125e+02 1.097999954223632812e+02 1.484919063759878588e+00
1.673999938964843750e+02 1.097999954223632812e+02 1.617744631994763926e+00
1.710000000000000000e+02 1.097999954223632812e+02 1.721298164616936077e+00
1.746000061035156250e+02 1.097999954223632812e+02 1.792245924970772508e+00
1.782000122070312500e+02 1.097999954223632812e+02 1.828301877639143092e+00
1.800000071525573730e+00 1.133999938964843750e+02 -1.828366649101883512e+00
5.399999618530273438e+00 1.133999938964843750e+02 -1.792829407846610712e+00
9.000000000000000000e+00 1.133999938964843750e+02 -1.722897689558739565e+00
1.260000038146972656e+01 1.133999938964843750e+02 -1.620818604607982438e+00
1.619999885559082031e+01 1.133999938964843750e+02 -1.489864961942398924e+00
1.979999923706054688e+01 1.133999938964843750e+02 -1.334217785132212786e+00
2.339999961853027344e+01 1.133999938964843750e+02 -1.158824169792916248e+00
2.700000000000000000e+01 1.133999938964843750e+02 -9.692204128044169531e-01
3.059999656677246094e+01 1.133999938964843750e+02 -7.713414058712682042e-01
3.419999694824218750e+01 1.133999938964843750e+02 -5.713120348946596483e-01
3.779999923706054688e+01 1.133999938964843750e+02 -3.752331566723405842e-01
4.139999771118164062e+01 1.133999938964843750e+02 -1.889721484271590091e-01
4.500000000000000000e+01 1.133999938964843750e+02 -1.795544026209364152e-02
4.859999847412109375e+01 1.133999938964843750e+02 1.330163109336048033e-01
5.219999694824218750e+01 1.133999938964843750e+02 2.599340138170078696e-01
5.579999923706054688e+01 1.133999938964843750e+02 3.597175072870754109e-01
5.939999771118164062e+01 1.133999938964843750e+02 4.303180296476845079e-01
6.299999618530273438e+01 1.133999938964843750e+02 4.707862278420010815e-01
6.659999847412109375e+01 1.133999938964843750e+02 4.812985560844229571e-01
7.019999694824218750e+01 1.133999938964843750e+02 4.631450745423588700e-01
7.380000305175781250e+01 1.133999938964843750e+02 4.186769685584571521e-01
7.739999389648437500e+01 1.133999938964843750e+02 3.512174439903053003e-01
8.099999237060546875e+01 1.133999938964843750e+02 2.649356132307458811e-01
8.459999847412109375e+01 1.133999938964843750e+02 1.646929231493714785e-01
8.819999694824218750e+01 1.133999938964843750e+02 5.586348310299208558e-02
9.180000305175781250e+01 1.133999938964843750e+02 -5.586364263397992913e-02
9.540000152587890625e+01 1.133999938964843750e+02 -1.646930812464867944e-01
9.900000000000000000e+01 1.133999938964843750e+02 -2.649355586198774426e-01
1.026000061035156250e+02 1.133999938964843750e+02 -3.512175836819855235e-01
1.061999969482421875e+02 1.133999938964843750e+02 -4.186770548382338086e-01
1.097999954223632812e+02 1.133999938964843750e+02 -4.631449768154202173e-01
1.133999938964843750e+02 1.133999938964843750e+02 -4.812985370854598877e-01
1.170000076293945312e+02 1.133999938964843750e+02 -4.707862951228147241e-01
1.205999984741210938e+02 1.133999938964843750e+02 -4.303182215880302364e-01
1.241999893188476562e+02 1.133999938964843750e+02 -3.597175072870754109e-01
1.277999954223632812e+02 1.133999938964843750e+02 -2.599340138170078696e-01
1.313999938964843750e+02 1.133999938964843750e+02 -1.330163109336048033e-01
1.350000000000000000e+02 1.133999938964843750e+02 1.795544026209364152e-02
1.385999908447265625e+02 1.133999938964843750e+02 1.889713952268906594e-01
1.421999969482421875e+02 1.133999938964843750e+02 3.752334753121370214e-01
1.458000030517578125e+02 1.133999938964843750e+02 5.713120348946596483e-01
1.494000091552734375e+02 1.133999938964843750e+02 7.713415887385637326e-01
1.530000000000000000e+02 1.133999938964843750e+02 9.692206530266129771e-01
1.565999908447265625e+02 1.133999938964843750e+02 1.158823680967678404e+00
1.601999969482421875e+02 1.133999938964843750e+02 1.334217762190252454e+00
1.638000030517578125e+02 1.133999938964843750e+02 1.489865490916067570e+00
1.673999938964843750e+02 1.133999938964843750e+02 1.620817928390832829e+00
1.710000000000000000e+02 1.133999938964843750e+02 1.722897695294229425e+00
1.746000061035156250e+02 1.133999938964843750e+02 1.792829412506696363e+00
1.782000122070312500e+02 1.133999938964843750e+02 1.828367136806908544e+00
1.800000071525573730e+00 1.170000076293945312e+02 -1.828440105225938472e+00
5.399999618530273438e+00 1.170000076293945312e+02 -1.793486173437546238e+00
9.000000000000000000e+00 1.170000076293945312e+02 -1.724698095021703459e+00
1.260000038146972656e+01 1.170000076293945312e+02 -1.624277855035738849e+00
1.619999885559082031e+01 1.170000076293945312e+02 -1.495432585689383753e+00
1.979999923706054688e+01 1.170000076293945312e+02 -1.342259481346930183e+00
2.339999961853027344e+01 1.170000076293945312e+02 -1.169606610086187937e+00
2.700000000000000000e+01 1.170000076293945312e+02 -9.828995910351765453e-01
3.059999656677246094e+01 1.170000076293945312e+02 -7.879550214157482468e-01
3.419999694824218750e+01 1.170000076293945312e+02 -5.907761201782297800e-01
3.779999923706054688e+01 1.170000076293945312e+02 -3.973430579383103733e-01
4.139999771118164062e+01 1.170000076293945312e+02 -2.134078023876417318e-01
4.500000000000000000e+01 1.170000076293945312e+02 -4.429088354054341869e-02
4.859999847412109375e+01 1.170000076293945312e+02 1.052995092846481517e-01
5.219999694824218750e+01 1.170000076293945312e+02 2.314300735107943652e-01
5.579999923706054688e+01 1.170000076293945312e+02 3.310769590783659844e-01
5.939999771118164062e+01 1.170000076293945312e+02 4.022258975285232241e-01
6.299999618530273438e+01 1.170000076293945312e+02 4.439393279720165730e-01
6.659999847412109375e+01 1.170000076293945312e+02 4.563818321587983506e-01
7.019999694824218750e+01 1.170000076293945312e+02 4.408083690570465674e-01
7.380000305175781250e+01 1.170000076293945312e+02 3.995130558832094558e-01
7.739999389648437500e+01 1.170000076293945312e+02 3.357416521724544411e-01
8.099999237060546875e+01 1.170000076293945312e+02 2.535682963375487931e-01
8.459999847412109375e+01 1.170000076293945312e+02 1.577450709234234916e-01
8.819999694824218750e+01 1.170000076293945312e+02 5.352607302491114993e-02
9.180000305175781250e+01 1.170000076293945312e+02 -5.352622538653641071e-02
9.540000152587890625e+01 1.170000076293945312e+02 -1.577452232850487246e-01
9.900000000000000000e+01 1.170000076293945312e+02 -2.535682417266803546e-01
1.026000061035156250e+02 1.170000076293945312e+02 -3.357417861286445815e-01
1.061999969482421875e+02 1.170000076293945312e+02 -3.995131306920060021e-01
1.097999954223632812e+02 1.170000076293945312e+02 -4.408082942720681352e-01
1.133999938964843750e+02 1.170000076293945312e+02 -4.563818246308154469e-01
1.170000076293945312e+02 1.170000076293945312e+02 -4.439393608398898294e-01
1.205999984741210938e+02 1.170000076293945312e+02 -4.022260665269086766e-01
1.241999893188476562e+02 1.170000076293945312e+02 -3.310769590783659844e-01
1.277999954223632812e+02 1.170000076293945312e+02 -2.314300735107943652e-01
1.313999938964843750e+02 1.170000076293945312e+02 -1.052995092846481517e-01
1.350000000000000000e+02 1.170000076293945312e+02 4.429088354054341869e-02
1.385999908447265625e+02 1.170000076293945312e+02 2.134070377163932164e-01
1.421999969482421875e+02 1.170000076293945312e+02 3.973433880490869763e-01
1.458000030517578125e+02 1.170000076293945312e+02 5.907761201782297800e-01
1.494000091552734375e+02 1.170000076293945312e+02 7.879552386959841614e-01
1.530000000000000000e+02 1.170000076293945312e+02 9.828998255218824864e-01
1.565999908447265625e+02 1.170000076293945312e+02 1.169606109789969928e+00
1.601999969482421875e+02 1.170000076293945312e+02 1.342259464140460157e+00
1.638000030517578125e+02 1.170000076293945312e+02 1.495433117530797551e+00
1.673999938964843750e+02 1.170000076293945312e+02 1.624277187421824475e+00
1.710000000000000000e+02 1.170000076293945312e+02 1.724698099323321188e+00
1.746000061035156250e+02 1.170000076293945312e+02 1.793486177022227457e+00
1.782000122070312500e+02 1.170000076293945312e+02 1.828440591497090706e+00
1.800000071525573730e+00 1.205999984741210938e+02 -1.828520598012160381e+00
5.399999618530273438e+00 1.205999984741210938e+02 -1.794205851260595397e+00
9.000000000000000000e+00 1.205999984741210938e+02 -1.726670969538828482e+00
1.260000038146972656e+01 1.205999984741210938e+02 -1.628068480571673193e+00
1.619999885559082031e+01 1.205999984741210938e+02 -1.501533564128992193e+00
1.979999923706054688e+01 1.205999984741210938e+02 -1.351071516968488595e+00
2.339999961853027344e+01 1.205999984741210938e+02 -1.181421926108781273e+00
2.700000000000000000e+01 1.205999984741210938e+02 -9.978891566823122616e-01
3.059999656677246094e+01 1.205999984741210938e+02 -8.061601551578934099e-01
3.419999694824218750e+01 1.205999984741210938e+02 -6.121048018126954426e-01
3.779999923706054688e+01 1.205999984741210938e+02 -4.215709724484444365e-01
4.139999771118164062e+01 1.205999984741210938e+02 -2.401842360266217280e-01
4.500000000000000000e+01 1.205999984741210938e+02 -7.314909359742316486e-02
4.859999847412109375e+01 1.205999984741210938e+02 7.492758868839780040e-02
5.219999694824218750e+01 1.205999984741210938e+02 2.001956384467825645e-01
5.579999923706054688e+01 1.205999984741210938e+02 2.996927818395971332e-01
5.939999771118164062e+01 1.205999984741210938e+02 3.714427308232476355e-01
6.299999618530273438e+01 1.205999984741210938e+02 4.145206572964409419e-01
6.659999847412109375e+01 1.205999984741210938e+02 4.290782266854908933e-01
7.019999694824218750e+01 1.205999984741210938e+02 4.163319816460841483e-01
7.380000305175781250e+01 1.205999984741210938e+02 3.785133619591799503e-01
7.739999389648437500e+01 1.205999984741210938e+02 3.187833680876859810e-01
8.099999237060546875e+01 1.205999984741210938e+02 2.411120565060625165e-01
8.459999847412109375e+01 1.205999984741210938e+02 1.501316695619653863e-01
8.819999694824218750e+01 1.205999984741210938e+02 5.096475371610074967e-02
9.180000305175781250e+01 1.205999984741210938e+02 -5.096489890836341380e-02
9.540000152587890625e+01 1.205999984741210938e+02 -1.501318161881005642e-01
9.900000000000000000e+01 1.205999984741210938e+02 -2.411120076306841609e-01
1.026000061035156250e+02 1.205999984741210938e+02 -3.187834963083860385e-01
1.061999969482421875e+02 1.205999984741210938e+02 -3.785134482389566069e-01
1.097999954223632812e+02 1.205999984741210938e+02 -4.163319068611057161e-01
1.133999938964843750e+02 1.205999984741210938e+02 -4.290782306284881553e-01
1.170000076293945312e+02 1.205999984741210938e+02 -4.145207245772546401e-01
1.205999984741210938e+02 1.205999984741210938e+02 -3.714429112926132537e-01
1.241999893188476562e+02 1.205999984741210938e+02 -2.996927818395971332e-01
1.277999954223632812e+02 1.205999984741210938e+02 -2.001956384467825645e-01
1.313999938964843750e+02 1.205999984741210938e+02 -7.492758868839780040e-02
1.350000000000000000e+02 1.205999984741210938e+02 7.314909359742316486e-02
1.385999908447265625e+02 1.205999984741210938e+02 2.401834828263533783e-01
1.421999969482421875e+02 1.205999984741210938e+02 4.215713025592210395e-01
1.458000030517578125e+02 1.205999984741210938e+02 6.121048018126954426e-01
1.494000091552734375e+02 1.205999984741210938e+02 8.061603609671491588e-01
1.530000000000000000e+02 1.205999984741210938e+02 9.978893739625479542e-01
1.565999908447265625e+02 1.205999984741210938e+02 1.181421431548053347e+00
1.601999969482421875e+02 1.205999984741210938e+02 1.351071511232998512e+00
1.638000030517578125e+02 1.205999984741210938e+02 1.501534078763935742e+00
1.673999938964843750e+02 1.205999984741210938e+02 1.628067817259376326e+00
1.710000000000000000e+02 1.205999984741210938e+02 1.726670973840445988e+00
1.746000061035156250e+02 1.205999984741210938e+02 1.794205854128340549e+00
1.782000122070312500e+02 1.205999984741210938e+02 1.828521082692610600e+00
1.800000071525573730e+00 1.241999893188476562e+02 -1.828606858640201560e+00
5.399999618530273438e+00 1.241999893188476562e+02 -1.794977099742612214e+00
9.000000000000000000e+00 1.241999893188476562e+02 -1.728785212415207884e+00
1.260000038146972656e+01 1.241999893188476562e+02 -1.632130728880232473e+00
1.619999885559082031e+01 1.241999893188476562e+02 -1.508071713092743904e+00
1.979999923706054688e+01 1.241999893188476562e+02 -1.360515001369343446e+00
2.339999961853027344e+01 1.241999893188476562e+02 -1.194083889365856299e+00
2.700000000000000000e+01 1.241999893188476562e+02 -1.013952807554925117e+00
3.059999656677246094e+01 1.241999893188476562e+02 -8.256698089100726889e-01
3.419999694824218750e+01 1.241999893188476562e+02 -6.349617850732706126e-01
3.779999923706054688e+01 1.241999893188476562e+02 -4.475349624479771915e-01
4.139999771118164062e+01 1.241999893188476562e+02 -2.688793688943307836e-01
4.500000000000000000e+01 1.241999893188476562e+02 -1.040752001862323695e-01
4.859999847412109375e+01 1.241999893188476562e+02 4.237934785592786802e-02
5.219999694824218750e+01 1.241999893188476562e+02 1.667230316216322117e-01
5.579999923706054688e+01 1.241999893188476562e+02 2.660596730603176918e-01
5.939999771118164062e+01 1.241999893188476562e+02 3.384537061078900511e-01
6.299999618530273438e+01 1.241999893188476562e+02 3.829939646004036358e-01
6.659999847412109375e+01 1.241999893188476562e+02 3.998181652523211116e-01
7.019999694824218750e+01 1.241999893188476562e+02 3.901016756361141979e-01
7.380000305175781250e+01 1.241999893188476562e+02 3.560089048602896322e-01
7.739999389648437500e+01 1.241999893188476562e+02 3.006099171926895353e-01
8.099999237060546875e+01 1.241999893188476562e+02 2.277632453711009586e-01
8.459999847412109375e+01 1.241999893188476562e+02 1.419727112527592316e-01
8.819999694824218750e+01 1.241999893188476562e+02 4.821989944197493938e-02
9.180000305175781250e+01 1.241999893188476562e+02 -4.822003746487502074e-02
9.540000152587890625e+01 1.241999893188476562e+02 -1.419728492756593130e-01
9.900000000000000000e+01 1.241999893188476562e+02 -2.277631993634676166e-01
1.026000061035156250e+02 1.241999893188476562e+02 -3.006100396778995099e-01
1.061999969482421875e+02 1.241999893188476562e+02 -3.560089854045762614e-01
1.097999954223632812e+02 1.241999893188476562e+02 -3.901016180576060144e-01
1.133999938964843750e+02 1.241999893188476562e+02 -3.998181405178680148e-01
1.170000076293945312e+02 1.241999893188476562e+02 -3.829940089392570024e-01
1.205999984741210938e+02 1.241999893188476562e+02 -3.384538865772556138e-01
1.241999893188476562e+02 1.241999893188476562e+02 -2.660596730603176918e-01
1.277999954223632812e+02 1.241999893188476562e+02 -1.667230316216322117e-01
1.313999938964843750e+02 1.241999893188476562e+02 -4.237934785592786802e-02
1.350000000000000000e+02 1.241999893188476562e+02 1.040752001862323695e-01
1.385999908447265625e+02 1.241999893188476562e+02 2.688786099585723788e-01
1.421999969482421875e+02 1.241999893188476562e+02 4.475352868232637116e-01
1.458000030517578125e+02 1.241999893188476562e+02 6.349617850732706126e-01
1.494000091552734375e+02 1.241999893188476562e+02 8.256700032483483831e-01
1.530000000000000000e+02 1.241999893188476562e+02 1.013953030570651004e+00
1.565999908447265625e+02 1.241999893188476562e+02 1.194083406276108539e+00
1.601999969482421875e+02 1.241999893188476562e+02 1.360514992766108433e+00
1.638000030517578125e+02 1.241999893188476562e+02 1.508072221992197370e+00
1.673999938964843750e+02 1.241999893188476562e+02 1.632130074171170619e+00
1.710000000000000000e+02 1.241999893188476562e+02 1.728785215999889102e+00
1.746000061035156250e+02 1.241999893188476562e+02 1.794977101893421079e+00
1.782000122070312500e+02 1.241999893188476562e+02 1.828607341550715359e+00
1.800000071525573730e+00 1.277999954223632812e+02 -1.828697526566680942e+00
5.399999618530273438e+00 1.277999954223632812e+02 -1.795787753371455464e+00
9.000000000000000000e+00 1.277999954223632812e+02 -1.731007478586976678e+00
1.260000038146972656e+01 1.277999954223632812e+02 -1.636400526651031528e+00
1.619999885559082031e+01 1.277999954223632812e+02 -1.514943912770791101e+00
1.979999923706054688e+01 1.277999954223632812e+02 -1.370440983872367902e+00
2.339999961853027344e+01 1.277999954223632812e+02 -1.207392795828653220e+00
2.700000000000000000e+01 1.277999954223632812e+02 -1.030837212792097279e+00
3.059999656677246094e+01 1.277999954223632812e+02 -8.461762592912859260e-01
3.419999694824218750e+01 1.277999954223632812e+02 -6.589866345574635353e-01
3.779999923706054688e+01 1.277999954223632812e+02 -4.748255311523547073e-01
4.139999771118164062e+01 1.277999954223632812e+02 -2.990406077338264024e-01
4.500000000000000000e+01 1.277999954223632812e+02 -1.365813711990362112e-01
4.859999847412109375e+01 1.277999954223632812e+02 8.168118884025951654e-03
5.219999694824218750e+01 1.277999954223632812e+02 1.315402565157311465e-01
5.579999923706054688e+01 1.277999954223632812e+02 2.307082114559571573e-01
5.939999771118164062e+01 1.277999954223632812e+02 3.037792216030048009e-01
6.299999618530273438e+01 1.277999954223632812e+02 3.498564595181044012e-01
6.659999847412109375e+01 1.277999954223632812e+02 3.690630795064300251e-01
7.019999694824218750e+01 1.277999954223632812e+02 3.625312092808128384e-01
7.380000305175781250e+01 1.277999954223632812e+02 3.323546540669933824e-01
7.739999389648437500e+01 1.277999954223632812e+02 2.815079334714766235e-01
8.099999237060546875e+01 1.277999954223632812e+02 2.137324213763822922e-01
8.459999847412109375e+01 1.277999954223632812e+02 1.333968960913664847e-01
8.819999694824218750e+01 1.277999954223632812e+02 4.533480204005296832e-02
9.180000305175781250e+01 1.277999954223632812e+02 -4.533493145971793925e-02
9.540000152587890625e+01 1.277999954223632812e+02 -1.333970255110314418e-01
9.900000000000000000e+01 1.277999954223632812e+02 -2.137323811042390331e-01
1.026000061035156250e+02 1.277999954223632812e+02 -2.815080444857064323e-01
1.061999969482421875e+02 1.277999954223632812e+02 -3.323547174048098185e-01
1.097999954223632812e+02 1.277999954223632812e+02 -3.625311689087747924e-01
1.133999938964843750e+02 1.277999954223632812e+02 -3.690630949204074529e-01
1.170000076293945312e+02 1.277999954223632812e+02 -3.498565210634280165e-01
1.205999984741210938e+02 1.277999954223632812e+02 -3.037793733949200048e-01
1.241999893188476562e+02 1.277999954223632812e+02 -2.307082114559571573e-01
1.277999954223632812e+02 1.277999954223632812e+02 -1.315402565157311465e-01
1.313999938964843750e+02 1.277999954223632812e+02 -8.168118884025951654e-03
1.350000000000000000e+02 1.277999954223632812e+02 1.365813711990362112e-01
1.385999908447265625e+02 1.277999954223632812e+02 2.990398774755183009e-01
1.421999969482421875e+02 1.277999954223632812e+02 4.748258555276412274e-01
1.458000030517578125e+02 1.277999954223632812e+02 6.589866345574635353e-01
1.494000091552734375e+02 1.277999954223632812e+02 8.461764392908364130e-01
1.530000000000000000e+02 1.277999954223632812e+02 1.030837424336843000e+00
1.565999908447265625e+02 1.277999954223632812e+02 1.207392304135670447e+00
1.601999969482421875e+02 1.277999954223632812e+02 1.370440973835260312e+00
1.638000030517578125e+02 1.277999954223632812e+02 1.514944411633136978e+00
1.673999938964843750e+02 1.277999954223632812e+02 1.636399881262141198e+00
1.710000000000000000e+02 1.277999954223632812e+02 1.731007480020849254e+00
1.746000061035156250e+02 1.277999954223632812e+02 1.795787754984562001e+00
1.782000122070312500e+02 1.277999954223632812e+02 1.828698007729662400e+00
1.800000071525573730e+00 1.313999938964843750e+02 -1.828791171806219529e+00
5.399999618530273438e+00 1.313999938964843750e+02 -1.796625026485119569e+00
9.000000000000000000e+00 1.313999938964843750e+02 -1.733302717398910842e+00
1.260000038146972656e+01 1.313999938964843750e+02 -1.640810534570559032e+00
1.619999885559082031e+01 1.313999938964843750e+02 -1.522041781758083356e+00
1.979999923706054688e+01 1.313999938964843750e+02 -1.380692907106728651e+00
2.339999961853027344e+01 1.313999938964843750e+02 -1.221138719391234195e+00
2.700000000000000000e+01 1.313999938964843750e+02 -1.048276042044666179e+00
3.059999656677246094e+01 1.313999938964843750e+02 -8.673560705454851361e-01
3.419999694824218750e+01 1.313999938964843750e+02 -6.838003691556395758e-01
3.779999923706054688e+01 1.313999938964843750e+02 -5.030122529737564019e-01
4.139999771118164062e+01 1.313999938964843750e+02 -3.301922796761229129e-01
4.500000000000000000e+01 1.313999938964843750e+02 -1.701549972107958553e-01
4.859999847412109375e+01 1.313999938964843750e+02 -2.716649758599795628e-02
5.219999694824218750e+01 1.313999938964843750e+02 9.520213862878101896e-02
5.579999923706054688e+01 1.313999938964843750e+02 1.941959124710601337e-01
5.939999771118164062e+01 1.313999938964843750e+02 2.679661017996454730e-01
6.299999618530273438e+01 1.313999938964843750e+02 3.156308488048510941e-01
6.659999847412109375e+01 1.313999938964843750e+02 3.372981402883598046e-01
7.019999694824218750e+01 1.313999938964843750e+02 3.340554044211395124e-01
7.380000305175781250e+01 1.313999938964843750e+02 3.079236143082723087e-01
7.739999389648437500e+01 1.313999938964843750e+02 2.617786993496984405e-01
8.099999237060546875e+01 1.313999938964843750e+02 1.992408482578410522e-01
8.459999847412109375e+01 1.313999938964843750e+02 1.245394669336463422e-01
8.819999694824218750e+01 1.313999938964843750e+02 4.235496760548936035e-02
9.180000305175781250e+01 1.313999938964843750e+02 -4.235508842191923473e-02
9.540000152587890625e+01 1.313999938964843750e+02 -1.245395877500761889e-01
9.900000000000000000e+01 1.313999938964843750e+02 -1.992408079856978209e-01
1.026000061035156250e+02 1.313999938964843750e+02 -2.617788017606931805e-01
1.061999969482421875e+02 1.313999938964843750e+02 -3.079236891170687995e-01
1.097999954223632812e+02 1.313999938964843750e+02 -3.340553583136114391e-01
1.133999938964843750e+02 1.313999938964843750e+02 -3.372981270248868735e-01
1.170000076293945312e+02 1.313999938964843750e+02 -3.156308759372342676e-01
1.205999984741210938e+02 1.313999938964843750e+02 -2.679662421205805667e-01
1.241999893188476562e+02 1.313999938964843750e+02 -1.941959124710601337e-01
1.277999954223632812e+02 1.313999938964843750e+02 -9.520213862878101896e-02
1.313999938964843750e+02 1.313999938964843750e+02 2.716649758599795628e-02
1.350000000000000000e+02 1.313999938964843750e+02 1.701549972107958553e-01
1.385999908447265625e+02 1.313999938964843750e+02 3.301915666242850045e-01
1.421999969482421875e+02 1.313999938964843750e+02 5.030125802167880744e-01
1.458000030517578125e+02 1.313999938964843750e+02 6.838003691556395758e-01
1.494000091552734375e+02 1.313999938964843750e+02 8.673562562805257059e-01
1.530000000000000000e+02 1.313999938964843750e+02 1.048276243552304088e+00
1.565999908447265625e+02 1.313999938964843750e+02 1.221138243470849094e+00
1.601999969482421875e+02 1.313999938964843750e+02 1.380692902088174856e+00
1.638000030517578125e+02 1.313999938964843750e+02 1.522042266281704137e+00
1.673999938964843750e+02 1.313999938964843750e+02 1.640809899218776291e+00
1.710000000000000000e+02 1.313999938964843750e+02 1.733302717398910842e+00
1.746000061035156250e+02 1.313999938964843750e+02 1.796625027560523780e+00
1.782000122070312500e+02 1.313999938964843750e+02 1.828791651020030606e+00
1.800000071525573730e+00 1.350000000000000000e+02 -1.828886317570943554e+00
5.399999618530273438e+00 1.350000000000000000e+02 -1.797475716164696591e+00
9.000000000000000000e+00 1.350000000000000000e+02 -1.735634734682453217e+00
1.260000038146972656e+01 1.350000000000000000e+02 -1.645291203727753393e+00
1.619999885559082031e+01 1.350000000000000000e+02 -1.529253379777980815e+00
1.979999923706054688e+01 1.350000000000000000e+02 -1.391109097644449566e+00
2.339999961853027344e+01 1.350000000000000000e+02 -1.235104914449967506e+00
2.700000000000000000e+01 1.350000000000000000e+02 -1.065994315844443374e+00
3.059999656677246094e+01 1.350000000000000000e+02 -8.888752708213630838e-01
3.419999694824218750e+01 1.350000000000000000e+02 -7.090117108674536262e-01
3.779999923706054688e+01 1.350000000000000000e+02 -5.316506274317291947e-01
4.139999771118164062e+01 1.350000000000000000e+02 -3.618430998482630723e-01
4.500000000000000000e+01 1.350000000000000000e+02 -2.042665605717450261e-01
4.859999847412109375e+01 1.350000000000000000e+02 -6.306731590027817025e-02
5.219999694824218750e+01 1.350000000000000000e+02 5.828177673184779806e-02
5.579999923706054688e+01 1.350000000000000000e+02 1.570985418795753097e-01
5.939999771118164062e+01 1.350000000000000000e+02 2.315791232727859306e-01
6.299999618530273438e+01 1.350000000000000000e+02 2.808567589116588437e-01
6.659999847412109375e+01 1.350000000000000000e+02 3.050241763265447714e-01
7.019999694824218750e+01 1.350000000000000000e+02 3.051233069134283160e-01
7.380000305175781250e+01 1.350000000000000000e+02 2.831011330877388765e-01
7.739999389648437500e+01 1.350000000000000000e+02 2.417333164120066824e-01
8.099999237060546875e+01 1.350000000000000000e+02 1.845170738238011143e-01
8.459999847412109375e+01 1.350000000000000000e+02 1.155401116402624967e-01
8.819999694824218750e+01 1.350000000000000000e+02 3.932738414068558813e-02
9.180000305175781250e+01 1.350000000000000000e+02 -3.932749635388035209e-02
9.540000152587890625e+01 1.350000000000000000e+02 -1.155402238534572468e-01
9.900000000000000000e+01 1.350000000000000000e+02 -1.845170364194028967e-01
1.026000061035156250e+02 1.350000000000000000e+02 -2.417334102197662982e-01
1.061999969482421875e+02 1.350000000000000000e+02 -2.831012078965354228e-01
1.097999954223632812e+02 1.350000000000000000e+02 -3.051232665413903256e-01
1.133999938964843750e+02 1.350000000000000000e+02 -3.050241573275817575e-01
1.170000076293945312e+02 1.350000000000000000e+02 -2.808568147214923760e-01
1.205999984741210938e+02 1.350000000000000000e+02 -2.315792693292111071e-01
1.241999893188476562e+02 1.350000000000000000e+02 -1.570985418795753097e-01
1.277999954223632812e+02 1.350000000000000000e+02 -5.828177673184779806e-02
1.313999938964843750e+02 1.350000000000000000e+02 6.306731590027817025e-02
1.350000000000000000e+02 1.350000000000000000e+02 2.042665605717450261e-01
1.385999908447265625e+02 1.350000000000000000e+02 3.618424040028954125e-01
1.421999969482421875e+02 1.350000000000000000e+02 5.316509575425057976e-01
1.458000030517578125e+02 1.350000000000000000e+02 7.090117108674536262e-01
1.494000091552734375e+02 1.350000000000000000e+02 8.888754536886586122e-01
1.530000000000000000e+02 1.350000000000000000e+02 1.065994498711738681e+00
1.565999908447265625e+02 1.350000000000000000e+02 1.235104437095709828e+00
1.601999969482421875e+02 1.350000000000000000e+02 1.391109097644449566e+00
1.638000030517578125e+02 1.350000000000000000e+02 1.529253857132238936e+00
1.673999938964843750e+02 1.350000000000000000e+02 1.645290579130014530e+00
1.710000000000000000e+02 1.350000000000000000e+02 1.735634734682453217e+00
1.746000061035156250e+02 1.350000000000000000e+02 1.797475716164696591e+00
1.782000122070312500e+02 1.350000000000000000e+02 1.828886794925201231e+00
1.800000071525573730e+00 1.385999908447265625e+02 -1.828981462932391056e+00
5.399999618530273438e+00 1.385999908447265625e+02 -1.798326401901124250e+00
9.000000000000000000e+00 1.385999908447265625e+02 -1.737966742108121965e+00
1.260000038146972656e+01 1.385999908447265625e+02 -1.649771860338563156e+00
1.619999885559082031e+01 1.385999908447265625e+02 -1.536464953422045365e+00
1.979999923706054688e+01 1.385999908447265625e+02 -1.401525244449058683e+00
2.339999961853027344e+01 1.385999908447265625e+02 -1.249071044984437551e+00
2.700000000000000000e+01 1.385999908447265625e+02 -1.083712507913487055e+00
3.059999656677246094e+01 1.385999908447265625e+02 -9.103943821971449690e-01
3.419999694824218750e+01 1.385999908447265625e+02 -7.342229694146616970e-01
3.779999923706054688e+01 1.385999908447265625e+02 -5.602888843121555107e-01
4.139999771118164062e+01 1.385999908447265625e+02 -3.934937909718766447e-01
4.500000000000000000e+01 1.385999908447265625e+02 -2.383779920164225963e-01
4.859999847412109375e+01 1.385999908447265625e+02 -9.896798222407152124e-02
5.219999694824218750e+01 1.385999908447265625e+02 2.136156969314646770e-02
5.579999923706054688e+01 1.385999908447265625e+02 1.200013261463223901e-01
5.939999771118164062e+01 1.385999908447265625e+02 1.951923225461185685e-01
6.299999618530273438e+01 1.385999908447265625e+02 2.460828238766985254e-01
6.659999847412109375e+01 1.385999908447265625e+02 2.727503500164913941e-01
7.019999694824218750e+01 1.385999908447265625e+02 2.761913327187536238e-01
7.380000305175781250e+01 1.385999908447265625e+02 2.582787608415167968e-01
7.739999389648437500e+01 1.385999908447265625e+02 2.216880137711758902e-01
8.099999237060546875e+01 1.385999908447265625e+02 1.697933567446618663e-01
8.459999847412109375e+01 1.385999908447265625e+02 1.065407950614366273e-01
8.819999694824218750e+01 1.385999908447265625e+02 3.629981214686195390e-02
9.180000305175781250e+01 1.385999908447265625e+02 -3.629991575682161437e-02
9.540000152587890625e+01 1.385999908447265625e+02 -1.065408986713962808e-01
9.900000000000000000e+01 1.385999908447265625e+02 -1.697933222080086901e-01
1.026000061035156250e+02 1.385999908447265625e+02 -2.216880989757004095e-01
1.061999969482421875e+02 1.385999908447265625e+02 -2.582788155760981086e-01
1.097999954223632812e+02 1.385999908447265625e+02 -2.761913095531858264e-01
1.133999938964843750e+02 1.385999908447265625e+02 -2.727503224142933114e-01
1.170000076293945312e+02 1.385999908447265625e+02 -2.460829112317274303e-01
1.205999984741210938e+02 1.385999908447265625e+02 -1.951924370573483447e-01
1.241999893188476562e+02 1.385999908447265625e+02 -1.200013261463223901e-01
1.277999954223632812e+02 1.385999908447265625e+02 -2.136156969314646770e-02
1.313999938964843750e+02 1.385999908447265625e+02 9.896798222407152124e-02
1.350000000000000000e+02 1.385999908447265625e+02 2.383779920164225963e-01
1.385999908447265625e+02 1.385999908447265625e+02 3.934931123329792335e-01
1.421999969482421875e+02 1.385999908447265625e+02 5.602892172906771551e-01
1.458000030517578125e+02 1.385999908447265625e+02 7.342229694146616970e-01
1.494000091552734375e+02 1.385999908447265625e+02 9.103945521595877555e-01
1.530000000000000000e+02 1.385999908447265625e+02 1.083712687913037431e+00
1.565999908447265625e+02 1.385999908447265625e+02 1.249070577667287463e+00
1.601999969482421875e+02 1.385999908447265625e+02 1.401525253052293918e+00
1.638000030517578125e+02 1.385999908447265625e+02 1.536465414286769526e+00
1.673999938964843750e+02 1.385999908447265625e+02 1.649771242551718808e+00
1.710000000000000000e+02 1.385999908447265625e+02 1.737966741391185677e+00
1.746000061035156250e+02 1.385999908447265625e+02 1.798326401542656106e+00
1.782000122070312500e+02 1.385999908447265625e+02 1.828981938427095111e+00
1.800000071525573730e+00 1.421999969482421875e+02 -1.829075108575206166e+00
5.399999618530273438e+00 1.421999969482421875e+02 -1.799163678957937718e+00
9.000000000000000000e+00 1.421999969482421875e+02 -1.740261990777929757e+00
1.260000038146972656e+01 1.421999969482421875e+02 -1.654181880804475258e+00
1.619999885559082031e+01 1.421999969482421875e+02 -1.543562846785170528e+00
1.979999923706054688e+01 1.421999969482421875e+02 -1.411777211416531230e+00
2.339999961853027344e+01 1.421999969482421875e+02 -1.262817033071281791e+00
2.700000000000000000e+01 1.421999969482421875e+02 -1.101151418896789469e+00
3.059999656677246094e+01 1.421999969482421875e+02 -9.315742823514402415e-01
3.419999694824218750e+01 1.421999969482421875e+02 -7.590367871774437170e-01
3.779999923706054688e+01 1.421999969482421875e+02 -5.884757237111036821e-01
4.139999771118164062e+01 1.421999969482421875e+02 -4.246455919626997422e-01
4.500000000000000000e+01 1.421999969482421875e+02 -2.719517499444538133e-01
4.859999847412109375e+01 1.421999969482421875e+02 -1.343027506845823060e-01
5.219999694824218750e+01 1.421999969482421875e+02 -1.497670305203555041e-02
5.579999923706054688e+01 1.421999969482421875e+02 8.348887230319347597e-02
5.939999771118164062e+01 1.421999969482421875e+02 1.593790249425670602e-01
6.299999618530273438e+01 1.421999969482421875e+02 2.118570583052132861e-01
6.659999847412109375e+01 1.421999969482421875e+02 2.409852731466595177e-01
7.019999694824218750e+01 1.421999969482421875e+02 2.477154045460438214e-01
7.380000305175781250e+01 1.421999969482421875e+02 2.338476121084843706e-01
7.739999389648437500e+01 1.421999969482421875e+02 2.019586993525367413e-01
8.099999237060546875e+01 1.421999969482421875e+02 1.553017262712199364e-01
8.459999847412109375e+01 1.421999969482421875e+02 9.768332718915850865e-02
8.819999694824218750e+01 1.421999969482421875e+02 3.331996624131820794e-02
9.180000305175781250e+01 1.421999969482421875e+02 -3.332006124804276492e-02
9.540000152587890625e+01 1.421999969482421875e+02 -9.768342219588303788e-02
9.900000000000000000e+01 1.421999969482421875e+02 -1.553016917345667602e-01
1.026000061035156250e+02 1.421999969482421875e+02 -2.019587759538261362e-01
1.061999969482421875e+02 1.421999969482421875e+02 -2.338476983882610549e-01
1.097999954223632812e+02 1.421999969482421875e+02 -2.477153641740058310e-01
1.133999938964843750e+02 1.421999969482421875e+02 -2.409852197347560621e-01
1.170000076293945312e+02 1.421999969482421875e+02 -2.118571083795567356e-01
1.205999984741210938e+02 1.421999969482421875e+02 -1.593791652635021816e-01
1.241999893188476562e+02 1.421999969482421875e+02 -8.348887230319347597e-02
1.277999954223632812e+02 1.421999969482421875e+02 1.497670305203555041e-02
1.313999938964843750e+02 1.421999969482421875e+02 1.343027506845823060e-01
1.350000000000000000e+02 1.421999969482421875e+02 2.719517499444538133e-01
1.385999908447265625e+02 1.421999969482421875e+02 4.246449305302725241e-01
1.421999969482421875e+02 1.421999969482421875e+02 5.884760595573703679e-01
1.458000030517578125e+02 1.421999969482421875e+02 7.590367871774437170e-01
1.494000091552734375e+02 1.421999969482421875e+02 9.315744680864808114e-01
1.530000000000000000e+02 1.421999969482421875e+02 1.101151573086634361e+00
1.565999908447265625e+02 1.421999969482421875e+02 1.262816570055749210e+00
1.601999969482421875e+02 1.421999969482421875e+02 1.411777221453638820e+00
1.638000030517578125e+02 1.421999969482421875e+02 1.543563302631340894e+00
1.673999938964843750e+02 1.421999969482421875e+02 1.654181276997887862e+00
1.710000000000000000e+02 1.421999969482421875e+02 1.740261989344057181e+00
1.746000061035156250e+02 1.421999969482421875e+02 1.799163677344831180e+00
1.782000122070312500e+02 1.421999969482421875e+02 1.829075582120740062e+00
1.800000071525573730e+00 1.458000030517578125e+02 -1.829165776501685547e+00
5.399999618530273438e+00 1.458000030517578125e+02 -1.799974332586780967e+00
9.000000000000000000e+00 1.458000030517578125e+02 -1.742484256949698551e+00
1.260000038146972656e+01 1.458000030517578125e+02 -1.658451678575274313e+00
1.619999885559082031e+01 1.458000030517578125e+02 -1.550435046463217725e+00
1.979999923706054688e+01 1.458000030517578125e+02 -1.421703193919555686e+00
2.339999961853027344e+01 1.458000030517578125e+02 -1.276125939534078713e+00
2.700000000000000000e+01 1.458000030517578125e+02 -1.118035824133961631e+00
3.059999656677246094e+01 1.458000030517578125e+02 -9.520807327326534786e-01
3.419999694824218750e+01 1.458000030517578125e+02 -7.830616366616366397e-01
3.779999923706054688e+01 1.458000030517578125e+02 -6.157662924154811979e-01
4.139999771118164062e+01 1.458000030517578125e+02 -4.548068308021953610e-01
4.500000000000000000e+01 1.458000030517578125e+02 -3.044579209572576550e-01
4.859999847412109375e+01 1.458000030517578125e+02 -1.685139796564842085e-01
5.219999694824218750e+01 1.458000030517578125e+02 -5.015947815793661557e-02
5.579999923706054688e+01 1.458000030517578125e+02 4.813741069883291368e-02
5.939999771118164062e+01 1.458000030517578125e+02 1.247045404376818378e-01
6.299999618530273438e+01 1.458000030517578125e+02 1.787195532229140515e-01
6.659999847412109375e+01 1.458000030517578125e+02 2.102301874007684312e-01
7.019999694824218750e+01 1.458000030517578125e+02 2.201449381907424341e-01
7.380000305175781250e+01 1.458000030517578125e+02 2.101933613151881208e-01
7.739999389648437500e+01 1.458000030517578125e+02 1.828567156313238296e-01
8.099999237060546875e+01 1.458000030517578125e+02 1.412709022765012701e-01
8.459999847412109375e+01 1.458000030517578125e+02 8.910751202776576174e-02
8.819999694824218750e+01 1.458000030517578125e+02 3.043486883939623688e-02
9.180000305175781250e+01 1.458000030517578125e+02 -3.043495524288568344e-02
9.540000152587890625e+01 1.458000030517578125e+02 -8.910759843125519442e-02
9.900000000000000000e+01 1.458000030517578125e+02 -1.412708734753381767e-01
1.026000061035156250e+02 1.458000030517578125e+02 -1.828567807616330865e-01
1.061999969482421875e+02 1.458000030517578125e+02 -2.101934303884945843e-01
1.097999954223632812e+02 1.458000030517578125e+02 -2.201449150251746645e-01
1.133999938964843750e+02 1.458000030517578125e+02 -2.102301741372954724e-01
1.170000076293945312e+02 1.458000030517578125e+02 -1.787196205037277497e-01
1.205999984741210938e+02 1.458000030517578125e+02 -1.247046520811665865e-01
1.241999893188476562e+02 1.458000030517578125e+02 -4.813741069883291368e-02
1.277999954223632812e+02 1.458000030517578125e+02 5.015947815793661557e-02
1.313999938964843750e+02 1.458000030517578125e+02 1.685139796564842085e-01
1.350000000000000000e+02 1.458000030517578125e+02 3.044579209572576550e-01
1.385999908447265625e+02 1.458000030517578125e+02 4.548061980472184462e-01
1.421999969482421875e+02 1.458000030517578125e+02 6.157666282617478837e-01
1.458000030517578125e+02 1.458000030517578125e+02 7.830616366616366397e-01
1.494000091552734375e+02 1.458000030517578125e+02 9.520809041289688412e-01
1.530000000000000000e+02 1.458000030517578125e+02 1.118035966852826357e+00
1.565999908447265625e+02 1.458000030517578125e+02 1.276125467915311118e+00
1.601999969482421875e+02 1.458000030517578125e+02 1.421703202522790699e+00
1.638000030517578125e+02 1.458000030517578125e+02 1.550435492272280502e+00
1.673999938964843750e+02 1.458000030517578125e+02 1.658451084088858440e+00
1.710000000000000000e+02 1.458000030517578125e+02 1.742484253365017333e+00
1.746000061035156250e+02 1.458000030517578125e+02 1.799974330435972103e+00
1.782000122070312500e+02 1.458000030517578125e+02 1.829166248299687103e+00
1.800000071525573730e+00 1.494000091552734375e+02 -1.829252037129726727e+00
5.399999618530273438e+00 1.494000091552734375e+02 -1.800745581068797785e+00
9.000000000000000000e+00 1.494000091552734375e+02 -1.744598499826077953e+00
1.260000038146972656e+01 1.494000091552734375e+02 -1.662513926883833593e+00
1.619999885559082031e+01 1.494000091552734375e+02 -1.556973195426969436e+00
1.979999923706054688e+01 1.494000091552734375e+02 -1.431146678320410537e+00
2.339999961853027344e+01 1.494000091552734375e+02 -1.288787902791153739e+00
2.700000000000000000e+01 1.494000091552734375e+02 -1.134099475006574487e+00
3.059999656677246094e+01 1.494000091552734375e+02 -9.715903864848327576e-01
3.419999694824218750e+01 1.494000091552734375e+02 -8.059186199222118097e-01
3.779999923706054688e+01 1.494000091552734375e+02 -6.417302824150139529e-01
4.139999771118164062e+01 1.494000091552734375e+02 -4.835019636699043888e-01
4.500000000000000000e+01 1.494000091552734375e+02 -3.353840275460668874e-01
4.859999847412109375e+01 1.494000091552734375e+02 -2.010622204889541409e-01
5.219999694824218750e+01 1.494000091552734375e+02 -8.363208498308695449e-02
5.579999923706054688e+01 1.494000091552734375e+02 1.450430191955351389e-02
5.939999771118164062e+01 1.494000091552734375e+02 9.171551572232422567e-02
6.299999618530273438e+01 1.494000091552734375e+02 1.471928605268767176e-01
6.659999847412109375e+01 1.494000091552734375e+02 1.809701259675986496e-01
7.019999694824218750e+01 1.494000091552734375e+02 1.939146321807724838e-01
7.380000305175781250e+01 1.494000091552734375e+02 1.876889042162978027e-01
7.739999389648437500e+01 1.494000091552734375e+02 1.646832647363273838e-01
8.099999237060546875e+01 1.494000091552734375e+02 1.279220911415397122e-01
8.459999847412109375e+01 1.494000091552734375e+02 8.094855371855960713e-02
8.819999694824218750e+01 1.494000091552734375e+02 2.769001456527042659e-02
9.180000305175781250e+01 1.494000091552734375e+02 -2.769009379939729038e-02
9.540000152587890625e+01 1.494000091552734375e+02 -8.094863151881394325e-02
9.900000000000000000e+01 1.494000091552734375e+02 -1.279220652081216325e-01
1.026000061035156250e+02 1.494000091552734375e+02 -1.646833241311465579e-01
1.061999969482421875e+02 1.494000091552734375e+02 -1.876889675541142111e-01
1.097999954223632812e+02 1.494000091552734375e+02 -1.939146262216749350e-01
1.133999938964843750e+02 1.494000091552734375e+02 -1.809700840266753596e-01
1.170000076293945312e+02 1.494000091552734375e+02 -1.471929048657301120e-01
1.205999984741210938e+02 1.494000091552734375e+02 -9.171562736580896047e-02
1.241999893188476562e+02 1.494000091552734375e+02 -1.450430191955351389e-02
1.277999954223632812e+02 1.494000091552734375e+02 8.363208498308695449e-02
1.313999938964843750e+02 1.494000091552734375e+02 2.010622204889541409e-01
1.350000000000000000e+02 1.494000091552734375e+02 3.353840275460668874e-01
1.385999908447265625e+02 1.494000091552734375e+02 4.835013251794374467e-01
1.421999969482421875e+02 1.494000091552734375e+02 6.417306125257905558e-01
1.458000030517578125e+02 1.494000091552734375e+02 8.059186199222118097e-01
1.494000091552734375e+02 1.494000091552734375e+02 9.715905464101680655e-01
1.530000000000000000e+02 1.494000091552734375e+02 1.134099623460929296e+00
1.565999908447265625e+02 1.494000091552734375e+02 1.288787442643366310e+00
1.601999969482421875e+02 1.494000091552734375e+02 1.431146684055900620e+00
1.638000030517578125e+02 1.494000091552734375e+02 1.556973635500542130e+00
1.673999938964843750e+02 1.494000091552734375e+02 1.662513341000652733e+00
1.710000000000000000e+02 1.494000091552734375e+02 1.744598495524460446e+00
1.746000061035156250e+02 1.494000091552734375e+02 1.800745578201052632e+00
1.782000122070312500e+02 1.494000091552734375e+02 1.829252507157791863e+00
1.800000071525573730e+00 1.530000000000000000e+02 -1.829332530184799799e+00
5.399999618530273438e+00 1.530000000000000000e+02 -1.801465262476528162e+00
9.000000000000000000e+00 1.530000000000000000e+02 -1.746571381512565413e+00
1.260000038146972656e+01 1.530000000000000000e+02 -1.666304566758493033e+00
1.619999885559082031e+01 1.530000000000000000e+02 -1.563074196808537986e+00
1.979999923706054688e+01 1.530000000000000000e+02 -1.439958748354909224e+00
2.339999961853027344e+01 1.530000000000000000e+02 -1.300603270433157821e+00
2.700000000000000000e+01 1.530000000000000000e+02 -1.149089080802140783e+00
3.059999656677246094e+01 1.530000000000000000e+02 -9.897955775818786384e-01
3.419999694824218750e+01 1.530000000000000000e+02 -8.272473703825582447e-01
3.779999923706054688e+01 1.530000000000000000e+02 -6.659582657510288994e-01
4.139999771118164062e+01 1.530000000000000000e+02 -5.102785005477057378e-01
4.500000000000000000e+01 1.530000000000000000e+02 -3.642423523127480411e-01
4.859999847412109375e+01 1.530000000000000000e+02 -2.314342328530455961e-01
5.219999694824218750e+01 1.530000000000000000e+02 -1.148666576988604943e-01
5.579999923706054688e+01 1.530000000000000000e+02 -1.687997855803669012e-02
5.939999771118164062e+01 1.530000000000000000e+02 6.093223430724722944e-02
6.299999618530273438e+01 1.530000000000000000e+02 1.177740751414997067e-01
6.659999847412109375e+01 1.530000000000000000e+02 1.536664516684103643e-01
7.019999694824218750e+01 1.530000000000000000e+02 1.694381530019689053e-01
7.380000305175781250e+01 1.530000000000000000e+02 1.666891299954073036e-01
7.739999389648437500e+01 1.530000000000000000e+02 1.477249118256780680e-01
8.099999237060546875e+01 1.530000000000000000e+02 1.154658054261328837e-01
8.459999847412109375e+01 1.530000000000000000e+02 7.333512654739618442e-02
8.819999694824218750e+01 1.530000000000000000e+02 2.512868665322491590e-02
9.180000305175781250e+01 1.530000000000000000e+02 -2.512875871798918997e-02
9.540000152587890625e+01 1.530000000000000000e+02 -7.333519861216045155e-02
9.900000000000000000e+01 1.530000000000000000e+02 -1.154657794927148179e-01
1.026000061035156250e+02 1.530000000000000000e+02 -1.477249654850071869e-01
1.061999969482421875e+02 1.530000000000000000e+02 -1.666892048042038499e-01
1.097999954223632812e+02 1.530000000000000000e+02 -1.694381470428713565e-01
1.133999938964843750e+02 1.530000000000000000e+02 -1.536663982565069086e-01
1.170000076293945312e+02 1.530000000000000000e+02 -1.177741653642736530e-01
1.205999984741210938e+02 1.530000000000000000e+02 -6.093235742171212999e-02
1.241999893188476562e+02 1.530000000000000000e+02 1.687997855803669012e-02
1.277999954223632812e+02 1.530000000000000000e+02 1.148666576988604943e-01
1.313999938964843750e+02 1.530000000000000000e+02 2.314342328530455961e-01
1.350000000000000000e+02 1.530000000000000000e+02 3.642423523127480411e-01
1.385999908447265625e+02 1.530000000000000000e+02 5.102778505862586300e-01
1.421999969482421875e+02 1.530000000000000000e+02 6.659586073327856681e-01
1.458000030517578125e+02 1.530000000000000000e+02 8.272473703825582447e-01
1.494000091552734375e+02 1.530000000000000000e+02 9.897957489781940010e-01
1.530000000000000000e+02 1.530000000000000000e+02 1.149089229256495592e+00
1.565999908447265625e+02 1.530000000000000000e+02 1.300602810285370170e+00
1.601999969482421875e+02 1.530000000000000000e+02 1.439958759825889389e+00
1.638000030517578125e+02 1.530000000000000000e+02 1.563074619675640431e+00
1.673999938964843750e+02 1.530000000000000000e+02 1.666303986610802257e+00
1.710000000000000000e+02 1.530000000000000000e+02 1.746571375777075330e+00
1.746000061035156250e+02 1.530000000000000000e+02 1.801465258891846943e+00
1.782000122070312500e+02 1.530000000000000000e+02 1.829332998622162698e+00
1.800000071525573730e+00 1.565999908447265625e+02 -1.829405985950386393e+00
5.399999618530273438e+00 1.565999908447265625e+02 -1.802122023048909893e+00
9.000000000000000000e+00 1.565999908447265625e+02 -1.748371775504549364e+00
1.260000038146972656e+01 1.565999908447265625e+02 -1.669763794244289334e+00
1.619999885559082031e+01 1.565999908447265625e+02 -1.568641791878072622e+00
1.979999923706054688e+01 1.565999908447265625e+02 -1.448000404421196263e+00
2.339999961853027344e+01 1.565999908447265625e+02 -1.311385647636038598e+00
2.700000000000000000e+01 1.565999908447265625e+02 -1.162768184471529409e+00
3.059999656677246094e+01 1.565999908447265625e+02 -1.006409112829497632e+00
3.419999694824218750e+01 1.565999908447265625e+02 -8.467113753692675493e-01
3.779999923706054688e+01 1.565999908447265625e+02 -6.880680981911178051e-01
4.139999771118164062e+01 1.565999908447265625e+02 -5.347139939144663900e-01
4.500000000000000000e+01 1.565999908447265625e+02 -3.905776235264957208e-01
4.859999847412109375e+01 1.565999908447265625e+02 -2.591508739082802881e-01
5.219999694824218750e+01 1.565999908447265625e+02 -1.433703915274314178e-01
5.579999923706054688e+01 1.565999908447265625e+02 -4.552040058596454331e-02
5.939999771118164062e+01 1.565999908447265625e+02 3.284026278180790515e-02
6.299999618530273438e+01 1.565999908447265625e+02 9.092731292327690951e-02
6.659999847412109375e+01 1.565999908447265625e+02 1.287498539235673312e-01
7.019999694824218750e+01 1.565999908447265625e+02 1.471015851684183418e-01
7.380000305175781250e+01 1.565999908447265625e+02 1.475253320299610427e-01
7.739999389648437500e+01 1.565999908447265625e+02 1.322492232466484507e-01
8.099999237060546875e+01 1.565999908447265625e+02 1.040985573588166513e-01
8.459999847412109375e+01 1.565999908447265625e+02 6.638731160213365290e-02
8.819999694824218750e+01 1.565999908447265625e+02 2.279129091386916314e-02
9.180000305175781250e+01 1.565999908447265625e+02 -2.279135580927084750e-02
9.540000152587890625e+01 1.565999908447265625e+02 -6.638737793140783716e-02
9.900000000000000000e+01 1.565999908447265625e+02 -1.040985371608886545e-01
1.026000061035156250e+02 1.565999908447265625e+02 -1.322492711704875146e-01
1.061999969482421875e+02 1.565999908447265625e+02 -1.475253953677774788e-01
1.097999954223632812e+02 1.565999908447265625e+02 -1.471016021512810412e-01
1.133999938964843750e+02 1.565999908447265625e+02 -1.287498119826440135e-01
1.170000076293945312e+02 1.565999908447265625e+02 -9.092738020409060762e-02
1.205999984741210938e+02 1.565999908447265625e+02 -3.284038589627280569e-02
1.241999893188476562e+02 1.565999908447265625e+02 4.552040058596454331e-02
1.277999954223632812e+02 1.565999908447265625e+02 1.433703915274314178e-01
1.313999938964843750e+02 1.565999908447265625e+02 2.591508739082802881e-01
1.350000000000000000e+02 1.565999908447265625e+02 3.905776235264957208e-01
1.385999908447265625e+02 1.565999908447265625e+02 5.347133668949796137e-01
1.421999969482421875e+02 1.565999908447265625e+02 6.880684397728745738e-01
1.458000030517578125e+02 1.565999908447265625e+02 8.467113753692675493e-01
1.494000091552734375e+02 1.565999908447265625e+02 1.006409295696793160e+00
1.530000000000000000e+02 1.565999908447265625e+02 1.162768321454904052e+00
1.565999908447265625e+02 1.565999908447265625e+02 1.311385187488251169e+00
1.601999969482421875e+02 1.565999908447265625e+02 1.448000427363156595e+00
1.638000030517578125e+02 1.565999908447265625e+02 1.568642209009684985e+00
1.673999938964843750e+02 1.565999908447265625e+02 1.669763224133706148e+00
1.710000000000000000e+02 1.565999908447265625e+02 1.748371771202931857e+00
1.746000061035156250e+02 1.565999908447265625e+02 1.802122018388824243e+00
1.782000122070312500e+02 1.565999908447265625e+02 1.829406452864259958e+00
1.800000071525573730e+00 1.601999969482421875e+02 -1.829471246462407441e+00
5.399999618530273438e+00 1.601999969482421875e+02 -1.802705511660238180e+00
9.000000000000000000e+00 1.601999969482421875e+02 -1.749971309049587864e+00
1.260000038146972656e+01 1.601999969482421875e+02 -1.672837093508103168e+00
1.619999885559082031e+01 1.601999969482421875e+02 -1.573588239108477005e+00
1.979999923706054688e+01 1.601999969482421875e+02 -1.455144880717736511e+00
2.339999961853027344e+01 1.601999969482421875e+02 -1.320965057416071176e+00
2.700000000000000000e+01 1.601999969482421875e+02 -1.174921183207505493e+00
3.059999656677246094e+01 1.601999969482421875e+02 -1.021169155634997550e+00
3.419999694824218750e+01 1.601999969482421875e+02 -8.640038549894559772e-01
3.779999923706054688e+01 1.601999969482421875e+02 -7.077111537068436764e-01
4.139999771118164062e+01 1.601999969482421875e+02 -5.564233400249021244e-01
4.500000000000000000e+01 1.601999969482421875e+02 -4.139747981838581281e-01
4.859999847412109375e+01 1.601999969482421875e+02 -2.837753057889389474e-01
5.219999694824218750e+01 1.601999969482421875e+02 -1.686941402413894564e-01
5.579999923706054688e+01 1.601999969482421875e+02 -7.096553521177181856e-02
5.939999771118164062e+01 1.601999969482421875e+02 7.882392450418523877e-03
6.299999618530273438e+01 1.601999969482421875e+02 6.707577274254025723e-02
6.659999847412109375e+01 1.601999969482421875e+02 1.066130876221079438e-01
7.019999694824218750e+01 1.601999969482421875e+02 1.272570189445602351e-01
7.380000305175781250e+01 1.601999969482421875e+02 1.304995641690246677e-01
7.739999389648437500e+01 1.601999969482421875e+02 1.185000605660502804e-01
8.099999237060546875e+01 1.601999969482421875e+02 9.399950644291897583e-02
8.459999847412109375e+01 1.601999969482421875e+02 6.021464527213583884e-02
8.819999694824218750e+01 1.601999969482421875e+02 2.071466926767014799e-02
9.180000305175781250e+01 1.601999969482421875e+02 -2.071472842758175989e-02
9.540000152587890625e+01 1.601999969482421875e+02 -6.021470586591996105e-02
9.900000000000000000e+01 1.601999969482421875e+02 -9.399948624499095129e-02
1.026000061035156250e+02 1.601999969482421875e+02 -1.185001084898893442e-01
1.061999969482421875e+02 1.601999969482421875e+02 -1.304996275068410760e-01
1.097999954223632812e+02 1.601999969482421875e+02 -1.272570588693832105e-01
1.133999938964843750e+02 1.601999969482421875e+02 -1.066130456811846539e-01
1.170000076293945312e+02 1.601999969482421875e+02 -6.707582855237378960e-02
1.205999984741210938e+02 1.601999969482421875e+02 -7.882515564883396664e-03
1.241999893188476562e+02 1.601999969482421875e+02 7.096553521177181856e-02
1.277999954223632812e+02 1.601999969482421875e+02 1.686941402413894564e-01
1.313999938964843750e+02 1.601999969482421875e+02 2.837753057889389474e-01
1.350000000000000000e+02 1.601999969482421875e+02 4.139747981838581281e-01
1.385999908447265625e+02 1.601999969482421875e+02 5.564227130054153481e-01
1.421999969482421875e+02 1.601999969482421875e+02 7.077114952886005561e-01
1.458000030517578125e+02 1.601999969482421875e+02 8.640038549894559772e-01
1.494000091552734375e+02 1.601999969482421875e+02 1.021169327031312912e+00
1.530000000000000000e+02 1.601999969482421875e+02 1.174921297248919805e+00
1.565999908447265625e+02 1.601999969482421875e+02 1.320964608739263912e+00
1.601999969482421875e+02 1.601999969482421875e+02 1.455144897924206759e+00
1.638000030517578125e+02 1.601999969482421875e+02 1.573588644769109202e+00
1.673999938964843750e+02 1.601999969482421875e+02 1.672836526265265134e+00
1.710000000000000000e+02 1.601999969482421875e+02 1.749971303314097781e+00
1.746000061035156250e+02 1.601999969482421875e+02 1.802705507000152529e+00
1.782000122070312500e+02 1.601999969482421875e+02 1.829471712121642391e+00
1.800000071525573730e+00 1.638000030517578125e+02 -1.829527282514054498e+00
5.399999618530273438e+00 1.638000030517578125e+02 -1.803206524641291164e+00
9.000000000000000000e+00 1.638000030517578125e+02 -1.751344748142179997e+00
1.260000038146972656e+01 1.638000030517578125e+02 -1.675475981018497817e+00
1.619999885559082031e+01 1.638000030517578125e+02 -1.577835510025088483e+00
1.979999923706054688e+01 1.638000030517578125e+02 -1.461279492071117403e+00
2.339999961853027344e+01 1.638000030517578125e+02 -1.329190438435782218e+00
2.700000000000000000e+01 1.638000030517578125e+02 -1.185356333841526499e+00
3.059999656677246094e+01 1.638000030517578125e+02 -1.033842879514462076e+00
3.419999694824218750e+01 1.638000030517578125e+02 -8.788520866902778117e-01
3.779999923706054688e+01 1.638000030517578125e+02 -7.245777387763672195e-01
4.139999771118164062e+01 1.638000030517578125e+02 -5.750640727669112939e-01
4.500000000000000000e+01 1.638000030517578125e+02 -4.340648204407675514e-01
4.859999847412109375e+01 1.638000030517578125e+02 -3.049190522815757864e-01
5.219999694824218750e+01 1.638000030517578125e+02 -1.904383925443934311e-01
5.579999923706054688e+01 1.638000030517578125e+02 -9.281403578229469042e-02
5.939999771118164062e+01 1.638000030517578125e+02 -1.354766970653084601e-02
6.299999618530273438e+01 1.638000030517578125e+02 4.659559950908437331e-02
6.659999847412109375e+01 1.638000030517578125e+02 8.760535234147628914e-02
7.019999694824218750e+01 1.638000030517578125e+02 1.102174744364748382e-01
7.380000305175781250e+01 1.638000030517578125e+02 1.158803620576926430e-01
7.739999389648437500e+01 1.638000030517578125e+02 1.066943572248149619e-01
8.099999237060546875e+01 1.638000030517578125e+02 8.532793297318393144e-02
8.459999847412109375e+01 1.638000030517578125e+02 5.491448463360214943e-02
8.819999694824218750e+01 1.638000030517578125e+02 1.893157136292965975e-02
9.180000305175781250e+01 1.638000030517578125e+02 -1.893162478735119919e-02
9.540000152587890625e+01 1.638000030517578125e+02 -5.491453949189619571e-02
9.900000000000000000e+01 1.638000030517578125e+02 -8.532791851074600364e-02
1.026000061035156250e+02 1.638000030517578125e+02 -1.066943936776738877e-01
1.061999969482421875e+02 1.638000030517578125e+02 -1.158804253955090791e-01
1.097999954223632812e+02 1.638000030517578125e+02 -1.102175258322779794e-01
1.133999938964843750e+02 1.638000030517578125e+02 -8.760531040055299923e-02
1.170000076293945312e+02 1.638000030517578125e+02 -4.659567826087818165e-02
1.205999984741210938e+02 1.638000030517578125e+02 1.354756953402624919e-02
1.241999893188476562e+02 1.638000030517578125e+02 9.281403578229469042e-02
1.277999954223632812e+02 1.638000030517578125e+02 1.904383925443934311e-01
1.313999938964843750e+02 1.638000030517578125e+02 3.049190522815757864e-01
1.350000000000000000e+02 1.638000030517578125e+02 4.340648204407675514e-01
1.385999908447265625e+02 1.638000030517578125e+02 5.750634228054641861e-01
1.421999969482421875e+02 1.638000030517578125e+02 7.245780918291041539e-01
1.458000030517578125e+02 1.638000030517578125e+02 8.788520866902778117e-01
1.494000091552734375e+02 1.638000030517578125e+02 1.033843039439797273e+00
1.530000000000000000e+02 1.638000030517578125e+02 1.185356459353920977e+00
1.565999908447265625e+02 1.638000030517578125e+02 1.329190001229955120e+00
1.601999969482421875e+02 1.638000030517578125e+02 1.461279515013077734e+00
1.638000030517578125e+02 1.638000030517578125e+02 1.577835912817975750e+00
1.673999938964843750e+02 1.638000030517578125e+02 1.675475422378894796e+00
1.710000000000000000e+02 1.638000030517578125e+02 1.751344745274435066e+00
1.746000061035156250e+02 1.638000030517578125e+02 1.803206519264269225e+00
1.782000122070312500e+02 1.638000030517578125e+02 1.829527747187501996e+00
1.800000071525573730e+00 1.673999938964843750e+02 -1.829573209495601427e+00
5.399999618530273438e+00 1.673999938964843750e+02 -1.803617154185133797e+00
9.000000000000000000e+00 1.673999938964843750e+02 -1.752470418365350113e+00
1.260000038146972656e+01 1.673999938964843750e+02 -1.677638811382071937e+00
1.619999885559082031e+01 1.673999938964843750e+02 -1.581316556748984858e+00
1.979999923706054688e+01 1.673999938964843750e+02 -1.466307394731501068e+00
2.339999961853027344e+01 1.673999938964843750e+02 -1.335931950670958823e+00
2.700000000000000000e+01 1.673999938964843750e+02 -1.193908970453672280e+00
3.059999656677246094e+01 1.673999938964843750e+02 -1.044230242045216750e+00
3.419999694824218750e+01 1.673999938964843750e+02 -8.910216609925571962e-01
3.779999923706054688e+01 1.673999938964843750e+02 -7.384015087118006582e-01
4.139999771118164062e+01 1.673999938964843750e+02 -5.903419729708643260e-01
4.500000000000000000e+01 1.673999938964843750e+02 -4.505305406382931199e-01
4.859999847412109375e+01 1.673999938964843750e+02 -3.222484684578174052e-01
5.219999694824218750e+01 1.673999938964843750e+02 -2.082599137686722557e-01
5.579999923706054688e+01 1.673999938964843750e+02 -1.107209469827411807e-01
5.939999771118164062e+01 1.673999938964843750e+02 -3.111171331057091538e-02
6.299999618530273438e+01 1.673999938964843750e+02 2.981009132719558696e-02
6.659999847412109375e+01 1.673999938964843750e+02 7.202668303823328566e-02
7.019999694824218750e+01 1.673999938964843750e+02 9.625192318650196976e-02
7.380000305175781250e+01 1.673999938964843750e+02 1.038985218163964441e-01
7.739999389648437500e+01 1.673999938964843750e+02 9.701841341140807207e-02
8.099999237060546875e+01 1.673999938964843750e+02 7.822074309759115274e-02
8.459999847412109375e+01 1.673999938964843750e+02 5.057048180920882541e-02
8.819999694824218750e+01 1.673999938964843750e+02 1.747015558814814587e-02
9.180000305175781250e+01 1.673999938964843750e+02 -1.747020471095213356e-02
9.540000152587890625e+01 1.673999938964843750e+02 -5.057053093201281657e-02
9.900000000000000000e+01 1.673999938964843750e+02 -7.822072863515321106e-02
1.026000061035156250e+02 1.673999938964843750e+02 -9.701844986426699791e-02
1.061999969482421875e+02 1.673999938964843750e+02 -1.038985851542128525e-01
1.097999954223632812e+02 1.673999938964843750e+02 -9.625197458230508318e-02
1.133999938964843750e+02 1.673999938964843750e+02 -7.202664109730999575e-02
1.170000076293945312e+02 1.673999938964843750e+02 -2.981014713702911934e-02
1.205999984741210938e+02 1.673999938964843750e+02 3.111161313806629081e-02
1.241999893188476562e+02 1.673999938964843750e+02 1.107209469827411807e-01
1.277999954223632812e+02 1.673999938964843750e+02 2.082599137686722557e-01
1.313999938964843750e+02 1.673999938964843750e+02 3.222484684578174052e-01
1.350000000000000000e+02 1.673999938964843750e+02 4.505305406382931199e-01
1.385999908447265625e+02 1.673999938964843750e+02 5.903413688933378811e-01
1.421999969482421875e+02 1.673999938964843750e+02 7.384018388225772611e-01
1.458000030517578125e+02 1.673999938964843750e+02 8.910216609925571962e-01
1.494000091552734375e+02 1.673999938964843750e+02 1.044230401970551947e+00
1.530000000000000000e+02 1.673999938964843750e+02 1.193909073024106648e+00
1.565999908447265625e+02 1.673999938964843750e+02 1.335931496258661477e+00
1.601999969482421875e+02 1.673999938964843750e+02 1.466307429144441565e+00
1.638000030517578125e+02 1.673999938964843750e+02 1.581316959541872125e+00
1.673999938964843750e+02 1.673999938964843750e+02 1.677638255610213847e+00
1.710000000000000000e+02 1.673999938964843750e+02 1.752470411195987454e+00
1.746000061035156250e+02 1.673999938964843750e+02 1.803617148449643715e+00
1.782000122070312500e+02 1.673999938964843750e+02 1.829573673183261695e+00
1.800000071525573730e+00 1.710000000000000000e+02 -1.829608304421639797e+00
5.399999618530273438e+00 1.710000000000000000e+02 -1.803930934960584542e+00
9.000000000000000000e+00 1.710000000000000000e+02 -1.753330594187035407e+00
1.260000038146972656e+01 1.710000000000000000e+02 -1.679291530126532983e+00
1.619999885559082031e+01 1.710000000000000000e+02 -1.583976591011268864e+00
1.979999923706054688e+01 1.710000000000000000e+02 -1.470149467613366623e+00
2.339999961853027344e+01 1.710000000000000000e+02 -1.341083441671378607e+00
2.700000000000000000e+01 1.710000000000000000e+02 -1.200444435208070981e+00
3.059999656677246094e+01 1.710000000000000000e+02 -1.052167689992415278e+00
3.419999694824218750e+01 1.710000000000000000e+02 -9.003209551730432247e-01
3.779999923706054688e+01 1.710000000000000000e+02 -7.489649049037950812e-01
4.139999771118164062e+01 1.710000000000000000e+02 -6.020165630090911213e-01
4.500000000000000000e+01 1.710000000000000000e+02 -4.631127605091749366e-01
4.859999847412109375e+01 1.710000000000000000e+02 -3.354906138161952711e-01
5.219999694824218750e+01 1.710000000000000000e+02 -2.218781696239044421e-01
5.579999923706054688e+01 1.710000000000000000e+02 -1.244044956569343163e-01
5.939999771118164062e+01 1.710000000000000000e+02 -4.453321891442932334e-02
6.299999618530273438e+01 1.710000000000000000e+02 1.698353957931619806e-02
6.659999847412109375e+01 1.710000000000000000e+02 6.012228338386713111e-02
7.019999694824218750e+01 1.710000000000000000e+02 8.558019505805852800e-02
7.380000305175781250e+01 1.710000000000000000e+02 9.474261488766946848e-02
7.739999389648437500e+01 1.710000000000000000e+02 8.962457521307859443e-02
8.099999237060546875e+01 1.710000000000000000e+02 7.278980754996308700e-02
8.459999847412109375e+01 1.710000000000000000e+02 4.725102104706487005e-02
8.819999694824218750e+01 1.710000000000000000e+02 1.635341552301769821e-02
9.180000305175781250e+01 1.710000000000000000e+02 -1.635346321194917213e-02
9.540000152587890625e+01 1.710000000000000000e+02 -4.725107016986883346e-02
9.900000000000000000e+01 1.710000000000000000e+02 -7.278979308752514532e-02
1.026000061035156250e+02 1.710000000000000000e+02 -8.962461166593752027e-02
1.061999969482421875e+02 1.710000000000000000e+02 -9.474267822548590456e-02
1.097999954223632812e+02 1.710000000000000000e+02 -8.558024645386166918e-02
1.133999938964843750e+02 1.710000000000000000e+02 -6.012224144294381345e-02
1.170000076293945312e+02 1.710000000000000000e+02 -1.698361833111000641e-02
1.205999984741210938e+02 1.710000000000000000e+02 4.453311874192469877e-02
1.241999893188476562e+02 1.710000000000000000e+02 1.244044956569343163e-01
1.277999954223632812e+02 1.710000000000000000e+02 2.218781696239044421e-01
1.313999938964843750e+02 1.710000000000000000e+02 3.354906138161952711e-01
1.350000000000000000e+02 1.710000000000000000e+02 4.631127605091749366e-01
1.385999908447265625e+02 1.710000000000000000e+02 6.020159359896043449e-01
1.421999969482421875e+02 1.710000000000000000e+02 7.489652579565320156e-01
1.458000030517578125e+02 1.710000000000000000e+02 9.003209551730432247e-01
1.494000091552734375e+02 1.710000000000000000e+02 1.052167849917750475e+00
1.530000000000000000e+02 1.710000000000000000e+02 1.200444537778505349e+00
1.565999908447265625e+02 1.710000000000000000e+02 1.341082987259081261e+00
1.601999969482421875e+02 1.710000000000000000e+02 1.470149496290817037e+00
1.638000030517578125e+02 1.710000000000000000e+02 1.583976988068666047e+00
1.673999938964843750e+02 1.710000000000000000e+02 1.679290971486929740e+00
1.710000000000000000e+02 1.710000000000000000e+02 1.753330587017672748e+00
1.746000061035156250e+02 1.710000000000000000e+02 1.803930928508158171e+00
1.782000122070312500e+02 1.710000000000000000e+02 1.829608767481980758e+00
1.800000071525573730e+00 1.746000061035156250e+02 -1.829632012921207362e+00
5.399999618530273438e+00 1.746000061035156250e+02 -1.804142910787286391e+00
9.000000000000000000e+00 1.746000061035156250e+02 -1.753911689665131890e+00
1.260000038146972656e+01 1.746000061035156250e+02 -1.680408026433335422e+00
1.619999885559082031e+01 1.746000061035156250e+02 -1.585773588876194795e+00
1.979999923706054688e+01 1.746000061035156250e+02 -1.472744994818829145e+00
2.339999961853027344e+01 1.746000061035156250e+02 -1.344563553510393472e+00
2.700000000000000000e+01 1.746000061035156250e+02 -1.204859500754436263e+00
3.059999656677246094e+01 1.746000061035156250e+02 -1.057529868485079794e+00
3.419999694824218750e+01 1.746000061035156250e+02 -9.066031521569147822e-01
3.779999923706054688e+01 1.746000061035156250e+02 -7.561010475332630154e-01
4.139999771118164062e+01 1.746000061035156250e+02 -6.099033436370081551e-01
4.500000000000000000e+01 1.746000061035156250e+02 -4.716126879675741623e-01
4.859999847412109375e+01 1.746000061035156250e+02 -3.444364182726646906e-01
5.219999694824218750e+01 1.746000061035156250e+02 -2.310780333485307203e-01
5.579999923706054688e+01 1.746000061035156250e+02 -1.336484538292214974e-01
5.939999771118164062e+01 1.746000061035156250e+02 -5.360020280510532920e-02
6.299999618530273438e+01 1.746000061035156250e+02 8.318521774731635343e-03
6.659999847412109375e+01 1.746000061035156250e+02 5.208020862680495799e-02
7.019999694824218750e+01 1.746000061035156250e+02 7.837084463333240936e-02
7.380000305175781250e+01 1.746000061035156250e+02 8.855734768598708118e-02
7.739999389648437500e+01 1.746000061035156250e+02 8.462965162059965518e-02
8.099999237060546875e+01 1.746000061035156250e+02 6.912092926175236740e-02
8.459999847412109375e+01 1.746000061035156250e+02 4.500855913935378205e-02
8.819999694824218750e+01 1.746000061035156250e+02 1.559899783661231054e-02
9.180000305175781250e+01 1.746000061035156250e+02 -1.559904265779874996e-02
9.540000152587890625e+01 1.746000061035156250e+02 -4.500860252666767647e-02
9.900000000000000000e+01 1.746000061035156250e+02 -6.912090332833428774e-02
1.026000061035156250e+02 1.746000061035156250e+02 -8.462967660247841528e-02
1.061999969482421875e+02 1.746000061035156250e+02 -8.855739955282335152e-02
1.097999954223632812e+02 1.746000061035156250e+02 -7.837089602913555053e-02
1.133999938964843750e+02 1.746000061035156250e+02 -5.208016668588166809e-02
1.170000076293945312e+02 1.746000061035156250e+02 -8.318577584565167715e-03
1.205999984741210938e+02 1.746000061035156250e+02 5.360010263260070462e-02
1.241999893188476562e+02 1.746000061035156250e+02 1.336484538292214974e-01
1.277999954223632812e+02 1.746000061035156250e+02 2.310780333485307203e-01
1.313999938964843750e+02 1.746000061035156250e+02 3.444364182726646906e-01
1.350000000000000000e+02 1.746000061035156250e+02 4.716126879675741623e-01
1.385999908447265625e+02 1.746000061035156250e+02 6.099026936755610473e-01
1.421999969482421875e+02 1.746000061035156250e+02 7.561014005859999498e-01
1.458000030517578125e+02 1.746000061035156250e+02 9.066031521569147822e-01
1.494000091552734375e+02 1.746000061035156250e+02 1.057530016939435047e+00
1.530000000000000000e+02 1.746000061035156250e+02 1.204859603324870410e+00
1.565999908447265625e+02 1.746000061035156250e+02 1.344563099098096126e+00
1.601999969482421875e+02 1.746000061035156250e+02 1.472745006289809311e+00
1.638000030517578125e+02 1.746000061035156250e+02 1.585773980198101896e+00
1.673999938964843750e+02 1.746000061035156250e+02 1.680407476396967414e+00
1.710000000000000000e+02 1.746000061035156250e+02 1.753911682495769453e+00
1.746000061035156250e+02 1.746000061035156250e+02 1.804142904334860020e+00
1.782000122070312500e+02 1.746000061035156250e+02 1.829632475578271800e+00
1.800000071525573730e+00 1.782000122070312500e+02 -1.829643961560130538e+00
5.399999618530273438e+00 1.782000122070312500e+02 -1.804249742176145865e+00
9.000000000000000000e+00 1.782000122070312500e+02 -1.754204546655869779e+00
1.260000038146972656e+01 1.782000122070312500e+02 -1.680970715289923589e+00
1.619999885559082031e+01 1.782000122070312500e+02 -1.586679228493795391e+00
1.979999923706054688e+01 1.782000122070312500e+02 -1.474053070832706869e+00
2.339999961853027344e+01 1.782000122070312500e+02 -1.346317454902930866e+00
2.700000000000000000e+01 1.782000122070312500e+02 -1.207084584127233962e+00
3.059999656677246094e+01 1.782000122070312500e+02 -1.060232293754473920e+00
3.419999694824218750e+01 1.782000122070312500e+02 -9.097692344435971412e-01
3.779999923706054688e+01 1.782000122070312500e+02 -7.596974980528652388e-01
4.139999771118164062e+01 1.782000122070312500e+02 -6.138781070816515806e-01
4.500000000000000000e+01 1.782000122070312500e+02 -4.758965025591690989e-01
4.859999847412109375e+01 1.782000122070312500e+02 -3.489449264232561410e-01
5.219999694824218750e+01 1.782000122070312500e+02 -2.357145346955324405e-01
5.579999923706054688e+01 1.782000122070312500e+02 -1.383072088776962916e-01
5.939999771118164062e+01 1.782000122070312500e+02 -5.816975951200578643e-02
6.299999618530273438e+01 1.782000122070312500e+02 3.951519635156164334e-03
6.659999847412109375e+01 1.782000122070312500e+02 4.802719015564149707e-02
7.019999694824218750e+01 1.782000122070312500e+02 7.473752638355796174e-02
7.380000305175781250e+01 1.782000122070312500e+02 8.544006294882344754e-02
7.739999389648437500e+01 1.782000122070312500e+02 8.211233355773656095e-02
8.099999237060546875e+01 1.782000122070312500e+02 6.727189903090800838e-02
8.459999847412109375e+01 1.782000122070312500e+02 4.387839802745867324e-02
8.819999694824218750e+01 1.782000122070312500e+02 1.521879076597533811e-02
9.180000305175781250e+01 1.782000122070312500e+02 -1.521883415328925682e-02
9.540000152587890625e+01 1.782000122070312500e+02 -4.387844141477258153e-02
9.900000000000000000e+01 1.782000122070312500e+02 -6.727188456847006670e-02
1.026000061035156250e+02 1.782000122070312500e+02 -8.211235853961532105e-02
1.061999969482421875e+02 1.782000122070312500e+02 -8.544013775761999385e-02
1.097999954223632812e+02 1.782000122070312500e+02 -7.473757777936110291e-02
1.133999938964843750e+02 1.782000122070312500e+02 -4.802717115667848313e-02
1.170000076293945312e+02 1.782000122070312500e+02 -3.951575444989696706e-03
1.205999984741210938e+02 1.782000122070312500e+02 5.816963639754088589e-02
1.241999893188476562e+02 1.782000122070312500e+02 1.383072088776962916e-01
1.277999954223632812e+02 1.782000122070312500e+02 2.357145346955324405e-01
1.313999938964843750e+02 1.782000122070312500e+02 3.489449264232561410e-01
1.350000000000000000e+02 1.782000122070312500e+02 4.758965025591690989e-01
1.385999908447265625e+02 1.782000122070312500e+02 6.138775030041250247e-01
1.421999969482421875e+02 1.782000122070312500e+02 7.596978511056020622e-01
1.458000030517578125e+02 1.782000122070312500e+02 9.097692344435971412e-01
1.494000091552734375e+02 1.782000122070312500e+02 1.060232453679809117e+00
1.530000000000000000e+02 1.782000122070312500e+02 1.207084686697668330e+00
1.565999908447265625e+02 1.782000122070312500e+02 1.346317011961613463e+00
1.601999969482421875e+02 1.782000122070312500e+02 1.474053099510157283e+00
1.638000030517578125e+02 1.782000122070312500e+02 1.586679625551192574e+00
1.673999938964843750e+02 1.782000122070312500e+02 1.680970168121300734e+00
1.710000000000000000e+02 1.782000122070312500e+02 1.754204539486507120e+00
1.746000061035156250e+02 1.782000122070312500e+02 1.804249735723719494e+00
1.782000122070312500e+02 1.782000122070312500e+02 1.829644423858726832e+00
